# Supplementary material for: Combinatorial multiomic analysis from a pedigree of Sox10Dom Hirschsprung mice identifies multiple high confidence candidate modifiers of Enteric Nervous System development
Source: PLoS Comput Biol. 2026 Jul 6;22(7):e1014424. doi: 10.1371/journal.pcbi.1014424 (PMC13372245; doi:10.1371/journal.pcbi.1014424)
Supplement: S1 Table — (TSV) [file pcbi.1014424.s009.tsv]

CIDR.ID	OriginalID	Length.of.Intestine	Length.of.Agang	Length.of.Hypo	Geno.	percent_agang	percent_hypo	Total.Aff.	ID.from.CIDR.Pedigree.Plate.File	Sox10.3.UTR	percent_agangNUM	percent_hypoNUM	TotalAffNUM	percent_agangLOG	percent_hypoLOG	TotalAffLOG	Gender	FamilyID	Sex	PatID	MatID	agangbool
_104_E_11	104E_11	19.2	2	0	Dom+	0.104	0	0.104	104E_11	b	0.104	0	0.104	0.98296666070122	0	0.98296666070122	F	104	2	0	0	2
103A_3	103A_3	16.2	0.5	0.5	Dom+	0.031	0.031	0.062	103A_3	bc	0.031	0.031	0.062	1.50863830616573	1.50863830616573	1.20760831050175	F	103	2	0	0	2
103A_4	103A_4	13.9	0	0.3	Dom+	0	0.022	0.022	103A_4	b	0	0.022	0.022	0	1.65757731917779	1.65757731917779	M	103	1	0	0	1
103A_7	103A_7	16.4	1.5	0	Dom+	0.091	0	0.091	103A_7	bc	0.091	0	0.091	1.04095860767891	0	1.04095860767891	F	103	2	0	0	2
104_E_1	104E_1	15	4.3	0	Dom+	0.287	0	0.287	104E_1	bc	0.287	0	0.287	0.542118103266008	0	0.542118103266008	M	104	1	0	0	2
104_E_4	104E_4	19.2	0	0.3	Dom+	0	0.016	0.016	104E_4	b	0	0.016	0.016	0	1.79588001734408	1.79588001734408	M	104	1	0	0	1
104_E_5	104E_5	17.6	2.9	0	Dom+	0.165	0	0.165	104E_5	bc	0.165	0	0.165	0.782516055786094	0	0.782516055786094	M	104	1	0	0	2
104_E_7	104E_7	17.3	1.8	0	Dom+	0.104	0	0.104	104E_7	bc	0.104	0	0.104	0.98296666070122	0	0.98296666070122	F	104	2	0	0	2
104_E_9	104E_9	14.6	0	1.4	Dom+	0	0.096	0.096	104E_9	bc	0	0.096	0.096	0	1.01772876696043	1.01772876696043	M	104	1	0	0	1
104_H_2	104H_2	17.3	2.3	0.2	Dom+	0.133	0.012	0.145	104H_2	bc	0.133	0.012	0.145	0.876148359032914	1.92081875395238	0.838631997765025	F	104	2	0	0	2
104_H_6	104H_6	18.5	2	0	Dom+	0.108	0	0.108	104H_6	b	0.108	0	0.108	0.96657624451305	0	0.96657624451305	F	104	2	0	0	2
104_I_1	104I_1	13.3	5.6	0	Dom+	0.421	0	0.421	104I_1	bc	0.421	0	0.421	0.375717904164332	0	0.375717904164332	M	104	1	0	0	2
104_I_2	104I_2	16.2	1.2	0.6	Dom+	0.074	0.037	0.111	104I_2	b	0.074	0.037	0.111	1.13076828026902	1.43179827593301	0.954677021213343	F	104	2	0	0	2
104_I_3	104I_3	16.4	2.7	0	Dom+	0.165	0	0.165	104I_3	b	0.165	0	0.165	0.782516055786094	0	0.782516055786094	F	104	2	0	0	2
104_I_4	104I_4	16	4.6	0.3	Dom+	0.288	0.019	0.307	104I_4	bc	0.288	0.019	0.307	0.540607512240769	1.72124639904717	0.512861624522813	M	104	1	0	0	2
104_I_5	104I_5	16.7	0.5	0.4	Dom+	0.03	0.024	0.054	104I_5	bc	0.03	0.024	0.054	1.52287874528034	1.61978875828839	1.26760624017703	F	104	2	0	0	2
104_I_6	104I_6	16.5	1.6	0	Dom+	0.097	0	0.097	104I_6	b	0.097	0	0.097	1.01322826573376	0	1.01322826573376	F	104	2	0	0	2
104D_2	104D_2	18.5	1	0.9	Dom+	0.054	0.049	0.103	104D_2	bc	0.054	0.049	0.103	1.26760624017703	1.30980391997149	0.987162775294828	F	104	2	0	0	2
104D_3	104D_3	18.3	0.9	1.1	Dom+	0.049	0.055	0.104	104D_3	bc	0.049	0.055	0.104	1.30980391997149	1.25963731050576	0.98296666070122	M	104	1	0	0	2
104D_4	104D_4	20.1	0	0.7	Dom+	0	0.035	0.035	104D_4	bc	0	0.035	0.035	0	1.45593195564972	1.45593195564972	M	104	1	0	0	1
153_C_1	153C_1	18.8	1.5	0.6	Dom+	0.079	0.032	0.111	153C_1	b	0.079	0.032	0.111	1.10237290870956	1.49485002168009	0.954677021213343	M	153	1	0	0	2
153_C_6	153C_6	20.3	1.7	0.7	Dom+	0.084	0.034	0.118	153C_6	bc	0.084	0.034	0.118	1.07572071393812	1.46852108295774	0.928117992693875	F	153	2	0	0	2
153_D_6	153D_6	17.1	0	0.3	Dom+	0	0.018	0.018	153D_6	bc	0	0.018	0.018	0	1.74472749489669	1.74472749489669	F	153	2	0	0	1
153_E_2	153E_2	14.9	1.2	0.3	Dom+	0.081	0.02	0.101	153E_2	b	0.081	0.02	0.101	1.09151498112135	1.69897000433602	0.995678626217357	M	153	1	0	0	2
153_E_7	153E_7	15.4	0.8	0.3	Dom+	0.052	0.019	0.071	153E_7	bc	0.052	0.019	0.071	1.2839966563652	1.72124639904717	1.14874165128092	F	153	2	0	0	2
153_E_8	153E_8	16.7	1.5	0.6	Dom+	0.09	0.036	0.126	153E_8	b	0.09	0.036	0.126	1.04575749056068	1.44369749923271	0.899629454882437	F	153	2	0	0	2
153_E_9	153E_9	18.5	0.8	1	Dom+	0.043	0.054	0.097	153E_9	b	0.043	0.054	0.097	1.36653154442041	1.26760624017703	1.01322826573376	M	153	1	0	0	2
153C_2	153C_2	21	3.9	0	Dom+	0.186	0	0.186	153C_2	bc	0.186	0	0.186	0.730487055782084	0	0.730487055782084	M	153	1	0	0	2
154_E_1	154E_1	20.6	1.3	0.4	Dom+	0.063	0.019	0.082	154E_1	bc	0.063	0.019	0.082	1.20065945054642	1.72124639904717	1.08618614761628	M	154	1	0	0	2
154_E_4	154E_4	17.1	0	0.2	Dom+	0	0.012	0.012	154E_4	bc	0	0.012	0.012	0	1.92081875395238	1.92081875395238	F	154	2	0	0	1
154_F_1	154F_1	18	0	0.4	Dom+	0	0.022	0.022	154F_1	failed	0	0.022	0.022	0	1.65757731917779	1.65757731917779	M	154	1	0	0	1
154_F_2	154F_2	17.3	0	0.3	Dom+	0	0.017	0.017	154F_2	b	0	0.017	0.017	0	1.76955107862173	1.76955107862173	F	154	2	0	0	1
154_F_5	154F_5	16.8	1.5	0	Dom+	0.089	0	0.089	154F_5	b	0.089	0	0.089	1.05060999335509	0	1.05060999335509	M	154	1	0	0	2
154_F_6	154F_6	17.4	1.4	0	Dom+	0.08	0	0.08	154F_6	b	0.08	0	0.08	1.09691001300806	0	1.09691001300806	F	154	2	0	0	2
154_G_1	154G_1	17.4	1	0.5	Dom+	0.057	0.029	0.086	154G_1	b	0.057	0.029	0.086	1.24412514432751	1.53760200210104	1.06550154875643	F	154	2	0	0	2
154_G_3	154G_3	17.5	1	0.8	Dom+	0.057	0.046	0.103	154G_3	bc	0.057	0.046	0.103	1.24412514432751	1.33724216831843	0.987162775294828	F	154	2	0	0	2
154_G_5	154G_5	19.4	1.2	0.6	Dom+	0.062	0.031	0.093	154G_5	bc	0.062	0.031	0.093	1.20760831050175	1.50863830616573	1.03151705144606	F	154	2	0	0	2
154_G_6	154G_6	17.7	0	0	Dom+	0	0	0	154G_6	c	0	0	0	0	0	0	M	154	1	0	0	1
154_G_8	154G_8	19.7	0.7	1	Dom+	0.036	0.051	0.087	154G_8	b	0.036	0.051	0.087	1.44369749923271	1.29242982390206	1.06048074738138	M	154	1	0	0	2
156_D_1	156D_1	17.4	0.8	0.4	Dom+	0.046	0.023	0.069	156D_1	bc	0.046	0.023	0.069	1.33724216831843	1.63827216398241	1.16115090926274	M	156	1	0	0	2
156_D_2	156D_2	18.7	0	1	Dom+	0	0.053	0.053	156D_2	bc	0	0.053	0.053	0	1.27572413039921	1.27572413039921	F	156	2	0	0	1
156_D_4	156D_4	17.8	2.1	0	Dom+	0.118	0	0.118	156D_4	bc	0.118	0	0.118	0.928117992693875	0	0.928117992693875	F	156	2	0	0	2
156A_3	156A_3	17.9	5.2	0	Dom+	0.291	0	0.291	156A_3	b	0.291	0	0.291	0.536107011014093	0	0.536107011014093	F	156	2	0	0	2
156A_4	156A_4	18	0.7	1.3	Dom+	0.039	0.072	0.111	156A_4	bc	0.039	0.072	0.111	1.4089353929735	1.14266750356873	0.954677021213343	M	156	1	0	0	2
156A_6	156A_6	17.2	2	0	Dom+	0.116	0	0.116	156A_6	bc	0.116	0	0.116	0.935542010773082	0	0.935542010773082	M	156	1	0	0	2
156A_7	156A_7	19.5	4.7	0	Dom+	0.241	0	0.241	156A_7	b	0.241	0	0.241	0.617982957425132	0	0.617982957425132	F	156	2	0	0	2
156C_3	156C_3	14.4	1.9	0	Dom+	0.132	0	0.132	156C_3	bc	0.132	0	0.132	0.87942606879415	0	0.87942606879415	F	156	2	0	0	2
156C_4	156C_4	14.5	3	0	Dom+	0.207	0	0.207	156C_4	b	0.207	0	0.207	0.684029654543082	0	0.684029654543082	F	156	2	0	0	2
156C_7	156C_7	16.6	0.6	1.3	Dom+	0.036	0.078	0.114	156C_7	bc	0.036	0.078	0.114	1.44369749923271	1.10790539730952	0.943095148663527	M	156	1	0	0	2
157_C_1	157C_1	14.1	0.4	0.5	Dom+	0.028	0.035	0.063	157C_1	failed	0.028	0.035	0.063	1.55284196865778	1.45593195564972	1.20065945054642	M	157	1	0	0	2
157_C_3	157C_3	21.1	1.1	0.8	Dom+	0.052	0.038	0.09	157C_3	bc	0.052	0.038	0.09	1.2839966563652	1.42021640338319	1.04575749056068	F	157	2	0	0	2
157_C_4	157C_4	17.9	0.4	0.3	Dom+	0.022	0.017	0.039	157C_4	b	0.022	0.017	0.039	1.65757731917779	1.76955107862173	1.4089353929735	M	157	1	0	0	2
157_C_6	157C_6	20.5	0.3	1.5	Dom+	0.015	0.073	0.088	157C_6	b	0.015	0.073	0.088	1.82390874094432	1.13667713987954	1.05551732784983	F	157	2	0	0	2
157_D_1	157D_1	16.8	3.1	0.3	Dom+	18.50%	1.80%	20.30%	157D_1	bc	0.185	0.018	0.203	0.732828271596986	1.74472749489669	0.692503962086787	M	157	1	0	0	2
157_D_3	157D_3	17.1	3.6	0	Dom+	21.10%	0	21.10%	157D_3	bc	0.211	0	0.211	0.675717544702307	0	0.675717544702307	F	157	2	0	0	2
157_D_4_	157D_4	17.6	0	0	Dom+	0	0	0	157D_4_	bc	0	0	0	0	0	0	F	157	2	0	0	1
157_D_5	157D_5	15.2	3.2	0.3	Dom+	21.10%	2.00%	23.10%	157D_5	bc	0.211	0.02	0.231	0.675717544702307	1.69897000433602	0.636388020107856	F	157	2	0	0	2
157_D_6	157D_6	17.2	0.2	0.6	Dom+	1.20%	3.50%	4.70%	157D_6	bc	0.012	0.035	0.047	1.92081875395238	1.45593195564972	1.32790214206428	F	157	2	0	0	2
157_E_1	157E_1	17.4	1.8	0.3	Dom+	0.103	0.017	0.12	157E_1	b	0.103	0.017	0.12	0.987162775294828	1.76955107862173	0.920818753952375	F	157	2	0	0	2
157_E_2	157E_2	16.7	0.8	0.6	Dom+	0.048	0.036	0.084	157E_2	bc	0.048	0.036	0.084	1.31875876262441	1.44369749923271	1.07572071393812	M	157	1	0	0	2
157_E_3	157E_3	17.5	1	0.5	Dom+	0.057	0.029	0.086	157E_3	b	0.057	0.029	0.086	1.24412514432751	1.53760200210104	1.06550154875643	F	157	2	0	0	2
157_E_5	157E_5	16.8	1.5	0.3	Dom+	0.089	0.018	0.107	157E_5	bc	0.089	0.018	0.107	1.05060999335509	1.74472749489669	0.97061622231479	F	157	2	0	0	2
157_E_6	157E_6	15.9	0.6	0.7	Dom+	0.038	0.044	0.082	157E_6	bc	0.038	0.044	0.082	1.42021640338319	1.35654732351381	1.08618614761628	F	157	2	0	0	2
157_E_7	157E_7	17.5	0	0.6	Dom+	0	0.034	0.034	157E_7	b	0	0.034	0.034	0	1.46852108295774	1.46852108295774	M	157	1	0	0	1
157A_5	157A_5	15.9	0	0.5	Dom+	0	0.031	0.031	157A_5	b	0	0.031	0.031	0	1.50863830616573	1.50863830616573	M	157	1	0	0	1
157A_6	157A_6	17.9	2.2	0.5	Dom+	0.123	0.028	0.151	157A_6	bc	0.123	0.028	0.151	0.910094888560602	1.55284196865778	0.821023052706831	M	157	1	0	0	2
157A_8	157A_8	20.2	1.3	0.2	Dom+	0.064	0.01	0.074		b	0.064	0.01	0.074	1.19382002601611	2	1.13076828026902	M	157	1	0	0	2
157B_3	157B_3	15.6	1.3	0.4	Dom+	0.083	0.026	0.109	157B_3	b	0.083	0.026	0.109	1.08092190762393	1.58502665202918	0.962573502059376	M	157	1	0	0	2
157B_5	157B_5	12.2	0	0.2	Dom+	0	0.016	0.016	157B_5	bc	0	0.016	0.016	0	1.79588001734408	1.79588001734408	M	157	1	0	0	1
162_C_2	162C_2	15.1	0.7	0.4	Dom+	0.046	0.026	0.072	162C_2	b	0.046	0.026	0.072	1.33724216831843	1.58502665202918	1.14266750356873	F	162	2	0	0	2
162_C_5	162C_5	17.2	0.3	1.2	Dom+	0.017	0.07	0.087	162C_5	bc	0.017	0.07	0.087	1.76955107862173	1.15490195998574	1.06048074738138	F	162	2	0	0	2
162_D_5	162D_5	19.4	0.9	0.2	Dom+	0.046	0.01	0.056	162D_5	b	0.046	0.01	0.056	1.33724216831843	2	1.2518119729938	F	162	2	0	0	2
162_D_6	162D_6	20.6	1	0.7	Dom+	0.049	0.034	0.083	162D_6	b	0.049	0.034	0.083	1.30980391997149	1.46852108295774	1.08092190762393	M	162	1	0	0	2
162B_1	162B_1	19.1	2.3	0.6	Dom+	0.12	0.031	0.151	162B_1	b	0.12	0.031	0.151	0.920818753952375	1.50863830616573	0.821023052706831	F	162	2	0	0	2
162B_3	162B_3	15.1	1.7	0.6	Dom+	0.113	0.04	0.153	162B_3	bc	0.113	0.04	0.153	0.94692155651658	1.39794000867204	0.815308569182401	F	162	2	0	0	2
162B_4	162B_4	19	1.3	0.7	Dom+	0.068	0.037	0.105	162B_4	bc	0.068	0.037	0.105	1.16749108729376	1.43179827593301	0.978810700930062	M	162	1	0	0	2
163_B_1	163B_1	11.6	3.8	0	Dom+	0.326	0	0.326	163B_1	b	0.326	0	0.326	0.486782399932061	0	0.486782399932061	F	163	2	0	0	2
163_B_2	163B_2	19.8	1.9	2	Dom+	0.096	0.01	0.106	163B_2	bc	0.096	0.01	0.106	1.01772876696043	2	0.97469413473523	F	163	2	0	0	2
163_C_1	163C_1	18.2	1.4	0.3	Dom+	0.077	0.016	0.093	163C_1	b	0.077	0.016	0.093	1.11350927482752	1.79588001734408	1.03151705144606	M	163	1	0	0	2
163_C_3	163C_3	17.8	0.6	1	Dom+	0.034	0.056	0.09	163C_3	bc	0.034	0.056	0.09	1.46852108295774	1.2518119729938	1.04575749056068	F	163	2	0	0	2
163_C_4	163C_4	17.2	0.3	0.5	Dom+	0.017	0.029	0.046	163C_4	b	0.017	0.029	0.046	1.76955107862173	1.53760200210104	1.33724216831843	M	163	1	0	0	2
163_C_5	163C_5	16.2	0.5	0.7	Dom+	0.031	0.043	0.074	163C_5	b	0.031	0.043	0.074	1.50863830616573	1.36653154442041	1.13076828026902	F	163	2	0	0	2
163_D_4	163D_4	17.1	0.3	0.5	Dom+	0.018	0.029	0.047	163D_4	bc	0.018	0.029	0.047	1.74472749489669	1.53760200210104	1.32790214206428	M	163	1	0	0	2
163_E_3	163E_3	21.4	0	0	Dom+	0	0	0	163E_3	bc	0	0	0	0	0	0	M	163	1	0	0	1
163_E_6	163E_6	18.4	0.8	0.6	Dom+	0.043	0.033	0.076	163E_6	b	0.043	0.033	0.076	1.36653154442041	1.48148606012211	1.11918640771921	F	163	2	0	0	2
163_E_7	163E_7	23.9	0	0	Dom+	0	0	0	163E_7	bc	0	0	0	0	0	0	F	163	2	0	0	1
163_E_8	163E_8	19.5	0	0.5	Dom+	0	0.026	0.026	163E_8	b	0	0.026	0.026	0	1.58502665202918	1.58502665202918	M	163	1	0	0	1
163_E_9	163E_9	19.5	0.8	0.7	Dom+	0.041	0.036	0.077	163E_9	bc	0.041	0.036	0.077	1.38721614328026	1.44369749923271	1.11350927482752	F	163	2	0	0	2
163_I_4	163I_4	14.2	0.3	0.5	Dom+	0.021	0.035	0.056	163I_4	b	0.021	0.035	0.056	1.67778070526608	1.45593195564972	1.2518119729938	M	163	1	0	0	2
163_J_2	163J_2	16	1.6	0	Dom+	0.1	0	0.1	163J_2	bc	0.1	0	0.1	1	0	1	M	163	1	0	0	2
163_J_5	163J_5	18.8	2	0.4	Dom+	0.106	0.021	0.127	163J_5	b	0.106	0.021	0.127	0.97469413473523	1.67778070526608	0.896196279044043	F	163	2	0	0	2
163_J_6	163J_6	17.7	0.7	0.4	Dom+	0.04	0.023	0.063	163J_6	b	0.04	0.023	0.063	1.39794000867204	1.63827216398241	1.20065945054642	F	163	2	0	0	2
163_K_1	163K_1	16.1	1.2	0.5	Dom+	0.075	0.031	0.106	163K_1	bc	0.075	0.031	0.106	1.1249387366083	1.50863830616573	0.97469413473523	F	163	2	0	0	2
163_K_3	163K_3	16.2	1.8	0	Dom+	0.111	0	0.111	163K_3	b	0.111	0	0.111	0.954677021213343	0	0.954677021213343	F	163	2	0	0	2
163B_3	163B_3	17.4	0.4	1.4	Dom+	0.023	0.08	0.103	163B_3	b	0.023	0.08	0.103	1.63827216398241	1.09691001300806	0.987162775294828	F	163	2	0	0	2
163L_1	163L_1	18.2	4.6	0	Dom+	0.253	0	0.253	163L_1	bc	0.253	0	0.253	0.596879478824182	0	0.596879478824182	M	163	1	0	0	2
163L_2	163L_2	21.9	1.2	1.2	Dom+	0.055	0.055	0.11	163L_2	bc	0.055	0.055	0.11	1.25963731050576	1.25963731050576	0.958607314841775	F	163	2	0	0	2
163L_3	163L_3	21.7	1.7	0.8	Dom+	0.078	0.037	0.115	163L_3	bc	0.078	0.037	0.115	1.10790539730952	1.43179827593301	0.939302159646388	F	163	2	0	0	2
163L_5	163L_5	22.7	1.2	0.8	Dom+	0.053	0.035	0.088	163L_5	b	0.053	0.035	0.088	1.27572413039921	1.45593195564972	1.05551732784983	F	163	2	0	0	2
195_C_10	195C_10	16	0	0	Dom+	0	0	0	195C_10	b	0	0	0	0	0	0	F	195	2	0	0	1
195_C_2	195C_2	13.8	1.4	0	Dom+	0.101	0	0.101	195C_2	b	0.101	0	0.101	0.995678626217357	0	0.995678626217357	M	195	1	0	0	2
195_C_3	195C_3	17.7	1.2	0.4	Dom+	0.068	0.023	0.091	195C_3	bc	0.068	0.023	0.091	1.16749108729376	1.63827216398241	1.04095860767891	M	195	1	0	0	2
195_C_5	195C_5	13	1.8	0.7	Dom+	0.138	0.054	0.192	195C_5	bc	0.138	0.054	0.192	0.860120913598763	1.26760624017703	0.71669877129645	F	195	2	0	0	2
195_C_7	195C_7	18.7	1.2	0.5	Dom+	0.064	0.027	0.091	195C_7	bc	0.064	0.027	0.091	1.19382002601611	1.56863623584101	1.04095860767891	M	195	1	0	0	2
195_C_9	195C_9	16.8	0	0.3	Dom+	0	0.018	0.018	195C_9	bc	0	0.018	0.018	0	1.74472749489669	1.74472749489669	M	195	1	0	0	1
195_F_1	195F_1	20.9	0	0.4	Dom+	0	0.019	0.019	195F_1	bc	0	0.019	0.019	0	1.72124639904717	1.72124639904717	F	195	2	0	0	1
195_F_2	195F_2	20.9	2.5	0	Dom+	0.12	0	0.12	195F_2	bc	0.12	0	0.12	0.920818753952375	0	0.920818753952375	M	195	1	0	0	2
195_F_3	195F_3	21.5	0	0.3	Dom+	0	0.014	0.014	195F_3	b	0	0.014	0.014	0	1.85387196432176	1.85387196432176	M	195	1	0	0	1
195_F_5	195F_5	19.2	2.1	0	Dom+	0.109	0	0.109	195F_5	bc	0.109	0	0.109	0.962573502059376	0	0.962573502059376	M	195	1	0	0	2
195_F_7	195F_7	20.6	0	0.5	Dom+	0	0.024	0.024	195F_7	bc	0	0.024	0.024	0	1.61978875828839	1.61978875828839	F	195	2	0	0	1
195_F_8	195F_8	18.6	0.4	0.7	Dom+	0.022	0.038	0.06	195F_8	bc	0.022	0.038	0.06	1.65757731917779	1.42021640338319	1.22184874961636	F	195	2	0	0	2
195_F_9	195F_9	19.4	0.5	0.3	Dom+	0.026	0.015	0.041	195F_9	b	0.026	0.015	0.041	1.58502665202918	1.82390874094432	1.38721614328026	F	195	2	0	0	2
195C_1	195C_1	12.8	4.1	0	Dom+	0.32	0	0.32	195C_1	b	0.32	0	0.32	0.494850021680094	0	0.494850021680094	M	195	1	0	0	2
198_A_1	198A_1	10.4	2.6	0	Dom+	0.25	0	0.25	198A_1	b	0.25	0	0.25	0.602059991327962	0	0.602059991327962	F	198	2	0	0	2
198_A_4	198A_4	16.9	0.4	0	Dom+	0.024	0	0.024	198A_4	bc	0.024	0	0.024	1.61978875828839	0	1.61978875828839	F	198	2	0	0	2
198_A_5	198A_5	14.9	0	0	Dom+	0	0	0	198A_5	bc	0	0	0	0	0	0	F	198	2	0	0	1
198_A_7	198A_7	19.5	0	0.3	Dom+	0	0.015	0.015	198A_7	b	0	0.015	0.015	0	1.82390874094432	1.82390874094432	M	198	1	0	0	1
198_A_9	198A_9	16.9	0.9	1.1	Dom+	0.053	0.065	0.118	198A_9	bc	0.053	0.065	0.118	1.27572413039921	1.18708664335714	0.928117992693875	M	198	1	0	0	2
243_A_2	243A_2	17.6	4.8	0	Dom+	0.272	0	0.272	243A_2	b	0.272	0	0.272	0.565431095965801	0	0.565431095965801	M	243	1	0	0	2
243_A_3	243A_3	16.5	1.4	0.2	Dom+	0.085	0.012	0.097	243A_3	b	0.085	0.012	0.097	1.07058107428571	1.92081875395238	1.01322826573376	M	243	1	0	0	2
243_A_4	243A_4	14.3	0.5	0.3	Dom+	0.035	0.021	0.056	243A_4	b	0.035	0.021	0.056	1.45593195564972	1.67778070526608	1.2518119729938	M	243	1	0	0	2
243_A_5	243A_5	16.6	0	0.2	Dom+	0	0.012	0.012	243A_5	bc	0	0.012	0.012	0	1.92081875395238	1.92081875395238	M	243	1	0	0	1
243_A_7	243A_7	14.3	0.8	0.4	Dom+	0.056	0.028	0.084	243A_7	b	0.056	0.028	0.084	1.2518119729938	1.55284196865778	1.07572071393812	M	243	1	0	0	2
244_A_2	244A_2	22.1	0.6	0.3	Dom+	0.027	0.014	0.041	244A_2	bc	0.027	0.014	0.041	1.56863623584101	1.85387196432176	1.38721614328026	M	244	1	0	0	2
244_A_3	244A_3	22.8	0.3	0.3	Dom+	0.013	0.013	0.026	244A_3	b	0.013	0.013	0.026	1.88605664769316	1.88605664769316	1.58502665202918	M	244	1	0	0	2
244_A_4	244A_4	20.8	0	0	Dom+	0	0	0	244A_4	b	0	0	0	0	0	0	F	244	2	0	0	1
244_B_2	244B_2	17.2	0.5	0.3	Dom+	0.029	0.017	0.046	244B_2	b	0.029	0.017	0.046	1.53760200210104	1.76955107862173	1.33724216831843	F	244	2	0	0	2
244_B_7	244B_7	19.1	1.9	0.5	Dom+	0.099	0.026	0.125	244B_7	bc	0.099	0.026	0.125	1.00436480540245	1.58502665202918	0.903089986991944	F	244	2	0	0	2
244_C_1	244C_1	14	3.5	0	Dom+	0.25	0	0.25	244C_1	b	0.25	0	0.25	0.602059991327962	0	0.602059991327962	F	244	2	0	0	2
244_C_10	244C_10	19.2	0	0	Dom+	0	0	0	244C_10	b	0	0	0	0	0	0	F	244	2	0	0	1
244_C_11	244C_11	17.2	0.4	0	Dom+	0.023	0	0.023	244C_11	b	0.023	0	0.023	1.63827216398241	0	1.63827216398241	M	244	1	0	0	2
244_C_2	244C_2	10.5	0.8	0.7	Dom+	0.076	0.067	0.143	244C_2	bc	0.076	0.067	0.143	1.11918640771921	1.17392519729917	0.844663962534938	F	244	2	0	0	2
244_C_3	244C_3	12.9	1.3	0.3	Dom+	0.101	0.023	0.124	244C_3	b	0.101	0.023	0.124	0.995678626217357	1.63827216398241	0.906578314837765	M	244	1	0	0	2
244_C_5	244C_5	13.1	1.5	0	Dom+	0.115	0	0.115	244C_5	b	0.115	0	0.115	0.939302159646388	0	0.939302159646388	F	244	2	0	0	2
244_C_6	244C_6	15.8	1.1	0	Dom+	0.07	0	0.07	244C_6	b	0.07	0	0.07	1.15490195998574	0	1.15490195998574	F	244	2	0	0	2
244_C_9	244C_9	17.3	0.5	0	Dom+	0.029	0	0.029	244C_9	b	0.029	0	0.029	1.53760200210104	0	1.53760200210104	F	244	2	0	0	2
244_D_1	244D_1	13.8	4	0	Dom+	0.289	0	0.289	244D_1	b	0.289	0	0.289	0.539102157243452	0	0.539102157243452	M	244	1	0	0	2
244_D_3	244D_3	20.1	1.5	0.4	Dom+	0.075	0.02	0.095	244D_3	b	0.075	0.02	0.095	1.1249387366083	1.69897000433602	1.02227639471115	M	244	1	0	0	2
244_D_5	244D_5	17.2	1.8	0.9	Dom+	0.105	0.052	0.157	244D_5	b	0.105	0.052	0.157	0.978810700930062	1.2839966563652	0.804100347590766	M	244	1	0	0	2
244_D_6	244D_6	17.1	0.7	0.8	Dom+	0.041	0.047	0.088	244D_6	bc	0.041	0.047	0.088	1.38721614328026	1.32790214206428	1.05551732784983	M	244	1	0	0	2
244_D_7	244D_7	19.3	0.4	0.2	Dom+	0.021	0.01	0.031	244D_7	b	0.021	0.01	0.031	1.67778070526608	2	1.50863830616573	F	244	2	0	0	2
244_E_1	244E_1	16.5	6.8	0	Dom+	0.412	0	0.412	244E_1	b	0.412	0	0.412	0.385102783966865	0	0.385102783966865	F	244	2	0	0	2
244_E_3	244E_3	16.6	0.2	0.4	Dom+	0.012	0.024	0.036	244E_3	b	0.012	0.024	0.036	1.92081875395238	1.61978875828839	1.44369749923271	F	244	2	0	0	2
244_E_5	244E_5	15.1	0.6	0.3	Dom+	0.04	0.02	0.06	244E_5	bc	0.04	0.02	0.06	1.39794000867204	1.69897000433602	1.22184874961636	F	244	2	0	0	2
244_E_7	244E_7	16.6	0.2	0.5	Dom+	0.012	0.03	0.042	244E_7	bc	0.012	0.03	0.042	1.92081875395238	1.52287874528034	1.3767507096021	F	244	2	0	0	2
244_F_10	244F_10	15.5	0	0.2	Dom+	0	0.013	0.013	244F_10	bc	0	0.013	0.013	0	1.88605664769316	1.88605664769316	F	244	2	0	0	1
244_F_12	244F_12	11.3	0.7	0	Dom+	0.062	0	0.062	244F_12	bc	0.062	0	0.062	1.20760831050175	0	1.20760831050175	F	244	2	0	0	2
244_F_14	244F_14	14.6	4.4	0	Dom+	0.301	0	0.301	244F_14	b	0.301	0	0.301	0.521433504406157	0	0.521433504406157	M	244	1	0	0	2
244_F_16	244F_16	15.4	1.5	0.3	Dom+	0.097	0.019	0.116	244F_16	bc	0.097	0.019	0.116	1.01322826573376	1.72124639904717	0.935542010773082	F	244	2	0	0	2
244_F_17	244F_17	17.5	1.6	0.4	Dom+	0.091	0.023	0.114	244F_17	bc	0.091	0.023	0.114	1.04095860767891	1.63827216398241	0.943095148663527	M	244	1	0	0	2
244_F_4	244F_4	16.6	0.2	0.4	Dom+	0.012	0.024	0.036	244F_4	b	0.012	0.024	0.036	1.92081875395238	1.61978875828839	1.44369749923271	F	244	2	0	0	2
244_F_6	244F_6	16.2	0	0	Dom+	0	0	0	244F_6	b	0	0	0	0	0	0	M	244	1	0	0	1
244_F_8	244F_8	16.3	0.5	0.7	Dom+	0.031	0.043	0.074	244F_8	bc	0.031	0.043	0.074	1.50863830616573	1.36653154442041	1.13076828026902	M	244	1	0	0	2
244G_10	244G_10	14.6	0.8	0.6	Dom+	0.055	0.041	0.096	244G_10	bc	0.055	0.041	0.096	1.25963731050576	1.38721614328026	1.01772876696043	M	244	1	0	0	2
244G_3	244G_3	12.6	0.8	0.4	Dom+	0.063	0.032	0.095	244G_3	bc	0.063	0.032	0.095	1.20065945054642	1.49485002168009	1.02227639471115	M	244	1	0	0	2
244G_5	244G_5	13.9	0.3	0.4	Dom+	0.022	0.029	0.051	244G_5	bc	0.022	0.029	0.051	1.65757731917779	1.53760200210104	1.29242982390206	F	244	2	0	0	2
244G_7	244G_7	14.4	0.2	0.3	Dom+	0.014	0.021	0.035	244G_7	b	0.014	0.021	0.035	1.85387196432176	1.67778070526608	1.45593195564972	F	244	2	0	0	2
244H_3	244H_3	15.5	0.5	0.2	Dom+	0.032	0.013	0.045	244H_3	b	0.032	0.013	0.045	1.49485002168009	1.88605664769316	1.34678748622466	F	244	2	0	0	2
244H_4	244H_4	15	1.5	0.3	Dom+	0.1	0.02	0.12	244H_4	bc	0.1	0.02	0.12	1	1.69897000433602	0.920818753952375	M	244	1	0	0	2
244H_5	244H_5	16.8	0	0	Dom+	0	0	0	244H_5	b	0	0	0	0	0	0	M	244	1	0	0	1
244I_1	244I_1	12.4	0	0	Dom+	0	0	0	244I_1	b	0	0	0	0	0	0	M	244	1	0	0	1
244I_4	244I_4	14	0.4	0.3	Dom+	0.029	0.021	0.05	244I_4	bc	0.029	0.021	0.05	1.53760200210104	1.67778070526608	1.30102999566398	F	244	2	0	0	2
244I_5	244I_5	14.7	1.7	0	Dom+	0.116	0	0.116	244I_5	b	0.116	0	0.116	0.935542010773082	0	0.935542010773082	F	244	2	0	0	2
244i_7	244i_7	12.4	1	0.5	Dom+	0.081	0.04	0.121	244i_7	failed	0.081	0.04	0.121	1.09151498112135	1.39794000867204	0.91721462968355	M	244	1	0	0	2
244i_9	244i_9	12.7	0	0.2	Dom+	0	0.016	0.016	244i_9	bc	0	0.016	0.016	0	1.79588001734408	1.79588001734408	F	244	2	0	0	1
244J_5	244J_5	16.5	2	0.3	Dom+	0.121	0.018	0.139	244J_5	b	0.121	0.018	0.139	0.91721462968355	1.74472749489669	0.856985199745905	F	244	2	0	0	2
244J_6	244J_6	18.6	0	0	Dom+	0	0	0	244J_6	b	0	0	0	0	0	0	M	244	1	0	0	1
244J_7	244J_7	19.2	0	0.4	Dom+	0	0.021	0.021	244J_7	b	0	0.021	0.021	0	1.67778070526608	1.67778070526608	F	244	2	0	0	1
244J_9	244J_9	19.8	1.1	1.2	Dom+	0.056	0.061	0.117	244J_9	b	0.056	0.061	0.117	1.2518119729938	1.21467016498923	0.931814138253838	M	244	1	0	0	2
244K_5	244K_5	23	7	1.1	Dom+	0.304	0.048	0.352	244K_5	b	0.304	0.048	0.352	0.517126416391246	1.31875876262441	0.453457336521869	F	244	2	0	0	2
244L_1	244L_1	21.3	1.2	1.3	Dom+	0.056	0.061	0.117	244L_1	b	0.056	0.061	0.117	1.2518119729938	1.21467016498923	0.931814138253838	M	244	1	0	0	2
244L_3	244L_3	19.9	0	0	Dom+	0	0	0	244L_3	b	0	0	0	0	0	0	F	244	2	0	0	1
244L_4	244L_4	18.9	0.3	0.4	Dom+	0.016	0.021	0.037	244L_4	b	0.016	0.021	0.037	1.79588001734408	1.67778070526608	1.43179827593301	F	244	2	0	0	2
244L_5	244L_5	18.7	0	0.2	Dom+	0	0.011	0.011	244L_5	b	0	0.011	0.011	0	1.95860731484178	1.95860731484178	M	244	1	0	0	1
244L_6	244L_6	15.8	5.3	0.3	Dom+	0.335	0.019	0.354	244L_6	bc	0.335	0.019	0.354	0.474955192963155	1.72124639904717	0.450996737974212	F	244	2	0	0	2
244L_7	244L_7	17.6	0.9	0.5	Dom+	0.051	0.028	0.079	244L_7	bc	0.051	0.028	0.079	1.29242982390206	1.55284196865778	1.10237290870956	M	244	1	0	0	2
257__C_7	257C_7	15.9	0.6	1.4	Dom+	0.038	0.088	0.126	257C_7	b	0.038	0.088	0.126	1.42021640338319	1.05551732784983	0.899629454882437	F	257	2	0	0	2
257_A_1	257A_1	11.4	3.9	0	Dom+	0.342	0	0.342	257A_1	b	0.342	0	0.342	0.465973893943865	0	0.465973893943865	F	257	2	0	0	2
257_A_10	257A_10	17.2	1.3	0.2	Dom+	0.076	0.012	0.088	257A_10	bc	0.076	0.012	0.088	1.11918640771921	1.92081875395238	1.05551732784983	M	257	1	0	0	2
257_A_2	257A_2	18.8	3.3	0	Dom+	0.176	0	0.176	257A_2	bc	0.176	0	0.176	0.75448733218585	0	0.75448733218585	F	257	2	0	0	2
257_A_3	257A_3	15.5	0.4	0.3	Dom+	0.026	0.019	0.045	257A_3	bc	0.026	0.019	0.045	1.58502665202918	1.72124639904717	1.34678748622466	M	257	1	0	0	2
257_A_6	257A_6	17.1	0	0.2	Dom+	0	0.012	0.012	257A_6	b	0	0.012	0.012	0	1.92081875395238	1.92081875395238	M	257	1	0	0	1
257_A_9	257A_9	16.6	1.7	0	Dom+	0.102	0	0.102	257A_9	b	0.102	0	0.102	0.991399828238082	0	0.991399828238082	F	257	2	0	0	2
257_B_1	257B_1	19.9	0.6	0.6	Dom+	0.03	0.03	0.06	257B_1	bc	0.03	0.03	0.06	1.52287874528034	1.52287874528034	1.22184874961636	M	257	1	0	0	2
257_B_2	257B_2	14.6	0.8	0.4	Dom+	0.055	0.027	0.082	257B_2	b	0.055	0.027	0.082	1.25963731050576	1.56863623584101	1.08618614761628	F	257	2	0	0	2
257_B_3	257B_3	17.9	2.6	0	Dom+	0.145	0	0.145	257B_3	b	0.145	0	0.145	0.838631997765025	0	0.838631997765025	F	257	2	0	0	2
257_C_1	257C_1	21.2	5.2	0.4	Dom+	0.245	0.019	0.264	257C_1	b	0.245	0.019	0.264	0.610833915635468	1.72124639904717	0.578396073130169	F	257	2	0	0	2
257_C_2	257C_2	20.7	1.5	0.4	Dom+	0.072	0.019	0.091	257C_2	bc	0.072	0.019	0.091	1.14266750356873	1.72124639904717	1.04095860767891	F	257	2	0	0	2
257_C_5	257C_5	18.2	1	0.5	Dom+	0.055	0.027	0.082	257C_5	b	0.055	0.027	0.082	1.25963731050576	1.56863623584101	1.08618614761628	M	257	1	0	0	2
257_D_1	257D_1	16.6	0.3	0.6	Dom+	0.018	0.036	0.054	257D_1	b	0.018	0.036	0.054	1.74472749489669	1.44369749923271	1.26760624017703	F	257	2	0	0	2
257_D_2	257D_2	14	0.3	0.2	Dom+	0.021	0.014	0.035	257D_2	bc	0.021	0.014	0.035	1.67778070526608	1.85387196432176	1.45593195564972	F	257	2	0	0	2
257_D_3	257D_3	18.4	3.3	0	Dom+	0.179	0	0.179	257D_3	b	0.179	0	0.179	0.747146969020107	0	0.747146969020107	F	257	2	0	0	2
257_D_5	257D_5	16	0	0.6	Dom+	0	0.038	0.038	257D_5	b	0	0.038	0.038	0	1.42021640338319	1.42021640338319	M	257	1	0	0	1
257_D_7	257D_7	16.4	1.5	0	Dom+	0.091	0	0.091	257D_7	bc	0.091	0	0.091	1.04095860767891	0	1.04095860767891	M	257	1	0	0	2
257_D_8	257D_8	17.8	0.7	0.6	Dom+	0.039	0.034	0.073	257D_8	bc	0.039	0.034	0.073	1.4089353929735	1.46852108295774	1.13667713987954	M	257	1	0	0	2
257_E_1	257E_1	18.3	4.1	0	Dom+	0.224	0	0.224	257E_1	b	0.224	0	0.224	0.649751981665837	0	0.649751981665837	M	257	1	0	0	2
257_E_2	257E_2	15.1	5.1	0	Dom+	0.338	0	0.338	257E_2	bc	0.338	0	0.338	0.471083299722345	0	0.471083299722345	F	257	2	0	0	2
257_F_1	257F_1	14.7	0.8	0.3	Dom+	0.054	0.02	0.074	257F_1	b	0.054	0.02	0.074	1.26760624017703	1.69897000433602	1.13076828026902	F	257	2	0	0	2
257_F_2	257F_2	17.5	1.8	0.5	Dom+	0.103	0.029	0.132	257F_2	bc	0.103	0.029	0.132	0.987162775294828	1.53760200210104	0.87942606879415	F	257	2	0	0	2
257_G_1	257G_1	19.9	0.5	0.8	Dom+	0.025	0.04	0.065	257G_1	b	0.025	0.04	0.065	1.60205999132796	1.39794000867204	1.18708664335714	M	257	1	0	0	2
257_G_2	257G_2	19.4	2.3	0.3	Dom+	0.119	0.015	0.134	257G_2	b	0.119	0.015	0.134	0.924453038607469	1.82390874094432	0.872895201635192	F	257	2	0	0	2
257_G_3	257G_3	17.8	1	0.5	Dom+	0.056	0.028	0.084	257G_3	b	0.056	0.028	0.084	1.2518119729938	1.55284196865778	1.07572071393812	M	257	1	0	0	2
257_G_6	257G_6	14.5	1.2	0.6	Dom+	0.083	0.041	0.124	257G_6	bc	0.083	0.041	0.124	1.08092190762393	1.38721614328026	0.906578314837765	M	257	1	0	0	2
257_H_1	257H_1	14.5	1.5	0	Dom+	0.103	0	0.103	257H_1	b	0.103	0	0.103	0.987162775294828	0	0.987162775294828	F	257	2	0	0	2
257_H_2	257H_2	19.1	0.4	0.3	Dom+	0.021	0.016	0.037	257H_2	b	0.021	0.016	0.037	1.67778070526608	1.79588001734408	1.43179827593301	M	257	1	0	0	2
257_P_11	257P_11	18.7	0.2	0.3	Dom+	0.011	0.016	0.027	257P_11	b	0.011	0.016	0.027	1.95860731484178	1.79588001734408	1.56863623584101	M	257	1	0	0	2
257H_3	257H_3	18.5	0.9	0.4	Dom+	0.049	0.022	0.071	257H_3	b	0.049	0.022	0.071	1.30980391997149	1.65757731917779	1.14874165128092	M	257	1	0	0	2
257H_4	257H_4	16.4	1.5	0	Dom+	0.091	0	0.091	257H_4	b	0.091	0	0.091	1.04095860767891	0	1.04095860767891	F	257	2	0	0	2
257H_5	257H_5	16.7	0.4	0.5	Dom+	0.024	0.03	0.054	257H_5	b	0.024	0.03	0.054	1.61978875828839	1.52287874528034	1.26760624017703	F	257	2	0	0	2
257H_7	257H_7	18.7	1.2	0.4	Dom+	0.064	0.021	0.085	257H_7	bc	0.064	0.021	0.085	1.19382002601611	1.67778070526608	1.07058107428571	F	257	2	0	0	2
257I_11	257I_11	19.5	0.4	0.3	Dom+	0.021	0.015	0.036	257I_11	b	0.021	0.015	0.036	1.67778070526608	1.82390874094432	1.44369749923271	F	257	2	0	0	2
257I_2	257I_2	21.6	0.2	0.4	Dom+	0.01	0.019	0.029	257I_2	b	0.01	0.019	0.029	2	1.72124639904717	1.53760200210104	M	257	1	0	0	2
257I_3	257I_3	18.5	0	0.8	Dom+	0	0.043	0.043	257I_3	bc	0	0.043	0.043	0	1.36653154442041	1.36653154442041	F	257	2	0	0	1
257I_5	257I_5	19	2.2	0.2	Dom+	0.116	0.011	0.127	257I_5	b	0.116	0.011	0.127	0.935542010773082	1.95860731484178	0.896196279044043	F	257	2	0	0	2
257I_6	257I_6	20.2	0	0	Dom+	0	0	0	257I_6	b	0	0	0	0	0	0	M	257	1	0	0	1
257I_7	257I_7	19.5	0	0	Dom+	0	0	0	257I_7	b	0	0	0	0	0	0	M	257	1	0	0	1
257J_11	257J_11	15.7	0.2	0.4	Dom+	0.013	0.025	0.038	257J_11	bc	0.013	0.025	0.038	1.88605664769316	1.60205999132796	1.42021640338319	F	257	2	0	0	2
257J_2	257J_2	16.8	0.6	0.5	Dom+	0.036	0.03	0.066	257J_2	bc	0.036	0.03	0.066	1.44369749923271	1.52287874528034	1.18045606445813	F	257	2	0	0	2
257J_4_M	257J_4_M	12	0	0	Dom+	0	0	0	257J_4_F	b	0	0	0	0	0	0	M	257	1	0	0	1
257J_5	257J_5	11.3	0.5	0.4	Dom+	0.044	0.035	0.079	257J_5	bc	0.044	0.035	0.079	1.35654732351381	1.45593195564972	1.10237290870956	F	257	2	0	0	2
257J_6	257J_6	14.2	1	0.3	Dom+	0.07	0.021	0.091	257J_6	b	0.07	0.021	0.091	1.15490195998574	1.67778070526608	1.04095860767891	F	257	2	0	0	2
257J_9	257J_9	15.7	0	0.1	Dom+	0	0.006	0.006	257J_9	b	0	0.006	0.006	0	2.22184874961636	2.22184874961636	M	257	1	0	0	1
257K_1	257K_1	15.1	6.9	0	Dom+	0.457	0	0.457	257K_1	b	0.457	0	0.457	0.34008379993015	0	0.34008379993015	M	257	1	0	0	2
257K_2	257K_2	20.3	1.3	0.6	Dom+	0.064	0.03	0.094	257K_2	b	0.064	0.03	0.094	1.19382002601611	1.52287874528034	1.0268721464003	M	257	1	0	0	2
257K_5	257K_5	17.6	0	0.1	Dom+	0	0.006	0.006	257K_5	b	0	0.006	0.006	0	2.22184874961636	2.22184874961636	M	257	1	0	0	1
257L_2	257L_2	15.7	0.6	0.3	Dom+	0.038	0.019	0.057	257L_2	b	0.038	0.019	0.057	1.42021640338319	1.72124639904717	1.24412514432751	M	257	1	0	0	2
257L_5	257L_5	11.4	0.9	0.3	Dom+	0.079	0.026	0.105	257L_5	b	0.079	0.026	0.105	1.10237290870956	1.58502665202918	0.978810700930062	M	257	1	0	0	2
257L_7	257L_7	19	0.3	0.5	Dom+	0.016	0.026	0.042	257L_7	b	0.016	0.026	0.042	1.79588001734408	1.58502665202918	1.3767507096021	F	257	2	0	0	2
257L_8	257L_8	13.4	0	0	Dom+	0	0	0	257L_8	b	0	0	0	0	0	0	M	257	1	0	0	1
257M_1	257M_1	16.9	2.3	0	Dom+	0.136	0	0.136	257M_1	b	0.136	0	0.136	0.866461091629782	0	0.866461091629782	M	257	1	0	0	2
257M_3	257M_3	16.2	0	0	Dom+	0	0	0	257M_3	bc	0	0	0	0	0	0	F	257	2	0	0	1
257M_5	257M_5	16.4	0	0	Dom+	0	0	0	257M_5	bc	0	0	0	0	0	0	F	257	2	0	0	1
257M_6	257M_6	15.7	0	0	Dom+	0	0	0	257M_6	b	0	0	0	0	0	0	M	257	1	0	0	1
257M_7	257M_7	16.4	1	0.4	Dom+	0.061	0.024	0.085	257M_7	b	0.061	0.024	0.085	1.21467016498923	1.61978875828839	1.07058107428571	M	257	1	0	0	2
257M_8	257M_8	16.9	0.3	0.3	Dom+	0.018	0.018	0.036	257M_8	bc	0.018	0.018	0.036	1.74472749489669	1.74472749489669	1.44369749923271	M	257	1	0	0	2
257N_1	257N_1	18.3	1.9	0.4	Dom+	0.104	0.022	0.126	257N_1	b	0.104	0.022	0.126	0.98296666070122	1.65757731917779	0.899629454882437	M	257	1	0	0	2
257N_2	257N_2	17.7	1	0.2	Dom+	0.056	0.011	0.067	257N_2	b	0.056	0.011	0.067	1.2518119729938	1.95860731484178	1.17392519729917	M	257	1	0	0	2
257N_5	257N_5	15.7	0.9	0.4	Dom+	0.057	0.025	0.082	257N_5	b	0.057	0.025	0.082	1.24412514432751	1.60205999132796	1.08618614761628	M	257	1	0	0	2
257P_1	257P_1	19.4	0.4	0.3	Dom+	0.021	0.015	0.036	257P_1	b	0.021	0.015	0.036	1.67778070526608	1.82390874094432	1.44369749923271	M	257	1	0	0	2
257P_3	257P_3	19.8	0	0.1	Dom+	0	0.005	0.005	257P_3	b	0	0.005	0.005	0	2.30102999566398	2.30102999566398	F	257	2	0	0	1
257P_5	257P_5	19	2.1	0	Dom+	0.111	0	0.111	257P_5	b	0.111	0	0.111	0.954677021213343	0	0.954677021213343	M	257	1	0	0	2
257Q_1	257Q_1	19.5	0.8	0.7	Dom+	0.041	0.036	0.077	257Q_1	bc	0.041	0.036	0.077	1.38721614328026	1.44369749923271	1.11350927482752	F	257	2	0	0	2
257Q_2	257Q_2	18	1.4	0.5	Dom+	0.078	0.028	0.106	257Q_2	b	0.078	0.028	0.106	1.10790539730952	1.55284196865778	0.97469413473523	M	257	1	0	0	2
257Q_3	257Q_3	18.5	1.5	0.7	Dom+	0.081	0.038	0.119	257Q_3	b	0.081	0.038	0.119	1.09151498112135	1.42021640338319	0.924453038607469	F	257	2	0	0	2
257Q_7	257Q_7	19	2.2	0.6	Dom+	0.116	0.032	0.148	257Q_7	bc	0.116	0.032	0.148	0.935542010773082	1.49485002168009	0.829738284605043	M	257	1	0	0	2
257R_1	257R_1	20.8	0	0.2	Dom+	0	0.009	0.009	257R_1	b	0	0.009	0.009	0	2.04575749056068	2.04575749056068	M	257	1	0	0	1
257R_2	257R_2	21.5	1.3	0.8	Dom+	0.06	0.037	0.097	257R_2	bc	0.06	0.037	0.097	1.22184874961636	1.43179827593301	1.01322826573376	M	257	1	0	0	2
257R_3	257R_3	17.1	0	0.5	Dom+	0	0.029	0.029	257R_3	b	0	0.029	0.029	0	1.53760200210104	1.53760200210104	F	257	2	0	0	1
257R_5	257R_5	16.6	0	0	Dom+	0	0	0	257R_5	b	0	0	0	0	0	0	F	257	2	0	0	1
257R_6	257R_6	19.8	0.3	0.5	Dom+	0.015	0.025	0.04	257R_6	bc	0.015	0.025	0.04	1.82390874094432	1.60205999132796	1.39794000867204	M	257	1	0	0	2
257R_7	257R_7	21.3	1.1	0.9	Dom+	0.052	0.042	0.094	257R_7	bc	0.052	0.042	0.094	1.2839966563652	1.3767507096021	1.0268721464003	M	257	1	0	0	2
257S_10	257S_10	16.9	0	0	Dom+	0	0	0	257S_10	b	0	0	0	0	0	0	F	257	2	0	0	1
257S_11	257S_11	19.3	0.3	0.2	Dom+	0.016	0.01	0.026	257S_11	bc	0.016	0.01	0.026	1.79588001734408	2	1.58502665202918	M	257	1	0	0	2
257S_14	257S_14	13.3	0.9	0.6	Dom+	0.068	0.045	0.113	257S_14	b	0.068	0.045	0.113	1.16749108729376	1.34678748622466	0.94692155651658	M	257	1	0	0	2
257S_3	257S_3	16.6	0.2	0.6	Dom+	0.012	0.036	0.048	257S_3	bc	0.012	0.036	0.048	1.92081875395238	1.44369749923271	1.31875876262441	F	257	2	0	0	2
257S_5	257S_5	18.4	0	0.3	Dom+	0	0.016	0.016	257S_5	b	0	0.016	0.016	0	1.79588001734408	1.79588001734408	M	257	1	0	0	1
257S_6	257S_6	15.8	0	0	Dom+	0	0	0	257S_6	b	0	0	0	0	0	0	M	257	1	0	0	1
257S_8	257S_8	14.2	0	0.2	Dom+	0	0.014	0.014	257S_8	bc	0	0.014	0.014	0	1.85387196432176	1.85387196432176	M	257	1	0	0	1
257S_9	257S_9	16.3	0	0.2	Dom+	0	0.012	0.012	257S_9	bc	0	0.012	0.012	0	1.92081875395238	1.92081875395238	M	257	1	0	0	1
258_A_1	258A_1	19	0.4	0.2	Dom+	0.021	0.01	0.031	258A_1	bc	0.021	0.01	0.031	1.67778070526608	2	1.50863830616573	F	258	2	0	0	2
258_A_2	258A_2	18	0	0.2	Dom+	0	0.011	0.011	258A_2	bc	0	0.011	0.011	0	1.95860731484178	1.95860731484178	F	258	2	0	0	1
258_A_3	258A_3	16.1	5.2	0	Dom+	0.323	0	0.323	258A_3	b	0.323	0	0.323	0.490797477668897	0	0.490797477668897	M	258	1	0	0	2
258_A_9	258A_9	17.1	0.7	0.3	Dom+	0.041	0.018	0.059	258A_9	b	0.041	0.018	0.059	1.38721614328026	1.74472749489669	1.22914798835786	F	258	2	0	0	2
258_B_1	258B_1	0.2	8.3	0	Dom+	0.532	0	0.532	258B_1	bc	0.532	0	0.532	0.274088367704952	0	0.274088367704952	F	258	2	0	0	2
258_B_2	258B_2	0.1	4.9	0	Dom+	0.377	0	0.377	258B_2	b	0.377	0	0.377	0.423658649794207	0	0.423658649794207	M	258	1	0	0	2
258_B_3	258B_3	20.4	5.3	0	Dom+	0.26	0	0.26	258B_3	bc	0.26	0	0.26	0.585026652029182	0	0.585026652029182	M	258	1	0	0	2
258_B_6	258B_6	21.3	0	0.5	Dom+	0	0.023	0.023	258B_6	bc	0	0.023	0.023	0	1.63827216398241	1.63827216398241	M	258	1	0	0	1
258_C_1	258C_1	16.6	4.2	0.3	Dom+	0.253	0.018	0.271	258C_1	b	0.253	0.018	0.271	0.596879478824182	1.74472749489669	0.567030709125594	M	258	1	0	0	2
258_C_11	258C_11	16.8	1.5	0.3	Dom+	0.089	0.018	0.107	258C_11	bc	0.089	0.018	0.107	1.05060999335509	1.74472749489669	0.97061622231479	M	258	1	0	0	2
258_C_12	258C_12	17.1	4.4	0	Dom+	0.257	0	0.257	258C_12	bc	0.257	0	0.257	0.590066876668705	0	0.590066876668705	M	258	1	0	0	2
258_C_2	258C_2	17.1	1.3	0.3	Dom+	0.076	0.018	0.094	258C_2	b	0.076	0.018	0.094	1.11918640771921	1.74472749489669	1.0268721464003	M	258	1	0	0	2
258_C_3	258C_3	16.3	0.3	0.7	Dom+	0.018	0.043	0.061	258C_3	b	0.018	0.043	0.061	1.74472749489669	1.36653154442041	1.21467016498923	F	258	2	0	0	2
258_C_4	258C_4	17.7	2.6	0	Dom+	0.147	0	0.147	258C_4	bc	0.147	0	0.147	0.832682665251824	0	0.832682665251824	F	258	2	0	0	2
258_C_5	258C_5	17.4	0	0.4	Dom+	0	0.023	0.023	258C_5	bc	0	0.023	0.023	0	1.63827216398241	1.63827216398241	F	258	2	0	0	1
258_C_7	258C_7	18.2	1.4	0.3	Dom+	0.077	0.016	0.093	258C_7	bc	0.077	0.016	0.093	1.11350927482752	1.79588001734408	1.03151705144606	M	258	1	0	0	2
258_C_9	258C_9	14.7	1.7	0.2	Dom+	0.116	0.014	0.13	258C_9	bc	0.116	0.014	0.13	0.935542010773082	1.85387196432176	0.886056647693163	M	258	1	0	0	2
300_A_10_	300A_10	16.4	0.4	1.1	Dom+	0.024	0.067	0.091	300A_10_	bc	0.024	0.067	0.091	1.61978875828839	1.17392519729917	1.04095860767891	M	300	1	0	0	2
300_A_3	300A_3	14.9	0.6	0.2	Dom+	0.04	0.013	0.053	300A_3	bc	0.04	0.013	0.053	1.39794000867204	1.88605664769316	1.27572413039921	F	300	2	0	0	2
300_A_5	300A_5	16	1.2	0.6	Dom+	0.075	0.038	0.113	300A_5	b	0.075	0.038	0.113	1.1249387366083	1.42021640338319	0.94692155651658	M	300	1	0	0	2
300_A_7	300A_7	15.9	1.1	0.4	Dom+	0.069	0.025	0.094	300A_7	b	0.069	0.025	0.094	1.16115090926274	1.60205999132796	1.0268721464003	F	300	2	0	0	2
300_A_9	300A_9	15.7	0.7	0.6	Dom+	0.045	0.038	0.083	300A_9	bc	0.045	0.038	0.083	1.34678748622466	1.42021640338319	1.08092190762393	F	300	2	0	0	2
346	346	18	2	0	Dom+	0.111	0	0.111	346	bc	0.111	0	0.111	0.954677021213343	0	0.954677021213343	M	346	1	0	0	2
347	347	17.5	3.7	0	Dom+	0.211	0	0.211	347	bc	0.211	0	0.211	0.675717544702307	0	0.675717544702307	F	347	2	0	0	2
348	348	18	4.3	0	Dom+	0.238	0	0.238	348	bc	0.238	0	0.238	0.623423042943488	0	0.623423042943488	F	348	2	0	0	2
352	352	23.4	1.4	1.2	Dom+	0.06	0.051	0.111	352	bc	0.06	0.051	0.111	1.22184874961636	1.29242982390206	0.954677021213343	F	352	2	0	0	2
352_E_11	352E_11	16.3	1.1	0.5	Dom+	0.067	0.031	0.098	352E_11	b	0.067	0.031	0.098	1.17392519729917	1.50863830616573	1.00877392430751	F	352	2	0	0	2
352_E_2	352E_2	17	0.6	0.4	Dom+	0.035	0.024	0.059	352E_2	b	0.035	0.024	0.059	1.45593195564972	1.61978875828839	1.22914798835786	M	352	1	0	0	2
352_E_3	352E_3	17.5	1.3	0.6	Dom+	0.074	0.034	0.108	352E_3	b	0.074	0.034	0.108	1.13076828026902	1.46852108295774	0.96657624451305	M	352	1	0	0	2
352_E_7	352E_7	18.1	2.1	0.4	Dom+	0.116	0.022	0.138	352E_7	b	0.116	0.022	0.138	0.935542010773082	1.65757731917779	0.860120913598763	F	352	2	0	0	2
352_E_9	352E_9	18.7	0.7	0.5	Dom+	0.037	0.027	0.064	352E_9	b	0.037	0.027	0.064	1.43179827593301	1.56863623584101	1.19382002601611	F	352	2	0	0	2
352A_1	352A_1	10.2	2.8	0	Dom+	0.275	0	0.275	352A_1	bc	0.275	0	0.275	0.560667306169737	0	0.560667306169737	M	352	1	0	0	2
352A_10	352A_10	18.8	0.5	0.4	Dom+	0.027	0.021	0.048	352A_10	b	0.027	0.021	0.048	1.56863623584101	1.67778070526608	1.31875876262441	F	352	2	0	0	2
352A_11	352A_11	19.3	2	0.3	Dom+	0.104	0.016	0.12	352A_11	b	0.104	0.016	0.12	0.98296666070122	1.79588001734408	0.920818753952375	M	352	1	0	0	2
352A_13	352A_13	17	1.7	1.2	Dom+	0.1	0.071	0.171	352A_13	b	0.1	0.071	0.171	1	1.14874165128092	0.767003889607846	M	352	1	0	0	2
352A_15	352A_15	18.8	1.5	0.5	Dom+	0.08	0.027	0.107	352A_15	bc	0.08	0.027	0.107	1.09691001300806	1.56863623584101	0.97061622231479	M	352	1	0	0	2
352A_3	352A_3	18.7	0	0.4	Dom+	0	0.021	0.021	352A_3	b	0	0.021	0.021	0	1.67778070526608	1.67778070526608	F	352	2	0	0	1
352A_5	352A_5	16.7	0	0.4	Dom+	0	0.024	0.024	352A_5	bc	0	0.024	0.024	0	1.61978875828839	1.61978875828839	F	352	2	0	0	1
352A_7	352A_7	19.3	0.2	0.4	Dom+	0.01	0.021	0.031	352A_7	bc	0.01	0.021	0.031	2	1.67778070526608	1.50863830616573	M	352	1	0	0	2
352A_9	352A_9	18.2	1.2	0.8	Dom+	0.066	0.044	0.11	352A_9	bc	0.066	0.044	0.11	1.18045606445813	1.35654732351381	0.958607314841775	M	352	1	0	0	2
352B_1	352B_1	18.3	1.4	0.4	Dom+	0.077	0.022	0.099	352B_1	bc	0.077	0.022	0.099	1.11350927482752	1.65757731917779	1.00436480540245	M	352	1	0	0	2
352B_5	352B_5	17	0.8	0.7	Dom+	0.047	0.041	0.088	352B_5	bc	0.047	0.041	0.088	1.32790214206428	1.38721614328026	1.05551732784983	M	352	1	0	0	2
352B_6	352B_6	19	0	0	Dom+	0	0	0	352B_6	b	0	0	0	0	0	0	M	352	1	0	0	1
352D_1	352D_1	18.4	0.4	0.5	Dom+	0.022	0.027	0.049	352D_1	b	0.022	0.027	0.049	1.65757731917779	1.56863623584101	1.30980391997149	F	352	2	0	0	2
352D_3	352D_3	17.6	0.7	0.3	Dom+	0.04	0.017	0.057	352D_3	b	0.04	0.017	0.057	1.39794000867204	1.76955107862173	1.24412514432751	F	352	2	0	0	2
352D_5	352D_5	19.7	0	0.6	Dom+	0	0.03	0.03	352D_5	b	0	0.03	0.03	0	1.52287874528034	1.52287874528034	F	352	2	0	0	1
352G_1	352G_1	21.9	0.5	0.5	Dom+	0.023	0.023	0.046	352G_1	b	0.023	0.023	0.046	1.63827216398241	1.63827216398241	1.33724216831843	F	352	2	0	0	2
352G_2	352G_2	18.1	0	0	Dom+	0	0	0	352G_2	b	0	0	0	0	0	0	F	352	2	0	0	1
352G_3	352G_3	21.1	1.1	0.6	Dom+	0.052	0.039	0.091	352G_3	b	0.052	0.039	0.091	1.2839966563652	1.4089353929735	1.04095860767891	F	352	2	0	0	2
352G_5	352G_5	20.4	0	0.6	Dom+	0	0.029	0.029	352G_5	b	0	0.029	0.029	0	1.53760200210104	1.53760200210104	M	352	1	0	0	1
352H_1	352H_1	16.2	2	0.2	Dom+	0.123	0.012	0.135	352H_1	b	0.123	0.012	0.135	0.910094888560602	1.92081875395238	0.869666231504994	F	352	2	0	0	2
352H_2	352H_2	15.7	0	0.2	Dom+	0	0.013	0.013	352H_2	bc	0	0.013	0.013	0	1.88605664769316	1.88605664769316	F	352	2	0	0	1
352H_5	352H_5	16.8	0.6	0.4	Dom+	0.036	0.024	0.06	352H_5	b	0.036	0.024	0.06	1.44369749923271	1.61978875828839	1.22184874961636	F	352	2	0	0	2
352I_1	352I_1	18.5	0.9	0.6	Dom+	0.049	0.032	0.081	352I_1	bc	0.049	0.032	0.081	1.30980391997149	1.49485002168009	1.09151498112135	M	352	1	0	0	2
352I_2	352I_2	17.4	0	0	Dom+	0	0	0	352I_2	b	0	0	0	0	0	0	M	352	1	0	0	1
352I_3	352I_3	17.5	0	0.3	Dom+	0	0.017	0.017	352I_3	b	0	0.017	0.017	0	1.76955107862173	1.76955107862173	M	352	1	0	0	1
352I_4	352I_4	17.3	0.3	0.4	Dom+	0.017	0.023	0.04	352I_4	bc	0.017	0.023	0.04	1.76955107862173	1.63827216398241	1.39794000867204	F	352	2	0	0	2
352I_5	352I_5	16.1	0.4	0.7	Dom+	0.025	0.043	0.093	352I_5	bc	0.025	0.043	0.093	1.60205999132796	1.36653154442041	1.03151705144606	F	352	2	0	0	2
352I_6	352I_6	16.1	1.1	0.3	Dom+	0.068	0.019	0.087	352I_6	b	0.068	0.019	0.087	1.16749108729376	1.72124639904717	1.06048074738138	F	352	2	0	0	2
352K_2	352K_2	17.5	0	0.3	Dom+	0	0.017	0.017	352K_2	bc	0	0.017	0.017	0	1.76955107862173	1.76955107862173	F	352	2	0	0	1
352K_7	352K_7	16.5	0.7	0.4	Dom+	0.042	0.024	0.066	352K_7	bc	0.042	0.024	0.066	1.3767507096021	1.61978875828839	1.18045606445813	F	352	2	0	0	2
352L_5	352L_5	17.9	1.8	0.4	Dom+	0.101	0.022	0.123	352L_5	b	0.101	0.022	0.123	0.995678626217357	1.65757731917779	0.910094888560602	M	352	1	0	0	2
352L_6	352L_6	16.9	0.8	0.5	Dom+	0.047	0.03	0.077	352L_6	b	0.047	0.03	0.077	1.32790214206428	1.52287874528034	1.11350927482752	F	352	2	0	0	2
352L_7	352L_7	19.2	0.2	0.3	Dom+	0.01	0.016	0.026	352L_7	bc	0.01	0.016	0.026	2	1.79588001734408	1.58502665202918	F	352	2	0	0	2
352L_8	352L_8	18.6	1.3	0.5	Dom+	0.07	0.027	0.097	352L_8	b	0.07	0.027	0.097	1.15490195998574	1.56863623584101	1.01322826573376	F	352	2	0	0	2
353_E_1	353E_1	10.8	0	0	Dom+	0	0	0	353E_1	b	0	0	0	0	0	0	F	353	2	0	0	1
353_E_5	353E_5	18.2	1	0.4	Dom+	0.055	0.022	0.077	353E_5	b	0.055	0.022	0.077	1.25963731050576	1.65757731917779	1.11350927482752	M	353	1	0	0	2
353_E_7	353E_7	19.5	4.1	0	Dom+	0.21	0	0.21	353E_7	b	0.21	0	0.21	0.677780705266081	0	0.677780705266081	M	353	1	0	0	2
353_E_9	353E_9	16.6	0	0	Dom+	0	0	0	353E_9	b	0	0	0	0	0	0	F	353	2	0	0	1
353A_2	353A_2	21	0	0	Dom+	0	0	0	353A_2	bc	0	0	0	0	0	0	M	353	1	0	0	1
353A_5	353A_5	21.4	2.6	0	Dom+	0.121	0	0.121	353A_5	b	0.121	0	0.121	0.91721462968355	0	0.91721462968355	M	353	1	0	0	2
353A_9	353A_9	20.8	0	0.5	Dom+	0	0.024	0.024	353A_9	bc	0	0.024	0.024	0	1.61978875828839	1.61978875828839	M	353	1	0	0	1
353B_1	353B_1	17.1	0.6	0.5	Dom+	0.035	0.029	0.064	353B_1	b	0.035	0.029	0.064	1.45593195564972	1.53760200210104	1.19382002601611	F	353	2	0	0	2
353B_3	353B_3	18.2	3.8	0	Dom+	0.209	0	0.209	353B_3	b	0.209	0	0.209	0.679853713888946	0	0.679853713888946	M	353	1	0	0	2
353B_5	353B_5	19.4	0.9	1	Dom+	0.046	0.052	0.098	353B_5	b	0.046	0.052	0.098	1.33724216831843	1.2839966563652	1.00877392430751	M	353	1	0	0	2
353B_6	353B_6	17.4	0	0	Dom+	0	0	0	353B_6	b	0	0	0	0	0	0	M	353	1	0	0	1
353B_7	353B_7	18.6	2	0.4	Dom+	0.108	0.022	0.13	353B_7	bc	0.108	0.022	0.13	0.96657624451305	1.65757731917779	0.886056647693163	M	353	1	0	0	2
353B_9	353B_9	16.7	0	0.4	Dom+	0	0.024	0.024	353B_9	b	0	0.024	0.024	0	1.61978875828839	1.61978875828839	F	353	2	0	0	1
353C_1	353C_1	18	0	0	Dom+	0	0	0	353C_1	b	0	0	0	0	0	0	M	353	1	0	0	1
353C_3	353C_3	18.3	0	0.3	Dom+	0	0.016	0.016	353C_3	b	0	0.016	0.016	0	1.79588001734408	1.79588001734408	M	353	1	0	0	1
353C_4	353C_4	19.1	0.2	0.3	Dom+	0.01	0.016	0.026	353C_4	b	0.01	0.016	0.026	2	1.79588001734408	1.58502665202918	F	353	2	0	0	2
353C_5	353C_5	18.5	1.2	0.8	Dom+	0.065	0.043	0.108	353C_5	b	0.065	0.043	0.108	1.18708664335714	1.36653154442041	0.96657624451305	F	353	2	0	0	2
353C_6	353C_6	17.7	0.1	0.3	Dom+	0.006	0.017	0.023	353C_6	b	0.006	0.017	0.023	2.22184874961636	1.76955107862173	1.63827216398241	M	353	1	0	0	2
353D_1	353D_1	19.5	0.1	0.3	Dom+	0.005	0.015	0.02	353D_1	b	0.005	0.015	0.02	2.30102999566398	1.82390874094432	1.69897000433602	F	353	2	0	0	2
353D_2	353D_2	15.6	0.8	0.3	Dom+	0.051	0.019	0.07	353D_2	b	0.051	0.019	0.07	1.29242982390206	1.72124639904717	1.15490195998574	F	353	2	0	0	2
353D_3	353D_3	15.4	0	0	Dom+	0	0	0	353D_3	bc	0	0	0	0	0	0	M	353	1	0	0	1
353D_5	353D_5	20.4	0	0.2	Dom+	0	0.01	0.01	353D_5	b	0	0.01	0.01	0	2	2	M	353	1	0	0	1
353D_6	353D_6	19.4	1.8	0.4	Dom+	0.093	0.021	0.114	353D_6	failed	0.093	0.021	0.114	1.03151705144606	1.67778070526608	0.943095148663527	M	353	1	0	0	2
353D_7	353D_7	20.3	1.1	0.2	Dom+	0.054	0.01	0.064	353D_7	b	0.054	0.01	0.064	1.26760624017703	2	1.19382002601611	F	353	2	0	0	2
353D_8	353D_8	16.2	1.3	0.6	Dom+	0.08	0.037	0.117	353D_8	bc	0.08	0.037	0.117	1.09691001300806	1.43179827593301	0.931814138253838	M	353	1	0	0	2
357_E_1	357E_1	17.1	0	0.2	Dom+	0	0.012	0.012	357E_1	b	0	0.012	0.012	0	1.92081875395238	1.92081875395238	M	357	1	0	0	1
357_E_3	357E_3	18.7	0.9	0.3	Dom+	0.048	0.016	0.064	357E_3	b	0.048	0.016	0.064	1.31875876262441	1.79588001734408	1.19382002601611	M	357	1	0	0	2
357_E_5	357E_5	17.1	2.1	0.2	Dom+	0.123	0.012	0.135	357E_5	b	0.123	0.012	0.135	0.910094888560602	1.92081875395238	0.869666231504994	M	357	1	0	0	2
357_E_7	357E_7	17	1.2	0.8	Dom+	0.071	0.047	0.118	357E_7	b	0.071	0.047	0.118	1.14874165128092	1.32790214206428	0.928117992693875	M	357	1	0	0	2
357_F_1	357F_1	22.4	0	0	Dom+	0	0	0	357F_1	b	0	0	0	0	0	0	F	357	2	0	0	1
357_F_2	357F_2	21.1	0	0.5	Dom+	0	0.024	0.024	357F_2	bc	0	0.024	0.024	0	1.61978875828839	1.61978875828839	F	357	2	0	0	1
357A_1	357A_1	21.1	0.9	0.2	Dom+	0.043	0.01	0.053	357A_1	b	0.043	0.01	0.053	1.36653154442041	2	1.27572413039921	F	357	2	0	0	2
357A_3	357A_3	19.4	0.6	0.5	Dom+	0.031	0.026	0.057	357A_3	bc	0.031	0.026	0.057	1.50863830616573	1.58502665202918	1.24412514432751	F	357	2	0	0	2
357A_5	357A_5	19.1	3.1	0	Dom+	0.162	0	0.162	357A_5	b	0.162	0	0.162	0.790484985457369	0	0.790484985457369	F	357	2	0	0	2
357A_7	357A_7	12.8	0	0	Dom+	0	0	0	357A_7	b	0	0	0	0	0	0	F	357	2	0	0	1
357C_1	357C_1	17.6	1.2	0.6	Dom+	0.068	0.034	0.102	357C_1	bc	0.068	0.034	0.102	1.16749108729376	1.46852108295774	0.991399828238082	F	357	2	0	0	2
357C_5	357C_5	11	0.3	0.5	Dom+	0.027	0.045	0.072	357C_5	b	0.027	0.045	0.072	1.56863623584101	1.34678748622466	1.14266750356873	F	357	2	0	0	2
357C_7	357C_7	18	4.3	0	Dom+	0.239	0	0.239	357C_7	bc	0.239	0	0.239	0.621602099051862	0	0.621602099051862	F	357	2	0	0	2
357D_1	357D_1	18.2	0.2	0.7	Dom+	0.011	0.038	0.049	357D_1	b	0.011	0.038	0.049	1.95860731484178	1.42021640338319	1.30980391997149	F	357	2	0	0	2
357D_10	357D_10	15.4	0.4	0.4	Dom+	0.026	0.026	0.052	357D_10	b	0.026	0.026	0.052	1.58502665202918	1.58502665202918	1.2839966563652	F	357	2	0	0	2
357D_2	357D_2	16.8	0.8	0.3	Dom+	0.048	0.018	0.066	357D_2	bc	0.048	0.018	0.066	1.31875876262441	1.74472749489669	1.18045606445813	M	357	1	0	0	2
357D_3	357D_3	17.6	1.5	0.6	Dom+	0.085	0.034	0.119	357D_3	bc	0.085	0.034	0.119	1.07058107428571	1.46852108295774	0.924453038607469	M	357	1	0	0	2
357D_5	357D_5	19.5	3.7	0	Dom+	0.19	0	0.19	357D_5	bc	0.19	0	0.19	0.721246399047171	0	0.721246399047171	F	357	2	0	0	2
357D_7	357D_7	18.8	1.1	0.4	Dom+	0.059	0.021	0.08	357D_7	bc	0.059	0.021	0.08	1.22914798835786	1.67778070526608	1.09691001300806	F	357	2	0	0	2
357D_9	357D_9	16.8	0	0.2	Dom+	0	0.012	0.012	357D_9	b	0	0.012	0.012	0	1.92081875395238	1.92081875395238	F	357	2	0	0	1
357F_3	357F_3	19.9	0	0	Dom+	0	0	0	357F_3	bc	0	0	0	0	0	0	M	357	1	0	0	1
357F_6	357F_6	21.9	1.2	0.2	Dom+	0.055	0.009	0.064	357F_6	b	0.055	0.009	0.064	1.25963731050576	2.04575749056068	1.19382002601611	F	357	2	0	0	2
357H_3	357H_3	22.2	0.4	1.4	Dom+	0.018	0.063	0.081	357H_3	b	0.018	0.063	0.081	1.74472749489669	1.20065945054642	1.09151498112135	M	357	1	0	0	2
357H_5	357H_5	22	0.9	0.3	Dom+	0.041	0.014	0.055	357H_5	b	0.041	0.014	0.055	1.38721614328026	1.85387196432176	1.25963731050576	M	357	1	0	0	2
357I_4	357I_4	22.5	0.9	0.5	Dom+	0.04	0.022	0.062	357I_4	b	0.04	0.022	0.062	1.39794000867204	1.65757731917779	1.20760831050175	M	357	1	0	0	2
357J_5	357J_5	15.7	1.4	0.3	Dom+	0.089	0.019	0.108	357J_5	b	0.089	0.019	0.108	1.05060999335509	1.72124639904717	0.96657624451305	F	357	2	0	0	2
357J_6	357J_6	18.5	0.9	0.6	Dom+	0.049	0.032	0.081	357J_6	b	0.049	0.032	0.081	1.30980391997149	1.49485002168009	1.09151498112135	F	357	2	0	0	2
357J_9	357J_9	16.8	2	0.5	Dom+	0.119	0.03	0.149	357J_9	bc	0.119	0.03	0.149	0.924453038607469	1.52287874528034	0.826813731587726	F	357	2	0	0	2
364A_1	364A_1	19.2	1	0.5	Dom+	0.052	0.026	0.078	364A_1	b	0.052	0.026	0.078	1.2839966563652	1.58502665202918	1.10790539730952	M	364	1	0	0	2
364A_3	364A_3	19.9	2.2	0.6	Dom+	0.111	0.03	0.141	364A_3	bc	0.111	0.03	0.141	0.954677021213343	1.52287874528034	0.85078088734462	M	364	1	0	0	2
364A_7	364A_7	20.9	2.1	0.3	Dom+	0.1	0.014	0.114	364A_7	b	0.1	0.014	0.114	1	1.85387196432176	0.943095148663527	F	364	2	0	0	2
364A_8	364A_8	21.1	0.4	0.5	Dom+	0.02	0.024	0.044	364A_8	b	0.02	0.024	0.044	1.69897000433602	1.61978875828839	1.35654732351381	M	364	1	0	0	2
385A_1	385A_1	20.4	1.5	0.8	Dom+	0.074	0.039	0.113	385A_1	b	0.074	0.039	0.113	1.13076828026902	1.4089353929735	0.94692155651658	M	385	1	0	0	2
385A_2	385A_2	20.2	0	0.7	Dom+	0	0.035	0.035	385A_2	bc	0	0.035	0.035	0	1.45593195564972	1.45593195564972	F	385	2	0	0	1
385A_3	385A_3	19.8	0	0	Dom+	0	0	0	385A_3	b	0	0	0	0	0	0	F	385	2	0	0	1
385B_1	385B_1	13.4	5.4	0	Dom+	0.403	0	0.403	385B_1	bc	0.403	0	0.403	0.394694953858891	0	0.394694953858891	M	385	1	0	0	2
385B_4	385B_4	14	2.7	0	Dom+	0.193	0	0.193	385B_4	bc	0.193	0	0.193	0.714442690992226	0	0.714442690992226	F	385	2	0	0	2
385B_5	385B_5	15.9	2.2	0	Dom+	0.138	0	0.138	385B_5	bc	0.138	0	0.138	0.860120913598763	0	0.860120913598763	M	385	1	0	0	2
385B_6	385B_6	15.1	0.6	1.6	Dom+	0.04	0.106	0.146	385B_6	b	0.04	0.106	0.146	1.39794000867204	0.97469413473523	0.835647144215563	M	385	1	0	0	2
385B_7	385B_7	17	0.8	0.5	Dom+	0.047	0.029	0.076	385B_7	b	0.047	0.029	0.076	1.32790214206428	1.53760200210104	1.11918640771921	M	385	1	0	0	2
385B_9	385B_9	17.8	0	0.3	Dom+	0	0.017	0.017	385B_9	b	0	0.017	0.017	0	1.76955107862173	1.76955107862173	F	385	2	0	0	1
393_E_2	393E_2	18.8	0.5	1.2	Dom+	0.027	0.064	0.091	393E_2	b	0.027	0.064	0.091	1.56863623584101	1.19382002601611	1.04095860767891	M	393	1	0	0	2
393_E_4	393E_4	16.7	0.2	0.5	Dom+	0.012	0.03	0.042	393E_4	bc	0.012	0.03	0.042	1.92081875395238	1.52287874528034	1.3767507096021	F	393	2	0	0	2
393_E_6	393E_6	15.6	0.8	0.3	Dom+	0.051	0.019	0.07	393E_6	b	0.051	0.019	0.07	1.29242982390206	1.72124639904717	1.15490195998574	M	393	1	0	0	2
393_E_7	393E_7	15.9	1.3	0.2	Dom+	0.081	0.013	0.094	393E_7	bc	0.081	0.013	0.094	1.09151498112135	1.88605664769316	1.0268721464003	M	393	1	0	0	2
393_E_8	393E_8	15.1	0.9	0.2	Dom+	0.06	0.013	0.073	393E_8	bc	0.06	0.013	0.073	1.22184874961636	1.88605664769316	1.13667713987954	F	393	2	0	0	2
393_E_9	393E_9	14.9	1.7	0	Dom+	0.114	0	0.114	393E_9	bc	0.114	0	0.114	0.943095148663527	0	0.943095148663527	F	393	2	0	0	2
393A_1	393A_1	19.3	0	0.4	Dom+	0	0.021	0.021	393A_1	b	0	0.021	0.021	0	1.67778070526608	1.67778070526608	F	393	2	0	0	1
393A_10	393A_10	20.5	0	0	Dom+	0	0	0	393A_10	b	0	0	0	0	0	0	M	393	1	0	0	1
393A_11	393A_11	18.8	0	0.7	Dom+	0	0.037	0.037	393A_11	bc	0	0.037	0.037	0	1.43179827593301	1.43179827593301	M	393	1	0	0	1
393A_12	393A_12	19.9	1.8	0.4	Dom+	0.09	0.02	0.11	393A_12	b	0.09	0.02	0.11	1.04575749056068	1.69897000433602	0.958607314841775	F	393	2	0	0	2
393A_13	393A_13	18.2	0	0	Dom+	0	0	0	393A_13	b	0	0	0	0	0	0	M	393	1	0	0	1
393A_14	393A_14	19.7	0.4	0.5	Dom+	0.02	0.025	0.045	393A_14	b	0.02	0.025	0.045	1.69897000433602	1.60205999132796	1.34678748622466	F	393	2	0	0	2
393A_17	393A_17	20.4	0	0	Dom+	0	0	0	393A_17	b	0	0	0	0	0	0	F	393	2	0	0	1
393A_18	393A_18	19.2	1.9	1.3	Dom+	0.099	0.068	0.167	393A_18	b	0.099	0.068	0.167	1.00436480540245	1.16749108729376	0.777283528852417	M	393	1	0	0	2
393A_4	393A_4	23.2	1.5	0.7	Dom+	0.065	0.03	0.095	393A_4	b	0.065	0.03	0.095	1.18708664335714	1.52287874528034	1.02227639471115	M	393	1	0	0	2
393A_5	393A_5	21	1.7	0.3	Dom+	0.081	0.014	0.095	393A_5	bc	0.081	0.014	0.095	1.09151498112135	1.85387196432176	1.02227639471115	F	393	2	0	0	2
393A_7	393A_7	21	0.5	0.8	Dom+	0.024	0.038	0.062	393A_7	bc	0.024	0.038	0.062	1.61978875828839	1.42021640338319	1.20760831050175	M	393	1	0	0	2
393A_8	393A_8	21.3	0	0.3	Dom+	0	0.014	0.014	393A_8	bc	0	0.014	0.014	0	1.85387196432176	1.85387196432176	F	393	2	0	0	1
393A_9	393A_9	21	0	0.4	Dom+	0	0.019	0.019	393A_9	bc	0	0.019	0.019	0	1.72124639904717	1.72124639904717	F	393	2	0	0	1
393B_10	393B_10	18.8	1.1	0.3	Dom+	0.059	0.016	0.075	393B_10	b	0.059	0.016	0.075	1.22914798835786	1.79588001734408	1.1249387366083	F	393	2	0	0	2
393B_12	393B_12	17.3	2.6	0	Dom+	0.15	0	0.15	393B_12	b	0.15	0	0.15	0.823908740944319	0	0.823908740944319	M	393	1	0	0	2
393B_13	393B_13	15.9	0.3	0.5	Dom+	0.019	0.031	0.05	393B_13	bc	0.019	0.031	0.05	1.72124639904717	1.50863830616573	1.30102999566398	F	393	2	0	0	2
393B_14	393B_14	19.4	1.1	1	Dom+	0.057	0.052	0.109	393B_14	bc	0.057	0.052	0.109	1.24412514432751	1.2839966563652	0.962573502059376	M	393	1	0	0	2
393B_2	393B_2	19.2	0	0	Dom+	0	0	0	393B_2	b	0	0	0	0	0	0	M	393	1	0	0	1
393B_3	393B_3	18.8	0.8	0.7	Dom+	0.043	0.037	0.08	393B_3	b	0.043	0.037	0.08	1.36653154442041	1.43179827593301	1.09691001300806	F	393	2	0	0	2
393B_4	393B_4	18.4	0.6	0.6	Dom+	0.033	0.033	0.066	393B_4	b	0.033	0.033	0.066	1.48148606012211	1.48148606012211	1.18045606445813	M	393	1	0	0	2
393B_5	393B_5	17.4	0	0.4	Dom+	0	0.023	0.023	393B_5	b	0	0.023	0.023	0	1.63827216398241	1.63827216398241	M	393	1	0	0	1
393B_6	393B_6	18.7	0.4	0.6	Dom+	0.021	0.032	0.053	393B_6	bc	0.021	0.032	0.053	1.67778070526608	1.49485002168009	1.27572413039921	F	393	2	0	0	2
393B_7	393B_7	17.4	0.5	0.7	Dom+	0.029	0.04	0.069	393B_7	b	0.029	0.04	0.069	1.53760200210104	1.39794000867204	1.16115090926274	F	393	2	0	0	2
393B_8	393B_8	16.8	1.6	0.4	Dom+	0.095	0.024	0.119	393B_8	b	0.095	0.024	0.119	1.02227639471115	1.61978875828839	0.924453038607469	M	393	1	0	0	2
393B_9	393B_9	16.8	6.2	0	Dom+	0.369	0	0.369	393B_9	b	0.369	0	0.369	0.43297363384094	0	0.43297363384094	M	393	1	0	0	2
393C_1	393C_1	16.6	2.6	0	Dom+	0.157	0	0.157	393C_1	b	0.157	0	0.157	0.804100347590766	0	0.804100347590766	F	393	2	0	0	2
393C_10	393C_10	19.2	0	0.3	Dom+	0	0.016	0.016	393C_10	bc	0	0.016	0.016	0	1.79588001734408	1.79588001734408	M	393	1	0	0	1
393C_5	393C_5	14.3	0.9	0.3	Dom+	0.063	0.021	0.084	393C_5	b	0.063	0.021	0.084	1.20065945054642	1.67778070526608	1.07572071393812	F	393	2	0	0	2
393C_6	393C_6	18	0	0	Dom+	0	0	0	393C_6	b	0	0	0	0	0	0	F	393	2	0	0	1
393C_9	393C_9	17.5	0.3	0.5	Dom+	0.017	0.029	0.046	393C_9	bc	0.017	0.029	0.046	1.76955107862173	1.53760200210104	1.33724216831843	M	393	1	0	0	2
393D_11	393D_11	19.5	0.7	1.7	Dom+	0.036	0.087	0.123	393D_11	b	0.036	0.087	0.123	1.44369749923271	1.06048074738138	0.910094888560602	M	393	1	0	0	2
393D_12	393D_12	19.1	0	0	Dom+	0	0	0	393D_12	bc	0	0	0	0	0	0	M	393	1	0	0	1
393D_3	393D_3	17.9	0	0.4	Dom+	0	0.022	0.022	393D_3	bc	0	0.022	0.022	0	1.65757731917779	1.65757731917779	M	393	1	0	0	1
393D_6	393D_6	18.6	0	0.6	Dom+	0	0.032	0.032	393D_6	bc	0	0.032	0.032	0	1.49485002168009	1.49485002168009	F	393	2	0	0	1
393D_7	393D_7	19.4	1.2	0.3	Dom+	0.062	0.015	0.077	393D_7	bc	0.062	0.015	0.077	1.20760831050175	1.82390874094432	1.11350927482752	F	393	2	0	0	2
393D_8	393D_8	17	0	0	Dom+	0	0	0	393D_8	bc	0	0	0	0	0	0	F	393	2	0	0	1
393D_9	393D_9	16.6	0	0	Dom+	0	0	0	393D_9	bc	0	0	0	0	0	0	F	393	2	0	0	1
393F_10	393F_10	17.1	0.5	0.4	Dom+	0.029	0.023	0.052	393F_10	b	0.029	0.023	0.052	1.53760200210104	1.63827216398241	1.2839966563652	F	393	2	0	0	2
393F_2	393F_2	17	0	0.2	Dom+	0	0.012	0.012	393F_2	bc	0	0.012	0.012	0	1.92081875395238	1.92081875395238	M	393	1	0	0	1
393F_3	393F_3	17	0	0	Dom+	0	0	0	393F_3	bc	0	0	0	0	0	0	M	393	1	0	0	1
393F_4	393F_4	17.3	0.3	0.4	Dom+	0.017	0.023	0.04	393F_4	b	0.017	0.023	0.04	1.76955107862173	1.63827216398241	1.39794000867204	F	393	2	0	0	2
393F_5	393F_5	17.4	0	0	Dom+	0	0	0	393F_5	bc	0	0	0	0	0	0	M	393	1	0	0	1
393F_6	393F_6	15.9	0.7	0.4	Dom+	0.044	0.025	0.069	393F_6	b	0.044	0.025	0.069	1.35654732351381	1.60205999132796	1.16115090926274	F	393	2	0	0	2
393F_9	393F_9	14.1	1.1	0.3	Dom+	0.078	0.021	0.099	393F_9	b	0.078	0.021	0.099	1.10790539730952	1.67778070526608	1.00436480540245	M	393	1	0	0	2
431A_2	431A_2	14.9	1.8	0	Dom+	0.121	0	0.121	431A_2	b	0.121	0	0.121	0.91721462968355	0	0.91721462968355	M	431	1	0	0	2
431A_3	431A_3	19.5	0	0.2	Dom+	0	0.01	0.01	431A_3	bc	0	0.01	0.01	0	2	2	M	431	1	0	0	1
431A_5	431A_5	18.5	2.5	0	Dom+	0.135	0	0.135	431A_5	bc	0.135	0	0.135	0.869666231504994	0	0.869666231504994	M	431	1	0	0	2
435D_6	435D_6	15.5	0	0.5	Dom+	0	0.032	0.032	435D_6	bc	0	0.032	0.032	0	1.49485002168009	1.49485002168009	F	435	2	0	0	1
436D_10	436D_10	14.6	0.6	0.3	Dom+	0.041	0.021	0.062	436D_10	b	0.041	0.021	0.062	1.38721614328026	1.67778070526608	1.20760831050175	M	436	1	0	0	2
436D_4	436D_4	13.6	0.2	0.3	Dom+	0.015	0.022	0.037	436D_4	b	0.015	0.022	0.037	1.82390874094432	1.65757731917779	1.43179827593301	F	436	2	0	0	2
436D_5	436D_5	12.6	0.4	0.4	Dom+	0.032	0.032	0.063	436D_5	b	0.032	0.032	0.063	1.49485002168009	1.49485002168009	1.20065945054642	F	436	2	0	0	2
436D_7	436D_7	14	0	0.2	Dom+	0	0.014	0.014	436D_7	bc	0	0.014	0.014	0	1.85387196432176	1.85387196432176	F	436	2	0	0	1
436D_9	436D_9	13.8	0	0.4	Dom+	0	0.029	0.029	436D_9	b	0	0.029	0.029	0	1.53760200210104	1.53760200210104	F	436	2	0	0	1
508_E_4	508E_4	14.2	0.7	0.2	Dom+	0.049	0.014	0.063	508E_4	b	0.049	0.014	0.063	1.30980391997149	1.85387196432176	1.20065945054642	M	508	1	0	0	2
508_E_5	508E_5	13.3	1.1	0.2	Dom+	0.083	0.015	0.098	508E_5	b	0.083	0.015	0.098	1.08092190762393	1.82390874094432	1.00877392430751	F	508	2	0	0	2
508_E_7	508E_7	8.7	2.6	0.1	Dom+	0.299	0.011	0.31	508E_7	b	0.299	0.011	0.31	0.52432881167557	1.95860731484178	0.508638306165727	M	508	1	0	0	2
508_E_8	508E_8	14	0.1	0.5	Dom+	0.007	0.036	0.043	508E_8	b	0.007	0.036	0.043	2.15490195998574	1.44369749923271	1.36653154442041	M	508	1	0	0	2
508_E_9	508E_9	14.2	1.3	0.2	Dom+	0.092	0.014	0.106	508E_9	b	0.092	0.014	0.106	1.03621217265444	1.85387196432176	0.97469413473523	F	508	2	0	0	2
508A_1	508A_1	16.6	1	0.5	Dom+	0.06	0.03	0.09	508A_1	bc	0.06	0.03	0.09	1.22184874961636	1.52287874528034	1.04575749056068	F	508	2	0	0	2
508B_2	508B_2	17.4	0.9	0.8	Dom+	0.052	0.046	0.098	508B_2	b	0.052	0.046	0.098	1.2839966563652	1.33724216831843	1.00877392430751	M	508	1	0	0	2
508B_3	508B_3	16.2	0.2	0.4	Dom+	0.012	0.025	0.037	508B_3	b	0.012	0.025	0.037	1.92081875395238	1.60205999132796	1.43179827593301	F	508	2	0	0	2
508B_5	508B_5	16.4	0	0	Dom+	0	0	0	508B_5	bc	0	0	0	0	0	0	M	508	1	0	0	1
508B_6	508B_6	15.3	0	0	Dom+	0	0	0	508B_6	bc	0	0	0	0	0	0	F	508	2	0	0	1
508C_3	508C_3	14	0	0	Dom+	0	0	0	508C_3	bc	0	0	0	0	0	0	M	508	1	0	0	1
508C_5	508C_5	15.4	0.6	0.3	Dom+	0.039	0.019	0.058	508C_5	b	0.039	0.019	0.058	1.4089353929735	1.72124639904717	1.23657200643706	F	508	2	0	0	2
508D_1	508D_1	16	0.7	0.2	Dom+	0.044	0.013	0.056	508D_1	b	0.044	0.013	0.056	1.35654732351381	1.88605664769316	1.2518119729938	M	508	1	0	0	2
508D_10	508D_10	14.2	0.5	0.1	Dom+	0.035	0.007	0.042	508D_10	b	0.035	0.007	0.042	1.45593195564972	2.15490195998574	1.3767507096021	M	508	1	0	0	2
508D_3	508D_3	14.3	0	0	Dom+	0	0	0	508D_3	bc	0	0	0	0	0	0	F	508	2	0	0	1
508D_4	508D_4	14.2	0	0	Dom+	0	0	0	508D_4	bc	0	0	0	0	0	0	M	508	1	0	0	1
508D_5	508D_5	13.8	0	0	Dom+	0	0	0	508D_5	bc	0	0	0	0	0	0	F	508	2	0	0	1
508D_6	508D_6	14.5	0	0.1	Dom+	0	0.007	0.007	508D_6	bc	0	0.007	0.007	0	2.15490195998574	2.15490195998574	F	508	2	0	0	1
508D_9	508D_9	14.6	0	0	Dom+	0	0	0	508D_9	b	0	0	0	0	0	0	M	508	1	0	0	1
508F_1	508F_1	17.1	0	0	Dom+	0	0	0	508F_1	b	0	0	0	0	0	0	M	508	1	0	0	1
508F_10	508F_10	14.1	0.5	0.1	Dom+	0.035	0.007	0.043	508F_10	b	0.035	0.007	0.043	1.45593195564972	2.15490195998574	1.36653154442041	F	508	2	0	0	2
508F_2	508F_2	17.5	0.4	0.1	Dom+	0.023	0.006	0.029	508F_2	bc	0.023	0.006	0.029	1.63827216398241	2.22184874961636	1.53760200210104	M	508	1	0	0	2
508F_3	508F_3	15.6	0.5	0.3	Dom+	0.032	0.019	0.051	508F_3	b	0.032	0.019	0.051	1.49485002168009	1.72124639904717	1.29242982390206	M	508	1	0	0	2
508G_7	508G_7	12.2	0.3	0.2	Dom+	0.025	0.016	0.041	508G_7	b	0.025	0.016	0.041	1.60205999132796	1.79588001734408	1.38721614328026	F	508	2	0	0	2
508G_8	508G_8	12	1.1	0.2	Dom+	0.092	0.017	0.108	508G_8	b	0.092	0.017	0.108	1.03621217265444	1.76955107862173	0.96657624451305	F	508	2	0	0	2
508H_1	508H_1	15.1	0	0.2	Dom+	0	0.013	0.013	508H_1	b	0	0.013	0.013	0	1.88605664769316	1.88605664769316	M	508	1	0	0	1
508H_10	508H_10	15.6	0	0.3	Dom+	0	0.019	0.019	508H_10	b	0	0.019	0.019	0	1.72124639904717	1.72124639904717	M	508	1	0	0	1
508H_3	508H_3	16.1	0	0	Dom+	0	0	0	508H_3	b	0	0	0	0	0	0	M	508	1	0	0	1
508H_7	508H_7	14.9	1.2	0.1	Dom+	0.081	0.007	0.087	508H_7	b	0.081	0.007	0.087	1.09151498112135	2.15490195998574	1.06048074738138	F	508	2	0	0	2
508H_8	508H_8	15.1	0	0	Dom+	0	0	0	508H_8	bc	0	0	0	0	0	0	M	508	1	0	0	1
508H_9	508H_9	14.4	1.3	0.1	Dom+	0.09	0.007	0.097	508H_9	bc	0.09	0.007	0.097	1.04575749056068	2.15490195998574	1.01322826573376	F	508	2	0	0	2
509_E_3	509E_3	16.2	0	0.5	Dom+	0	0.031	0.031	509E_3	b	0	0.031	0.031	0	1.50863830616573	1.50863830616573	M	509	1	0	0	1
509_E_7	509E_7	16.6	0.5	0.3	Dom+	0.03	0.018	0.048	509E_7	b	0.03	0.018	0.048	1.52287874528034	1.74472749489669	1.31875876262441	F	509	2	0	0	2
509A_1	509A_1	17.2	0.7	0.2	Dom+	0.041	0.012	0.052	509A_1	bc	0.041	0.012	0.052	1.38721614328026	1.92081875395238	1.2839966563652	M	509	1	0	0	2
509A_4	509A_4	14.9	0.5	0.3	Dom+	0.034	0.02	0.054	509A_4	b	0.034	0.02	0.054	1.46852108295774	1.69897000433602	1.26760624017703	F	509	2	0	0	2
509A_5	509A_5	14.9	0.9	0.2	Dom+	0.06	0.013	0.074	509A_5	b	0.06	0.013	0.074	1.22184874961636	1.88605664769316	1.13076828026902	F	509	2	0	0	2
509A_7	509A_7	14.8	1	0.5	Dom+	0.068	0.034	0.101	509A_7	b	0.068	0.034	0.101	1.16749108729376	1.46852108295774	0.995678626217357	F	509	2	0	0	2
509A_9	509A_9	14.2	2.3	0.2	Dom+	0.162	0.014	0.176	509A_9	bc	0.162	0.014	0.176	0.790484985457369	1.85387196432176	0.75448733218585	F	509	2	0	0	2
509B_5	509B_5	15.9	0.6	0.5	Dom+	0.038	0.031	0.069	509B_5	bc	0.038	0.031	0.069	1.42021640338319	1.50863830616573	1.16115090926274	M	509	1	0	0	2
509B_6	509B_6	14.5	2	0.1	Dom+	0.138	0.007	0.145	509B_6	b	0.138	0.007	0.145	0.860120913598763	2.15490195998574	0.838631997765025	F	509	2	0	0	2
509C_2	509C_2	15.2	1.3	0.2	Dom+	0.086	0.013	0.099	509C_2	bc	0.086	0.013	0.099	1.06550154875643	1.88605664769316	1.00436480540245	M	509	1	0	0	2
509C_4	509C_4	15.3	0	0	Dom+	0	0	0	509C_4	bc	0	0	0	0	0	0	F	509	2	0	0	1
509C_5	509C_5	13.8	0.8	0.1	Dom+	0.058	0.007	0.065	509C_5	b	0.058	0.007	0.065	1.23657200643706	2.15490195998574	1.18708664335714	F	509	2	0	0	2
509D_4	509D_4	13.3	0.5	0.4	Dom+	0.038	0.03	0.068	509D_4	b	0.038	0.03	0.068	1.42021640338319	1.52287874528034	1.16749108729376	F	509	2	0	0	2
509D_6	509D_6	13.6	0.5	0.2	Dom+	0.037	0.015	0.051	509D_6	b	0.037	0.015	0.051	1.43179827593301	1.82390874094432	1.29242982390206	F	509	2	0	0	2
509D_7	509D_7	13.1	0.7	0.2	Dom+	0.053	0.015	0.069	509D_7	b	0.053	0.015	0.069	1.27572413039921	1.82390874094432	1.16115090926274	M	509	1	0	0	2
509D_8	509D_8	13.5	2.1	0.2	Dom+	0.156	0.015	0.17	509D_8	b	0.156	0.015	0.17	0.806875401645538	1.82390874094432	0.769551078621726	F	509	2	0	0	2
509F_10	509F_10	14	0	0.4	Dom+	0	0.029	0.029	509F_10	b	0	0.029	0.029	0	1.53760200210104	1.53760200210104	F	509	2	0	0	1
509F_2	509F_2	14.2	1	0.3	Dom+	0.07	0.021	0.092	509F_2	b	0.07	0.021	0.092	1.15490195998574	1.67778070526608	1.03621217265444	M	509	1	0	0	2
509F_3	509F_3	14.1	0.9	0.4	Dom+	0.064	0.028	0.092	509F_3	b	0.064	0.028	0.092	1.19382002601611	1.55284196865778	1.03621217265444	F	509	2	0	0	2
509F_6	509F_6	14.3	0.3	0.3	Dom+	0.021	0.021	0.042	509F_6	b	0.021	0.021	0.042	1.67778070526608	1.67778070526608	1.3767507096021	F	509	2	0	0	2
509F_7	509F_7	15	0	0.4	Dom+	0	0.027	0.027	509F_7	b	0	0.027	0.027	0	1.56863623584101	1.56863623584101	M	509	1	0	0	1
509G_10	509G_10	14.2	0.5	0.2	Dom+	0.035	0.014	0.049	509G_10	b	0.035	0.014	0.049	1.45593195564972	1.85387196432176	1.30980391997149	F	509	2	0	0	2
510A_4	510A_4	13.7	1.2	0.3	Dom+	0.088	0.022	0.109	510A_4	b	0.088	0.022	0.109	1.05551732784983	1.65757731917779	0.962573502059376	M	510	1	0	0	2
510A_5	510A_5	14.5	0	0	Dom+	0	0	0	510A_5	b	0	0	0	0	0	0	M	510	1	0	0	1
510A_6	510A_6	11.6	1.3	0.1	Dom+	0.112	0.009	0.121	510A_6	b	0.112	0.009	0.121	0.950781977329818	2.04575749056068	0.91721462968355	F	510	2	0	0	2
510A_7	510A_7	15.2	2.9	0.5	Dom+	0.191	0.033	0.224	510A_7	b	0.191	0.033	0.224	0.718966632752272	1.48148606012211	0.649751981665837	F	510	2	0	0	2
510A_8	510A_8	15.2	0	0	Dom+	0	0	0	510A_8	bc	0	0	0	0	0	0	M	510	1	0	0	1
510A_9	510A_9	13.3	0.8	0.2	Dom+	0.06	0.015	0.075	510A_9	bc	0.06	0.015	0.075	1.22184874961636	1.82390874094432	1.1249387366083	M	510	1	0	0	2
510B_6	510B_6	14.4	0.4	0.2	Dom+	0.028	0.014	0.042	510B_6	b	0.028	0.014	0.042	1.55284196865778	1.85387196432176	1.3767507096021	F	510	2	0	0	2
511_E_1	511E_1	16.1	1.1	0.3	Dom+	0.068	0.019	0.087	511E_1	b	0.068	0.019	0.087	1.16749108729376	1.72124639904717	1.06048074738138	F	511	2	0	0	2
511_E_2	511E_2	15	1	0.1	Dom+	0.067	0.007	0.073	511E_2	bc	0.067	0.007	0.073	1.17392519729917	2.15490195998574	1.13667713987954	M	511	1	0	0	2
511_E_7	511E_7	14.9	0	0.4	Dom+	0	0.027	0.027	511E_7	b	0	0.027	0.027	0	1.56863623584101	1.56863623584101	F	511	2	0	0	1
511_E_8	511E_8	15.1	1.7	0.1	Dom+	0.113	0.007	0.119	511E_8	bc	0.113	0.007	0.119	0.94692155651658	2.15490195998574	0.924453038607469	M	511	1	0	0	2
511_E_9	511E_9	15.9	0.5	0.2	Dom+	0.031	0.013	0.044	511E_9	bc	0.031	0.013	0.044	1.50863830616573	1.88605664769316	1.35654732351381	F	511	2	0	0	2
511A_1	511A_1	14.8	1.5	0.2	Dom+	0.101	0.014	0.115	511A_1	b	0.101	0.014	0.115	0.995678626217357	1.85387196432176	0.939302159646388	M	511	1	0	0	2
511A_2	511A_2	14.5	0.5	0.3	Dom+	0.034	0.021	0.055	511A_2	bc	0.034	0.021	0.055	1.46852108295774	1.67778070526608	1.25963731050576	F	511	2	0	0	2
511A_3	511A_3	14.8	1.2	0.3	Dom+	0.081	0.02	0.101	511A_3	b	0.081	0.02	0.101	1.09151498112135	1.69897000433602	0.995678626217357	F	511	2	0	0	2
511A_5	511A_5	16.6	0.5	0.2	Dom+	0.03	0.012	0.042	511A_5	bc	0.03	0.012	0.042	1.52287874528034	1.92081875395238	1.3767507096021	F	511	2	0	0	2
511B_4	511B_4	15	0	0.5	Dom+	0	0.033	0.033	511B_4	b	0	0.033	0.033	0	1.48148606012211	1.48148606012211	F	511	2	0	0	1
511B_5	511B_5	15.4	0	0.4	Dom+	0	0.026	0.026	511B_5	b	0	0.026	0.026	0	1.58502665202918	1.58502665202918	M	511	1	0	0	1
511B_7	511B_7	15.2	1.3	0.1	Dom+	0.086	0.007	0.092	511B_7	b	0.086	0.007	0.092	1.06550154875643	2.15490195998574	1.03621217265444	F	511	2	0	0	2
511B_8	511B_8	13.2	0.9	0.6	Dom+	0.068	0.045	0.114	511B_8	bc	0.068	0.045	0.114	1.16749108729376	1.34678748622466	0.943095148663527	F	511	2	0	0	2
511C_5	511C_5	16	0.6	0.4	Dom+	0.038	0.025	0.063	511C_5	failed	0.038	0.025	0.063	1.42021640338319	1.60205999132796	1.20065945054642	M	511	1	0	0	2
511C_6	511C_6	13.6	0	0	Dom+	0	0	0	511C_6	b	0	0	0	0	0	0	M	511	1	0	0	1
511D_1	511D_1	15.7	0.3	0.2	Dom+	0.019	0.013	0.032	511D_1	bc	0.019	0.013	0.032	1.72124639904717	1.88605664769316	1.49485002168009	F	511	2	0	0	2
511D_4	511D_4	14.6	0	0	Dom+	0	0	0	511D_4	b	0	0	0	0	0	0	M	511	1	0	0	1
511D_8	511D_8	16	0	0	Dom+	0	0	0	511D_8	b	0	0	0	0	0	0	F	511	2	0	0	1
511D_9	511D_9	12.1	4.3	0.2	Dom+	0.355	0.017	0.372	511D_9	bc	0.355	0.017	0.372	0.449771646944906	1.76955107862173	0.429457060118102	M	511	1	0	0	2
511F_2	511F_2	14.7	1	0.5	Dom+	0.068	0.034	0.102	511F_2	b	0.068	0.034	0.102	1.16749108729376	1.46852108295774	0.991399828238082	F	511	2	0	0	2
511F_4	511F_4	15	0	0.6	Dom+	0	0.04	0.04	511F_4	bc	0	0.04	0.04	0	1.39794000867204	1.39794000867204	M	511	1	0	0	1
511F_5	511F_5	15.3	0.3	0.2	Dom+	0.02	0.013	0.033	511F_5	bc	0.02	0.013	0.033	1.69897000433602	1.88605664769316	1.48148606012211	F	511	2	0	0	2
511F_6	511F_6	9.6	0.7	0.2	Dom+	0.073	0.021	0.094	511F_6	bc	0.073	0.021	0.094	1.13667713987954	1.67778070526608	1.0268721464003	M	511	1	0	0	2
511G_4	511G_4	16.5	1.3	0.6	Dom+	0.079	0.036	0.115	511G_4	bc	0.079	0.036	0.115	1.10237290870956	1.44369749923271	0.939302159646388	F	511	2	0	0	2
511I_11	511I_11	12.3	0	0	Dom+	0	0	0	511I_11	b	0	0	0	0	0	0	F	511	2	0	0	1
511I_12	511I_12	13.2	0	0.3	Dom+	0	0.023	0.023	511I_12	b	0	0.023	0.023	0	1.63827216398241	1.63827216398241	F	511	2	0	0	1
511I_13	511I_13	13.2	0	0	Dom+	0	0	0	511I_13	b	0	0	0	0	0	0	M	511	1	0	0	1
511I_14	511I_14	13.1	0.6	0.3	Dom+	0.046	0.023	0.069	511I_14	b	0.046	0.023	0.069	1.33724216831843	1.63827216398241	1.16115090926274	F	511	2	0	0	2
511I_4	511I_4	14.6	2.1	0.3	Dom+	0.144	0.021	0.164	511I_4	b	0.144	0.021	0.164	0.84163750790475	1.67778070526608	0.785156151952302	M	511	1	0	0	2
511I_5	511I_5	14.8	0.4	0.1	Dom+	0.027	0.007	0.034	511I_5	bc	0.027	0.007	0.034	1.56863623584101	2.15490195998574	1.46852108295774	F	511	2	0	0	2
511I_7	511I_7	12.1	1.5	0.2	Dom+	0.124	0.017	0.14	511I_7	bc	0.124	0.017	0.14	0.906578314837765	1.76955107862173	0.853871964321762	M	511	1	0	0	2
512_E_1	512E_1	19.2	0	0.5	Dom+	0	0.026	0.026	512E_1	b	0	0.026	0.026	0	1.58502665202918	1.58502665202918	F	512	2	0	0	1
512_E_10	512E_10	16.9	2.5	0.1	Dom+	0.148	0.006	0.154	512E_10	bc	0.148	0.006	0.154	0.829738284605043	2.22184874961636	0.812479279163537	M	512	1	0	0	2
512_E_3	512E_3	16	0.1	0.2	Dom+	0.006	0.013	0.019	512E_3	bc	0.006	0.013	0.019	2.22184874961636	1.88605664769316	1.72124639904717	M	512	1	0	0	2
512_E_4	512E_4	15.7	0	0.2	Dom+	0	0.013	0.013	512E_4	b	0	0.013	0.013	0	1.88605664769316	1.88605664769316	M	512	1	0	0	1
512_E_6	512E_6	14.7	0.9	0.1	Dom+	0.061	0.007	0.068	512E_6	b	0.061	0.007	0.068	1.21467016498923	2.15490195998574	1.16749108729376	F	512	2	0	0	2
512_E_7	512E_7	15.7	0.3	0.3	Dom+	0.019	0.019	0.038	512E_7	failed	0.019	0.019	0.038	1.72124639904717	1.72124639904717	1.42021640338319	M	512	1	0	0	2
512_E_8	512E_8	15.6	1	0.2	Dom+	0.064	0.013	0.077	512E_8	bc	0.064	0.013	0.077	1.19382002601611	1.88605664769316	1.11350927482752	M	512	1	0	0	2
512A_1	512A_1	14.8	0.2	0.2	Dom+	0.014	0.014	0.027	512A_1	b	0.014	0.014	0.027	1.85387196432176	1.85387196432176	1.56863623584101	F	512	2	0	0	2
512A_2	512A_2	13.9	0.5	0.1	Dom+	0.036	0.007	0.043	512A_2	bc	0.036	0.007	0.043	1.44369749923271	2.15490195998574	1.36653154442041	F	512	2	0	0	2
512A_3	512A_3	15.6	0	0	Dom+	0	0	0	512A_3	bc	0	0	0	0	0	0	M	512	1	0	0	1
512A_4	512A_4	13.9	0.2	0.3	Dom+	0.014	0.022	0.036	512A_4	b	0.014	0.022	0.036	1.85387196432176	1.65757731917779	1.44369749923271	F	512	2	0	0	2
512A_6	512A_6	14.3	0	0.1	Dom+	0	0.007	0.007	512A_6	bc	0	0.007	0.007	0	2.15490195998574	2.15490195998574	F	512	2	0	0	1
512B_10	512B_10	15.4	0	0.4	Dom+	0	0.026	0.026	512B_10	bc	0	0.026	0.026	0	1.58502665202918	1.58502665202918	F	512	2	0	0	1
512B_11	512B_11	16.7	0	0	Dom+	0	0	0	512B_11	b	0	0	0	0	0	0	F	512	2	0	0	1
512B_3	512B_3	16.6	0	0.1	Dom+	0	0.006	0.006	512B_3	b	0	0.006	0.006	0	2.22184874961636	2.22184874961636	F	512	2	0	0	1
512B_4	512B_4	16.1	0.5	1	Dom+	0.031	0.062	0.093	512B_4	b	0.031	0.062	0.093	1.50863830616573	1.20760831050175	1.03151705144606	F	512	2	0	0	2
512B_8	512B_8	16.1	0	0.4	Dom+	0	0.025	0.025	512B_8	b	0	0.025	0.025	0	1.60205999132796	1.60205999132796	F	512	2	0	0	1
512C_4	512C_4	14.4	2.7	0.1	Dom+	0.188	0.007	0.194	512C_4	b	0.188	0.007	0.194	0.72584215073632	2.15490195998574	0.712198270069774	F	512	2	0	0	2
512C_5	512C_5	13.2	1.2	0.4	Dom+	0.091	0.03	0.121	512C_5	b	0.091	0.03	0.121	1.04095860767891	1.52287874528034	0.91721462968355	M	512	1	0	0	2
512C_7	512C_7	13.3	4.2	0.1	Dom+	0.316	0.008	0.323	512C_7	b	0.316	0.008	0.323	0.500312917381596	2.09691001300806	0.490797477668897	F	512	2	0	0	2
512C_8	512C_8	14.7	0	0.6	Dom+	0	0.041	0.041	512C_8	b	0	0.041	0.041	0	1.38721614328026	1.38721614328026	F	512	2	0	0	1
512C_9	512C_9	14.5	1.8	0.1	Dom+	0.124	0.007	0.131	512C_9	bc	0.124	0.007	0.131	0.906578314837765	2.15490195998574	0.882728704344236	F	512	2	0	0	2
512D_3	512D_3	15.4	0	0	Dom+	0	0	0	512D_3	b	0	0	0	0	0	0	M	512	1	0	0	1
512D_7	512D_7	13.6	0.8	0.1	Dom+	0.059	0.007	0.066	512D_7	bc	0.059	0.007	0.066	1.22914798835786	2.15490195998574	1.18045606445813	F	512	2	0	0	2
512D_9	512D_9	15.4	0.6	0.1	Dom+	0.039	0.006	0.045	512D_9	b	0.039	0.006	0.045	1.4089353929735	2.22184874961636	1.34678748622466	M	512	1	0	0	2
512F_10	512F_10	16.7	1.6	0.2	Dom+	0.096	0.012	0.108	512F_10	b	0.096	0.012	0.108	1.01772876696043	1.92081875395238	0.96657624451305	F	512	2	0	0	2
512F_11	512F_11	14.1	3.9	0.2	Dom+	0.277	0.014	0.291	512F_11	b	0.277	0.014	0.291	0.557520230935551	1.85387196432176	0.536107011014093	F	512	2	0	0	2
512F_6	512F_6	13	0	0	Dom+	0	0	0	512F_6	b	0	0	0	0	0	0	F	512	2	0	0	1
512F_8	512F_8	16.5	0.7	0.3	Dom+	0.042	0.018	0.061	512F_8	bc	0.042	0.018	0.061	1.3767507096021	1.74472749489669	1.21467016498923	F	512	2	0	0	2
512F_9	512F_9	17.4	0.4	0.3	Dom+	0.023	0.017	0.04	512F_9	bc	0.023	0.017	0.04	1.63827216398241	1.76955107862173	1.39794000867204	M	512	1	0	0	2
512G_1	512G_1	16.5	0.5	0.3	Dom+	0.03	0.018	0.048	512G_1	b	0.03	0.018	0.048	1.52287874528034	1.74472749489669	1.31875876262441	M	512	1	0	0	2
512G_3	512G_3	15.6	0	0.2	Dom+	0	0.013	0.013	512G_3	b	0	0.013	0.013	0	1.88605664769316	1.88605664769316	M	512	1	0	0	1
512G_5	512G_5	16.6	0	0	Dom+	0	0	0	512G_5	bc	0	0	0	0	0	0	M	512	1	0	0	1
512G_8	512G_8	13.8	2.5	0.1	Dom+	0.181	0.007	0.188	512G_8	b	0.181	0.007	0.188	0.742321425130815	2.15490195998574	0.72584215073632	F	512	2	0	0	2
512G_9	512G_9	14.8	1	0.4	Dom+	0.068	0.027	0.095	512G_9	b	0.068	0.027	0.095	1.16749108729376	1.56863623584101	1.02227639471115	F	512	2	0	0	2
512I_10	512I_10	17.9	0.5	0.2	Dom+	0.028	0.011	0.039	512I_10	b	0.028	0.011	0.039	1.55284196865778	1.95860731484178	1.4089353929735	M	512	1	0	0	2
512I_11	512I_11	16.5	1.3	0.2	Dom+	0.079	0.012	0.091	512I_11	b	0.079	0.012	0.091	1.10237290870956	1.92081875395238	1.04095860767891	M	512	1	0	0	2
512I_6	512I_6	20.2	0.8	0.3	Dom+	0.04	0.015	0.054	512I_6	b	0.04	0.015	0.054	1.39794000867204	1.82390874094432	1.26760624017703	M	512	1	0	0	2
512I_7	512I_7	19	1.1	0.6	Dom+	0.058	0.032	0.089	512I_7	b	0.058	0.032	0.089	1.23657200643706	1.49485002168009	1.05060999335509	M	512	1	0	0	2
512I_8	512I_8	19.6	0	0	Dom+	0	0	0	512I_8	b	0	0	0	0	0	0	M	512	1	0	0	1
512I_9	512I_9	19	4.4	0.3	Dom+	0.232	0.016	0.247	512I_9	bc	0.232	0.016	0.247	0.6345120151091	1.79588001734408	0.607303046740334	F	512	2	0	0	2
512J_10	512J_10	14.8	0.3	0.1	Dom+	0.02	0.007	0.027	512J_10	b	0.02	0.007	0.027	1.69897000433602	2.15490195998574	1.56863623584101	F	512	2	0	0	2
512J_11	512J_11	16	0	0.3	Dom+	0	0.019	0.019	512J_11	b	0	0.019	0.019	0	1.72124639904717	1.72124639904717	F	512	2	0	0	1
512J_12	512J_12	12.4	3.7	0.1	Dom+	0.298	0.008	0.306	512J_12	b	0.298	0.008	0.306	0.525783735923745	2.09691001300806	0.51427857351842	M	512	1	0	0	2
512J_3	512J_3	14.3	0	0	Dom+	0	0	0	512J_3	b	0	0	0	0	0	0	M	512	1	0	0	1
512J_6	512J_6	15.8	0	0.3	Dom+	0	0.019	0.019	512J_6	bc	0	0.019	0.019	0	1.72124639904717	1.72124639904717	M	512	1	0	0	1
512J_7	512J_7	15.2	0.3	0.2	Dom+	0.02	0.013	0.033	512J_7	b	0.02	0.013	0.033	1.69897000433602	1.88605664769316	1.48148606012211	F	512	2	0	0	2
512J_8	512J_8	15.1	1.6	0.2	Dom+	0.106	0.013	0.119	512J_8	b	0.106	0.013	0.119	0.97469413473523	1.88605664769316	0.924453038607469	F	512	2	0	0	2
512J_9	512J_9	14.5	0.6	0.2	Dom+	0.041	0.014	0.055	512J_9	b	0.041	0.014	0.055	1.38721614328026	1.85387196432176	1.25963731050576	F	512	2	0	0	2
512K_1	512K_1	20.4	0.3	0.2	Dom+	0.015	0.01	0.025	512K_1	b	0.015	0.01	0.025	1.82390874094432	2	1.60205999132796	F	512	2	0	0	2
512K_2	512K_2	18.7	0.4	0.1	Dom+	0.021	0.005	0.027	512K_2	bc	0.021	0.005	0.027	1.67778070526608	2.30102999566398	1.56863623584101	M	512	1	0	0	2
512K_3	512K_3	18.4	0	0.3	Dom+	0	0.016	0.016	512K_3	b	0	0.016	0.016	0	1.79588001734408	1.79588001734408	F	512	2	0	0	1
512K_4	512K_4	20.5	0.4	0.2	Dom+	0.02	0.01	0.029	512K_4	b	0.02	0.01	0.029	1.69897000433602	2	1.53760200210104	M	512	1	0	0	2
512K_5	512K_5	20	0.3	0.3	Dom+	0.015	0.015	0.03	512K_5	bc	0.015	0.015	0.03	1.82390874094432	1.82390874094432	1.52287874528034	F	512	2	0	0	2
512K_8	512K_8	18.8	3.4	0.2	Dom+	0.181	0.011	0.191	512K_8	bc	0.181	0.011	0.191	0.742321425130815	1.95860731484178	0.718966632752272	M	512	1	0	0	2
513A_2	513A_2	15.7	1.3	0.2	Dom+	0.083	0.013	0.096	513A_2	b	0.083	0.013	0.096	1.08092190762393	1.88605664769316	1.01772876696043	F	513	2	0	0	2
513A_4	513A_4	15.9	0.9	0.4	Dom+	0.057	0.025	0.082	513A_4	b	0.057	0.025	0.082	1.24412514432751	1.60205999132796	1.08618614761628	F	513	2	0	0	2
513A_6	513A_6	17.2	0.9	0.2	Dom+	0.052	0.012	0.064	513A_6	b	0.052	0.012	0.064	1.2839966563652	1.92081875395238	1.19382002601611	M	513	1	0	0	2
513A_7	513A_7	14.4	4.4	0.2	Dom+	0.306	0.014	0.319	513A_7	bc	0.306	0.014	0.319	0.51427857351842	1.85387196432176	0.496209316942819	F	513	2	0	0	2
513A_8	513A_8	15.7	2.6	0.2	Dom+	0.166	0.013	0.178	513A_8	bc	0.166	0.013	0.178	0.779891911959945	1.88605664769316	0.749579997691106	M	513	1	0	0	2
513B_3	513B_3	16.3	3.1	0.2	Dom+	0.19	0.012	0.202	513B_3	bc	0.19	0.012	0.202	0.721246399047171	1.92081875395238	0.694648630553376	F	513	2	0	0	2
513B_4	513B_4	15.8	0.4	0.2	Dom+	0.025	0.013	0.038	513B_4	bc	0.025	0.013	0.038	1.60205999132796	1.88605664769316	1.42021640338319	F	513	2	0	0	2
513C_2	513C_2	14.9	0.2	0.2	Dom+	0.013	0.013	0.027	513C_2	b	0.013	0.013	0.027	1.88605664769316	1.88605664769316	1.56863623584101	F	513	2	0	0	2
513C_3	513C_3	14.9	0.4	0.3	Dom+	0.027	0.02	0.047	513C_3	bc	0.027	0.02	0.047	1.56863623584101	1.69897000433602	1.32790214206428	M	513	1	0	0	2
513C_5	513C_5	13.5	0.6	0.4	Dom+	0.044	0.03	0.074	513C_5	bc	0.044	0.03	0.074	1.35654732351381	1.52287874528034	1.13076828026902	F	513	2	0	0	2
513C_9	513C_9	14.2	0	0.2	Dom+	0	0.014	0.014	513C_9	bc	0	0.014	0.014	0	1.85387196432176	1.85387196432176	M	513	1	0	0	1
513D_10	513D_10	14.4	0.7	0.1	Dom+	0.049	0.007	0.056	513D_10	bc	0.049	0.007	0.056	1.30980391997149	2.15490195998574	1.2518119729938	M	513	1	0	0	2
513D_11	513D_11	12.2	1.3	0.1	Dom+	0.107	0.008	0.115	513D_11	bc	0.107	0.008	0.115	0.97061622231479	2.09691001300806	0.939302159646388	F	513	2	0	0	2
514_E_2	514E_2	16.3	0	0.5	Dom+	0	0.031	0.031	514E_2	bc	0	0.031	0.031	0	1.50863830616573	1.50863830616573	M	514	1	0	0	1
514_E_4	514E_4	17.6	0	0.2	Dom+	0	0.011	0.011	514E_4	b	0	0.011	0.011	0	1.95860731484178	1.95860731484178	M	514	1	0	0	1
514_E_5	514E_5	15.7	0.9	0.4	Dom+	0.057	0.025	0.083	514E_5	b	0.057	0.025	0.083	1.24412514432751	1.60205999132796	1.08092190762393	M	514	1	0	0	2
514_E_7	514E_7	17.4	2.5	0.4	Dom+	0.144	0.023	0.167	514E_7	bc	0.144	0.023	0.167	0.84163750790475	1.63827216398241	0.777283528852417	M	514	1	0	0	2
514A_1	514A_1	17.7	0.2	0.4	Dom+	0.011	0.023	0.034	514A_1	bc	0.011	0.023	0.034	1.95860731484178	1.63827216398241	1.46852108295774	F	514	2	0	0	2
514A_2	514A_2	17.3	0.4	0.3	Dom+	0.023	0.017	0.04	514A_2	bc	0.023	0.017	0.04	1.63827216398241	1.76955107862173	1.39794000867204	M	514	1	0	0	2
514A_3	514A_3	16.7	1.5	0.2	Dom+	0.09	0.012	0.102	514A_3	b	0.09	0.012	0.102	1.04575749056068	1.92081875395238	0.991399828238082	F	514	2	0	0	2
514A_5	514A_5	16	1.3	0.5	Dom+	0.081	0.031	0.113	514A_5	b	0.081	0.031	0.113	1.09151498112135	1.50863830616573	0.94692155651658	M	514	1	0	0	2
514A_6	514A_6	14.8	0	0.4	Dom+	0	0.027	0.027	514A_6	b	0	0.027	0.027	0	1.56863623584101	1.56863623584101	F	514	2	0	0	1
514B_1	514B_1	19.8	0.4	0.3	Dom+	0.02	0.015	0.035	514B_1	bc	0.02	0.015	0.035	1.69897000433602	1.82390874094432	1.45593195564972	M	514	1	0	0	2
514B_10	514B_10	12	0.8	0.2	Dom+	0.067	0.017	0.083	514B_10	bc	0.067	0.017	0.083	1.17392519729917	1.76955107862173	1.08092190762393	M	514	1	0	0	2
514B_11	514B_11	16.2	0	0.5	Dom+	0	0.031	0.031	514B_11	bc	0	0.031	0.031	0	1.50863830616573	1.50863830616573	F	514	2	0	0	1
514B_4	514B_4	16.6	0.7	0.3	Dom+	0.042	0.018	0.06	514B_4	b	0.042	0.018	0.06	1.3767507096021	1.74472749489669	1.22184874961636	M	514	1	0	0	2
514B_7	514B_7	17.2	0.6	0.3	Dom+	0.035	0.017	0.052	514B_7	b	0.035	0.017	0.052	1.45593195564972	1.76955107862173	1.2839966563652	F	514	2	0	0	2
514B_8	514B_8	15.9	0	0	Dom+	0	0	0	514B_8	bc	0	0	0	0	0	0	F	514	2	0	0	1
514B_9	514B_9	13.2	0.3	0.2	Dom+	0.023	0.015	0.038	514B_9	bc	0.023	0.015	0.038	1.63827216398241	1.82390874094432	1.42021640338319	F	514	2	0	0	2
514C_1	514C_1	16.3	0.6	0.2	Dom+	0.037	0.012	0.049	514C_1	bc	0.037	0.012	0.049	1.43179827593301	1.92081875395238	1.30980391997149	F	514	2	0	0	2
514C_6_1	514C_6_1	16.4	1.1	0.3	Dom+	0.067	0.018	0.085		bc	0.067	0.018	0.085	1.17392519729917	1.74472749489669	1.07058107428571	M	514	1	0	0	2
514C_6_2	514C_6_2	16	1.2	0.3	Dom+	0.075	0.019	0.094	514C_6_1	bc	0.075	0.019	0.094	1.1249387366083	1.72124639904717	1.0268721464003	M	514	1	0	0	2
514C_7	514C_7	15.5	0	0.3	Dom+	0	0.019	0.019	514C_7	b	0	0.019	0.019	0	1.72124639904717	1.72124639904717	M	514	1	0	0	1
514C_8	514C_8	14.6	2.5	0.2	Dom+	0.171	0.014	0.185	514C_8	bc	0.171	0.014	0.185	0.767003889607846	1.85387196432176	0.732828271596986	M	514	1	0	0	2
514D_5	514D_5	15.8	0	0.5	Dom+	0	0.032	0.032	514D_5	b	0	0.032	0.032	0	1.49485002168009	1.49485002168009	F	514	2	0	0	1
514D_9	514D_9	16	0	0	Dom+	0	0	0	514D_9	bc	0	0	0	0	0	0	M	514	1	0	0	1
514F_2	514F_2	14.4	0.6	0.2	Dom+	0.042	0.014	0.056	514F_2	bc	0.042	0.014	0.056	1.3767507096021	1.85387196432176	1.2518119729938	F	514	2	0	0	2
514F_3	514F_3	14	0	0	Dom+	0	0	0	514F_3	b	0	0	0	0	0	0	M	514	1	0	0	1
514F_7	514F_7	16	0	0.3	Dom+	0	0.019	0.019	514F_7	b	0	0.019	0.019	0	1.72124639904717	1.72124639904717	F	514	2	0	0	1
514F_8	514F_8	14.7	0.6	0.2	Dom+	0.041	0.014	0.054	514F_8	bc	0.041	0.014	0.054	1.38721614328026	1.85387196432176	1.26760624017703	F	514	2	0	0	2
514F_9	514F_9	14.3	0.2	0.3	Dom+	0.014	0.021	0.035	514F_9	b	0.014	0.021	0.035	1.85387196432176	1.67778070526608	1.45593195564972	F	514	2	0	0	2
514G_6	514G_6	16.4	0	0	Dom+	0	0	0	514G_6	b	0	0	0	0	0	0	F	514	2	0	0	1
514G_8	514G_8	16.8	0	0	Dom+	0	0	0	514G_8	b	0	0	0	0	0	0	M	514	1	0	0	1
514G_9	514G_9	16.5	1.8	0.2	Dom+	0.109	0.012	0.121	514G_9	b	0.109	0.012	0.121	0.962573502059376	1.92081875395238	0.91721462968355	F	514	2	0	0	2
514H_1	514H_1	15.1	0	0	Dom+	0	0	0	514H_1	bc	0	0	0	0	0	0	F	514	2	0	0	1
514H_7	514H_7	15.2	1.2	0.3	Dom+	0.079	0.02	0.099	514H_7	b	0.079	0.02	0.099	1.10237290870956	1.69897000433602	1.00436480540245	M	514	1	0	0	2
514H_8	514H_8	14.4	0	0	Dom+	0	0	0	514H_8	b	0	0	0	0	0	0	M	514	1	0	0	1
514H_9	514H_9	15.1	0.6	0.3	Dom+	0.04	0.02	0.06	514H_9	b	0.04	0.02	0.06	1.39794000867204	1.69897000433602	1.22184874961636	F	514	2	0	0	2
514I_2	514I_2	18.5	0	0.2	Dom+	0	0.011	0.011	514I_2	b	0	0.011	0.011	0	1.95860731484178	1.95860731484178	M	514	1	0	0	1
514I_6	514I_6	16.5	0	0.5	Dom+	0	0.03	0.03	514I_6	bc	0	0.03	0.03	0	1.52287874528034	1.52287874528034	F	514	2	0	0	1
514I_8	514I_8	19	0	0.4	Dom+	0	0.021	0.021	514I_8	b	0	0.021	0.021	0	1.67778070526608	1.67778070526608	F	514	2	0	0	1
514I_9	514I_9	17.2	0	0.1	Dom+	0	0.006	0.006	514I_9	bc	0	0.006	0.006	0	2.22184874961636	2.22184874961636	M	514	1	0	0	1
613_E_2	613E_2	13.6	0	0.2	Dom+	0	0.015	0.015	613E_2	bc	0	0.015	0.015	0	1.82390874094432	1.82390874094432	M	613	1	0	0	1
613_E_3	613E_3	17.1	0	0.2	Dom+	0	0.012	0.012	613E_3	b	0	0.012	0.012	0	1.92081875395238	1.92081875395238	M	613	1	0	0	1
613_E_4	613E_4	14.5	1.3	0.3	Dom+	0.09	0.021	0.11	613E_4	b	0.09	0.021	0.11	1.04575749056068	1.67778070526608	0.958607314841775	F	613	2	0	0	2
613_E_6	613E_6	16	1.3	0.4	Dom+	0.081	0.025	0.106	613E_6	b	0.081	0.025	0.106	1.09151498112135	1.60205999132796	0.97469413473523	F	613	2	0	0	2
6130_3	6130_3	20.5	1.8	0.3	Dom+	0.088	0.015	0.102	6130_3	b	0.088	0.015	0.102	1.05551732784983	1.82390874094432	0.991399828238082	F	613	2	0	0	2
6130_4	6130_4	19.5	0	0.7	Dom+	0	0.036	0.036	6130_4	b	0	0.036	0.036	0	1.44369749923271	1.44369749923271	F	613	2	0	0	1
6130_5	6130_5	18.7	0	0.4	Dom+	0	0.021	0.021	6130_5	b	0	0.021	0.021	0	1.67778070526608	1.67778070526608	M	613	1	0	0	1
6130_6	6130_6	20.1	1	0.2	Dom+	0.05	0.01	0.06	6130_6	b	0.05	0.01	0.06	1.30102999566398	2	1.22184874961636	F	613	2	0	0	2
6130_7	6130_7	20.2	1.2	0.6	Dom+	0.059	0.03	0.089	6130_7	b	0.059	0.03	0.089	1.22914798835786	1.52287874528034	1.05060999335509	F	613	2	0	0	2
6130_8	6130_8	18.3	0	0	Dom+	0	0	0	6130_8	bc	0	0	0	0	0	0	F	613	2	0	0	1
613A_1	613A_1	14.5	0	0.4	Dom+	0	0.028	0.028	613A_1	bc	0	0.028	0.028	0	1.55284196865778	1.55284196865778	M	613	1	0	0	1
613A_10	613A_10	15.9	0.3	0.4	Dom+	0.019	0.025	0.044	613A_10	bc	0.019	0.025	0.044	1.72124639904717	1.60205999132796	1.35654732351381	F	613	2	0	0	2
613A_7	613A_7	15.1	0.1	0.5	Dom+	0.007	0.033	0.04	613A_7	b	0.007	0.033	0.04	2.15490195998574	1.48148606012211	1.39794000867204	F	613	2	0	0	2
613A_8	613A_8	14	3.1	0.3	Dom+	0.221	0.021	0.243	613A_8	b	0.221	0.021	0.243	0.655607726314889	1.67778070526608	0.614393726401688	F	613	2	0	0	2
613B_1	613B_1	17.5	2.5	0.1	Dom+	0.143	0.006	0.149	613B_1	b	0.143	0.006	0.149	0.844663962534938	2.22184874961636	0.826813731587726	F	613	2	0	0	2
613B_2	613B_2	17.5	0	0.4	Dom+	0	0.023	0.023	613B_2	b	0	0.023	0.023	0	1.63827216398241	1.63827216398241	F	613	2	0	0	1
613B_7	613B_7	16.4	0.2	0.2	Dom+	0.012	0.012	0.024	613B_7	b	0.012	0.012	0.024	1.92081875395238	1.92081875395238	1.61978875828839	M	613	1	0	0	2
613C_2	613C_2	17.2	0.5	0.4	Dom+	0.029	0.023	0.052	613C_2	c	0.029	0.023	0.052	1.53760200210104	1.63827216398241	1.2839966563652	F	613	2	0	0	2
613C_3	613C_3	16.6	0.5	0.3	Dom+	0.03	0.018	0.048	613C_3	b	0.03	0.018	0.048	1.52287874528034	1.74472749489669	1.31875876262441	F	613	2	0	0	2
613C_4	613C_4	18.7	0.5	0.2	Dom+	0.027	0.011	0.037	613C_4	b	0.027	0.011	0.037	1.56863623584101	1.95860731484178	1.43179827593301	M	613	1	0	0	2
613C_5	613C_5	17.8	0.9	0.2	Dom+	0.051	0.011	0.062	613C_5	b	0.051	0.011	0.062	1.29242982390206	1.95860731484178	1.20760831050175	F	613	2	0	0	2
613C_7	613C_7	17	0	0	Dom+	0	0	0	613C_7	b	0	0	0	0	0	0	F	613	2	0	0	1
613C_9	613C_9	18.1	0	0.5	Dom+	0	0.028	0.028	613C_9	b	0	0.028	0.028	0	1.55284196865778	1.55284196865778	M	613	1	0	0	1
613D_2	613D_2	16.5	0	0	Dom+	0	0	0	613D_2	bc	0	0	0	0	0	0	M	613	1	0	0	1
613D_4	613D_4	16.5	0	0	Dom+	0	0	0	613D_4	b	0	0	0	0	0	0	M	613	1	0	0	1
613D_7	613D_7	17	0	0.9	Dom+	0	0.053	0.053	613D_7	b	0	0.053	0.053	0	1.27572413039921	1.27572413039921	F	613	2	0	0	1
613D_8	613D_8	15.5	2	0.5	Dom+	0.129	0.032	0.161	613D_8	b	0.129	0.032	0.161	0.889410289700751	1.49485002168009	0.79317412396815	M	613	1	0	0	2
613F_4	613F_4	17.6	0	0.7	Dom+	0	0.04	0.04	613F_4	b	0	0.04	0.04	0	1.39794000867204	1.39794000867204	F	613	2	0	0	1
613F_5	613F_5	15.4	0	0.6	Dom+	0	0.039	0.039	613F_5	b	0	0.039	0.039	0	1.4089353929735	1.4089353929735	M	613	1	0	0	1
613F_6	613F_6	17.4	0.7	0.4	Dom+	0.04	0.023	0.063	613F_6	bc	0.04	0.023	0.063	1.39794000867204	1.63827216398241	1.20065945054642	M	613	1	0	0	2
613F_7	613F_7	17.8	0.9	1	Dom+	0.051	0.056	0.107	613F_7	bc	0.051	0.056	0.107	1.29242982390206	1.2518119729938	0.97061622231479	F	613	2	0	0	2
613F_9	613F_9	17.3	1.3	0.5	Dom+	0.075	0.029	0.104	613F_9	b	0.075	0.029	0.104	1.1249387366083	1.53760200210104	0.98296666070122	F	613	2	0	0	2
613G_1	613G_1	17.7	0	0.4	Dom+	0	0.023	0.023	613G_1	bc	0	0.023	0.023	0	1.63827216398241	1.63827216398241	F	613	2	0	0	1
613G_4	613G_4	17.5	0	0.5	Dom+	0	0.029	0.029	613G_4	b	0	0.029	0.029	0	1.53760200210104	1.53760200210104	F	613	2	0	0	1
613H_10	613H_10	15.5	0.2	0.3	Dom+	0.013	0.019	0.032	613H_10	bc	0.013	0.019	0.032	1.88605664769316	1.72124639904717	1.49485002168009	M	613	1	0	0	2
613H_11	613H_11	16.1	0.2	0.2	Dom+	0.012	0.012	0.025	613H_11	b	0.012	0.012	0.025	1.92081875395238	1.92081875395238	1.60205999132796	M	613	1	0	0	2
613H_12	613H_12	16.3	1.1	0.2	Dom+	0.067	0.012	0.08	613H_12	bc	0.067	0.012	0.08	1.17392519729917	1.92081875395238	1.09691001300806	F	613	2	0	0	2
613H_2	613H_2	17.6	0.6	0.4	Dom+	0.034	0.023	0.057	613H_2	bc	0.034	0.023	0.057	1.46852108295774	1.63827216398241	1.24412514432751	M	613	1	0	0	2
613H_7	613H_7	18.4	0	0.4	Dom+	0	0.022	0.022	613H_7	bc	0	0.022	0.022	0	1.65757731917779	1.65757731917779	M	613	1	0	0	1
613I_10	613I_10	18.7	0.4	0.4	Dom+	0.021	0.021	0.043	613I_10	bc	0.021	0.021	0.043	1.67778070526608	1.67778070526608	1.36653154442041	M	613	1	0	0	2
613I_12	613I_12	18	1	0.6	Dom+	0.056	0.033	0.089	613I_12	bc	0.056	0.033	0.089	1.2518119729938	1.48148606012211	1.05060999335509	F	613	2	0	0	2
613I_13	613I_13	18.2	0.8	0.7	Dom+	0.044	0.038	0.082	613I_13	bc	0.044	0.038	0.082	1.35654732351381	1.42021640338319	1.08618614761628	M	613	1	0	0	2
613I_3	613I_3	18.1	0.2	0.4	Dom+	0.011	0.022	0.033	613I_3	b	0.011	0.022	0.033	1.95860731484178	1.65757731917779	1.48148606012211	F	613	2	0	0	2
613I_4	613I_4	17.9	0	0.2	Dom+	0	0.011	0.011	613I_4	bc	0	0.011	0.011	0	1.95860731484178	1.95860731484178	F	613	2	0	0	1
613I_7	613I_7	15.9	0.5	0.4	Dom+	0.031	0.025	0.057	613I_7	bc	0.031	0.025	0.057	1.50863830616573	1.60205999132796	1.24412514432751	F	613	2	0	0	2
613I_8	613I_8	18.1	0	0.5	Dom+	0	0.028	0.028	613I_8	bc	0	0.028	0.028	0	1.55284196865778	1.55284196865778	F	613	2	0	0	1
613J_4	613J_4	15.6	0.2	0.2	Dom+	0.013	0.013	0.026	613J_4	bc	0.013	0.013	0.026	1.88605664769316	1.88605664769316	1.58502665202918	F	613	2	0	0	2
613J_5	613J_5	16.3	1.1	0.5	Dom+	0.067	0.031	0.098	613J_5	bc	0.067	0.031	0.098	1.17392519729917	1.50863830616573	1.00877392430751	F	613	2	0	0	2
613J_6	613J_6	17.8	0.4	0.5	Dom+	0.022	0.028	0.051	613J_6	bc	0.022	0.028	0.051	1.65757731917779	1.55284196865778	1.29242982390206	M	613	1	0	0	2
613K_1	613K_1	18.7	0.7	0.6	Dom+	0.037	0.032	0.07	613K_1	b	0.037	0.032	0.07	1.43179827593301	1.49485002168009	1.15490195998574	M	613	1	0	0	2
613K_11	613K_11	15.9	0.1	0	Dom+	0.006	0	0.006	613K_11	bc	0.006	0	0.006	2.22184874961636	0	2.22184874961636	F	613	2	0	0	2
613K_3	613K_3	18.3	0.6	0.5	Dom+	0.033	0.027	0.06	613K_3	b	0.033	0.027	0.06	1.48148606012211	1.56863623584101	1.22184874961636	M	613	1	0	0	2
613K_5	613K_5	17.9	0.4	0.4	Dom+	0.022	0.022	0.045	613K_5	bc	0.022	0.022	0.045	1.65757731917779	1.65757731917779	1.34678748622466	M	613	1	0	0	2
613K_9	613K_9	16.9	1.5	0.2	Dom+	0.089	0.012	0.101	613K_9	bc	0.089	0.012	0.101	1.05060999335509	1.92081875395238	0.995678626217357	F	613	2	0	0	2
613L_11	613L_11	18	0.8	0.2	Dom+	0.044	0.011	0.056	613L_11	bc	0.044	0.011	0.056	1.35654732351381	1.95860731484178	1.2518119729938	M	613	1	0	0	2
613L_2	613L_2	17	0.6	0.2	Dom+	0.035	0.012	0.047	613L_2	b	0.035	0.012	0.047	1.45593195564972	1.92081875395238	1.32790214206428	F	613	2	0	0	2
613L_4	613L_4	16.5	0	0	Dom+	0	0	0	613L_4	b	0	0	0	0	0	0	F	613	2	0	0	1
613L_5	613L_5	16.2	0.6	0.3	Dom+	0.037	0.019	0.056	613L_5	b	0.037	0.019	0.056	1.43179827593301	1.72124639904717	1.2518119729938	F	613	2	0	0	2
613L_9	613L_9	16.1	0	0.2	Dom+	0	0.012	0.012	613L_9	b	0	0.012	0.012	0	1.92081875395238	1.92081875395238	M	613	1	0	0	1
613M_10	613M_10	16	1.6	0.3	Dom+	0.1	0.019	0.119	613M_10	bc	0.1	0.019	0.119	1	1.72124639904717	0.924453038607469	M	613	1	0	0	2
613M_8	613M_8	18.6	0.4	0.1	Dom+	0.022	0.005	0.027	613M_8	bc	0.022	0.005	0.027	1.65757731917779	2.30102999566398	1.56863623584101	F	613	2	0	0	2
613N_2	613N_2	18	0	0.3	Dom+	0	0.017	0.017	613N_2	b	0	0.017	0.017	0	1.76955107862173	1.76955107862173	M	613	1	0	0	1
613N_3	613N_3	18.7	2.4	0.3	Dom+	0.128	0.016	0.144	613N_3	bc	0.128	0.016	0.144	0.892790030352132	1.79588001734408	0.84163750790475	M	613	1	0	0	2
613N_4	613N_4	21.5	1	0.2	Dom+	0.047	0.009	0.056	613N_4	bc	0.047	0.009	0.056	1.32790214206428	2.04575749056068	1.2518119729938	M	613	1	0	0	2
614A_1	614A_1	16.1	1.6	0.2	Dom+	0.099	0.012	0.112	614A_1	b	0.099	0.012	0.112	1.00436480540245	1.92081875395238	0.950781977329818	M	614	1	0	0	2
614A_3	614A_3	14.9	0.2	0.2	Dom+	0.013	0.013	0.027	614A_3	b	0.013	0.013	0.027	1.88605664769316	1.88605664769316	1.56863623584101	F	614	2	0	0	2
614A_9	614A_9	15.3	2.3	0.1	Dom+	0.15	0.007	0.157	614A_9	b	0.15	0.007	0.157	0.823908740944319	2.15490195998574	0.804100347590766	F	614	2	0	0	2
614B_4	614B_4	19.9	0.7	0.3	Dom+	0.035	0.015	0.05	614B_4	b	0.035	0.015	0.05	1.45593195564972	1.82390874094432	1.30102999566398	F	614	2	0	0	2
614B_5	614B_5	18.5	0	0.2	Dom+	0	0.011	0.011	614B_5	b	0	0.011	0.011	0	1.95860731484178	1.95860731484178	M	614	1	0	0	1
614B_7	614B_7	18.7	1.9	0.2	Dom+	0.102	0.011	0.112	614B_7	b	0.102	0.011	0.112	0.991399828238082	1.95860731484178	0.950781977329818	F	614	2	0	0	2
614C_1	614C_1	17	1.7	0.2	Dom+	0.1	0.012	0.112	614C_1	b	0.1	0.012	0.112	1	1.92081875395238	0.950781977329818	M	614	1	0	0	2
614C_5	614C_5	18	0.5	0.4	Dom+	0.028	0.022	0.05	614C_5	b	0.028	0.022	0.05	1.55284196865778	1.65757731917779	1.30102999566398	F	614	2	0	0	2
614C_6	614C_6	17.6	1.2	0.6	Dom+	0.068	0.034	0.102	614C_6	b	0.068	0.034	0.102	1.16749108729376	1.46852108295774	0.991399828238082	F	614	2	0	0	2
614C_7	614C_7	16.1	2	0.1	Dom+	0.124	0.006	0.13	614C_7	b	0.124	0.006	0.13	0.906578314837765	2.22184874961636	0.886056647693163	F	614	2	0	0	2
615A_2	615A_2	14.6	1.7	0.1	Dom+	0.116	0.007	0.123	615A_2	b	0.116	0.007	0.123	0.935542010773082	2.15490195998574	0.910094888560602	F	615	2	0	0	2
615A_3	615A_3	15.7	0.1	0.3	Dom+	0.006	0.019	0.025	615A_3	bc	0.006	0.019	0.025	2.22184874961636	1.72124639904717	1.60205999132796	F	615	2	0	0	2
615A_4	615A_4	14.4	1.2	0.2	Dom+	0.083	0.014	0.097	615A_4	b	0.083	0.014	0.097	1.08092190762393	1.85387196432176	1.01322826573376	F	615	2	0	0	2
615A_5	615A_5	12.9	4.6	0.4	Dom+	0.357	0.031	0.388	615A_5	b	0.357	0.031	0.388	0.447331783887807	1.50863830616573	0.411168274405793	F	615	2	0	0	2
615A_6	615A_6	13	1.3	0.2	Dom+	0.1	0.015	0.115	615A_6	bc	0.1	0.015	0.115	1	1.82390874094432	0.939302159646388	M	615	1	0	0	2
615A_7	615A_7	13.5	0	0.4	Dom+	0	0.03	0.03	615A_7	b	0	0.03	0.03	0	1.52287874528034	1.52287874528034	M	615	1	0	0	1
615A_8	615A_8	14.2	1.5	0.1	Dom+	0.106	0.007	0.113	615A_8	bc	0.106	0.007	0.113	0.97469413473523	2.15490195998574	0.94692155651658	M	615	1	0	0	2
615B_1	615B_1	17.6	0	0	Dom+	0	0	0	615B_1	b	0	0	0	0	0	0	M	615	1	0	0	1
615B_10	615B_10	17.5	0.3	0.2	Dom+	0.017	0.011	0.029	615B_10	bc	0.017	0.011	0.029	1.76955107862173	1.95860731484178	1.53760200210104	F	615	2	0	0	2
615B_13	615B_13	16.3	1.6	0.1	Dom+	0.098	0.006	0.104	615B_13	b	0.098	0.006	0.104	1.00877392430751	2.22184874961636	0.98296666070122	M	615	1	0	0	2
615B_14	615B_14	16.5	0.5	0.3	Dom+	0.03	0.018	0.048	615B_14	b	0.03	0.018	0.048	1.52287874528034	1.74472749489669	1.31875876262441	M	615	1	0	0	2
615B_15	615B_15	15.7	0	0.4	Dom+	0	0.025	0.025	615B_15	b	0	0.025	0.025	0	1.60205999132796	1.60205999132796	F	615	2	0	0	1
615B_16	615B_16	17.9	1.2	0.4	Dom+	0.067	0.022	0.089	615B_16	b	0.067	0.022	0.089	1.17392519729917	1.65757731917779	1.05060999335509	M	615	1	0	0	2
615B_2	615B_2	16.1	1.6	0.2	Dom+	0.099	0.012	0.112	615B_2	bc	0.099	0.012	0.112	1.00436480540245	1.92081875395238	0.950781977329818	F	615	2	0	0	2
615B_5	615B_5	15	0.3	0.3	Dom+	0.02	0.02	0.04	615B_5	bc	0.02	0.02	0.04	1.69897000433602	1.69897000433602	1.39794000867204	M	615	1	0	0	2
615B_7	615B_7	16	0.4	0.3	Dom+	0.025	0.019	0.044	615B_7	b	0.025	0.019	0.044	1.60205999132796	1.72124639904717	1.35654732351381	F	615	2	0	0	2
615B_8	615B_8	16.2	0.5	0.3	Dom+	0.031	0.019	0.049	615B_8	b	0.031	0.019	0.049	1.50863830616573	1.72124639904717	1.30980391997149	F	615	2	0	0	2
616_E_4	616E_4	15.8	0	0	Dom+	0	0	0	616E_4	b	0	0	0	0	0	0	F	616	2	0	0	1
616_E_5	616E_5	16.3	0.1	0.2	Dom+	0.006	0.012	0.018	616E_5	b	0.006	0.012	0.018	2.22184874961636	1.92081875395238	1.74472749489669	M	616	1	0	0	2
616_E_6	616E_6	15.6	0.6	0.7	Dom+	0.038	0.045	0.083	616E_6	b	0.038	0.045	0.083	1.42021640338319	1.34678748622466	1.08092190762393	F	616	2	0	0	2
616_E_7	616E_7	15.9	1.6	0.2	Dom+	0.101	0.013	0.113	616E_7	b	0.101	0.013	0.113	0.995678626217357	1.88605664769316	0.94692155651658	F	616	2	0	0	2
616_E_8	616E_8	14.4	0	0	Dom+	0	0	0	616E_8	b	0	0	0	0	0	0	F	616	2	0	0	1
616_E_9	616E_9	15.4	0.6	0.8	Dom+	0.039	0.052	0.091	616E_9	b	0.039	0.052	0.091	1.4089353929735	1.2839966563652	1.04095860767891	M	616	1	0	0	2
616A_2	616A_2	14.9	1.8	0.1	Dom+	0.121	0.007	0.128	616A_2	b	0.121	0.007	0.128	0.91721462968355	2.15490195998574	0.892790030352132	M	616	1	0	0	2
616A_5	616A_5	15	0	0.3	Dom+	0	0.02	0.02	616A_5	b	0	0.02	0.02	0	1.69897000433602	1.69897000433602	F	616	2	0	0	1
616A_6	616A_6	16.4	0.4	0.2	Dom+	0.024	0.012	0.037	616A_6	b	0.024	0.012	0.037	1.61978875828839	1.92081875395238	1.43179827593301	M	616	1	0	0	2
616A_7	616A_7	14.9	0.9	0.2	Dom+	0.06	0.013	0.074	616A_7	b	0.06	0.013	0.074	1.22184874961636	1.88605664769316	1.13076828026902	F	616	2	0	0	2
616A_8	616A_8	13.1	1	0.2	Dom+	0.076	0.015	0.092	616A_8	b	0.076	0.015	0.092	1.11918640771921	1.82390874094432	1.03621217265444	M	616	1	0	0	2
616B_4	616B_4	17.9	0.4	0.3	Dom+	0.022	0.017	0.039	616B_4	b	0.022	0.017	0.039	1.65757731917779	1.76955107862173	1.4089353929735	F	616	2	0	0	2
616B_6	616B_6	14.2	0	0	Dom+	0	0	0	616B_6	b	0	0	0	0	0	0	M	616	1	0	0	1
616F_2	616F_2	18.4	0.8	0.4	Dom+	0.043	0.022	0.065	616F_2	b	0.043	0.022	0.065	1.36653154442041	1.65757731917779	1.18708664335714	F	616	2	0	0	2
616F_4	616F_4	19.5	0	0.5	Dom+	0	0.026	0.026	616F_4	b	0	0.026	0.026	0	1.58502665202918	1.58502665202918	F	616	2	0	0	1
616F_5	616F_5	22.4	0	0.9	Dom+	0	0.04	0.04	616F_5	b	0	0.04	0.04	0	1.39794000867204	1.39794000867204	F	616	2	0	0	1
616G_2	616G_2	15.1	0	0.5	Dom+	0	0.033	0.033	616G_2	bc	0	0.033	0.033	0	1.48148606012211	1.48148606012211	M	616	1	0	0	1
616G_3	616G_3	15.6	0	0.3	Dom+	0	0.019	0.019	616G_3	bc	0	0.019	0.019	0	1.72124639904717	1.72124639904717	F	616	2	0	0	1
616J_1	616J_1	13.2	0	0	Dom+	0	0	0	616J_1	b	0	0	0	0	0	0	M	616	1	0	0	1
616K_1	616K_1	14	0	0	Dom+	0	0	0	616K_1	b	0	0	0	0	0	0	F	616	2	0	0	1
616K_2	616K_2	15	0.5	0.2	Dom+	0.033	0.013	0.047	616K_2	b	0.033	0.013	0.047	1.48148606012211	1.88605664769316	1.32790214206428	F	616	2	0	0	2
616K_4	616K_4	15.5	0	0.2	Dom+	0	0.013	0.013	616K_4	bc	0	0.013	0.013	0	1.88605664769316	1.88605664769316	M	616	1	0	0	1
616K_5	616K_5	13.6	1.6	0.3	Dom+	0.118	0.022	0.14	616K_5	bc	0.118	0.022	0.14	0.928117992693875	1.65757731917779	0.853871964321762	F	616	2	0	0	2
616K_7	616K_7	16.5	0	0.2	Dom+	0	0.012	0.012	616K_7	bc	0	0.012	0.012	0	1.92081875395238	1.92081875395238	M	616	1	0	0	1
616K_9	616K_9	18.8	1.5	0.3	Dom+	0.08	0.016	0.096	616K_9	bc	0.08	0.016	0.096	1.09691001300806	1.79588001734408	1.01772876696043	F	616	2	0	0	2
753A_11	753A_11	17.3	1.9	0.2	Dom+	0.11	0.012	0.121	753A_11	b	0.11	0.012	0.121	0.958607314841775	1.92081875395238	0.91721462968355	M	753	1	0	0	2
753A_12	753A_12	17.6	0	0.2	Dom+	0	0.011	0.011	753A_12	bc	0	0.011	0.011	0	1.95860731484178	1.95860731484178	F	753	2	0	0	1
753A_3	753A_3	18.6	0.5	0.2	Dom+	0.027	0.011	0.038	753A_3	bc	0.027	0.011	0.038	1.56863623584101	1.95860731484178	1.42021640338319	M	753	1	0	0	2
753A_4	753A_4	16.9	0	0.1	Dom+	0	0.006	0.006	753A_4	bc	0	0.006	0.006	0	2.22184874961636	2.22184874961636	F	753	2	0	0	1
753A_5	753A_5	16.7	0.7	0.3	Dom+	0.042	0.018	0.06	753A_5	b	0.042	0.018	0.06	1.3767507096021	1.74472749489669	1.22184874961636	F	753	2	0	0	2
753A_8	753A_8	17.8	0.3	0.2	Dom+	0.017	0.011	0.028	753A_8	b	0.017	0.011	0.028	1.76955107862173	1.95860731484178	1.55284196865778	M	753	1	0	0	2
754A_1	754A_1	13.3	0.8	0.4	Dom+	0.06	0.03	0.09	754A_1	b	0.06	0.03	0.09	1.22184874961636	1.52287874528034	1.04575749056068	M	754	1	0	0	2
754A_2	754A_2	17.1	0	0.3	Dom+	0	0.018	0.018	754A_2	b	0	0.018	0.018	0	1.74472749489669	1.74472749489669	F	754	2	0	0	1
754A_3	754A_3	16.3	4	0.1	Dom+	0.245	0.006	0.252	754A_3	b	0.245	0.006	0.252	0.610833915635468	2.22184874961636	0.598599459218456	M	754	1	0	0	2
754A_4	754A_4	14.6	0	0.2	Dom+	0	0.014	0.014	754A_4	bc	0	0.014	0.014	0	1.85387196432176	1.85387196432176	F	754	2	0	0	1
754A_5	754A_5	15.8	0.9	0.3	Dom+	0.057	0.019	0.076	754A_5	b	0.057	0.019	0.076	1.24412514432751	1.72124639904717	1.11918640771921	M	754	1	0	0	2
754A_7	754A_7	14.9	0	0.3	Dom+	0	0.02	0.02	754A_7	b	0	0.02	0.02	0	1.69897000433602	1.69897000433602	M	754	1	0	0	1
754A_8	754A_8	16.6	1.3	0.2	Dom+	0.078	0.012	0.09	754A_8	bc	0.078	0.012	0.09	1.10790539730952	1.92081875395238	1.04575749056068	F	754	2	0	0	2
755A_10	755A_10	15.6	0.9	0.2	Dom+	0.058	0.013	0.071	755A_10	bc	0.058	0.013	0.071	1.23657200643706	1.88605664769316	1.14874165128092	F	755	2	0	0	2
755A_11	755A_11	18	2.1	0.3	Dom+	0.117	0.017	0.133	755A_11	b	0.117	0.017	0.133	0.931814138253838	1.76955107862173	0.876148359032914	M	755	1	0	0	2
755A_12	755A_12	14.6	0.4	0.2	Dom+	0.027	0.014	0.041	755A_12	b	0.027	0.014	0.041	1.56863623584101	1.85387196432176	1.38721614328026	M	755	1	0	0	2
755A_5	755A_5	18.3	1.4	0.2	Dom+	0.077	0.011	0.087	755A_5	b	0.077	0.011	0.087	1.11350927482752	1.95860731484178	1.06048074738138	M	755	1	0	0	2
755A_6	755A_6	19.5	0	0.5	Dom+	0	0.026	0.026	755A_6	b	0	0.026	0.026	0	1.58502665202918	1.58502665202918	M	755	1	0	0	1
755A_7	755A_7	17	3	0.4	Dom+	0.176	0.024	0.2	755A_7	bc	0.176	0.024	0.2	0.75448733218585	1.61978875828839	0.698970004336019	M	755	1	0	0	2
755A_8	755A_8	19.4	0.2	0.1	Dom+	0.01	0.005	0.015	755A_8	bc	0.01	0.005	0.015	2	2.30102999566398	1.82390874094432	M	755	1	0	0	2
755A_9	755A_9	14.7	0	0	Dom+	0	0	0	755A_9	b	0	0	0	0	0	0	F	755	2	0	0	1
B63A_1	B63A_1	10	5	0	Dom+	0.5	0	0.5		bc	0.5	0	0.5	0.301029995663981	0	0.301029995663981	F	B63	2	0	0	2
B63A_5	B63A_5	10.5	1.3	0	Dom+	0.124	0	0.124		b	0.124	0	0.124	0.906578314837765	0	0.906578314837765	M	B63	1	0	0	2
B63A_8	B63A_8	10.5	0.2	0	Dom+	0.019	0	0.019	B63A_8	b	0.019	0	0.019	1.72124639904717	0	1.72124639904717	F	B63	2	0	0	2
B63A_9	B63A_9	11	1.3	0	Dom+	0.118	0	0.118		bc	0.118	0	0.118	0.928117992693875	0	0.928117992693875	F	B63	2	0	0	2
B63D_3	B63D_3	17.9	1.5	0.4	Dom+	0.084	0.022	0.106	B63D_3	b	0.084	0.022	0.106	1.07572071393812	1.65757731917779	0.97469413473523	F	B63	2	0	0	2
B63D_4	B63D_4	19.8	8.1	0.8	Dom+	0.409	0.04	0.449	B63D_4	b	0.409	0.04	0.449	0.388276691992658	1.39794000867204	0.347753658996677	M	B63	1	0	0	2
B64B_1	B64B_1	15	0	0.3	Dom+	0	0.02	0.02	B64B_1	bc	0	0.02	0.02	0	1.69897000433602	1.69897000433602	M	B64	1	0	0	1
B64B_10	B64B_10	14.4	0	0.5	Dom+	0	0.035	0.035		b	0	0.035	0.035	0	1.45593195564972	1.45593195564972	F	B64	2	0	0	1
B64B_3	B64B_3	17.8	0	0.2	Dom+	0	0.011	0.011	B64B_3	bc	0	0.011	0.011	0	1.95860731484178	1.95860731484178	M	B64	1	0	0	1
B64B_4	B64B_4	15.1	0	0.1	Dom+	0	0.006	0.006	B64B_4	bc	0	0.006	0.006	0	2.22184874961636	2.22184874961636	M	B64	1	0	0	1
B64B_5	B64B_5	16.9	1.6	0	Dom+	0.095	0	0.095	B64B_5	bc	0.095	0	0.095	1.02227639471115	0	1.02227639471115	F	B64	2	0	0	2
B64B_6	B64B_6	17.3	1.2	0	Dom+	0.069	0	0.069		bc	0.069	0	0.069	1.16115090926274	0	1.16115090926274	M	B64	1	0	0	2
B64B_8	B64B_8	14.3	2.4	0	Dom+	0.168	0	0.168		b	0.168	0	0.168	0.774690718274137	0	0.774690718274137	M	B64	1	0	0	2
B64B_9	B64B_9	14.7	0	0.3	Dom+	0	0.02	0.02		bc	0	0.02	0.02	0	1.69897000433602	1.69897000433602	F	B64	2	0	0	1
B64C_2	B64C_2	20.6	2	1.7	Dom+	0.097	0.083	0.18	B64C_2	b	0.097	0.083	0.18	1.01322826573376	1.08092190762393	0.744727494896694	M	B64	1	0	0	2
B64C_4	B64C_4	19.1	1.2	0	Dom+	0.063	0	0.063	B64C_4	bc	0.063	0	0.063	1.20065945054642	0	1.20065945054642	F	B64	2	0	0	2
B64C_5	B64C_5	19.4	0	0.3	Dom+	0	0.015	0.015	B64C_5	bc	0	0.015	0.015	0	1.82390874094432	1.82390874094432	F	B64	2	0	0	1
B64C_6	B64C_6	15.8	1.4	0	Dom+	0.089	0	0.089	B64C_6	b	0.089	0	0.089	1.05060999335509	0	1.05060999335509	F	B64	2	0	0	2
B64C_7	B64C_7	18.9	0	0.2	Dom+	0	0.011	0.011	B64C_7	b	0	0.011	0.011	0	1.95860731484178	1.95860731484178	F	B64	2	0	0	1
M27A_1	M27A_1	19.4	2.3	0	Dom+	0.119	0	0.119	M27A_1	bc	0.119	0	0.119	0.924453038607469	0	0.924453038607469	F	M27	2	0	0	2
M27A_3	M27A_3	20.6	0	0.6	Dom+	0	0.029	0.029	M27A_3	bc	0	0.029	0.029	0	1.53760200210104	1.53760200210104	F	M27	2	0	0	1
M39A_1	M39A_1	20.1	0.6	1.1	Dom+	0.03	0.055	0.085	M39A_1	bc	0.03	0.055	0.085	1.52287874528034	1.25963731050576	1.07058107428571	M	M39	1	0	0	2
M39A_3	M39A_3	17.4	0.9	0.3	Dom+	0.052	0.017	0.069	M39A_3	b	0.052	0.017	0.069	1.2839966563652	1.76955107862173	1.16115090926274	M	M39	1	0	0	2
M39A_5	M39A_5	18.5	0.7	0.6	Dom+	0.038	0.032	0.07	M39A_5	bc	0.038	0.032	0.07	1.42021640338319	1.49485002168009	1.15490195998574	F	M39	2	0	0	2
M39A_6	M39A_6	17.8	0	0.5	Dom+	0	0.028	0.028	M39A_6	b	0	0.028	0.028	0	1.55284196865778	1.55284196865778	F	M39	2	0	0	1
M39B_3	M39B_3	14.1	1.6	0	Dom+	0.113	0	0.113	M39B_3	b	0.113	0	0.113	0.94692155651658	0	0.94692155651658	M	M39	1	0	0	2
M39B_4	M39B_4	14.3	4.6	0	Dom+	0.321	0	0.321	M39B_4	b	0.321	0	0.321	0.493494967595128	0	0.493494967595128	M	M39	1	0	0	2
M39B_6	M39B_6	17.1	2.9	0	Dom+	0.169	0	0.169	M39B_6	b	0.169	0	0.169	0.772113295386326	0	0.772113295386326	F	M39	2	0	0	2
M39B_7	M39B_7	18.2	1.3	0.2	Dom+	0.071	0.011	0.082	M39B_7	b	0.071	0.011	0.082	1.14874165128092	1.95860731484178	1.08618614761628	F	M39	2	0	0	2
V11A_3	V11A_3	15.1	0	0.4	Dom+	0	0.026	0.026		bc	0	0.026	0.026	0	1.58502665202918	1.58502665202918	F	V11	2	0	0	1
V11A_4	V11A_4	11.2	1.3	0	Dom+	0.116	0	0.116	V11A_4	b	0.116	0	0.116	0.935542010773082	0	0.935542010773082	F	V11	2	0	0	2
V11A_5	V11A_5	13.4	0.8	0	Dom+	0.06	0	0.06		bc	0.06	0	0.06	1.22184874961636	0	1.22184874961636	M	V11	1	0	0	2
V11A_6	V11A_6	10.9	2.8	0	Dom+	0.257	0	0.257		b	0.257	0	0.257	0.590066876668705	0	0.590066876668705	F	V11	2	0	0	2
V22A_2	V22A_2	18.2	0	0.4	Dom+	0	0.022	0.022	V22A_2	b	0	0.022	0.022	0	1.65757731917779	1.65757731917779	F	V22	2	0	0	1
V22A_4	V22A_4	19.1	0	0.6	Dom+	0	0.031	0.031	V22A_4	b	0	0.031	0.031	0	1.50863830616573	1.50863830616573	F	V22	2	0	0	1
V22A_6	V22A_6	16.2	0	1.3	Dom+	0	0.08	0.08	V22A_6	b	0	0.08	0.08	0	1.09691001300806	1.09691001300806	M	V22	1	0	0	1
V22B_1	V22B_1	18.1	0.4	0.8	Dom+	0.022	0.044	0.066	V22B_1	b	0.022	0.044	0.066	1.65757731917779	1.35654732351381	1.18045606445813	F	V22	2	0	0	2
V22B_10	V22B_10	18	4	1.7	Dom+	0.222	0.094	0.316	V22B_10	b	0.222	0.094	0.316	0.653647025549361	1.0268721464003	0.500312917381596	M	V22	1	0	0	2
V22B_2	V22B_2	16.8	1	0.3	Dom+	0.06	0.018	0.078	V22B_2	b	0.06	0.018	0.078	1.22184874961636	1.74472749489669	1.10790539730952	F	V22	2	0	0	2
V22B_3	V22B_3	18	0	0.3	Dom+	0	0.017	0.017	V22B_3	bc	0	0.017	0.017	0	1.76955107862173	1.76955107862173	M	V22	1	0	0	1
V22B_7	V22B_7	17.3	2.8	0	Dom+	0.162	0	0.162	V22B_7	b	0.162	0	0.162	0.790484985457369	0	0.790484985457369	F	V22	2	0	0	2
V22C_10	V22C_10	20.5	5	0.8	Dom+	0.243	0.039	0.282	V22C_10	b	0.243	0.039	0.282	0.614393726401688	1.4089353929735	0.549750891680639	F	V22	2	0	0	2
V22C_3	V22C_3	16.4	1.3	0.2	Dom+	0.079	0.012	0.091	V22C_3	bc	0.079	0.012	0.091	1.10237290870956	1.92081875395238	1.04095860767891	F	V22	2	0	0	2
V22C_4	V22C_4	16.3	4.1	2.7	Dom+	25.2	0.166	0.418	V22C_4	b	0.252	0.166	0.418	0.598599459218456	0.779891911959945	0.378823718224965	F	V22	2	0	0	2
V22C_5	V22C_5	17.1	0.8	0.6	Dom+	0.046	0.035	0.081	V22C_5	b	0.046	0.035	0.081	1.33724216831843	1.45593195564972	1.09151498112135	F	V22	2	0	0	2
V22C_7	V22C_7	17	0.9	0.5	Dom+	0.053	0.029	0.082	V22C_7	bc	0.053	0.029	0.082	1.27572413039921	1.53760200210104	1.08618614761628	F	V22	2	0	0	2
