# Supplementary material for: Combinatorial multiomic analysis from a pedigree of Sox10Dom Hirschsprung mice identifies multiple high confidence candidate modifiers of Enteric Nervous System development
Source: PLoS Comput Biol. 2026 Jul 6;22(7):e1014424. doi: 10.1371/journal.pcbi.1014424 (PMC13372245; doi:10.1371/journal.pcbi.1014424)
Supplement: S2 Table — (TSV) [file pcbi.1014424.s010.tsv]

CIDR.ID	FamilyID	PatID	MatID	Sex	agangbool	rs3683945	rs6269442	rs13475701	rs13475706	rs3716083	rs3722996	rs13475729	rs3671256	rs13475745	rs13475750	rs6404446	mCV23695025	rs6173215	mCV24784983	rs6166266	rs3677683	rs4137502	rs3707642	rs3681732	rs3683997	rs4222295	gnf01.036.770	rs13475827	rs13475834	CEL.1_44668113	rs13475847	rs13475851	CEL.1_49993068	rs3724092	rs13475866	rs6183203	rs6386920	rs3723035	rs13475881	rs6353774	rs3716105	rs6322485	rs6395308	rs13475902	rs6288543	rs13475919	rs3713616	rs13475931	gnf01.075.385
_104_E_11	104	0	0	2	2	GG	GG	GG	AA	AA	CC	AA	TT	CC	GG	AA	GG	GG	CC	CC	GG	AA	AA	GG	AA	AA	AA	GG	CC	GG	GG	GG	AA	AA	AA	TT	AA	GG	AA	CC	AA	AA	GG	CC	AA	AA	GG	AA	AA
103A_3	103	0	0	2	2	AG	AG	CG	AA	AG	AC	AG	AT	CC	AG	AC	AG	AG	AC	AC	AG	AG	AC	AG	AG	AG	AG	GG	AC	AG	AG	AG	AG	AC	AC	TT	AA	GG	AA	CC	AA	AT	GG	CC	AT	AC	AG	AA	AG
103A_4	103	0	0	1	1	AA	AA	CC	AA	GG	AA	GG	AA	CC	AA	CC	AA	AA	AA	AA	AA	GG	CC	AA	GG	GG	GG	GG	AA	AA	AA	AA	GG	CC	CC	TT	AA	GG	AA	CC	AA	TT	GG	CC	TT	AC	AG	AA	AG
103A_7	103	0	0	2	2	AG	AG	CG	AA	AG	AC	AG	AT	CC	AG	AC	AG	AG	AC	AC	AG	AG	AC	AG	AG	AG	AG	GG	AC	AG	AG	AG	AG	AC	AC	TT	AA	GG	AA	CC	AA	AT	GG	CC	AT	AA	GG	AA	AA
104_E_1	104	0	0	1	2	AG	AG	CG	AA	AG	AC	AG	AT	CC	AG	AC	AG	AG	AC	AC	AG	AG	AC	AG	AG	AG	AG	GG	AC	GG	GG	GG	AA	AA	AA	TT	AA	GG	AA	CC	AA	AA	GG	CC	AA	AA	GG	AA	AA
104_E_4	104	0	0	1	1	AG	AG	CG	AA	AG	AC	AG	AT	CC	AG	AC	AG	AG	AC	AC	AG	AG	AC	AG	AG	AG	AG	GG	AC	AG	AG	AG	AG	AC	AC	TT	AA	GG	AA	CC	AA	AT	GG	CC	AT	AC	AG	AA	AG
104_E_5	104	0	0	1	2	AG	AG	CG	AA	AG	AC	AG	AT	CC	AG	AC	AG	AG	AC	AC	AG	AG	AC	AG	AG	AG	AG	GG	AC	AG	AG	AG	AG	AC	AC	TT	AA	GG	AA	CC	AA	AT	GG	CC	AA	AA	GG	AA	AA
104_E_7	104	0	0	2	2	AG	AG	CG	AA	AG	AC	AG	AT	CC	AG	AC	AG	AG	AC	AC	AG	AG	AA	GG	AA	AA	AA	GG	CC	GG	GG	GG	AA	AA	AA	TT	AA	GG	AA	CC	AA	AA	GG	CC	AA	AA	GG	AA	AA
104_E_9	104	0	0	1	1	AG	AG	CG	AA	AG	AC	AG	AT	CC	AG	AC	AG	AG	AC	AC	AG	AG	AC	AG	AG	AG	AG	GG	AC	AG	AG	AG	AG	AC	AC	TT	AA	GG	AA	CC	AA	AT	GG	CC	AA	AA	GG	AA	AA
104_H_2	104	0	0	2	2	AG	AG	CG	AA	AG	AC	AG	AT	CC	AG	AC	AG	AG	AC	AC	AG	AG	AC	AG	AG	AG	AG	GG	AC	AG	AG	AG	AG	AC	AC	TT	AA	GG	AA	CC	AA	AT	GG	CC	AT	AC	AG	AA	AG
104_H_6	104	0	0	2	2	AG	AG	CG	AA	AG	AC	AG	AT	CC	AG	AC	AG	AG	AC	AC	AG	AG	AC	AG	AG	AG	AG	GG	AC	AA	AA	AA	GG	CC	CC	TT	AA	GG	AA	CC	AA	TT	GG	CC	AT	AC	AG	AA	AG
104_I_1	104	0	0	1	2	AG	AG	CG	AA	AG	AC	AG	AT	CC	AG	AC	AG	AG	AC	AC	AG	AG	AC	AG	AG	AG	AG	GG	CC	GG	GG	GG	AA	AA	AA	TT	AA	GG	AA	CC	AA	AA	GG	CC	AA	AA	GG	AA	AA
104_I_2	104	0	0	2	2	AG	AG	CG	AA	AG	AC	AG	AT	CC	AG	AC	AG	AG	AC	AC	AG	AG	AC	AG	AG	AG	AG	GG	AC	AG	AG	GG	AA	AA	AA	TT	AA	GG	AA	CC	AA	AA	GG	CC	AA	AA	GG	AA	AA
104_I_3	104	0	0	2	2	AA	AA	CC	AA	GG	AA	GG	AA	CC	AA	CC	AA	AA	AA	AA	AA	GG	CC	AA	GG	GG	GG	GG	AA	AA	AA	AA	GG	CC	CC	TT	AA	GG	AA	CC	AA	TT	GG	CC	AT	AC	AG	AA	AG
104_I_4	104	0	0	1	2	AA	AA	CC	AA	GG	AA	GG	AA	CC	AA	CC	AA	AA	AA	AA	AA	GG	CC	AA	GG	GG	GG	GG	AC	AG	AG	AG	AG	AC	AC	TT	AA	GG	AA	CC	AA	AT	GG	CC	AA	AA	GG	AA	AA
104_I_5	104	0	0	2	2	AG	AG	CG	AA	AG	AC	AG	AT	CC	AG	AC	AG	AG	AC	AC	AG	AG	AC	AG	AG	AG	AG	GG	AC	AG	AG	AG	AG	AC	AC	TT	AA	GG	AA	CC	AA	AT	GG	CC	AA	AA	GG	AA	AG
104_I_6	104	0	0	2	2	AG	AG	CG	AA	AG	AC	AG	AT	CC	AG	AC	AG	AG	AC	AC	AG	AG	AC	AG	AG	AG	AG	GG	AC	AG	AG	AG	AG	AC	AC	TT	AA	GG	AA	CC	AA	AT	GG	CC	AT	AC	AG	AA	AG
104D_2	104	0	0	2	2	AG	AG	CG	AA	AG	AC	AG	AT	CC	AG	AC	AG	AG	AC	AC	AG	AG	AC	AG	AG	AG	AG	GG	AC	AG	AG	AG	AG	AC	AC	TT	AA	GG	AA	CC	AA	AT	GG	CC	AT	AC	AG	AA	AG
104D_3	104	0	0	1	2	AG	AG	CG	AA	AG	AC	AG	AT	CC	AG	AC	AG	AG	AC	AC	AG	AG	AC	AG	AG	AG	AG	GG	AC	AG	AG	AG	AG	AC	AC	TT	AA	GG	AA	CC	AA	AT	GG	CC	AT	AC	AG	AA	AG
104D_4	104	0	0	1	1	AA	AA	CC	AA	GG	AA	GG	AA	CC	AA	CC	AA	AA	AA	AA	AA	GG	CC	AA	GG	GG	GG	GG	AA	AA	AA	AA	GG	CC	CC	TT	AA	GG	AA	CC	AA	TT	GG	CC	AT	AC	AG	AA	AG
153_C_1	153	0	0	1	2	GG	GG	GG	AA	AA	CC	AA	TT	CC	GG	AA	GG	GG	CC	CC	GG	AA	AA	GG	AA	AA	AG	GG	AC	AG	AG	AG	AG	AC	AC	TT	AA	GG	AA	CC	AA	AT	GG	CC	AT	AC	AG	AA	AG
153_C_6	153	0	0	2	2	GG	GG	GG	AA	AA	CC	AA	TT	CC	GG	AA	GG	GG	CC	CC	GG	AA	AA	GG	AA	AA	AA	GG	CC	GG	GG	GG	AA	AA	AA	TT	AA	GG	AA	CC	AA	AA	GG	CC	AA	AA	GG	AA	AA
153_D_6	153	0	0	2	1	AG	AG	CG	AA	AG	AC	AG	AT	CC	AG	AC	AG	AG	AC	AC	AG	AG	AC	AG	AG	AG	AG	GG	AC	AG	AG	AG	AG	AC	AC	TT	AA	GG	AA	CC	AA	AT	GG	CC	AT	AC	AG	AA	AG
153_E_2	153	0	0	1	2	AG	AG	CG	AA	AG	AC	AG	AT	CC	AG	AC	AG	AG	AC	AC	AG	AG	AC	AG	AG	AG	AG	GG	AC	AG	AG	AG	AG	AC	AA	TT	AA	GG	AA	CC	AA	AT	GG	CC	AT	AA	GG	AA	AA
153_E_7	153	0	0	2	2	AG	AG	CG	AA	AG	AC	AG	AT	CC	AG	AC	AG	AG	AC	AC	AG	AG	AC	AG	AG	AG	AG	GG	AC	AG	AG	AG	AG	AC	AC	TT	AA	GG	AA	CC	AA	AT	GG	CC	AA	AA	GG	AA	AA
153_E_8	153	0	0	2	2	AG	AG	CG	AA	AG	AC	AG	AT	CC	AG	AC	AG	AG	AC	AC	AG	AG	AC	AG	AG	AG	AG	GG	AC	AG	AG	AG	AG	AC	AC	TT	AA	GG	AA	CC	AA	AT	GG	CC	AT	AA	GG	AA	AA
153_E_9	153	0	0	1	2	AG	AG	CG	AA	AG	AC	AG	AT	CC	AG	AC	AG	AG	AC	AC	AG	AG	AC	AG	AG	AG	AG	GG	AC	AG	AG	AG	AG	AC	AA	TT	AA	GG	AA	CC	AA	AA	GG	CC	AA	AA	GG	AA	AA
153C_2	153	0	0	1	2	AG	AG	CG	AA	AG	AC	AG	AT	CC	AG	AC	AG	AG	AC	AC	AG	AG	AC	AG	AG	AG	AG	GG	AC	AG	AG	AG	AG	AC	AC	TT	AA	GG	AA	CC	AA	AT	GG	CC	AT	AA	GG	AA	AA
154_E_1	154	0	0	1	2	AA	AA	CC	AA	GG	AA	GG	AA	CC	AA	CC	AA	AA	AA	AA	AA	GG	CC	AA	GG	GG	GG	GG	AA	AA	AA	AA	GG	CC	CC	TT	AA	GG	AA	CC	AA	TT	GG	CC	TT	CC	AA	AA	GG
154_E_4	154	0	0	2	1	GG	GG	GG	AA	AA	CC	AA	TT	CC	GG	AA	GG	GG	CC	CC	GG	AA	AA	GG	AA	AA	AA	GG	CC	GG	GG	GG	AA	AA	AA	TT	AA	GG	AA	CC	AA	AT	GG	CC	AT	AC	AG	AA	AG
154_F_1	154	0	0	1	1	AG	AG	CG	AA	AG	AC	AG	AT	CC	AG	AC	AG	AG	AC	AC	AG	AG	AC	AG	AG	AG	AG	GG	AC	AG	AG	AG	AG	AC	AC	TT	AA	GG	AA	CC	AA	AT	GG	CC	AT	CC	AA	AA	GG
154_F_2	154	0	0	2	1	AG	AG	CG	AA	AG	AC	AG	AT	CC	AG	AC	AG	AG	AC	AC	AG	AG	AC	AG	AG	AG	AG	GG	AC	AG	AG	AG	AG	AC	AC	TT	AA	GG	AA	CC	AA	AT	GG	CC	AT	AC	AG	AA	AG
154_F_5	154	0	0	1	2	AG	AG	CG	AA	AG	AC	AG	AT	CC	AG	AC	AG	AG	AC	AC	AG	AG	AC	AG	AG	AG	AG	GG	AC	AG	AG	AG	AG	AC	AC	TT	AA	GG	AA	CC	AA	AT	GG	CC	AT	CC	AA	AA	GG
154_F_6	154	0	0	2	2	AG	AG	CG	AA	AG	AC	AG	AT	CC	AG	AC	AG	AG	AC	AC	AG	AG	AC	AG	AG	AG	AG	GG	AC	AG	AG	AG	AG	AC	AC	TT	AA	GG	AA	CC	AA	AT	GG	CC	AT	CC	AA	AA	GG
154_G_1	154	0	0	2	2	AG	AG	CG	AA	AG	AC	AG	AT	CC	AG	AC	AG	AG	AC	AC	AG	AG	AC	AG	AG	AG	AG	GG	AC	AG	AG	AG	AG	AC	AC	TT	AA	GG	AA	CC	AA	AT	GG	CC	AT	AC	AG	AA	AG
154_G_3	154	0	0	2	2	AA	AA	CC	AA	GG	AA	GG	AA	CC	AA	CC	AA	AA	AA	AA	AA	GG	CC	AA	GG	GG	GG	GG	AA	AA	AA	AA	GG	CC	CC	TT	AA	GG	AA	CC	AA	TT	GG	CC	TT	CC	AA	AA	GG
154_G_5	154	0	0	2	2	AG	AG	CG	AA	AG	AC	AG	AT	CC	AG	AC	AG	AG	AC	AC	AG	AG	AC	AG	AG	AG	AG	GG	AC	AG	AG	AG	AG	AC	AC	TT	AA	GG	AA	CC	AA	AT	GG	CC	AT	CC	AA	AA	GG
154_G_6	154	0	0	1	1	GG	GG	GG	AA	AA	CC	AA	TT	CC	GG	AA	GG	GG	CC	CC	GG	AA	AA	GG	AA	AA	AA	GG	CC	GG	GG	GG	AA	AA	AA	TT	AA	GG	AA	CC	AA	AA	GG	CC	AA	AA	GG	AA	AA
154_G_8	154	0	0	1	2	AG	AG	CG	AA	AG	AC	AG	AT	CC	AG	AC	AG	AG	AC	AC	AG	AG	AC	AG	AG	AG	AG	GG	AC	AG	AG	AG	AG	AC	AC	TT	AA	GG	AA	CC	AA	AT	GG	CC	AT	AC	AG	AA	AG
156_D_1	156	0	0	1	2	AG	AG	CG	AA	AG	AC	AG	AT	CC	AG	AC	AG	AG	AC	AC	AG	AG	AC	AG	AG	AG	AG	GG	AC	AG	AG	AG	AG	AC	AC	TT	AA	GG	AA	CC	AA	AT	GG	CC	AT	AC	AG	AA	AG
156_D_2	156	0	0	2	1	AG	AG	CG	AA	AG	CC	AA	TT	CC	GG	AA	GG	GG	CC	CC	GG	AA	AA	GG	AA	AA	AA	GG	CC	GG	GG	GG	AA	AA	AA	TT	AA	GG	AA	CC	AA	AA	GG	CC	AA	AA	GG	AA	AA
156_D_4	156	0	0	2	2	AG	AG	CG	AA	AG	CC	AA	TT	CC	GG	AA	GG	GG	CC	CC	GG	AA	AA	GG	AA	AA	AA	GG	CC	GG	GG	GG	AA	AA	AA	TT	AA	GG	AA	CC	AA	AA	GG	CC	AA	AA	GG	AA	AA
156A_3	156	0	0	2	2	AG	AG	CG	AA	AG	AC	AG	AT	CC	AG	AC	AG	AG	AC	AC	AG	AG	AC	AG	AG	AG	AG	GG	AC	AG	AG	AG	AG	AC	AC	TT	AA	GG	AA	CC	AA	AT	GG	CC	AT	AC	AG	AA	AG
156A_4	156	0	0	1	2	AG	AG	CG	AA	AG	AC	AG	AT	CC	AG	AC	AG	AG	AC	AC	AG	AG	AC	AG	AG	AG	AG	GG	AC	AG	AG	AG	AG	AC	AC	TT	AA	GG	AA	CC	AA	AT	GG	CC	AT	AC	AG	AA	AA
156A_6	156	0	0	1	2	AG	AG	CG	AA	AG	CC	AA	TT	CC	GG	AA	GG	GG	CC	CC	GG	AA	AA	GG	AA	AA	AA	GG	CC	GG	GG	GG	AA	AA	AA	TT	AA	GG	AA	CC	AA	AA	GG	CC	AA	AA	GG	AA	AA
156A_7	156	0	0	2	2	AG	AG	CG	AA	AG	CC	AA	TT	CC	GG	AA	GG	GG	CC	CC	GG	AA	AA	GG	AA	AA	AA	GG	CC	GG	GG	GG	AA	AA	AA	TT	AA	GG	AA	CC	AA	AA	GG	CC	AA	AA	GG	AA	AA
156C_3	156	0	0	2	2	AG	AG	CG	AA	AG	CC	AA	TT	CC	GG	AA	GG	GG	CC	CC	GG	AA	AA	GG	AA	AA	AA	GG	CC	AG	AG	AG	AG	AC	AC	TT	AA	GG	AA	CC	AA	AT	GG	CC	AT	AC	AG	AA	AG
156C_4	156	0	0	2	2	GG	GG	GG	AA	AA	CC	AA	TT	CC	GG	AA	GG	GG	CC	CC	GG	AA	AA	GG	AA	AA	AA	GG	CC	GG	GG	GG	AA	AA	AA	TT	AA	GG	AA	CC	AA	AA	GG	CC	AA	AA	GG	AA	AA
156C_7	156	0	0	1	2	AG	AG	CG	AA	GG	AC	AG	AT	CC	AG	AC	AG	AG	AC	AC	AG	AG	AC	AG	AG	AG	AG	GG	AC	AG	AG	AG	AG	AC	AC	TT	AA	GG	AA	CC	AA	AT	GG	CC	AT	AC	AG	AA	AG
157_C_1	157	0	0	1	2	GG	GG	GG	AA	AA	CC	AA	TT	CC	GG	AA	GG	GG	CC	CC	GG	AA	AA	GG	AA	AA	AA	GG	CC	GG	GG	GG	AA	AA	AA	TT	AA	GG	AA	CC	AA	AA	GG	CC	AA	AA	AG	AA	AG
157_C_3	157	0	0	2	2	GG	GG	GG	AA	AA	CC	AA	TT	CC	GG	AA	GG	GG	CC	CC	GG	AA	AA	GG	AA	AA	AA	GG	CC	GG	GG	GG	AA	AA	AA	TT	AA	GG	AA	CC	AA	AA	GG	CC	AA	AA	GG	AA	AA
157_C_4	157	0	0	1	2	AG	AG	CG	AA	AG	AC	AG	AT	CC	AG	AC	AG	AG	AC	AC	AG	AG	AC	AG	AG	AG	AG	GG	AC	AG	AG	AG	AG	AC	AC	TT	AA	GG	AA	CC	AA	AT	GG	CC	AT	AC	AA	AA	GG
157_C_6	157	0	0	2	2	GG	GG	GG	AA	AA	CC	AA	TT	CC	GG	AA	GG	GG	CC	CC	GG	AA	AA	GG	AA	AA	AA	GG	CC	GG	GG	GG	AA	AA	AA	TT	AA	GG	AA	CC	AA	AA	GG	CC	AA	AA	GG	AA	AA
157_D_1	157	0	0	1	2	AG	AG	CG	AA	AG	AC	AG	AT	CC	AG	AC	AG	AG	AC	AC	AG	AG	AC	AG	AG	AG	AG	GG	AC	AG	AG	AG	AG	AC	AC	TT	AA	GG	AA	CC	AA	AT	GG	CC	AT	AC	AA	AA	GG
157_D_3	157	0	0	2	2	AG	AG	CG	AA	AG	AC	AG	AT	CC	AG	AC	AG	AG	AC	AC	AG	AG	AC	AG	AG	AG	AG	GG	AC	AG	AG	AG	AG	AC	AC	TT	AA	GG	AA	CC	AA	AT	GG	CC	AT	AC	AA	AA	GG
157_D_4_	157	0	0	2	1	AG	AG	CG	AA	AG	AC	AG	AT	CC	AG	AC	AG	AG	AC	AC	AG	AG	AC	AG	AG	AG	AG	GG	AC	AG	AG	AG	AG	AC	AC	TT	AA	GG	AA	CC	AA	AT	GG	CC	AT	AC	AG	AA	AG
157_D_5	157	0	0	2	2	GG	GG	GG	AA	AA	CC	AA	TT	CC	GG	AA	GG	GG	CC	CC	GG	AA	AA	GG	AA	AA	AA	GG	CC	GG	GG	GG	AA	AA	AA	TT	AA	GG	AA	CC	AA	AA	GG	CC	AA	AC	AA	AA	GG
157_D_6	157	0	0	2	2	GG	GG	GG	AA	AA	CC	AA	TT	CC	GG	AA	GG	GG	CC	CC	GG	AA	AA	GG	AA	AA	AA	GG	CC	GG	GG	GG	AA	AA	AA	TT	AA	GG	AA	CC	AA	AA	GG	CC	AA	AA	GG	AA	AA
157_E_1	157	0	0	2	2	AG	AG	CG	AA	AG	AC	AG	AT	CC	AG	AC	AG	AG	AC	AC	AG	AG	AC	AG	AG	AA	AA	GG	CC	GG	GG	GG	AA	AA	AA	TT	AA	GG	AA	CC	AA	AA	GG	CC	AA	AA	GG	AA	AA
157_E_2	157	0	0	1	2	GG	GG	GG	AA	AA	CC	AA	AT	CC	AG	AC	AG	AG	AC	AC	AG	AG	AC	AG	AG	AG	AG	GG	AC	AG	AG	AG	AG	AC	AC	TT	AA	GG	AA	CC	AA	AT	GG	CC	AT	AC	AG	AA	AG
157_E_3	157	0	0	2	2	AG	AG	CG	AA	AG	AC	AG	AT	CC	AG	AC	AG	AG	AC	AC	AG	AG	AC	AG	AG	AG	AG	GG	AC	AG	AG	AG	AG	AC	AC	TT	AA	GG	AA	CC	AA	AT	GG	CC	AT	AC	AG	AA	AG
157_E_5	157	0	0	2	2	AG	AG	CG	AA	AG	AC	AG	AT	CC	AG	AC	AG	AG	AC	AC	GG	AA	AA	GG	AA	AA	AA	GG	CC	GG	GG	GG	AA	AA	AA	TT	AA	GG	AA	CC	AA	AA	GG	CC	AA	AA	AG	AA	AG
157_E_6	157	0	0	2	2	AG	AG	CG	AA	AG	AC	AG	AT	CC	AG	AC	AG	AG	AC	AC	AG	AG	AC	AG	AA	AA	AA	GG	CC	GG	GG	GG	AA	AA	AA	TT	AA	GG	AA	CC	AA	AA	GG	CC	AA	AA	GG	AA	AA
157_E_7	157	0	0	1	1	AG	AG	CG	AA	AG	AC	AG	AT	CC	AG	AC	AG	AG	AC	AC	AG	AG	AC	AG	AG	AG	AG	GG	AC	AG	AG	AG	AG	AC	AC	TT	AA	GG	AA	CC	AA	AT	GG	CC	AT	AC	AA	AA	GG
157A_5	157	0	0	1	1	GG	GG	GG	AA	AA	CC	AA	TT	CC	GG	AA	GG	GG	CC	CC	GG	AA	AA	GG	AA	AA	AA	GG	CC	GG	GG	GG	AA	AA	AA	TT	AA	GG	AA	CC	AA	AA	GG	CC	AA	AA	GG	AA	AA
157A_6	157	0	0	1	2	AG	AG	CG	AA	AG	AC	AG	TT	CC	GG	AA	GG	GG	CC	CC	GG	AA	AA	GG	AA	AA	AA	GG	CC	GG	GG	GG	AA	AA	AA	TT	AA	GG	AA	CC	AA	AA	GG	CC	AA	AA	AG	AA	AG
157A_8	157	0	0	1	2	AG	AG	CG	AA	AG	AC	AG	AT	CC	AG	AC	AG	AG	AC	AC	AG	AG	AC	AG	AG	AG	AG	GG	AC	AG	AG	AG	AG	AC	AC	TT	AA	GG	AA	CC	AA	AT	GG	CC	AT	AC	AG	AA	AG
157B_3	157	0	0	1	2	AG	AG	CG	AA	AG	AC	AG	AT	CC	AG	AC	AG	AG	AC	AC	AG	AG	AC	AG	AG	AG	AG	GG	AC	AG	AG	AG	AG	AC	AC	TT	AA	GG	AA	CC	AA	AT	GG	CC	AT	AC	AG	AA	AG
157B_5	157	0	0	1	1	AG	AG	CG	AA	AG	AC	AG	AT	CC	AG	AC	AG	AG	AC	AC	AG	AG	AC	AG	AG	AG	AG	GG	AC	AG	AG	AG	AG	AC	AC	TT	AA	GG	AA	CC	AA	AT	GG	CC	AT	AC	AA	AA	GG
162_C_2	162	0	0	2	2	AA	AA	CC	AA	GG	AA	GG	AA	CC	AA	CC	AA	AA	AA	AA	AA	GG	CC	AA	GG	GG	GG	GG	AA	AA	AA	AA	GG	CC	CC	TT	AA	GG	AA	CC	AA	TT	GG	CC	TT	AC	AG	AA	AG
162_C_5	162	0	0	2	2	AA	AA	CC	AA	GG	AA	GG	AA	CC	AA	CC	AA	AA	AA	AA	AA	GG	CC	AA	GG	GG	GG	GG	AA	AA	AA	AA	GG	CC	CC	TT	AA	GG	AA	CC	AA	TT	GG	CC	TT	AC	AG	AA	AG
162_D_5	162	0	0	2	2	AG	AG	CG	AA	AG	AC	AG	AT	CC	AG	AC	AG	AG	AA	AA	AA	GG	CC	AA	GG	GG	GG	GG	AA	AA	AA	AA	GG	CC	CC	TT	AA	GG	AA	CC	AA	TT	GG	CC	TT	AC	AG	AA	AG
162_D_6	162	0	0	1	2	AG	AG	CG	AA	AG	AC	AG	AT	CC	AG	AC	AG	AG	AC	AC	AG	AG	AC	AG	AG	AG	AG	GG	AC	AG	AG	AG	AG	AC	AC	TT	AA	GG	AA	CC	AA	TT	GG	CC	AT	AC	AG	AA	AG
162B_1	162	0	0	2	2	AA	AA	CC	AA	GG	AA	GG	AA	CC	AA	CC	AA	AA	AA	AA	AA	GG	CC	AA	GG	GG	GG	GG	AA	AA	AA	AA	GG	CC	CC	TT	AA	GG	AA	CC	AA	TT	GG	CC	AT	AC	GG	AA	AA
162B_3	162	0	0	2	2	AG	AG	CG	AA	AG	AC	AG	AT	CC	AG	AC	AG	AG	AC	AC	AG	AG	AC	AG	AG	AG	AG	GG	AC	AG	AG	AG	AG	AC	AC	TT	AA	GG	AA	CC	AA	AT	GG	CC	AT	AA	GG	AA	AA
162B_4	162	0	0	1	2	AG	AG	CG	AA	AG	AA	GG	AA	CC	AA	CC	AA	AA	AA	AA	AA	GG	CC	AA	GG	GG	GG	GG	AA	AA	AA	AA	GG	CC	CC	TT	AA	GG	AA	CC	AA	TT	GG	CC	TT	AC	AG	AA	AG
163_B_1	163	0	0	2	2	AA	AA	CC	AA	AG	AC	AG	TT	CC	GG	AA	GG	GG	CC	CC	GG	AA	AA	GG	AA	AA	AA	GG	AC	AG	AG	AG	AG	AC	AC	TT	AA	GG	AA	CC	AA	AT	GG	CC	AT	AC	AG	AA	AG
163_B_2	163	0	0	2	2	AG	AG	CG	AA	AG	AC	AG	AT	CC	AG	AC	AG	AG	AC	AC	AG	AG	AC	AG	AG	AG	AG	GG	AC	AG	AG	AG	AG	AC	AC	TT	AA	GG	AA	CC	AA	AT	GG	CC	AT	AC	AG	AA	AG
163_C_1	163	0	0	1	2	AG	AG	CG	AA	AG	AC	AG	AT	CC	AG	AC	AG	AG	AC	AC	AG	AG	AC	AG	AG	AG	AG	GG	AC	AA	AA	AA	GG	CC	CC	TT	AA	GG	AA	CC	AA	TT	GG	CC	TT	AC	AG	AA	AG
163_C_3	163	0	0	2	2	GG	GG	GG	AA	AA	CC	AA	TT	CC	GG	AA	GG	GG	CC	CC	GG	AA	AA	GG	AA	AA	AA	GG	CC	AG	AG	AG	AG	AC	AC	TT	AA	GG	AA	CC	AA	AT	GG	CC	AT	AA	GG	AA	AG
163_C_4	163	0	0	1	2	GG	GG	GG	AA	AA	CC	AA	TT	CC	GG	AA	GG	GG	CC	CC	GG	AA	AA	GG	AG	AG	AG	GG	AC	AA	AA	AA	GG	CC	CC	TT	AA	GG	AA	CC	AA	TT	GG	CC	TT	AC	AG	AA	GG
163_C_5	163	0	0	2	2	AG	AG	CG	AA	AG	AC	AG	AT	CC	AG	AC	AG	AG	AC	AC	AG	AG	AC	AG	AG	AG	AG	GG	AC	AA	AA	AA	GG	CC	CC	TT	AA	GG	AA	CC	AA	TT	GG	CC	TT	AC	AG	AA	AG
163_D_4	163	0	0	1	2	AG	AG	CG	AA	AG	AC	AG	AT	CC	AG	AC	AG	AG	AC	AC	AG	AG	AC	AG	AG	AG	AG	GG	AC	AA	AA	AA	GG	CC	CC	TT	AA	GG	AA	CC	AA	AT	GG	CC	AT	AA	GG	AA	AA
163_E_3	163	0	0	1	1	AG	AG	CG	AA	AG	AC	AG	AT	CC	AG	AC	AG	AG	AC	AC	AG	AG	AC	AG	AG	AG	AG	GG	AC	AG	AG	AG	AG	AC	AC	TT	AA	GG	AA	CC	AA	AT	GG	CC	AT	AC	AA	AA	GG
163_E_6	163	0	0	2	2	AA	AA	CC	AA	GG	AA	GG	AA	CC	AA	CC	AA	AA	AA	AA	AA	GG	CC	AA	GG	GG	GG	GG	AA	AA	AA	AA	GG	CC	CC	TT	AA	GG	AA	CC	AA	AT	GG	CC	AT	AC	AG	AA	AG
163_E_7	163	0	0	2	1	AG	AG	CG	AA	AG	AC	AG	AT	CC	AG	AC	AG	AG	AA	AA	AA	GG	CC	AA	GG	GG	GG	GG	AA	AA	AA	AA	GG	CC	CC	TT	AA	GG	AA	CC	AA	TT	GG	CC	TT	CC	AA	AA	GG
163_E_8	163	0	0	1	1	AG	AG	CG	AA	AG	AC	AG	AT	CC	AG	AC	AG	AG	AC	AC	AG	AG	AC	AG	AG	AG	AG	GG	AC	AA	AA	AA	GG	CC	CC	TT	AA	GG	AA	CC	AA	TT	GG	CC	TT	AC	AG	AA	AG
163_E_9	163	0	0	2	2	AG	AG	CG	AA	AG	AC	AG	AT	CC	AG	AC	AG	AG	AC	AC	AG	AG	AC	AG	AG	AG	AG	GG	AC	AG	AG	AG	AG	AC	AC	TT	AA	GG	AA	CC	AA	AT	GG	CC	AT	AA	GG	AA	AA
163_I_4	163	0	0	1	2	AG	AG	CG	AA	AG	AC	AG	AT	CC	AG	AC	AG	AG	AC	AC	AG	AG	AC	AG	AG	AG	AG	GG	AC	AA	AA	AA	GG	CC	CC	TT	AA	GG	AA	CC	AA	TT	GG	CC	TT	AC	AG	AA	AG
163_J_2	163	0	0	1	2	AG	AG	CG	AA	AG	AC	AG	AT	CC	AG	AC	AG	AG	AC	AC	AG	AG	AC	AG	AG	AG	AG	GG	AC	AG	AG	AG	AG	AC	AC	TT	AA	GG	AA	CC	AA	AT	GG	CC	AT	AC	GG	AA	AA
163_J_5	163	0	0	2	2	AG	AG	CG	AA	AG	AC	AG	AT	CC	AG	AC	AG	AG	AC	AC	AG	AG	AC	AG	AG	AG	AG	GG	AC	AG	AG	AG	AG	AC	AC	TT	AA	GG	AA	CC	AA	AT	GG	CC	AT	AA	GG	AA	AA
163_J_6	163	0	0	2	2	AG	AG	CG	AA	AG	AC	AG	AT	CC	AG	AC	AG	AG	AC	AC	AG	AG	AC	AG	AG	AG	AG	GG	AC	AG	AG	AG	AG	AC	AC	TT	AA	GG	AA	CC	AA	AT	GG	CC	AT	AC	AG	AA	AG
163_K_1	163	0	0	2	2	AG	AG	CG	AA	AG	AC	AG	AT	CC	AG	AC	AG	AG	AC	AC	AG	AG	AC	AG	AG	AG	AG	GG	AC	AA	AA	AA	GG	CC	CC	TT	AA	GG	AA	CC	AA	TT	GG	CC	TT	AC	AG	AA	AG
163_K_3	163	0	0	2	2	GG	GG	GG	AA	AA	CC	AA	TT	CC	GG	AA	GG	GG	CC	CC	GG	AA	AA	GG	AA	AA	AG	GG	AC	AA	AA	AA	GG	CC	CC	TT	AA	GG	AA	CC	AA	TT	GG	CC	TT	AC	AG	AA	AG
163B_3	163	0	0	2	2	AG	AG	CG	AA	AG	AC	AG	AT	CC	AG	AC	AG	AG	AC	AC	AG	AG	AC	AG	AG	AG	AG	GG	AC	AA	AA	AA	GG	CC	CC	TT	AA	GG	AA	CC	AA	TT	GG	CC	TT	AC	AG	AA	AG
163L_1	163	0	0	1	2	AG	AG	CG	AA	AG	AC	AG	AT	CC	AG	AC	AG	AG	AC	AC	AG	AG	AC	AG	AG	AG	AG	GG	AC	AG	AG	AG	AG	AC	AC	TT	AA	GG	AA	CC	AA	AT	GG	CC	AT	AC	AG	AA	AG
163L_2	163	0	0	2	2	GG	GG	GG	AA	AA	CC	AA	TT	CC	GG	AA	GG	GG	CC	CC	GG	AA	AA	GG	AA	AA	AA	GG	CC	AG	AG	AG	AG	AC	AC	TT	AA	GG	AA	CC	AA	AT	GG	CC	AT	AA	GG	AA	AA
163L_3	163	0	0	2	2	AG	AG	CG	AA	AG	AC	AG	AT	CC	AG	AC	GG	GG	CC	CC	GG	AA	AA	GG	AA	AA	AA	GG	CC	AG	AG	AG	AG	AC	AC	TT	AA	GG	AA	CC	AA	AT	GG	CC	AT	AA	GG	AA	AA
163L_5	163	0	0	2	2	GG	GG	GG	AA	AA	CC	AA	TT	CC	GG	AA	GG	GG	CC	CC	GG	AA	AA	GG	AA	AA	AA	GG	AC	AA	AA	AA	GG	CC	CC	TT	AA	GG	AA	CC	AA	TT	GG	CC	TT	CC	AA	AA	GG
195_C_10	195	0	0	2	1	AG	AG	CG	AA	AG	AC	AG	AT	CC	AG	AC	AG	AG	AC	AC	AG	AG	AC	AG	AG	AG	AG	GG	CC	GG	GG	GG	AA	AA	AA	TT	AA	GG	AA	CC	AA	AT	GG	CC	AT	AC	AG	AA	AG
195_C_2	195	0	0	1	2	AA	AA	CC	AA	GG	AA	GG	AA	CC	AA	CC	AA	AA	AA	AA	AA	GG	CC	AA	GG	GG	GG	GG	AC	AG	AG	AG	AG	AC	AC	TT	AA	GG	AA	CC	AA	TT	GG	CC	TT	CC	AA	AA	GG
195_C_3	195	0	0	1	2	GG	GG	GG	AA	AA	CC	AA	TT	CC	GG	AA	GG	GG	AC	AC	AG	AG	AC	AG	AG	AG	AG	GG	AC	AG	AG	GG	AA	AA	AA	TT	AA	GG	AA	CC	AA	AA	GG	CC	AA	AA	GG	AA	AA
195_C_5	195	0	0	2	2	GG	GG	GG	AA	AA	CC	AA	TT	CC	GG	AA	GG	GG	AC	AC	AG	AG	AC	AG	AG	AG	AG	GG	CC	GG	GG	GG	AA	AA	AA	TT	AA	GG	AA	CC	AA	TT	GG	CC	TT	CC	AA	AA	GG
195_C_7	195	0	0	1	2	AA	AA	CC	AA	GG	AA	GG	AA	CC	AA	CC	AA	AA	AA	AA	AA	GG	CC	AA	GG	GG	GG	GG	AA	AA	AA	AG	AG	AC	AC	TT	AA	GG	AA	CC	AA	AT	GG	CC	AT	AC	AG	AA	AG
195_C_9	195	0	0	1	1	AG	AG	CG	AA	AG	AC	AG	AT	CC	AG	AC	AG	AG	AC	AC	AG	AG	AC	AG	AG	AG	AG	GG	AC	AG	AG	GG	AA	AA	AA	TT	AA	GG	AA	CC	AA	AA	GG	CC	AA	AA	AG	AA	AG
195_F_1	195	0	0	2	1	AA	AA	CC	AA	GG	AA	GG	AA	CC	AA	CC	AA	AA	AA	AA	AA	GG	CC	AA	GG	GG	GG	GG	AA	AA	AA	AG	AG	AC	AC	TT	AA	GG	AA	CC	AA	AA	GG	CC	AA	AA	GG	AA	AA
195_F_2	195	0	0	1	2	GG	GG	GG	AA	AA	CC	AA	TT	CC	GG	AA	GG	GG	AC	AC	AG	AG	AC	AG	AG	AG	AG	GG	AC	AG	AG	GG	AA	AA	AA	TT	AA	GG	AA	CC	AA	AA	GG	CC	AA	AA	GG	AA	AA
195_F_3	195	0	0	1	1	AG	AG	CG	AA	AG	AC	AG	AT	CC	AG	AC	AG	AG	AC	AC	AG	AG	AC	AG	AG	AG	AG	GG	AC	AG	AG	GG	AA	AA	AA	TT	AA	GG	AA	CC	AA	AA	GG	CC	AA	AA	GG	AA	AG
195_F_5	195	0	0	1	2	AA	AA	CC	AA	GG	AA	GG	AA	CC	AA	CC	AA	AA	AA	AA	AA	GG	CC	AA	GG	GG	GG	GG	AC	AG	AG	AG	AG	AC	AC	TT	AA	GG	AA	CC	AA	TT	GG	CC	TT	CC	AA	AA	GG
195_F_7	195	0	0	2	1	AA	AA	CC	AA	GG	AA	GG	AA	CC	AA	CC	AA	AA	AA	AA	AA	GG	CC	AA	GG	GG	GG	GG	AA	AA	AA	AG	AG	AC	AC	TT	AA	GG	AA	CC	AA	AT	GG	CC	AT	AC	AG	AA	AG
195_F_8	195	0	0	2	2	AA	AA	CC	AA	GG	AA	GG	AA	CC	AA	CC	AA	AA	AA	AA	AA	GG	CC	AA	GG	GG	GG	GG	AA	AA	AA	AG	AG	AC	AC	TT	AA	GG	AA	CC	AA	AT	GG	CC	AT	AC	AG	AA	AG
195_F_9	195	0	0	2	2	AG	AG	CG	AA	AA	CC	AA	TT	CC	GG	AA	GG	GG	AC	AC	AG	AG	AC	AG	AG	AG	AG	GG	CC	GG	GG	GG	AA	AA	AA	TT	AA	GG	AA	CC	AA	AA	GG	CC	AA	AA	GG	AA	AA
195C_1	195	0	0	1	2	AG	AG	CG	AA	AG	AC	AG	AT	CC	AG	AC	AG	AG	AA	AA	AA	GG	CC	AA	GG	GG	GG	GG	AC	AG	AG	AG	AG	AC	AC	TT	AA	GG	AA	CC	AA	TT	GG	CC	TT	CC	AA	AA	GG
198_A_1	198	0	0	2	2	AG	AG	CG	AA	AG	AC	AG	AT	CC	AG	AC	AG	AG	AC	AC	AG	AG	AC	AG	AG	AG	AG	GG	AC	AG	AG	AG	AG	AC	AC	TT	AA	GG	AA	CC	AA	AT	GG	CC	AT	AC	AG	AA	AG
198_A_4	198	0	0	2	2	AA	AA	CC	AA	GG	AA	GG	AA	CC	AA	CC	AA	AA	AA	AA	AA	GG	CC	AA	GG	GG	GG	GG	AA	AA	AA	AA	GG	CC	CC	TT	AA	GG	AA	CC	AA	TT	GG	CC	TT	AC	AG	AA	AG
198_A_5	198	0	0	2	1	AA	AA	CC	AA	GG	AA	GG	AA	CC	AA	CC	AA	AA	AA	AA	AA	GG	CC	AA	GG	GG	GG	GG	AA	AA	AA	AA	GG	CC	CC	TT	AA	GG	AA	CC	AA	TT	GG	CC	AT	AA	GG	AA	AA
198_A_7	198	0	0	1	1	AA	AA	CC	AA	GG	AA	GG	AA	CC	AA	AC	AG	AG	AC	AC	AG	AG	AC	AG	AG	AG	AG	GG	AC	AG	AG	AG	AG	AC	AC	TT	AA	GG	AA	CC	AA	AT	GG	CC	AT	AA	GG	AA	AA
198_A_9	198	0	0	1	2	AG	AG	CG	AA	AG	AC	AG	AT	CC	AG	AC	AG	AG	AC	AC	AG	AG	AC	AG	AG	AG	AG	GG	AA	AA	AA	AA	GG	CC	CC	TT	AA	GG	AA	CC	AA	TT	GG	CC	TT	AC	AG	AA	AG
243_A_2	243	0	0	1	2	GG	GG	GG	AA	AA	CC	AA	TT	CC	GG	AA	GG	GG	AC	AC	AG	AG	AC	AG	AG	AG	GG	GG	AC	AG	AG	AG	AG	AC	AC	TT	AA	GG	AA	CC	AA	AT	GG	CC	AT	AC	AG	AA	AG
243_A_3	243	0	0	1	2	GG	GG	GG	AA	AA	CC	AA	TT	CC	GG	AA	GG	GG	AC	AC	AG	AG	AC	AG	AG	AG	AG	GG	AC	AG	AG	AG	AG	AC	AC	TT	AA	GG	AA	CC	AA	AT	GG	CC	AT	AC	AG	AA	AA
243_A_4	243	0	0	1	2	AG	AG	CG	AA	AG	AC	AG	AT	CC	AG	AC	AG	AG	AA	AA	AA	GG	CC	AA	GG	GG	GG	GG	AC	AG	GG	GG	AA	AA	AA	TT	AA	GG	AA	CC	AA	AA	GG	CC	AA	AA	GG	AA	AA
243_A_5	243	0	0	1	1	AG	AG	CG	AA	AG	AC	AG	AT	CC	AG	AC	AG	AG	AA	AA	AA	GG	CC	AA	GG	GG	GG	GG	CC	GG	GG	GG	AA	AA	AA	TT	AA	GG	AA	CC	AA	AA	GG	CC	AA	AA	GG	AA	AA
243_A_7	243	0	0	1	2	AG	AG	CG	AA	AG	AC	AG	AT	CC	AG	AC	AG	AG	AA	AA	AA	GG	CC	AA	GG	GG	GG	GG	AA	AA	AA	AA	GG	CC	CC	TT	AA	GG	AA	CC	AA	TT	GG	CC	TT	CC	AA	AA	AG
244_A_2	244	0	0	1	2	AG	AG	CG	AA	AG	AC	AG	AT	CC	AG	AC	AG	AG	AC	AC	AG	AG	AC	AG	AG	AG	AG	GG	AC	AG	AG	AG	AG	AC	AC	TT	AA	GG	AA	CC	AA	AT	GG	CC	AT	AC	AG	AA	AG
244_A_3	244	0	0	1	2	AA	AA	CC	AA	GG	AA	GG	AA	CC	AA	CC	AA	AA	AA	AA	AA	GG	CC	AA	GG	GG	GG	GG	AA	AA	AA	AA	GG	CC	CC	TT	AA	GG	AA	CC	AA	TT	GG	CC	TT	CC	AA	AA	GG
244_A_4	244	0	0	2	1	GG	GG	GG	AA	AA	CC	AA	TT	CC	GG	AA	GG	GG	CC	CC	GG	AA	AA	GG	AA	AA	AA	GG	CC	GG	GG	GG	AA	AA	AA	TT	AA	GG	AA	CC	AA	AA	GG	CC	AA	AA	GG	AA	AA
244_B_2	244	0	0	2	2	GG	GG	GG	AA	AA	CC	AA	TT	CC	GG	AA	GG	AG	AC	AC	AG	AG	AC	AG	AG	AG	AG	GG	AC	AG	AG	AG	AG	AC	AC	TT	AA	GG	AA	CC	AA	AT	GG	CC	AT	AC	AG	AA	AG
244_B_7	244	0	0	2	2	GG	GG	GG	AA	AA	CC	AA	TT	CC	GG	AA	GG	GG	CC	CC	GG	AA	AA	GG	AA	AA	AA	GG	CC	GG	GG	GG	AA	AA	AA	TT	AA	GG	AA	CC	AA	AA	GG	CC	AA	AA	GG	AA	AA
244_C_1	244	0	0	2	2	GG	GG	GG	AA	AA	CC	AA	TT	CC	GG	AA	GG	GG	CC	CC	GG	AA	AA	GG	AA	AA	AA	GG	CC	GG	GG	GG	AA	AA	AA	TT	AA	GG	AA	CC	AA	AA	GG	CC	AA	AA	GG	AA	AA
244_C_10	244	0	0	2	1	AA	AA	CC	AA	GG	AA	GG	AA	CC	AA	CC	AA	AA	AA	AA	AA	GG	CC	AA	GG	GG	GG	GG	AC	AG	AG	AG	AG	AC	AC	TT	AA	GG	AA	CC	AA	AA	GG	CC	AA	AA	GG	AA	AA
244_C_11	244	0	0	1	2	AA	AA	CC	AA	GG	AA	GG	AA	CC	AA	CC	AA	AA	AA	AA	AA	GG	CC	AA	GG	AG	AG	GG	CC	GG	GG	GG	AA	AA	AA	TT	AA	GG	AA	CC	AA	AA	GG	CC	AA	AA	GG	AA	AA
244_C_2	244	0	0	2	2	GG	GG	GG	AA	AA	CC	AA	TT	CC	GG	AA	GG	GG	AC	AC	AG	AG	AC	AG	AG	AG	AG	GG	AC	AG	AG	AG	AG	AC	AC	TT	AA	GG	AA	CC	AA	AT	GG	CC	AT	AC	AG	AA	AG
244_C_3	244	0	0	1	2	AG	AG	CG	AA	AG	AC	AG	AT	CC	AG	AC	AG	AG	AC	AC	AG	AG	AC	AG	AG	AG	AG	GG	AC	AG	AG	AG	AG	AC	AC	TT	AA	GG	AA	CC	AA	AT	GG	CC	AT	AC	AG	AA	AG
244_C_5	244	0	0	2	2	AG	AG	CG	AA	AG	AC	AG	AT	CC	AG	AC	AG	AG	AC	AC	AG	AG	AC	AG	AG	AG	AG	GG	AC	AG	AG	AG	AG	AC	AC	TT	AA	GG	AA	CC	AA	AT	GG	CC	AT	AC	AG	AA	AG
244_C_6	244	0	0	2	2	GG	GG	GG	AA	AA	AC	AG	AT	CC	AG	AC	AG	AG	AC	AC	AG	AG	AC	AG	AG	AG	AG	GG	AC	AG	AG	AG	AG	AC	AC	TT	AA	GG	AA	CC	AA	AT	GG	CC	AT	AC	AG	AA	AG
244_C_9	244	0	0	2	2	AA	AA	CC	AA	GG	AA	GG	AA	CC	AA	CC	AA	AA	AA	AC	AG	AG	AC	AG	AG	AG	AG	GG	AC	AG	AG	AG	AG	AC	AC	TT	AA	GG	AA	CC	AA	AT	GG	CC	AT	AC	AG	AA	AG
244_D_1	244	0	0	1	2	AG	AG	CG	AA	AG	AC	AG	AT	CC	AG	AC	AG	AG	AC	AC	AG	AG	AC	AG	GG	GG	GG	GG	AA	AA	AA	AA	GG	CC	CC	TT	AA	GG	AA	CC	AA	TT	GG	CC	TT	CC	AA	AA	GG
244_D_3	244	0	0	1	2	AG	AG	CG	AA	AG	AC	AG	AT	CC	AG	AC	AG	AG	AC	AC	AG	AG	AC	AG	AG	AG	AG	GG	AC	AG	AG	AG	AG	AC	AC	TT	AA	GG	AA	CC	AA	AT	GG	CC	AT	AC	AG	AA	AG
244_D_5	244	0	0	1	2	AA	AA	CC	AA	GG	AA	GG	AA	CC	AA	CC	AA	AA	AA	AA	AA	GG	CC	AA	AG	AG	AG	GG	AC	AG	AG	AG	AG	AC	AC	TT	AA	GG	AA	CC	AA	AT	GG	CC	AT	AC	AG	AA	AG
244_D_6	244	0	0	1	2	GG	GG	GG	AA	AA	CC	AA	TT	CC	GG	AA	GG	GG	CC	CC	GG	AA	AA	AG	AG	AG	AG	GG	AA	AA	AA	AA	GG	CC	CC	TT	AA	GG	AA	CC	AA	TT	GG	CC	TT	CC	AA	AA	GG
244_D_7	244	0	0	2	2	AG	AG	CG	AA	AG	AC	AG	AT	CC	AG	AC	AG	AG	AC	AC	AG	AG	AA	GG	AA	AA	AA	GG	AC	AG	AG	AG	AG	AC	AC	TT	AA	GG	AA	CC	AA	AT	GG	CC	AT	AC	AG	AA	AG
244_E_1	244	0	0	2	2	AG	AG	CG	AA	AG	AC	AG	AT	CC	AG	AC	AG	AG	AC	AC	AG	AG	AC	AG	AG	AG	AG	GG	AC	AG	AG	AG	AG	AC	AC	TT	AA	GG	AA	CC	AA	AT	GG	CC	AT	AC	AG	AA	AG
244_E_3	244	0	0	2	2	AA	AA	CC	AA	GG	AA	GG	AA	CC	AA	CC	AA	AA	AA	AA	AA	GG	CC	AA	GG	GG	GG	GG	AA	AA	AA	AA	GG	CC	CC	TT	AA	GG	AA	CC	AA	TT	GG	CC	TT	CC	AA	AA	GG
244_E_5	244	0	0	2	2	AA	AA	CC	AA	GG	AA	GG	AA	CC	AA	CC	AA	AA	AA	AA	AA	GG	CC	AA	GG	GG	GG	GG	AA	AA	AA	AA	GG	CC	CC	TT	AA	GG	AA	CC	AA	TT	GG	CC	TT	CC	AA	AA	GG
244_E_7	244	0	0	2	2	AG	AG	CG	AA	AG	AC	AG	AT	CC	AG	AC	AG	AG	AC	AC	AG	AG	AC	AG	AG	AG	AG	GG	AC	AG	AG	AG	AG	AC	CC	TT	AA	GG	AA	CC	AA	TT	GG	CC	TT	CC	AA	AA	GG
244_F_10	244	0	0	2	1	AG	AG	CG	AA	AG	AC	AG	AT	CC	AG	AC	AG	AG	AC	AC	AG	AG	AC	AG	AG	AG	AG	GG	AC	AG	AG	AG	AG	AC	AC	TT	AA	GG	AA	CC	AA	TT	GG	CC	TT	CC	AA	AA	GG
244_F_12	244	0	0	2	2	AG	AG	CG	AA	AG	AC	AG	AT	CC	AG	AC	AG	AG	AC	AC	AG	AG	CC	AA	GG	GG	GG	GG	AA	AA	AA	AA	GG	CC	CC	TT	AA	GG	AA	CC	AA	TT	GG	CC	TT	CC	AA	AA	GG
244_F_14	244	0	0	1	2	AG	AG	CG	AA	AG	AC	AG	AT	CC	AG	AC	AG	AG	AC	AC	AG	AG	AC	AG	AG	AG	AG	GG	AC	AG	AG	AG	AG	AC	AC	TT	AA	GG	AA	CC	AA	AT	GG	CC	AT	AC	AG	AA	AG
244_F_16	244	0	0	2	2	AG	AG	CG	AA	AG	AC	AG	AT	CC	AG	AC	AG	AG	AC	AC	AG	AG	AC	AG	AG	AG	AG	GG	AC	AG	AG	AG	AG	AC	AC	TT	AA	GG	AA	CC	AA	AT	GG	CC	AT	AC	AG	AA	AG
244_F_17	244	0	0	1	2	AG	AG	CG	AA	AG	AC	AG	TT	CC	GG	AA	GG	GG	CC	CC	GG	AA	AA	GG	AA	AA	AA	GG	CC	GG	GG	GG	AA	AA	AA	TT	AA	GG	AA	CC	AA	AA	GG	CC	AA	AA	GG	AA	AA
244_F_4	244	0	0	2	2	GG	GG	GG	AA	AA	CC	AA	TT	CC	GG	AA	GG	GG	CC	CC	GG	AA	AA	GG	AA	AA	AA	GG	CC	GG	GG	GG	AA	AA	AA	TT	AA	GG	AA	CC	AA	AA	GG	CC	AA	AA	GG	AA	AA
244_F_6	244	0	0	1	1	AA	AA	CC	AA	GG	AA	GG	AA	CC	AA	CC	AA	AA	AA	AA	AA	GG	CC	AA	GG	GG	GG	GG	AA	AA	AA	AA	AG	AC	AC	TT	AA	GG	AA	CC	AA	AT	GG	CC	AT	AC	AG	AA	AG
244_F_8	244	0	0	1	2	AG	AG	CG	AA	AG	AC	AG	AT	CC	AG	AC	AG	AG	AC	AC	AG	AG	AC	AG	AG	AG	AG	GG	AC	AG	AG	AG	AG	AC	AC	TT	AA	GG	AA	CC	AA	TT	GG	CC	TT	CC	AA	AA	GG
244G_10	244	0	0	1	2	GG	GG	GG	AA	AA	CC	AA	TT	CC	GG	AA	GG	GG	AC	AC	AG	AG	AC	AG	AG	AG	AG	GG	AC	AG	AG	AG	AG	AC	AC	TT	AA	GG	AA	CC	AA	AT	GG	CC	AT	AC	AG	AA	AG
244G_3	244	0	0	1	2	AG	AG	CG	AA	AG	AC	AG	AT	CC	AG	AC	AG	AG	AC	AA	AA	GG	CC	AA	GG	GG	GG	GG	AA	AA	AA	AA	GG	CC	CC	TT	AA	GG	AA	CC	AA	TT	GG	CC	TT	CC	AA	AA	GG
244G_5	244	0	0	2	2	AG	AG	CG	AA	AG	AC	AG	AT	CC	AG	AC	AG	AG	AC	AC	AG	AG	AC	AG	AG	AG	AG	GG	AC	AG	AG	AG	AG	AC	AC	TT	AA	GG	AA	CC	AA	TT	GG	CC	TT	CC	AA	AA	GG
244G_7	244	0	0	2	2	AG	AG	CG	AA	AG	AC	AG	AT	CC	AG	AC	AG	AG	AC	AC	AG	AG	AC	AG	AG	AG	AG	GG	AC	AG	AG	AG	AG	AC	AC	TT	AA	GG	AA	CC	AA	AT	GG	CC	AT	AC	AG	AA	AG
244H_3	244	0	0	2	2	AG	AG	CG	AA	AG	AC	AG	AT	CC	AG	AC	AG	AG	AC	AC	AG	AG	AC	AG	AG	AG	AG	GG	AC	AG	AG	AG	AG	AC	AC	TT	AA	GG	AA	CC	AA	AT	GG	CC	AT	AC	AG	AA	AG
244H_4	244	0	0	1	2	AA	AA	CC	AA	GG	AA	GG	AA	CC	AA	CC	AA	AA	AA	AA	AA	GG	CC	AA	GG	GG	GG	GG	AA	AG	AG	AG	AG	AC	AC	TT	AA	GG	AA	CC	AA	AT	GG	CC	AT	AC	AG	AA	AG
244H_5	244	0	0	1	1	GG	GG	GG	AA	AA	AC	AG	AT	CC	AG	AC	AG	AG	AA	AA	AA	GG	CC	AA	GG	GG	GG	GG	AA	AA	AA	AA	GG	CC	CC	TT	AA	GG	AA	CC	AA	TT	GG	CC	TT	CC	AA	AA	GG
244I_1	244	0	0	1	1	GG	GG	GG	AA	AA	CC	AA	TT	CC	GG	AA	GG	AG	AC	AC	AG	AG	AC	AG	AG	AG	AG	GG	AC	AG	AG	AG	AG	AC	AC	TT	AA	GG	AA	CC	AA	AT	GG	CC	AT	AC	AG	AA	AG
244I_4	244	0	0	2	2	AG	AG	CG	AA	AG	AC	AG	AT	CC	AG	AC	AG	AG	AC	AC	AG	AG	AC	AG	AG	AG	AG	GG	AA	AA	AA	AA	GG	CC	CC	TT	AA	GG	AA	CC	AA	TT	GG	CC	TT	CC	AA	AA	GG
244I_5	244	0	0	2	2	GG	GG	GG	AA	AA	CC	AA	TT	CC	GG	AA	GG	GG	CC	CC	GG	AA	AA	GG	AA	AA	AA	GG	CC	GG	GG	GG	AA	AA	AA	TT	AA	GG	AA	CC	AA	AA	GG	CC	AA	AA	GG	AA	AA
244i_7	244	0	0	1	2	AG	AG	CG	AA	AG	AC	AG	AT	CC	AG	AC	AG	AG	AC	AC	AG	AG	AC	AG	AG	AG	AG	GG	AC	AG	AG	AG	AG	AC	AC	TT	AA	GG	AA	CC	AA	AT	GG	CC	AT	AC	AG	AA	AG
244i_9	244	0	0	2	1	AG	AG	CG	AA	AG	AC	AG	AT	CC	AG	AC	AG	AG	AC	AC	AG	AG	AC	AG	AG	AG	AG	GG	AC	AG	AG	AG	AG	AC	AC	TT	AA	GG	AA	CC	AA	TT	GG	CC	TT	CC	AA	AA	GG
244J_5	244	0	0	2	2	AG	AG	CG	AA	AG	AC	AG	AT	CC	AG	AC	AG	AG	AC	AC	AG	AG	AC	AG	AG	AG	AG	GG	AC	AG	AG	AG	AG	AC	AC	TT	AA	GG	AA	CC	AA	AA	GG	CC	AA	AA	GG	AA	AA
244J_6	244	0	0	1	1	AA	AA	CC	AA	GG	AA	GG	AA	CC	AA	CC	AA	AA	AA	AA	AA	GG	CC	AA	GG	GG	GG	GG	AA	AA	AA	AA	GG	CC	CC	TT	AA	GG	AA	CC	AA	TT	GG	CC	TT	CC	AA	AA	GG
244J_7	244	0	0	2	1	AA	AA	CC	AA	GG	AA	GG	AA	CC	AA	CC	AA	AA	AA	AA	AA	GG	CC	AA	GG	GG	GG	GG	AA	AA	AA	AA	GG	CC	CC	TT	AA	GG	AA	CC	AA	TT	GG	CC	TT	CC	AA	AA	GG
244J_9	244	0	0	1	2	AG	AG	CG	AA	AG	AC	AG	AT	CC	AG	AC	AG	AG	AC	AC	AG	AG	AC	AG	AG	AG	AG	GG	CC	GG	GG	GG	AA	AA	AA	TT	AA	GG	AA	CC	AA	AA	GG	CC	AA	AA	GG	AA	AA
244K_5	244	0	0	2	2	GG	GG	GG	AA	AA	CC	AA	TT	CC	GG	AA	GG	GG	CC	CC	GG	AA	AA	GG	AA	AA	AA	GG	CC	GG	GG	GG	AA	AA	AA	TT	AA	GG	AA	CC	AA	AA	GG	CC	AA	AA	GG	AA	AA
244L_1	244	0	0	1	2	AG	AG	CG	AA	AG	AC	AG	AT	CC	AG	AC	AG	AG	AC	AC	AG	AG	AC	AG	AG	AG	AG	GG	AC	AG	AG	AG	AG	AC	AC	TT	AA	GG	AA	CC	AA	AT	GG	CC	AT	AC	AG	AA	AG
244L_3	244	0	0	2	1	AG	AG	CG	AA	AG	AC	AG	AT	CC	AG	AC	AG	AG	AC	AC	AG	AG	AC	AG	AG	AG	AG	GG	AC	AG	AG	AG	AG	AC	AC	TT	AA	GG	AA	CC	AA	AT	GG	CC	AT	AC	AG	AA	AG
244L_4	244	0	0	2	2	AA	AA	CC	AA	GG	AA	GG	AA	CC	AA	CC	AA	AA	AA	AA	AA	GG	CC	AA	GG	GG	GG	GG	AA	AA	AA	AA	GG	CC	CC	TT	AA	GG	AA	CC	AA	TT	GG	CC	TT	CC	AA	AA	GG
244L_5	244	0	0	1	1	AA	AA	CC	AA	GG	AA	GG	AA	CC	AA	CC	AA	AA	AA	AA	AA	GG	CC	AA	GG	GG	GG	GG	AA	AA	AA	AA	GG	CC	CC	TT	AA	GG	AA	CC	AA	AT	GG	CC	AT	AC	AG	AA	AG
244L_6	244	0	0	2	2	GG	GG	GG	AA	AA	CC	AA	TT	CC	GG	AA	GG	GG	AC	AC	AG	AG	AC	AG	AG	AG	AG	GG	AC	AA	AA	AA	GG	CC	CC	TT	AA	GG	AA	CC	AA	TT	GG	CC	TT	CC	AA	AA	GG
244L_7	244	0	0	1	2	AG	AG	CG	AA	AG	AC	AG	AT	CC	AG	AC	AG	AG	AC	AC	AG	AG	AC	AG	AG	AG	AG	GG	AC	AG	AG	AA	GG	CC	CC	TT	AA	GG	AA	CC	AA	TT	GG	CC	TT	CC	AA	AA	GG
257__C_7	257	0	0	2	2	AG	AG	CG	AA	AG	AC	AG	AT	CC	AG	AC	AG	AG	AC	AC	AG	AG	AC	AG	AG	AG	AG	GG	AC	AG	AG	AG	AG	AC	AC	TT	AA	GG	AA	CC	AA	AT	GG	CC	AT	AC	AG	AA	AG
257_A_1	257	0	0	2	2	GG	GG	GG	AA	AA	CC	AA	TT	CC	GG	AA	GG	GG	CC	CC	GG	AA	AA	GG	AA	AA	AA	GG	CC	AG	AG	AG	AG	AC	CC	TT	AA	GG	AA	CC	AA	TT	GG	CC	TT	AC	AG	AA	AG
257_A_10	257	0	0	1	2	AG	AG	CG	AA	AG	AC	AG	AT	CC	AG	AC	AG	AG	AC	AC	AG	AG	AC	AG	AG	AG	AG	GG	AC	AA	AA	AA	GG	CC	CC	TT	AA	GG	AA	CC	AA	TT	GG	CC	TT	AC	AG	AA	AG
257_A_2	257	0	0	2	2	GG	GG	GG	AA	AA	CC	AA	TT	CC	GG	AA	GG	GG	CC	CC	GG	AA	AA	GG	AG	AG	AG	GG	AC	AG	AG	AG	AG	AC	AC	TT	AA	GG	AA	CC	AA	AT	GG	CC	AT	AC	AG	AA	AG
257_A_3	257	0	0	1	2	AG	AG	CG	AA	AG	AC	AG	AT	CC	AG	AC	AG	AG	AC	AC	AG	AG	AC	AG	AG	AG	AG	GG	AC	AG	AG	AG	AG	AC	AC	TT	AA	GG	AA	CC	AA	AT	GG	CC	AT	AA	GG	AA	AA
257_A_6	257	0	0	1	1	GG	GG	GG	AA	AA	CC	AA	AT	CC	AA	CC	AA	AA	AA	AA	AA	GG	CC	AA	GG	GG	GG	GG	AA	AA	AA	AA	GG	CC	CC	TT	AA	GG	AA	CC	AA	TT	GG	CC	TT	CC	AA	AA	GG
257_A_9	257	0	0	2	2	AA	AA	CC	AA	GG	AA	GG	AA	CC	AG	AC	AG	AG	AC	AC	AG	AG	AC	AG	AG	AG	AG	GG	AC	AG	AG	AG	AG	AC	AC	TT	AA	GG	AA	CC	AA	AT	GG	CC	AT	AA	GG	AA	AA
257_B_1	257	0	0	1	2	AG	AG	CG	AA	AG	AC	AG	AT	CC	AG	AC	AG	AG	AC	AC	AG	AG	AC	AG	AG	AG	AG	GG	AC	AG	AG	AG	AG	AC	AC	TT	AA	GG	AA	CC	AA	AT	GG	CC	AT	AC	AG	AA	AG
257_B_2	257	0	0	2	2	AG	AG	CG	AA	AG	AC	AG	AT	CC	AG	AC	AG	AG	AC	AC	AG	AG	AC	AG	AG	AG	AG	GG	AC	AA	AA	AA	GG	CC	CC	TT	AA	GG	AA	CC	AA	TT	GG	CC	TT	CC	AA	AA	GG
257_B_3	257	0	0	2	2	GG	GG	GG	AA	AA	CC	AA	TT	CC	GG	AA	GG	GG	CC	CC	GG	AA	AA	GG	AA	AA	AA	GG	CC	AG	AG	AG	AG	AC	AC	TT	AA	GG	AA	CC	AA	AT	GG	CC	AT	AA	GG	AA	AA
257_C_1	257	0	0	2	2	AG	AG	CG	AA	AG	AC	AG	AT	CC	AG	AC	AG	AG	AC	AC	AG	AG	AC	AG	AG	AG	AG	GG	AC	AA	AA	AA	GG	CC	CC	TT	AA	GG	AA	CC	AA	TT	GG	CC	TT	AC	AG	AA	AG
257_C_2	257	0	0	2	2	GG	GG	GG	AA	AA	CC	AA	TT	CC	GG	AA	GG	GG	CC	CC	GG	AA	AA	GG	AA	AA	AA	GG	CC	AG	AG	AG	AG	AC	AC	TT	AA	GG	AA	CC	AA	AT	GG	CC	AT	AA	GG	AA	AA
257_C_5	257	0	0	1	2	AG	AG	CG	AA	AG	AC	AG	AT	CC	AG	AC	AG	AG	AC	AC	AG	AG	AC	AG	AG	AG	AG	GG	AC	AA	AA	AA	GG	CC	CC	TT	AA	GG	AA	CC	AA	TT	GG	CC	TT	AC	AG	AA	AG
257_D_1	257	0	0	2	2	AG	AG	CG	AA	AG	AC	AG	AT	CC	AG	AC	AG	AG	AA	AA	AA	GG	CC	AA	AG	AG	AG	GG	AC	AG	AG	AG	AG	AC	AC	TT	AA	GG	AA	CC	AA	AT	GG	CC	AT	AC	AG	AA	AG
257_D_2	257	0	0	2	2	GG	GG	GG	AA	AA	CC	AA	TT	CC	GG	AA	GG	GG	CC	CC	GG	AA	AA	GG	AA	AA	AA	GG	CC	AG	AG	AG	AG	AC	AC	TT	AA	GG	AA	CC	AA	AT	GG	CC	AT	AC	AG	AA	AG
257_D_3	257	0	0	2	2	AA	AA	CC	AA	GG	AA	GG	AA	CC	AA	CC	AA	AA	AA	AA	AA	GG	CC	AA	GG	GG	AG	GG	AC	AA	AA	AA	GG	CC	CC	TT	AA	GG	AA	CC	AA	TT	GG	CC	TT	AC	AG	AA	AG
257_D_5	257	0	0	1	1	AA	AA	CC	AA	GG	AA	GG	AA	CC	AA	CC	AA	AA	AC	AC	AG	AG	AC	AG	AG	AG	AG	GG	AC	AA	AA	AA	GG	CC	CC	TT	AA	GG	AA	CC	AA	TT	GG	CC	TT	AC	AG	AA	AG
257_D_7	257	0	0	1	2	AA	AA	CC	AA	GG	AA	GG	AA	CC	AA	CC	AA	AA	AA	AA	AA	GG	CC	AA	GG	GG	GG	GG	AA	AA	AA	AA	GG	CC	CC	TT	AA	GG	AA	CC	AA	TT	GG	CC	TT	CC	AA	AA	GG
257_D_8	257	0	0	1	2	AA	AA	CC	AA	GG	AA	GG	AA	CC	AA	CC	AA	AA	AA	AA	AA	GG	CC	AA	GG	GG	GG	GG	AA	AG	AG	AG	AG	AC	AC	TT	AA	GG	AA	CC	AA	AT	GG	CC	AT	AC	AG	AA	AG
257_E_1	257	0	0	1	2	AA	AA	CC	AA	GG	AA	GG	AA	CC	AA	CC	AA	AA	AA	AA	AA	GG	CC	AA	GG	GG	GG	GG	AA	AA	AA	AA	GG	CC	CC	TT	AA	GG	AA	CC	AA	TT	GG	CC	TT	AC	AG	AA	AG
257_E_2	257	0	0	2	2	GG	GG	GG	AA	AA	CC	AA	TT	CC	GG	AA	GG	GG	CC	CC	GG	AA	AA	GG	AA	AA	AA	GG	CC	AG	AG	AG	AG	AC	AC	TT	AA	GG	AA	CC	AA	AT	GG	CC	AT	AA	GG	AA	AA
257_F_1	257	0	0	2	2	AG	AG	CG	AA	AG	AC	AG	AT	CC	AG	AC	AG	AG	AC	AC	AG	AG	AC	AG	AG	AG	AG	GG	AC	AG	AG	AG	AG	AC	AC	TT	AA	GG	AA	CC	AA	AT	GG	CC	AT	AC	AG	AA	AG
257_F_2	257	0	0	2	2	GG	GG	GG	AA	AA	CC	AA	TT	CC	GG	AA	GG	GG	CC	CC	GG	AA	AA	GG	AA	AA	AA	GG	CC	AG	AG	AG	AG	AC	AC	TT	AA	GG	AA	CC	AA	AT	GG	CC	AT	AA	GG	AA	AG
257_G_1	257	0	0	1	2	AA	AA	CC	AA	GG	AA	GG	AA	CC	AA	CC	AA	AA	AA	AA	AA	GG	CC	AG	AG	AG	AG	GG	AC	AG	AG	AG	AG	AC	AC	TT	AA	GG	AA	CC	AA	AT	GG	CC	AT	AC	AG	AA	AG
257_G_2	257	0	0	2	2	GG	GG	GG	AA	AA	CC	AA	TT	CC	GG	AA	GG	GG	AC	AC	AG	AG	AC	AG	AG	AG	AG	GG	AC	AA	AA	AA	GG	CC	CC	TT	AA	GG	AA	CC	AA	TT	GG	CC	TT	AC	AG	AA	AG
257_G_3	257	0	0	1	2	GG	GG	GG	AA	AA	CC	AA	TT	CC	GG	AA	GG	GG	CC	CC	GG	AA	AA	GG	AA	AA	AA	GG	CC	AG	AG	AG	AG	AC	AC	TT	AA	GG	AA	CC	AA	AT	GG	CC	AT	CC	AA	AA	GG
257_G_6	257	0	0	1	2	AG	AG	CG	AA	AG	AC	AG	AT	CC	AG	AC	AG	AG	AC	AC	AG	AG	AC	AG	AG	AG	AG	GG	AC	AG	AG	AG	AG	AC	AC	TT	AA	GG	AA	CC	AA	AT	GG	CC	AT	AC	AG	AA	AG
257_H_1	257	0	0	2	2	AG	AG	CG	AA	AG	AC	AG	AT	CC	AG	AC	AG	AG	AC	AC	AG	AG	AC	AG	AG	AG	AG	GG	AC	AA	AA	AA	GG	CC	CC	TT	AA	GG	AA	CC	AA	TT	GG	CC	TT	CC	AA	AA	GG
257_H_2	257	0	0	1	2	AG	AG	CG	AA	AG	AC	AG	AT	CC	AG	AC	AG	AG	AC	AC	AG	AG	AC	AG	AG	AG	AG	GG	AC	AA	AA	AA	GG	CC	CC	TT	AA	GG	AA	CC	AA	TT	GG	CC	TT	AC	AG	AA	AG
257_P_11	257	0	0	1	2	AG	AG	CG	AA	AG	AC	AG	AT	CC	AG	AC	AG	AG	AC	AC	AG	AG	AC	AG	AG	GG	GG	GG	AA	AA	AA	AA	GG	CC	CC	TT	AA	GG	AA	CC	AA	TT	GG	CC	TT	CC	AA	AA	GG
257H_3	257	0	0	1	2	AG	AG	CG	AA	AG	AC	AG	AT	CC	AG	AC	GG	GG	CC	CC	GG	AA	AA	GG	AA	AA	AA	GG	CC	AG	AG	AG	AG	AC	AC	TT	AA	GG	AA	CC	AA	AT	GG	CC	AT	AA	GG	AA	AA
257H_4	257	0	0	2	2	GG	GG	GG	AA	AA	CC	AA	TT	CC	GG	AA	GG	GG	CC	CC	GG	AA	AA	GG	AA	AA	AA	GG	CC	AG	AG	AG	AG	AC	AC	TT	AA	GG	AA	CC	AA	AT	GG	CC	AT	AA	GG	AA	AG
257H_5	257	0	0	2	2	AA	AA	CC	AA	GG	AA	GG	AA	CC	AA	CC	AA	AA	AA	AA	AA	GG	CC	AA	GG	GG	GG	GG	AC	AA	AA	AA	GG	CC	CC	TT	AA	GG	AA	CC	AA	TT	GG	CC	TT	AC	AG	AA	AG
257H_7	257	0	0	2	2	GG	GG	GG	AA	AA	CC	AA	TT	CC	GG	AA	GG	GG	CC	CC	GG	AA	AA	GG	AA	AA	AA	GG	CC	AG	AG	AG	AG	AC	AC	TT	AA	GG	AA	CC	AA	AT	GG	CC	AT	AA	GG	AA	AA
257I_11	257	0	0	2	2	AG	AG	CG	AA	AG	AC	AG	AT	CC	AG	AC	AG	AG	AA	AA	AA	GG	CC	AA	GG	GG	GG	GG	AA	AA	AA	AA	GG	CC	CC	TT	AA	GG	AA	CC	AA	TT	GG	CC	TT	CC	AA	AA	GG
257I_2	257	0	0	1	2	GG	GG	GG	AA	AA	CC	AA	AT	CC	AG	AC	AG	AG	AC	AC	AG	AG	AC	AG	AG	AG	AG	GG	AC	AG	AG	AG	AG	AC	AC	TT	AA	GG	AA	CC	AA	AT	GG	CC	AT	AC	AG	AA	AG
257I_3	257	0	0	2	1	AA	AA	CC	AA	GG	AA	GG	AA	CC	AA	CC	AA	AA	AA	AA	AA	GG	CC	AA	GG	GG	GG	GG	AC	AG	AG	AG	AG	AC	AC	TT	AA	GG	AA	CC	AA	AT	GG	CC	AT	AC	AG	AA	AG
257I_5	257	0	0	2	2	GG	GG	GG	AA	AA	CC	AA	TT	CC	AG	AC	AG	AG	AC	AC	AG	AG	AC	AG	AG	AG	AG	GG	AC	AA	AA	AA	GG	CC	CC	TT	AA	GG	AA	CC	AA	TT	GG	CC	TT	AC	AG	AA	AG
257I_6	257	0	0	1	1	AA	AA	CC	AA	GG	AA	GG	AA	CC	AA	CC	AA	AA	AA	AA	AA	GG	CC	AA	GG	GG	GG	GG	AA	AA	AA	AA	GG	CC	CC	TT	AA	GG	AA	CC	AA	TT	GG	CC	TT	CC	AA	AA	GG
257I_7	257	0	0	1	1	AA	AA	CC	AA	GG	AA	GG	AA	CC	AA	CC	AA	AA	AA	AA	AA	GG	CC	AA	GG	GG	AG	GG	AC	AA	AA	AA	GG	CC	CC	TT	AA	GG	AA	CC	AA	TT	GG	CC	TT	AC	AG	AA	AG
257J_11	257	0	0	2	2	GG	GG	GG	AA	AA	CC	AA	TT	CC	GG	AA	GG	GG	CC	CC	GG	AA	AA	GG	AA	AA	AA	GG	CC	AG	AG	AG	AG	AC	AC	TT	AA	GG	AA	CC	AA	AT	GG	CC	AT	AC	AG	AA	AG
257J_2	257	0	0	2	2	AG	AG	CG	AA	AG	AC	AG	AT	CC	AG	AC	AG	AG	AC	AC	AG	AG	AC	AG	AG	AG	AG	GG	AC	AA	AA	AA	GG	CC	CC	TT	AA	GG	AA	CC	AA	AT	GG	CC	AT	AA	GG	AA	AA
257J_4_M	257	0	0	1	1	AG	AG	CG	AA	AG	AC	AG	AT	CC	AG	AC	AG	AG	AC	AC	AG	AG	AC	AG	AG	AG	GG	GG	AA	AA	AA	AA	GG	CC	CC	TT	AA	GG	AA	CC	AA	TT	GG	CC	TT	CC	AA	AA	GG
257J_5	257	0	0	2	2	AG	AG	CG	AA	AG	AC	AG	TT	CC	GG	AA	GG	GG	CC	CC	GG	AA	AA	GG	AA	AA	AA	GG	CC	AG	AG	AG	AG	AC	AC	TT	AA	GG	AA	CC	AA	TT	GG	CC	TT	AC	AG	AA	AG
257J_6	257	0	0	2	2	GG	GG	GG	AA	AA	CC	AA	TT	CC	GG	AA	GG	GG	AC	AC	AG	AG	AC	AG	AG	AG	AG	GG	AC	AA	AA	AA	GG	CC	CC	TT	AA	GG	AA	CC	AA	TT	GG	CC	TT	CC	AA	AA	GG
257J_9	257	0	0	1	1	AA	AA	CC	AA	GG	AA	GG	AA	CC	AA	CC	AA	AA	AA	AA	AA	GG	CC	AA	GG	AG	AG	GG	AC	AG	AG	AG	AG	AC	AC	TT	AA	GG	AA	CC	AA	AT	GG	CC	AT	AA	GG	AA	AA
257K_1	257	0	0	1	2	AG	AG	CG	AA	AG	AC	AG	AT	CC	AG	AC	AG	AG	AC	AC	AG	AG	AC	AG	AG	AG	AG	GG	AC	AA	AA	AA	GG	CC	CC	TT	AA	GG	AA	CC	AA	AT	GG	CC	AT	AA	GG	AA	AA
257K_2	257	0	0	1	2	AA	AA	CC	AA	GG	AA	GG	AA	CC	AA	CC	AA	AA	AA	AA	AA	GG	CC	AA	GG	GG	GG	GG	AA	AA	AA	AA	GG	CC	CC	TT	AA	GG	AA	CC	AA	TT	GG	CC	TT	CC	AA	AA	GG
257K_5	257	0	0	1	1	AG	AG	CG	AA	AG	AC	AG	AT	CC	AG	AC	AG	AG	AC	AC	AG	AG	AC	AG	AG	AG	AG	GG	CC	AG	AG	AG	GG	CC	CC	TT	AA	GG	AA	CC	AA	TT	GG	CC	TT	AC	AG	AA	AG
257L_2	257	0	0	1	2	AA	AA	CC	AA	GG	AA	GG	AA	CC	AA	CC	AG	AG	AC	AC	AG	AG	AC	AG	AG	AG	AG	GG	AC	AA	AA	AA	GG	CC	CC	TT	AA	GG	AA	CC	AA	TT	GG	CC	AT	AA	GG	AA	AA
257L_5	257	0	0	1	2	AG	AG	CG	AA	AG	AC	AG	AT	CC	AG	AC	AG	AG	AC	AC	AG	AG	AC	AG	AG	AG	AG	GG	AC	AA	AA	AA	GG	CC	CC	TT	AA	GG	AA	CC	AA	TT	GG	CC	TT	CC	AA	AA	GG
257L_7	257	0	0	2	2	AG	AG	CG	AA	AG	AC	AG	AT	CC	AG	AC	AG	AG	AC	AC	AG	AG	AC	AG	AG	AG	AG	GG	AC	AG	AG	AG	AG	AC	AC	TT	AA	GG	AA	CC	AA	AT	GG	CC	AT	AC	AG	AA	AG
257L_8	257	0	0	1	1	AA	AA	CC	AA	GG	AA	GG	AA	CC	AA	CC	AA	AA	AA	AA	AA	GG	CC	AA	GG	GG	GG	GG	AA	AA	AA	AA	GG	CC	CC	TT	AA	GG	AA	CC	AA	TT	GG	CC	TT	CC	AA	AA	GG
257M_1	257	0	0	1	2	AG	AG	CG	AA	AG	AC	AG	AT	CC	AG	AC	AG	AG	AC	AC	AG	AG	AC	AG	AG	AG	AG	GG	AA	AA	AA	AA	GG	CC	CC	TT	AA	GG	AA	CC	AA	TT	GG	CC	TT	CC	AA	AA	GG
257M_3	257	0	0	2	1	AA	AA	CC	AA	GG	AA	GG	AA	CC	AA	CC	AA	AA	AA	AA	AA	GG	CC	AA	GG	GG	GG	GG	AA	AA	AA	AA	GG	CC	CC	TT	AA	GG	AA	CC	AA	TT	GG	CC	TT	CC	AA	AA	GG
257M_5	257	0	0	2	1	AG	AG	CG	AA	AG	AC	AG	AT	CC	AG	AC	AG	AG	AC	AC	AG	AG	AC	AG	AG	AG	AG	GG	AC	AA	AA	AA	GG	CC	CC	TT	AA	GG	AA	CC	AA	TT	GG	CC	TT	AC	AG	AA	AG
257M_6	257	0	0	1	1	AG	AG	CG	AA	AG	AC	AG	AT	CC	AG	AC	AG	AG	AC	AC	AG	AG	AC	AG	AG	AG	AG	GG	AC	AG	AG	AG	AG	AC	AC	TT	AA	GG	AA	CC	AA	AT	GG	CC	AT	AC	AG	AA	AG
257M_7	257	0	0	1	2	AG	AG	CG	AA	AG	AC	AG	AT	CC	AG	AC	AG	AG	AC	AC	AG	AG	AC	AG	AG	AG	AG	GG	CC	AG	AG	AG	AG	AC	AC	TT	AA	GG	AA	CC	AA	AT	GG	CC	AT	AA	GG	AA	AA
257M_8	257	0	0	1	2	AG	AG	CG	AA	AG	AC	AG	AT	CC	AG	AC	AG	AG	AC	AC	AG	AG	AC	AG	AG	AG	AG	GG	AC	AA	AA	AA	GG	CC	CC	TT	AA	GG	AA	CC	AA	TT	GG	CC	TT	AC	AG	AA	AG
257N_1	257	0	0	1	2	AG	AG	CG	AA	AG	AC	AG	AT	CC	AG	AC	AG	AG	AC	AC	AG	AG	AC	AG	AG	AG	AG	GG	AC	AG	AG	AG	AG	AC	AC	TT	AA	GG	AA	CC	AA	AT	GG	CC	AT	AC	AG	AA	AG
257N_2	257	0	0	1	2	AG	AG	CG	AA	AG	AC	AG	AT	CC	AG	AC	AG	AG	AC	AC	AG	AG	AC	AG	AG	AG	AG	GG	AC	AA	AA	AA	GG	CC	CC	TT	AA	GG	AA	CC	AA	TT	GG	CC	TT	AC	AG	AA	AG
257N_5	257	0	0	1	2	GG	GG	GG	AA	AA	CC	AA	TT	CC	GG	AA	GG	GG	CC	CC	GG	AA	AA	GG	AG	AG	AG	GG	AC	AA	AA	AA	GG	CC	CC	TT	AA	GG	AA	CC	AA	TT	GG	CC	TT	AC	AG	AA	AG
257P_1	257	0	0	1	2	GG	GG	GG	AA	AA	CC	AA	TT	CC	GG	AA	GG	GG	CC	CC	GG	AA	AA	GG	AA	AA	AA	GG	CC	AG	AG	AG	AG	AC	AC	TT	AA	GG	AA	CC	AA	AT	GG	CC	AT	AC	AG	AA	AG
257P_3	257	0	0	2	1	AG	AG	CG	AA	AG	CC	AA	TT	CC	GG	AA	GG	GG	CC	CC	GG	AA	AA	GG	AA	AA	AA	GG	CC	AG	AG	AG	AG	AC	AC	TT	AA	GG	AA	CC	AA	AT	GG	CC	AT	AA	GG	AA	AA
257P_5	257	0	0	1	2	GG	GG	GG	AA	AA	CC	AA	TT	CC	GG	AA	GG	GG	CC	CC	GG	AA	AA	GG	AA	AA	AA	GG	CC	AG	AG	AG	AG	AC	AC	TT	AA	GG	AA	CC	AA	AT	GG	CC	AT	AA	GG	AA	AA
257Q_1	257	0	0	2	2	AG	AG	CG	AA	AG	AC	AG	AT	CC	AG	AC	AG	AG	AC	AC	AG	AG	AC	AG	AG	AG	AG	GG	AC	AG	AG	AG	AG	AC	AC	TT	AA	GG	AA	CC	AA	AT	GG	CC	AT	AC	AG	AA	AG
257Q_2	257	0	0	1	2	GG	GG	GG	AA	AA	CC	AA	TT	CC	GG	AA	GG	GG	CC	CC	GG	AA	AA	GG	AA	AA	AA	GG	CC	AG	AG	AG	AG	AC	AC	TT	AA	GG	AA	CC	AA	AT	GG	CC	AT	AA	GG	AA	AA
257Q_3	257	0	0	2	2	AG	AG	CG	AA	AG	AC	AG	AT	CC	AG	AC	AG	AG	AC	AC	AG	AG	AC	AG	AG	AG	AG	GG	AC	AG	AG	AG	AG	AC	AC	TT	AA	GG	AA	CC	AA	TT	GG	CC	TT	CC	AA	AA	GG
257Q_7	257	0	0	1	2	AG	AG	CG	AA	AG	AC	AG	AT	CC	AG	AC	AG	AG	CC	CC	GG	AA	AA	GG	AA	AA	AA	GG	CC	AG	AG	AG	AG	AC	AC	TT	AA	GG	AA	CC	AA	AT	GG	CC	AT	AA	GG	AA	AA
257R_1	257	0	0	1	1	GG	GG	GG	AA	AA	CC	AA	AT	CC	AG	AC	AG	AG	AC	AC	AG	AG	AC	AG	AG	AG	AG	GG	AC	AA	AA	AA	GG	CC	CC	TT	AA	GG	AA	CC	AA	TT	GG	CC	TT	AC	AG	AA	AG
257R_2	257	0	0	1	2	AA	AA	CC	AA	GG	AA	GG	AA	CC	AA	CC	AA	AA	AA	AA	AA	GG	CC	AA	GG	GG	GG	GG	AA	AG	AG	AG	AG	AC	AC	TT	AA	GG	AA	CC	AA	AT	GG	CC	AT	AC	AG	AA	AG
257R_3	257	0	0	2	1	AA	AA	CC	AA	GG	AA	GG	AA	CC	AA	CC	AA	AA	AA	AA	AA	GG	CC	AA	GG	GG	GG	GG	AA	AA	AA	AA	GG	CC	CC	TT	AA	GG	AA	CC	AA	TT	GG	CC	TT	CC	AA	AA	GG
257R_5	257	0	0	2	1	GG	GG	GG	AA	AA	CC	AA	TT	CC	GG	AA	GG	GG	CC	CC	GG	AA	AA	GG	AA	AA	AA	GG	CC	AG	AG	AG	AG	AC	AC	TT	AA	GG	AA	CC	AA	TT	GG	CC	TT	AC	AG	AA	AG
257R_6	257	0	0	1	2	AA	AA	CC	AA	GG	AA	GG	AA	CC	AA	CC	AA	AA	AA	AA	AA	GG	CC	AA	GG	GG	GG	GG	AA	AA	AA	AA	GG	CC	CC	TT	AA	GG	AA	CC	AA	TT	GG	CC	TT	CC	AA	AA	GG
257R_7	257	0	0	1	2	AG	AG	CG	AA	AG	AC	AG	AT	CC	AG	AC	AG	AG	AC	AC	AG	AG	AC	AG	AG	AG	AG	GG	AC	AG	AG	AG	AG	AC	AC	TT	AA	GG	AA	CC	AA	TT	GG	CC	TT	CC	AA	AA	GG
257S_10	257	0	0	2	1	AA	AA	CC	AA	GG	AA	GG	AA	CC	AA	CC	AA	AA	AA	AA	AA	GG	CC	AA	GG	GG	GG	GG	AA	AA	AA	AA	GG	CC	CC	TT	AA	GG	AA	CC	AA	TT	GG	CC	TT	CC	AA	AA	GG
257S_11	257	0	0	1	2	AG	AG	CG	AA	AG	AC	AG	AT	CC	AG	AC	AG	AG	AC	AC	AG	AG	AC	AG	AG	AG	AG	GG	AC	AG	AG	AG	AG	AC	AC	TT	AA	GG	AA	CC	AA	AT	GG	CC	AT	AC	AG	AA	AG
257S_14	257	0	0	1	2	AA	AA	CC	AA	GG	AA	GG	AT	CC	AG	AC	AG	AG	AC	AC	AG	AG	AC	AG	AG	AG	AG	GG	AC	AG	AG	AG	AG	AC	AC	TT	AA	GG	AA	CC	AA	AT	GG	CC	AT	AC	AG	AA	AG
257S_3	257	0	0	2	2	AA	AA	CC	AA	GG	AA	AG	AT	CC	AG	AC	AG	AG	AC	AC	AG	AG	AC	AG	AG	AG	AG	GG	AC	AG	AG	AG	AG	AC	AC	TT	AA	GG	AA	CC	AA	AT	GG	CC	AT	AC	AG	AA	AG
257S_5	257	0	0	1	1	AA	AA	CC	AA	GG	AA	GG	AA	CC	AA	CC	AA	AA	AA	AA	AA	GG	CC	AA	GG	GG	GG	GG	AA	AA	AA	AA	GG	CC	CC	TT	AA	GG	AA	CC	AA	TT	GG	CC	TT	CC	AA	AA	GG
257S_6	257	0	0	1	1	GG	GG	GG	AA	AA	CC	AA	TT	CC	GG	AA	GG	GG	CC	CC	GG	AA	AC	AG	AG	AG	AG	GG	AC	AG	AG	AG	AG	AC	AC	TT	AA	GG	AA	CC	AA	AT	GG	CC	AT	AC	AG	AA	AG
257S_8	257	0	0	1	1	AG	AG	CG	AA	AG	AC	AG	AT	CC	AG	AC	AG	AG	AC	AC	AG	AG	AC	AG	AG	AG	AG	GG	AC	AA	AA	AA	GG	CC	CC	TT	AA	GG	AA	CC	AA	TT	GG	CC	TT	CC	AA	AA	GG
257S_9	257	0	0	1	1	AG	AG	CG	AA	AG	AC	AG	AT	CC	AG	AC	AG	AG	AC	AC	AG	AG	AC	AG	AG	AG	AG	GG	AC	AA	AA	AA	GG	CC	CC	TT	AA	GG	AA	CC	AA	TT	GG	CC	TT	AC	AG	AA	AG
258_A_1	258	0	0	2	2	GG	GG	GG	AA	AA	CC	AA	TT	CC	GG	AA	GG	GG	CC	CC	GG	AA	AA	GG	AA	AA	AA	GG	CC	GG	GG	GG	AA	AA	AA	TT	AA	GG	AA	CC	AA	AT	GG	CC	AA	AA	GG	AA	AA
258_A_2	258	0	0	2	1	AG	AG	CG	AA	AG	AC	AG	AT	CC	AG	AC	AG	AG	AC	AC	AG	AG	AC	AG	AG	AG	AG	GG	AC	AG	AG	AG	AG	AC	AC	TT	AA	GG	AA	CC	AA	TT	GG	CC	AT	AC	AG	AA	AG
258_A_3	258	0	0	1	2	GG	GG	GG	AA	AA	CC	AA	TT	CC	GG	AA	GG	GG	CC	CC	GG	AA	AA	GG	AA	AA	AA	GG	CC	GG	GG	GG	AA	AA	AA	TT	AA	GG	AA	CC	AA	AT	GG	CC	AA	AA	GG	AA	AA
258_A_9	258	0	0	2	2	AG	AG	CG	AA	AG	AC	AG	AT	CC	AG	AC	AG	AG	AC	AC	AG	AG	AC	GG	AA	AA	AA	GG	CC	GG	GG	GG	AA	AA	AA	TT	AA	GG	AA	CC	AA	AT	GG	CC	AA	AA	GG	AA	AA
258_B_1	258	0	0	2	2	GG	GG	GG	AA	AA	CC	AA	TT	CC	GG	AA	GG	GG	CC	CC	GG	AA	AA	GG	AA	AA	AA	GG	CC	GG	GG	GG	AA	AA	AA	TT	AA	GG	AA	CC	AA	AT	GG	CC	AA	AA	GG	AA	AA
258_B_2	258	0	0	1	2	GG	GG	GG	AA	AA	CC	AA	TT	CC	GG	AA	GG	GG	CC	CC	GG	AA	AA	GG	AA	AA	AA	GG	CC	GG	GG	GG	AA	AA	AA	TT	AA	GG	AA	CC	AA	TT	GG	CC	AT	AC	AG	AA	AG
258_B_3	258	0	0	1	2	AG	AG	CG	AA	AG	AC	AG	AT	CC	AG	AC	AG	AG	AC	AC	AG	AG	AC	AG	AG	AG	AG	GG	AC	AG	AG	AG	AG	AC	AC	TT	AA	GG	AA	CC	AA	TT	GG	CC	AT	AC	AG	AA	AG
258_B_6	258	0	0	1	1	AG	AG	CG	AA	AG	AC	AG	AT	CC	AG	AC	AG	AG	AC	AC	AG	AG	AC	AG	AG	AG	AG	GG	AC	AG	AG	AG	AG	AC	AC	TT	AA	GG	AA	CC	AA	AT	GG	CC	AT	AC	AG	AA	AG
258_C_1	258	0	0	1	2	AG	AG	CG	AA	AG	AC	AG	AT	CC	AG	AC	AG	AG	AC	AC	AG	AG	AC	AG	AG	AG	AG	GG	AC	AG	AG	GG	AA	AA	AA	TT	AA	GG	AA	CC	AA	AT	GG	CC	AA	AA	GG	AA	AA
258_C_11	258	0	0	1	2	GG	GG	GG	AA	AA	CC	AA	TT	CC	GG	AA	GG	GG	CC	CC	GG	AA	AA	AG	AG	AG	AG	GG	AC	AG	AG	AG	AG	AC	AC	TT	AA	GG	AA	CC	AA	TT	GG	CC	AT	AC	AG	AA	AG
258_C_12	258	0	0	1	2	AG	AG	CG	AA	AG	AC	AG	AT	CC	AG	AC	AG	AG	AC	AC	AG	AG	AC	AG	AG	AG	AG	GG	AC	AG	AG	AG	AG	AC	AC	TT	AA	GG	AA	CC	AA	AT	GG	CC	AT	AC	AG	AA	AG
258_C_2	258	0	0	1	2	AG	AG	CG	AA	AG	CC	AA	TT	CC	GG	AA	GG	GG	CC	CC	GG	AA	AA	GG	AA	AA	AA	GG	CC	GG	GG	GG	AA	AA	AA	TT	AA	GG	AA	CC	AA	AT	GG	CC	AA	AA	GG	AA	AA
258_C_3	258	0	0	2	2	AG	AG	CG	AA	AG	AC	AG	AT	CC	AG	AC	AG	AG	AC	AC	AG	AG	AC	AG	AG	AG	AG	GG	AC	AG	AG	AG	AG	AC	AC	TT	AA	GG	AA	CC	AA	AT	GG	CC	AT	AC	AG	AA	AG
258_C_4	258	0	0	2	2	AG	AG	CG	AA	AG	AC	AG	AT	CC	AG	AC	AG	AG	AC	AC	AG	AG	AC	AG	AG	AG	AG	GG	AC	AG	AG	AG	AG	AC	AC	TT	AA	GG	AA	CC	AA	AT	GG	CC	AT	AC	AG	AA	AG
258_C_5	258	0	0	2	1	AG	AG	CG	AA	AG	AC	AG	AT	CC	AG	AC	AG	AG	AC	AC	AG	AG	AC	AG	AG	AG	AG	GG	AC	AG	AG	AG	AG	AC	AC	TT	AA	GG	AA	CC	AA	AT	GG	CC	AT	AC	AG	AA	AG
258_C_7	258	0	0	1	2	GG	GG	GG	AA	AA	CC	AA	TT	CC	GG	AA	GG	GG	CC	CC	GG	AA	AA	GG	AA	AA	AA	GG	CC	GG	GG	GG	AA	AA	AA	TT	AA	GG	AA	CC	AA	AT	GG	CC	AA	AA	GG	AA	AA
258_C_9	258	0	0	1	2	AG	AG	CG	AA	AG	AC	AG	AT	CC	AG	AC	AG	AG	AC	AC	AG	AG	AC	AG	AG	AG	AG	GG	AC	AG	AG	AG	AG	AC	AC	TT	AA	GG	AA	CC	AA	AT	GG	CC	AT	AC	AG	AA	AG
300_A_10_	300	0	0	1	2	AG	AG	CG	AA	AG	AA	GG	AA	CC	AA	CC	AA	AA	AA	AA	AA	GG	CC	AA	GG	GG	GG	GG	AA	AA	AA	AA	GG	CC	CC	TT	AA	GG	AA	CC	AA	TT	GG	CC	TT	AC	AG	AA	AG
300_A_3	300	0	0	2	2	GG	GG	GG	AA	AA	CC	AA	TT	CC	GG	AA	GG	GG	CC	CC	GG	AA	AA	AG	AG	AG	AG	GG	AC	AG	AG	AG	AG	AC	AC	TT	AA	GG	AA	CC	AA	AT	GG	CC	AT	AC	AG	AA	AG
300_A_5	300	0	0	1	2	GG	GG	GG	AA	AA	CC	AA	TT	CC	AG	AC	AG	AG	AC	AC	AG	AG	AC	AG	AG	AG	AG	GG	AC	AG	AG	AG	AG	AC	AC	TT	AA	GG	AA	CC	AA	TT	GG	CC	TT	AC	AG	AA	AG
300_A_7	300	0	0	2	2	AG	AG	CG	AA	AG	AC	AG	AT	CC	AG	AC	AG	AG	AC	AC	AG	AG	AC	AG	AG	AG	AG	GG	AC	AG	AG	AG	AG	AC	AC	TT	AA	GG	AA	CC	AA	AT	GG	CC	AT	AA	GG	AA	AA
300_A_9	300	0	0	2	2	AG	AG	CG	AA	AG	AC	AG	AT	CC	AG	AC	AG	AG	AC	AC	AG	AG	AC	AG	GG	GG	GG	GG	AA	AA	AA	AA	GG	CC	CC	TT	AA	GG	AA	CC	AA	TT	GG	CC	TT	AC	AG	AA	AG
346	346	0	0	1	2	AG	AG	CG	AA	AG	AC	AG	AT	CC	AG	AC	AG	AG	AC	AC	AG	AG	AC	AG	AG	AG	AG	GG	AC	AG	AG	AG	AG	AC	AC	TT	AA	GG	AA	CC	AA	AT	GG	CC	AT	AC	AG	AA	AG
347	347	0	0	2	2	AA	AA	CC	AA	GG	AA	GG	AA	CC	AA	AC	AG	AG	AC	AC	AG	AG	AC	AG	AG	AG	AG	GG	AC	AG	AG	AG	AG	AC	AC	TT	AA	GG	AA	CC	AA	AT	GG	CC	AT	AC	AG	AA	AG
348	348	0	0	2	2	AG	AG	CG	AA	AG	AC	AG	AT	CC	AG	AA	GG	GG	CC	CC	GG	AA	AA	GG	AA	AA	AA	GG	CC	GG	GG	GG	AA	AA	AA	TT	AA	GG	AA	CC	AA	AT	GG	CC	AT	AC	AG	AA	AG
352	352	0	0	2	2	AG	AG	CG	AA	AG	AC	AG	AT	CC	AG	AC	AG	AG	AC	AC	AG	AG	AC	AG	AG	AG	AG	GG	AC	AG	AG	AG	AG	AC	AC	TT	AA	GG	AA	CC	AA	AT	GG	CC	AT	AC	AA	AA	GG
352_E_11	352	0	0	2	2	AG	AG	CG	AA	AG	AC	AG	AT	CC	AG	AC	AG	AG	AC	AC	AG	AG	AC	AG	AG	AG	AG	GG	AC	AG	AG	AG	AG	AC	AC	TT	AA	GG	AA	CC	AA	AT	GG	CC	AT	AC	AG	AA	AG
352_E_2	352	0	0	1	2	AG	AG	CG	AA	AG	AC	AG	AT	CC	AG	AC	AG	AG	AC	AC	AG	AG	AC	AG	AG	AG	AG	GG	AC	AG	AG	AG	AG	AC	AC	TT	AA	GG	AA	CC	AA	TT	GG	CC	TT	CC	AA	AA	GG
352_E_3	352	0	0	1	2	AA	AA	CC	AA	GG	AA	GG	AA	CC	AA	CC	AA	AA	AA	AA	AA	GG	CC	AA	GG	GG	GG	GG	AA	AA	AA	AA	GG	CC	CC	TT	AA	GG	AA	CC	AA	TT	GG	CC	TT	CC	AA	AA	AG
352_E_7	352	0	0	2	2	AG	AG	CG	AA	AG	AC	AG	AT	CC	AG	AC	AG	AG	AC	AC	AG	AG	AC	AG	AG	AG	AG	GG	AC	AG	AG	AG	AG	AC	AC	TT	AA	GG	AA	CC	AA	AT	GG	CC	AT	AC	AG	AA	AG
352_E_9	352	0	0	2	2	AA	AA	CC	AA	GG	AA	GG	AA	CC	AA	CC	AA	AA	AA	AA	AA	GG	CC	AA	GG	GG	GG	GG	AC	AG	AG	AG	AG	AC	AC	TT	AA	GG	AA	CC	AA	AT	GG	CC	AT	AC	AG	AA	AG
352A_1	352	0	0	1	2	AA	AA	CC	AA	GG	AA	GG	AA	CC	AA	CC	AA	AA	AA	AA	AA	GG	CC	AA	GG	GG	GG	GG	AA	AA	AA	AA	GG	CC	CC	TT	AA	GG	AA	CC	AA	TT	GG	CC	TT	CC	AA	AA	GG
352A_10	352	0	0	2	2	AA	AA	CC	AA	GG	AA	GG	AA	CC	AA	CC	AA	AA	AA	AA	AA	GG	CC	AA	GG	GG	GG	GG	AA	AA	AA	AA	GG	CC	CC	TT	AA	GG	AA	CC	AA	TT	GG	CC	TT	CC	AA	AA	GG
352A_11	352	0	0	1	2	AG	AG	CG	AA	AG	AC	AG	AT	CC	AG	AC	AG	AG	AC	AC	AG	AG	AC	AG	AG	AG	AG	GG	AC	AG	AG	AG	AG	AC	AC	TT	AA	GG	AA	CC	AA	AT	GG	CC	AT	AC	AG	AA	AG
352A_13	352	0	0	1	2	AG	AG	CG	AA	AG	AC	AG	AT	CC	AG	AC	AG	AG	AC	AC	AG	AG	AC	AG	AG	AG	AG	GG	AC	AG	AG	AG	AG	AC	AC	TT	AA	GG	AA	CC	AA	TT	GG	CC	TT	CC	AA	AA	GG
352A_15	352	0	0	1	2	AA	AA	CC	AA	GG	AA	GG	AA	CC	AA	CC	AA	AA	AA	AA	AA	GG	CC	AA	GG	GG	GG	GG	AA	AA	AA	AA	GG	CC	CC	TT	AA	GG	AA	CC	AA	TT	GG	CC	TT	CC	AA	AA	GG
352A_3	352	0	0	2	1	AA	AA	CC	AA	GG	AA	GG	AA	CC	AA	CC	AA	AA	AA	AA	AA	GG	CC	AA	GG	GG	GG	GG	AC	AG	AG	AG	AG	AC	AC	TT	AA	GG	AA	CC	AA	AT	GG	CC	AT	AC	AG	AA	AG
352A_5	352	0	0	2	1	AA	AA	CC	AA	GG	AA	GG	AA	CC	AA	CC	AA	AA	AA	AA	AA	GG	CC	AA	GG	GG	GG	GG	AA	AA	AA	AA	GG	CC	CC	TT	AA	GG	AA	CC	AA	TT	GG	CC	TT	CC	AA	AA	GG
352A_7	352	0	0	1	2	AA	AA	CC	AA	GG	AA	GG	AA	CC	AA	CC	AA	AA	AA	AA	AA	GG	CC	AA	GG	GG	GG	GG	AA	AA	AA	AA	GG	CC	CC	TT	AA	GG	AA	CC	AA	TT	GG	CC	TT	CC	AA	AA	GG
352A_9	352	0	0	1	2	AA	AA	CC	AA	GG	AA	GG	AA	CC	AA	CC	AA	AA	AA	AC	AG	AG	AC	AG	AG	AG	AG	GG	AC	AG	AG	AG	AG	AC	AC	TT	AA	GG	AA	CC	AA	AT	GG	CC	AT	AC	AG	AA	AG
352B_1	352	0	0	1	2	AG	AG	CG	AA	AG	AC	AG	AT	CC	AG	AC	AG	AG	AC	AC	AG	AG	AC	AG	AG	AG	AG	GG	AC	AG	AG	AG	AG	AC	AC	TT	AA	GG	AA	CC	AA	AT	GG	CC	AT	AC	AG	AA	AG
352B_5	352	0	0	1	2	AA	AA	CC	AA	GG	AA	GG	AA	CC	AA	CC	AA	AA	AA	AA	AA	GG	CC	AA	GG	GG	GG	GG	AA	AA	AA	AA	GG	CC	CC	TT	AA	GG	AA	CC	AA	TT	GG	CC	TT	CC	AA	AA	GG
352B_6	352	0	0	1	1	AA	AA	CC	AA	GG	AA	GG	AA	CC	AA	CC	AA	AA	AA	AA	AA	GG	CC	AA	GG	GG	GG	GG	AA	AA	AA	AA	GG	CC	CC	TT	AA	GG	AA	CC	AA	TT	GG	CC	TT	CC	AA	AA	GG
352D_1	352	0	0	2	2	AG	AG	CG	AA	AG	AC	AG	AT	CC	AG	AC	AG	AG	AC	AC	AG	AG	AC	AG	AG	AG	AG	GG	AC	AG	AG	AG	AG	AC	AC	TT	AA	GG	AA	CC	AA	AT	GG	CC	AT	AC	AG	AA	AG
352D_3	352	0	0	2	2	AG	AG	CG	AA	AG	AC	AG	AT	CC	AG	AC	AG	AG	AC	AC	AG	AG	AC	AG	AG	AG	AG	GG	AC	AG	AG	AG	AG	AC	AC	TT	AA	GG	AA	CC	AA	AT	GG	CC	TT	CC	AA	AA	GG
352D_5	352	0	0	2	1	AA	AA	CC	AA	GG	AA	GG	AA	CC	AA	CC	AA	AA	AC	AC	AG	AG	AC	AG	AG	AG	AG	GG	AC	AG	AG	AG	AG	AC	AC	TT	AA	GG	AA	CC	AA	AT	GG	CC	AT	AC	AG	AA	AG
352G_1	352	0	0	2	2	AG	AG	CG	AA	AG	AC	AG	AT	CC	AG	AC	AG	AG	AC	AC	AG	AG	AC	AG	AG	AG	AG	GG	AC	AG	AG	AG	AG	AC	AC	TT	AA	GG	AA	CC	AA	AT	GG	CC	AT	AC	AG	AA	AG
352G_2	352	0	0	2	1	AA	AA	CC	AA	GG	AA	GG	AA	CC	AA	CC	AA	AA	AC	AC	AG	AG	AC	AG	AG	AG	AG	GG	AC	AG	AG	AG	AG	AC	AC	TT	AA	GG	AA	CC	AA	AT	GG	CC	AT	AC	AG	AA	AG
352G_3	352	0	0	2	2	AG	AG	CG	AA	AG	AC	AG	AT	CC	AG	AC	AG	AG	AC	AC	AG	AG	AC	AG	AG	AG	AG	GG	AC	AG	AG	AG	AG	AC	AC	TT	AA	GG	AA	CC	AA	AT	GG	CC	AT	AC	AG	AA	AG
352G_5	352	0	0	1	1	AG	AG	CG	AA	AG	AC	AG	AT	CC	AG	AC	AG	AG	AC	AC	AG	AG	AC	AG	GG	GG	GG	GG	AA	AA	AA	AA	GG	CC	CC	TT	AA	GG	AA	CC	AA	TT	GG	CC	TT	CC	AA	AA	GG
352H_1	352	0	0	2	2	AA	AA	CC	AA	GG	AA	GG	AA	CC	AA	CC	AA	AA	AA	AA	AA	GG	CC	AG	AG	AG	AG	GG	AC	AG	AG	AG	AG	AC	AC	TT	AA	GG	AA	CC	AA	AT	GG	CC	AT	AC	AG	AA	AG
352H_2	352	0	0	2	1	AG	AG	CG	AA	AG	AC	AG	AT	CC	AG	AC	AG	AG	AC	AC	AG	AG	AC	AG	AG	AG	AG	GG	AC	AG	AG	AG	AG	AC	AC	TT	AA	GG	AA	CC	AA	AT	GG	CC	AT	AC	AG	AA	AG
352H_5	352	0	0	2	2	AA	AA	CC	AA	GG	AA	GG	AA	CC	AA	CC	AA	AA	AA	AA	AA	GG	CC	AA	GG	GG	GG	GG	AA	AA	AA	AA	GG	CC	CC	TT	AA	GG	AA	CC	AA	AT	GG	CC	AT	AC	AG	AA	AG
352I_1	352	0	0	1	2	AG	AG	CG	AA	AG	AC	AG	AT	CC	AG	AC	AG	AG	AC	AC	AG	AG	AC	AG	AG	AG	AG	GG	AC	AG	AG	AG	AG	AC	AC	TT	AA	GG	AA	CC	AA	AT	GG	CC	AT	AC	AG	AA	AG
352I_2	352	0	0	1	1	AA	AA	CC	AA	GG	AA	GG	AA	CC	AA	CC	AA	AA	AA	AA	AA	GG	CC	AA	GG	GG	GG	GG	AA	AA	AA	AA	GG	CC	CC	TT	AA	GG	AA	CC	AA	TT	GG	CC	TT	CC	AA	AA	GG
352I_3	352	0	0	1	1	AG	AG	CG	AA	AG	AC	AG	AT	CC	AG	AC	AG	AG	AC	AC	AG	AG	AC	AG	AG	AG	AG	GG	AC	AG	AG	AG	AG	AC	AC	TT	AA	GG	AA	CC	AA	AT	GG	CC	AT	CC	AA	AA	GG
352I_4	352	0	0	2	2	AA	AA	CC	AA	GG	AA	GG	AA	CC	AA	CC	AA	AA	AA	AA	AA	GG	CC	AA	GG	GG	GG	GG	AA	AA	AA	AA	GG	CC	CC	TT	AA	GG	AA	CC	AA	TT	GG	CC	TT	CC	AA	AA	GG
352I_5	352	0	0	2	2	AG	AG	CG	AA	AG	AC	AG	AT	CC	AG	AC	AG	AG	AC	AC	AG	AG	AC	AG	AG	AG	AG	GG	AC	AG	AG	AG	AG	AC	AC	TT	AA	GG	AA	CC	AA	AT	GG	CC	AT	AC	AG	AA	AG
352I_6	352	0	0	2	2	AA	AA	CC	AA	GG	AA	GG	AA	CC	AA	CC	AA	AA	AA	AA	AA	GG	CC	AA	GG	GG	GG	GG	AA	AA	AA	AA	GG	CC	CC	TT	AA	GG	AA	CC	AA	TT	GG	CC	TT	CC	AA	AA	GG
352K_2	352	0	0	2	1	AG	AG	CG	AA	AG	AC	AG	AT	CC	AG	AC	AG	AG	AC	AC	AG	AG	AC	AG	AG	AG	AG	GG	AC	AG	AG	AG	AG	AC	AC	TT	AA	GG	AA	CC	AA	TT	GG	CC	TT	CC	AA	AA	GG
352K_7	352	0	0	2	2	AA	AA	CC	AA	GG	AA	GG	AT	CC	AG	AC	AG	AG	AC	AC	AG	AG	AC	AG	AG	AG	AG	GG	AC	AG	AG	AG	AG	AC	AC	TT	AA	GG	AA	CC	AA	AT	GG	CC	AT	AC	AG	AA	AG
352L_5	352	0	0	1	2	AA	AA	CC	AA	GG	AA	GG	AA	CC	AA	CC	AA	AA	AA	AA	AA	GG	CC	AA	GG	GG	GG	GG	AA	AA	AA	AA	GG	CC	CC	TT	AA	GG	AA	CC	AA	TT	GG	CC	TT	CC	AA	AA	GG
352L_6	352	0	0	2	2	AG	AG	CG	AA	AG	AC	AG	AT	CC	AG	AC	AG	AG	AC	AA	AA	GG	CC	AA	GG	GG	GG	GG	AA	AA	AA	AA	GG	CC	CC	TT	AA	GG	AA	CC	AA	TT	GG	CC	TT	CC	AA	AA	GG
352L_7	352	0	0	2	2	AG	AG	CG	AA	AG	AC	AG	AT	CC	AG	AC	AG	AG	AC	AC	AG	AG	AC	AG	AG	AG	AG	GG	AC	AG	AG	AG	AG	AC	AC	TT	AA	GG	AA	CC	AA	AT	GG	CC	AT	AC	AG	AA	AG
352L_8	352	0	0	2	2	AG	AG	CG	AA	AG	AC	AG	AT	CC	AG	AC	AG	AG	AC	AC	AG	AG	AC	AG	AG	AG	AG	GG	AC	AG	AG	AG	AG	AC	AC	TT	AA	GG	AA	CC	AA	AT	GG	CC	TT	CC	AA	AA	GG
353_E_1	353	0	0	2	1	AG	AG	CG	AA	AG	AC	AG	AT	CC	AG	AC	AG	AG	AA	AA	AA	GG	CC	AA	GG	GG	GG	GG	AA	AA	AA	AG	AG	AC	AC	TT	AA	GG	AA	CC	AA	AT	GG	CC	AT	AC	AG	AA	AG
353_E_5	353	0	0	1	2	GG	GG	GG	AA	AA	CC	AA	TT	CC	GG	AA	GG	GG	AC	AC	AG	AG	AC	AG	AG	AG	AG	GG	AC	AG	AG	GG	AA	AA	AA	TT	AA	GG	AA	CC	AA	AA	GG	CC	AA	AA	GG	AA	AA
353_E_7	353	0	0	1	2	AA	AA	CC	AA	GG	AA	GG	AA	CC	AA	CC	AA	AA	AA	AA	AA	GG	CC	AA	GG	GG	GG	GG	AA	AA	AA	AA	GG	CC	CC	TT	AA	GG	AA	CC	AA	AT	GG	CC	AT	AC	AG	AA	AG
353_E_9	353	0	0	2	1	GG	GG	GG	AA	AA	CC	AA	TT	CC	GG	AA	GG	GG	AC	AC	AG	AG	AC	AG	AG	AG	AG	GG	AC	AG	AG	GG	AA	AA	AA	TT	AA	GG	AA	CC	AA	AA	GG	CC	AA	AA	GG	AA	AA
353A_2	353	0	0	1	1	AG	AG	CG	AA	AG	AC	AG	AT	CC	AG	AC	AG	AG	AA	AA	AA	GG	CC	AA	GG	GG	GG	GG	AA	AA	AA	AG	AG	AC	AC	TT	AA	GG	AA	CC	AA	AA	GG	CC	AA	AA	GG	AA	AA
353A_5	353	0	0	1	2	AG	AG	CG	AA	AG	AC	AG	AT	CC	GG	AA	GG	GG	AC	AC	AG	AG	AC	AG	AG	AG	AG	GG	AC	AG	AG	GG	AA	AA	AA	TT	AA	GG	AA	CC	AA	AA	GG	CC	AT	AC	AG	AA	AG
353A_9	353	0	0	1	1	AG	AG	CG	AA	AG	AC	AG	AT	CC	AG	AC	AG	AG	AA	AA	AA	GG	CC	AA	GG	GG	GG	GG	AA	AA	AA	AG	AG	AC	AC	TT	AA	GG	AA	CC	AA	AT	GG	CC	AT	AC	AG	AA	AG
353B_1	353	0	0	2	2	GG	GG	GG	AA	AA	CC	AA	TT	CC	GG	AA	GG	GG	AC	AC	AG	AG	AC	AG	AG	AG	AG	GG	AC	AG	AG	GG	AA	AA	AA	TT	AA	GG	AA	CC	AA	AA	GG	CC	AA	AA	GG	AA	AA
353B_3	353	0	0	1	2	GG	GG	GG	AA	AA	CC	AG	AT	CC	AG	AC	AG	AG	AA	AA	AA	GG	CC	AA	GG	GG	GG	GG	AA	AA	AA	AG	AG	AC	AC	TT	AA	GG	AA	CC	AA	AT	GG	CC	AT	AC	AG	AA	AG
353B_5	353	0	0	1	2	AG	AG	CG	AA	AG	AC	AG	AT	CC	AG	AC	AG	AG	AC	AC	AG	AG	AC	AG	AG	AG	AG	GG	AC	AG	AG	AG	AG	AC	AC	TT	AA	GG	AA	CC	AA	AT	GG	CC	AT	AC	AG	AA	AG
353B_6	353	0	0	1	1	AG	AG	CG	AA	AG	AC	AG	AT	CC	AG	AC	AG	AG	AC	AC	AG	AG	AC	AG	GG	GG	GG	GG	AA	AA	AA	AA	GG	CC	CC	TT	AA	GG	AA	CC	AA	TT	GG	CC	TT	CC	AA	AA	GG
353B_7	353	0	0	1	2	AG	AG	CG	AA	AG	AC	AG	AT	CC	AG	AC	AG	AG	AA	AA	AA	GG	CC	AA	GG	GG	GG	GG	AA	AA	AA	AG	AG	AC	AC	TT	AA	GG	AA	CC	AA	AT	GG	CC	AT	AC	AG	AA	AG
353B_9	353	0	0	2	1	AA	AA	CC	AA	GG	AA	GG	AA	CC	AA	CC	AA	AA	AA	AA	AA	GG	CC	AA	GG	GG	GG	GG	AA	AA	AA	AA	GG	CC	CC	TT	AA	GG	AA	CC	AA	TT	GG	CC	TT	CC	AA	AA	GG
353C_1	353	0	0	1	1	GG	GG	GG	AA	AA	CC	AA	TT	CC	GG	AA	GG	GG	AC	AC	AG	AG	AC	AG	AG	GG	GG	GG	AA	AA	AA	AA	GG	CC	CC	TT	AA	GG	AA	CC	AA	TT	GG	CC	TT	CC	AA	AA	GG
353C_3	353	0	0	1	1	AA	AA	CC	AA	GG	AA	GG	AT	CC	AG	AC	AG	AG	AC	AC	AG	AG	AC	AG	AG	AG	AG	GG	AC	AG	AG	GG	AA	AA	AA	TT	AA	GG	AA	CC	AA	AA	GG	CC	AA	AA	GG	AA	AA
353C_4	353	0	0	2	2	AA	AA	CC	AA	GG	AA	GG	AA	CC	AA	CC	AA	AA	AA	AA	AA	GG	CC	AA	GG	GG	GG	GG	AA	AA	AA	AG	AG	AC	AC	TT	AA	GG	AA	CC	AA	AT	GG	CC	AT	AC	AG	AA	AG
353C_5	353	0	0	2	2	AG	AG	CG	AA	AG	AC	AG	AT	CC	AG	AC	AG	AG	AC	AC	AG	AG	AC	AG	AG	AG	AG	GG	AC	AG	AG	AG	AG	AC	AC	TT	AA	GG	AA	CC	AA	AT	GG	CC	AT	AC	AG	AA	AG
353C_6	353	0	0	1	2	AG	AG	CG	AA	AG	AC	AG	AT	CC	AG	AC	AG	AG	AC	AC	AG	AG	AC	AG	AG	AG	AG	GG	AC	AG	AG	AG	AG	AC	AC	TT	AA	GG	AA	CC	AA	TT	GG	CC	TT	CC	AA	AA	GG
353D_1	353	0	0	2	2	AG	AG	CG	AA	AG	AC	AG	AT	CC	AG	AC	AG	AG	AA	AA	AA	GG	CC	AA	GG	GG	GG	GG	AC	AG	AG	GG	AA	AA	AA	TT	AA	GG	AA	CC	AA	AA	GG	CC	AA	AA	GG	AA	AA
353D_2	353	0	0	2	2	AA	AA	CC	AA	GG	AA	GG	AA	CC	AA	CC	AA	AA	AA	AA	AA	GG	CC	AA	GG	GG	GG	GG	AA	AA	AA	AA	GG	CC	CC	TT	AA	GG	AA	CC	AA	AT	GG	CC	AT	AC	AG	AA	AG
353D_3	353	0	0	1	1	AA	AA	CC	AA	GG	AA	GG	AA	CC	AA	CC	AA	AA	AA	AA	AA	GG	CC	AA	GG	GG	GG	GG	AA	AG	AG	AG	AG	AC	AC	TT	AA	GG	AA	CC	AA	AT	GG	CC	AT	AC	AG	AA	AG
353D_5	353	0	0	1	1	AG	AG	CG	AA	AG	AC	AG	AT	CC	AG	AC	AG	AG	AC	AC	AG	AG	AC	AG	AG	AG	AG	GG	AC	AG	AG	AG	AG	AC	AC	TT	AA	GG	AA	CC	AA	AT	GG	CC	AT	AC	AG	AA	AG
353D_6	353	0	0	1	2	AG	AG	CG	AA	AG	AC	AG	AT	CC	AG	AC	AG	AG	AA	AA	AA	GG	CC	AA	GG	GG	GG	GG	AA	AA	AA	AG	AG	AC	AC	TT	AA	GG	AA	CC	AA	AT	GG	CC	AT	AC	AG	AA	AG
353D_7	353	0	0	2	2	AG	AG	CG	AA	AG	AC	AG	AT	CC	AG	AC	AG	AG	AA	AA	AA	GG	CC	AA	GG	GG	GG	GG	AA	AA	AA	AG	AG	AC	AC	TT	AA	GG	AA	CC	AA	AT	GG	CC	AT	AC	AG	AA	AG
353D_8	353	0	0	1	2	GG	GG	GG	AA	AA	CC	AA	TT	CC	GG	AA	AG	AG	AC	AC	AG	AG	AC	AG	AG	AG	AG	GG	AC	AG	AG	AG	AG	AC	AC	TT	AA	GG	AA	CC	AA	AT	GG	CC	AT	AC	AG	AA	AG
357_E_1	357	0	0	1	1	GG	GG	GG	AA	AA	CC	AA	TT	CC	GG	AA	GG	GG	AC	AC	AG	AG	CC	AA	GG	GG	GG	GG	AA	AA	AA	AA	GG	CC	CC	TT	AA	GG	AA	CC	AA	TT	GG	CC	TT	CC	AA	AA	GG
357_E_3	357	0	0	1	2	AG	AG	CG	AA	AG	AC	AG	AT	CC	AG	AC	AG	AG	AC	AC	AG	AG	CC	AA	GG	GG	GG	GG	AA	AA	AA	AA	GG	CC	CC	TT	AA	GG	AA	CC	AA	TT	GG	CC	TT	CC	AA	AA	GG
357_E_5	357	0	0	1	2	AG	AG	CG	AA	AG	AC	AG	AT	CC	AG	AC	AG	AG	AC	AC	AG	AG	CC	AA	GG	GG	GG	GG	AA	AA	AA	AA	GG	CC	CC	TT	AA	GG	AA	CC	AA	TT	GG	CC	TT	CC	AA	AA	GG
357_E_7	357	0	0	1	2	AG	AG	CG	AA	AG	AC	AG	AT	CC	AG	AC	AG	AG	AC	AC	AG	AG	CC	AA	AG	AG	AG	GG	AC	AG	AG	AG	AG	AC	AC	TT	AA	GG	AA	CC	AA	AT	GG	CC	AT	AC	AG	AA	AG
357_F_1	357	0	0	2	1	AA	AA	CC	AA	GG	AA	GG	AA	CC	AA	CC	AA	AA	AA	AA	AA	GG	CC	AA	GG	GG	GG	GG	AA	AA	AA	AA	GG	CC	CC	TT	AA	GG	AA	CC	AA	TT	GG	CC	TT	CC	AA	AA	GG
357_F_2	357	0	0	2	1	AG	AG	CG	AA	AG	AC	AG	AT	CC	AG	AC	AG	AG	AC	AC	AG	AG	CC	AA	GG	GG	GG	GG	AA	AA	AA	AA	GG	CC	CC	TT	AA	GG	AA	CC	AA	AT	GG	CC	AT	AC	AG	AA	AG
357A_1	357	0	0	2	2	AG	AG	CG	AA	AG	AC	AG	AT	CC	AG	AC	AG	AG	AC	AC	AG	AG	AC	AG	AG	AG	AG	GG	AC	AG	AG	AG	AG	AC	AC	TT	AA	GG	AA	CC	AA	AT	GG	CC	AT	AC	AG	AA	AG
357A_3	357	0	0	2	2	GG	GG	GG	AA	AA	CC	AA	TT	CC	GG	AA	GG	GG	CC	CC	GG	AA	AC	AG	AG	AG	AG	GG	AC	AG	AG	AG	AG	AC	AC	TT	AA	GG	AA	CC	AA	AT	GG	CC	AT	AC	AG	AA	AG
357A_5	357	0	0	2	2	AG	AG	CG	AA	AG	AC	AG	TT	CC	GG	AA	GG	GG	CC	CC	GG	AA	AC	AG	AG	AG	AG	GG	AC	AG	AG	AG	AG	AC	AC	TT	AA	GG	AA	CC	AA	AT	GG	CC	AT	AC	AG	AA	AG
357A_7	357	0	0	2	1	AA	AA	CC	AA	GG	AA	GG	AA	CC	AA	CC	AA	AA	AA	AA	AA	GG	CC	AA	GG	GG	GG	GG	AA	AA	AA	AA	GG	CC	CC	TT	AA	GG	AA	CC	AA	TT	GG	CC	TT	CC	AA	AA	GG
357C_1	357	0	0	2	2	AG	AG	CG	AA	AG	AC	AG	AT	CC	AG	AC	AG	AG	AC	AC	AG	AG	AC	AG	AG	AG	AG	GG	AC	AG	AG	AG	AG	AC	AC	TT	AA	GG	AA	CC	AA	AT	GG	CC	AT	AC	AG	AA	AG
357C_5	357	0	0	2	2	GG	GG	GG	AA	AG	AC	AG	AT	CC	AG	AC	AG	AG	AC	AC	AG	AG	AC	AG	AG	AG	AG	GG	AC	AG	AG	AG	AG	AC	AC	TT	AA	GG	AA	CC	AA	AT	GG	CC	AT	AC	AG	AA	AG
357C_7	357	0	0	2	2	AG	AG	CG	AA	AG	AC	AG	AT	CC	AG	AC	AG	AG	AC	AC	AG	AG	AC	AG	AG	AG	AG	GG	AC	AG	AG	AG	AG	AC	AC	TT	AA	GG	AA	CC	AA	AT	GG	CC	AT	AC	AG	AA	AG
357D_1	357	0	0	2	2	AG	AG	CG	AA	AG	AC	AG	AT	CC	AG	AC	AG	AG	AC	AC	AG	AG	AC	AG	AG	AG	AG	GG	AC	AG	AG	AG	AG	AC	AC	TT	AA	GG	AA	CC	AA	AT	GG	CC	TT	CC	AA	AA	GG
357D_10	357	0	0	2	2	AG	AG	CG	AA	AG	AC	AG	AT	CC	AG	AC	AG	AG	AC	AC	AG	AG	CC	AA	GG	GG	GG	GG	AA	AA	AA	AA	GG	CC	CC	TT	AA	GG	AA	CC	AA	TT	GG	CC	TT	CC	AA	AA	GG
357D_2	357	0	0	1	2	AG	AG	CG	AA	AG	AC	AG	AT	CC	AG	AC	AG	AG	AC	AC	AG	AG	CC	AA	GG	GG	GG	GG	AA	AA	AA	AA	GG	CC	CC	TT	AA	GG	AA	CC	AA	TT	GG	CC	TT	CC	AA	AA	GG
357D_3	357	0	0	1	2	AG	AG	CG	AA	AG	AC	AG	AT	CC	AG	AC	AG	AG	AC	AC	AG	AG	CC	AA	GG	GG	GG	GG	AA	AA	AA	AA	GG	CC	CC	TT	AA	GG	AA	CC	AA	TT	GG	CC	TT	CC	AA	AA	GG
357D_5	357	0	0	2	2	AG	AG	CG	AA	AG	AC	AA	TT	CC	GG	AA	GG	GG	CC	CC	GG	AA	AC	AG	AG	AG	AG	GG	AC	AG	AG	AG	AG	AC	AC	TT	AA	GG	AA	CC	AA	AT	GG	CC	AT	AC	AG	AA	AG
357D_7	357	0	0	2	2	GG	GG	GG	AA	AA	CC	AA	TT	CC	GG	AA	GG	GG	CC	CC	GG	AA	AC	AG	AG	AG	AG	GG	AC	AG	AG	AG	AG	AC	AC	TT	AA	GG	AA	CC	AA	AT	GG	CC	AT	AC	AG	AA	AG
357D_9	357	0	0	2	1	AA	AA	CC	AA	GG	AA	GG	AA	CC	AA	CC	AA	AA	AA	AA	AA	GG	CC	AA	GG	GG	GG	GG	AA	AA	AA	AA	GG	CC	CC	TT	AA	GG	AA	CC	AA	TT	GG	CC	TT	CC	AA	AA	GG
357F_3	357	0	0	1	1	AA	AA	CC	AA	GG	AA	GG	AA	CC	AA	CC	AA	AA	AA	AA	AA	GG	CC	AA	GG	GG	GG	GG	AA	AA	AA	AA	GG	CC	CC	TT	AA	GG	AA	CC	AA	TT	GG	CC	TT	CC	AA	AA	GG
357F_6	357	0	0	2	2	AG	AG	CG	AA	AG	AC	AG	AT	CC	AG	AC	AG	AG	AC	AC	AG	AG	AC	AG	AG	AG	AG	GG	AC	AG	AG	AG	AG	AC	AC	TT	AA	GG	AA	CC	AA	AT	GG	CC	AT	AC	AG	AA	AG
357H_3	357	0	0	1	2	AG	AG	CG	AA	AG	AC	AG	AT	CC	AG	AC	AG	AG	AC	AC	AG	AG	AC	AG	AG	AG	AG	GG	AC	AG	AG	AG	AG	AC	AC	TT	AA	GG	AA	CC	AA	AT	GG	CC	AT	AC	AG	AA	AG
357H_5	357	0	0	1	2	GG	GG	GG	AA	AA	CC	AA	TT	CC	GG	AA	GG	GG	CC	CC	GG	AA	AC	AG	AG	AG	AG	GG	AC	AG	AG	AG	AG	AC	CC	TT	AA	GG	AA	CC	AA	TT	GG	CC	TT	CC	AA	AA	GG
357I_4	357	0	0	1	2	AG	AG	CG	AA	AG	AC	AG	AT	CC	AG	AC	AG	AG	AC	AC	AG	AG	AC	AG	AG	AG	AG	GG	AC	AG	AG	AG	AG	AC	AC	TT	AA	GG	AA	CC	AA	AT	GG	CC	AT	AC	AG	AA	AG
357J_5	357	0	0	2	2	AG	AG	CG	AA	AG	AC	AG	AT	CC	AG	AC	AG	AG	AC	AC	AG	AG	CC	AA	GG	AG	AG	GG	AC	AG	AG	AG	AG	AC	AC	TT	AA	GG	AA	CC	AA	AT	GG	CC	AT	AC	AG	AA	AG
357J_6	357	0	0	2	2	AA	AA	CC	AA	GG	AA	GG	AA	CC	AA	CC	AA	AA	AC	AC	AG	AG	AC	AG	AG	AG	AG	GG	AC	AG	AG	AG	AG	AC	AC	TT	AA	GG	AA	CC	AA	AT	GG	CC	AT	AC	AG	AA	AG
357J_9	357	0	0	2	2	GG	GG	GG	AA	AA	CC	AA	TT	CC	GG	AA	AG	AG	AC	AC	AG	AG	CC	AA	GG	GG	GG	GG	AA	AA	AA	AA	GG	CC	CC	TT	AA	GG	AA	CC	AA	TT	GG	CC	TT	CC	AA	AA	GG
364A_1	364	0	0	1	2	AG	AG	CG	AA	AG	AC	AG	TT	CC	GG	AA	GG	GG	CC	CC	GG	AA	AA	GG	AA	AA	AA	GG	CC	GG	GG	GG	AA	AA	AA	TT	AA	GG	AA	CC	AA	AA	GG	CC	AA	AA	GG	AA	AA
364A_3	364	0	0	1	2	GG	GG	GG	AA	AA	CC	AA	TT	CC	GG	AA	GG	GG	CC	CC	GG	AA	AA	GG	AA	AA	AA	GG	CC	GG	GG	GG	AA	AA	AA	TT	AA	GG	AA	CC	AA	AA	GG	CC	AA	AA	GG	AA	AA
364A_7	364	0	0	2	2	AG	AG	CG	AA	AG	AC	AG	AT	CC	AG	AC	AG	AG	AC	AC	AG	AG	AC	AG	AA	AA	AA	GG	CC	GG	GG	GG	AA	AA	AA	TT	AA	GG	AA	CC	AA	AA	GG	CC	AA	AA	GG	AA	AA
364A_8	364	0	0	1	2	GG	GG	GG	AA	AA	CC	AA	TT	CC	GG	AA	GG	GG	CC	CC	GG	AA	AA	AG	AG	AG	AG	GG	AC	AG	AG	AG	AG	AC	AC	TT	AA	GG	AA	CC	AA	AT	GG	CC	AT	AC	AG	AA	AG
385A_1	385	0	0	1	2	GG	GG	GG	AA	AA	CC	AA	TT	CC	GG	AA	GG	GG	AC	AC	AG	AG	AC	AG	AG	AG	AG	GG	AC	AG	AG	AG	AG	AC	AC	TT	AA	GG	AA	CC	AA	AT	GG	CC	AT	AC	AA	AA	GG
385A_2	385	0	0	2	1	AG	AG	CG	AA	AG	AC	AG	AT	CC	AG	AC	AG	AG	AC	AC	AG	AG	AC	AG	AG	AG	AG	GG	AC	AG	AG	AG	AG	AC	AC	TT	AA	GG	AA	CC	AA	TT	GG	CC	TT	CC	AA	AA	GG
385A_3	385	0	0	2	1	GG	GG	GG	AA	AG	AC	AG	AT	CC	AG	AC	AG	AG	AC	AC	AG	AG	AC	AG	AG	AG	AG	GG	AC	AG	AG	AG	AG	AC	AC	TT	AA	GG	AA	CC	AA	TT	GG	CC	TT	CC	AA	AA	GG
385B_1	385	0	0	1	2	AG	AG	CG	AA	AG	AC	AG	AT	CC	AG	AC	AG	AG	AC	AC	AG	AG	AC	AG	AG	AG	AG	GG	AC	AG	AG	AG	AG	AC	AC	TT	AA	GG	AA	CC	AA	TT	GG	CC	TT	CC	AA	AA	GG
385B_4	385	0	0	2	2	GG	GG	GG	AA	AA	CC	AA	TT	CC	GG	AA	AG	AG	AC	AC	AG	AA	AA	GG	AA	AA	AA	GG	CC	GG	GG	GG	AA	AA	AA	TT	AA	GG	AA	CC	AA	AT	GG	CC	AT	AC	AG	AA	AG
385B_5	385	0	0	1	2	GG	GG	GG	AA	AA	CC	AA	TT	CC	GG	AA	GG	GG	CC	CC	GG	AA	AA	GG	AA	AA	AG	GG	AC	AG	AG	AG	AG	AC	AC	TT	AA	GG	AA	CC	AA	AT	GG	CC	AT	AC	AG	AA	AG
385B_6	385	0	0	1	2	GG	GG	GG	AA	AA	CC	AA	TT	CC	GG	AA	AG	AG	CC	CC	GG	AA	AA	GG	AA	AA	AA	GG	CC	GG	GG	GG	AA	AA	AA	TT	AA	GG	AA	CC	AA	AT	GG	CC	AT	AC	AG	AA	AG
385B_7	385	0	0	1	2	GG	GG	GG	AA	AA	CC	AA	TT	CC	GG	AA	AG	AG	AC	AC	AG	AG	AC	AG	GG	GG	GG	GG	AA	AA	AA	AA	GG	CC	CC	TT	AA	GG	AA	CC	AA	TT	GG	CC	TT	CC	AA	AA	GG
385B_9	385	0	0	2	1	AG	AG	CG	AA	AG	AC	AG	AT	CC	AG	AC	AG	AG	AC	AC	AG	AG	AC	AG	AG	AG	AG	GG	AC	AG	AG	AG	AG	AC	AC	TT	AA	GG	AA	CC	AA	TT	GG	CC	TT	CC	AA	AA	GG
393_E_2	393	0	0	1	2	AA	AA	CC	AA	GG	AA	GG	AA	CC	AA	CC	AA	AA	AA	AA	AA	GG	CC	AA	GG	AG	AG	GG	AC	AA	AA	AA	GG	CC	CC	TT	AA	GG	AA	CC	AA	TT	GG	CC	TT	CC	AA	AA	GG
393_E_4	393	0	0	2	2	AA	AA	CC	AA	GG	AA	GG	AA	CC	AA	CC	AA	AA	AA	AA	AA	GG	CC	AA	GG	GG	GG	GG	AA	AA	AA	AA	GG	CC	CC	TT	AA	GG	AA	CC	AA	TT	GG	CC	TT	CC	AA	AA	GG
393_E_6	393	0	0	1	2	AA	AA	CC	AA	GG	AA	GG	AA	CC	AA	CC	AA	AA	AA	AA	AA	GG	CC	AA	GG	GG	GG	GG	AA	AA	AA	AA	GG	CC	CC	TT	AA	GG	AA	CC	AA	TT	GG	CC	TT	CC	AA	AA	GG
393_E_7	393	0	0	1	2	AA	AA	CC	AA	GG	AA	GG	AA	CC	AA	CC	AG	AG	AC	AC	AG	AG	AC	AG	AG	AA	AA	GG	CC	GG	GG	GG	AA	AA	AA	TT	AA	GG	AA	CC	AA	AA	GG	CC	AA	AA	GG	AA	AA
393_E_8	393	0	0	2	2	AG	AG	CG	AA	AG	AC	AG	AT	CC	AG	AC	AG	AG	AC	AC	AG	AG	AC	AG	AG	AG	AG	GG	AC	AA	AA	AA	GG	CC	CC	TT	AA	GG	AA	CC	AA	TT	GG	CC	TT	CC	AA	AA	GG
393_E_9	393	0	0	2	2	AG	AG	CG	AA	AG	AC	AG	AT	CC	AG	AC	AG	AG	AC	AC	AG	AG	AC	AG	AG	AG	AG	GG	AC	AG	AG	AG	AG	AC	AC	TT	AA	GG	AA	CC	AA	AT	GG	CC	AT	AC	AG	AA	AG
393A_1	393	0	0	2	1	AA	AA	CC	AA	GG	AC	AG	AT	CC	AG	AC	AG	AG	AC	AC	AG	AG	AC	AG	AG	AG	AG	GG	AC	GG	GG	GG	AA	AA	AA	TT	AA	GG	AA	CC	AA	AA	GG	CC	AA	AA	GG	AA	AA
393A_10	393	0	0	1	1	AG	AG	CG	AA	AG	AC	AG	AT	CC	AG	AC	AG	AG	AC	AC	AG	AG	AC	AG	AG	AA	AA	GG	CC	GG	GG	GG	AA	AA	AA	TT	AA	GG	AA	CC	AA	AA	GG	CC	AA	AA	GG	AA	AA
393A_11	393	0	0	1	1	AG	AG	CG	AA	AG	AC	AG	AT	CC	AG	AC	AG	AG	AC	AC	AG	AG	AC	AG	AG	AG	AG	GG	AC	GG	GG	GG	AA	AA	AC	TT	AA	GG	AA	CC	AA	AT	GG	CC	AT	AC	AG	AA	AG
393A_12	393	0	0	2	2	AG	AG	CG	AA	AG	AC	AG	AT	CC	AG	AC	AG	AG	AC	AC	AG	AG	AC	AG	AG	AA	AA	GG	CC	AG	AG	AG	AG	AC	AC	TT	AA	GG	AA	CC	AA	AT	GG	CC	AT	AC	AG	AA	AG
393A_13	393	0	0	1	1	AG	AG	CG	AA	AG	AC	AG	AT	CC	AG	AC	AG	AG	AC	AC	AG	AG	AC	AG	AG	AG	AG	GG	AC	AG	AG	AG	AG	AC	AC	TT	AA	GG	AA	CC	AA	AT	GG	CC	TT	CC	AA	AA	GG
393A_14	393	0	0	2	2	AA	AA	CC	AA	GG	AA	GG	AA	CC	AA	CC	AG	AG	AC	AC	AG	AG	AC	AG	AG	AG	AG	GG	CC	GG	GG	GG	AA	AA	AA	TT	AA	GG	AA	CC	AA	AA	GG	CC	AA	AA	GG	AA	AA
393A_17	393	0	0	2	1	AG	AG	CG	AA	AG	AC	AG	AT	CC	AG	AC	AG	AG	AC	AC	AG	AG	AC	AG	AG	AA	AA	GG	CC	GG	GG	GG	AA	AA	AA	TT	AA	GG	AA	CC	AA	AT	GG	CC	AT	AC	AG	AA	AG
393A_18	393	0	0	1	2	AA	AA	CC	AA	GG	AA	GG	AA	CC	AA	CC	AA	AA	AA	AA	AA	GG	CC	AA	GG	AG	AG	GG	AC	GG	GG	GG	AA	AA	AA	TT	AA	GG	AA	CC	AA	AA	GG	CC	AA	AA	AG	AA	AG
393A_4	393	0	0	1	2	AG	AG	CG	AA	AG	AC	AG	AT	CC	AG	AC	AG	AG	AC	AC	AG	AG	AC	AG	AG	AG	AG	GG	AC	AG	AG	AG	AG	AC	AC	TT	AA	GG	AA	CC	AA	AT	GG	CC	AT	AC	AG	AA	AG
393A_5	393	0	0	2	2	AG	AG	CG	AA	AG	AC	AG	AT	CC	AG	AC	AG	AG	AC	AC	AG	AG	AC	AG	AG	AA	AA	GG	CC	GG	GG	GG	AA	AA	AA	TT	AA	GG	AA	CC	AA	AA	GG	CC	AA	AA	GG	AA	AA
393A_7	393	0	0	1	2	AA	AA	CC	AA	GG	AA	GG	AA	CC	AA	CC	AA	AA	AA	AA	AA	GG	CC	AA	GG	GG	GG	GG	AA	AA	AA	AA	GG	CC	AC	TT	AA	GG	AA	CC	AA	AT	GG	CC	AT	AC	AG	AA	AG
393A_8	393	0	0	2	1	AG	AG	CG	AA	AG	AC	AG	AT	CC	AG	AC	AG	AG	AC	AC	AG	AG	AC	AG	AG	AA	AA	GG	CC	GG	GG	GG	AA	AA	AA	TT	AA	GG	AA	CC	AA	AA	GG	CC	AA	AA	GG	AA	AA
393A_9	393	0	0	2	1	AA	AA	CC	AA	GG	AA	GG	AA	CC	AA	CC	AA	AA	AA	AA	AA	GG	CC	AA	GG	AG	AG	GG	AC	AG	AG	AG	AG	AC	AC	TT	AA	GG	AA	CC	AA	AT	GG	CC	AT	AC	AG	AA	AG
393B_10	393	0	0	2	2	AA	AA	CC	AA	GG	AA	GG	AA	CC	AA	CC	AA	AA	AA	AA	AA	GG	CC	AA	GG	AG	AG	GG	AC	AG	AG	AG	AG	AC	AC	TT	AA	GG	AA	CC	AA	TT	GG	CC	TT	CC	AA	AA	AG
393B_12	393	0	0	1	2	AG	AG	CG	AA	AG	AC	AG	AT	CC	AG	AC	AG	AG	AC	AC	AG	AG	AC	AG	AG	AG	AG	GG	AC	AG	AG	AG	AG	AC	AC	TT	AA	GG	AA	CC	AA	AT	GG	CC	AT	AC	AG	AA	AG
393B_13	393	0	0	2	2	AG	AG	CG	AA	AG	AC	AG	AT	CC	AG	AC	AG	AG	AC	AC	AG	AG	AC	AG	AG	AA	AA	GG	CC	GG	GG	GG	AA	AA	AA	TT	AA	GG	AA	CC	AA	AA	GG	CC	AA	AA	GG	AA	AA
393B_14	393	0	0	1	2	AA	AA	CC	AA	GG	AA	GG	AA	CC	AA	CC	AA	AA	AA	AA	AA	GG	CC	AA	GG	GG	GG	GG	AC	AG	AG	AG	AG	AC	AC	TT	AA	GG	AA	CC	AA	AT	GG	CC	AT	AC	AG	AA	AG
393B_2	393	0	0	1	1	AA	AA	CC	AA	GG	AA	GG	AA	CC	AA	CC	AA	AA	AA	AA	AA	GG	CC	AA	GG	AG	AG	GG	AC	AG	AG	AG	AG	AC	AC	TT	AA	GG	AA	CC	AA	AT	GG	CC	AT	AC	AG	AA	AG
393B_3	393	0	0	2	2	AG	AG	CG	AA	AG	AC	AG	AT	CC	AG	AC	AG	AG	AC	AC	AG	AG	AC	AG	AG	AG	GG	GG	AA	AA	AA	AA	GG	CC	CC	TT	AA	GG	AA	CC	AA	TT	GG	CC	TT	CC	AA	AA	GG
393B_4	393	0	0	1	2	AA	AA	CC	AA	GG	AA	GG	AA	CC	AA	CC	AA	AA	AA	AA	AA	GG	CC	AG	AG	AG	AG	GG	AC	AG	AG	AG	AG	AC	AC	TT	AA	GG	AA	CC	AA	AT	GG	CC	AT	AC	AG	AA	AG
393B_5	393	0	0	1	1	AA	AA	CC	AA	GG	AA	GG	AA	CC	AA	CC	AA	AA	AA	AA	AA	GG	CC	AA	GG	AG	AG	GG	AC	GG	GG	GG	AA	AA	AA	TT	AA	GG	AA	CC	AA	AA	GG	CC	AA	AA	GG	AA	AA
393B_6	393	0	0	2	2	AG	AG	CG	AA	AG	AC	AG	AT	CC	AG	AC	AG	AG	AC	AC	AG	AG	AC	AG	AG	AG	AG	GG	AC	AG	AG	AG	AG	AC	AC	TT	AA	GG	AA	CC	AA	AT	GG	CC	AT	AC	AG	AA	AG
393B_7	393	0	0	2	2	AA	AA	CC	AA	GG	AA	GG	AA	CC	AA	CC	AA	AA	AC	AC	AG	AG	AC	AG	AG	AA	AA	GG	CC	GG	GG	GG	AA	AA	AA	TT	AA	GG	AA	CC	AA	AA	GG	CC	AA	AA	GG	AA	AA
393B_8	393	0	0	1	2	AA	AA	CC	AA	GG	AA	GG	AA	CC	AA	CC	AA	AA	AA	AA	AA	GG	CC	AA	GG	AG	AG	GG	AC	AG	AG	AG	AG	AC	AC	TT	AA	GG	AA	CC	AA	AT	GG	CC	AT	AC	AG	AA	AG
393B_9	393	0	0	1	2	AA	AA	CC	AA	GG	AA	GG	AA	CC	AA	CC	AA	AA	AA	AA	AA	GG	CC	AA	GG	AG	AG	GG	AC	AG	AG	AG	AG	AC	AC	TT	AA	GG	AA	CC	AA	AT	GG	CC	AT	AC	AG	AA	AG
393C_1	393	0	0	2	2	AA	AA	CC	AA	GG	AA	GG	AA	CC	AA	CC	AA	AA	AA	AA	AA	GG	CC	AA	GG	AG	AG	GG	AA	AA	AA	AA	GG	CC	CC	TT	AA	GG	AA	CC	AA	TT	GG	CC	TT	CC	AA	AA	GG
393C_10	393	0	0	1	1	AA	AA	CC	AA	GG	AA	GG	AA	CC	AA	CC	AA	AA	AA	AA	AA	GG	CC	AA	GG	AA	AA	GG	AC	AG	AG	AG	AG	AC	AC	TT	AA	GG	AA	CC	AA	AT	GG	CC	AT	AC	AG	AA	AG
393C_5	393	0	0	2	2	AG	AG	CG	AA	AG	AC	AG	AT	CC	AG	AC	AG	AG	AC	AC	AG	AG	AC	AG	AG	AA	AA	GG	CC	GG	GG	GG	AA	AA	AA	TT	AA	GG	AA	CC	AA	AA	GG	CC	AA	AA	GG	AA	AA
393C_6	393	0	0	2	1	AG	AG	CG	AA	AG	AC	AG	AT	CC	AG	AC	AG	AG	AC	AC	AG	AG	AC	AG	AG	AG	AG	GG	AC	AG	AG	AG	AG	AC	AC	TT	AA	GG	AA	CC	AA	AT	GG	CC	AT	AC	AG	AA	AG
393C_9	393	0	0	1	2	AG	AG	CG	AA	AG	AC	AG	AT	CC	AG	AC	AG	AG	AC	AC	AG	AG	AC	AG	AG	AG	AG	GG	AC	AG	AG	AG	AG	AC	AC	TT	AA	GG	AA	CC	AA	AT	GG	CC	AT	AC	AG	AA	AG
393D_11	393	0	0	1	2	AG	AG	CG	AA	AG	AC	AG	AT	CC	AG	AC	AG	AG	AC	AC	AG	AG	AC	AG	AG	AA	AA	GG	CC	GG	GG	GG	AA	AA	AA	TT	AA	GG	AA	CC	AA	AA	GG	CC	AA	AA	GG	AA	AA
393D_12	393	0	0	1	1	AA	AA	CC	AA	GG	AA	GG	AA	CC	AA	CC	AA	AA	AA	AA	AA	GG	CC	AA	GG	AG	AG	GG	AC	AG	AG	AG	AG	AC	AC	TT	AA	GG	AA	CC	AA	AT	GG	CC	AT	AC	AG	AA	AG
393D_3	393	0	0	1	1	AG	AG	CG	AA	AG	AC	AG	AT	CC	AG	AC	AG	AG	AC	AC	AG	AG	AC	AG	AG	AG	GG	GG	AA	AA	AA	AA	GG	CC	CC	TT	AA	GG	AA	CC	AA	TT	GG	CC	TT	CC	AA	AA	GG
393D_6	393	0	0	2	1	AG	AG	CG	AA	AG	AC	AG	AT	CC	AG	AC	AG	AG	AC	AC	AG	AG	AC	AG	AG	AA	AA	GG	CC	GG	GG	GG	AA	AA	AA	TT	AA	GG	AA	CC	AA	AT	GG	CC	AT	AC	AG	AA	AG
393D_7	393	0	0	2	2	AA	AA	CC	AA	GG	AA	GG	AA	CC	AA	CC	AA	AA	AA	AA	AA	GG	CC	AA	GG	GG	GG	GG	AC	AG	AG	AG	AG	AC	AC	TT	AA	GG	AA	CC	AA	AA	GG	CC	AA	AA	GG	AA	AA
393D_8	393	0	0	2	1	AA	AA	CC	AA	GG	AA	GG	AA	CC	AA	CC	AA	AA	AA	AA	AA	GG	CC	AA	GG	AG	AG	GG	AC	AG	AG	AG	AG	AC	AC	TT	AA	GG	AA	CC	AA	AT	GG	CC	AT	AC	AG	AA	AG
393D_9	393	0	0	2	1	AA	AA	CC	AA	GG	AA	GG	AA	CC	AA	CC	AA	AA	AA	AA	AA	GG	CC	AA	GG	AG	AG	GG	AC	AG	AG	AG	AG	AC	AC	TT	AA	GG	AA	CC	AA	AA	GG	CC	AA	AA	GG	AA	AA
393F_10	393	0	0	2	2	AG	AG	CG	AA	AG	AC	AG	AT	CC	AG	AC	AG	AG	AC	AC	AG	AG	AC	AG	AG	AG	AG	GG	AC	AG	AG	AG	AG	AC	AC	TT	AA	GG	AA	CC	AA	AT	GG	CC	AT	AC	AG	AA	AG
393F_2	393	0	0	1	1	AA	AA	CC	AA	GG	AA	GG	AA	CC	AA	CC	AA	AA	AA	AA	AA	GG	CC	AA	GG	GG	GG	GG	AA	AA	AA	AA	GG	CC	CC	TT	AA	GG	AA	CC	AA	TT	GG	CC	TT	CC	AA	AA	GG
393F_3	393	0	0	1	1	AA	AA	CC	AA	GG	AA	GG	AA	CC	AA	CC	AA	AA	AA	AA	AA	GG	CC	AA	GG	AG	AG	GG	AC	AG	AG	AG	AG	AC	AA	TT	AA	GG	AA	CC	AA	AA	GG	CC	AA	AA	GG	AA	AA
393F_4	393	0	0	2	2	AG	AG	CG	AA	AG	AC	AG	AT	CC	AG	AC	AG	AG	AC	AC	AG	AG	AC	AG	AG	AA	AA	GG	CC	GG	GG	GG	AA	AA	AA	TT	AA	GG	AA	CC	AA	AA	GG	CC	AA	AA	GG	AA	AA
393F_5	393	0	0	1	1	AA	AA	CC	AA	GG	AA	GG	AA	CC	AA	CC	AA	AA	AA	AA	AA	GG	CC	AA	GG	AG	AG	GG	AC	AG	AG	AG	AG	AC	AC	TT	AA	GG	AA	CC	AA	AT	GG	CC	AT	CC	AA	AA	GG
393F_6	393	0	0	2	2	AG	AG	CG	AA	AG	AC	AG	AT	CC	AG	AC	AG	AG	AC	AC	AG	AG	AC	AG	AG	AA	AA	GG	CC	GG	GG	GG	AA	AA	AA	TT	AA	GG	AA	CC	AA	AA	GG	CC	AA	AA	GG	AA	AA
393F_9	393	0	0	1	2	AG	AG	CG	AA	AG	AC	AG	AT	CC	AG	AC	AG	AG	AC	AC	AG	AG	AC	AG	AG	AG	AG	GG	AC	AG	AG	AG	AG	AC	AC	TT	AA	GG	AA	CC	AA	AT	GG	CC	AT	AC	AG	AA	AG
431A_2	431	0	0	1	2	AG	AG	CG	AA	AG	AC	AG	AT	CC	AG	AC	AG	AG	AC	AC	AG	AG	AC	AG	AG	AG	AG	GG	AC	AG	AG	AG	AG	AC	AC	TT	AA	GG	AA	CC	AA	AT	GG	CC	AT	AC	AG	AA	AG
431A_3	431	0	0	1	1	AG	AG	CG	AA	AG	AC	AG	AT	CC	AG	AC	AG	AG	AC	AC	AG	AG	AC	AG	AG	AG	AG	GG	AC	AG	AG	AG	AG	AC	AC	TT	AA	GG	AA	CC	AA	AT	GG	CC	AT	AC	AG	AA	AG
431A_5	431	0	0	1	2	AG	AG	CG	AA	AG	AC	AG	AT	CC	AG	AC	AG	AG	AC	AC	AG	AG	AC	AG	AG	AG	AG	GG	AC	AG	AG	AG	AG	AC	AC	TT	AA	GG	AA	CC	AA	AT	GG	CC	AT	AC	AG	AA	AG
435D_6	435	0	0	2	1	AA	AA	CC	AA	GG	AA	GG	AA	CC	AA	CC	AA	AA	AA	AA	AA	GG	CC	AA	GG	GG	GG	GG	AA	AA	AA	AA	GG	CC	CC	TT	AA	GG	AA	CC	AA	TT	GG	CC	TT	CC	AA	AA	GG
436D_10	436	0	0	1	2	AG	AG	CG	AA	AG	AC	AG	AT	CC	AG	AC	AG	AG	AC	AC	AG	AG	AC	AG	AG	AG	AG	GG	AC	GG	GG	GG	AA	AA	AA	TT	AA	GG	AA	CC	AA	AA	GG	CC	AA	AA	GG	AA	AG
436D_4	436	0	0	2	2	AG	AG	CG	AA	AG	AC	AG	AT	CC	AG	AC	AG	AG	AC	AC	AG	AG	AC	AG	AG	AG	AG	GG	AC	AG	AG	AG	AG	AC	AC	TT	AA	GG	AA	CC	AA	AT	GG	CC	AT	AC	AG	AA	AG
436D_5	436	0	0	2	2	AG	AG	CG	AA	AG	AC	AG	AT	CC	AG	AC	AG	AG	AC	AC	AG	AG	AC	AG	AG	AG	AG	GG	AC	AG	AG	AG	AG	AC	AC	TT	AA	GG	AA	CC	AA	AT	GG	CC	AT	AC	AG	AA	GG
436D_7	436	0	0	2	1	AA	AA	CC	AA	GG	AA	GG	AA	CC	AA	CC	AA	AA	AA	AC	AG	AG	AC	AG	AG	AG	AG	GG	AC	AG	AG	AG	AG	AC	AC	TT	AA	GG	AA	CC	AA	AT	GG	CC	AT	AC	AG	AA	AG
436D_9	436	0	0	2	1	AA	AA	CC	AA	GG	AA	GG	AA	CC	AA	CC	AA	AA	AA	AA	AA	GG	CC	AA	GG	GG	GG	GG	AA	AA	AA	AA	GG	CC	CC	TT	AA	GG	AA	CC	AA	TT	GG	CC	TT	CC	AA	AA	GG
508_E_4	508	0	0	1	2	AG	AG	CG	AA	AG	AC	AG	AT	CC	AA	CC	AA	AA	AA	AA	AA	GG	CC	AA	AG	AG	AG	GG	AC	AG	AG	AG	AG	AC	AC	TT	AA	GG	AA	CC	AA	AT	GG	CC	AT	AC	AG	AA	AG
508_E_5	508	0	0	2	2	GG	GG	GG	AA	AA	CC	AA	TT	CC	GG	AA	GG	GG	CC	CC	GG	AA	AA	GG	AG	AG	AG	GG	AC	AA	AA	AA	GG	CC	CC	TT	AA	GG	AA	CC	AA	TT	GG	CC	TT	CC	AA	AA	GG
508_E_7	508	0	0	1	2	GG	GG	GG	AA	AA	CC	AA	TT	CC	GG	AA	GG	GG	CC	CC	GG	AA	AA	GG	AA	AA	AA	GG	CC	AG	AG	AG	AG	AC	AC	TT	AA	GG	AA	CC	AA	AT	GG	CC	AT	AC	AG	AA	AG
508_E_8	508	0	0	1	2	GG	GG	GG	AA	AA	CC	AA	TT	CC	GG	AA	GG	GG	CC	CC	GG	AA	AA	GG	AA	AA	AA	GG	CC	AG	AG	AG	AG	AC	AC	TT	AA	GG	AA	CC	AA	AT	GG	CC	AT	AC	AG	AA	AG
508_E_9	508	0	0	2	2	GG	GG	GG	AA	AA	CC	AA	TT	CC	AG	AC	AG	AG	AC	AC	AG	AG	AC	AG	AG	AG	AG	GG	AC	AG	AG	AG	AG	AC	AC	TT	AA	GG	AA	CC	AA	AT	GG	CC	AT	AC	AG	AA	AG
508A_1	508	0	0	2	2	GG	GG	GG	AA	AA	CC	AA	TT	CC	AG	AC	AG	AG	AC	AC	AG	AG	AC	AG	AG	AG	AG	GG	AC	AG	AG	AG	AG	AC	AC	TT	AA	GG	AA	CC	AA	AT	GG	CC	AT	AC	AG	AA	AG
508B_2	508	0	0	1	2	AG	AG	CG	AA	AG	AC	AG	AT	CC	AG	AC	AG	AG	AC	AC	AG	AG	AC	AG	AG	AG	GG	GG	AA	AA	AA	AA	GG	CC	CC	TT	AA	GG	AA	CC	AA	TT	GG	CC	TT	CC	AA	AA	GG
508B_3	508	0	0	2	2	AG	AG	CG	AA	AG	AC	AG	AT	CC	AA	CC	AA	AA	AA	AA	AA	GG	CC	AA	GG	GG	GG	GG	AA	AA	AA	AA	GG	CC	CC	TT	AA	GG	AA	CC	AA	TT	GG	CC	TT	CC	AA	AA	GG
508B_5	508	0	0	1	1	GG	GG	GG	AA	AA	CC	AA	TT	CC	AG	AC	AG	AG	AC	AC	AG	AG	AC	AG	AG	AG	AG	GG	AC	AG	AG	AG	AG	AC	AC	TT	AA	GG	AA	CC	AA	AT	GG	CC	AT	AC	AG	AA	AG
508B_6	508	0	0	2	1	GG	GG	GG	AA	AA	CC	AG	AT	CC	AA	CC	AA	AA	AA	AA	AA	GG	CC	AA	GG	GG	GG	GG	AA	AA	AA	AA	GG	CC	CC	TT	AA	GG	AA	CC	AA	TT	GG	CC	TT	CC	AA	AA	GG
508C_3	508	0	0	1	1	GG	GG	GG	AA	AA	CC	AA	TT	CC	GG	AA	GG	GG	CC	CC	GG	AA	AA	GG	AA	AA	AA	GG	CC	AG	AG	AG	AG	AC	AC	TT	AA	GG	AA	CC	AA	AT	GG	CC	AT	AC	AG	AA	AG
508C_5	508	0	0	2	2	AG	AG	CG	AA	AG	AC	AG	AT	CC	AA	CC	AA	AA	AA	AA	AA	GG	CC	AA	GG	GG	GG	GG	AA	AA	AA	AA	GG	CC	CC	TT	AA	GG	AA	CC	AA	TT	GG	CC	TT	CC	AA	AA	GG
508D_1	508	0	0	1	2	GG	GG	GG	AA	AA	CC	AA	TT	CC	AG	AC	AG	AG	AC	AC	AG	AG	AC	AG	AG	AG	AG	GG	AC	AG	AG	AG	AG	AC	AC	TT	AA	GG	AA	CC	AA	AT	GG	CC	AT	AC	AG	AA	AG
508D_10	508	0	0	1	2	AG	AG	CG	AA	AG	AC	AG	AT	CC	AA	CC	AA	AA	AA	AA	AA	GG	CC	AA	GG	GG	GG	GG	AA	AA	AA	AA	GG	CC	CC	TT	AA	GG	AA	CC	AA	TT	GG	CC	TT	CC	AG	AA	AG
508D_3	508	0	0	2	1	AG	AG	CG	AA	AG	AC	AG	AT	CC	AA	CC	AA	AA	AA	AA	AA	GG	CC	AA	GG	GG	GG	GG	AA	AA	AA	AA	GG	CC	CC	TT	AA	GG	AA	CC	AA	TT	GG	CC	TT	CC	AA	AA	GG
508D_4	508	0	0	1	1	GG	GG	GG	AA	AA	CC	AA	TT	CC	GG	AA	GG	GG	CC	CC	GG	AA	AA	GG	AA	AG	AG	GG	AC	AA	AA	AA	GG	CC	CC	TT	AA	GG	AA	CC	AA	TT	GG	CC	TT	CC	AA	AA	GG
508D_5	508	0	0	2	1	AG	AG	CG	AA	AG	AC	AG	AT	CC	AA	CC	AA	AA	AA	AA	AA	GG	CC	AA	GG	GG	GG	GG	AA	AA	AA	AA	GG	CC	CC	TT	AA	GG	AA	CC	AA	TT	GG	CC	TT	CC	AA	AA	GG
508D_6	508	0	0	2	1	GG	GG	GG	AA	AA	CC	AA	TT	CC	GG	AA	GG	GG	CC	AC	AG	AG	AC	AG	AG	AG	AG	GG	AC	AA	AA	AA	GG	CC	CC	TT	AA	GG	AA	CC	AA	AT	GG	CC	AT	AC	AG	AA	AG
508D_9	508	0	0	1	1	AG	AG	CG	AA	AG	AC	AG	AT	CC	AG	AC	AG	AG	CC	CC	GG	AA	AA	GG	AA	AA	AA	GG	CC	AG	AG	AG	AG	AC	AC	TT	AA	GG	AA	CC	AA	AT	GG	CC	AT	AC	AG	AA	AG
508F_1	508	0	0	1	1	AG	AG	CG	AA	AG	AC	AG	AT	CC	AA	CC	AA	AA	AA	AA	AA	GG	CC	AA	GG	GG	GG	GG	AA	AA	AA	AG	AG	AC	AC	TT	AA	GG	AA	CC	AA	AT	GG	CC	AT	AC	AG	AA	AG
508F_10	508	0	0	2	2	AG	AG	CG	AA	AG	AC	AG	AT	CC	AA	CC	AA	AA	AA	AA	AA	GG	CC	AA	GG	GG	GG	GG	AA	AA	AA	AA	GG	CC	CC	TT	AA	GG	AA	CC	AA	TT	GG	CC	TT	CC	AA	AA	GG
508F_2	508	0	0	1	2	AG	AG	CG	AA	AG	AC	AG	AT	CC	AG	AC	AA	AA	AA	AA	AA	GG	CC	AA	GG	GG	GG	GG	AA	AA	AA	AA	GG	CC	CC	TT	AA	GG	AA	CC	AA	TT	GG	CC	TT	CC	AA	AA	GG
508F_3	508	0	0	1	2	AG	AG	CG	AA	AG	AC	AG	AT	CC	AA	CC	AA	AA	AA	AA	AA	GG	CC	AA	GG	GG	GG	GG	AA	AA	AA	AA	GG	CC	CC	TT	AA	GG	AA	CC	AA	TT	GG	CC	TT	CC	AA	AA	GG
508G_7	508	0	0	2	2	GG	GG	GG	AA	AA	CC	AA	TT	CC	AG	AC	AG	AG	AC	AC	AG	AG	AC	AG	AG	AG	AG	GG	AC	AG	AG	AG	AG	AC	AC	TT	AA	GG	AA	CC	AA	AT	GG	CC	AT	AC	AG	AA	AG
508G_8	508	0	0	2	2	AG	AG	CG	AA	AG	AC	AG	AT	CC	AA	CC	AA	AA	AA	AA	AA	GG	CC	AA	GG	GG	GG	GG	AA	AA	AA	AA	GG	CC	CC	TT	AA	GG	AA	CC	AA	TT	GG	CC	TT	CC	AA	AA	GG
508H_1	508	0	0	1	1	AG	AG	CG	AA	AG	AC	AG	AT	CC	AA	CC	AA	AA	AA	AA	AA	GG	CC	AA	GG	GG	GG	GG	AA	AA	AA	AA	GG	CC	CC	TT	AA	GG	AA	CC	AA	TT	GG	CC	TT	CC	AA	AA	GG
508H_10	508	0	0	1	1	AG	AG	CG	AA	AG	AC	AG	AT	CC	AA	CC	AA	AA	AA	AA	AA	GG	CC	AA	GG	GG	GG	GG	AA	AA	AA	AA	GG	CC	CC	TT	AA	GG	AA	CC	AA	TT	GG	CC	TT	CC	AA	AA	GG
508H_3	508	0	0	1	1	GG	GG	GG	AA	AA	CC	AA	TT	CC	GG	AA	GG	GG	CC	CC	GG	AA	AA	GG	AA	AA	AA	GG	CC	AG	AG	AG	AG	AC	AC	TT	AA	GG	AA	CC	AA	AT	GG	CC	AT	AC	AG	AA	AG
508H_7	508	0	0	2	2	GG	GG	GG	AA	AA	CC	AA	TT	CC	AG	AC	AG	AG	AC	AC	AG	AG	AC	AG	AG	AG	AG	GG	AC	AG	AG	AG	AG	AC	AC	TT	AA	GG	AA	CC	AA	AT	GG	CC	AT	AC	AG	AA	AG
508H_8	508	0	0	1	1	GG	GG	GG	AA	AA	CC	AA	TT	CC	AG	AC	GG	GG	CC	CC	GG	AA	AA	GG	AG	AG	AG	GG	AC	AA	AA	AA	GG	CC	CC	TT	AA	GG	AA	CC	AA	TT	GG	CC	TT	CC	AA	AA	GG
508H_9	508	0	0	2	2	AG	AG	CG	AA	AG	AC	AG	AT	CC	AG	AC	AG	AG	AC	AC	AG	AG	AC	AG	AA	AA	AA	GG	CC	AG	AG	AG	AG	AC	AC	TT	AA	GG	AA	CC	AA	AT	GG	CC	AT	AC	AG	AA	AG
509_E_3	509	0	0	1	1	GG	GG	GG	AA	AA	CC	AA	TT	CC	GG	AA	GG	GG	CC	CC	GG	AA	AA	GG	AA	AA	AA	GG	CC	AG	AG	AG	AG	AC	AC	TT	AA	GG	AA	CC	AA	AT	GG	CC	AT	AA	GG	AA	AA
509_E_7	509	0	0	2	2	AG	AG	CG	AA	AG	AC	AG	AT	CC	AG	AC	AG	AG	AC	AC	AG	AG	AC	AG	AG	AG	AG	GG	AC	AA	AA	AA	GG	CC	CC	TT	AA	GG	AA	CC	AA	TT	GG	CC	TT	AC	AG	AA	AG
509A_1	509	0	0	1	2	AG	AG	CG	AA	AG	AC	AG	AT	CC	AG	AC	AG	AG	AC	AC	AG	AG	AC	AG	AG	AG	AG	GG	AC	GG	GG	GG	AA	AA	AA	TT	AA	GG	AA	CC	AA	AA	GG	CC	AA	AA	GG	AA	AA
509A_4	509	0	0	2	2	AG	AG	CG	AA	AG	AC	AG	AT	CC	AG	AC	AA	AG	AC	AC	AG	AG	AC	AG	AG	AG	AG	GG	AC	AA	AA	AA	GG	CC	CC	TT	AA	GG	AA	CC	AA	TT	GG	CC	TT	AC	AG	AA	AG
509A_5	509	0	0	2	2	GG	GG	GG	AA	AA	CC	AA	TT	CC	GG	AA	GG	GG	CC	CC	GG	AA	AA	GG	AA	AA	AA	GG	CC	GG	GG	GG	AA	AA	AA	TT	AA	GG	AA	CC	AA	AA	GG	CC	AA	AA	GG	AA	AG
509A_7	509	0	0	2	2	GG	GG	GG	AA	AA	CC	AA	TT	CC	GG	AA	GG	GG	CC	CC	GG	AA	AA	GG	AA	AA	AA	GG	CC	AG	AG	AG	AG	AC	AC	TT	AA	GG	AA	CC	AA	AT	GG	CC	AT	AA	GG	AA	AA
509A_9	509	0	0	2	2	GG	GG	GG	AA	AA	CC	AA	TT	CC	GG	AA	GG	GG	CC	CC	GG	AA	AA	GG	AA	AA	AA	GG	CC	AG	AG	AG	AG	AC	AC	TT	AA	GG	AA	CC	AA	AT	GG	CC	AT	AA	GG	AA	AA
509B_5	509	0	0	1	2	AG	AG	CG	AA	AG	AC	AG	AT	CC	AG	AC	AG	AG	AC	AC	AG	AG	AC	AG	AG	AG	AG	GG	AC	AG	AG	AG	AG	AC	AC	TT	AA	GG	AA	CC	AA	AT	GG	CC	AT	AC	AG	AA	AG
509B_6	509	0	0	2	2	AG	AG	CG	AA	AG	AC	AG	AT	CC	AG	AC	AG	GG	CC	CC	GG	AA	AA	GG	AA	AA	AA	GG	CC	GG	GG	GG	AA	AA	AA	TT	AA	GG	AA	CC	AA	AA	GG	CC	AA	AA	GG	AA	AA
509C_2	509	0	0	1	2	AG	AG	CG	AA	AG	AC	AG	AT	CC	AG	AC	AG	AG	AC	AC	AG	AG	AC	AG	AG	AG	AG	GG	AC	AG	AG	AG	AG	AC	AC	TT	AA	GG	AA	CC	AA	AT	GG	CC	AT	AC	AG	AA	AG
509C_4	509	0	0	2	1	AG	AG	CG	AA	AG	AC	AG	AT	CC	AG	AC	AG	AG	AC	AC	AG	AG	AC	AG	AG	AG	AG	GG	AC	AA	AA	AA	GG	CC	CC	TT	AA	GG	AA	CC	AA	TT	GG	CC	TT	AC	AG	AA	AG
509C_5	509	0	0	2	2	AG	AG	CG	AA	AG	AC	AG	AT	CC	AG	AC	AG	AG	AC	AC	AG	AG	AC	AG	AG	AG	AG	GG	AC	AA	AA	AA	GG	CC	CC	TT	AA	GG	AA	CC	AA	TT	GG	CC	TT	AC	AG	AA	AG
509D_4	509	0	0	2	2	AG	AG	CG	AA	AG	AC	AG	AT	CC	AG	AC	AG	AG	AC	AC	AG	AG	AC	AG	AG	AG	AG	GG	AC	AA	AA	AA	GG	CC	CC	TT	AA	GG	AA	CC	AA	TT	GG	CC	TT	AC	AG	AA	AG
509D_6	509	0	0	2	2	AG	AG	CG	AA	AG	AC	AG	AT	CC	AG	AC	AG	AG	AC	AC	AG	AG	AC	AG	AG	AG	AG	GG	AC	AG	AG	AG	AG	AC	AC	TT	AA	GG	AA	CC	AA	AT	GG	CC	AT	AC	AG	AA	AG
509D_7	509	0	0	1	2	AG	AG	CG	AA	AG	AC	AG	AT	CC	AG	AC	AG	AG	AC	AC	AG	AG	AC	AG	AG	AG	AG	GG	AC	AA	AA	AA	GG	CC	CC	TT	AA	GG	AA	CC	AA	TT	GG	CC	TT	AC	AG	AA	AG
509D_8	509	0	0	2	2	GG	GG	GG	AA	AA	CC	AA	TT	CC	GG	AA	GG	GG	CC	CC	GG	AA	AA	GG	AA	AA	AA	GG	CC	AA	AA	AA	GG	CC	CC	TT	AA	GG	AA	CC	AA	TT	GG	CC	TT	AC	AG	AA	AG
509F_10	509	0	0	2	1	AA	AA	CC	AA	GG	AA	GG	AA	CC	AA	CC	AA	AG	AC	AC	AG	AG	AC	AG	AG	AG	AG	GG	CC	GG	GG	GG	AA	AA	AA	TT	AA	GG	AA	CC	AA	AA	GG	CC	AA	AA	GG	AA	AA
509F_2	509	0	0	1	2	GG	GG	GG	AA	AA	CC	AA	TT	CC	GG	AA	GG	GG	CC	CC	GG	AA	AA	GG	AA	AA	AA	GG	CC	AG	AG	AG	AG	AC	AC	TT	AA	GG	AA	CC	AA	AT	GG	CC	AT	AA	GG	AA	AA
509F_3	509	0	0	2	2	GG	GG	GG	AA	AA	CC	AA	TT	CC	GG	AA	GG	GG	CC	CC	GG	AA	AA	GG	AA	AA	AA	GG	CC	AA	AA	AA	GG	CC	CC	TT	AA	GG	AA	CC	AA	TT	GG	CC	TT	AC	AG	AA	AG
509F_6	509	0	0	2	2	AG	AG	CG	AA	AG	AC	AG	AT	CC	AG	AC	AG	AG	AC	AC	AG	AG	AC	AG	AG	AG	AG	GG	AC	AA	AA	AA	GG	AC	AC	TT	AA	GG	AA	CC	AA	AT	GG	CC	AT	AC	AG	AA	AG
509F_7	509	0	0	1	1	AG	AG	CG	AA	AG	AC	AG	AT	CC	AG	AC	AG	AG	AC	AC	AG	AG	AC	AG	AG	AG	AG	GG	AC	AG	AG	AG	AG	AC	AC	TT	AA	GG	AA	CC	AA	AT	GG	CC	AT	AC	AG	AA	AG
509G_10	509	0	0	2	2	AG	AG	CG	AA	AG	AC	AG	AT	CC	AG	AC	AG	AG	AC	AC	AG	AG	AC	AG	AG	AG	AG	GG	AC	AA	AA	AA	GG	CC	CC	TT	AA	GG	AA	CC	AA	AA	GG	CC	AA	AA	GG	AA	AA
510A_4	510	0	0	1	2	AA	AA	CC	AA	GG	AA	GG	AA	CC	AA	CC	AA	AA	AA	AA	AA	GG	CC	AA	GG	GG	GG	GG	AA	AA	AA	AA	GG	CC	CC	TT	AA	GG	AA	CC	AA	TT	GG	CC	TT	AC	AG	AA	AG
510A_5	510	0	0	1	1	AA	AA	CC	AA	GG	AA	GG	AA	CC	AA	CC	AA	AA	AA	AA	AA	GG	CC	AA	GG	GG	GG	GG	AA	AA	AA	AA	GG	CC	CC	TT	AA	GG	AA	CC	AA	AT	GG	CC	AT	AC	AG	AA	AG
510A_6	510	0	0	2	2	AG	AG	CG	AA	AG	AC	AG	AT	CC	AG	AC	AG	AG	AC	AC	AG	AG	AC	AG	AG	AG	AG	GG	AC	AG	AG	AG	AG	AC	AC	TT	AA	GG	AA	CC	AA	AA	GG	CC	AA	AA	GG	AA	AA
510A_7	510	0	0	2	2	AG	AG	CG	AA	AG	AC	AG	AT	CC	AG	AC	AG	AG	AC	AC	AG	AG	AC	AG	AG	AG	AG	GG	AC	AG	AG	AG	AG	AC	AC	TT	AA	GG	AA	CC	AA	AT	GG	CC	AT	AC	AG	AA	AG
510A_8	510	0	0	1	1	AG	AG	CG	AA	AG	AC	AG	AT	CC	AG	AC	AG	AG	AC	AC	AG	AG	AC	AG	AG	AG	AG	GG	AC	AG	AG	AG	AG	AC	AC	TT	AA	GG	AA	CC	AA	AA	GG	CC	AA	AA	GG	AA	AA
510A_9	510	0	0	1	2	AG	AG	CG	AA	AG	AC	AG	AT	CC	AG	AC	AG	AG	AC	AC	AG	AG	AC	AG	AG	AG	AG	GG	AC	AG	AG	AG	AG	AC	AC	TT	AA	GG	AA	CC	AA	AT	GG	CC	AT	AC	AG	AA	AG
510B_6	510	0	0	2	2	AG	AG	CG	AA	AG	AC	AG	AT	CC	AG	AC	AG	AG	AC	AC	AG	AG	AC	AG	AG	GG	GG	GG	AA	AA	AA	AA	GG	CC	CC	TT	AA	GG	AA	CC	AA	TT	GG	CC	TT	CC	AA	AA	GG
511_E_1	511	0	0	2	2	AG	AG	CG	AA	AG	AC	AG	AT	CC	AG	AC	AG	AG	AC	AC	AG	AG	AC	AG	AG	AG	AG	GG	AC	AG	AG	AG	AG	AC	AC	TT	AA	GG	AA	CC	AA	AT	GG	CC	AT	AC	AG	AA	AG
511_E_2	511	0	0	1	2	AA	AA	CC	AA	GG	AA	GG	AA	CC	AA	CC	AA	AA	AA	AA	AA	GG	CC	AA	GG	GG	GG	GG	AA	AA	AA	AA	GG	CC	CC	TT	AA	GG	AA	CC	AA	TT	GG	CC	TT	CC	AA	AA	GG
511_E_7	511	0	0	2	1	AA	AA	CC	AA	GG	AA	GG	AA	CC	AA	CC	AA	AA	AA	AA	AA	GG	CC	AA	GG	GG	GG	GG	AA	AA	AA	AA	GG	CC	CC	TT	AA	GG	AA	CC	AA	TT	GG	CC	TT	CC	AA	AA	GG
511_E_8	511	0	0	1	2	AG	AG	CG	AA	AG	AC	AG	AT	CC	AG	AC	AG	AG	AC	AC	AG	AG	AC	AG	AG	AG	AG	GG	AC	AG	AG	AG	AG	AC	AC	TT	AA	GG	AA	CC	AA	AT	GG	CC	AT	AC	AG	AA	AG
511_E_9	511	0	0	2	2	AA	AA	CC	AA	GG	AA	GG	AA	CC	AA	CC	AA	AA	AA	AA	AA	GG	CC	AA	GG	GG	GG	GG	AA	AA	AA	AA	GG	CC	CC	TT	AA	GG	AA	CC	AA	TT	GG	CC	TT	CC	AA	AA	GG
511A_1	511	0	0	1	2	AG	AG	CG	AA	AG	AC	AG	AT	CC	AG	AC	AG	AG	AC	AC	AG	AG	AC	AG	AG	AG	AG	GG	AC	AG	AG	AG	AG	AC	AC	TT	AA	GG	AA	CC	AA	AT	GG	CC	AT	AC	AG	AA	AG
511A_2	511	0	0	2	2	AA	AA	CC	AA	GG	AA	GG	AA	CC	AA	CC	AA	AA	AA	AA	AA	GG	CC	AA	GG	GG	GG	GG	AA	AA	AA	AA	GG	CC	CC	TT	AA	GG	AA	CC	AA	TT	GG	CC	TT	CC	AA	AA	GG
511A_3	511	0	0	2	2	AA	AA	CC	AA	GG	AA	GG	AA	CC	AA	CC	AA	AA	AA	AA	AA	GG	CC	AA	GG	GG	GG	GG	AC	AG	AG	AG	AG	AC	AC	TT	AA	GG	AA	CC	AA	AT	GG	CC	AT	AC	AG	AA	AG
511A_5	511	0	0	2	2	AG	AG	CG	AA	AG	AC	AG	AT	CC	AG	AC	AG	AG	AC	AC	AG	AG	AC	AG	AG	AG	AG	GG	AC	AG	AG	AG	AG	AC	AC	TT	AA	GG	AA	CC	AA	TT	GG	CC	TT	CC	AA	AA	GG
511B_4	511	0	0	2	1	AA	AA	CC	AA	GG	AA	GG	AA	CC	AA	CC	AA	AA	AA	AA	AA	GG	CC	AA	GG	GG	GG	GG	AC	AG	AG	AG	AG	AC	AC	TT	AA	GG	AA	CC	AA	AT	GG	CC	AT	AC	AG	AA	AG
511B_5	511	0	0	1	1	AG	AG	CG	AA	AG	AC	AG	AT	CC	AA	CC	AA	AA	AA	AA	AA	GG	CC	AA	GG	GG	GG	GG	AA	AA	AA	AA	GG	CC	CC	TT	AA	GG	AA	CC	AA	TT	GG	CC	TT	CC	AA	AA	GG
511B_7	511	0	0	2	2	AA	AA	CC	AA	GG	AA	GG	AA	CC	AA	CC	AA	AA	AA	AA	AA	GG	CC	AA	GG	GG	GG	GG	AA	AA	AA	AA	GG	CC	CC	TT	AA	GG	AA	CC	AA	TT	GG	CC	TT	CC	AA	AA	GG
511B_8	511	0	0	2	2	AG	AG	CG	AA	AG	AC	AG	AT	CC	AG	AC	AG	AG	AC	AC	AG	AG	AC	AG	AG	AG	AG	GG	AC	AG	AG	AG	AG	AC	AC	TT	AA	GG	AA	CC	AA	AT	GG	CC	AT	AC	AG	AA	AG
511C_5	511	0	0	1	2	AA	AA	CC	AA	GG	AA	GG	AA	CC	AA	CC	AA	AA	AA	AA	AA	GG	CC	AA	GG	GG	GG	GG	AA	AA	AA	AA	GG	CC	CC	TT	AA	GG	AA	CC	AA	TT	GG	CC	TT	CC	AA	AA	GG
511C_6	511	0	0	1	1	AA	AA	CC	AA	GG	AA	GG	AA	CC	AA	CC	AA	AA	AA	AA	AA	GG	CC	AA	GG	GG	GG	GG	AA	AA	AA	AA	GG	CC	CC	TT	AA	GG	AA	CC	AA	TT	GG	CC	TT	CC	AA	AA	GG
511D_1	511	0	0	2	2	AA	AA	CC	AA	GG	AA	GG	AA	CC	AA	CC	AA	AA	AA	AA	AA	GG	CC	AA	GG	GG	GG	GG	AA	AA	AA	AA	GG	CC	CC	TT	AA	GG	AA	CC	AA	TT	GG	CC	TT	CC	AA	AA	GG
511D_4	511	0	0	1	1	AG	AG	CG	AA	AG	AC	AG	AT	CC	AG	AC	AG	AG	AC	AC	AG	AG	AC	AG	AG	AG	AG	GG	AC	AG	AG	AG	AG	AC	AC	TT	AA	GG	AA	CC	AA	AT	GG	CC	AT	AC	AG	AA	AG
511D_8	511	0	0	2	1	AA	AA	CC	AA	GG	AA	GG	AA	CC	AA	CC	AA	AA	AA	AA	AA	GG	CC	AA	GG	GG	GG	GG	AA	AA	AA	AA	GG	CC	CC	TT	AA	GG	AA	CC	AA	TT	GG	CC	TT	CC	AA	AA	GG
511D_9	511	0	0	1	2	AG	AG	CG	AA	AG	AC	AG	AT	CC	AG	AC	AG	AG	AC	AC	AG	AG	AC	AG	AG	AG	AG	GG	AC	AG	AG	AG	AG	AC	AC	TT	AA	GG	AA	CC	AA	AT	GG	CC	AT	AC	AG	AA	AG
511F_2	511	0	0	2	2	AG	AG	CG	AA	AG	AC	AG	AT	CC	AG	AC	AG	AG	AC	AC	AG	AG	AC	AG	AG	AG	AG	GG	AC	AG	AG	AG	AG	AC	AC	TT	AA	GG	AA	CC	AA	AT	GG	CC	AT	AC	AG	AA	AG
511F_4	511	0	0	1	1	AA	AA	CC	AA	GG	AA	GG	AA	CC	AA	CC	AA	AA	AA	AA	AA	GG	CC	AA	GG	GG	GG	GG	AA	AA	AA	AA	GG	CC	AC	TT	AA	GG	AA	CC	AA	AT	GG	CC	AT	AC	AG	AA	AG
511F_5	511	0	0	2	2	AG	AG	CG	AA	AG	AC	AG	AT	CC	AG	AC	AG	AG	AC	AC	AG	AG	AC	AG	AG	GG	GG	GG	AA	AA	AA	AA	GG	CC	CC	TT	AA	GG	AA	CC	AA	TT	GG	CC	TT	CC	AA	AA	GG
511F_6	511	0	0	1	2	AA	AA	CC	AA	GG	AA	GG	AA	CC	AA	CC	AA	AA	AA	AA	AA	GG	CC	AA	AG	AG	AG	GG	AC	AG	AG	AG	AG	AC	AC	TT	AA	GG	AA	CC	AA	AT	GG	CC	AT	AC	AG	AA	AG
511G_4	511	0	0	2	2	AG	AG	CG	AA	AG	AC	AG	AT	CC	AG	AC	AG	AG	AC	AC	AG	AG	AC	AG	AG	AG	AG	GG	AC	AG	AG	AG	AG	AC	AC	TT	AA	GG	AA	CC	AA	AT	GG	CC	AT	AC	AG	AA	AG
511I_11	511	0	0	2	1	AA	AA	CC	AA	GG	AA	GG	AA	CC	AA	CC	AA	AA	AA	AA	AA	GG	CC	AA	GG	GG	GG	GG	AA	AA	AA	AA	GG	CC	CC	TT	AA	GG	AA	CC	AA	TT	GG	CC	TT	CC	AA	AA	GG
511I_12	511	0	0	2	1	AG	AG	CG	AA	AG	AC	AG	AT	CC	AG	AC	AG	AG	AC	AC	AG	AG	AC	AG	AG	AG	AG	GG	AC	AG	AG	AG	AG	AC	AC	TT	AA	GG	AA	CC	AA	AT	GG	CC	AT	AC	AG	AA	AG
511I_13	511	0	0	1	1	AG	AG	CG	AA	AG	AC	AG	AT	CC	AG	AC	AG	AG	AC	AC	AG	AG	AC	AG	AG	AG	AG	GG	AC	AG	AG	AG	AG	AC	AC	TT	AA	GG	AA	CC	AA	AT	GG	CC	AT	AC	AG	AA	AG
511I_14	511	0	0	2	2	AA	AA	CG	AA	AG	AC	AG	AT	CC	AG	AC	AG	AG	AC	AC	AG	AG	AC	AG	AG	AG	AG	GG	AC	AG	AG	AG	AG	AC	AC	TT	AA	GG	AA	CC	AA	AT	GG	CC	AT	AC	AG	AA	AG
511I_4	511	0	0	1	2	AA	AA	CC	AA	GG	AA	GG	AA	CC	AA	CC	AA	AA	AA	AA	AA	GG	CC	AA	GG	GG	GG	GG	AA	AA	AA	AA	GG	CC	CC	TT	AA	GG	AA	CC	AA	TT	GG	CC	TT	AC	AG	AA	AG
511I_5	511	0	0	2	2	AG	AG	CG	AA	AG	AC	AG	AT	CC	AG	AC	AG	AG	AC	AC	AG	AG	AC	AG	AG	AG	AG	GG	AC	AG	AG	AG	AG	AC	AC	TT	AA	GG	AA	CC	AA	AT	GG	CC	AT	AC	AG	AA	AG
511I_7	511	0	0	1	2	AA	AA	CC	AA	GG	AA	GG	AA	CC	AA	AC	AG	AG	AC	AC	AG	AG	AC	AG	AG	AG	AG	GG	AC	AG	AG	AG	AG	AC	AC	TT	AA	GG	AA	CC	AA	AT	GG	CC	AT	AC	AG	AA	AG
512_E_1	512	0	0	2	1	AA	AA	CC	AA	GG	AA	GG	AA	CC	AA	CC	AA	AA	AA	AA	AA	GG	CC	AA	GG	GG	GG	GG	AA	AG	AG	AG	AG	AC	AC	TT	AA	GG	AA	CC	AA	AT	GG	CC	AT	AC	AG	AA	AG
512_E_10	512	0	0	1	2	AA	AA	CC	AA	GG	AA	GG	AA	CC	AA	CC	AA	AA	AA	AA	AA	GG	CC	AA	GG	AG	AG	GG	AC	AG	AG	AG	AG	AC	AC	TT	AA	GG	AA	CC	AA	AT	GG	CC	AT	AC	AG	AA	AG
512_E_3	512	0	0	1	2	AA	AA	CC	AA	GG	AA	GG	AA	CC	AA	CC	AA	AA	AA	AA	AA	GG	CC	AA	GG	AG	AG	GG	AC	AG	AG	AG	AG	AC	AC	TT	AA	GG	AA	CC	AA	AT	GG	CC	AT	AC	AG	AA	AG
512_E_4	512	0	0	1	1	AG	AG	CG	AA	AG	AC	AG	AT	CC	AG	AC	AG	AG	AC	AC	AG	AG	AC	AG	AG	AA	AA	GG	CC	GG	GG	GG	AA	AA	AA	TT	AA	GG	AA	CC	AA	AT	GG	CC	AT	AC	AG	AA	AG
512_E_6	512	0	0	2	2	AA	AA	CC	AA	GG	AA	GG	AA	CC	AA	CC	AA	AA	AA	AA	AA	GG	CC	AA	GG	GG	GG	GG	AA	AA	AA	AA	GG	CC	CC	TT	AA	GG	AA	CC	AA	TT	GG	CC	TT	CC	AA	AA	GG
512_E_7	512	0	0	1	2	AA	AA	CC	AA	GG	AA	GG	AA	CC	AA	CC	AA	AA	AA	AA	AA	GG	CC	AA	GG	AG	AG	GG	AC	AG	AG	AG	AG	AC	AC	TT	AA	GG	AA	CC	AA	AT	GG	CC	AT	AC	GG	AA	AA
512_E_8	512	0	0	1	2	AG	AG	CG	AA	AG	AC	AG	AT	CC	AG	AC	AG	AG	AC	AC	AG	AG	AC	AG	AG	AA	AA	GG	CC	GG	GG	GG	AA	AA	AA	TT	AA	GG	AA	CC	AA	AT	GG	CC	AT	AC	AG	AA	AG
512A_1	512	0	0	2	2	AG	AG	CG	AA	AG	AC	AG	AT	CC	AG	AC	AG	AG	AC	AC	AG	AG	AC	AG	AG	AG	AA	GG	CC	GG	GG	GG	AA	AA	AA	TT	AA	GG	AA	CC	AA	AA	GG	CC	AA	AC	AG	AA	AG
512A_2	512	0	0	2	2	AA	AA	CC	AA	GG	AA	GG	AA	CC	AA	CC	AA	AA	AA	AA	AA	GG	CC	AA	GG	GG	GG	GG	AA	AA	AA	AA	GG	CC	CC	TT	AA	GG	AA	CC	AA	TT	GG	CC	TT	AC	AG	AA	AG
512A_3	512	0	0	1	1	AA	AA	CC	AA	GG	AA	GG	AA	CC	AA	CC	AA	AA	AA	AA	AA	GG	CC	AA	GG	AG	AG	GG	AC	AG	AG	AG	AG	AC	AC	TT	AA	GG	AA	CC	AA	AT	GG	CC	AT	AC	AG	AA	AG
512A_4	512	0	0	2	2	GG	GG	GG	AA	AA	CC	AA	TT	CC	GG	AA	GG	GG	CC	CC	GG	AA	AA	GG	AA	AA	AA	GG	CC	GG	GG	GG	AA	AA	AA	TT	AA	GG	AA	CC	AA	AA	GG	CC	AA	AA	GG	AA	AA
512A_6	512	0	0	2	1	AG	AG	CG	AA	AG	AC	AG	AA	CC	AA	CC	AA	AA	AA	AA	AA	GG	CC	AA	GG	GG	GG	GG	AA	AA	AA	AA	GG	CC	CC	TT	AA	GG	AA	CC	AA	TT	GG	CC	TT	AC	AG	AA	AG
512B_10	512	0	0	2	1	AG	AG	CG	AA	AG	AC	AG	AT	CC	AG	AC	AG	AG	AC	AC	AG	AG	AC	AG	AG	AG	AG	GG	AC	AG	AG	AG	AG	AC	AC	TT	AA	GG	AA	CC	AA	AT	GG	CC	AT	AC	AG	AA	AG
512B_11	512	0	0	2	1	AA	AA	CC	AA	GG	AA	GG	AA	CC	AA	CC	AA	AA	AA	AA	AA	GG	CC	AA	GG	GG	GG	GG	AA	AG	AG	AG	AG	AC	AC	TT	AA	GG	AA	CC	AA	AT	GG	CC	AT	AC	AG	AA	AG
512B_3	512	0	0	2	1	AA	AA	CC	AA	GG	AA	GG	AA	CC	AG	AC	AG	AG	AC	AC	AG	AG	AC	AG	AG	AG	AG	GG	AC	AG	AG	AG	AG	AC	AC	TT	AA	GG	AA	CC	AA	AT	GG	CC	AT	AC	AG	AA	AG
512B_4	512	0	0	2	2	AG	AG	CG	AA	AG	AC	AG	AT	CC	AG	AC	AG	AG	AC	AC	AG	AG	AC	AG	AG	AG	AG	GG	AC	AG	AG	AG	AG	AC	AC	TT	AA	GG	AA	CC	AA	AT	GG	CC	AT	AC	AG	AA	AG
512B_8	512	0	0	2	1	GG	GG	GG	AA	AA	CC	AA	TT	CC	GG	AA	GG	GG	AC	AC	AG	AG	AC	AG	AG	AG	AG	GG	AC	AG	AG	AG	AG	AC	AC	TT	AA	GG	AA	CC	AA	AT	GG	CC	AT	AC	AG	AA	AG
512C_4	512	0	0	2	2	AG	AG	CG	AA	AG	AC	AG	AT	CC	AG	AC	AG	AG	AC	AC	AG	AG	AC	AG	AG	AG	AG	GG	AC	AA	AA	AA	GG	CC	CC	TT	AA	GG	AA	CC	AA	TT	GG	CC	TT	CC	AA	AA	GG
512C_5	512	0	0	1	2	AG	AG	CG	AA	AG	AC	AG	AT	CC	AG	AC	AG	AG	AC	AC	AG	AG	AC	AG	AG	AA	AA	GG	CC	GG	GG	GG	AA	AA	AA	TT	AA	GG	AA	CC	AA	AA	GG	CC	AA	AA	GG	AA	AA
512C_7	512	0	0	2	2	AG	AG	CG	AA	AG	AC	AG	AT	CC	AG	AC	AG	AG	AC	AC	AG	AG	AC	AG	AG	AG	AG	GG	AC	AG	AG	AG	AG	AC	AC	TT	AA	GG	AA	CC	AA	AT	GG	CC	AT	AC	AG	AA	AG
512C_8	512	0	0	2	1	AA	AA	CC	AA	GG	AA	GG	AA	CC	AA	CC	AA	AA	AA	AA	AA	GG	CC	AA	GG	GG	GG	GG	AA	AA	AA	AA	GG	CC	CC	TT	AA	GG	AA	CC	AA	TT	GG	CC	TT	CC	AA	AA	GG
512C_9	512	0	0	2	2	AA	AA	CC	AA	GG	AA	GG	AA	CC	AA	CC	AA	AA	AA	AA	AA	GG	CC	AA	GG	AG	AG	GG	AC	AG	AG	AG	AG	AC	AC	TT	AA	GG	AA	CC	AA	AT	GG	CC	AT	AC	AG	AA	AG
512D_3	512	0	0	1	1	AA	AA	CC	AA	GG	AA	GG	AA	CC	AA	CC	AA	AA	AA	AA	AA	GG	CC	AA	AG	AG	AG	GG	AC	AG	AG	AG	AG	AC	AC	TT	AA	GG	AA	CC	AA	AT	GG	CC	AT	AC	AG	AA	AG
512D_7	512	0	0	2	2	AG	AG	CG	AA	AG	AC	AG	AT	CC	AG	AC	AG	AG	AC	AC	AG	AG	AC	AG	AG	AG	AG	GG	AC	AG	AG	AG	AG	AC	AC	TT	AA	GG	AA	CC	AA	AT	GG	CC	AT	AC	AG	AA	AG
512D_9	512	0	0	1	2	AG	AG	CG	AA	AG	AC	AG	AT	CC	AG	AC	AG	AG	AA	AA	AA	GG	CC	AA	GG	AG	AG	GG	AC	AG	AG	AG	AG	AC	AC	TT	AA	GG	AA	CC	AA	AT	GG	CC	AT	AC	AG	AA	AG
512F_10	512	0	0	2	2	AG	AG	CG	AA	AG	AC	AG	AT	CC	AG	AC	AG	AG	AC	AC	AG	AG	AC	AG	AG	AA	AA	GG	CC	GG	GG	GG	AA	AA	AA	TT	AA	GG	AA	CC	AA	AA	GG	CC	AT	AC	AG	AA	AG
512F_11	512	0	0	2	2	AG	AG	CG	AA	AG	AC	AG	AT	CC	AG	AC	AG	AG	AC	AC	AG	AG	AC	AG	AG	AA	AA	GG	CC	GG	GG	GG	AA	AA	AA	TT	AA	GG	AA	CC	AA	AA	GG	CC	AA	AA	GG	AA	AA
512F_6	512	0	0	2	1	AG	AG	CG	AA	AG	AC	AG	AT	CC	AG	AC	AG	AG	AC	AC	AG	AG	AC	AG	AG	AG	AG	GG	AC	AG	AG	AG	AG	AC	AC	TT	AA	GG	AA	CC	AA	AT	GG	CC	AT	AC	AG	AA	AG
512F_8	512	0	0	2	2	AG	AG	CG	AA	AG	AC	AG	AT	CC	AG	AC	AG	AG	AC	AC	AG	AG	AC	AG	AG	AG	AG	GG	AC	AG	AG	AG	AG	AC	AC	TT	AA	GG	AA	CC	AA	TT	GG	CC	TT	CC	AA	AA	GG
512F_9	512	0	0	1	2	AA	AA	CC	AA	GG	AA	GG	AA	CC	AA	CC	AA	AA	AA	AA	AA	GG	CC	AA	GG	GG	GG	GG	AA	AA	AA	AA	GG	CC	CC	TT	AA	GG	AA	CC	AA	TT	GG	CC	TT	CC	AA	AA	GG
512G_1	512	0	0	1	2	AA	AA	CC	AA	GG	AA	GG	AA	CC	AA	CC	AA	AA	AA	AA	AA	GG	CC	AA	GG	AG	AG	GG	AC	AG	AG	AG	AG	AC	AC	TT	AA	GG	AA	CC	AA	AT	GG	CC	AT	AC	AG	AA	AG
512G_3	512	0	0	1	1	AG	AG	CG	AA	AG	AC	AG	AT	CC	AA	CC	AA	AA	AA	AA	AA	GG	CC	AA	GG	GG	GG	GG	AA	AA	AA	AA	GG	CC	CC	TT	AA	GG	AA	CC	AA	TT	GG	CC	TT	CC	AA	AA	AG
512G_5	512	0	0	1	1	AA	AA	CC	AA	GG	AA	GG	AA	CC	AA	CC	AA	AA	AA	AA	AA	GG	CC	AA	GG	AG	AG	GG	AC	AG	AG	AG	AG	AC	AC	TT	AA	GG	AA	CC	AA	AT	GG	CC	AT	AC	AG	AA	AG
512G_8	512	0	0	2	2	AG	AG	CG	AA	AG	AC	AG	AT	CC	AG	AC	AG	AG	AC	AC	AG	AG	AC	AG	AG	AA	AA	GG	CC	GG	GG	GG	AA	AA	AA	TT	AA	GG	AA	CC	AA	AA	GG	CC	AA	AA	GG	AA	AA
512G_9	512	0	0	2	2	AG	AG	CG	AA	AG	AC	AG	AT	CC	AG	AC	AG	AG	AC	AC	AG	AG	AC	AG	AG	AG	AG	GG	AC	AG	AG	AG	AG	AC	AC	TT	AA	GG	AA	CC	AA	AT	GG	CC	AT	AC	AG	AA	AG
512I_10	512	0	0	1	2	AA	AA	CC	AA	GG	AA	GG	AA	CC	AA	CC	AA	AA	AA	AA	AA	GG	CC	AA	GG	GG	GG	GG	AA	AA	AA	AA	GG	CC	CC	TT	AA	GG	AA	CC	AA	AT	GG	CC	AA	AA	GG	AA	AA
512I_11	512	0	0	1	2	AG	AG	CG	AA	AG	AC	AG	AT	CC	AG	AC	AG	AG	AC	AC	AG	AG	AC	AG	AG	AA	AA	GG	CC	GG	GG	GG	AA	AA	AA	TT	AA	GG	AA	CC	AA	AA	GG	CC	AA	AA	GG	AA	AA
512I_6	512	0	0	1	2	AG	AG	CG	AA	AG	AC	AG	AT	CC	AG	AC	AG	AG	AC	AC	AG	AG	AC	AG	AG	AA	AG	GG	AC	AG	AG	AG	AG	AC	AC	TT	AA	GG	AA	CC	AA	AT	GG	CC	AT	AC	AG	AA	GG
512I_7	512	0	0	1	2	AA	AA	CC	AA	GG	AA	GG	AA	CC	AA	CC	AA	AA	AA	AA	AA	GG	CC	AA	GG	GG	GG	GG	AA	AA	AA	AA	GG	CC	CC	TT	AA	GG	AA	CC	AA	TT	GG	CC	TT	CC	AA	AA	GG
512I_8	512	0	0	1	1	AG	AG	CG	AA	AG	AC	AG	AT	CC	AG	AC	AG	AG	AC	AC	AG	AG	AC	AG	AG	AG	AG	GG	AC	AG	AG	AG	AG	AC	AC	TT	AA	GG	AA	CC	AA	AT	GG	CC	AT	AC	AG	AA	AG
512I_9	512	0	0	2	2	AA	AA	CC	AA	GG	AA	GG	AA	CC	AA	CC	AA	AA	AA	AA	AA	GG	CC	AA	GG	AG	AG	GG	AC	AG	AG	AG	AG	AC	AC	TT	AA	GG	AA	CC	AA	AT	GG	CC	AT	CC	AA	AA	GG
512J_10	512	0	0	2	2	AA	AA	CC	AA	GG	AA	GG	AA	CC	AA	CC	AA	AA	AA	AA	AA	GG	CC	AA	GG	AG	AG	GG	AC	AG	AG	AG	AG	AC	AC	TT	AA	GG	AA	CC	AA	AA	GG	CC	AA	AA	GG	AA	AA
512J_11	512	0	0	2	1	AA	AA	CC	AA	GG	AA	GG	AA	CC	AA	CC	AA	AA	AA	AA	AA	GG	CC	AA	GG	GG	GG	GG	AC	AG	AG	AG	AG	AC	AC	TT	AA	GG	AA	CC	AA	AT	GG	CC	AT	AC	AG	AA	AG
512J_12	512	0	0	1	2	AG	AG	CG	AA	AG	AC	AG	AT	CC	AG	AC	AG	AG	AC	AC	AG	AG	AC	AG	AG	AA	AA	GG	CC	AG	AG	AG	AG	AC	AC	TT	AA	GG	AA	CC	AA	AT	GG	CC	AT	AC	AG	AA	AG
512J_3	512	0	0	1	1	AA	AA	CC	AA	GG	AA	GG	AA	CC	AA	CC	AA	AA	AA	AA	AA	GG	CC	AA	GG	GG	GG	GG	AA	AA	AA	AA	GG	CC	CC	TT	AA	GG	AA	CC	AA	TT	GG	CC	TT	CC	AA	AA	GG
512J_6	512	0	0	1	1	AG	AG	CG	AA	AG	AC	AG	AT	CC	AG	AC	AG	AG	AC	AC	AG	AG	AC	AG	AG	AA	AA	GG	CC	GG	GG	GG	AA	AA	AA	TT	AA	GG	AA	CC	AA	AT	GG	CC	AT	AC	AG	AA	AG
512J_7	512	0	0	2	2	AA	AA	CC	AA	GG	AA	GG	AA	CC	AA	CC	AA	AA	AA	AA	AA	GG	CC	AA	GG	AG	AG	GG	AC	AG	AG	AG	AG	AC	AC	TT	AA	GG	AA	CC	AA	AT	GG	CC	AT	AC	AG	AA	AG
512J_8	512	0	0	2	2	AG	AG	CG	AA	AG	AC	AG	AT	CC	AG	AC	AG	AG	AC	AC	AG	AG	AC	AG	GG	GG	GG	GG	AA	AA	AA	AA	GG	CC	CC	TT	AA	GG	AA	CC	AA	TT	GG	CC	TT	CC	AA	AA	GG
512J_9	512	0	0	2	2	AG	AG	CG	AA	AG	AC	AG	AT	CC	AG	AC	AG	AG	AC	AC	AG	AG	AC	AG	AG	AA	AA	GG	CC	GG	GG	GG	AA	AA	AA	TT	AA	GG	AA	CC	AA	AA	GG	CC	AA	AA	GG	AA	AA
512K_1	512	0	0	2	2	AG	AG	CG	AA	AG	AC	AG	AT	CC	AG	AC	AG	AG	AC	AC	AG	AG	AC	AG	AG	AG	AG	GG	AC	AG	AG	AG	AG	AC	AC	TT	AA	GG	AA	CC	AA	AT	GG	CC	AT	AC	AG	AA	AG
512K_2	512	0	0	1	2	AG	AG	CG	AA	AG	AC	AG	AT	CC	AG	AC	AG	AG	AC	AC	AG	AG	AC	AG	AG	AG	AG	GG	AC	AG	AG	AG	AG	AC	AC	TT	AA	GG	AA	CC	AA	AT	GG	CC	AT	AC	AG	AA	AG
512K_3	512	0	0	2	1	AA	AA	CC	AA	GG	AA	GG	AA	CC	AA	CC	AA	AA	AA	AA	AA	GG	CC	AA	GG	GG	GG	GG	AA	AA	AA	AA	GG	CC	CC	TT	AA	GG	AA	CC	AA	TT	GG	CC	TT	CC	AA	AA	GG
512K_4	512	0	0	1	2	AG	AG	CG	AA	AG	AC	AG	AT	CC	AG	AC	AG	AG	AC	AC	AG	AG	AC	00	AG	AA	AA	GG	CC	GG	GG	GG	AA	AA	AA	TT	AA	GG	AA	CC	AA	AA	GG	CC	AA	AC	AG	AA	AG
512K_5	512	0	0	2	2	AG	AG	CG	AA	AG	AC	AG	AT	CC	AG	AC	AG	AG	AC	AC	AG	AG	AC	AG	AG	AG	AG	GG	AC	AG	AG	AG	AG	AC	AC	TT	AA	GG	AA	CC	AA	AT	GG	CC	AT	AC	AG	AA	AG
512K_8	512	0	0	1	2	AG	AG	CG	AA	AG	AC	AG	AT	CC	AG	AC	AG	AG	AC	AC	AG	AG	AC	00	AG	AG	AG	GG	AC	AG	AG	AG	AG	AC	AC	TT	AA	GG	AA	CC	AA	AT	GG	CC	AT	AC	AG	AA	AG
513A_2	513	0	0	2	2	AA	AA	CC	AA	GG	AA	GG	AA	CC	AA	CC	AA	AA	AA	AA	AA	GG	CC	AA	GG	GG	GG	GG	AA	AG	AG	AG	AG	AC	AC	TT	AA	GG	AA	CC	AA	AT	GG	CC	AT	AC	AG	AA	AG
513A_4	513	0	0	2	2	AG	AG	CG	AA	AG	AC	AG	AT	CC	AG	AC	AG	AG	AC	AC	AG	AG	AC	AG	AG	AG	AG	GG	AC	GG	GG	GG	AA	AA	AA	TT	AA	GG	AA	CC	AA	AA	GG	CC	AA	AA	GG	AA	AA
513A_6	513	0	0	1	2	AG	AG	CG	AA	AG	AC	AG	AT	CC	AG	AC	AG	AG	AC	AC	AG	AG	AC	AG	AG	AG	AG	GG	AC	GG	GG	GG	AA	AA	AA	TT	AA	GG	AA	CC	AA	AA	GG	CC	AA	AA	GG	AA	AA
513A_7	513	0	0	2	2	AG	AG	CG	AA	AG	AC	AG	AT	CC	AG	AC	AG	AG	AA	AA	AA	GG	CC	AA	GG	GG	GG	GG	AA	AG	AG	AG	AG	AC	AC	TT	AA	GG	AA	CC	AA	AT	GG	CC	AT	AC	AG	AA	AG
513A_8	513	0	0	1	2	AA	AA	CC	AA	GG	AA	GG	AA	CC	AA	CC	AA	AA	AA	AA	AA	GG	CC	AA	GG	GG	GG	GG	AA	AG	AG	AG	AG	AC	AC	TT	AA	GG	AA	CC	AA	AT	GG	CC	AT	AC	AG	AA	AG
513B_3	513	0	0	2	2	AG	AG	CG	AA	AG	AC	AG	AT	CC	AG	AC	AG	AG	AC	AC	AG	AG	AC	AG	AG	AG	AG	GG	AC	GG	GG	GG	AA	AA	AA	TT	AA	GG	AA	CC	AA	AA	GG	CC	AA	AA	GG	AA	AA
513B_4	513	0	0	2	2	AG	AG	CG	AA	AG	AC	AG	AT	CC	AG	AC	AG	AG	AC	AC	AG	AG	AC	AG	AG	AG	AG	GG	AC	GG	GG	GG	AA	AA	AA	TT	AA	GG	AA	CC	AA	AA	GG	CC	AA	AA	GG	AA	AA
513C_2	513	0	0	2	2	AG	AG	CG	AA	AG	AC	AG	AT	CC	AG	AC	AG	AG	AC	AC	AG	AG	AC	AG	AG	AG	AG	GG	AC	GG	GG	GG	AA	AA	AA	TT	AA	GG	AA	CC	AA	AA	GG	CC	AA	AA	GG	AA	AA
513C_3	513	0	0	1	2	AG	AG	CG	AA	AG	AC	AG	AT	CC	AG	AC	AG	AG	AC	AC	AG	AG	AC	AG	AG	AG	AG	GG	AC	GG	GG	GG	AA	AA	AA	TT	AA	GG	AA	CC	AA	AA	GG	CC	AA	AA	GG	AA	AA
513C_5	513	0	0	2	2	AG	AG	CG	AA	AG	AC	AG	AT	CC	AG	AC	AG	AG	AC	AC	AG	AG	AC	AG	AG	AG	AG	GG	AC	GG	GG	GG	AA	AA	AA	TT	AA	GG	AA	CC	AA	AA	GG	CC	AA	AA	AG	AA	AG
513C_9	513	0	0	1	1	AG	AG	CG	AA	AG	AC	AG	AT	CC	AG	AC	AG	AG	AC	AC	AG	AG	AC	AG	AG	AG	AG	GG	AC	GG	GG	GG	AA	AA	AA	TT	AA	GG	AA	CC	AA	AA	GG	CC	AA	AA	GG	AA	AA
513D_10	513	0	0	1	2	AG	AG	CG	AA	AG	AC	AG	AT	CC	AG	AC	AG	AG	AC	AC	AG	AG	AC	AG	AG	AG	AG	GG	AC	GG	GG	GG	AA	AA	AA	TT	AA	GG	AA	CC	AA	AA	GG	CC	AA	AA	GG	AA	AA
513D_11	513	0	0	2	2	AG	AG	CG	AA	AG	AC	AG	AT	CC	AG	AC	AG	AG	AC	AC	AG	AG	AC	AG	AG	AG	AG	GG	AC	GG	GG	GG	AA	AA	AA	TT	AA	GG	AA	CC	AA	AA	GG	CC	AA	AA	GG	AA	AA
514_E_2	514	0	0	1	1	GG	GG	GG	AA	AA	CC	AA	TT	CC	GG	AA	GG	GG	CC	CC	GG	AA	AA	GG	AA	AA	AA	GG	CC	GG	GG	GG	AA	AA	AA	TT	AA	GG	AA	CC	AA	AA	GG	CC	AA	AA	GG	AA	AA
514_E_4	514	0	0	1	1	AG	AG	CG	AA	AG	AC	AG	AT	CC	AG	AC	AG	AG	AC	AC	AG	AG	AC	AG	AG	AG	AG	GG	AC	AG	AG	AG	AG	AC	AC	TT	AA	GG	AA	CC	AA	AT	GG	CC	AT	AC	AG	AA	AG
514_E_5	514	0	0	1	2	GG	GG	GG	AA	AA	CC	AA	TT	CC	GG	AA	GG	GG	CC	CC	GG	AA	AA	GG	AA	AA	AA	GG	CC	GG	GG	GG	AA	AA	AA	TT	AA	GG	AA	CC	AA	AA	GG	CC	AT	AC	AG	AA	AG
514_E_7	514	0	0	1	2	GG	GG	GG	AA	AA	CC	AA	TT	CC	GG	AA	GG	GG	CC	CC	GG	AA	AA	GG	AA	AA	AG	GG	AC	AG	AG	AG	AG	AC	AC	TT	AA	GG	AA	CC	AA	AT	GG	CC	AT	AC	AG	AA	AG
514A_1	514	0	0	2	2	AG	AG	CG	AA	AG	AC	AG	AT	CC	AG	AC	AG	AG	AC	AC	AG	AG	AC	AG	AG	AG	AG	GG	AC	AG	AG	AG	AG	AC	AC	TT	AA	GG	AA	CC	AA	TT	GG	CC	TT	AC	AG	AA	AG
514A_2	514	0	0	1	2	AG	AG	CG	AA	AG	AC	AG	AT	CC	AA	CC	AA	AG	AC	AC	AG	AG	AC	AG	AG	AG	AG	GG	AC	AG	AG	AG	AG	AC	AC	TT	AA	GG	AA	CC	AA	AT	GG	CC	AT	AC	AG	AA	AG
514A_3	514	0	0	2	2	AG	AG	CG	AA	AG	AC	AG	AA	CC	AA	CC	AA	AA	AA	AA	AA	GG	CC	AA	AG	AG	AG	GG	AC	AG	AG	AG	AG	AC	AC	TT	AA	GG	AA	CC	AA	AT	GG	CC	AT	AC	AG	AA	AG
514A_5	514	0	0	1	2	AG	AG	CG	AA	AG	AC	AG	AT	CC	AG	AC	AG	AG	AC	AC	AG	AG	AC	AG	AG	AG	AG	GG	AC	AG	AG	AG	AG	AC	CC	TT	AA	GG	AA	CC	AA	TT	GG	CC	TT	CC	AA	AA	GG
514A_6	514	0	0	2	1	GG	GG	GG	AA	AA	CC	AA	TT	CC	GG	AA	GG	GG	CC	CC	GG	AA	AA	GG	AA	AA	AA	GG	AC	AG	AG	AG	AG	AC	AC	TT	AA	GG	AA	CC	AA	AT	GG	CC	AT	AC	AG	AA	AG
514B_1	514	0	0	1	2	AA	AA	CC	AA	GG	AA	GG	AA	CC	AA	CC	AA	AA	AA	AA	AA	GG	CC	AA	GG	GG	GG	GG	AC	AG	AG	AG	AG	AC	AC	TT	AA	GG	AA	CC	AA	AT	GG	CC	AA	AA	GG	AA	AA
514B_10	514	0	0	1	2	GG	GG	GG	AA	AA	CC	AA	TT	CC	GG	AA	GG	GG	CC	AC	AG	AG	AC	AG	AG	AG	GG	GG	AA	AA	AA	AA	GG	CC	CC	TT	AA	GG	AA	CC	AA	AT	GG	CC	AT	AC	AG	AA	AG
514B_11	514	0	0	2	1	GG	GG	GG	AA	AA	CC	AA	TT	CC	GG	AA	GG	GG	CC	CC	GG	AA	AA	GG	AA	AA	AA	GG	CC	GG	GG	GG	AA	AA	AA	TT	AA	GG	AA	CC	AA	AA	GG	CC	AA	AA	GG	AA	AA
514B_4	514	0	0	1	2	AA	AA	CC	AA	GG	AA	GG	AA	CC	AA	CC	AA	AA	AA	AA	AA	GG	CC	AA	GG	GG	GG	GG	AA	AA	AA	AA	GG	CC	CC	TT	AA	GG	AA	CC	AA	TT	GG	CC	TT	CC	AG	AA	AG
514B_7	514	0	0	2	2	AG	AG	CG	AA	AG	AC	AG	AT	CC	AG	AC	AG	AG	AC	AC	AG	AG	AC	AG	AG	AA	AA	GG	CC	GG	GG	GG	AA	AA	AA	TT	AA	GG	AA	CC	AA	AA	GG	CC	AA	AA	GG	AA	AA
514B_8	514	0	0	2	1	AA	AA	CC	AA	GG	AA	GG	AA	CC	AA	CC	AA	AA	AA	AA	AA	GG	CC	AA	GG	GG	GG	GG	AA	AA	AA	AA	GG	CC	CC	TT	AA	GG	AA	CC	AA	TT	GG	CC	TT	CC	AA	AA	GG
514B_9	514	0	0	2	2	AG	AG	CG	AA	AG	AC	AG	AT	CC	AG	AC	AG	AG	AC	CC	GG	AA	AA	GG	AA	AG	AG	GG	AC	AG	AG	AG	AG	AC	AC	TT	AA	GG	AA	CC	AA	AT	GG	CC	AT	AC	AG	AA	AG
514C_1	514	0	0	2	2	AG	AG	CG	AA	AG	AC	AG	AT	CC	AG	AC	AA	AA	AA	AA	AA	GG	CC	AA	GG	GG	GG	GG	AA	AA	AA	AA	GG	CC	CC	TT	AA	GG	AA	CC	AA	TT	GG	CC	TT	CC	AA	AA	GG
514C_6_1	514	0	0	1	2	GG	GG	GG	AA	AA	CC	AA	TT	CC	GG	AA	GG	GG	CC	CC	GG	AA	AA	GG	AA	AA	AA	GG	CC	GG	GG	GG	AA	AA	AA	TT	AA	GG	AA	CC	AA	AA	GG	CC	AA	AA	GG	AA	AA
514C_6_2	514	0	0	1	2	AG	AG	CG	AA	AG	AC	AG	AT	CC	AG	AC	AG	AG	AA	AA	AA	GG	CC	AA	GG	GG	GG	GG	AA	AA	AA	AA	GG	CC	CC	TT	AA	GG	AA	CC	AA	TT	GG	CC	TT	CC	AA	AA	GG
514C_7	514	0	0	1	1	AG	AG	CG	AA	AG	AC	AG	AT	CC	AG	AC	AG	AG	AC	AC	AG	AG	AC	AG	AG	AG	AG	GG	AC	AG	AG	AG	AG	AC	AC	TT	AA	GG	AA	CC	AA	AA	GG	CC	AA	AA	GG	AA	AA
514C_8	514	0	0	1	2	GG	GG	GG	AA	AA	CC	AA	TT	CC	GG	AA	GG	GG	CC	CC	GG	AA	AA	GG	AA	AA	AA	GG	CC	GG	GG	GG	AA	AA	AA	TT	AA	GG	AA	CC	AA	AA	GG	CC	AA	AA	GG	AA	AA
514D_5	514	0	0	2	1	AA	AA	CC	AA	GG	AA	GG	AA	CC	AA	CC	AA	AA	AA	AA	AA	GG	CC	AA	GG	GG	GG	GG	AA	AA	AA	AA	GG	CC	CC	TT	AA	GG	AA	CC	AA	TT	GG	CC	TT	CC	AA	AA	GG
514D_9	514	0	0	1	1	AG	AG	CG	AA	AG	AC	AG	AT	CC	AG	AC	AG	AG	AC	AC	AG	AG	AC	AG	AG	AG	AG	GG	AC	AG	AG	AG	AG	AC	AC	TT	AA	GG	AA	CC	AA	AT	GG	CC	AT	AC	AG	AA	AG
514F_2	514	0	0	2	2	AG	AG	CG	AA	AG	AC	AG	AT	CC	AG	AC	AG	AG	AA	AA	AA	GG	CC	AA	GG	GG	GG	GG	AA	AA	AA	AA	GG	CC	CC	TT	AA	GG	AA	CC	AA	TT	GG	CC	TT	CC	AA	AA	GG
514F_3	514	0	0	1	1	GG	GG	GG	AA	AA	CC	AA	TT	CC	GG	AA	GG	GG	CC	CC	GG	AA	AA	GG	AA	AA	AA	GG	CC	GG	GG	GG	AA	AA	AA	TT	AA	GG	AA	CC	AA	AA	GG	CC	AA	AC	AG	AA	AG
514F_7	514	0	0	2	1	AA	AA	CC	AA	GG	AA	GG	AA	CC	AA	CC	AA	AA	AA	AA	AA	GG	CC	AA	GG	GG	GG	GG	AA	AA	AA	AA	GG	CC	CC	TT	AA	GG	AA	CC	AA	TT	GG	CC	TT	CC	AA	AA	GG
514F_8	514	0	0	2	2	AA	AA	CC	AA	GG	AA	GG	AA	CC	AA	CC	AA	AA	AA	AA	AA	GG	CC	AA	GG	GG	GG	GG	AA	AA	AA	AA	GG	CC	CC	TT	AA	GG	AA	CC	AA	TT	GG	CC	TT	CC	AA	AA	GG
514F_9	514	0	0	2	2	AG	AG	CG	AA	AG	AC	AG	AT	CC	AG	AC	AG	AG	AC	AC	AG	AG	AC	AG	AG	AG	AG	GG	AC	AG	AG	AG	AG	AC	AC	TT	AA	GG	AA	CC	AA	AT	GG	CC	AT	AC	AG	AA	GG
514G_6	514	0	0	2	1	AA	AA	CC	AA	GG	AA	GG	AA	CC	AG	AC	AG	AG	AC	AC	AG	AG	AC	AG	AG	AG	AG	GG	AC	AG	AG	AG	AG	AC	AC	TT	AA	GG	AA	CC	AA	AT	GG	CC	AT	AC	AG	AA	AG
514G_8	514	0	0	1	1	GG	GG	GG	AA	AA	CC	AA	TT	CC	GG	AA	GG	GG	CC	CC	GG	AA	AA	GG	AA	AA	AA	GG	CC	GG	GG	GG	AA	AA	AA	TT	AA	GG	AA	CC	AA	AA	GG	CC	AA	AA	GG	AA	AA
514G_9	514	0	0	2	2	AA	AA	CC	AA	GG	AA	GG	AA	CC	AA	CC	AA	AA	AA	AA	AA	GG	CC	AA	GG	GG	GG	GG	AA	AA	AA	AA	GG	CC	CC	TT	AA	GG	AA	CC	AA	TT	GG	CC	AT	AC	AG	AA	AG
514H_1	514	0	0	2	1	GG	GG	GG	AA	AA	CC	AA	TT	CC	GG	AA	GG	GG	CC	CC	GG	AA	AA	GG	AA	AA	AA	GG	CC	GG	GG	GG	AA	AA	AA	TT	AA	GG	AA	CC	AA	AA	GG	CC	AA	AA	AG	AA	AG
514H_7	514	0	0	1	2	AA	AA	CC	AA	GG	AA	GG	AA	CC	AA	CC	AA	AA	AA	AA	AA	GG	CC	AA	GG	GG	GG	GG	AC	AG	AG	AG	AG	AC	AC	TT	AA	GG	AA	CC	AA	AT	GG	CC	AT	AC	AG	AA	AG
514H_8	514	0	0	1	1	GG	GG	GG	AA	AA	CC	AA	TT	CC	GG	AA	GG	GG	CC	CC	GG	AA	AA	GG	AA	AA	AA	GG	CC	GG	GG	GG	AA	AA	AA	TT	AA	GG	AA	CC	AA	AA	GG	CC	AA	AA	GG	AA	AA
514H_9	514	0	0	2	2	AG	AG	CG	AA	AG	AC	AG	AT	CC	AG	AC	AG	AG	AC	AC	AG	AG	AC	AG	AG	AG	AG	GG	AC	AG	AG	AG	AG	AC	AC	TT	AA	GG	AA	CC	AA	AT	GG	CC	AT	AC	AG	AA	AG
514I_2	514	0	0	1	1	AG	AG	CG	AA	AG	AC	AG	AT	CC	GG	AA	GG	GG	CC	CC	GG	AA	AA	GG	AA	AA	AA	GG	CC	GG	GG	GG	AA	AA	AA	TT	AA	GG	AA	CC	AA	AA	GG	CC	AA	AA	GG	AA	AA
514I_6	514	0	0	2	1	AA	AA	CC	AA	GG	AA	GG	AA	CC	AA	CC	AA	AA	AA	AA	AA	GG	CC	AA	GG	GG	GG	GG	AA	AA	AA	AA	GG	CC	CC	TT	AA	GG	AA	CC	AA	TT	GG	CC	TT	AC	AG	AA	AG
514I_8	514	0	0	2	1	AG	AG	CG	AA	AG	AC	AG	AT	CC	AG	AC	AG	AG	AC	AC	AG	AG	AC	AG	AG	AG	AG	GG	AC	AG	AG	AG	AG	AC	AC	TT	AA	GG	AA	CC	AA	AT	GG	CC	AT	AC	AG	AA	AG
514I_9	514	0	0	1	1	AG	AG	CG	AA	AG	AC	AG	AT	CC	AG	AC	AG	AG	AC	AC	AG	AG	AC	AG	AG	AG	AG	GG	AC	AG	AG	AG	AG	AC	AC	TT	AA	GG	AA	CC	AA	AT	GG	CC	AT	AC	AG	AA	AG
613_E_2	613	0	0	1	1	AG	AG	CG	AA	AG	AC	AG	AT	CC	AG	AC	AG	AG	AC	AC	AG	AG	AC	AG	AG	AA	AA	GG	CC	GG	GG	AG	AG	AC	AC	TT	AA	GG	AA	CC	AA	AT	GG	CC	AT	AC	AG	AA	AG
613_E_3	613	0	0	1	1	AA	AA	CC	AA	GG	AA	GG	AA	CC	AA	CC	AA	AA	AA	AA	AA	GG	CC	AA	GG	AG	AG	GG	AC	AG	AG	AG	AG	AC	AC	TT	AA	GG	AA	CC	AA	TT	GG	CC	TT	CC	AA	AA	GG
613_E_4	613	0	0	2	2	GG	GG	GG	AA	AA	CC	AA	TT	CC	GG	AA	GG	GG	CC	AC	AG	AG	AC	AG	AG	AG	AG	GG	AC	AG	AG	AA	GG	CC	CC	TT	AA	GG	AA	CC	AA	TT	GG	CC	TT	CC	AA	AA	GG
613_E_6	613	0	0	2	2	AG	AG	CG	AA	AG	AC	AG	AT	CC	AG	AC	AG	AG	AC	AC	AG	AG	AC	AG	AG	AG	AG	GG	AC	AG	AG	AG	AG	AC	AC	TT	AA	GG	AA	CC	AA	AT	GG	CC	AT	AA	GG	AA	AA
6130_3	613	0	0	2	2	AA	AA	CC	AA	GG	AA	GG	AA	CC	AA	CC	AA	AA	AA	AA	AA	GG	CC	AA	GG	AG	AG	GG	AC	AG	AG	AA	GG	CC	CC	TT	AA	GG	AA	CC	AA	TT	GG	CC	TT	CC	AA	AA	GG
6130_4	613	0	0	2	1	AG	AG	CG	AA	AG	AC	AG	AT	CC	AG	AC	AG	AG	AC	AC	AG	AG	AC	AG	AG	AG	AG	GG	AC	AG	AG	AA	GG	CC	CC	TT	AA	GG	AA	CC	AA	TT	GG	CC	TT	CC	AA	AA	AG
6130_5	613	0	0	1	1	AA	AA	CC	AA	GG	AA	GG	AA	CC	AA	CC	AA	AA	AA	AA	AA	GG	CC	AA	GG	AG	AG	GG	AC	AG	AG	AG	AG	AC	AC	TT	AA	GG	AA	CC	AA	AT	GG	CC	AT	AC	AG	AA	AG
6130_6	613	0	0	2	2	AA	AA	CC	AA	GG	AA	GG	AA	CC	AA	CC	AA	AA	AA	AA	AA	GG	CC	AA	GG	AG	AG	GG	AC	AG	AG	AA	GG	CC	AC	TT	AA	GG	AA	CC	AA	AT	GG	CC	AT	AC	AG	AA	AG
6130_7	613	0	0	2	2	GG	GG	GG	AA	AA	CC	AA	TT	CC	GG	AA	GG	GG	CC	CC	GG	AA	AA	GG	AA	AA	AA	GG	CC	GG	GG	AG	AG	AC	AC	TT	AA	GG	AA	CC	AA	AT	GG	CC	AT	AC	AG	AA	AG
6130_8	613	0	0	2	1	AA	AA	CC	AA	GG	AA	GG	AA	CC	AG	AC	AG	AG	AC	AC	AG	AG	AC	AG	AG	AG	AG	GG	AC	AG	AG	AA	GG	CC	CC	TT	AA	GG	AA	CC	AA	TT	GG	CC	TT	CC	AA	AA	GG
613A_1	613	0	0	1	1	AG	AG	CG	AA	AG	AC	AG	AT	CC	AG	AC	AG	AG	AC	AC	AG	AG	AC	AG	AG	AA	AA	GG	CC	GG	GG	GG	AA	AA	AA	TT	AA	GG	AA	CC	AA	AA	GG	CC	AA	AA	GG	AA	AA
613A_10	613	0	0	2	2	AG	AG	CG	AA	AG	AC	AG	AT	CC	AG	AC	AG	AG	AC	AC	AG	AG	AC	AG	AG	AG	AG	GG	AC	AG	AG	AA	GG	CC	CC	TT	AA	GG	AA	CC	AA	TT	GG	CC	TT	CC	AA	AA	GG
613A_7	613	0	0	2	2	AG	AG	CG	AA	AG	AC	AG	AT	CC	AG	AC	AG	AG	AC	AC	AG	AG	AC	AG	AG	AA	AA	GG	CC	GG	GG	GG	AA	AA	AA	TT	AA	GG	AA	CC	AA	AA	GG	CC	AA	AA	GG	AA	AA
613A_8	613	0	0	2	2	AG	AG	CG	AA	AG	AC	AG	AT	CC	AG	AC	AG	AG	AC	AC	AG	AG	AC	AG	AG	AG	AG	GG	AC	AG	AG	AA	GG	CC	CC	TT	AA	GG	AA	CC	AA	TT	GG	CC	TT	CC	AA	AA	AG
613B_1	613	0	0	2	2	AG	AG	CG	AA	AG	AC	AG	AT	CC	AG	AC	AG	AG	AC	AC	AG	AG	AC	AG	AG	AG	AG	GG	AC	AG	AG	AA	GG	CC	CC	TT	AA	GG	AA	CC	AA	TT	GG	CC	TT	CC	AA	AA	GG
613B_2	613	0	0	2	1	AG	AG	CC	AA	GG	AA	GG	AA	CC	AA	CC	AA	AA	AA	AA	AA	GG	CC	AA	AG	AA	AA	GG	CC	GG	GG	GG	AA	AA	AA	TT	AA	GG	AA	CC	AA	AA	GG	CC	AA	AA	GG	AA	AA
613B_7	613	0	0	1	2	AG	AG	CG	AA	AG	AC	AG	AT	CC	AG	AC	AG	AG	AC	AC	AG	AG	AC	AA	GG	AG	AG	GG	AC	AG	AG	AG	AG	AC	AC	TT	AA	GG	AA	CC	AA	AT	GG	CC	AT	AC	AG	AA	AG
613C_2	613	0	0	2	2	AG	AG	CG	AA	AG	AC	AG	AT	CC	AG	AC	AG	AG	AC	AC	AG	AG	AC	AG	AG	AG	AG	GG	AC	AG	AG	AA	GG	CC	CC	TT	AA	GG	AA	CC	AA	TT	GG	CC	TT	CC	AA	AA	GG
613C_3	613	0	0	2	2	AA	AA	CC	AA	GG	AA	GG	AA	CC	AA	CC	AA	AA	AA	AA	AA	GG	CC	AA	GG	GG	GG	GG	AA	AG	AG	AG	AG	AC	AC	TT	AA	GG	AA	CC	AA	AT	GG	CC	AT	AC	AG	AA	AG
613C_4	613	0	0	1	2	AA	AA	CC	AA	GG	AA	GG	AA	CC	AA	CC	AA	AA	AA	AA	AA	GG	CC	AA	GG	AG	AG	GG	AC	AG	AG	AG	AG	AC	AC	TT	AA	GG	AA	CC	AA	AA	GG	CC	AA	AA	GG	AA	AA
613C_5	613	0	0	2	2	AG	AG	CG	AA	AG	AC	AG	AT	CC	AG	AC	AG	AG	AC	AC	AG	AG	AC	AG	AG	AA	AA	GG	CC	GG	GG	GG	AA	AA	AA	TT	AA	GG	AA	CC	AA	AA	GG	CC	AA	AC	AG	AA	AG
613C_7	613	0	0	2	1	GG	GG	GG	AA	AA	AC	AG	AT	CC	AG	AC	AG	AG	AC	AC	AG	AG	AC	AG	AG	AG	AG	GG	AC	AG	AG	AA	GG	CC	CC	TT	AA	GG	AA	CC	AA	TT	GG	CC	TT	CC	AA	AA	GG
613C_9	613	0	0	1	1	GG	GG	GG	AA	AA	CC	AA	TT	CC	GG	AA	GG	GG	CC	CC	GG	AA	AA	GG	AA	AA	AA	GG	CC	GG	GG	AG	AG	AC	AC	TT	AA	GG	AA	CC	AA	AT	GG	CC	AT	AC	AG	AA	AG
613D_2	613	0	0	1	1	AG	AG	CG	AA	AG	AC	AG	AT	CC	AG	AC	AG	AG	AC	AC	AG	AG	AC	AG	AG	AG	AG	GG	AC	AG	AG	AA	GG	CC	CC	TT	AA	GG	AA	CC	AA	TT	GG	CC	TT	CC	AA	AA	GG
613D_4	613	0	0	1	1	AG	AG	CG	AA	AG	AC	AG	AT	CC	AG	AC	AG	AG	AC	AC	AG	AG	AC	AG	AG	AA	AA	GG	CC	GG	GG	GG	AA	AA	AA	TT	AA	GG	AA	CC	AA	AA	GG	CC	AA	AA	GG	AA	AA
613D_7	613	0	0	2	1	AG	AG	CG	AA	AG	AC	AG	AT	CC	AG	AC	AG	AG	AC	AC	AG	AG	AC	AG	AG	AA	AA	GG	CC	GG	GG	GG	AA	AA	AA	TT	AA	GG	AA	CC	AA	AA	GG	CC	AA	AA	GG	AA	AA
613D_8	613	0	0	1	2	AG	AG	CG	AA	AG	AC	AG	AT	CC	AG	AC	AG	AG	AC	AC	AG	AG	AC	AG	AG	AA	AA	GG	CC	GG	GG	GG	AA	AA	AA	TT	AA	GG	AA	CC	AA	AA	GG	CC	AA	AC	AG	AA	AG
613F_4	613	0	0	2	1	AA	AA	CC	AA	GG	AA	GG	AA	CC	AA	CC	AA	AA	AA	AA	AA	GG	AC	AG	AG	AA	AA	GG	CC	GG	GG	AG	AG	AC	AC	TT	AA	GG	AA	CC	AA	AT	GG	CC	AT	AC	AG	AA	AG
613F_5	613	0	0	1	1	GG	GG	GG	AA	AA	CC	AA	TT	CC	GG	AA	GG	GG	CC	CC	GG	AA	AA	AG	AG	AG	AG	GG	AC	AG	AG	AG	AG	AC	AC	TT	AA	GG	AA	CC	AA	AT	GG	CC	AT	AC	AG	AA	AG
613F_6	613	0	0	1	2	GG	GG	GG	AA	AA	CC	AA	TT	CC	GG	AA	GG	GG	CC	CC	GG	AA	AA	AG	AG	AG	AG	GG	AC	AG	AG	AA	GG	CC	CC	TT	AA	GG	AA	CC	AA	TT	GG	CC	TT	CC	AA	AA	GG
613F_7	613	0	0	2	2	AA	AA	CC	AA	GG	AA	GG	AA	CC	AA	CC	AA	AA	AA	AA	AA	GG	CC	AA	GG	AG	AG	GG	AC	AG	AG	AG	AG	AC	AC	TT	AA	GG	AA	CC	AA	AT	GG	CC	AT	AC	AG	AA	AG
613F_9	613	0	0	2	2	GG	GG	GG	AA	AA	CC	AA	TT	CC	GG	AA	GG	GG	CC	CC	GG	AA	AA	GG	AA	AA	AA	GG	CC	GG	GG	AG	AG	AC	AC	TT	AA	GG	AA	CC	AA	AT	GG	CC	AT	AC	AG	AA	AG
613G_1	613	0	0	2	1	GG	GG	GG	AA	AA	CC	AA	TT	CC	GG	AA	GG	GG	CC	CC	GG	AA	AA	GG	AA	AA	AA	GG	CC	GG	GG	GG	AA	AA	AA	TT	AA	GG	AA	CC	AA	AA	GG	CC	AA	AA	GG	AA	AA
613G_4	613	0	0	2	1	GG	GG	GG	AA	AA	CC	AA	TT	CC	GG	AA	GG	GG	CC	CC	GG	AA	AA	GG	AA	AA	AA	GG	CC	AG	AG	AA	GG	CC	CC	TT	AA	GG	AA	CC	AA	TT	GG	CC	TT	CC	AA	AA	GG
613H_10	613	0	0	1	2	AG	AG	CG	AA	AG	AC	AG	AT	CC	AG	AC	GG	GG	CC	CC	GG	AA	AA	GG	AA	AA	AA	GG	CC	GG	GG	AG	AG	AC	AC	TT	AA	GG	AA	CC	AA	AT	GG	CC	AT	AC	AG	AA	AG
613H_11	613	0	0	1	2	AA	AA	CC	AA	GG	AA	GG	AA	CC	AA	CC	AA	AA	AA	AA	AA	GG	CC	AA	GG	AG	AG	GG	AC	AG	AG	AG	AG	AC	AC	TT	AA	GG	AA	CC	AA	AT	GG	CC	AT	AC	AG	AA	AG
613H_12	613	0	0	2	2	AG	AG	CG	AA	AG	AC	AG	AT	CC	AG	AC	AG	AG	AC	AC	AG	AG	AC	AG	AG	AG	AG	GG	AC	AG	AG	AG	AG	AC	AC	TT	AA	GG	AA	CC	AA	AT	GG	CC	AT	AC	AG	AA	AG
613H_2	613	0	0	1	2	AA	AA	CC	AA	GG	AA	GG	AA	CC	AA	CC	AA	AA	AA	AA	AA	GG	CC	AA	GG	AG	AG	GG	AC	GG	GG	GG	AA	AA	AA	TT	AA	GG	AA	CC	AA	AA	GG	CC	AA	AA	GG	AA	AA
613H_7	613	0	0	1	1	AG	AG	CG	AA	AG	AC	AG	AT	CC	AG	AC	AG	AG	AC	AC	AG	AG	AC	AG	AG	AA	AA	GG	CC	GG	GG	AG	AG	AC	AC	TT	AA	GG	AA	CC	AA	AT	GG	CC	AT	AC	AG	AA	AG
613I_10	613	0	0	1	2	GG	GG	GG	AA	AA	CC	AA	TT	CC	GG	AA	GG	GG	CC	CC	GG	AA	AA	GG	AA	AA	AA	GG	CC	GG	GG	AG	AG	AC	AC	TT	AA	GG	AA	CC	AA	AT	GG	CC	AT	AC	AG	AA	AG
613I_12	613	0	0	2	2	AG	AG	CG	AA	AG	AC	AG	AT	CC	AG	AC	AG	AG	AC	AC	AG	AG	AC	AG	AG	AG	AG	GG	AC	AG	AG	AA	GG	CC	CC	TT	AA	GG	AA	CC	AA	AT	GG	CC	AT	AC	AG	AA	AG
613I_13	613	0	0	1	2	GG	GG	GG	AA	AA	CC	AA	TT	CC	GG	AA	GG	GG	CC	CC	GG	AA	AA	GG	AA	AA	AA	GG	CC	GG	GG	AG	AG	AC	AC	TT	AA	GG	AA	CC	AA	AT	GG	CC	AT	AC	AG	AA	AG
613I_3	613	0	0	2	2	AG	AG	CG	AA	AG	AC	AG	AT	CC	AG	AC	AG	AG	AC	AC	AG	AG	AC	AG	AG	AA	AA	GG	CC	GG	GG	GG	AA	AA	AA	TT	AA	GG	AA	CC	AA	AA	GG	CC	AA	AC	AG	AA	AG
613I_4	613	0	0	2	1	AG	AG	CG	AA	AG	AC	AA	TT	CC	GG	AA	GG	GG	CC	CC	GG	AA	AA	GG	AA	AA	AA	GG	CC	GG	GG	AG	AG	AC	AC	TT	AA	GG	AA	CC	AA	AT	GG	CC	AT	AC	AG	AA	AG
613I_7	613	0	0	2	2	GG	GG	GG	AA	AA	AC	AG	AT	CC	AG	AC	AG	AG	AC	AC	AG	AG	AC	AG	AG	AG	AG	GG	AC	AG	AG	AA	GG	CC	CC	TT	AA	GG	AA	CC	AA	TT	GG	CC	TT	CC	AA	AA	GG
613I_8	613	0	0	2	1	AA	AA	CC	AA	GG	AA	GG	AA	CC	AA	CC	AG	AG	AC	AC	AG	AG	AC	AG	AG	AA	AA	GG	CC	GG	GG	GG	AA	AA	AA	TT	AA	GG	AA	CC	AA	AA	GG	CC	AA	AA	GG	AA	AA
613J_4	613	0	0	2	2	AG	AG	CG	AA	AG	AC	AG	AT	CC	AG	AC	AG	AG	AC	AC	AG	AG	AC	AG	AG	AA	AA	GG	CC	GG	GG	AG	AG	AC	AC	TT	AA	GG	AA	CC	AA	AT	GG	CC	AT	AC	AG	AA	AG
613J_5	613	0	0	2	2	AG	AG	CG	AA	AG	AC	AG	AT	CC	AG	AC	AG	AG	AC	AC	AG	AG	AC	AG	AG	AA	AA	GG	CC	GG	GG	AG	AG	AC	AC	TT	AA	GG	AA	CC	AA	AT	GG	CC	AT	AC	AG	AA	AG
613J_6	613	0	0	1	2	GG	GG	GG	AA	AA	CC	AA	TT	CC	GG	AA	GG	GG	CC	CC	GG	AA	AA	GG	AA	AA	AA	GG	CC	GG	GG	AG	AG	AC	AC	TT	AA	GG	AA	CC	AA	AT	GG	CC	AT	AC	AG	AA	AG
613K_1	613	0	0	1	2	AA	AA	CC	AA	GG	AA	GG	AA	CC	AA	CC	AA	AA	AA	AA	AA	GG	CC	AA	GG	AG	AG	GG	AC	AG	AG	AG	AG	AC	AC	TT	AA	GG	AA	CC	AA	AT	GG	CC	AT	AC	AG	AA	AG
613K_11	613	0	0	2	2	AG	AG	CG	AA	AG	AC	AG	AT	CC	AG	AC	AG	AG	AC	AC	AG	AG	AC	AG	AG	AG	AG	GG	AC	AG	AG	AA	GG	CC	CC	TT	AA	GG	AA	CC	AA	TT	GG	CC	TT	CC	AA	AA	GG
613K_3	613	0	0	1	2	AG	AG	CG	AA	AG	AC	AG	AT	CC	AG	AC	AG	AG	AC	AC	AG	AG	AC	AA	GG	AG	AG	GG	AC	AG	AG	AG	AG	AC	AC	TT	AA	GG	AA	CC	AA	TT	GG	CC	TT	CC	AA	AA	GG
613K_5	613	0	0	1	2	AG	AG	CG	AA	AG	AC	AG	AT	CC	AG	AC	AG	AG	AC	AC	AG	AG	AC	AG	AG	AA	AA	GG	CC	GG	GG	GG	AA	AA	AA	TT	AA	GG	AA	CC	AA	AA	GG	CC	AA	AA	GG	AA	AA
613K_9	613	0	0	2	2	AA	AA	CC	AA	GG	AA	GG	AA	CC	AA	CC	AA	AA	AA	AA	AA	GG	CC	AA	GG	AG	AG	GG	CC	GG	GG	GG	AA	AA	AA	TT	AA	GG	AA	CC	AA	AA	GG	CC	AA	AC	AG	AA	AG
613L_11	613	0	0	1	2	AG	AG	CG	AA	AG	AA	GG	AA	CC	AA	CC	AA	AA	AA	AA	AA	GG	CC	AA	GG	AG	AG	GG	AC	AG	AG	AG	AG	AC	AC	TT	AA	GG	AA	CC	AA	AT	GG	CC	AT	AC	AG	AA	AG
613L_2	613	0	0	2	2	AG	AG	CG	AA	AG	AC	AG	AT	CC	AG	AC	AG	AG	AC	AC	AG	AG	AC	AG	AG	AG	AG	GG	AC	AG	AG	AA	GG	CC	CC	TT	AA	GG	AA	CC	AA	TT	GG	CC	TT	CC	AA	AA	GG
613L_4	613	0	0	2	1	GG	GG	GG	AA	AA	CC	AA	TT	CC	GG	AA	GG	GG	CC	CC	GG	AA	AA	GG	AA	AA	AA	GG	CC	GG	GG	AG	AG	AC	AC	TT	AA	GG	AA	CC	AA	AT	GG	CC	AT	AC	AG	AA	AG
613L_5	613	0	0	2	2	AA	AA	CC	AA	GG	AA	GG	AA	CC	AA	CC	AA	AA	AA	AA	AA	GG	CC	AA	AG	AA	AA	GG	CC	GG	GG	GG	AA	AA	AA	TT	AA	GG	AA	CC	AA	AA	GG	CC	AA	AA	GG	AA	AA
613L_9	613	0	0	1	1	AA	AA	CC	AA	GG	AA	GG	AA	CC	AA	CC	AA	AA	AA	AA	AA	GG	CC	AA	GG	AG	AG	GG	CC	GG	GG	GG	AA	AA	AA	TT	AA	GG	AA	CC	AA	AA	GG	CC	AA	AA	GG	AA	AA
613M_10	613	0	0	1	2	GG	GG	GG	AA	AA	CC	AA	TT	CC	GG	AA	GG	GG	CC	CC	GG	AA	AA	GG	AA	AA	AA	GG	CC	GG	GG	AG	AG	AC	AC	TT	AA	GG	AA	CC	AA	AT	GG	CC	AT	AC	AG	AA	AG
613M_8	613	0	0	2	2	AG	AG	CG	AA	AG	AC	AG	AT	CC	AG	AC	AG	AG	AC	AC	AG	AG	AC	AG	AG	AA	AA	GG	CC	GG	GG	GG	AA	AA	AA	TT	AA	GG	AA	CC	AA	AA	GG	CC	AA	AA	AG	AA	AG
613N_2	613	0	0	1	1	AG	AG	CG	AA	AG	AC	AG	AT	CC	AG	AC	AG	AG	AC	AC	AG	AG	AC	AG	AG	AG	AG	GG	AC	AG	AG	AA	GG	CC	CC	TT	AA	GG	AA	CC	AA	TT	GG	CC	TT	CC	AA	AA	GG
613N_3	613	0	0	1	2	AA	AA	CC	AA	GG	AA	GG	AA	CC	AA	CC	AA	AA	AA	AA	AA	GG	CC	AA	AG	AA	AA	GG	CC	GG	GG	GG	AA	AA	AA	TT	AA	GG	AA	CC	AA	AA	GG	CC	AA	AA	GG	AA	AA
613N_4	613	0	0	1	2	AG	AG	CG	AA	AG	AC	AG	AT	CC	AG	AC	AG	AG	AC	AC	AG	AG	AC	AG	AG	AA	AA	GG	CC	GG	GG	GG	AA	AA	AA	TT	AA	GG	AA	CC	AA	AA	GG	CC	AA	AA	GG	AA	AA
614A_1	614	0	0	1	2	AG	AG	CG	AA	AG	AC	AG	AT	CC	AG	AC	AG	AG	AC	AC	AG	AG	AC	AG	AG	AG	AG	GG	AC	GG	GG	GG	AA	AA	AA	TT	AA	GG	AA	CC	AA	AA	GG	CC	AA	AA	GG	AA	AA
614A_3	614	0	0	2	2	GG	GG	GG	AA	AA	CC	AA	TT	CC	GG	AA	GG	GG	CC	CC	GG	AA	AA	GG	AA	AA	AA	GG	CC	GG	GG	GG	AA	AA	AA	TT	AA	GG	AA	CC	AA	AA	GG	CC	AA	AA	GG	AA	AA
614A_9	614	0	0	2	2	AG	AG	CG	AA	AG	AC	AG	AT	CC	AA	CC	AA	AA	AA	AA	AA	GG	CC	AA	GG	GG	GG	GG	AA	AG	AG	AG	AG	AC	AC	TT	AA	GG	AA	CC	AA	AT	GG	CC	AT	AC	AG	AA	AG
614B_4	614	0	0	2	2	AG	AG	CG	AA	AG	AC	AG	AT	CC	AG	AC	AG	AG	AC	AC	AG	AG	AC	AG	AG	AG	AG	GG	AC	AG	AG	AG	AG	AC	AC	TT	AA	GG	AA	CC	AA	AT	GG	CC	AT	AC	AG	AA	AG
614B_5	614	0	0	1	1	AG	AG	CG	AA	AG	AC	AG	AT	CC	AG	AC	AG	AG	AC	AC	AG	AG	AC	AG	AG	AG	AG	GG	AC	AG	AG	AG	AG	AC	AC	TT	AA	GG	AA	CC	AA	AT	GG	CC	AT	AC	AG	AA	AG
614B_7	614	0	0	2	2	AA	AA	CC	AA	AG	AC	AG	AT	CC	AG	AC	AG	AG	AC	AC	AG	AG	AC	AG	AG	AG	AG	GG	AC	AG	AG	AG	AG	AC	AC	TT	AA	GG	AA	CC	AA	AT	GG	CC	AT	AC	AG	AA	AG
614C_1	614	0	0	1	2	AA	AA	CC	AA	GG	AA	GG	AA	CC	AA	CC	AA	AA	AC	AC	AG	AG	AC	AG	AG	AG	AG	GG	AC	GG	GG	GG	AA	AA	AA	TT	AA	GG	AA	CC	AA	AA	GG	CC	AA	AA	GG	AA	AA
614C_5	614	0	0	2	2	AA	AA	CC	AA	GG	AA	GG	AA	CC	AA	CC	AA	AA	AA	AA	AA	GG	CC	AA	GG	GG	GG	GG	AA	AG	AG	AG	AG	AC	AC	TT	AA	GG	AA	CC	AA	AT	GG	CC	AA	AA	GG	AA	AA
614C_6	614	0	0	2	2	GG	GG	GG	AA	AA	CC	AA	TT	CC	GG	AA	GG	GG	CC	CC	GG	AA	AA	GG	AA	AA	AA	GG	CC	GG	GG	GG	AA	AA	AA	TT	AA	GG	AA	CC	AA	AT	GG	CC	AT	AC	AG	AA	AG
614C_7	614	0	0	2	2	AG	AG	CG	AA	AG	AC	AG	AT	CC	AG	AC	AG	AG	AC	AC	AG	AG	AC	AG	AG	AG	AG	GG	AC	AG	AG	AG	AG	AC	AC	TT	AA	GG	AA	CC	AA	AT	GG	CC	AT	AC	AG	AA	AG
615A_2	615	0	0	2	2	AA	AA	CC	AA	GG	AA	GG	AA	CC	AA	CC	AA	AA	AA	AA	AA	GG	CC	AA	GG	GG	GG	GG	AA	AG	AG	AG	AG	AC	AC	TT	AA	GG	AA	CC	AA	AT	GG	CC	AT	AC	AG	AA	AG
615A_3	615	0	0	2	2	AG	AG	CG	AA	AG	AC	AG	AT	CC	AG	AC	AG	AG	AC	AC	AG	AG	AC	AG	AG	GG	GG	GG	AA	AG	AG	AG	AG	AC	AC	TT	AA	GG	AA	CC	AA	AT	GG	CC	AT	AC	AG	AA	AG
615A_4	615	0	0	2	2	AA	AA	CC	AA	GG	AA	GG	AA	CC	AA	CC	AA	AA	AA	AA	AA	GG	CC	AA	GG	GG	GG	GG	AA	AA	AA	AA	GG	CC	CC	TT	AA	GG	AA	CC	AA	TT	GG	CC	TT	CC	AA	AA	GG
615A_5	615	0	0	2	2	AG	AG	CG	AA	AG	AC	AG	AT	CC	AG	AC	AG	AG	AC	AC	AG	AG	AC	AG	AG	AG	AG	GG	AC	AG	AG	AG	AG	AC	AC	TT	AA	GG	AA	CC	AA	AA	GG	CC	AA	AA	GG	AA	AA
615A_6	615	0	0	1	2	AA	AA	CC	AA	GG	AA	GG	AA	CC	AA	CC	AA	AA	AA	AA	AA	GG	CC	AA	GG	GG	GG	GG	AA	AA	AA	AA	GG	CC	CC	TT	AA	GG	AA	CC	AA	TT	GG	CC	TT	CC	AA	AA	GG
615A_7	615	0	0	1	1	AA	AA	CC	AA	GG	AA	GG	AA	CC	AA	CC	AA	AA	AA	AA	AA	GG	CC	AA	GG	GG	GG	GG	AA	AG	AG	AG	AG	AC	AC	TT	AA	GG	AA	CC	AA	AT	GG	CC	AT	AC	AG	AA	AG
615A_8	615	0	0	1	2	AG	AG	CG	AA	AG	AC	AG	AT	CC	AG	AC	AG	AG	AC	AC	AG	AG	AC	AG	AG	AG	AG	GG	AC	GG	GG	GG	AA	AA	AA	TT	AA	GG	AA	CC	AA	AA	GG	CC	AA	AA	AG	AA	AG
615B_1	615	0	0	1	1	AG	AG	CG	AA	AG	AC	AG	AT	CC	AG	AC	AG	AG	AC	AC	AG	AG	AC	AG	AG	AG	AG	GG	AC	AG	AG	AG	AG	AC	AC	TT	AA	GG	AA	CC	AA	AT	GG	CC	AT	AC	AG	AA	AG
615B_10	615	0	0	2	2	AA	AA	CC	AA	GG	AA	GG	AA	CC	AA	CC	AA	AA	AA	AA	AA	GG	CC	AA	GG	GG	GG	GG	AA	AA	AA	AA	GG	CC	CC	TT	AA	GG	AA	CC	AA	AT	GG	CC	AT	AC	AG	AA	AG
615B_13	615	0	0	1	2	AG	AG	CG	AA	AG	AC	AG	AT	CC	AG	AC	AG	AG	AC	AC	AG	AG	AC	AG	AG	AG	AG	GG	AC	AG	AG	AG	AG	AC	AC	TT	AA	GG	AA	CC	AA	TT	GG	CC	TT	AC	AG	AA	AG
615B_14	615	0	0	1	2	AG	AG	CG	AA	AG	AC	AG	AT	CC	AG	AC	AG	AG	AC	AC	AG	AG	AC	AG	AG	AG	GG	GG	AA	AG	AG	AG	AG	AC	AC	TT	AA	GG	AA	CC	AA	AT	GG	CC	AT	AC	AG	AA	AG
615B_15	615	0	0	2	1	AA	AA	CC	AA	GG	AA	GG	AA	CC	AA	CC	AA	AA	AA	AA	AA	GG	CC	AA	GG	GG	GG	GG	AA	AA	AA	AA	GG	CC	CC	TT	AA	GG	AA	CC	AA	TT	GG	CC	TT	CC	AA	AA	GG
615B_16	615	0	0	1	2	AG	AG	CG	AA	AG	AC	AG	AT	CC	AG	AC	AG	AG	AC	AC	AG	AG	AC	AG	AG	AG	AG	GG	AC	AG	AG	AG	AG	AC	AC	TT	AA	GG	AA	CC	AA	AT	GG	CC	AT	AC	AG	AA	AG
615B_2	615	0	0	2	2	AA	AA	CC	AA	GG	AA	GG	AA	CC	AA	CC	AA	AA	AA	AA	AA	GG	CC	AA	GG	GG	GG	GG	AA	AA	AA	AA	GG	CC	CC	TT	AA	GG	AA	CC	AA	TT	GG	CC	TT	CC	AA	AA	GG
615B_5	615	0	0	1	2	AA	AA	CC	AA	GG	AA	GG	AA	CC	AA	CC	AA	AA	AA	AA	AA	GG	CC	AA	GG	GG	GG	GG	AC	AG	AG	AG	AG	AC	AC	TT	AA	GG	AA	CC	AA	AT	GG	CC	AT	AC	AG	AA	AG
615B_7	615	0	0	2	2	AA	AA	CC	AA	GG	AA	GG	AA	CC	AA	CC	AA	AA	AA	AA	AA	GG	CC	AA	GG	GG	GG	GG	AA	AG	AG	AG	AG	AC	AC	TT	AA	GG	AA	CC	AA	AT	GG	CC	AT	AC	AG	AA	AG
615B_8	615	0	0	2	2	AA	AA	CC	AA	GG	AA	GG	AA	CC	AA	CC	AA	AA	AA	AA	AA	GG	CC	AA	GG	GG	GG	GG	AA	AA	AA	AA	GG	CC	CC	TT	AA	GG	AA	CC	AA	TT	GG	CC	TT	CC	AA	AA	GG
616_E_4	616	0	0	2	1	AG	AG	CG	AA	AG	AC	AG	AT	CC	AG	AC	AG	AG	AC	AC	AG	AG	AC	AG	AG	AG	AG	GG	AC	GG	GG	GG	AA	AA	AA	TT	AA	GG	AA	CC	AA	AA	GG	CC	AA	AA	GG	AA	AA
616_E_5	616	0	0	1	2	AA	AA	CC	AA	GG	AA	GG	AA	CC	AA	CC	AA	AA	AA	AA	AA	GG	CC	AA	GG	GG	GG	GG	AA	AG	AG	AG	AG	AC	AC	TT	AA	GG	AA	CC	AA	AT	GG	CC	AT	AC	AG	AA	AG
616_E_6	616	0	0	2	2	AA	AA	CC	AA	GG	AA	GG	AA	CC	AA	CC	AA	AA	AA	AA	AA	GG	CC	AA	GG	GG	GG	GG	AA	AG	AG	AG	AG	AC	AC	TT	AA	GG	AA	CC	AA	AT	GG	CC	AT	AC	AG	AA	AG
616_E_7	616	0	0	2	2	AG	AG	CG	AA	AG	AC	AG	AT	CC	AG	AC	AG	AG	AC	AC	AG	AG	AC	AG	AG	AG	AG	GG	AC	GG	GG	GG	AA	AA	AA	TT	AA	GG	AA	CC	AA	AA	GG	CC	AA	AA	GG	AA	AA
616_E_8	616	0	0	2	1	AA	AA	CC	AA	GG	AA	GG	AA	CC	AA	CC	AA	AA	AA	AA	AA	GG	CC	AA	GG	GG	GG	GG	AA	AG	AG	AG	AG	AC	AC	TT	AA	GG	AA	CC	AA	AT	GG	CC	AT	AC	AG	AA	AG
616_E_9	616	0	0	1	2	AA	AA	CC	AA	GG	AA	GG	AA	CC	AA	CC	AA	AA	AA	AA	AA	GG	CC	AA	GG	GG	GG	GG	AA	AG	AG	AG	AG	AC	AC	TT	AA	GG	AA	CC	AA	AT	GG	CC	AT	AC	AG	AA	AG
616A_2	616	0	0	1	2	AG	AG	CG	AA	AG	AC	AG	AT	CC	AA	CC	AA	AA	AA	AA	AA	GG	CC	AA	GG	GG	GG	GG	AA	AG	AG	AG	AG	AC	AC	TT	AA	GG	AA	CC	AA	AT	GG	CC	AT	AC	AG	AA	AG
616A_5	616	0	0	2	1	AA	AA	CC	AA	GG	AA	GG	AA	CC	AA	CC	AA	AA	AA	AA	AA	GG	CC	AA	GG	GG	GG	GG	AA	GG	GG	GG	AA	AA	AA	TT	AA	GG	AA	CC	AA	AA	GG	CC	AA	AA	GG	AA	AA
616A_6	616	0	0	1	2	AA	AA	CC	AA	GG	AA	GG	AA	CC	AA	CC	AA	AA	AA	AA	AA	GG	CC	AA	GG	GG	GG	GG	AA	AG	AG	AG	AG	AC	AC	TT	AA	GG	AA	CC	AA	AT	GG	CC	AT	AC	AG	AA	AG
616A_7	616	0	0	2	2	AG	AG	CG	AA	AG	AC	AG	AT	CC	AG	AC	AG	AG	AC	AC	AG	AG	AC	AG	AG	AG	GG	GG	AA	AG	AG	AG	AG	AC	AC	TT	AA	GG	AA	CC	AA	AT	GG	CC	AT	AC	AG	AA	AG
616A_8	616	0	0	1	2	AA	AA	CC	AA	GG	AA	GG	AA	CC	AA	CC	AA	AA	AA	AA	AA	GG	CC	AA	GG	GG	GG	GG	AA	GG	GG	GG	AA	AA	AA	TT	AA	GG	AA	CC	AA	AA	GG	CC	AA	AA	GG	AA	AA
616B_4	616	0	0	2	2	AG	AG	CG	AA	AG	AC	AG	AT	CC	AG	AC	AG	AG	AC	AC	AG	AG	AC	AG	AG	AG	AG	GG	AC	GG	GG	GG	AA	AA	AA	TT	AA	GG	AA	CC	AA	AA	GG	CC	AA	AA	GG	AA	AA
616B_6	616	0	0	1	1	AA	AA	CC	AA	GG	AA	GG	AA	CC	AA	CC	AA	AA	AA	AA	AA	GG	CC	AA	GG	GG	GG	GG	AA	AG	AG	AG	AG	AC	AC	TT	AA	GG	AA	CC	AA	AT	GG	CC	AT	AC	AG	AA	AG
616F_2	616	0	0	2	2	AA	AA	CC	AA	GG	AA	GG	AA	CC	AA	CC	AA	AA	AA	AA	AA	GG	CC	AA	GG	GG	GG	GG	AA	AG	AG	AG	AG	AC	AC	TT	AA	GG	AA	CC	AA	AT	GG	CC	AT	AC	AG	AA	AG
616F_4	616	0	0	2	1	AG	AG	CG	AA	AG	AC	AG	AT	CC	AG	AC	AG	AG	AC	AC	AG	AG	AC	AG	AG	AG	AG	GG	AC	GG	GG	GG	AA	AA	AA	TT	AA	GG	AA	CC	AA	AA	GG	CC	AA	AA	GG	AA	AA
616F_5	616	0	0	2	1	AG	AG	CG	AA	AG	AC	AG	AT	CC	AG	AC	AG	AG	AC	AC	AG	AG	AC	AG	AG	AG	AG	GG	AC	GG	GG	GG	AA	AA	AA	TT	AA	GG	AA	CC	AA	AA	GG	CC	AA	AA	GG	AA	AA
616G_2	616	0	0	1	1	AA	AA	CC	AA	GG	AA	GG	AA	CC	AA	CC	AA	AA	AA	AA	AA	GG	CC	AA	GG	GG	GG	GG	AA	AG	AG	AG	AG	AC	AC	TT	AA	GG	AA	CC	AA	AT	GG	CC	AT	AC	AG	AA	AG
616G_3	616	0	0	2	1	AA	AA	CC	AA	GG	AA	GG	AA	CC	AA	CC	AA	AA	AA	AA	AA	GG	CC	AA	GG	GG	GG	GG	AA	AG	AG	AG	AG	AC	AC	TT	AA	GG	AA	CC	AA	AT	GG	CC	AT	AC	AG	AA	AG
616J_1	616	0	0	1	1	AG	AG	CG	AA	AG	AC	AG	AT	CC	AG	AC	AG	AG	AC	AC	AG	AG	AC	AG	AG	AG	AG	GG	AA	AG	AG	AG	AG	AC	AC	TT	AA	GG	AA	CC	AA	AT	GG	CC	AT	AC	AG	AA	AG
616K_1	616	0	0	2	1	AG	AG	CG	AA	AG	AC	AG	AT	CC	AA	CC	AA	AA	AA	AA	AA	GG	CC	AA	GG	GG	GG	GG	AA	AG	AG	AG	AG	AC	AC	TT	AA	GG	AA	CC	AA	AT	GG	CC	AT	AC	AG	AA	AG
616K_2	616	0	0	2	2	AG	AG	CG	AA	AG	AC	AG	AT	CC	AG	AC	AG	AG	AC	AC	AG	AG	AC	AG	AG	AG	AG	GG	AC	GG	GG	GG	AA	AA	AA	TT	AA	GG	AA	CC	AA	AT	GG	CC	AT	AC	AG	AA	AG
616K_4	616	0	0	1	1	AA	AA	CC	AA	GG	AA	GG	AA	CC	AA	CC	AA	AA	AA	AA	AA	GG	CC	AA	GG	GG	GG	GG	AA	AG	AG	AG	AG	AC	AC	TT	AA	GG	AA	CC	AA	AT	GG	CC	AT	AC	AG	AA	AG
616K_5	616	0	0	2	2	AA	AA	CC	AA	GG	AA	GG	AA	CC	AA	CC	AA	AA	AA	AA	AA	GG	CC	AA	GG	GG	GG	GG	AC	GG	GG	GG	AA	AA	AA	TT	AA	GG	AA	CC	AA	AA	GG	CC	AA	AA	GG	AA	AA
616K_7	616	0	0	1	1	AG	AG	CG	AA	AG	AC	AG	AT	CC	AG	AC	AG	AG	AC	AC	AG	AG	AC	AG	AG	GG	GG	GG	AA	AG	AG	AG	AG	AC	AC	TT	AA	GG	AA	CC	AA	AT	GG	CC	AT	AC	AG	AA	AG
616K_9	616	0	0	2	2	AG	AG	CG	AA	AG	AC	AG	AT	CC	AG	AC	AG	AG	AC	AC	AG	AG	AC	AG	AG	AG	AG	GG	AA	AG	AG	AG	AG	AC	AC	TT	AA	GG	AA	CC	AA	AT	GG	CC	AT	AC	AG	AA	AG
753A_11	753	0	0	1	2	AG	AG	CG	AA	AG	AC	AG	AT	CC	AG	AC	AG	AG	AC	AC	AG	AG	AC	AG	AG	AG	AG	GG	AC	AG	AG	AG	AG	AC	AC	TT	AA	GG	AA	CC	AA	AT	GG	CC	AT	AC	AG	AA	AG
753A_12	753	0	0	2	1	AA	AA	CC	AA	GG	AA	GG	AA	CC	AA	CC	AA	AA	AC	AC	AG	AG	AC	AG	AG	AG	AG	GG	AC	AG	AG	AG	AG	AC	AC	TT	AA	GG	AA	CC	AA	AT	GG	CC	AT	AC	AG	AA	AG
753A_3	753	0	0	1	2	AG	AG	CG	AA	AG	AC	AG	AT	CC	AG	AC	AG	AG	AC	AC	AG	AG	AC	AG	AG	AG	AG	GG	AC	AG	AG	AG	AG	AC	AC	TT	AA	GG	AA	CC	AA	AT	GG	CC	AT	AC	AG	AA	AG
753A_4	753	0	0	2	1	AA	AA	CC	AA	GG	AA	GG	AA	CC	AA	CC	AA	AA	AA	AA	AA	GG	CC	AA	GG	GG	GG	GG	AA	AA	AA	AA	GG	CC	CC	TT	AA	GG	AA	CC	AA	TT	GG	CC	TT	CC	AA	AA	GG
753A_5	753	0	0	2	2	AA	AA	CC	AA	GG	AA	GG	AA	CC	AA	CC	AA	AA	AA	AA	AA	GG	CC	AA	GG	GG	GG	GG	AA	AA	AA	AG	AG	AC	AC	TT	AA	GG	AA	CC	AA	AT	GG	CC	AT	AC	AG	AA	AG
753A_8	753	0	0	1	2	AA	AA	CC	AA	GG	AA	GG	AA	CC	AA	CC	AA	AA	AA	AA	AA	GG	CC	AA	GG	GG	GG	GG	AA	AG	AG	AG	AG	AC	AC	TT	AA	GG	AA	CC	AA	AT	GG	CC	AT	AC	AG	AA	AA
754A_1	754	0	0	1	2	AA	AA	CC	AA	GG	AA	GG	AA	CC	AA	CC	AA	AA	AA	AA	AA	GG	CC	AA	GG	GG	GG	GG	AA	AG	AG	AG	AG	AC	AC	TT	AA	GG	AA	CC	AA	AT	GG	CC	AT	AC	AG	AA	AA
754A_2	754	0	0	2	1	AA	AA	CC	AA	GG	AA	GG	AA	CC	AA	CC	AA	AA	AA	AA	AA	GG	CC	AA	GG	GG	GG	GG	AA	AG	AG	AG	AG	AC	AC	TT	AA	GG	AA	CC	AA	AT	GG	CC	AT	AC	AG	AA	AG
754A_3	754	0	0	1	2	AG	AG	GG	AA	AA	CC	AA	TT	CC	GG	AA	GG	GG	CC	CC	GG	AA	AA	GG	AA	AA	AA	GG	CC	AG	AG	AG	AG	AC	AC	TT	AA	GG	AA	CC	AA	AT	GG	CC	AT	AC	AG	AA	AG
754A_4	754	0	0	2	1	AA	AA	CC	AA	GG	AA	GG	AA	CC	AA	CC	AA	AA	AA	AA	AA	GG	CC	AA	GG	GG	GG	GG	AA	AG	AG	AG	AG	AC	AC	TT	AA	GG	AA	CC	AA	AT	GG	CC	AT	AC	AG	AA	AG
754A_5	754	0	0	1	2	AA	AA	CC	AA	GG	AA	GG	AA	CC	AA	CC	AA	AA	AC	AC	AG	AG	AC	AG	AA	AA	AA	GG	CC	GG	GG	GG	AA	AA	AA	TT	AA	GG	AA	CC	AA	AA	GG	CC	AA	AA	GG	AA	AA
754A_7	754	0	0	1	1	AG	AG	CG	AA	AG	AC	AG	AT	CC	AG	AC	AG	AG	AC	AC	AG	AG	AC	AG	AG	AG	AG	GG	AC	GG	GG	GG	AA	AA	AA	TT	AA	GG	AA	CC	AA	AT	GG	CC	AT	AC	AG	AA	AG
754A_8	754	0	0	2	2	AG	AG	CG	AA	AG	AC	AG	AT	CC	AG	AC	AG	AG	AC	AC	AG	AG	AC	AG	AG	AG	AG	GG	AC	AG	AG	AG	AG	AC	AC	TT	AA	GG	AA	CC	AA	AT	GG	CC	AT	AC	AG	AA	AG
755A_10	755	0	0	2	2	AG	AG	CG	AA	AG	AC	AG	AT	CC	AG	AC	AG	AG	AA	AA	AA	GG	CC	AA	GG	GG	GG	GG	AA	AA	AA	AA	GG	CC	CC	TT	AA	GG	AA	CC	AA	AT	GG	CC	AT	AC	AG	AA	AG
755A_11	755	0	0	1	2	AG	AG	CG	AA	AG	AC	AG	AT	CC	AG	AC	AG	AG	AC	AC	AG	AG	AC	AG	AG	AG	AG	GG	AC	GG	GG	GG	AA	AA	AA	TT	AA	GG	AA	CC	AA	AA	GG	CC	AA	AA	GG	AA	AA
755A_12	755	0	0	1	2	AG	AG	CG	AA	AG	AC	AG	AT	CC	AG	AC	AG	AG	AC	AC	AG	AG	AC	AG	AG	AG	AG	GG	AC	AG	AG	AG	AG	AC	AC	TT	AA	GG	AA	CC	AA	AT	GG	CC	AT	AC	AG	AA	AG
755A_5	755	0	0	1	2	AG	AG	CG	AA	AG	AC	AG	AT	CC	AG	AC	AG	AG	AC	AC	AG	AG	AC	AG	AG	AG	AG	GG	AC	GG	GG	GG	AA	AA	AA	TT	AA	GG	AA	CC	AA	AA	GG	CC	AA	AA	GG	AA	AA
755A_6	755	0	0	1	1	AG	AG	CG	AA	AG	AC	AG	AT	CC	AG	AC	AG	AG	AC	AC	AG	AG	AC	AG	AG	AG	AG	GG	AC	GG	GG	GG	AA	AA	AA	TT	AA	GG	AA	CC	AA	AA	GG	CC	AA	AA	GG	AA	AA
755A_7	755	0	0	1	2	AG	AG	CG	AA	AG	AC	AG	AT	CC	AG	AC	AG	AG	AC	AC	AG	AG	AC	AG	AG	AG	AG	GG	AC	AG	AG	AG	AG	AC	AC	TT	AA	GG	AA	CC	AA	AT	GG	CC	AT	AC	AG	AA	AG
755A_8	755	0	0	1	2	AA	AA	CC	AA	GG	AA	GG	AA	CC	AA	CC	AA	AA	AA	AA	AA	GG	CC	AA	GG	GG	GG	GG	AA	AG	AG	AG	AG	AC	AC	TT	AA	GG	AA	CC	AA	AT	GG	CC	AT	AC	AG	AA	AG
755A_9	755	0	0	2	1	AG	AG	CG	AA	AG	AC	AG	AT	CC	AG	AC	AG	AG	AC	AC	AG	AG	AC	AG	AG	AG	AG	GG	AC	AA	AA	AA	GG	CC	CC	TT	AA	GG	AA	CC	AA	TT	GG	CC	TT	CC	AA	AA	GG
B63A_1	B63	0	0	2	2	GG	GG	GG	AA	AA	CC	AA	TT	CC	GG	AA	GG	GG	CC	CC	GG	AA	AA	GG	AA	AA	AA	GG	CC	GG	GG	GG	AA	AA	AA	TT	AA	GG	AA	CC	AA	AA	GG	CC	AA	AA	GG	AA	AA
B63A_5	B63	0	0	1	2	AG	AG	CG	AA	AG	AC	AG	AT	CC	AG	AC	AG	AG	AC	AC	AG	AG	AC	AG	AG	AG	AG	GG	AC	AG	AG	AG	AG	AC	AC	TT	AA	GG	AA	CC	AA	AA	GG	CC	AA	AA	GG	AA	AA
B63A_8	B63	0	0	2	2	AG	AG	CG	AA	AG	AC	AG	AT	CC	AG	AC	AG	AG	CC	CC	GG	AA	AA	GG	AA	AA	AA	GG	CC	GG	GG	GG	AA	AA	AA	TT	AA	GG	AA	CC	AA	AA	GG	CC	AA	AA	GG	AA	AA
B63A_9	B63	0	0	2	2	AG	AG	CG	AA	AG	AC	AG	AT	CC	AG	AC	AG	AG	AC	AC	AG	AG	AC	AG	AG	AG	AG	GG	AC	AG	AG	AG	AG	AC	AC	TT	AA	GG	AA	CC	AA	AT	GG	CC	AT	AC	AG	AA	AG
B63D_3	B63	0	0	2	2	AA	AA	CC	AA	GG	AA	GG	AA	CC	AA	AC	AG	AG	AC	AC	AG	AG	AC	AG	AG	AG	AG	GG	AC	AG	AG	AG	AG	AC	AC	TT	AA	GG	AA	CC	AA	AT	GG	CC	AT	AC	AG	AA	AG
B63D_4	B63	0	0	1	2	AG	AG	CG	AA	AG	AC	AG	AT	CC	AG	AC	AG	AG	AC	AC	AG	AG	AC	AG	AG	AG	AG	GG	AC	AG	AG	AG	AG	AC	AC	TT	AA	GG	AA	CC	AA	AT	GG	CC	AT	AC	AG	AA	AG
B64B_1	B64	0	0	1	1	AG	AG	CG	AA	AG	AC	AG	AT	CC	AG	AC	AG	AG	AA	AA	AA	GG	CC	AA	GG	GG	GG	GG	AC	AG	AG	AG	AG	AC	AC	TT	AA	GG	AA	CC	AA	TT	GG	CC	TT	CC	AA	AA	GG
B64B_10	B64	0	0	2	1	GG	GG	GG	AA	AA	CC	AA	TT	CC	GG	AA	GG	GG	AC	AC	AG	AG	AC	AG	AG	AG	AG	GG	CC	GG	GG	GG	AA	AA	AA	TT	AA	GG	AA	CC	AA	AT	GG	CC	AT	AC	AG	AA	AG
B64B_3	B64	0	0	1	1	GG	GG	GG	AA	AA	CC	AA	TT	CC	GG	AA	GG	GG	AC	AC	AG	AG	AC	AG	AG	AG	AG	GG	CC	GG	GG	GG	AA	AA	AA	TT	AA	GG	AA	CC	AA	AT	GG	CC	AT	AC	AG	AA	AG
B64B_4	B64	0	0	1	1	AG	AG	CG	AA	AG	AC	AG	AT	CC	AG	AC	AG	AG	AA	AA	AA	GG	CC	AA	GG	GG	AG	GG	CC	GG	GG	GG	AA	AA	AA	TT	AA	GG	AA	CC	AA	AT	GG	CC	AT	AC	AG	AA	AG
B64B_5	B64	0	0	2	2	AG	AG	CG	AA	AG	AC	AG	AT	CC	AG	AC	AG	AG	AA	AA	AA	GG	CC	AA	GG	GG	GG	GG	AC	AG	AG	AG	AG	AC	AC	TT	AA	GG	AA	CC	AA	AT	GG	CC	AT	AC	AG	AA	AG
B64B_6	B64	0	0	1	2	AG	AG	CG	AA	AG	AC	AG	AT	CC	AG	AC	AG	AG	AA	AA	AA	GG	CC	AA	GG	GG	GG	GG	AC	AG	AG	AG	AG	AC	AC	TT	AA	GG	AA	CC	AA	TT	GG	CC	TT	CC	AA	AA	GG
B64B_8	B64	0	0	1	2	AA	AA	CC	AA	GG	AA	GG	AA	CC	AA	CC	AA	AA	AA	AA	AA	GG	CC	AA	GG	GG	GG	GG	AA	AA	AA	AA	GG	CC	CC	TT	AA	GG	AA	CC	AA	TT	GG	CC	TT	CC	AA	AA	GG
B64B_9	B64	0	0	2	1	AA	AA	CC	AA	GG	AA	GG	AA	CC	AA	CC	AA	AA	AA	AA	AA	GG	CC	AA	GG	GG	GG	GG	AC	AG	AG	AG	AG	AC	AA	TT	AA	GG	AA	CC	AA	AT	GG	CC	AT	AC	AG	AA	AG
B64C_2	B64	0	0	1	2	GG	GG	GG	AA	AA	CC	AA	TT	CC	GG	AA	GG	GG	AC	AC	AG	AG	AC	AG	AG	AG	AG	GG	CC	GG	GG	GG	AA	AA	AA	TT	AA	GG	AA	CC	AA	AT	GG	CC	AA	AA	GG	AA	AA
B64C_4	B64	0	0	2	2	AG	AG	CG	AA	AG	AC	AG	AT	CC	AG	AC	AG	AG	AA	AA	AA	GG	CC	AA	GG	GG	GG	GG	AC	AG	AG	AG	AG	AC	AC	TT	AA	GG	AA	CC	AA	TT	GG	CC	TT	AC	AG	AA	AG
B64C_5	B64	0	0	2	1	AG	AG	CG	AA	AG	AC	AG	AT	CC	AG	AC	AG	AG	AC	AC	AG	AG	AC	AG	AG	AG	AG	GG	AC	AG	AG	AG	AG	AC	AC	TT	AA	GG	AA	CC	AA	AT	GG	CC	AA	AA	GG	AA	AA
B64C_6	B64	0	0	2	2	AG	AG	CG	AA	AG	AC	AG	AT	CC	AG	AC	AG	AG	AA	AA	AA	GG	CC	AA	GG	GG	GG	GG	AC	AG	AG	AG	AG	AC	AC	TT	AA	GG	AA	CC	AA	TT	GG	CC	TT	CC	AA	AA	GG
B64C_7	B64	0	0	2	1	AG	AG	CG	AA	AG	AC	AG	AT	CC	AG	AC	AG	AG	AA	AA	AA	GG	CC	AA	GG	GG	GG	GG	AC	AG	AG	AG	AG	AC	AC	TT	AA	GG	AA	CC	AA	TT	GG	CC	AT	AC	AG	AA	AG
M27A_1	M27	0	0	2	2	GG	GG	GG	AA	AA	CC	AA	TT	CC	GG	AA	GG	GG	CC	CC	GG	AA	AA	GG	AA	AA	AA	GG	CC	GG	GG	GG	AA	AA	AA	TT	AA	GG	AA	CC	AA	AA	GG	CC	AA	AA	GG	AA	AA
M27A_3	M27	0	0	2	1	AG	AG	CG	AA	AG	AC	AG	AT	CC	AG	AC	AG	AG	AA	AA	AA	GG	CC	AA	GG	GG	GG	GG	AC	AG	AG	AG	AG	AC	AC	TT	AA	GG	AA	CC	AA	TT	GG	CC	TT	CC	AA	AA	GG
M39A_1	M39	0	0	1	2	GG	GG	GG	AA	AA	CC	AA	TT	CC	GG	AA	GG	GG	CC	CC	GG	AA	AA	GG	AA	AA	AA	GG	CC	GG	GG	GG	AA	AA	AA	TT	AA	GG	AA	CC	AA	AA	GG	CC	AA	AA	GG	AA	AA
M39A_3	M39	0	0	1	2	GG	GG	GG	AA	AA	CC	AA	TT	CC	GG	AA	GG	GG	CC	CC	GG	AA	AA	GG	AA	AA	AA	GG	CC	GG	GG	GG	AA	AA	AA	TT	AA	GG	AA	CC	AA	AA	GG	CC	AA	AA	GG	AA	AA
M39A_5	M39	0	0	2	2	AA	AA	CC	AA	GG	AA	GG	AA	CC	AA	AC	AG	AG	AC	AC	AG	AG	AC	AG	AG	AG	AG	GG	AC	AG	AG	GG	AA	AA	AA	TT	AA	GG	AA	CC	AA	AA	GG	CC	AA	AA	GG	AA	AA
M39A_6	M39	0	0	2	1	AG	AG	CG	AA	AG	AC	AG	AT	CC	AG	AC	AG	GG	AC	AC	AG	AG	AC	AG	AG	AG	AG	GG	CC	GG	GG	GG	AA	AA	AA	TT	AA	GG	AA	CC	AA	AT	GG	CC	AT	AC	AG	AA	AG
M39B_3	M39	0	0	1	2	GG	GG	GG	AA	AA	CC	AA	TT	CC	GG	AA	GG	GG	CC	CC	GG	AA	AA	GG	AA	AA	AA	GG	CC	GG	GG	GG	AA	AA	AA	TT	AA	GG	AA	CC	AA	AA	GG	CC	AA	AA	GG	AA	AA
M39B_4	M39	0	0	1	2	AG	AG	CG	AA	AG	AC	AG	AT	CC	AG	AC	AG	AG	AC	AC	AG	AG	AC	AG	AG	AG	AG	GG	AC	AG	AG	AG	AG	AC	AC	TT	AA	GG	AA	CC	AA	AT	GG	CC	AT	AC	AG	AA	AG
M39B_6	M39	0	0	2	2	AA	AA	CC	AA	AG	AC	AG	AT	CC	AG	AA	GG	GG	CC	CC	GG	AA	AA	GG	AA	AA	AA	GG	CC	GG	GG	GG	AA	AA	AA	TT	AA	GG	AA	CC	AA	AA	GG	CC	AA	AA	GG	AA	AA
M39B_7	M39	0	0	2	2	GG	GG	GG	AA	AA	CC	AA	TT	CC	GG	AA	GG	GG	CC	CC	GG	AA	AA	GG	AA	AA	AA	GG	CC	GG	GG	GG	AA	AA	AA	TT	AA	GG	AA	CC	AA	AA	GG	CC	AA	AA	GG	AA	AA
V11A_3	V11	0	0	2	1	AG	AG	CG	AA	AG	AC	AG	AT	CC	AG	AC	GG	GG	CC	CC	GG	AA	AA	GG	AG	AG	AG	GG	AC	AG	AG	AG	AG	AC	AC	TT	AA	GG	AA	CC	AA	AT	GG	CC	AT	AC	AG	AA	AG
V11A_4	V11	0	0	2	2	GG	GG	GG	AA	AA	CC	AA	TT	CC	GG	AA	GG	GG	CC	CC	GG	AA	AA	GG	AA	AA	AA	GG	CC	GG	GG	GG	AA	AA	AA	TT	AA	GG	AA	CC	AA	AT	GG	CC	AT	AC	AG	AA	AG
V11A_5	V11	0	0	1	2	AG	AG	CG	AA	AG	AC	AG	AT	CC	AG	AC	GG	GG	CC	CC	GG	AA	AA	GG	AA	AA	AA	GG	CC	GG	GG	GG	AA	AA	AA	TT	AA	GG	AA	CC	AA	AT	GG	CC	AT	AC	AG	AA	AG
V11A_6	V11	0	0	2	2	GG	GG	GG	AA	AA	CC	AA	TT	CC	GG	AA	GG	GG	CC	CC	GG	AA	AA	GG	AA	AA	AA	GG	CC	GG	GG	GG	AA	AA	AA	TT	AA	GG	AA	CC	AA	AT	GG	CC	AT	AC	AG	AA	AG
V22A_2	V22	0	0	2	1	AG	AG	CG	AA	AG	AC	AG	AT	CC	AG	AC	AG	AG	AC	AC	AG	AG	AC	AG	AG	AG	AG	GG	AC	AG	AG	AG	AG	AC	AC	TT	AA	GG	AA	CC	AA	AT	GG	CC	AT	AA	GG	AA	AA
V22A_4	V22	0	0	2	1	AG	AG	CG	AA	AG	AC	AG	AT	CC	AG	AC	AG	AG	AC	AC	AG	AG	AC	AG	AG	AG	AG	GG	AC	GG	GG	GG	AA	AA	AA	TT	AA	GG	AA	CC	AA	AA	GG	CC	AA	AA	GG	AA	AA
V22A_6	V22	0	0	1	1	GG	GG	GG	AA	AA	CC	AA	TT	CC	GG	AA	GG	GG	AC	AC	AG	AG	AC	AG	AG	AG	AG	GG	CC	GG	GG	GG	AA	AA	AA	TT	AA	GG	AA	CC	AA	AT	GG	CC	AT	AC	AG	AA	AG
V22B_1	V22	0	0	2	2	GG	GG	GG	AA	AA	CC	AA	TT	CC	GG	AA	GG	GG	AC	AC	AG	AG	AC	AG	AG	AG	AG	GG	CC	GG	GG	GG	AA	AA	AA	TT	AA	GG	AA	CC	AA	AT	GG	CC	AT	AC	AG	AA	AA
V22B_10	V22	0	0	1	2	AG	AG	CG	AA	AG	AC	AG	AT	CC	AG	AC	AG	AG	AC	AC	AG	AG	AC	AG	AA	AA	AA	GG	CC	GG	GG	GG	AA	AA	AA	TT	AA	GG	AA	CC	AA	AA	GG	CC	AA	AA	GG	AA	AA
V22B_2	V22	0	0	2	2	AG	AG	CG	AA	AG	AC	AG	AT	CC	AG	AC	AG	AG	AA	AA	AA	GG	CC	AA	GG	GG	GG	GG	AC	AG	AG	AG	AG	AC	AC	TT	AA	GG	AA	CC	AA	TT	GG	CC	TT	CC	AA	AA	GG
V22B_3	V22	0	0	1	1	GG	GG	GG	AA	AA	CC	AA	TT	CC	GG	AA	GG	GG	AC	AC	AG	AG	AC	AG	AG	AG	AG	GG	CC	GG	GG	GG	AA	AA	AA	TT	AA	GG	AA	CC	AA	AT	GG	CC	AT	AC	AG	AA	AG
V22B_7	V22	0	0	2	2	AG	AG	CG	AA	AG	AC	AG	AT	CC	AG	AC	AG	AG	AA	AA	AA	GG	CC	AA	GG	GG	GG	GG	AC	AG	AG	AG	AG	AC	AC	TT	AA	GG	AA	CC	AA	TT	GG	CC	TT	CC	AA	AA	GG
V22C_10	V22	0	0	2	2	GG	GG	GG	AA	AA	CC	AA	TT	CC	GG	AA	GG	GG	CC	CC	GG	AA	AA	GG	AA	AA	AA	GG	CC	GG	GG	GG	AA	AA	AA	TT	AA	GG	AA	CC	AA	AA	GG	CC	AA	AA	GG	AA	AA
V22C_3	V22	0	0	2	2	AG	AG	CG	AA	AG	AC	AG	AT	CC	AG	AC	AG	AG	AC	AC	AG	AG	AC	AG	AG	AG	AG	GG	AC	AG	AG	AG	AG	AC	AC	TT	AA	GG	AA	CC	AA	AT	GG	CC	AT	AC	AG	AA	AG
V22C_4	V22	0	0	2	2	GG	GG	GG	AA	AA	CC	AA	AT	CC	AG	AC	AG	AG	AA	AA	AA	GG	CC	AA	GG	GG	GG	GG	AC	AG	AG	AG	AG	AC	AC	TT	AA	GG	AA	CC	AA	TT	GG	CC	TT	CC	AA	AA	GG
V22C_5	V22	0	0	2	2	AG	AG	CG	AA	AG	AC	AG	AT	CC	AG	AC	AG	AG	AA	AA	AA	GG	CC	AA	GG	GG	GG	GG	AC	AG	AG	AG	AG	AC	AC	TT	AA	GG	AA	CC	AA	AT	GG	CC	AT	AC	AG	AA	AG
V22C_7	V22	0	0	2	2	AG	AG	CG	AA	AG	AC	AG	AT	CC	AG	AC	AG	AG	AA	AA	AA	GG	CC	AA	GG	GG	GG	GG	AC	AG	AG	AG	AG	AC	AC	TT	AA	GG	AA	CC	AA	TT	GG	CC	TT	CC	AA	AA	GG
[truncated: 1,325 more columns]
