# Supplementary material for: Combinatorial multiomic analysis from a pedigree of Sox10Dom Hirschsprung mice identifies multiple high confidence candidate modifiers of Enteric Nervous System development
Source: PLoS Comput Biol. 2026 Jul 6;22(7):e1014424. doi: 10.1371/journal.pcbi.1014424 (PMC13372245; doi:10.1371/journal.pcbi.1014424)
Supplement: S3 Table — (CSV) [file pcbi.1014424.s011.csv]

	Chrom	rs	Position	n_miss	allele1	allele0	af	beta	se	logl_H1	l_remle	l_mle	p_wald	p.val_unadj	p_score	p.val
1	1	rs3683945	3197400	0	G	A	0.457	5.230255e-03	0.007395298	1010.831	3.990357e-01	3.940423e-01	0.4796162	0.4812809	0.4899583	0.319106156157457
3	1	rs6269442	3492195	0	G	A	0.457	5.230255e-03	0.007395298	1010.831	3.990357e-01	3.940423e-01	0.4796162	0.4812809	0.4899583	0.319106156157457
5	1	rs13475701	4526088	0	G	C	0.457	5.881061e-03	0.00743285	1010.892	3.968264e-01	3.917097e-01	0.4290392	0.4318522	0.4418063	0.367503025843397
7	1	rs3716083	9023832	0	A	G	0.458	1.061398e-02	0.007517662	1011.564	3.887612e-01	3.835925e-01	0.1583636	0.161176	0.1680645	0.80034463420978
9	1	rs3722996	11269352	0	C	A	0.459	1.335232e-02	0.007701013	1012.059	3.835143e-01	3.781458e-01	0.08331925	0.08571349	0.0911228	1.07925464801771
11	1	rs13475729	12882165	0	A	G	0.46	1.375345e-02	0.007816999	1012.106	3.841619e-01	3.787132e-01	0.0788746	0.08094479	0.08590264	1.10306283019768
13	1	rs3671256	16278641	0	T	A	0.461	1.600768e-02	0.007920759	1012.584	3.785892e-01	3.731835e-01	0.04360374	0.04542861	0.04936484	1.36047625862816
15	1	rs13475750	19473729	0	G	A	0.447	1.776292e-02	0.007833919	1013.096	3.739457e-01	3.687786e-01	0.02362082	0.02497363	0.02777809	1.62670502986841
17	1	rs6404446	20784226	0	A	C	0.451	1.940543e-02	0.007823679	1013.576	3.680275e-01	3.629128e-01	0.0133235	0.01442444	0.01659519	1.87538167373795
19	1	mCV23695025	22168404	0	G	A	0.452	1.404670e-02	0.007764844	1012.151	3.709505e-01	3.659679e-01	0.07081209	0.0765664	0.08585576	1.14989258733803
21	1	rs6173215	22740997	0	G	A	0.454	1.602098e-02	0.007840554	1012.605	3.716416e-01	3.666575e-01	0.04133441	0.04433304	0.04961114	1.38368825703398
23	1	mCV24784983	25227218	0	C	A	0.425	1.211437e-02	0.007904013	1011.711	3.768865e-01	3.716390e-01	0.1257358	0.1330377	0.1452712	0.900541050644716
25	1	rs6166266	25891880	0	C	A	0.424	1.062633e-02	0.008001229	1011.429	3.804323e-01	3.749605e-01	0.1845159	0.1932028	0.2081989	0.733966204113405
27	1	rs3677683	27264311	0	G	A	0.425	1.073978e-02	0.007994434	1011.45	3.805488e-01	3.750686e-01	0.1795085	0.1878116	0.2022534	0.745914982095714
29	1	rs4137502	30830773	0	A	G	0.425	1.198949e-02	0.008008358	1011.664	3.789071e-01	3.734098e-01	0.134743	0.1414542	0.1532275	0.870493787479544
31	1	rs3707642	32511500	0	A	C	0.417	1.087563e-02	0.007761498	1011.537	3.832558e-01	3.781603e-01	0.161521	0.1671819	0.177674	0.7917710052758
33	1	rs3681732	34131057	2	G	A	0.414	1.283273e-02	0.007669005	1011.945	3.794328e-01	3.747471e-01	0.0946416	0.09888704	0.1064595	1.02391792618552
35	1	rs3683997	35878973	0	A	G	0.416	9.260423e-03	0.007501803	1011.316	3.830474e-01	3.788779e-01	0.2173948	0.2260145	0.2398481	0.662750848282451
37	1	rs4222295	38996207	0	A	G	0.466	1.488945e-02	0.006933806	1012.886	3.982710e-01	3.945281e-01	0.03205382	0.03184675	0.03270843	1.49412020620565
39	1	gnf01.036.770	39973796	0	A	G	0.46	1.266138e-02	0.006809149	1012.311	3.996255e-01	3.960811e-01	0.06331604	0.06298818	0.06415393	1.19848625521095
41	1	rs13475834	42464146	0	C	A	0.487	9.724865e-03	0.006723952	1011.63	4.031323e-01	4.001059e-01	0.1484714	0.1477765	0.1490153	0.828357196302427
43	1	CEL.1_44668113	44324967	0	G	A	0.475	-1.460361e-03	0.007070333	1010.604	4.134800e-01	4.092898e-01	0.836414	0.8377362	0.8379708	0.0775787065192851
45	1	rs13475847	45912374	0	G	A	0.476	-1.445524e-03	0.007077617	1010.603	4.134700e-01	4.092571e-01	0.8382172	0.8395097	0.839734	0.0766434318003749
47	1	rs13475851	47481218	0	G	A	0.472	-1.472372e-03	0.007208924	1010.603	4.142668e-01	4.094932e-01	0.8382139	0.8402024	0.8405211	0.0766451415894504
49	1	CEL.1_49993068	49623477	0	A	G	0.472	-1.272687e-03	0.007228072	1010.598	4.140168e-01	4.092278e-01	0.8602777	0.8620549	0.8622888	0.0653613346750986
51	1	rs3724092	50240045	0	A	C	0.472	-1.435286e-03	0.00723252	1010.602	4.140158e-01	4.092438e-01	0.8427426	0.8442631	0.8444865	0.0743050522668254
53	1	rs13475866	51398699	0	A	C	0.473	-5.400596e-03	0.007112228	1010.868	4.191360e-01	4.146772e-01	0.4478659	0.4504588	0.4522742	0.348852002984215
55	1	rs6322485	63257133	0	A	T	0.445	-9.960945e-03	0.006627617	1011.712	4.170095e-01	4.140046e-01	0.1332349	0.1329439	0.1338613	0.875381999699327
57	1	rs6288543	68510382	0	A	T	0.459	-2.068354e-03	0.006854456	1010.628	4.126001e-01	4.091542e-01	0.7629161	0.7632172	0.7633901	0.117523219988126
59	1	rs13475919	72973981	0	C	A	0.495	1.003528e-03	0.006777746	1010.594	4.126789e-01	4.090418e-01	0.8823298	0.8835988	0.8837815	0.0543690525685695
61	1	rs3713616	74441562	0	G	A	0.498	-1.548659e-03	0.006743934	1010.609	4.135574e-01	4.097640e-01	0.8184304	0.8201764	0.820588	0.0870182474446655
63	1	gnf01.075.385	77904629	0	A	G	0.498	2.337265e-03	0.006834361	1010.642	4.112153e-01	4.073913e-01	0.7324472	0.731291	0.731469	0.135223676878468
65	1	rs13475939	78687714	0	A	G	0.499	3.546123e-03	0.006721698	1010.723	4.112577e-01	4.076298e-01	0.5979438	0.5969098	0.5971087	0.223339632895963
67	1	rs3723062	85981894	0	A	G	0.458	-2.174994e-03	0.007245214	1010.626	4.154257e-01	4.118798e-01	0.7641021	0.768199	0.7698356	0.116848606733214
69	1	UT_1_89.100476	87198790	0	G	C	0.457	-1.731360e-03	0.007244419	1010.61	4.146733e-01	4.111405e-01	0.8111708	0.8151138	0.816434	0.0908876911802625
71	1	rs6268443	93382587	0	G	A	0.461	5.565519e-03	0.007422122	1010.865	4.050826e-01	4.016117e-01	0.453555	0.4525358	0.4545033	0.343370041022463
73	1	CEL.1_103251925	103350336	0	A	T	0.437	1.153533e-02	0.00834968	1011.536	3.985938e-01	3.938516e-01	0.1674894	0.1673553	0.1702068	0.776012673207303
75	1	CEL.1_105423103	105501703	0	A	G	0.436	1.289918e-02	0.008414874	1011.758	3.992046e-01	3.942426e-01	0.1256824	0.1253289	0.1275051	0.900725534708975
77	1	rs3685919	109631744	0	A	G	0.433	9.000686e-03	0.008543395	1011.14	4.037888e-01	3.985375e-01	0.2924078	0.2912344	0.2936602	0.534011046721778
79	1	rs13476050	110611715	0	T	A	0.432	9.511479e-03	0.008560576	1011.202	4.040632e-01	3.987762e-01	0.2668571	0.2656592	0.2678172	0.573721237867696
81	1	rs3726043	111757576	0	G	A	0.432	1.010069e-02	0.008544731	1011.284	4.045704e-01	3.992513e-01	0.2375074	0.2362858	0.2381151	0.624322854548168
83	1	mCV24201027	115730203	0	A	G	0.433	4.122514e-03	0.008589328	1010.7	4.068355e-01	4.016133e-01	0.6313844	0.6289233	0.6321516	0.19970615269026
85	1	rs3674655	117350031	0	C	G	0.443	7.417741e-03	0.00860122	1010.957	4.047402e-01	3.995078e-01	0.3887143	0.3872665	0.3899349	0.410369482273658
87	1	rs3695581	118740485	0	A	G	0.443	7.417741e-03	0.00860122	1010.957	4.047402e-01	3.995078e-01	0.3887143	0.3872665	0.3899349	0.410369482273658
89	1	rs3678634	120607495	0	A	T	0.429	8.250708e-03	0.008474737	1011.058	4.028861e-01	3.978816e-01	0.3305572	0.3296382	0.3326607	0.480753378856321
91	1	rs3717360	123000666	1	G	A	0.429	5.455830e-03	0.008450522	1010.792	4.038606e-01	3.988665e-01	0.5187042	0.5175773	0.5219805	0.285080235466143
93	1	rs3694822	123845105	0	A	C	0.43	4.160400e-03	0.008371667	1010.707	4.053525e-01	4.005364e-01	0.619348	0.6176499	0.621778	0.208065260492102
95	1	rs6228473	126627261	0	A	G	0.427	6.208841e-03	0.008358806	1010.86	4.039247e-01	3.991802e-01	0.4578195	0.456741	0.4601966	0.339305713273448
97	1	rs13476119	134210713	0	G	A	0.433	7.299950e-03	0.007962088	1011.004	4.034132e-01	3.990513e-01	0.3594944	0.3586113	0.3612874	0.444307870421686
99	1	rs8250053	135155923	0	T	A	0.431	1.079226e-02	0.007986919	1011.497	4.025461e-01	3.980283e-01	0.1769875	0.1762174	0.1779907	0.752057405235501
101	1	gnf01.137.841	138199952	0	G	A	0.431	2.218613e-03	0.007879614	1010.624	4.101963e-01	4.053516e-01	0.7783485	0.7754119	0.7765672	0.10882590720237
103	1	rs13476141	140533792	0	G	A	0.431	4.178193e-04	0.0078724	1010.584	4.125079e-01	4.076179e-01	0.9576858	0.9537219	0.9540191	0.0187769519945998
105	1	rs6382880	142521500	0	T	A	0.43	1.175797e-03	0.007827249	1010.595	4.115598e-01	4.066614e-01	0.880629	0.8772295	0.8778951	0.055207016886262
107	1	rs13476152	144112659	1	G	A	0.431	1.240642e-03	0.007793175	1010.596	4.111840e-01	4.063612e-01	0.8735533	0.8699666	0.8708364	0.0587105913225102
109	1	rs3672697	145181359	0	A	G	0.429	3.056559e-03	0.007740114	1010.662	4.092511e-01	4.045299e-01	0.6930197	0.690559	0.6918946	0.159254419818655
111	1	rs13476208	162025682	0	C	A	0.444	2.391868e-03	0.005757302	1010.669	4.049054e-01	4.028979e-01	0.6779207	0.6779022	0.6804219	0.168821104903771
113	1	rs13476229	169305174	0	A	G	0.392	5.938276e-03	0.006962886	1010.946	4.009910e-01	3.971250e-01	0.3939911	0.3941861	0.3983774	0.40451358849053
115	1	rs8245216	171241019	0	A	G	0.396	5.234005e-03	0.007157353	1010.85	4.015003e-01	3.970105e-01	0.4648174	0.4649121	0.4702217	0.332717622910015
117	1	rs3707910	172490621	1	A	G	0.392	7.008633e-03	0.007189478	1011.056	3.992210e-01	3.945926e-01	0.3299217	0.3303887	0.3353688	0.481589118585238
119	1	rs3700831	176015516	0	G	A	0.393	1.016355e-02	0.007177986	1011.585	3.996045e-01	3.950192e-01	0.1571713	0.1568349	0.1591935	0.80362675466791
121	1	rs6157620	183561853	0	A	G	0.378	9.253402e-03	0.006930115	1011.474	4.004919e-01	3.962429e-01	0.1821635	0.1817429	0.184022	0.739538637991925
123	1	mCV22849619	186884747	0	G	A	0.37	-6.303133e-03	0.00686682	1010.983	4.310969e-01	4.268277e-01	0.3589328	0.3710144	0.3804967	0.444986853151506
125	1	rs3667164	188687652	0	G	C	0.367	3.019846e-03	0.006490828	1010.692	4.085058e-01	4.045574e-01	0.6418761	0.6400547	0.6411988	0.192548794796102
127	1	rs13476300	190298622	0	C	G	0.37	2.966348e-03	0.006223183	1010.697	4.082387e-01	4.045112e-01	0.6337295	0.6320401	0.6331863	0.198096076070246
129	1	rs13476313	194161590	0	A	T	0.373	4.815713e-03	0.005892498	1010.918	4.081793e-01	4.045510e-01	0.4140143	0.4125967	0.4133836	0.382984658145196
131	1	mCV24145570	195308492	0	A	G	0.383	7.817632e-03	0.0057532	1011.509	4.061763e-01	4.028099e-01	0.1745703	0.1735853	0.1745236	0.758029641748881
133	2	rs3674936	20371737	0	G	A	0.467	-2.737801e-03	0.004952681	1010.736	4.098581e-01	4.082313e-01	0.5805555	0.5797441	0.5799289	0.236156256215516
135	2	rs13476439	38111118	0	A	G	0.471	5.051747e-03	0.006755004	1010.862	4.146976e-01	4.102918e-01	0.4547617	0.4546266	0.4550667	0.342216118696423
137	2	rs13476454	41284152	0	G	A	0.468	6.765057e-03	0.006933352	1011.058	4.169353e-01	4.121884e-01	0.3294852	0.3296976	0.3304793	0.482164088513639
139	2	rs13476467	44401773	3	A	C	0.464	2.546526e-03	0.007237363	1010.645	4.130061e-01	4.077381e-01	0.7250342	0.7239383	0.7240679	0.139641507193187
141	2	rs13476472	45693226	0	G	A	0.462	-1.567325e-03	0.007332596	1010.605	4.151651e-01	4.096163e-01	0.8307966	0.8332921	0.8336549	0.0805052894651281
143	2	rs6265423	47164611	1	G	C	0.462	-1.398663e-03	0.007357727	1010.6	4.151203e-01	4.095453e-01	0.8492817	0.8520181	0.8523791	0.0709482338272139
145	2	CEL.2_50605053	50645061	0	A	G	0.457	1.565793e-03	0.007444484	1010.605	4.126181e-01	4.072462e-01	0.8334625	0.8313837	0.8316238	0.0791139356193533
147	2	rs3725341	51465695	0	G	A	0.458	7.189220e-05	0.007438983	1010.583	4.134766e-01	4.082004e-01	0.9922915	0.9896931	0.9897157	0.00336072880869854
149	2	rs13476503	53183609	0	A	G	0.455	3.177330e-04	0.007383324	1010.584	4.129314e-01	4.079350e-01	0.9656849	0.9629048	0.9630131	0.0151645594179068
151	2	rs3718711	56535815	0	A	G	0.458	-4.142253e-03	0.00681164	1010.768	4.122602e-01	4.090412e-01	0.5432789	0.5427036	0.5429452	0.264977161875013
153	2	rs3672719	58189569	0	G	C	0.472	6.351840e-03	0.006653809	1011.038	4.152275e-01	4.122613e-01	0.3400503	0.3399968	0.3408002	0.468456837673302
155	2	rs13476553	66967900	0	A	G	0.481	6.498722e-03	0.007123033	1011	4.123247e-01	4.087452e-01	0.3618487	0.3609269	0.3613196	0.441472983308318
157	2	rs4136610	70151530	0	G	A	0.481	-7.559054e-03	0.007600038	1011.069	4.237845e-01	4.195724e-01	0.3202182	0.3241865	0.3274906	0.494553988047747
159	2	rs3664661	71598563	0	G	A	0.48	-7.303158e-03	0.007600883	1011.036	4.237103e-01	4.194882e-01	0.3369184	0.3411832	0.3446225	0.472475270407251
161	2	CEL.2_73370728	73476561	0	A	C	0.481	-1.533599e-03	0.007745702	1010.602	4.134351e-01	4.091625e-01	0.8430988	0.8443067	0.8445015	0.0741215288383985
163	2	gnf02.076.311	77655002	1	T	A	0.485	5.348085e-03	0.008219572	1010.796	4.122863e-01	4.074141e-01	0.5154516	0.5142022	0.5144726	0.287812107955163
165	2	CEL.2_79237503	79343443	0	G	A	0.486	4.245041e-03	0.008320571	1010.714	4.121923e-01	4.070550e-01	0.6100571	0.6085807	0.6088433	0.21462951408046
167	2	rs3722345	80615687	1	A	G	0.484	5.564911e-03	0.008349186	1010.806	4.125276e-01	4.073755e-01	0.5052638	0.5039747	0.5042557	0.296481815997707
169	2	rs3667007	82106117	0	G	A	0.484	7.955851e-03	0.008467606	1011.025	4.138674e-01	4.086237e-01	0.347716	0.3467832	0.3471895	0.45877532498589
171	2	rs8273639	84772334	0	A	C	0.477	7.094522e-03	0.008608579	1010.923	4.153411e-01	4.099623e-01	0.4101077	0.4097798	0.410205	0.387102076515692
173	2	rs3689658	85678723	0	G	A	0.478	6.294869e-03	0.008601072	1010.851	4.142406e-01	4.088550e-01	0.4644551	0.4637539	0.4640467	0.333056263941071
175	2	rs13476621	87353090	0	A	G	0.476	4.747063e-03	0.008554145	1010.738	4.129757e-01	4.077263e-01	0.5790837	0.5779519	0.5781558	0.23725865937967
177	2	rs13476639	92826810	1	A	G	0.478	4.163571e-03	0.008423906	1010.705	4.135642e-01	4.085610e-01	0.6212562	0.620701	0.6208634	0.206729264073739
179	2	rs6316774	96893883	1	G	A	0.479	5.521498e-03	0.008361662	1010.801	4.144313e-01	4.095499e-01	0.5092228	0.508953	0.5092661	0.29309215943215
181	2	rs13476666	101323040	0	A	C	0.478	1.046622e-02	0.008305227	1011.372	4.211114e-01	4.164000e-01	0.2079539	0.2088614	0.2103139	0.682032930395961
183	2	rs13476689	107465137	0	A	T	0.466	2.539695e-03	0.0078945	1010.635	4.128655e-01	4.088075e-01	0.747758	0.7477354	0.7478548	0.126238931907785
185	2	rs4138562	114379883	0	A	G	0.464	-5.154218e-03	0.008102872	1010.786	4.137120e-01	4.086661e-01	0.5248887	0.5242038	0.5244378	0.279932776785052
187	2	rs8279354	119166741	0	A	C	0.464	-5.127213e-03	0.008022244	1010.788	4.120545e-01	4.066999e-01	0.5229189	0.5213488	0.521698	0.281565661063113
189	2	rs3658927	120944865	1	A	G	0.463	-2.016488e-03	0.008000834	1010.615	4.126942e-01	4.072169e-01	0.8010768	0.7991585	0.7993881	0.0963258456918823
191	2	rs3723643	122318583	0	A	T	0.463	-2.155561e-03	0.008013731	1010.62	4.126553e-01	4.071427e-01	0.7880095	0.786069	0.786315	0.103468546758277
193	2	rs6228179	123467289	0	A	T	0.461	-2.954724e-03	0.008033611	1010.651	4.118788e-01	4.064111e-01	0.71312	0.7109329	0.7113719	0.146837383257899
195	2	rs6401493	125297773	0	A	G	0.48	-7.432276e-03	0.007623484	1011.058	4.159154e-01	4.108683e-01	0.3298858	0.3296338	0.330217	0.481636378344837
197	2	rs3661596	130144815	1	A	G	0.48	-6.980690e-03	0.007504069	1011.016	4.153707e-01	4.104194e-01	0.3525111	0.3521541	0.3526705	0.452827203231871
199	2	rs3665528	131013908	0	G	A	0.481	-7.723418e-03	0.007485068	1011.114	4.168827e-01	4.119280e-01	0.3024471	0.3024614	0.3032002	0.519350575349177
201	2	rs4223511	131993535	0	G	A	0.483	-5.538516e-03	0.007393869	1010.864	4.145011e-01	4.097337e-01	0.4540288	0.4536673	0.4540363	0.342916598058367
203	2	CEL.2_168586738	168523620	0	A	G	0.386	6.712841e-03	0.00564108	1011.289	3.987298e-01	3.948233e-01	0.234391	0.2346085	0.2380684	0.630059068103508
205	2	rs3726974	169841980	0	C	A	0.385	8.110292e-03	0.005654809	1011.609	3.978164e-01	3.938715e-01	0.1518849	0.1519203	0.1545777	0.818485400414027
207	2	rs13476917	171389029	0	G	A	0.385	8.483996e-03	0.005692419	1011.687	3.940726e-01	3.900996e-01	0.1364997	0.1372734	0.1408376	0.864868303117641
209	2	rs6187766	179522759	0	A	G	0.395	1.052923e-02	0.00544324	1012.447	3.940908e-01	3.906237e-01	0.05340871	0.05349283	0.05510724	1.27238791157678
211	2	rs3679483	180126255	2	A	G	0.395	1.105473e-02	0.005424534	1012.653	3.943336e-01	3.909395e-01	0.04187631	0.04188301	0.0432063	1.37803159388053
213	3	rs13476950	3785418	0	A	G	0.375	4.391334e-03	0.006778853	1010.791	4.004234e-01	3.958331e-01	0.5172948	0.5183858	0.5258986	0.286261887225282
215	3	rs13476953	4362510	1	G	A	0.375	4.731599e-03	0.006805264	1010.823	3.997015e-01	3.950812e-01	0.487072	0.4884417	0.4961077	0.312406835722853
217	3	rs13476957	5629121	0	C	A	0.375	4.669989e-03	0.006808403	1010.816	3.998213e-01	3.951969e-01	0.4929586	0.4942885	0.5019636	0.307189552419576
219	3	rs6248752	12100965	0	G	C	0.376	8.032719e-03	0.007035935	1011.223	3.909547e-01	3.861923e-01	0.2539215	0.2579384	0.2671214	0.595300525057569
221	3	rs13476985	14887895	0	A	G	0.373	8.998144e-03	0.00709622	1011.371	3.885887e-01	3.838869e-01	0.2051479	0.2093459	0.2181947	0.687932924337234
223	3	rs3659988	16450289	0	G	A	0.377	1.188343e-02	0.007032479	1011.975	3.804097e-01	3.761354e-01	0.09144465	0.09519628	0.1019755	1.03884169798904
225	3	rs13477019	23824919	0	A	T	0.369	1.516621e-02	0.007575526	1012.547	3.792517e-01	3.754234e-01	0.04561074	0.04745999	0.05116942	1.34093288160012
227	3	rs3715834	26639540	0	G	A	0.368	1.599883e-02	0.007596701	1012.755	3.775935e-01	3.737179e-01	0.0355032	0.0371108	0.04035668	1.44973250103759
229	3	rs3660588	30328765	0	G	A	0.364	2.073523e-02	0.007987854	1013.865	3.675301e-01	3.632787e-01	0.009603231	0.01040567	0.01205278	2.01758262431555
231	3	rs13477043	31480577	0	A	G	0.363	2.311272e-02	0.008220303	1014.467	3.726435e-01	3.679736e-01	0.005045244	0.005317944	0.006076415	2.29711782540505
233	3	gnf03.030.222	33313826	0	G	A	0.362	2.240309e-02	0.008302875	1014.159	3.732869e-01	3.685509e-01	0.007112959	0.007490488	0.008489054	2.14794969462354
235	3	rs6246699	36309107	0	G	A	0.36	1.611435e-02	0.008280587	1012.435	3.783093e-01	3.735279e-01	0.05198834	0.05430239	0.05903167	1.28409404947062
237	3	rs6274061	38889885	2	A	G	0.361	1.813285e-02	0.008317483	1012.926	3.815446e-01	3.768263e-01	0.02953222	0.03039613	0.03273151	1.52970390496479
239	3	rs6324747	40032479	0	G	A	0.371	2.010188e-02	0.008406675	1013.425	3.889397e-01	3.840754e-01	0.01701692	0.01711849	0.01811152	1.76911904284425
241	3	rs13477083	43525953	2	G	A	0.37	1.523410e-02	0.008430952	1012.2	3.885088e-01	3.837069e-01	0.07113733	0.072122	0.07543511	1.14790243923496
243	3	CEL.3_45598106	45597095	0	A	G	0.37	1.498308e-02	0.008429196	1012.147	3.886201e-01	3.838156e-01	0.07584991	0.07690478	0.08038485	1.12004493019072
245	3	rs13477097	48327701	0	A	G	0.37	1.318871e-02	0.008189058	1011.868	3.905364e-01	3.861440e-01	0.1076643	0.1089022	0.1128924	0.967928278904695
247	3	rs6335414	53017859	0	G	A	0.427	-8.946891e-04	0.006978819	1010.59	4.134255e-01	4.101620e-01	0.8980214	0.9025055	0.90359	0.0467133138993168
249	3	rs4223969	55049340	0	C	A	0.408	4.008992e-03	0.007206365	1010.738	4.052848e-01	4.018313e-01	0.5781476	0.5771822	0.5797596	0.237961272855787
251	3	rs13477138	59876710	0	A	C	0.405	7.315471e-03	0.007460894	1011.065	4.039991e-01	3.999569e-01	0.3271218	0.3261517	0.328213	0.485290512725435
253	3	rs13477143	60940733	0	G	A	0.404	7.395461e-03	0.007466332	1011.075	4.038701e-01	3.998082e-01	0.3222156	0.3212666	0.3233601	0.491853437132474
255	3	rs13477154	63639938	0	A	G	0.398	-5.027394e-04	0.007558674	1010.585	4.129341e-01	4.089008e-01	0.9469866	0.9500198	0.9502619	0.0236561662841933
257	3	rs13477178	69744854	0	C	A	0.4	-4.544786e-03	0.008082029	1010.74	4.150109e-01	4.104626e-01	0.574042	0.5745984	0.575061	0.241056331119549
259	3	rs6198234	70015850	0	G	A	0.4	-4.544786e-03	0.008082029	1010.74	4.150109e-01	4.104626e-01	0.574042	0.5745984	0.575061	0.241056331119549
261	3	rs13477217	78699856	0	G	A	0.399	-3.380402e-03	0.008114479	1010.669	4.137780e-01	4.091948e-01	0.6770873	0.6771703	0.6773638	0.169355332106647
263	3	rs13477218	79927965	0	G	A	0.401	-5.638488e-03	0.008086596	1010.825	4.157714e-01	4.112220e-01	0.4858339	0.4863667	0.4869965	0.313512184736166
265	3	rs13477224	81360226	0	G	A	0.407	-5.861169e-03	0.008137586	1010.841	4.157181e-01	4.113480e-01	0.4715691	0.4720478	0.472705	0.326454660190923
267	3	rs13477233	83479331	0	A	G	0.421	-1.045456e-02	0.00784193	1011.468	4.205579e-01	4.163641e-01	0.1828458	0.1834155	0.184796	0.737915011031559
269	3	rs3719390	85418436	0	C	A	0.419	-1.629232e-02	0.00781104	1012.738	4.307747e-01	4.266511e-01	0.03730213	0.03785985	0.03914664	1.42826636870511
271	3	rs6376008	86661247	0	A	G	0.419	-1.521499e-02	0.007772348	1012.485	4.278613e-01	4.237830e-01	0.05061538	0.05112391	0.05243932	1.2957174982942
273	3	rs13477251	88854680	0	A	G	0.431	-5.906124e-03	0.007301625	1010.908	4.167789e-01	4.136045e-01	0.418818	0.4198677	0.4211562	0.37797466144237
275	3	rs3726226	99031461	0	G	A	0.489	5.440764e-03	0.00738018	1010.856	4.119388e-01	4.078751e-01	0.461202	0.4601377	0.4604273	0.336108818057563
277	3	rs3162061	100719693	0	A	G	0.487	5.509263e-03	0.007441947	1010.858	4.119364e-01	4.077601e-01	0.4593289	0.4582282	0.4585237	0.337876228834909
279	3	rs4138887	102689164	0	T	A	0.487	3.906094e-03	0.007590506	1010.716	4.107911e-01	4.063132e-01	0.6069682	0.6053385	0.6057519	0.216834061686351
281	3	rs13477309	105470404	0	A	G	0.497	5.540952e-03	0.007767928	1010.838	4.121882e-01	4.072270e-01	0.4758543	0.4745478	0.4748627	0.322526001885075
283	3	rs3702359	107129193	0	C	A	0.497	5.540952e-03	0.007767928	1010.838	4.121882e-01	4.072270e-01	0.4758543	0.4745478	0.4748627	0.322526001885075
285	3	rs13477321	109192406	0	A	G	0.486	1.877909e-03	0.007768583	1010.613	4.113148e-01	4.063888e-01	0.8090484	0.8064193	0.8070165	0.0920254966520387
287	3	rs3676545	110256311	0	G	A	0.489	1.647078e-03	0.00768829	1010.606	4.117316e-01	4.068686e-01	0.8304189	0.8280903	0.8284836	0.0807027750154873
289	3	rs3698700	112233831	0	A	T	0.49	3.361345e-03	0.007565969	1010.683	4.105658e-01	4.058159e-01	0.6569624	0.6549691	0.6555682	0.182459485751945
291	3	gnf03.119.970	116542909	0	A	G	0.48	6.321502e-03	0.007616402	1010.919	4.231354e-01	4.186923e-01	0.4067866	0.4120808	0.415876	0.390633361653687
293	3	rs3708412	117654238	0	A	G	0.485	1.039697e-02	0.007520342	1011.508	4.357427e-01	4.312568e-01	0.1671875	0.1736466	0.1797784	0.776796196298678
295	3	CEL.3_120379605	120019881	0	G	A	0.481	5.573022e-03	0.007426327	1010.858	4.218944e-01	4.175000e-01	0.4532024	0.4583803	0.4618648	0.343707798932213
297	3	rs13477385	125111194	0	A	C	0.474	-1.204610e-02	0.007230228	1011.974	4.089939e-01	4.044732e-01	0.09607725	0.09526434	0.09600222	1.01737943615175
299	3	rs3671119	126413661	0	A	G	0.471	-1.223984e-02	0.007290768	1011.996	4.081530e-01	4.035036e-01	0.09356617	0.09275644	0.09353728	1.02888114739515
301	3	rs3670168	128292534	0	C	A	0.47	-1.451488e-02	0.007239721	1012.596	4.070027e-01	4.024032e-01	0.04529983	0.04479672	0.04547006	1.34390342779292
303	3	rs13477404	130369996	1	A	G	0.475	-1.029357e-02	0.007236675	1011.597	4.046692e-01	4.001072e-01	0.1552823	0.154333	0.1556133	0.808878044918053
305	3	rs13477408	131638868	0	G	A	0.476	-1.166909e-02	0.007199994	1011.899	4.056249e-01	4.011416e-01	0.1054613	0.1046436	0.105622	0.976906879511792
307	3	rs3676039	136217610	0	G	A	0.437	-9.752436e-03	0.006506683	1011.707	4.019653e-01	3.983143e-01	0.1342984	0.1336961	0.1351588	0.871929161384228
309	3	rs6407142	143057878	0	G	A	0.413	-1.166582e-02	0.006413642	1012.239	4.031179e-01	3.990832e-01	0.0692872	0.06874141	0.06971901	1.15934698880542
311	3	rs3657112	148365541	0	G	A	0.408	-8.200676e-03	0.006374246	1011.408	3.978417e-01	3.931808e-01	0.1986172	0.1988076	0.2024068	0.701983144855547
313	3	rs13477487	150155110	0	C	A	0.406	-9.544117e-03	0.00638957	1011.697	3.981457e-01	3.933960e-01	0.1356348	0.1354838	0.1380131	0.867628868662424
315	3	rs13477494	151564320	0	G	A	0.41	-7.904598e-03	0.00619122	1011.397	3.994172e-01	3.948648e-01	0.2020513	0.2018649	0.2048498	0.694538350957487
317	3	rs13477506	154839655	0	A	G	0.395	-3.197984e-03	0.005846684	1010.733	4.045449e-01	4.008852e-01	0.5845442	0.5837919	0.5872078	0.233182644313362
319	3	CEL.3_159340478	158710906	0	C	A	0.467	-7.761320e-03	0.005164407	1011.672	4.393825e-01	4.373510e-01	0.1332599	0.1398758	0.1474535	0.875300516968111
321	4	rs3695715	3722677	0	A	G	0.379	-2.327620e-03	0.006552535	1010.646	4.135486e-01	4.089074e-01	0.722512	0.7225525	0.7226919	0.141154935435769
323	4	gnf04.002.008	5086429	0	A	C	0.379	-2.327620e-03	0.006552535	1010.646	4.135486e-01	4.089074e-01	0.722512	0.7225525	0.7226919	0.141154935435769
325	4	gnf04.002.599	5679248	0	A	G	0.379	-2.327620e-03	0.006552535	1010.646	4.135486e-01	4.089074e-01	0.722512	0.7225525	0.7226919	0.141154935435769
327	4	rs3660863	7200288	0	G	A	0.377	-2.942758e-03	0.006593303	1010.682	4.139612e-01	4.093439e-01	0.6554791	0.6556169	0.6558387	0.18344115126509
329	4	UT_4_10.84692	10899088	0	G	A	0.434	-3.439016e-03	0.006995046	1010.705	4.102474e-01	4.057105e-01	0.6231072	0.6212445	0.6218485	0.205437230446083
331	4	rs13477568	13837845	0	G	A	0.434	-2.616646e-03	0.007135934	1010.651	4.102730e-01	4.055310e-01	0.7139472	0.7116086	0.7124354	0.146333905305823
333	4	rs6287606	18118213	0	G	A	0.433	-5.108007e-03	0.007244511	1010.833	4.105983e-01	4.056595e-01	0.480955	0.4792428	0.4797931	0.317895555987765
335	4	CEL.4_19508304	19581203	0	A	T	0.433	-4.573588e-03	0.007243687	1010.784	4.102778e-01	4.053655e-01	0.5279604	0.5261116	0.5267505	0.277398650773845
337	4	rs13477596	20739673	0	G	A	0.428	-1.419343e-03	0.007283044	1010.602	4.115269e-01	4.069313e-01	0.8455323	0.8432464	0.8436363	0.0728697973579872
339	4	gnf04.019.134	22379371	8	A	C	0.43	-7.659825e-04	0.007236053	1010.589	4.119705e-01	4.075721e-01	0.915722	0.9135766	0.9137765	0.0382363518677888
341	4	rs3701432	29263236	0	A	C	0.443	-3.915066e-03	0.007192115	1010.732	4.086170e-01	4.045204e-01	0.5863437	0.584566	0.5855855	0.23184773678637
343	4	rs3663744	30984140	0	G	A	0.443	-3.000736e-03	0.007217859	1010.67	4.089001e-01	4.047753e-01	0.6777098	0.6756998	0.6768368	0.168956234213671
345	4	rs3674908	32209744	0	G	A	0.462	-4.649067e-03	0.007395431	1010.782	4.077180e-01	4.035781e-01	0.529758	0.5280682	0.5293711	0.275922476184659
347	4	rs13477643	34982748	0	G	A	0.475	-2.488449e-03	0.007709535	1010.636	4.102463e-01	4.055860e-01	0.7469468	0.7444895	0.7453721	0.126710328959977
349	4	rs3684104	38322919	0	A	G	0.477	-3.712345e-04	0.007920513	1010.584	4.131794e-01	4.078377e-01	0.9626281	0.9592305	0.9593875	0.0165414650180812
351	4	rs13477662	39790898	0	A	G	0.477	-3.712345e-04	0.007920513	1010.584	4.131794e-01	4.078377e-01	0.9626281	0.9592305	0.9593875	0.0165414650180812
353	4	CEL.4_40541402	40449984	0	A	G	0.475	2.773556e-04	0.007961488	1010.583	4.139219e-01	4.085625e-01	0.972218	0.9758636	0.9759674	0.0122363425
355	4	rs3698283	43184798	0	G	A	0.475	-8.565998e-04	0.007880186	1010.589	4.125616e-01	4.073255e-01	0.9134644	0.9102958	0.9106256	0.039308373527455
357	4	rs13477681	46175356	0	A	G	0.476	1.229121e-03	0.007797173	1010.594	4.149415e-01	4.098931e-01	0.8747815	0.8790141	0.8796791	0.0581004100569788
359	4	rs3676423	51790364	1	C	A	0.489	-1.975134e-03	0.007417121	1010.619	4.113337e-01	4.068502e-01	0.7900793	0.7882057	0.7885528	0.102329316527263
361	4	rs3677770	54719483	0	C	A	0.487	-2.680849e-03	0.007418347	1010.649	4.115836e-01	4.070004e-01	0.717907	0.7163736	0.7166354	0.143931812028995
363	4	rs6239799	56497184	0	A	G	0.487	-3.114565e-04	0.007301506	1010.584	4.124335e-01	4.080532e-01	0.9659857	0.9642748	0.9643296	0.0150293026290812
365	4	rs3712541	59835330	0	G	A	0.495	6.366100e-03	0.007161612	1010.974	4.200557e-01	4.160451e-01	0.3743046	0.3766995	0.3787902	0.426774835609754
367	4	rs3690581	62707257	0	G	A	0.495	5.372360e-03	0.007057424	1010.87	4.179370e-01	4.141529e-01	0.4467336	0.4486264	0.4501984	0.349951381878249
369	4	rs3711477	86231740	0	G	A	0.475	-2.577101e-03	0.006607123	1010.657	4.159876e-01	4.130664e-01	0.6966008	0.7004862	0.702637	0.157016031118974
371	4	rs6209043	89939631	0	C	G	0.471	1.931358e-03	0.006642897	1010.626	4.095789e-01	4.063501e-01	0.7713228	0.7697818	0.7703193	0.112763830872875
373	4	rs13477838	91121265	0	G	A	0.483	-6.858860e-03	0.006994929	1011.064	4.026645e-01	3.988452e-01	0.3271027	0.3264893	0.3290354	0.485315871068349
375	4	rs3659791	95947911	0	T	A	0.486	-6.634762e-03	0.007005749	1011.032	4.027289e-01	3.989239e-01	0.3438923	0.3432943	0.3459292	0.463577548240064
377	4	rs13477873	101430244	0	G	A	0.493	-1.080297e-02	0.007390406	1011.652	4.006633e-01	3.963766e-01	0.1441879	0.1436955	0.1456136	0.841071183331698
379	4	rs6315002	103049359	0	A	G	0.49	3.968469e-03	0.007412698	1010.728	4.078293e-01	4.032258e-01	0.5925442	0.5904934	0.5922168	0.227279248524374
381	4	rs13477883	103962063	0	A	C	0.49	1.708309e-03	0.007472308	1010.61	4.105317e-01	4.058453e-01	0.8192219	0.816203	0.8171942	0.0865984463560074
383	4	rs6324470	105978113	0	C	A	0.493	4.819954e-03	0.007706654	1010.78	4.081749e-01	4.032654e-01	0.5318631	0.5298108	0.5312717	0.274200139444945
385	4	rs6226080	108710855	0	A	G	0.492	6.402670e-03	0.007839293	1010.919	4.100432e-01	4.049107e-01	0.4143118	0.4125685	0.4132704	0.382672697399491
387	4	rs3709486	111622689	0	A	G	0.495	3.164504e-03	0.007880267	1010.665	4.103705e-01	4.052426e-01	0.6881019	0.6856082	0.6865172	0.162347242969802
389	4	rs6381371	116036044	3	A	G	0.495	5.720646e-03	0.007816353	1010.853	4.095411e-01	4.045847e-01	0.4644481	0.4626091	0.4634236	0.333062809426915
391	4	rs3692563	118392047	0	A	G	0.495	-2.548340e-03	0.007793406	1010.634	4.172146e-01	4.120987e-01	0.7437607	0.7490661	0.7507515	0.128566773307051
393	4	rs3675629	121058843	0	A	C	0.494	-6.909852e-04	0.007601878	1010.587	4.137719e-01	4.086930e-01	0.9275967	0.9292321	0.9293246	0.032640805068914
395	4	rs13477952	122951885	0	G	A	0.493	-3.117756e-04	0.007594185	1010.584	4.135094e-01	4.084408e-01	0.9672623	0.9686976	0.968731	0.0144557389515992
397	4	rs13477959	124195952	0	A	G	0.494	-1.669217e-03	0.007579612	1010.606	4.145926e-01	4.095488e-01	0.8257506	0.8277704	0.8280958	0.0831511020730066
399	4	rs13477965	126712106	0	G	A	0.478	-3.679902e-03	0.006979873	1010.722	4.138154e-01	4.096588e-01	0.5981849	0.5982266	0.5985157	0.223164554075423
401	4	gnf04.123.367	128030098	0	C	A	0.48	-7.090807e-03	0.007026011	1011.088	4.197743e-01	4.155435e-01	0.3131633	0.3146373	0.3162421	0.504229139147243
403	4	rs6355837	129713374	0	A	C	0.467	-1.740322e-03	0.006921807	1010.615	4.121459e-01	4.082080e-01	0.8015473	0.8010472	0.8011144	0.0960708444603321
405	4	UT_4_132.137715	133251960	0	C	A	0.485	-3.377793e-03	0.006406248	1010.723	4.091353e-01	4.056575e-01	0.5981507	0.5966746	0.5972739	0.223189384685304
407	4	rs13478002	136674649	0	A	G	0.487	-2.183908e-03	0.006379917	1010.642	4.100136e-01	4.064998e-01	0.7322048	0.7306995	0.7311234	0.135367428409035
409	4	rs3688566	141570137	0	A	G	0.48	2.522983e-03	0.006244246	1010.666	4.080566e-01	4.039701e-01	0.686281	0.6842368	0.6859404	0.163498024582124
411	4	rs3719891	142505281	0	A	G	0.48	3.660927e-03	0.00623278	1010.757	4.072337e-01	4.031462e-01	0.5571179	0.5554454	0.5570662	0.254052887589132
413	4	rs6230717	147899754	0	C	G	0.464	4.340277e-03	0.006024708	1010.844	4.057519e-01	4.019322e-01	0.4714744	0.4702038	0.4721114	0.326541883500504
415	4	rs13478089	154430058	0	G	A	0.433	7.225162e-03	0.005786955	1011.364	4.033537e-01	3.997353e-01	0.2121919	0.2113812	0.2129718	0.673271198438659
417	4	rs13478068	155218171	2	A	G	0.435	7.323908e-03	0.005703319	1011.409	4.041098e-01	4.005191e-01	0.1994497	0.1985584	0.1999206	0.700166612592761
419	4	rs6279100	156183777	0	A	G	0.402	1.890112e-03	0.005551625	1010.641	4.082012e-01	4.055099e-01	0.7335959	0.7323037	0.7331983	0.13454310456316
421	5	rs13478094	4304152	0	G	A	0.47	1.983840e-03	0.006014805	1010.638	4.118097e-01	4.077841e-01	0.7416148	0.7406826	0.7408013	0.129821611800188
423	5	rs3664617	4468200	0	A	G	0.47	2.109293e-03	0.006039111	1010.644	4.117330e-01	4.076920e-01	0.726974	0.7259733	0.7261074	0.138481121270877
425	5	rs3714258	12371156	0	G	A	0.47	8.296308e-03	0.006339465	1011.438	4.178383e-01	4.133858e-01	0.1910075	0.1909258	0.1918291	0.71894957963884
427	5	rs3687916	14324113	0	G	A	0.476	2.220234e-03	0.006431507	1010.643	4.124818e-01	4.081381e-01	0.7300227	0.7293488	0.7294483	0.136663635315896
429	5	rs13478133	21614245	0	A	G	0.469	-4.312062e-04	0.006937916	1010.585	4.130625e-01	4.085121e-01	0.9504567	0.951632	0.9516792	0.0220676635217457
431	5	rs6349956	24871638	0	A	G	0.468	-9.239248e-04	0.007055214	1010.591	4.135909e-01	4.088700e-01	0.8958417	0.8972828	0.8974142	0.0477687257064781
433	5	rs13478154	27114401	0	A	G	0.467	-1.956623e-03	0.007152089	1010.62	4.141849e-01	4.094326e-01	0.7844807	0.7856282	0.785877	0.1054177365724
435	5	rs3696671	27709523	0	A	G	0.466	-1.122684e-03	0.007106527	1010.595	4.134026e-01	4.088003e-01	0.8745117	0.8754061	0.8755088	0.0582343757662682
437	5	rs3680434	28763026	0	A	C	0.484	2.104008e-03	0.007347961	1010.623	4.137054e-01	4.095510e-01	0.7746901	0.7757268	0.7760079	0.110871993978859
439	5	rs13469943	31077915	0	A	G	0.496	-6.973664e-03	0.00763433	1010.991	4.241055e-01	4.195658e-01	0.3612662	0.3663035	0.3701766	0.442172669044091
441	5	rs3700706	32664422	0	A	C	0.49	-3.419720e-03	0.007646222	1010.68	4.177755e-01	4.131052e-01	0.6548166	0.6592551	0.6611754	0.183880319490672
443	5	rs13459085	34908776	0	A	C	0.489	-2.309424e-03	0.007597928	1010.628	4.155954e-01	4.110160e-01	0.7612391	0.7645495	0.7655242	0.118478912873017
445	5	rs3673363	35518973	0	C	G	0.489	-2.309424e-03	0.007597928	1010.628	4.155954e-01	4.110160e-01	0.7612391	0.7645495	0.7655242	0.118478912873017
447	5	rs6341620	37101560	0	G	A	0.487	-3.162902e-03	0.007734617	1010.662	4.189936e-01	4.148146e-01	0.6826983	0.6902173	0.693972	0.165771178591912
449	5	rs6215373	44303618	0	G	A	0.496	-3.183413e-04	0.008146522	1010.583	4.135274e-01	4.088765e-01	0.9688385	0.9757927	0.9762238	0.0137486113954233
451	5	rs13478223	45356296	0	C	A	0.493	3.665543e-03	0.008245767	1010.683	4.056445e-01	4.008360e-01	0.6567712	0.6548926	0.6591929	0.18258589966954
453	5	rs3659933	46079471	0	C	A	0.493	3.665543e-03	0.008245767	1010.683	4.056445e-01	4.008360e-01	0.6567712	0.6548926	0.6591929	0.18258589966954
455	5	CEL.5_45872918	47247757	0	G	C	0.493	4.532483e-03	0.008212452	1010.736	4.043109e-01	3.995426e-01	0.5811634	0.5799823	0.5845717	0.235701744130629
457	5	rs6192958	49346495	0	A	G	0.494	1.108730e-02	0.008260902	1011.48	3.962987e-01	3.916445e-01	0.1799185	0.180435	0.1841964	0.744924178317413
459	5	rs3664008	53657080	0	A	G	0.47	1.905248e-02	0.007843833	1013.418	3.614848e-01	3.578016e-01	0.01535365	0.01726301	0.02037782	1.81378836374227
461	5	mCV23125912	55224059	0	G	A	0.451	2.520925e-02	0.008238852	1015.055	3.479426e-01	3.433493e-01	0.002286338	0.002781808	0.003698737	2.64085956541759
463	5	CEL.5_56167948	57532726	0	A	G	0.453	2.745304e-02	0.008236379	1015.868	3.409997e-01	3.364120e-01	0.0008968677	0.001149006	0.001645436	3.047271616485
465	5	rs6354160	61506436	0	A	G	0.45	3.040564e-02	0.008313754	1016.981	3.401176e-01	3.353456e-01	0.0002710426	0.0003471858	0.0005152028	3.56696244532136
467	5	rs6187409	62802059	0	A	G	0.45	3.040564e-02	0.008313754	1016.981	3.401176e-01	3.353456e-01	0.0002710426	0.0003471858	0.0005152028	3.56696244532136
469	5	mCV23386455	64189655	0	A	G	0.45	2.968839e-02	0.008310925	1016.66	3.380161e-01	3.332208e-01	0.0003744398	0.0004899723	0.0007338768	3.42661799539942
471	5	rs4225248	66662116	0	A	G	0.443	3.250321e-02	0.00826324	1018.003	3.386672e-01	3.341316e-01	9.075119e-05	0.0001170221	0.0001805595	4.04214767144838
473	5	rs13478309	67147119	0	G	A	0.445	3.263188e-02	0.008250852	1018.08	3.378955e-01	3.334171e-01	8.310292e-05	0.0001078712	0.0001680866	4.08038371607621
475	5	gnf05.061.650	67348023	0	G	A	0.445	3.174182e-02	0.008186032	1017.759	3.354601e-01	3.310633e-01	0.0001138793	0.0001515719	0.0002388767	3.94355521106382
477	5	rs6340166	72797039	2	G	A	0.464	2.481410e-02	0.008333206	1014.736	3.385892e-01	3.340293e-01	0.002988634	0.003952431	0.005583345	2.52452726713299
479	5	rs6161105	74395262	0	A	G	0.462	2.066677e-02	0.008343677	1013.424	3.442555e-01	3.395871e-01	0.01345041	0.01714514	0.02279278	1.8712644771468
481	5	mCV22996021	76331955	0	T	A	0.46	4.338000e-03	0.008648948	1010.699	3.931820e-01	3.879553e-01	0.6161078	0.6296881	0.6564025	0.2103432929506
483	5	rs3721607	82505407	0	A	G	0.469	1.202655e-02	0.008676238	1011.473	3.703897e-01	3.648268e-01	0.1660753	0.1821014	0.2051526	0.779694954372025
485	5	rs3667334	83042043	0	A	C	0.469	1.202655e-02	0.008676238	1011.473	3.703897e-01	3.648268e-01	0.1660753	0.1821014	0.2051526	0.779694954372025
487	5	rs13459087	87092080	0	A	G	0.46	8.760505e-03	0.008735946	1011.048	3.798931e-01	3.739746e-01	0.3162453	0.3347493	0.3634869	0.499975920201051
489	5	CEL.5_87173557	88395818	0	A	G	0.46	8.760505e-03	0.008735946	1011.048	3.798931e-01	3.739746e-01	0.3162453	0.3347493	0.3634869	0.499975920201051
491	5	gnf05.084.686	89552608	0	A	G	0.455	6.372386e-03	0.00876256	1010.83	3.884554e-01	3.824283e-01	0.4672916	0.4817159	0.5086415	0.330412025751712
493	5	rs3673049	89687694	0	G	C	0.455	6.372386e-03	0.00876256	1010.83	3.884554e-01	3.824283e-01	0.4672916	0.4817159	0.5086415	0.330412025751712
495	5	rs13478388	90859947	0	A	G	0.456	6.992693e-03	0.008443609	1010.907	3.876813e-01	3.821325e-01	0.4078165	0.4205401	0.443228	0.389535206919854
497	5	rs6232866	92110917	0	A	G	0.455	7.847313e-03	0.008325581	1011.002	3.846922e-01	3.793090e-01	0.3461841	0.3598945	0.3824924	0.460692882852414
499	5	rs13478402	96190650	0	G	A	0.458	5.901671e-03	0.00827021	1010.824	3.904358e-01	3.851223e-01	0.4756722	0.487462	0.509695	0.322692229575255
501	5	CEL.5_93945748	96638827	0	G	A	0.436	9.332569e-03	0.007677963	1011.294	3.837906e-01	3.794779e-01	0.2245221	0.2328752	0.2463247	0.648740904390425
503	5	rs3661241	97837356	0	T	A	0.42	9.582740e-03	0.007482545	1011.383	3.868184e-01	3.829839e-01	0.2006654	0.2058913	0.2149639	0.69752750486423
505	5	rs3705458	99300806	0	G	C	0.38	1.196776e-02	0.007370334	1011.872	3.829901e-01	3.795106e-01	0.104805	0.1082905	0.1143329	0.979617997689976
507	5	rs13478451	108654761	0	A	G	0.409	7.117987e-03	0.007027943	1011.09	3.953275e-01	3.909908e-01	0.3114461	0.3138626	0.3210783	0.506617103091603
509	5	gnf05.106.197	112073661	0	A	G	0.408	8.648028e-03	0.007051536	1011.327	3.936639e-01	3.892749e-01	0.2203959	0.222349	0.228262	0.656796488876232
511	5	rs13478473	114210988	0	A	G	0.411	8.736667e-03	0.00701443	1011.351	3.936127e-01	3.891632e-01	0.2132906	0.2151532	0.2209327	0.6710282840634
513	5	rs13478483	117955607	0	G	A	0.413	8.247163e-03	0.006825634	1011.307	3.946324e-01	3.903244e-01	0.2272914	0.2289207	0.23444	0.643416996317276
515	5	CEL.5_117374791	119888129	0	C	A	0.42	1.101784e-02	0.006601182	1011.965	3.914361e-01	3.874467e-01	0.09548183	0.09635316	0.0995291	1.0200792659191
517	5	rs3671202	124809848	0	A	G	0.498	8.674514e-03	0.005895149	1011.668	4.041790e-01	4.007082e-01	0.1415454	0.1407484	0.1418808	0.849104239948319
519	5	rs13478518	127784605	0	G	A	0.499	-2.842728e-03	0.005805051	1010.704	4.068889e-01	4.035829e-01	0.6244767	0.623137	0.6247889	0.204483761053182
521	5	rs13478546	136533611	0	A	G	0.466	2.234486e-03	0.005701353	1010.659	4.142639e-01	4.105216e-01	0.6952167	0.6965156	0.6970744	0.157879804121621
523	5	rs4225536	138457140	0	G	A	0.467	1.616079e-03	0.005644813	1010.623	4.134064e-01	4.096625e-01	0.7747242	0.775787	0.7761041	0.110852877798203
525	5	rs3656197	141782216	0	A	G	0.401	6.252827e-04	0.005246642	1010.59	4.114599e-01	4.084872e-01	0.9051635	0.9053481	0.9053905	0.0432729669446508
527	5	rs3718776	149590652	0	A	G	0.451	-1.557222e-03	0.004777416	1010.636	4.111615e-01	4.090632e-01	0.744541	0.7444406	0.7445973	0.128111381748634
529	6	rs3661828	3466870	0	A	G	0.468	6.098091e-03	0.006251718	1011.06	4.117779e-01	4.073306e-01	0.329634	0.3284354	0.3288817	0.481967999490575
531	6	rs13478602	3847192	0	A	C	0.468	6.098091e-03	0.006251718	1011.06	4.117779e-01	4.073306e-01	0.329634	0.3284354	0.3288817	0.481967999490575
533	6	rs6172481	4658029	0	C	A	0.472	2.896596e-03	0.006338235	1010.688	4.110494e-01	4.065228e-01	0.6477885	0.6461525	0.6465221	0.188566766160472
535	6	rs3699833	6435777	0	G	A	0.475	-5.630311e-04	0.0063875	1010.586	4.133200e-01	4.088746e-01	0.9297822	0.9320575	0.9322315	0.0316187723234783
537	6	rs3678711	14289843	0	G	A	0.458	-3.745902e-03	0.007105231	1010.72	4.161974e-01	4.115252e-01	0.5981938	0.5999197	0.6007399	0.223158092541313
539	6	rs13478641	16061004	0	A	G	0.455	-1.899098e-03	0.00709236	1010.618	4.137161e-01	4.091205e-01	0.7889456	0.7896338	0.7897999	0.102952941574259
541	6	rs3655269	17972617	0	A	G	0.451	-8.405070e-03	0.007173654	1011.26	4.244285e-01	4.197612e-01	0.2416718	0.2444207	0.2470446	0.616774023232821
543	6	rs13478656	21943927	0	A	G	0.461	-1.899164e-03	0.007352797	1010.616	4.130390e-01	4.088811e-01	0.7962463	0.7965634	0.796682	0.0989525727329718
545	6	rs3671709	25814202	0	A	G	0.463	1.340707e-03	0.007734529	1010.598	4.115271e-01	4.072123e-01	0.8624262	0.8604386	0.8607238	0.0642780583463581
547	6	rs13478677	27951180	0	G	A	0.477	7.266940e-03	0.007925542	1011.004	4.140511e-01	4.092274e-01	0.3594617	0.3587134	0.3591266	0.444347376114921
549	6	gnf06.026.418	29410952	0	A	G	0.476	5.811155e-03	0.007946741	1010.851	4.125860e-01	4.077569e-01	0.4648259	0.4636951	0.4639858	0.332709681147629
551	6	rs13478697	32850650	0	G	A	0.47	-6.277187e-03	0.007980182	1010.888	4.198843e-01	4.149785e-01	0.4317432	0.4345684	0.4364329	0.364774493889591
553	6	rs13478705	34507506	0	A	G	0.469	-4.009715e-03	0.008026755	1010.706	4.161949e-01	4.112741e-01	0.6175292	0.6193026	0.6200535	0.20934250187551
555	6	rs13478719	38545339	0	A	G	0.469	-9.837282e-04	0.008003851	1010.59	4.136481e-01	4.088681e-01	0.9022107	0.9038088	0.9039441	0.0446920265805823
557	6	gnf06.037.785	40799296	0	A	G	0.471	1.763278e-03	0.007999842	1010.607	4.125072e-01	4.077614e-01	0.825603	0.8244696	0.8245717	0.0832287376147823
559	6	rs13478727	43826812	0	C	A	0.472	8.159276e-03	0.008003745	1011.103	4.147181e-01	4.101737e-01	0.3082959	0.3077223	0.3082499	0.511032250879122
561	6	rs13478745	49042801	1	A	G	0.476	1.213698e-02	0.008108553	1011.703	4.171079e-01	4.124755e-01	0.1348237	0.1344533	0.1352403	0.87023375858327
563	6	rs13478753	51197310	0	G	A	0.47	8.786992e-03	0.008125874	1011.17	4.103786e-01	4.058915e-01	0.2798524	0.2785285	0.279126	0.553070964253813
565	6	rs13478761	53751688	0	A	G	0.473	8.944370e-03	0.008199893	1011.18	4.101606e-01	4.056229e-01	0.2756825	0.2743407	0.2749674	0.559590801520823
567	6	CEL.6_57082524	57110044	0	A	G	0.482	3.647261e-03	0.008222416	1010.682	4.108510e-01	4.058277e-01	0.6574657	0.6553571	0.6559562	0.182126899399866
569	6	rs13478780	59523352	0	C	G	0.48	8.968792e-03	0.008228768	1011.179	4.133220e-01	4.082957e-01	0.2760609	0.2750445	0.2755346	0.558995100484008
571	6	rs13478783	60591378	0	G	A	0.48	9.822347e-03	0.008227631	1011.297	4.144419e-01	4.094079e-01	0.232889	0.2320904	0.2326533	0.632851023926119
573	6	rs6378343	63823083	0	C	A	0.484	6.847972e-03	0.00812717	1010.94	4.094263e-01	4.045099e-01	0.3996946	0.3979755	0.3987719	0.398271719155568
575	6	rs13478801	65107801	0	G	A	0.483	6.065463e-03	0.008100704	1010.865	4.109039e-01	4.060102e-01	0.4542163	0.4526102	0.4530977	0.342737284750729
577	6	mhcCD8b4	71328252	0	G	A	0.483	5.656301e-03	0.00797561	1010.835	4.131804e-01	4.084625e-01	0.4784004	0.4775367	0.4778051	0.320208465897321
579	6	rs3672029	75395671	0	A	C	0.486	4.062637e-03	0.007846117	1010.717	4.129605e-01	4.084744e-01	0.6047436	0.6040851	0.6042554	0.218428719079174
581	6	rs3699367	76439562	0	C	A	0.487	4.434075e-03	0.007809602	1010.744	4.129955e-01	4.086018e-01	0.5703438	0.5696859	0.5698835	0.243863275148403
583	6	CEL.6_86289708	85961013	0	A	T	0.491	-2.951450e-03	0.007513345	1010.661	4.097398e-01	4.064758e-01	0.694548	0.6931798	0.6935842	0.158297734930282
585	6	rs13478882	89665032	0	G	A	0.493	-1.094115e-02	0.007462786	1011.66	4.124845e-01	4.091733e-01	0.1430026	0.1422157	0.1428616	0.844656066343414
587	6	rs6285738	93535974	0	A	G	0.491	-1.263370e-02	0.00745436	1012.02	4.146320e-01	4.113944e-01	0.09048859	0.08996286	0.09066908	1.04340617894331
589	6	rs4138572	98413525	0	G	A	0.489	-1.116598e-02	0.007399725	1011.724	4.086130e-01	4.054714e-01	0.1316877	0.130794	0.1315049	0.880454787464869
591	6	rs3718735	101122513	0	G	A	0.484	-8.145875e-03	0.007517692	1011.172	4.090563e-01	4.057037e-01	0.2788755	0.2776545	0.2782699	0.554589638054421
593	6	rs6208251	104888938	0	A	G	0.478	-2.028767e-03	0.007968203	1010.616	4.110172e-01	4.067302e-01	0.7990893	0.7971343	0.7975431	0.0974046846032323
595	6	rs13478952	106305503	0	A	G	0.478	-3.089949e-03	0.007979377	1010.659	4.107126e-01	4.064103e-01	0.6986768	0.6969444	0.6973718	0.155723677526052
597	6	rs3670475	109952189	0	C	A	0.474	-3.015151e-03	0.008106082	1010.653	4.101914e-01	4.056397e-01	0.7100167	0.7078371	0.7085986	0.148731436305498
599	6	rs13478971	111299793	0	C	G	0.471	-2.018641e-03	0.008160234	1010.614	4.109677e-01	4.063924e-01	0.8046791	0.8022841	0.8028693	0.0943772784947756
601	6	rs6401637	116090323	0	G	A	0.473	9.536921e-04	0.0081773	1010.589	4.139401e-01	4.093549e-01	0.9071841	0.9105746	0.9109812	0.0423045701605773
603	6	mCV23042866	116756728	0	C	A	0.474	2.508888e-03	0.008186402	1010.628	4.160483e-01	4.114623e-01	0.7593239	0.7634113	0.7646826	0.119572930327846
605	6	rs3695724	120007150	0	T	A	0.473	-1.177372e-03	0.00813236	1010.594	4.116567e-01	4.072730e-01	0.8849228	0.8827192	0.883012	0.0530946151738343
607	6	rs13479006	121299359	0	G	A	0.472	-2.293870e-03	0.008022381	1010.624	4.108077e-01	4.065719e-01	0.7750005	0.7730999	0.7735427	0.110698017303792
609	6	gnf06.122.747	124056494	0	A	G	0.468	-7.028041e-03	0.008078748	1010.963	4.095357e-01	4.045718e-01	0.3845846	0.3829004	0.3836691	0.415008110292356
611	6	rs13479014	125048587	0	G	A	0.465	-4.570043e-03	0.008148161	1010.742	4.089897e-01	4.038675e-01	0.5750394	0.5727627	0.5740659	0.240302397716684
613	6	rs6389420	127044118	0	G	A	0.461	-4.755006e-03	0.008239758	1010.751	4.074577e-01	4.018682e-01	0.5640419	0.5615329	0.5639983	0.248688633139188
615	6	rs3681620	128004531	1	G	A	0.466	-4.199173e-03	0.008403784	1010.71	4.076631e-01	4.015395e-01	0.6174358	0.6142413	0.617405	0.209408192975561
617	6	CEL.6_130920075	130238158	0	C	A	0.467	-9.253753e-03	0.008410813	1011.191	4.050218e-01	3.987890e-01	0.271556	0.2700079	0.2722004	0.566140597076457
619	6	rs3722480	131308308	2	A	G	0.467	-8.675907e-03	0.008404758	1011.119	4.050403e-01	3.988678e-01	0.3022515	0.3006305	0.3029998	0.519631535164936
621	6	rs6339546	133967733	0	G	A	0.467	-8.995509e-03	0.008390245	1011.161	4.047490e-01	3.985115e-01	0.2839703	0.2824205	0.2848062	0.546727079743836
623	6	rs13479053	134251233	0	G	A	0.466	-8.330092e-03	0.00837165	1011.081	4.046366e-01	3.984108e-01	0.3200099	0.3183884	0.3210936	0.494836585902394
625	6	rs3023102	135382937	0	A	G	0.464	-5.930053e-03	0.008127998	1010.851	4.055386e-01	3.996772e-01	0.4658514	0.4638402	0.4670576	0.331752595009522
627	6	rs13479063	136390263	0	A	C	0.467	-8.217034e-03	0.008010383	1011.112	4.050809e-01	3.994759e-01	0.3052868	0.303799	0.3059466	0.515291973333485
629	6	rs3672808	139857209	0	A	G	0.456	-8.970388e-03	0.007165566	1011.369	4.061603e-01	4.019063e-01	0.2109696	0.2098195	0.210946	0.675780120547926
631	6	rs3658783	144315226	0	G	A	0.47	-2.431090e-03	0.00609012	1010.663	4.083148e-01	4.053983e-01	0.6898593	0.6885042	0.6893406	0.16123947660264
633	6	rs3711088	148311946	0	G	C	0.477	-1.613905e-04	0.005664431	1010.583	4.110257e-01	4.081288e-01	0.9772767	0.9761266	0.9761634	0.009982455452621
635	6	gnf06.149.306	149265814	0	C	A	0.478	1.477233e-03	0.005664559	1010.616	4.129177e-01	4.100314e-01	0.7943231	0.7957147	0.7962105	0.100002807390612
637	7	rs3700068	4235946	0	G	A	0.458	-2.054536e-03	0.006113556	1010.639	4.129837e-01	4.085481e-01	0.7369092	0.7366248	0.7367262	0.132586021460256
639	7	rs3714915	4366830	0	C	A	0.458	-2.054536e-03	0.006113556	1010.639	4.129837e-01	4.085481e-01	0.7369092	0.7366248	0.7367262	0.132586021460256
641	7	rs6384973	5085202	0	G	C	0.459	2.676339e-04	0.006201113	1010.584	4.129252e-01	4.083270e-01	0.9655852	0.9658435	0.9658556	0.015209399505147
643	7	rs3658362	13076810	0	C	A	0.476	9.390504e-04	0.006579461	1010.593	4.130243e-01	4.078194e-01	0.8865425	0.8851137	0.8852048	0.0523004399016917
645	7	rs13479139	16561932	0	G	A	0.481	2.719698e-03	0.006692166	1010.666	4.137167e-01	4.082313e-01	0.6845537	0.6838718	0.6839923	0.164592477845668
647	7	rs6361142	17649315	0	G	A	0.482	2.874636e-03	0.006666285	1010.676	4.138755e-01	4.084078e-01	0.6664208	0.6658623	0.6659937	0.176251456402814
649	7	gnf07.013.809	19403006	0	G	A	0.482	2.746004e-03	0.006657486	1010.668	4.135325e-01	4.081188e-01	0.6801029	0.6793138	0.6794388	0.16742537329187
651	7	rs13479153	24937916	0	A	G	0.49	-6.951962e-03	0.006501202	1011.157	4.075676e-01	4.030252e-01	0.2852308	0.2838101	0.2848424	0.544803579984921
653	7	CEL.7_17114061	28155257	0	A	G	0.481	-6.029615e-03	0.006176688	1011.06	4.036767e-01	4.001028e-01	0.3292563	0.3284344	0.330486	0.482465906482929
655	7	rs4226499	28832210	0	G	A	0.482	-6.408614e-03	0.006181419	1011.121	4.037771e-01	4.002109e-01	0.3001533	0.2992909	0.3011539	0.522656877482481
657	7	rs3719256	44538647	0	A	G	0.459	-9.944758e-03	0.006868342	1011.633	4.129161e-01	4.093879e-01	0.1480205	0.1472452	0.1478913	0.829678133116255
659	7	rs8255275	46167009	0	G	A	0.463	-6.537045e-03	0.007227962	1010.994	4.106097e-01	4.064937e-01	0.3660411	0.3647093	0.3651804	0.436470148209208
661	7	rs8260975	46427408	0	A	C	0.461	-5.884556e-03	0.007239792	1010.915	4.107084e-01	4.065736e-01	0.4165625	0.4152044	0.4156293	0.380319828906047
663	7	CEL.7_36725559	49282547	0	C	G	0.457	-5.335676e-03	0.007407274	1010.843	4.122844e-01	4.078872e-01	0.4715258	0.4704545	0.4707343	0.326494539424878
665	7	rs13479251	52404953	0	G	A	0.448	-6.580353e-03	0.00790868	1010.931	4.091459e-01	4.040752e-01	0.4056255	0.4038337	0.4047409	0.391874750516
667	7	rs3718641	53706896	0	A	G	0.447	-8.309394e-03	0.007920425	1011.136	4.093893e-01	4.043061e-01	0.2944342	0.2929043	0.2937002	0.531011745935659
669	7	rs3663313	56132740	0	G	C	0.443	-1.005432e-02	0.008076563	1011.361	4.103030e-01	4.050983e-01	0.2135299	0.2122456	0.2129533	0.670541303328366
671	7	rs13479277	58709343	0	C	G	0.463	-9.358222e-05	0.008084836	1010.583	4.135385e-01	4.081031e-01	0.9907675	0.9864684	0.9865431	0.00402824795030882
673	7	mCV23423763	60967058	0	A	C	0.461	-2.388146e-03	0.008249859	1010.626	4.115121e-01	4.058540e-01	0.7722888	0.7691761	0.7699797	0.112220263405145
675	7	rs3679779	64400284	0	A	G	0.46	-3.035372e-03	0.008295761	1010.651	4.109481e-01	4.051869e-01	0.7145375	0.7114824	0.7125007	0.14597497384893
677	7	rs3714908	64512834	0	G	A	0.46	-2.402170e-03	0.008303532	1010.626	4.113936e-01	4.056118e-01	0.7724282	0.7690507	0.7700057	0.112141879272722
679	7	rs6160140	66281288	0	G	A	0.458	-4.954994e-04	0.008121971	1010.585	4.131079e-01	4.075853e-01	0.9513681	0.9472016	0.947491	0.0216514148524602
681	7	rs3705155	68522719	1	C	A	0.469	-5.852892e-03	0.007750709	1010.87	4.098609e-01	4.050808e-01	0.4503783	0.4486674	0.4493421	0.346422542706645
683	7	rs13479319	69796495	2	A	C	0.469	-8.663998e-03	0.007709122	1011.216	4.124183e-01	4.075300e-01	0.2613972	0.2602748	0.2607931	0.582699068748826
685	7	rs13479324	70843941	0	A	G	0.467	9.441744e-04	0.007729492	1010.59	4.143358e-01	4.094424e-01	0.9028082	0.9065604	0.9070132	0.044404504979102
687	7	rs3676254	72686265	0	G	A	0.466	1.876070e-03	0.007718431	1010.611	4.156630e-01	4.107847e-01	0.8080164	0.8122313	0.8132446	0.0925798244268716
689	7	rs13479338	74058985	0	G	A	0.462	1.936170e-03	0.007477986	1010.615	4.149295e-01	4.104921e-01	0.7957644	0.7987656	0.799524	0.0992154937261802
691	7	rs13479347	76287673	0	C	A	0.48	8.383076e-03	0.007047597	1011.289	4.173294e-01	4.134550e-01	0.2345866	0.234613	0.2355733	0.629696799178144
693	7	rs13479375	84269003	0	A	G	0.487	6.109891e-03	0.006823537	1010.984	4.130997e-01	4.094660e-01	0.3708264	0.3700875	0.3705037	0.430829354985499
695	7	rs4226783	92932955	2	G	C	0.493	6.004183e-03	0.006744658	1010.981	4.111262e-01	4.072880e-01	0.3736104	0.3724062	0.3728085	0.427581043042193
697	7	rs13479414	95502908	0	G	A	0.498	1.030857e-02	0.006839024	1011.721	4.125032e-01	4.085076e-01	0.1321116	0.1313079	0.1319547	0.879059047678342
699	7	rs3699086	96102709	0	C	A	0.495	1.057317e-02	0.006797236	1011.796	4.114617e-01	4.074931e-01	0.120207	0.1193826	0.1200398	0.92007024137774
701	7	rs3713052	101769676	0	C	A	0.434	-1.576607e-04	0.00688229	1010.583	4.125859e-01	4.082302e-01	0.981729	0.9809289	0.9809389	0.00800837987843893
703	7	rs3673653	107076436	0	G	A	0.448	1.113223e-03	0.006963058	1010.596	4.134395e-01	4.084224e-01	0.8730181	0.8730782	0.8731227	0.0589767521150088
705	7	rs6386601	107602853	0	A	C	0.449	1.329238e-03	0.006963152	1010.601	4.135663e-01	4.085501e-01	0.848654	0.8488669	0.8489292	0.0712693374575921
707	7	rs13479461	111948552	0	A	C	0.446	-8.257081e-04	0.006956884	1010.59	4.131924e-01	4.081872e-01	0.9055503	0.9050402	0.9050724	0.0430874212132874
709	7	rs6194926	114366061	0	A	G	0.439	-1.507813e-03	0.006946315	1010.606	4.136033e-01	4.086526e-01	0.82821	0.8284809	0.8285599	0.0818595300294871
711	7	rs13479477	117238480	0	A	C	0.44	2.665952e-03	0.006720207	1010.661	4.143745e-01	4.098919e-01	0.691686	0.6925466	0.6928881	0.160091014525567
713	7	rs3709679	120128031	0	A	C	0.462	7.988222e-04	0.006181327	1010.591	4.120605e-01	4.084057e-01	0.8972059	0.8972456	0.8972819	0.0471078791717512
715	7	CEL.7_115892950	128414875	0	A	G	0.474	3.437752e-03	0.005748452	1010.763	4.074429e-01	4.041706e-01	0.549983	0.5486126	0.5497117	0.259650734360839
717	7	rs13479522	129035693	0	G	A	0.478	2.413164e-03	0.005756818	1010.671	4.082891e-01	4.049969e-01	0.6751908	0.6736555	0.6746668	0.170573483942316
719	7	rs3716088	132998156	1	C	A	0.425	9.971149e-03	0.005117179	1012.484	4.054118e-01	4.029812e-01	0.05168539	0.05119942	0.05188684	1.28663220234277
721	7	rs3663988	139319168	0	A	G	0.423	4.553730e-03	0.004762824	1011.041	4.038155e-01	4.018473e-01	0.3393017	0.3386849	0.3401452	0.469413964408022
723	8	rs13479619	15279371	0	G	A	0.375	1.295606e-02	0.006706543	1012.403	3.770517e-01	3.728589e-01	0.05371887	0.05641921	0.06131316	1.26987313148221
725	8	rs3657963	16536622	0	C	A	0.374	1.157401e-02	0.006840383	1011.974	3.789692e-01	3.745029e-01	0.09102037	0.09525309	0.1026765	1.04086140340849
727	8	gnf08.014.711	17579118	1	G	A	0.373	1.235113e-02	0.00692578	1012.131	3.783205e-01	3.737947e-01	0.0748951	0.07844949	0.08483536	1.12554659501847
729	8	mCV24845756	20923450	0	A	C	0.376	1.636513e-02	0.00705901	1013.22	3.762912e-01	3.714891e-01	0.02067432	0.02163794	0.02381072	1.68456876594008
731	8	rs4140004	22532754	0	G	A	0.384	9.753742e-03	0.007365991	1011.434	3.843539e-01	3.793758e-01	0.1858162	0.19188	0.2031211	0.73091642562813
733	8	rs3661760	23447294	0	C	A	0.384	9.221112e-03	0.007380433	1011.339	3.847982e-01	3.797969e-01	0.2118723	0.2187433	0.2313404	0.673925818860265
735	8	rs13479656	25532421	0	A	G	0.392	9.602602e-03	0.007606976	1011.353	3.838158e-01	3.789472e-01	0.2071817	0.2145905	0.2276741	0.683648607710622
737	8	CEL.8_25963079	27175290	0	T	A	0.395	8.829638e-03	0.007598666	1011.235	3.855384e-01	3.806776e-01	0.2455714	0.2533364	0.2673322	0.609822213855943
739	8	rs13479673	29234307	0	G	A	0.399	9.476054e-03	0.007832441	1011.298	3.882797e-01	3.835190e-01	0.2266834	0.231706	0.2418948	0.644580282045343
741	8	rs4227096	31261495	0	A	C	0.399	9.999209e-03	0.007890194	1011.368	3.878452e-01	3.830096e-01	0.2054063	0.2100317	0.2195354	0.687386240323566
743	8	rs3706948	31865138	0	G	A	0.399	1.141015e-02	0.007879868	1011.608	3.851598e-01	3.803901e-01	0.1479925	0.1521458	0.1603452	0.829760293329013
745	8	CEL.8_33812776	34853346	0	A	G	0.41	1.682400e-02	0.007566766	1013.003	3.757640e-01	3.714092e-01	0.02645784	0.0277964	0.03057414	1.57744561420641
747	8	rs3665028	36194351	0	A	G	0.408	1.809896e-02	0.007580224	1013.386	3.774530e-01	3.731622e-01	0.01717986	0.01788697	0.01961699	1.76498037958948
749	8	rs3667738	38492075	0	T	A	0.428	2.067157e-02	0.007452845	1014.36	3.724978e-01	3.683630e-01	0.005668001	0.005983554	0.006808563	2.24657008180241
751	8	rs13479716	39709256	0	T	A	0.43	2.014184e-02	0.007447969	1014.171	3.722932e-01	3.681927e-01	0.00698467	0.007388483	0.008386145	2.15585410788403
753	8	rs3703811	40656172	0	G	A	0.43	2.014184e-02	0.007447969	1014.171	3.722932e-01	3.681927e-01	0.00698467	0.007388483	0.008386145	2.15585410788403
755	8	rs3707439	58950210	0	G	A	0.365	-2.858091e-03	0.008577158	1010.635	4.179503e-01	4.133273e-01	0.7390518	0.7462011	0.7490307	0.131325120920793
757	8	rs3672639	61221786	0	G	A	0.364	-3.384915e-03	0.008645137	1010.655	4.190794e-01	4.143696e-01	0.6954991	0.7032345	0.7066576	0.15770342766372
759	8	rs13479793	61982261	0	A	G	0.367	7.690457e-04	0.008780285	1010.587	4.125059e-01	4.074004e-01	0.9302255	0.9267597	0.927097	0.0314117594735068
761	8	rs6372901	64125194	4	A	G	0.363	5.827192e-03	0.008982418	1010.795	4.100856e-01	4.046143e-01	0.516691	0.5145726	0.515431	0.286769103161864
763	8	rs13479807	65617851	0	A	G	0.363	4.808127e-03	0.009070973	1010.725	4.107497e-01	4.051124e-01	0.5962152	0.5938843	0.5946701	0.224596956193396
765	8	rs13479811	67053305	0	A	G	0.363	3.719916e-03	0.009097272	1010.668	4.108701e-01	4.052425e-01	0.6827156	0.6800091	0.6809017	0.165760173438768
767	8	rs3656875	68196791	0	A	G	0.363	4.686229e-04	0.009001578	1010.584	4.132582e-01	4.077875e-01	0.9584934	0.954995	0.9551708	0.0184108732433511
769	8	rs3699406	69962170	0	G	A	0.361	-5.033314e-05	0.008981076	1010.583	4.135895e-01	4.082991e-01	0.9955297	0.9987443	0.9987508	0.00194577897790054
771	8	rs3667475	71464208	0	G	A	0.372	-9.323801e-06	0.008660153	1010.583	4.132427e-01	4.082442e-01	0.9991412	0.9968914	0.9969064	0.000373132347031458
773	8	rs13479830	72979249	0	G	A	0.371	3.679338e-03	0.008505824	1010.678	4.088335e-01	4.043174e-01	0.6654423	0.663206	0.6645692	0.17688959590379
775	8	rs4227253	75127056	0	A	G	0.383	1.321755e-03	0.008011418	1010.597	4.109285e-01	4.072436e-01	0.868997	0.8672698	0.8675506	0.0609817228444229
777	8	rs3698093	78025334	0	A	G	0.437	-3.636783e-03	0.00766286	1010.693	4.173688e-01	4.131341e-01	0.6351984	0.6389992	0.6408082	0.197090604523098
779	8	rs4227276	80985464	0	A	G	0.415	2.044074e-03	0.007664844	1010.618	4.136223e-01	4.087540e-01	0.7897807	0.7899933	0.7900942	0.102493483395011
781	8	rs13479863	82939762	0	C	A	0.416	1.717304e-03	0.007650525	1010.608	4.136684e-01	4.087204e-01	0.822448	0.8228081	0.8228974	0.0848915511615369
783	8	rs13479871	85066319	0	G	A	0.414	2.367208e-03	0.007680625	1010.63	4.142435e-01	4.092442e-01	0.7580039	0.7587232	0.7589147	0.12032855987702
785	8	rs6257357	85547561	0	A	G	0.414	2.367208e-03	0.007680625	1010.63	4.142435e-01	4.092442e-01	0.7580039	0.7587232	0.7589147	0.12032855987702
787	8	rs13479882	87103241	0	G	A	0.414	2.521273e-03	0.007661554	1010.637	4.142194e-01	4.092650e-01	0.7421776	0.7427991	0.7429945	0.129492157428894
789	8	rs4137596	94689597	0	A	G	0.399	-5.865474e-03	0.007667785	1010.875	4.157157e-01	4.112142e-01	0.4445194	0.4448192	0.4454304	0.352109280522576
791	8	rs6287320	97392824	0	A	G	0.399	-2.097612e-03	0.007762691	1010.62	4.127410e-01	4.076190e-01	0.7870606	0.7857662	0.7858975	0.103991827701436
793	8	rs3706149	101419945	0	C	A	0.4	-5.047601e-03	0.007828744	1010.791	4.147861e-01	4.094055e-01	0.5192665	0.519001	0.5192919	0.284609694609714
795	8	rs3669235	102050268	1	A	G	0.399	-1.244504e-03	0.007842784	1010.596	4.132993e-01	4.079842e-01	0.8739586	0.8729676	0.8730283	0.0585091396967198
797	8	rs13479956	102332497	0	G	A	0.399	-9.757876e-04	0.007854135	1010.591	4.133919e-01	4.080092e-01	0.9011565	0.9000835	0.9001367	0.0451997804035126
799	8	rs3705275	103336314	0	A	G	0.399	-1.091816e-03	0.007733682	1010.593	4.131809e-01	4.080421e-01	0.8877647	0.8868871	0.8869376	0.051702127726963
801	8	gnf08.108.032	106806405	0	A	G	0.405	8.814141e-04	0.007199204	1010.59	4.131359e-01	4.087832e-01	0.9025865	0.9037883	0.9038952	0.0445111665164621
803	8	rs3662808	109412322	0	A	G	0.41	-8.936796e-04	0.006613934	1010.592	4.115194e-01	4.077971e-01	0.8925493	0.8913977	0.8914958	0.049367786278362
805	8	rs6237645	110017519	5	A	G	0.41	-1.939347e-03	0.006564355	1010.627	4.112317e-01	4.077041e-01	0.7677349	0.7668002	0.7669213	0.114788716612236
807	8	rs13479995	113712788	0	C	A	0.416	4.828124e-03	0.006110789	1010.896	4.078824e-01	4.045741e-01	0.4296968	0.4283448	0.4291402	0.366837880543504
809	8	gnf08.118.027	116807905	0	G	A	0.413	3.553567e-03	0.006140914	1010.751	4.093067e-01	4.056404e-01	0.562969	0.5614655	0.562046	0.249515519002308
811	8	rs13480014	118583194	0	A	G	0.423	6.472537e-04	0.006171199	1010.588	4.122555e-01	4.080823e-01	0.9164941	0.9157384	0.9157785	0.037870326496299
813	8	rs3708073	121760233	0	T	A	0.427	1.985367e-03	0.006174037	1010.635	4.124071e-01	4.076622e-01	0.747862	0.74674	0.7468718	0.126178533375817
815	8	rs6377872	122350961	0	A	T	0.426	2.417058e-03	0.006187654	1010.66	4.125557e-01	4.078053e-01	0.6961743	0.695182	0.6953166	0.157282013189333
817	8	rs6400423	126582425	0	G	A	0.44	2.484409e-05	0.005808775	1010.583	4.123961e-01	4.082747e-01	0.9965885	0.9959112	0.9959128	0.00148412861926433
819	8	rs3697596	127830309	0	G	A	0.437	-7.073723e-04	0.005734663	1010.59	4.127043e-01	4.087769e-01	0.9018597	0.902896	0.9030006	0.0448610192818333
821	9	mCV25073238	10573030	0	G	A	0.349	-6.057006e-03	0.005460972	1011.199	4.123870e-01	4.097789e-01	0.2676903	0.2668597	0.2674011	0.572367365581085
823	9	rs13480071	12359772	0	A	G	0.348	-5.972206e-03	0.005473745	1011.179	4.123690e-01	4.097333e-01	0.2755625	0.2747295	0.2752601	0.559779883829602
825	9	rs13480122	31156626	0	G	A	0.428	6.365481e-04	0.006265117	1010.588	4.108099e-01	4.083256e-01	0.9190973	0.9189993	0.9190249	0.0366385097061033
827	9	rs3655898	33679585	0	G	A	0.493	-2.348904e-04	0.00712597	1010.583	4.127034e-01	4.083537e-01	0.9737124	0.9743466	0.9743602	0.0115692993196847
829	9	rs3711756	34458844	0	G	A	0.494	-5.700804e-04	0.007143185	1010.586	4.128757e-01	4.084811e-01	0.9364096	0.9371027	0.9371406	0.0285341425985926
831	9	UT_9_35.918713	35212457	2	G	A	0.49	-4.676690e-04	0.007403263	1010.585	4.132425e-01	4.085131e-01	0.9496459	0.9508726	0.9509198	0.0224383024412435
833	9	rs13480141	36947063	0	G	A	0.488	2.518035e-03	0.007597647	1010.638	4.134086e-01	4.084432e-01	0.740409	0.7400462	0.7401414	0.130528310844875
835	9	rs13480150	39724362	0	A	G	0.487	1.650972e-03	0.007606653	1010.607	4.128401e-01	4.079445e-01	0.8282282	0.8273262	0.8274017	0.0818499864684041
837	9	rs3714664	40707064	2	A	G	0.486	3.424889e-03	0.007665943	1010.683	4.130977e-01	4.083983e-01	0.6551604	0.6545549	0.6546926	0.183652360608483
839	9	rs4135590	42988103	0	G	A	0.463	9.844367e-03	0.007968713	1011.347	4.155652e-01	4.108063e-01	0.217041	0.2164908	0.2171434	0.663458218262856
841	9	rs13462199	44636817	1	G	A	0.455	1.282214e-02	0.008174201	1011.811	4.193924e-01	4.145027e-01	0.1171213	0.1170262	0.1179511	0.931364115762347
843	9	rs13480173	46528572	0	G	A	0.453	1.157544e-02	0.008318392	1011.55	4.186637e-01	4.135674e-01	0.1644334	0.1643608	0.1652659	0.784009963180329
845	9	rs6395817	47415487	0	G	A	0.452	6.239452e-03	0.008338493	1010.864	4.128790e-01	4.078332e-01	0.4545095	0.4533855	0.4536828	0.342457034874445
847	9	gnf09.042.496	48209327	0	G	A	0.447	6.802794e-04	0.008371031	1010.586	4.128132e-01	4.078237e-01	0.9352502	0.9331521	0.9332664	0.0290721902573841
849	9	rs13480186	50181089	0	A	G	0.449	-2.893659e-03	0.00831784	1010.642	4.150153e-01	4.103629e-01	0.7280144	0.7298578	0.7303938	0.137860030331621
851	9	rs3723670	52514797	0	C	A	0.452	6.110642e-03	0.008145254	1010.865	4.140738e-01	4.096265e-01	0.4533423	0.4528977	0.453256	0.343573756345013
853	9	rs3666398	56586960	0	A	G	0.459	2.846819e-03	0.008049796	1010.646	4.128788e-01	4.084010e-01	0.7236905	0.7232316	0.7233333	0.140447128389088
855	9	rs13480217	57818920	1	A	G	0.46	2.566922e-03	0.008039808	1010.634	4.129360e-01	4.085540e-01	0.7495974	0.7493527	0.7494491	0.125171928480485
857	9	rs6224703	59987366	0	G	A	0.459	3.481529e-03	0.007998682	1010.678	4.132150e-01	4.089410e-01	0.6634852	0.6632851	0.6634507	0.178168760260012
859	9	rs3714012	61156533	1	A	G	0.461	1.270349e-03	0.007928543	1010.596	4.120725e-01	4.080929e-01	0.8727432	0.8721295	0.872178	0.0591135263166846
861	9	rs3655717	65465164	0	G	A	0.473	-6.238501e-03	0.007740952	1010.908	4.123614e-01	4.089041e-01	0.4205272	0.4197018	0.4200378	0.376205908479936
863	9	rs6174757	68138488	0	A	C	0.469	-7.079183e-03	0.007748855	1011	4.152223e-01	4.117457e-01	0.3612049	0.3611532	0.3618605	0.442246366806685
865	9	rs6355445	69962379	0	G	A	0.446	-4.771056e-03	0.007827057	1010.77	4.103720e-01	4.068769e-01	0.5423211	0.5410677	0.541382	0.265743498210124
867	9	rs3721056	71032447	0	A	G	0.429	-1.591565e-03	0.008066177	1010.603	4.113366e-01	4.074238e-01	0.8436308	0.842199	0.8423862	0.0738475730460369
869	9	rs13480271	72828858	0	A	G	0.43	-9.137179e-04	0.008077852	1010.589	4.116340e-01	4.076906e-01	0.9099677	0.908378	0.9085198	0.0409740230203621
871	9	rs3724833	74888070	0	A	G	0.418	3.775389e-03	0.008343195	1010.683	4.163823e-01	4.121843e-01	0.6510194	0.6538846	0.6551622	0.186406069515659
873	9	rs13480285	76573593	0	A	G	0.431	-2.726124e-03	0.008265251	1010.638	4.113675e-01	4.071090e-01	0.7416123	0.7401658	0.7404057	0.129823075819022
875	9	gnf09.074.193	80055175	0	A	G	0.433	-3.399873e-03	0.008434007	1010.665	4.109184e-01	4.063276e-01	0.686968	0.6851399	0.6855857	0.163063492557767
877	9	rs3676124	83120332	0	A	G	0.433	-4.553107e-03	0.008586754	1010.725	4.100671e-01	4.051941e-01	0.5960825	0.5940488	0.594808	0.22469362815374
879	9	rs3695050	85155754	0	A	G	0.432	-5.128800e-03	0.008666244	1010.76	4.089596e-01	4.039162e-01	0.5541373	0.5519714	0.5531914	0.256382615696504
881	9	rs3700596	86305097	0	G	A	0.433	-2.065919e-03	0.008656309	1010.612	4.105838e-01	4.054829e-01	0.811428	0.8079373	0.8091744	0.0907500101445301
883	9	rs3669564	87885544	0	C	A	0.434	-8.842329e-03	0.008488865	1011.128	4.074690e-01	4.025313e-01	0.2978837	0.2963614	0.2975236	0.525953260442998
885	9	gnf09.087.298	90683199	0	A	G	0.432	-3.662906e-03	0.008526362	1010.677	4.093254e-01	4.042494e-01	0.6676002	0.6649856	0.6664059	0.175483541886614
887	9	rs13480345	92227478	0	T	A	0.431	-4.606369e-03	0.008523592	1010.731	4.086665e-01	4.036046e-01	0.589049	0.5867334	0.5882269	0.229848576954013
889	9	rs13480351	94284389	0	A	G	0.43	-5.710448e-03	0.008432727	1010.814	4.068356e-01	4.019547e-01	0.4984831	0.4966084	0.4986366	0.302349560925363
891	9	CEL.9_95875215	96025992	0	A	G	0.44	-8.367102e-03	0.00828668	1011.095	4.046315e-01	3.998248e-01	0.312932	0.3116832	0.3137499	0.504550024220918
893	9	rs3689336	96412477	0	G	A	0.442	-8.697506e-03	0.008232405	1011.143	4.045721e-01	3.998131e-01	0.29105	0.2898427	0.2917963	0.536032396379101
895	9	rs6385971	99865901	0	G	A	0.442	-6.285254e-03	0.008097214	1010.886	4.064724e-01	4.019305e-01	0.4378385	0.436243	0.4380033	0.358686052721478
897	9	rs3717654	101984792	0	G	A	0.464	-6.265450e-03	0.007843513	1010.903	4.134070e-01	4.088130e-01	0.4246319	0.4238289	0.4241573	0.37198738305373
899	9	rs13480386	103625468	0	G	C	0.463	-4.358817e-03	0.007625559	1010.747	4.119390e-01	4.076569e-01	0.5677441	0.5666517	0.5668676	0.245847370275567
901	9	rs3711089	105491662	0	C	A	0.468	-8.199647e-03	0.007745579	1011.144	4.142426e-01	4.095945e-01	0.2900807	0.2893396	0.2898465	0.537481165241911
903	9	rs13480399	106284925	1	A	G	0.467	-2.472844e-03	0.007421603	1010.638	4.129904e-01	4.085628e-01	0.7390712	0.7388123	0.7389136	0.13131372090476
905	9	rs13480407	108683173	0	G	A	0.469	7.914797e-04	0.007387093	1010.588	4.131898e-01	4.086065e-01	0.9147011	0.9155824	0.9156453	0.0387207986413777
907	9	rs13480413	109876984	0	G	C	0.469	3.600266e-04	0.007292044	1010.584	4.128478e-01	4.084130e-01	0.9606343	0.9614299	0.9614548	0.0174419106860368
909	9	gnf09.110.002	113291116	0	A	G	0.467	5.233275e-03	0.00672351	1010.885	4.159570e-01	4.121290e-01	0.4365827	0.4371645	0.437994	0.359933477613127
911	9	rs6320810	115155973	0	G	A	0.456	4.939873e-03	0.00612491	1010.907	4.150855e-01	4.118172e-01	0.4201739	0.4203702	0.4211102	0.37657092822236
913	9	rs3669563	117918763	0	G	A	0.484	-6.663915e-03	0.005883414	1011.224	4.157021e-01	4.124993e-01	0.2576849	0.2574487	0.2582661	0.588911029795287
915	9	rs13459114	121915910	0	G	A	0.489	-6.946120e-03	0.005352031	1011.425	4.153280e-01	4.123465e-01	0.1947016	0.1942569	0.1950512	0.710630479562064
917	9	rs6304156	123153990	1	C	G	0.481	-8.428210e-03	0.005344921	1011.822	4.206459e-01	4.178092e-01	0.1152094	0.1154095	0.1166867	0.938512085135168
919	10	rs6185923	4967916	0	G	A	0.461	2.611370e-03	0.006214811	1010.672	4.071005e-01	4.032123e-01	0.6744595	0.6726986	0.6749129	0.171044123760197
921	10	CEL.10_3989939	6359154	0	A	G	0.463	3.645655e-03	0.006224074	1010.755	4.052043e-01	4.012545e-01	0.5582138	0.5570543	0.5599217	0.253199431212189
923	10	rs3721803	7003953	0	G	A	0.432	8.519590e-03	0.006813952	1011.366	4.025912e-01	3.977672e-01	0.211538	0.2106999	0.2127988	0.674611606029205
925	10	rs3664101	9609273	0	A	C	0.436	1.191427e-02	0.007059999	1012.01	4.049398e-01	3.996258e-01	0.09187001	0.09109441	0.09214844	1.03682623635203
927	10	rs3685588	10825090	0	A	G	0.436	1.374127e-02	0.007077936	1012.471	4.074956e-01	4.021032e-01	0.0525463	0.05196673	0.05268365	1.27945785901073
929	10	rs3686911	14403385	0	A	C	0.437	8.729431e-03	0.007224325	1011.315	4.043673e-01	3.990539e-01	0.2272624	0.226088	0.227911	0.643472411275823
931	10	rs3699409	15800614	2	T	A	0.439	7.031498e-03	0.007224716	1011.058	4.042921e-01	3.991501e-01	0.3307106	0.3294364	0.3318641	0.480551884772626
933	10	rs3712394	17943551	0	A	G	0.39	-1.154883e-04	0.00751696	1010.583	4.132769e-01	4.083675e-01	0.9877457	0.9901384	0.9901632	0.00535485227707759
935	10	rs13480527	19616303	0	G	A	0.392	-2.510409e-04	0.007576715	1010.583	4.135609e-01	4.085627e-01	0.9735764	0.9772029	0.9773121	0.0116299621752765
937	10	rs13459119	20325683	0	A	G	0.396	3.895270e-05	0.007515461	1010.583	4.132117e-01	4.082099e-01	0.9958658	0.9927651	0.992789	0.00179918190388518
939	10	rs3679120	22921278	0	A	C	0.391	-2.556134e-05	0.007537142	1010.583	4.132200e-01	4.082837e-01	0.9972949	0.9997618	0.9997606	0.00117640186367567
941	10	rs13480547	24487562	0	A	G	0.391	-2.840247e-03	0.007477585	1010.653	4.172928e-01	4.123566e-01	0.7041656	0.7087596	0.7104023	0.152325194964628
943	10	rs13480554	25950886	0	G	A	0.392	-4.211110e-03	0.007413116	1010.739	4.201869e-01	4.153998e-01	0.570147	0.5759169	0.5789487	0.2440131565063
945	10	gnf10.026.889	28957717	0	C	G	0.364	2.469622e-03	0.007320425	1010.64	4.116024e-01	4.074005e-01	0.7359308	0.734703	0.7348792	0.133163020704705
947	10	rs13480578	34577852	0	C	A	0.367	1.234764e-03	0.007287561	1010.598	4.115989e-01	4.074710e-01	0.8654963	0.8639129	0.8640982	0.0627347843951936
949	10	rs13480579	36198040	0	A	G	0.369	-4.088961e-04	0.007248826	1010.584	4.125942e-01	4.085906e-01	0.9550299	0.9566662	0.9567447	0.0199830313463754
951	10	rs3676667	46952581	0	G	A	0.365	1.698210e-03	0.00710798	1010.612	4.108561e-01	4.074347e-01	0.8112299	0.8100661	0.8102381	0.0908560506565721
953	10	rs3696307	53743149	0	C	G	0.363	1.747231e-03	0.007145001	1010.613	4.109815e-01	4.076130e-01	0.8068741	0.8058703	0.8060013	0.0931942248080968
955	10	rs13480619	57752462	0	A	G	0.381	3.360380e-03	0.00699841	1010.699	4.110665e-01	4.076060e-01	0.6312382	0.630222	0.630405	0.199806727246011
957	10	CEL.10_58149652	58401503	1	G	A	0.38	-1.822209e-04	0.006981221	1010.583	4.118601e-01	4.083958e-01	0.9791826	0.9803105	0.9803359	0.00913631250971288
959	10	rs3723140	66444139	0	G	A	0.384	-8.099955e-04	0.007011275	1010.589	4.119246e-01	4.086370e-01	0.908055	0.90865	0.908719	0.0418878458917912
961	10	rs13480638	69444667	0	A	C	0.357	7.923928e-03	0.007477395	1011.145	4.147398e-01	4.112590e-01	0.2895824	0.2891497	0.2898016	0.538227836864236
963	10	CEL.10_71736974	71957978	0	G	A	0.382	4.451947e-03	0.007874443	1010.742	4.154908e-01	4.113592e-01	0.5719778	0.5731086	0.573835	0.242620827019212
965	10	rs13480652	74612426	0	T	A	0.381	7.131657e-03	0.008013765	1010.975	4.193278e-01	4.149762e-01	0.3737645	0.3756167	0.3772581	0.42740195011143
967	10	rs13480657	76712846	0	A	C	0.385	1.352919e-02	0.008283195	1011.882	4.380077e-01	4.331727e-01	0.1027802	0.1070343	0.1114515	0.988090541556354
969	10	rs3717445	82992865	0	C	G	0.384	-1.970904e-04	0.008289434	1010.583	4.130387e-01	4.081656e-01	0.9810369	0.9793387	0.9793647	0.00831465707979319
971	10	rs13480678	84685380	0	G	A	0.386	4.927610e-04	0.008374469	1010.584	4.135917e-01	4.085939e-01	0.9530931	0.9550749	0.955153	0.0208646745543047
973	10	rs3679902	85342396	0	G	A	0.386	5.515723e-04	0.008385622	1010.585	4.136584e-01	4.086605e-01	0.9475721	0.9497372	0.9498373	0.0233877349843349
975	10	rs13480702	91060255	0	G	A	0.386	-3.623482e-03	0.008474893	1010.675	4.116892e-01	4.069189e-01	0.6690865	0.6675432	0.6678207	0.174517732689174
977	10	gnf10.091.965	92973972	0	A	G	0.388	-7.869385e-03	0.008427356	1011.019	4.147219e-01	4.098574e-01	0.3506845	0.3501255	0.3505887	0.455083429194723
979	10	rs13480712	93516234	0	G	A	0.389	-5.656916e-03	0.00844881	1010.808	4.125001e-01	4.076459e-01	0.5033304	0.5021717	0.5024352	0.298146838421577
981	10	rs13480716	94516655	0	A	G	0.387	-5.311236e-03	0.008420636	1010.783	4.118075e-01	4.070535e-01	0.5283845	0.5270189	0.527317	0.277049930768341
983	10	rs13480722	97649553	0	A	G	0.417	-4.741610e-03	0.008536386	1010.738	4.124503e-01	4.074221e-01	0.5787311	0.5774626	0.5776919	0.23752317878131
985	10	rs3683912	99280201	0	G	A	0.417	-4.040739e-03	0.008648783	1010.693	4.120983e-01	4.067013e-01	0.6404776	0.6387137	0.6390406	0.193496054625788
987	10	rs3710293	100114798	0	A	G	0.416	-7.465293e-03	0.00860936	1010.96	4.138141e-01	4.084747e-01	0.3861313	0.385179	0.3855399	0.413264992816966
989	10	rs13480734	102375391	0	A	G	0.416	-6.760343e-03	0.008612197	1010.892	4.131686e-01	4.078312e-01	0.4326941	0.4315499	0.4318682	0.363819026582909
991	10	rs3688351	104516056	0	G	A	0.422	-1.207095e-02	0.008552369	1011.578	4.182894e-01	4.128838e-01	0.1584981	0.1582973	0.1591321	0.79997593953116
993	10	rs13480749	106000594	0	C	G	0.422	-1.213940e-02	0.008531094	1011.595	4.177282e-01	4.123289e-01	0.155125	0.1548133	0.1556002	0.809318205493214
995	10	rs6290359	107990956	0	A	C	0.422	-4.949602e-03	0.00830211	1010.762	4.112028e-01	4.060347e-01	0.5512141	0.5494028	0.5498787	0.258679681750151
997	10	rs6243755	108737793	0	A	G	0.422	-4.949602e-03	0.00830211	1010.762	4.112028e-01	4.060347e-01	0.5512141	0.5494028	0.5498787	0.258679681750151
999	10	rs13480759	109378627	0	G	A	0.423	-5.408520e-03	0.008198146	1010.802	4.111567e-01	4.061453e-01	0.5096141	0.5079383	0.5083899	0.292758564449235
1001	10	rs3680872	114405358	0	G	A	0.429	-1.418609e-03	0.007312138	1010.602	4.114452e-01	4.074655e-01	0.8462177	0.8447943	0.84497	0.072517894944294
1003	10	rs6256918	117551695	0	G	A	0.427	-2.517530e-03	0.007055029	1010.647	4.116048e-01	4.076692e-01	0.7213012	0.7202962	0.720435	0.141883345290948
1005	10	mCV24217147	117812354	0	A	T	0.427	-1.462792e-03	0.007022106	1010.605	4.116116e-01	4.077041e-01	0.8350363	0.8339555	0.834068	0.0782946448193571
1007	10	mCV22832306	126298823	0	G	A	0.409	7.006873e-04	0.006283187	1010.589	4.116972e-01	4.083252e-01	0.9112328	0.9111317	0.9111597	0.0403706561341469
1009	10	rs3697243	126813010	0	C	G	0.409	1.776834e-03	0.006302321	1010.623	4.122210e-01	4.088188e-01	0.7780652	0.7781035	0.778216	0.108984008648125
1011	10	rs3676330	128210048	0	T	A	0.393	6.248816e-04	0.00592185	1010.588	4.113421e-01	4.085936e-01	0.9159877	0.9164413	0.9165014	0.038110358054849
1013	11	rs6190775	6412206	0	A	G	0.469	6.881323e-03	0.00590454	1011.259	3.973359e-01	3.933979e-01	0.2441814	0.24494	0.2491645	0.612287420591845
1015	11	rs13480863	9293617	0	C	A	0.469	5.148031e-03	0.006017273	1010.948	4.005323e-01	3.963088e-01	0.3924988	0.3928127	0.3975708	0.406161666700066
1017	11	rs3023249	11171143	0	A	C	0.47	4.413061e-03	0.006061165	1010.848	4.019997e-01	3.977275e-01	0.4667658	0.4666837	0.471388	0.330900972282631
1019	11	gnf11.017.294	18112271	0	A	G	0.483	1.112431e-02	0.00634656	1012.113	3.946013e-01	3.903806e-01	0.08000513	0.08017898	0.08234475	1.09688216476728
1021	11	rs3723987	19468925	0	A	C	0.484	7.848311e-03	0.006757797	1011.245	3.908110e-01	3.859904e-01	0.245826	0.2497289	0.2587956	0.609372185487919
1023	11	rs3023251	20953301	0	A	G	0.485	9.744783e-03	0.006799457	1011.595	3.891543e-01	3.842556e-01	0.1521869	0.1547189	0.161023	0.817622729316871
1025	11	rs13480910	22814064	0	C	A	0.486	9.618811e-03	0.006800006	1011.569	3.892850e-01	3.844042e-01	0.1575828	0.1601894	0.1666438	0.802491187054192
1027	11	rs3706694	28414860	1	G	A	0.486	-6.598954e-03	0.006803373	1011.047	3.949658e-01	3.906993e-01	0.3323533	0.3353387	0.3434051	0.478400004674781
1029	11	rs3723833	33051317	0	G	A	0.497	-1.219353e-02	0.007003505	1012.075	3.850344e-01	3.806756e-01	0.08204467	0.08405568	0.08856748	1.08594962746618
1031	11	rs13480968	36453866	0	A	G	0.5	1.091348e-02	0.007260536	1011.694	3.870415e-01	3.820713e-01	0.1331892	0.1360461	0.1425382	0.875530989659452
1033	11	rs6164170	40304139	0	A	G	0.498	1.162438e-02	0.00728476	1011.838	3.871477e-01	3.820573e-01	0.1109353	0.1131386	0.1185652	0.954930237837964
1035	11	rs3701734	41327728	0	A	G	0.498	1.162438e-02	0.00728476	1011.838	3.871477e-01	3.820573e-01	0.1109353	0.1131386	0.1185652	0.954930237837964
1037	11	rs3654344	44208120	0	A	C	0.495	1.258691e-02	0.007229714	1012.076	3.855063e-01	3.806357e-01	0.08205591	0.08392786	0.08841911	1.08589013383143
1039	11	rs13481009	46528416	0	G	C	0.482	9.008777e-03	0.007187936	1011.354	3.893685e-01	3.844801e-01	0.2104439	0.2143166	0.2229436	0.676863658344253
1041	11	rs13481011	46928464	0	G	C	0.482	9.008777e-03	0.007187936	1011.354	3.893685e-01	3.844801e-01	0.2104439	0.2143166	0.2229436	0.676863658344253
1043	11	rs13481014	48117382	0	A	G	0.479	1.027715e-02	0.007215413	1011.582	3.887855e-01	3.840033e-01	0.1547274	0.1574819	0.1639696	0.810432772175799
1045	11	rs13481033	54898883	1	A	G	0.473	4.236815e-03	0.007153365	1010.756	4.000751e-01	3.956767e-01	0.5538232	0.5556372	0.564226	0.256628855342088
1047	11	rs4228731	55394554	0	A	G	0.463	8.076745e-03	0.007307531	1011.183	3.918102e-01	3.870532e-01	0.269367	0.2731896	0.2821217	0.569655610527481
1049	11	rs3684076	56410907	0	G	A	0.462	6.723709e-03	0.007275943	1011.001	3.933468e-01	3.886033e-01	0.3557031	0.3602743	0.3710452	0.448912349863342
1051	11	rs3697686	58567550	0	G	A	0.462	-9.738368e-04	0.007225284	1010.59	4.162228e-01	4.116532e-01	0.8928172	0.9051359	0.9085182	0.0492374517027159
1053	11	rs13481061	62992617	0	C	A	0.461	-3.171299e-03	0.006927784	1010.677	4.245866e-01	4.206197e-01	0.6472414	0.6649849	0.6763752	0.188933711394995
1055	11	rs13481084	68770516	0	A	G	0.477	-1.019738e-02	0.006271691	1011.87	3.807497e-01	3.776247e-01	0.1043439	0.1086672	0.1155139	0.981532934943279
1057	11	rs3701609	73263624	0	G	A	0.461	-6.773868e-03	0.006645578	1011.087	3.891903e-01	3.849171e-01	0.3083565	0.31542	0.3282668	0.510946892431841
1059	11	rs13481109	76595153	0	A	T	0.462	-1.001517e-02	0.006704942	1011.668	3.822318e-01	3.778160e-01	0.1356356	0.1407328	0.1495873	0.867626307118034
1061	11	rs13481119	79547199	2	C	G	0.462	-1.022337e-02	0.006656324	1011.73	3.816793e-01	3.774653e-01	0.1249484	0.1298201	0.1381512	0.903269300766983
1063	11	rs13481127	83412529	0	C	A	0.434	-1.160912e-02	0.007075012	1011.878	3.755336e-01	3.704780e-01	0.1012061	0.1074894	0.1178025	0.994793310455702
1065	11	rs3661657	84732367	0	G	A	0.436	-1.429926e-02	0.007080491	1012.566	3.742766e-01	3.691785e-01	0.04375441	0.04639249	0.05122707	1.3589781679641
1067	11	rs3719581	86958881	0	A	G	0.435	-1.355602e-02	0.007010225	1012.386	3.713241e-01	3.662105e-01	0.05348476	0.05757079	0.06442018	1.27176994864749
1069	11	rs13481145	88435691	0	C	G	0.435	-1.436747e-02	0.007013959	1012.614	3.714819e-01	3.664735e-01	0.04083494	0.04382628	0.04903247	1.3889680781969
1071	11	rs3688955	90536534	0	G	A	0.431	-1.325136e-02	0.006799012	1012.425	3.738375e-01	3.692802e-01	0.05163168	0.05493736	0.06058335	1.2870837435784
1073	11	rs13481173	96604864	0	G	A	0.424	-7.852647e-03	0.006724987	1011.242	3.858241e-01	3.815087e-01	0.2432715	0.2507918	0.2637203	0.613908767015464
1075	11	rs3661058	98919441	0	G	A	0.414	-1.077681e-02	0.006444271	1011.942	3.791584e-01	3.752447e-01	0.09484169	0.0992448	0.1065765	1.0230007158586
1077	11	rs3698446	105237353	1	G	A	0.404	-5.198567e-03	0.006277908	1010.917	3.935846e-01	3.892553e-01	0.4078679	0.4135485	0.4257556	0.389480473161554
1079	11	rs6386362	106978425	0	G	A	0.422	-6.037284e-03	0.006093875	1011.065	3.934654e-01	3.892237e-01	0.3221153	0.3259884	0.3350829	0.491988646345277
1081	11	rs6370458	109394797	0	A	G	0.423	-9.455561e-03	0.006102739	1011.773	3.917912e-01	3.875278e-01	0.1216691	0.122825	0.1267004	0.914819704460407
1083	11	rs3672597	112234202	0	G	A	0.401	-5.774315e-03	0.005819222	1011.073	3.987355e-01	3.949738e-01	0.3213497	0.3221578	0.3267259	0.493022101194395
1085	11	rs3699056	114003687	0	G	A	0.404	-6.307885e-03	0.005697777	1011.193	3.983420e-01	3.949402e-01	0.268582	0.2692193	0.2730236	0.570923096516971
1087	12	rs3713137	4835158	0	A	G	0.499	4.430960e-03	0.005595673	1010.897	4.130228e-01	4.104594e-01	0.4286725	0.4282399	0.428718	0.367874376254537
1089	12	rs3678128	7414015	0	C	A	0.487	2.615585e-03	0.005745949	1010.686	4.140494e-01	4.111306e-01	0.6490813	0.6502113	0.6509491	0.187700902691088
1091	12	rs13481303	11915326	0	C	A	0.449	4.441090e-03	0.006402676	1010.824	4.109481e-01	4.077384e-01	0.4881088	0.4870537	0.4873249	0.311483362478719
1093	12	rs13481321	16680358	0	A	G	0.463	3.339017e-05	0.007094614	1010.583	4.126429e-01	4.082935e-01	0.996246	0.996882	0.996884	0.00163340931619768
1095	12	rs3717860	24728980	0	A	C	0.461	-3.203456e-03	0.007222015	1010.681	4.135728e-01	4.090512e-01	0.6574708	0.657359	0.6575394	0.182123530565162
1097	12	rs13481363	27980718	0	A	G	0.479	1.872289e-03	0.00781539	1010.612	4.134055e-01	4.081171e-01	0.8107273	0.810069	0.8101359	0.0911252025350445
1099	12	rs3089800	29000535	0	G	A	0.478	1.219576e-03	0.007924726	1010.595	4.135054e-01	4.080366e-01	0.87773	0.8768381	0.8768913	0.0566390576058135
1101	12	UT_12_24.561109	29920622	0	A	G	0.478	1.162395e-03	0.00794864	1010.594	4.134885e-01	4.080103e-01	0.883769	0.8827863	0.8828416	0.0536612362711905
1103	12	rs13481371	30198599	0	A	G	0.479	-4.962740e-04	0.008044682	1010.585	4.140603e-01	4.085024e-01	0.9508249	0.9522481	0.9522928	0.0218994535835274
1105	12	rs6223000	34182744	0	A	G	0.478	-4.080723e-03	0.008080113	1010.708	4.174694e-01	4.119942e-01	0.6136703	0.6164476	0.6175049	0.212064894897973
1107	12	rs6311081	37010797	0	G	A	0.477	1.928712e-03	0.008195553	1010.611	4.124427e-01	4.073184e-01	0.8140059	0.8122379	0.8124432	0.0893724472875099
1109	12	rs3658100	38090061	0	G	A	0.476	3.757038e-03	0.008187003	1010.689	4.124222e-01	4.073685e-01	0.6464246	0.645106	0.6453097	0.189482124632965
1111	12	CEL.12_38788391	43714208	0	C	A	0.476	7.506623e-03	0.008109761	1011.013	4.124448e-01	4.076911e-01	0.3549093	0.3537465	0.354151	0.44988262030368
1113	12	rs3726096	44354662	2	A	G	0.477	1.242438e-02	0.008152995	1011.743	4.181441e-01	4.133786e-01	0.127915	0.1276707	0.1285209	0.893078524831308
1115	12	gnf12.046.238	47927496	0	A	C	0.483	-1.419029e-03	0.008078047	1010.598	4.135438e-01	4.085125e-01	0.8606002	0.8608064	0.8608617	0.0651985573251734
1117	12	rs13481445	50342498	0	G	A	0.483	-1.419029e-03	0.008078047	1010.598	4.135438e-01	4.085125e-01	0.8606002	0.8608064	0.8608617	0.0651985573251734
1119	12	rs3670749	52959274	0	A	G	0.484	-9.679128e-04	0.007954763	1010.59	4.130231e-01	4.080913e-01	0.9031843	0.9024169	0.9024582	0.0442236203331192
1121	12	rs3700857	53919899	0	A	G	0.484	-6.824302e-05	0.007879676	1010.583	4.130692e-01	4.082627e-01	0.993092	0.9922261	0.9922299	0.00301051661885959
1123	12	rs13481466	56006328	0	G	A	0.483	-3.244353e-03	0.007705758	1010.672	4.130362e-01	4.084110e-01	0.6738428	0.6732941	0.6734215	0.171441407701146
1125	12	rs3706319	57952690	0	A	G	0.491	-3.472297e-03	0.007577648	1010.688	4.131984e-01	4.088365e-01	0.6469084	0.6465922	0.646756	0.189157209579927
1127	12	rs3677344	64597056	0	C	A	0.495	3.944523e-03	0.007353137	1010.726	4.152731e-01	4.112319e-01	0.5917982	0.5929597	0.5936621	0.227826360113636
1129	12	rs13481514	69603798	0	A	G	0.497	3.691433e-03	0.007331075	1010.708	4.157930e-01	4.117404e-01	0.6147241	0.6165702	0.6175139	0.21131976021273
1131	12	rs13481521	71460843	0	G	A	0.5	1.367361e-03	0.007190968	1010.601	4.130182e-01	4.090914e-01	0.8492385	0.8502711	0.8504467	0.0709703254356884
1133	12	rs13481527	72887196	0	G	A	0.499	-3.532704e-03	0.007153649	1010.703	4.163103e-01	4.125188e-01	0.6215556	0.6241477	0.6255069	0.206520016349511
1135	12	rs3655558	74725400	0	G	A	0.491	1.607051e-03	0.006196739	1010.617	4.106523e-01	4.083666e-01	0.7954388	0.7950677	0.7951374	0.0993932287700531
1137	12	rs13481556	80662553	0	G	A	0.462	-8.546585e-04	0.006879508	1010.591	4.118720e-01	4.083227e-01	0.9011614	0.9010317	0.9010629	0.0451974189522266
1139	12	rs13481561	82166529	0	A	G	0.475	5.659897e-04	0.007084758	1010.586	4.120754e-01	4.081465e-01	0.9363454	0.935713	0.9357412	0.0285639187366876
1141	12	rs13481565	83777007	0	A	C	0.469	3.803562e-03	0.007093585	1010.726	4.137208e-01	4.097952e-01	0.5919663	0.5920329	0.5923472	0.227703016487604
1143	12	rs3716095	87045534	0	A	G	0.492	-1.050511e-03	0.006827474	1010.595	4.116648e-01	4.079863e-01	0.8777535	0.8769921	0.8770518	0.056627430130733
1145	12	CEL.12_84750094	90158828	0	G	A	0.49	-2.853913e-03	0.007328433	1010.658	4.145400e-01	4.096893e-01	0.6970582	0.6978281	0.6981182	0.156730959515153
1147	12	rs3670410	91339037	0	G	A	0.492	-2.941989e-03	0.007316329	1010.663	4.142689e-01	4.094113e-01	0.687705	0.6881169	0.6883449	0.162597818082704
1149	12	rs13481588	91968729	0	A	G	0.478	-2.804172e-03	0.007433761	1010.654	4.137740e-01	4.087213e-01	0.706106	0.7059257	0.7060524	0.151130098155666
1151	12	rs6207869	94362850	0	G	A	0.475	9.615797e-05	0.007387479	1010.583	4.133529e-01	4.083105e-01	0.9896179	0.9903802	0.9903855	0.00453245788083593
1153	12	rs13481599	96105012	0	C	A	0.475	-4.888608e-03	0.007343546	1010.804	4.147362e-01	4.099281e-01	0.5057877	0.5057069	0.506072	0.296031736255116
1155	12	rs13481604	98079113	0	G	A	0.459	-3.676706e-03	0.007027643	1010.72	4.132694e-01	4.092017e-01	0.6009907	0.6007325	0.6009556	0.22113224841312
1157	12	rs13481618	102528501	0	G	A	0.457	-1.111906e-03	0.006790764	1010.596	4.117013e-01	4.080365e-01	0.8699774	0.869306	0.8693609	0.0604920292006644
1159	12	rs6390948	108679049	0	G	A	0.448	2.877960e-03	0.006519782	1010.68	4.148584e-01	4.103151e-01	0.6590246	0.6600806	0.6605313	0.181098373805302
1161	12	CEL.12_104545022	109796848	0	G	A	0.448	-2.604060e-03	0.006549758	1010.662	4.138537e-01	4.090090e-01	0.6910416	0.6910738	0.6912362	0.160495807753675
1163	12	rs13481655	112112990	0	A	G	0.445	-3.271911e-03	0.006503558	1010.709	4.148211e-01	4.098904e-01	0.6150311	0.6154838	0.6158138	0.211102922896305
1165	12	rs3023711	116179293	1	A	G	0.449	2.075501e-03	0.006325044	1010.636	4.137440e-01	4.091140e-01	0.7428887	0.7432652	0.7434311	0.12907624760765
1167	12	rs3692361	117719114	0	G	A	0.447	-4.132811e-06	0.00612006	1010.583	4.126787e-01	4.082832e-01	0.9994614	0.9988387	0.9988387	0.000233974022815061
1169	12	rs6329833	119191551	0	C	A	0.447	2.141033e-04	0.00604845	1010.583	4.125910e-01	4.083721e-01	0.9717709	0.9725096	0.9725266	0.012436110169746
1171	13	rs13481706	16340817	0	G	A	0.467	-1.447501e-03	0.006004952	1010.612	4.119712e-01	4.089548e-01	0.8095752	0.8098538	0.8099852	0.0917428041951331
1173	13	rs3679784	20906467	1	G	A	0.478	4.752342e-03	0.006547828	1010.847	4.123584e-01	4.081714e-01	0.4681735	0.4671998	0.4674769	0.329593172291424
1175	13	rs3663223	23085192	0	A	C	0.484	5.480479e-03	0.006823876	1010.906	4.140393e-01	4.094421e-01	0.4221287	0.4215562	0.4219223	0.374555119705562
1177	13	rs13481734	27037149	0	A	G	0.48	-8.640163e-04	0.007280493	1010.59	4.141404e-01	4.089288e-01	0.9055613	0.9076224	0.9077849	0.0430821457357288
1179	13	CEL.13_27061395	27681712	0	C	A	0.48	-8.640163e-04	0.007280493	1010.59	4.141404e-01	4.089288e-01	0.9055613	0.9076224	0.9077849	0.0430821457357288
1181	13	rs13481740	30677512	0	G	A	0.477	-1.783764e-03	0.007525139	1010.61	4.158682e-01	4.103643e-01	0.8126839	0.8165073	0.8172437	0.0900783439267786
1183	13	rs3710348	31273317	0	A	C	0.497	-8.232053e-04	0.007712009	1010.588	4.145315e-01	4.088694e-01	0.9150185	0.9173022	0.9174512	0.0385701252049247
1185	13	rs3707097	34180210	0	G	A	0.494	2.267843e-03	0.007683108	1010.627	4.134247e-01	4.077216e-01	0.7679361	0.7667381	0.7668566	0.114674916129894
1187	13	rs3725187	35062812	0	G	A	0.499	1.983933e-04	0.007616384	1010.583	4.137370e-01	4.082069e-01	0.9792252	0.9780235	0.978038	0.00911741864610388
1189	13	rs13481764	36557616	0	A	G	0.496	-7.313892e-03	0.00765467	1011.032	4.229556e-01	4.174767e-01	0.3396138	0.3430868	0.3455987	0.469014670777666
1191	13	gnf13.035.637	37519058	0	G	A	0.496	-5.487188e-03	0.00751985	1010.846	4.190299e-01	4.138738e-01	0.465784	0.4682792	0.4697879	0.331815433858564
1193	13	rs13481783	42840147	0	G	A	0.483	8.088754e-04	0.007001846	1010.59	4.119716e-01	4.074448e-01	0.9080585	0.9057039	0.9059535	0.0418861719538058
1195	13	rs3712907	43171011	1	A	C	0.483	1.007605e-03	0.00698788	1010.594	4.117868e-01	4.073160e-01	0.885383	0.8831982	0.8834707	0.0528688210482387
1197	13	rs3688207	45359288	0	A	G	0.489	7.073311e-03	0.007045512	1011.089	4.117905e-01	4.072677e-01	0.3156985	0.3144949	0.3149596	0.500727481596127
1199	13	rs6411274	47129920	0	G	A	0.485	5.413216e-03	0.006799687	1010.901	4.097469e-01	4.055869e-01	0.4262037	0.4247067	0.425274	0.370382784366988
1201	13	rs6244558	47815990	1	A	T	0.484	5.663603e-03	0.006791794	1010.932	4.097962e-01	4.056894e-01	0.4045843	0.4031293	0.4036833	0.392990974149642
1203	13	rs3693942	54952779	0	G	C	0.485	8.072075e-03	0.006772029	1011.295	4.054020e-01	4.018774e-01	0.2336138	0.2325591	0.2337489	0.63150150622218
1205	13	rs3700819	57253189	0	A	G	0.485	5.575110e-03	0.006817201	1010.919	4.053624e-01	4.016685e-01	0.4137067	0.4125453	0.4143353	0.383307445627411
1207	13	rs4229817	66880535	0	G	A	0.483	-1.077741e-03	0.006996235	1010.594	4.145879e-01	4.105509e-01	0.8776111	0.8831537	0.8844613	0.0566978924544675
1209	13	rs3718727	69329150	0	G	A	0.456	7.896126e-03	0.007256062	1011.177	4.117990e-01	4.076099e-01	0.2768191	0.275701	0.276199	0.557803947674719
1211	13	rs13481871	71293718	0	A	G	0.446	4.929648e-03	0.007463069	1010.802	4.120567e-01	4.072614e-01	0.5090919	0.50779	0.5080785	0.293203812829659
1213	13	rs13481880	74360804	0	A	C	0.447	6.937602e-03	0.007652909	1010.995	4.133256e-01	4.079869e-01	0.3649187	0.3638166	0.3642026	0.437803880952363
1215	13	rs13481883	75502365	0	A	C	0.446	6.026812e-03	0.007625172	1010.897	4.124504e-01	4.071227e-01	0.4295303	0.4281686	0.42853	0.367006194676385
1217	13	rs13481893	77562077	0	T	A	0.446	3.697723e-03	0.007648179	1010.701	4.124502e-01	4.071170e-01	0.6288847	0.6273915	0.6276384	0.201428970999551
1219	13	gnf13.079.671	80405242	0	A	G	0.446	2.880107e-03	0.007661941	1010.654	4.125978e-01	4.072540e-01	0.7070893	0.7055724	0.7057797	0.150525734649828
1221	13	rs13481908	82062420	0	G	A	0.443	9.331140e-04	0.007505485	1010.591	4.125140e-01	4.076742e-01	0.9010887	0.8992476	0.8993878	0.0452324564965181
1223	13	rs3686443	86523144	0	A	C	0.489	-5.254577e-03	0.007012586	1010.865	4.119708e-01	4.077418e-01	0.4538855	0.4527637	0.4530651	0.343053691173375
1225	13	gnf13.088.732	88137824	0	A	G	0.49	-2.705135e-03	0.00723589	1010.653	4.124115e-01	4.075915e-01	0.708612	0.7074407	0.7075935	0.149591497374483
1227	13	rs6288319	91135890	0	G	A	0.493	-2.836095e-03	0.007256213	1010.66	4.124357e-01	4.076195e-01	0.6960084	0.6948646	0.6950182	0.157385518935941
1229	13	gnf13.093.328	92723867	0	A	G	0.488	-7.418795e-03	0.00724954	1011.107	4.153298e-01	4.103477e-01	0.306443	0.3059513	0.3064956	0.513650294677656
1231	13	rs13481961	97270237	0	A	G	0.489	-7.330833e-03	0.007104952	1011.115	4.166226e-01	4.117054e-01	0.3024712	0.3024035	0.3031079	0.51931597068597
1233	13	rs13481968	98858289	0	A	C	0.494	-3.838490e-03	0.006894163	1010.738	4.136032e-01	4.091514e-01	0.5778326	0.5775116	0.5777414	0.238197959894519
1235	13	rs13481983	103422407	0	G	A	0.486	-4.257165e-03	0.006705337	1010.782	4.178384e-01	4.135567e-01	0.5256744	0.5282796	0.5298299	0.279283172324262
1237	13	rs13481996	106812270	0	G	A	0.496	-6.995900e-03	0.006189184	1011.223	4.142130e-01	4.102603e-01	0.2586595	0.2579877	0.258568	0.587271566271673
1239	13	rs13482005	108821270	0	C	A	0.498	-3.070835e-03	0.006061082	1010.712	4.104173e-01	4.065540e-01	0.6125369	0.6111054	0.6114645	0.212867743724776
1241	13	rs13482019	112768412	0	G	A	0.485	7.821625e-03	0.005576709	1011.569	4.098929e-01	4.066229e-01	0.1611257	0.1601589	0.1608107	0.792835182870646
1243	13	rs13482028	116250111	0	C	A	0.448	1.149372e-02	0.005360465	1012.884	4.060924e-01	4.036849e-01	0.03231059	0.03194504	0.03251272	1.49065511157676
1245	14	rs4230144	8091508	1	G	A	0.461	-7.818466e-03	0.006934089	1011.217	3.986640e-01	3.929711e-01	0.259841	0.2599124	0.2646763	0.585292321050194
1247	14	rs6322899	9819365	0	C	A	0.46	-8.608232e-03	0.006988788	1011.342	4.000055e-01	3.940389e-01	0.2184037	0.2179005	0.2214428	0.660740008476587
1249	14	rs3150398	10794256	0	A	G	0.46	-9.766180e-03	0.00699855	1011.558	4.014824e-01	3.954601e-01	0.1632525	0.1624602	0.1647931	0.78714015934605
1251	14	rs13482084	12241470	0	A	C	0.454	-1.162997e-02	0.007040474	1011.949	4.014424e-01	3.954489e-01	0.09893998	0.09828889	0.09992392	1.00462818176131
1253	14	rs6290836	12546017	0	G	A	0.454	-1.162997e-02	0.007040474	1011.949	4.014424e-01	3.954489e-01	0.09893998	0.09828889	0.09992392	1.00462818176131
1255	14	rs3719629	16227811	1	A	G	0.454	-1.232058e-02	0.007007006	1012.131	4.020901e-01	3.962166e-01	0.07906251	0.078446	0.07977059	1.10202940221356
1257	14	rs3696385	17362990	0	G	A	0.454	-1.272811e-02	0.00702648	1012.226	4.025319e-01	3.965814e-01	0.07043403	0.06983045	0.07103039	1.15221746201672
1259	14	rs13482096	22720599	0	A	G	0.46	-2.057047e-03	0.006651912	1010.632	4.071681e-01	4.021443e-01	0.7572158	0.7540262	0.7583555	0.12078033266225
1261	14	rs13482104	26344120	0	G	A	0.423	-3.006909e-03	0.006650856	1010.686	4.057096e-01	4.018345e-01	0.6513093	0.6500042	0.6532368	0.186212720521072
1263	14	rs6396829	28000963	0	A	G	0.424	-7.238900e-04	0.006584443	1010.589	4.101997e-01	4.065267e-01	0.9124841	0.9091328	0.9101549	0.0397746943700346
1265	14	rs13482159	45701304	0	A	G	0.484	2.232364e-03	0.006338837	1010.641	4.178963e-01	4.143604e-01	0.7247987	0.7322243	0.7360387	0.139782594281758
1267	14	rs13482170	48527625	0	G	A	0.483	-2.277589e-03	0.006471794	1010.646	4.077509e-01	4.036944e-01	0.7249838	0.7228331	0.7250101	0.139671697772747
1269	14	mCV24777660	50228466	3	A	T	0.494	-4.485862e-03	0.006603564	1010.815	4.065949e-01	4.023864e-01	0.4971321	0.4955771	0.49734	0.303528193403394
1271	14	rs3666583	52140579	0	A	G	0.495	-5.317149e-03	0.006637796	1010.905	4.059254e-01	4.016420e-01	0.4233377	0.4219282	0.423735	0.373313054056327
1273	14	rs13482191	54646346	1	A	G	0.446	-7.569774e-03	0.006476523	1011.268	4.076625e-01	4.040342e-01	0.2428201	0.2416236	0.2424399	0.614715366370333
1275	14	rs3692863	58815294	0	G	A	0.467	9.640628e-03	0.006670483	1011.609	4.302282e-01	4.261627e-01	0.1487617	0.1519929	0.1556006	0.827508867309565
1277	14	gnf14.055.608	60835111	0	G	A	0.466	8.520488e-03	0.006675038	1011.385	4.269627e-01	4.229402e-01	0.2021477	0.2053808	0.2087951	0.694331195626329
1279	14	rs3703075	62924599	1	A	G	0.472	-1.327015e-03	0.006269052	1010.606	4.106911e-01	4.074982e-01	0.8324111	0.8313117	0.8314722	0.0796621372102812
1281	14	rs13482231	66978401	0	A	G	0.469	1.138018e-03	0.006347694	1010.599	4.126610e-01	4.093815e-01	0.8577613	0.8591863	0.8594823	0.0666335519132115
1283	14	rs6156908	74709292	0	A	G	0.492	4.816451e-03	0.007058424	1010.813	3.992480e-01	3.951335e-01	0.4951966	0.4971899	0.50507	0.305222345826201
1285	14	rs13482265	79020581	0	G	A	0.497	1.492290e-02	0.00728685	1012.659	3.862838e-01	3.817460e-01	0.04088303	0.04157231	0.04388728	1.38845692443119
1287	14	rs13482284	86216087	0	G	A	0.493	1.320723e-02	0.007626462	1012.046	3.798460e-01	3.742449e-01	0.0836886	0.08716274	0.09431341	1.07733369725508
1289	14	rs13482296	88916292	0	C	A	0.495	1.202947e-02	0.007658692	1011.784	3.811844e-01	3.754681e-01	0.1166359	0.1211966	0.1304266	0.933167755132681
1291	14	rs6395984	91070578	0	C	A	0.496	1.850912e-02	0.007650131	1013.47	3.796677e-01	3.739962e-01	0.01575871	0.01625653	0.0178129	1.80247933651724
1293	14	rs6291434	92011340	0	G	C	0.496	1.850912e-02	0.007650131	1013.47	3.796677e-01	3.739962e-01	0.01575871	0.01625653	0.0178129	1.80247933651724
1295	14	rs13482311	93124495	0	A	G	0.496	2.002209e-02	0.007639261	1013.977	3.798843e-01	3.743059e-01	0.008929598	0.009179187	0.01012239	2.04916809209818
1297	14	rs13482327	97201128	0	T	A	0.487	1.938128e-02	0.007494716	1013.871	3.754016e-01	3.703645e-01	0.009879809	0.01033134	0.01157114	2.00525145126742
1299	14	rs3692362	99776069	0	G	C	0.487	2.051525e-02	0.007154124	1014.626	3.730600e-01	3.686189e-01	0.004240988	0.004458873	0.005099144	2.37253295638753
1301	14	CEL.14_94845626	102615050	0	A	G	0.487	2.094035e-02	0.006975262	1015	3.685214e-01	3.644223e-01	0.002762023	0.002957364	0.003479557	2.55877270927241
1303	14	rs13482356	106773805	0	G	A	0.472	1.360109e-02	0.005908486	1013.147	3.675373e-01	3.642756e-01	0.02158511	0.02352779	0.02684394	1.66584573379153
1305	14	rs6169105	117258123	0	A	G	0.472	7.117925e-03	0.005873997	1011.308	3.928136e-01	3.888824e-01	0.2259471	0.2284469	0.2348532	0.645993228407043
1307	14	rs3665550	119026285	0	A	C	0.47	7.158368e-03	0.005906327	1011.309	3.929204e-01	3.887957e-01	0.2258651	0.2282871	0.2347197	0.646150869780637
1309	14	rs13482398	119971733	0	G	A	0.47	4.700140e-03	0.005749352	1010.914	3.984096e-01	3.944852e-01	0.4138738	0.4156653	0.4223652	0.383132065446481
1311	14	CEL.14_116404928	124108797	0	G	A	0.468	2.925979e-03	0.005650546	1010.716	4.024062e-01	3.989008e-01	0.6047208	0.6054041	0.6111626	0.21844509312737
1313	15	rs3665826	5921320	0	G	A	0.494	-3.156784e-04	0.005808675	1010.584	4.105653e-01	4.076301e-01	0.9566726	0.954361	0.9546515	0.0192366644603023
1315	15	CEL.15_8331158	8474278	0	G	A	0.498	2.918776e-03	0.006118683	1010.697	4.070686e-01	4.036851e-01	0.6334691	0.6320526	0.6336855	0.198274564721795
1317	15	rs3711814	13219494	0	G	A	0.452	9.862280e-03	0.006444638	1011.747	3.941704e-01	3.901776e-01	0.1263229	0.1269683	0.1302532	0.898517912769072
1319	15	rs3715857	19251978	0	A	G	0.407	9.569915e-03	0.00670364	1011.591	3.911678e-01	3.867227e-01	0.1537932	0.1556437	0.161013	0.813062866535656
1321	15	rs13482469	20942406	0	G	A	0.408	1.158007e-02	0.006675371	1012.078	3.916615e-01	3.872850e-01	0.08315842	0.08380069	0.08672398	1.08009377080522
1323	15	rs13482485	25450871	0	A	G	0.408	1.025775e-02	0.006710953	1011.74	3.912641e-01	3.869538e-01	0.1267686	0.1281364	0.1325184	0.896988305882397
1325	15	rs13482497	28321743	0	G	A	0.395	1.493689e-02	0.00695689	1012.878	3.924016e-01	3.885029e-01	0.03207833	0.03214792	0.03341367	1.49378824919907
1327	15	rs13482501	29267232	0	G	A	0.387	-7.880290e-03	0.006881654	1011.241	4.088999e-01	4.051767e-01	0.2524925	0.2512627	0.2519455	0.597751517573001
1329	15	rs13482509	32042169	0	A	G	0.386	-1.063151e-02	0.007021113	1011.732	4.099462e-01	4.060142e-01	0.1303523	0.1294426	0.1301303	0.884881301522917
1331	15	rs3695416	38484397	0	A	C	0.382	-2.222402e-04	0.007282525	1010.583	4.122296e-01	4.080427e-01	0.9756622	0.9734026	0.9734752	0.0107005205193446
1333	15	rs3683326	41387862	0	C	A	0.33	4.300056e-03	0.008156227	1010.721	4.155556e-01	4.109034e-01	0.5981882	0.599326	0.5999224	0.223162158214482
1335	15	CEL.15_43206205	43188177	0	A	G	0.328	3.591261e-03	0.008405994	1010.675	4.129616e-01	4.079621e-01	0.6693257	0.6684123	0.6685493	0.174362499135299
1337	15	rs13482543	43870892	0	C	A	0.328	3.591261e-03	0.008405994	1010.675	4.129616e-01	4.079621e-01	0.6693257	0.6684123	0.6685493	0.174362499135299
1339	15	rs13482549	45643092	0	A	G	0.325	-7.563230e-04	0.008461671	1010.587	4.135577e-01	4.086156e-01	0.9287998	0.9300825	0.9301512	0.032077886786823
1341	15	rs13482571	49998374	0	G	A	0.311	2.137082e-03	0.008498566	1010.615	4.121650e-01	4.077140e-01	0.801518	0.8004176	0.8005308	0.096086720081021
1343	15	rs3658705	51383386	0	A	G	0.311	6.803487e-04	0.008506877	1010.586	4.123439e-01	4.079284e-01	0.9362754	0.9347545	0.9348318	0.0285963872575408
1345	15	rs3707900	52483340	0	A	G	0.311	6.248468e-03	0.008452476	1010.857	4.114184e-01	4.072653e-01	0.4599668	0.4587269	0.4590518	0.337273514181788
1347	15	rs13482595	58616523	0	G	A	0.289	9.157738e-03	0.008728399	1011.133	4.150231e-01	4.111003e-01	0.2943978	0.2939861	0.2946165	0.531065439753799
1349	15	rs3683495	61202502	0	C	A	0.289	7.687656e-03	0.008888494	1010.957	4.141404e-01	4.094243e-01	0.3873446	0.3866902	0.3870875	0.411902494186865
1351	15	rs13482602	61428965	0	G	C	0.288	8.209687e-03	0.008890283	1011.01	4.141945e-01	4.094671e-01	0.3560447	0.3553516	0.3557824	0.448495474654429
1353	15	rs3677062	63461563	0	G	A	0.287	8.232490e-03	0.008911403	1011.01	4.151566e-01	4.104054e-01	0.355852	0.3554754	0.3559884	0.448730588958812
1355	15	rs6381737	65588301	0	A	G	0.281	8.030173e-03	0.008815038	1010.997	4.167806e-01	4.122296e-01	0.3625803	0.3629427	0.3637492	0.440595796031228
1357	15	rs13482637	70501126	0	A	C	0.272	-1.567059e-03	0.008699513	1010.599	4.131405e-01	4.088492e-01	0.8570933	0.8578489	0.8579603	0.0669718998158092
1359	15	rs13482642	72211956	0	T	A	0.267	-3.242350e-03	0.008696255	1010.652	4.135079e-01	4.092471e-01	0.7093598	0.7096211	0.7098155	0.149133426990184
1361	15	rs8259436	74849948	0	G	A	0.261	-7.581024e-03	0.008643655	1010.963	4.202114e-01	4.162108e-01	0.3807075	0.3833023	0.3854744	0.419408567429052
1363	15	rs3665030	79393219	0	G	A	0.251	-1.980454e-03	0.008554611	1010.61	4.104912e-01	4.070914e-01	0.8169781	0.815554	0.8158368	0.0877895850546465
1365	15	rs13482673	82219300	1	G	A	0.384	1.245055e-02	0.006307436	1012.518	3.903507e-01	3.867952e-01	0.04872016	0.04912735	0.05103405	1.31229129412307
1367	15	rs3660367	84702107	0	A	G	0.388	6.294199e-03	0.006285453	1011.077	3.940926e-01	3.905232e-01	0.3169305	0.3203783	0.3282217	0.499035964204114
1369	15	rs13482695	88470831	0	A	G	0.278	-2.139361e-04	0.007489847	1010.583	4.119750e-01	4.084563e-01	0.9772196	0.9788994	0.9789485	0.0100078310083831
1371	15	rs13482704	90423484	0	A	C	0.284	2.462589e-03	0.00723545	1010.641	4.090648e-01	4.056195e-01	0.733679	0.7319725	0.7328034	0.13449391150263
1373	15	rs3719217	95251593	0	A	G	0.369	4.952006e-03	0.006230271	1010.9	4.063978e-01	4.022742e-01	0.4269405	0.4254918	0.4270683	0.369632645635877
1375	15	rs6285067	95314545	1	A	G	0.369	4.905800e-03	0.006223281	1010.895	4.064491e-01	4.023504e-01	0.4307483	0.4292971	0.4308541	0.365776427871985
1377	15	rs13482729	97111470	2	A	G	0.37	5.319490e-03	0.006139163	1010.96	4.084467e-01	4.047592e-01	0.3864758	0.3850669	0.3857979	0.41287769516223
1379	15	rs13482738	99794398	0	A	G	0.389	4.940577e-03	0.00575352	1010.953	4.077982e-01	4.045934e-01	0.390752	0.3894456	0.3902147	0.408098790438037
1381	16	rs4231060	6223720	0	G	A	0.393	-2.707479e-03	0.005791844	1010.692	4.116886e-01	4.087683e-01	0.6402911	0.6398016	0.639964	0.193622534795779
1383	16	rs4158907	7962829	0	A	G	0.398	-1.894582e-03	0.006098373	1010.631	4.118836e-01	4.083313e-01	0.7561297	0.7556652	0.7557508	0.121403702960412
1385	16	rs4162800	12472778	0	A	G	0.401	-1.034606e-03	0.006505441	1010.596	4.123042e-01	4.080267e-01	0.8736786	0.8729155	0.8729706	0.0586483018248474
1387	16	rs4165065	17412079	0	G	A	0.401	-3.455210e-04	0.00671685	1010.584	4.126337e-01	4.081632e-01	0.9589866	0.9581322	0.9581551	0.0181874612200724
1389	16	rs4165081	19883078	0	G	A	0.397	-2.358159e-04	0.006793901	1010.583	4.127246e-01	4.082527e-01	0.9723194	0.9719467	0.9719561	0.0121910489916263
1391	16	rs4165440	24175686	0	A	G	0.376	2.220350e-03	0.006176503	1010.646	4.142701e-01	4.114043e-01	0.7193253	0.7214406	0.7224944	0.143074664491148
1393	16	rs4165602	27436316	0	A	G	0.405	-6.588040e-03	0.006881182	1011.041	4.149212e-01	4.107122e-01	0.3386454	0.3382709	0.3388288	0.470254819269742
1395	16	rs4170308	32471861	0	G	A	0.375	-3.452526e-03	0.007381402	1010.693	4.102401e-01	4.057110e-01	0.6400987	0.6381983	0.6388188	0.193753054827956
1397	16	rs4171932	34308360	0	G	A	0.373	-6.494526e-03	0.007521815	1010.957	4.115971e-01	4.068203e-01	0.3881539	0.3868019	0.3872235	0.41099604587833
1399	16	rs4172915	35662190	0	G	A	0.374	-7.510773e-03	0.00753004	1011.082	4.125113e-01	4.077225e-01	0.3188421	0.3177081	0.3181529	0.496424339124934
1401	16	rs4173902	37352817	0	C	G	0.386	3.575314e-03	0.00744913	1010.696	4.167586e-01	4.121176e-01	0.6313799	0.6341244	0.6352986	0.19970924800293
1403	16	rs4175608	39182488	2	A	G	0.385	3.858789e-03	0.007371222	1010.719	4.154351e-01	4.111699e-01	0.6007709	0.602033	0.6027244	0.221291111748721
1405	16	rs4177651	40683274	0	A	G	0.384	7.617550e-03	0.007300385	1011.121	4.216580e-01	4.176692e-01	0.2970472	0.2993425	0.3016297	0.52717453697617
1407	16	rs4182243	46052656	0	A	G	0.469	6.966313e-04	0.007623895	1010.587	4.131713e-01	4.087831e-01	0.927217	0.9289739	0.9291006	0.0328186144274303
1409	16	rs4183448	47197448	0	C	A	0.469	1.498136e-03	0.007640605	1010.601	4.140747e-01	4.095618e-01	0.8445992	0.8467455	0.8471055	0.0733493342724065
1411	16	rs4186744	51442133	0	G	C	0.477	-2.410110e-04	0.00786076	1010.583	4.134153e-01	4.081124e-01	0.9755481	0.9734739	0.9735145	0.0107513125845993
1413	16	rs3696661	51676702	0	G	A	0.475	-1.115539e-03	0.007874931	1010.593	4.130977e-01	4.077541e-01	0.8873855	0.8857661	0.885874	0.0518876719925047
1415	16	rs6163640	53441204	0	A	C	0.475	-1.210930e-03	0.007927836	1010.595	4.131553e-01	4.076937e-01	0.8786374	0.8769304	0.8770521	0.0561903145376601
1417	16	rs4189277	57292483	0	G	A	0.472	6.785453e-04	0.007936751	1010.586	4.140970e-01	4.087726e-01	0.9318893	0.9341761	0.9343048	0.0306356748290163
1419	16	rs4194417	62797732	0	G	A	0.468	-3.923884e-03	0.00783433	1010.709	4.122222e-01	4.071047e-01	0.6166046	0.6151568	0.6154091	0.20999323966925
1421	16	rs4197150	66296558	0	G	C	0.467	-9.764339e-03	0.00774346	1011.377	4.179614e-01	4.128748e-01	0.2076721	0.207607	0.2084596	0.682621845448213
1423	16	rs4197715	67263247	1	C	A	0.468	-7.719352e-03	0.007555252	1011.106	4.132110e-01	4.084080e-01	0.3072122	0.306215	0.306667	0.512561541610991
1425	16	rs4198737	69011458	0	G	A	0.463	-7.757291e-03	0.007466214	1011.125	4.114706e-01	4.068529e-01	0.299115	0.2978589	0.2983638	0.524161807450516
1427	16	rs4200124	70694896	0	G	A	0.494	-2.597000e-04	0.007364708	1010.583	4.127423e-01	4.085106e-01	0.9718787	0.9740552	0.9741229	0.0123879359050049
1429	16	rs4201998	72511025	0	A	G	0.493	7.427051e-04	0.007342316	1010.588	4.118802e-01	4.076839e-01	0.9194527	0.917598	0.9177525	0.0364706075432131
1431	16	rs4211664	82781462	0	G	C	0.477	2.905860e-03	0.007109074	1010.666	4.143237e-01	4.090845e-01	0.6828263	0.6829492	0.6831242	0.165689759782106
1433	16	rs3680665	84553438	0	G	C	0.477	2.905860e-03	0.007109074	1010.666	4.143237e-01	4.090845e-01	0.6828263	0.6829492	0.6831242	0.165689759782106
1435	16	rs4212102	85097188	0	A	G	0.475	2.475582e-03	0.007135125	1010.643	4.142954e-01	4.089934e-01	0.7287118	0.7289749	0.7291238	0.137444197905707
1437	16	rs4213268	86462200	0	A	G	0.475	1.942262e-03	0.007067744	1010.62	4.139774e-01	4.087508e-01	0.7835336	0.7837562	0.7838583	0.105942375096209
1439	16	rs4214396	87498775	0	A	C	0.478	-2.211170e-04	0.007005412	1010.583	4.133381e-01	4.082956e-01	0.9748276	0.9748863	0.9748941	0.0110721832644846
1441	16	rs3712360	93538106	1	G	A	0.456	-7.006783e-03	0.006193362	1011.221	4.181733e-01	4.148446e-01	0.258241	0.2587188	0.2599828	0.587974805213751
1443	16	rs3696981	97395508	0	A	G	0.45	-3.508214e-03	0.005663905	1010.775	4.118475e-01	4.093575e-01	0.5358245	0.5352816	0.5355577	0.270977432624886
1445	17	rs4136382	3388912	0	G	A	0.449	-5.557539e-03	0.006392129	1010.962	4.039934e-01	3.994731e-01	0.3848616	0.3837993	0.3864591	0.41469541896531
1447	17	rs13482843	4044735	0	G	A	0.45	-5.597019e-03	0.006404976	1010.966	4.040749e-01	3.995133e-01	0.382451	0.3813566	0.3839768	0.417424199184324
1449	17	rs13482845	4593482	0	A	G	0.45	-7.788722e-03	0.006510638	1011.3	4.038837e-01	3.991940e-01	0.2319196	0.2308965	0.2326998	0.634662546695585
1451	17	UT_17_3.221024	6039015	0	C	A	0.448	-7.475712e-03	0.006592492	1011.228	4.055983e-01	4.008790e-01	0.2571342	0.2558706	0.2573283	0.589840156404638
1453	17	rs3662575	9973581	0	A	G	0.458	4.395959e-04	0.006829522	1010.584	4.135365e-01	4.091431e-01	0.9486935	0.9538315	0.954317	0.0228740749898912
1455	17	rs3662820	12315222	1	G	A	0.461	4.017440e-03	0.006933426	1010.741	4.236833e-01	4.191853e-01	0.5624564	0.5733499	0.5800195	0.249911137169124
1457	17	rs3726555	16402642	0	G	C	0.487	-1.205095e-03	0.007305987	1010.596	4.148330e-01	4.098588e-01	0.8690266	0.8728765	0.8734874	0.0609669300456766
1459	17	rs13482899	17624343	0	A	G	0.487	-1.205095e-03	0.007305987	1010.596	4.148330e-01	4.098588e-01	0.8690266	0.8728765	0.8734874	0.0609669300456766
1461	17	rs13482914	20845796	0	A	C	0.489	1.619560e-03	0.007401055	1010.607	4.119375e-01	4.068224e-01	0.8268378	0.8243786	0.8247872	0.0825796772356506
1463	17	rs3696835	22681054	1	G	A	0.487	3.462883e-03	0.00730238	1010.696	4.110343e-01	4.060975e-01	0.6354733	0.6335864	0.6340704	0.196902692012042
1465	17	rs3719497	25502497	0	A	G	0.486	6.776286e-03	0.007260087	1011.021	4.102804e-01	4.056092e-01	0.3509058	0.3494303	0.3500147	0.45480945342273
1467	17	rs6397584	27451464	0	A	C	0.475	7.063490e-03	0.007291659	1011.054	4.059029e-01	4.015817e-01	0.332974	0.3316355	0.3331477	0.477589676695986
1469	17	rs3693494	29780123	0	A	G	0.477	7.639875e-03	0.007269815	1011.137	4.044098e-01	4.001420e-01	0.2936098	0.2925209	0.2943654	0.532229452792436
1471	17	rs3682923	35834132	1	A	G	0.484	1.129319e-02	0.007461915	1011.731	4.040750e-01	3.992217e-01	0.1305491	0.1296892	0.1309921	0.884226117838593
1473	17	rs6298471	36547465	0	G	A	0.484	1.072181e-02	0.007486843	1011.611	4.042150e-01	3.992567e-01	0.1524969	0.1515528	0.152959	0.816738984688198
1475	17	rs6390174	38990979	0	G	A	0.485	1.157918e-02	0.007463933	1011.789	4.027961e-01	3.978269e-01	0.1212	0.1204525	0.1219125	0.916497380169733
1477	17	rs3702604	40954832	0	G	A	0.484	9.317560e-03	0.007431181	1011.37	4.014260e-01	3.965265e-01	0.2102522	0.2096032	0.2121013	0.677259451212041
1479	17	rs13482997	43824636	0	C	G	0.483	4.961334e-03	0.007294026	1010.815	4.043391e-01	3.998509e-01	0.4965736	0.4954594	0.4988467	0.304016373140478
1481	17	rs13483016	49557881	0	G	A	0.466	3.591798e-03	0.006973215	1010.716	4.048784e-01	4.011709e-01	0.6066313	0.6057369	0.6091384	0.217075185409147
1483	17	rs3700227	52611561	2	G	A	0.467	7.290868e-03	0.00714095	1011.105	4.037194e-01	3.999592e-01	0.3075558	0.3066803	0.308657	0.512076078478492
1485	17	rs6272475	53482715	0	A	G	0.461	8.440717e-03	0.007216765	1011.269	4.054123e-01	4.014292e-01	0.2424996	0.2413795	0.2426766	0.61528897342434
1487	17	rs3714226	55270111	0	A	C	0.496	-3.918675e-03	0.006884824	1010.745	4.041724e-01	4.003523e-01	0.5693914	0.5687154	0.5724287	0.244589096656486
1489	17	rs13483055	60319945	0	A	G	0.496	-3.686934e-03	0.006902987	1010.727	4.064824e-01	4.024819e-01	0.593411	0.5918593	0.5940728	0.226644407471447
1491	17	gnf17.064.100	62762288	0	G	A	0.498	-2.492690e-03	0.006894681	1010.649	4.074813e-01	4.034825e-01	0.7177895	0.7157462	0.7180643	0.144002898921994
1493	17	rs3727008	67734196	0	G	A	0.479	-2.510172e-03	0.006497166	1010.658	4.077393e-01	4.043366e-01	0.6993378	0.6977264	0.6992309	0.155312997016807
1495	17	rs3660112	70594166	0	C	A	0.486	-2.803992e-04	0.006875605	1010.584	4.120508e-01	4.079711e-01	0.9674797	0.9653059	0.9653998	0.0143581387333136
1497	17	rs3675634	71241465	0	G	A	0.487	-7.788733e-04	0.006861925	1010.59	4.116709e-01	4.075808e-01	0.9096565	0.9077891	0.9079758	0.0411225728627812
1499	17	rs3691628	72399641	1	G	A	0.491	-8.170779e-04	0.006675807	1010.59	4.117329e-01	4.079647e-01	0.9026168	0.9017275	0.9017883	0.0444965874130416
1501	17	rs13483103	74204833	0	C	A	0.414	9.760689e-03	0.007056824	1011.527	4.270957e-01	4.230189e-01	0.1669903	0.1694885	0.1724052	0.777308755072913
1503	17	rs6229946	75191195	0	C	A	0.422	8.282358e-03	0.007043886	1011.267	4.227740e-01	4.185194e-01	0.2400043	0.241989	0.2442241	0.619780977248631
1505	17	rs3663088	77048875	0	A	G	0.422	7.166374e-03	0.007043439	1011.094	4.219876e-01	4.176012e-01	0.3092352	0.3118194	0.3141936	0.509711076540042
1507	17	gnf17.082.284	80952261	0	G	A	0.432	2.669906e-03	0.006694461	1010.662	4.137785e-01	4.097424e-01	0.6901265	0.6906913	0.6909945	0.161071295905397
1509	17	gnf17.083.842	82509468	0	G	A	0.46	2.201413e-03	0.006537626	1010.639	4.132150e-01	4.090786e-01	0.7364061	0.7366124	0.7367735	0.132882622686536
1511	17	rs13483135	83478059	0	G	A	0.487	-1.003124e-06	0.0065135	1010.583	4.127721e-01	4.082778e-01	0.9998772	0.9984627	0.9984634	5.33346371914608e-05
1513	17	rs13483144	85885972	0	C	A	0.47	-8.454738e-03	0.006581367	1011.411	4.121463e-01	4.072135e-01	0.1992751	0.1982057	0.198804	0.700546964260814
1515	17	rs4231720	86810006	0	A	G	0.473	-8.471920e-03	0.006580575	1011.414	4.112057e-01	4.062256e-01	0.1983104	0.1971551	0.1977941	0.702654509475101
1517	17	rs13483157	88888507	0	A	G	0.461	-9.988131e-03	0.006451345	1011.785	4.099445e-01	4.053098e-01	0.1219508	0.1210243	0.121742	0.913815346359304
1519	17	rs6288047	91579093	0	A	G	0.452	-7.997483e-03	0.006258812	1011.401	4.039470e-01	3.996862e-01	0.20168	0.2007287	0.2023034	0.695337167331611
1521	17	rs6397044	93194831	0	A	G	0.453	-8.774102e-03	0.00627564	1011.562	4.037722e-01	3.995056e-01	0.1624517	0.1615804	0.1630107	0.789275739555956
1523	17	rs3706382	94131011	0	A	T	0.453	-8.774102e-03	0.00627564	1011.562	4.037722e-01	3.995056e-01	0.1624517	0.1615804	0.1630107	0.789275739555956
1525	18	rs3689558	8042688	0	A	G	0.378	-3.951413e-03	0.006636403	1010.761	4.116522e-01	4.068370e-01	0.5517291	0.5502618	0.5505787	0.258274109324599
1527	18	rs3660245	9273599	0	T	A	0.378	-3.738946e-03	0.006684514	1010.74	4.116707e-01	4.067269e-01	0.5760781	0.5745263	0.5748538	0.23951863445918
1529	18	rs4231742	11084830	0	G	A	0.38	-2.975291e-03	0.00673766	1010.681	4.122171e-01	4.071545e-01	0.6589006	0.6574416	0.6576746	0.181180096980358
1531	18	rs13483212	12110689	0	C	G	0.384	-2.006597e-03	0.006725455	1010.628	4.120023e-01	4.069858e-01	0.7655045	0.7636643	0.7639477	0.116052251968432
1533	18	mCV23617245	14530552	0	G	A	0.386	1.389195e-03	0.006769151	1010.603	4.147361e-01	4.099148e-01	0.8374473	0.8404257	0.8409593	0.0770425132932939
1535	18	rs6361186	15008159	0	G	A	0.4	7.207512e-04	0.006733301	1010.589	4.127221e-01	4.083234e-01	0.914781	0.9147205	0.9147474	0.0386828642673534
1537	18	gnf18.021.931	24442754	2	A	G	0.447	-5.152745e-03	0.006619554	1010.887	4.105629e-01	4.063482e-01	0.4365484	0.4351331	0.4355737	0.359967599180294
1539	18	gnf18.022.796	25311399	0	C	A	0.448	-6.198145e-03	0.006690272	1011.013	4.126928e-01	4.082731e-01	0.3544869	0.3534692	0.3538646	0.450399809459291
1541	18	rs13483263	26441506	0	A	G	0.448	-6.522375e-03	0.006687409	1011.06	4.131418e-01	4.087483e-01	0.3296859	0.328767	0.3291965	0.48189962635742
1543	18	rs13483271	28957810	0	G	A	0.476	-7.777149e-03	0.007038129	1011.195	4.140728e-01	4.093485e-01	0.26948	0.2686738	0.2691926	0.569473461319359
1545	18	rs3722973	30935680	1	A	G	0.487	-4.585365e-03	0.007270555	1010.782	4.149036e-01	4.097524e-01	0.5284267	0.5283973	0.5287251	0.277015246754496
1547	18	rs3718586	33132187	0	A	G	0.487	-4.002250e-03	0.007339832	1010.731	4.151357e-01	4.097498e-01	0.5857092	0.5859802	0.5862871	0.232317954258102
1549	18	rs3725637	34428558	0	C	A	0.491	-6.126258e-04	0.007379753	1010.586	4.138110e-01	4.084067e-01	0.9338602	0.9343299	0.9343569	0.0297181333125731
1551	18	rs13483299	36120072	0	A	G	0.492	2.945724e-03	0.007390583	1010.662	4.152184e-01	4.098468e-01	0.6903071	0.6913377	0.6916675	0.160957659749512
1553	18	rs3664831	37294231	0	C	A	0.492	2.888639e-03	0.007388303	1010.659	4.152515e-01	4.098761e-01	0.6959166	0.6970318	0.6973718	0.157442803967098
1555	18	rs3699816	39313732	0	G	A	0.492	2.846463e-03	0.007166135	1010.661	4.139329e-01	4.092999e-01	0.6913149	0.6915917	0.6917986	0.160324082611209
1557	18	rs3676196	42923810	0	A	G	0.489	8.641321e-03	0.006919238	1011.361	4.178501e-01	4.141444e-01	0.2120612	0.2121424	0.213187	0.673538785360619
1559	18	mCV24106092	49031661	0	C	A	0.499	8.214233e-03	0.006777442	1011.314	4.197806e-01	4.161040e-01	0.2258601	0.2265988	0.2280603	0.646160483910686
1561	18	rs13483368	54451905	0	C	A	0.497	9.018902e-03	0.00680259	1011.454	4.233481e-01	4.195124e-01	0.1852706	0.1867638	0.1888392	0.732193492018347
1563	18	rs3683378	55685229	0	G	C	0.495	2.470251e-03	0.006788027	1010.648	4.141275e-01	4.103598e-01	0.716016	0.7173491	0.7178699	0.145077272895954
1565	18	rs6328845	57804214	0	G	A	0.494	-4.711343e-03	0.006793422	1010.821	4.169563e-01	4.132652e-01	0.4881808	0.4898406	0.491148	0.311419305250712
1567	18	rs3720827	63290216	0	G	A	0.481	8.416476e-03	0.006844192	1011.34	4.147794e-01	4.107658e-01	0.2191497	0.2185441	0.2191919	0.659259119527173
1569	18	rs3691542	66474868	0	A	G	0.491	1.079871e-02	0.006984262	1011.781	4.130148e-01	4.085428e-01	0.1224511	0.1216781	0.1223302	0.912037309177206
1571	18	rs3658163	68661313	0	T	A	0.489	8.863371e-03	0.007074207	1011.37	4.125312e-01	4.074722e-01	0.2105912	0.2095226	0.2101021	0.676559780687524
1573	18	rs13483426	70123704	0	C	A	0.49	6.075017e-03	0.007070995	1010.954	4.092971e-01	4.040260e-01	0.390509	0.3886913	0.3896005	0.408368952554169
1575	18	rs6161154	71450022	0	A	G	0.49	7.401987e-03	0.007106663	1011.128	4.115908e-01	4.061533e-01	0.297922	0.2965092	0.2970681	0.525897425197784
1577	18	rs13483436	73432362	0	G	A	0.484	6.320282e-03	0.00698869	1010.994	4.098169e-01	4.044357e-01	0.3660686	0.3643178	0.3651119	0.436437521682725
1579	18	rs13459193	74736176	0	A	G	0.479	6.833554e-03	0.006929049	1011.072	4.104244e-01	4.054927e-01	0.3243146	0.32283	0.3234442	0.489033499810805
1581	18	rs13483446	76660820	0	A	G	0.482	5.779979e-03	0.006791676	1010.947	4.086796e-01	4.039218e-01	0.3949942	0.3933003	0.3942396	0.403409281402624
1583	18	rs3706601	77469962	3	A	G	0.473	1.007907e-02	0.006642557	1011.737	4.128207e-01	4.083481e-01	0.1295609	0.1287556	0.1294036	0.887526043807306
1585	18	rs13483466	82240605	0	A	G	0.495	2.892079e-03	0.005770239	1010.707	4.148395e-01	4.114804e-01	0.6163595	0.6176863	0.6185167	0.210165905814057
1587	18	mCV24836796	85520123	0	A	G	0.479	5.074300e-05	0.005520861	1010.583	4.114113e-01	4.082749e-01	0.9926689	0.9923845	0.992387	0.00319558421493711
1589	18	rs13483482	86102991	0	C	A	0.479	1.138319e-03	0.005460409	1010.605	4.114268e-01	4.083571e-01	0.8349152	0.8346495	0.834704	0.0783576323514509
1591	19	rs3671671	4419702	0	C	A	0.449	-1.027502e-02	0.006161784	1011.955	3.873814e-01	3.828219e-01	0.09578579	0.09756597	0.1021969	1.01869891453658
1593	19	rs3713033	5029790	0	G	A	0.449	-1.198734e-02	0.006242777	1012.408	3.871182e-01	3.823495e-01	0.05517719	0.05606308	0.05897731	1.25824042053984
1595	19	CEL.19_5283144	5494236	0	C	G	0.449	-1.198734e-02	0.006242777	1012.408	3.871182e-01	3.823495e-01	0.05517719	0.05606308	0.05897731	1.25824042053984
1597	19	rs6236348	6211818	0	A	G	0.449	-1.236629e-02	0.00623331	1012.533	3.875861e-01	3.827888e-01	0.04759672	0.04826618	0.05075543	1.32242297448501
1599	19	rs13483525	10444043	0	G	A	0.44	-4.137067e-03	0.006617876	1010.779	4.040552e-01	3.990673e-01	0.5320548	0.5308353	0.5352914	0.274043634411837
1601	19	UT_19_10.709331	10714324	0	A	G	0.437	-4.205935e-03	0.006638775	1010.785	4.042761e-01	3.993771e-01	0.5265557	0.5252905	0.5293938	0.278555681604505
1603	19	CEL.19_12595293	13325499	0	A	G	0.443	-3.075705e-03	0.00661191	1010.692	4.067095e-01	4.022557e-01	0.6419276	0.6399685	0.6427406	0.192513951204625
1605	19	rs13483540	15465855	1	G	A	0.467	1.986581e-03	0.006547539	1010.627	4.153063e-01	4.113436e-01	0.7616546	0.7651312	0.7663218	0.118241930657242
1607	19	rs6223359	18525319	0	G	A	0.469	-4.970512e-04	0.006618443	1010.586	4.120323e-01	4.077670e-01	0.9401526	0.9380308	0.9381774	0.026801648571472
1609	19	rs6372656	21843202	0	A	C	0.471	-5.957324e-03	0.006628078	1010.988	4.116523e-01	4.074667e-01	0.3690202	0.3678342	0.3682319	0.432949860105379
1611	19	rs6309315	23586847	0	G	A	0.484	-6.170043e-03	0.006640043	1011.016	4.124893e-01	4.081375e-01	0.3530476	0.3519944	0.3523921	0.452166736471423
1613	19	rs6293693	26086372	0	T	A	0.489	-9.436879e-03	0.00664842	1011.59	4.172180e-01	4.129434e-01	0.1561544	0.1558621	0.1566993	0.806445774041543
1615	19	UT_19_29.979736	30239224	0	G	A	0.495	-6.320997e-03	0.006508231	1011.052	4.182583e-01	4.140010e-01	0.3317172	0.3326172	0.3338233	0.479232009121386
1617	19	rs13459194	32049010	0	C	A	0.495	-1.353513e-03	0.006546997	1010.604	4.130281e-01	4.086792e-01	0.8362654	0.8365505	0.8366314	0.07765587152793
1619	19	rs6237466	32363371	0	T	A	0.495	-1.353513e-03	0.006546997	1010.604	4.130281e-01	4.086792e-01	0.8362654	0.8365505	0.8366314	0.07765587152793
1621	19	rs3710829	38168496	0	A	G	0.497	-2.762197e-03	0.005758342	1010.699	4.075887e-01	4.041195e-01	0.6315774	0.6300526	0.631411	0.199573418927988
1623	19	rs3656289	42412737	0	G	A	0.498	4.252670e-03	0.005795085	1010.853	4.064272e-01	4.027989e-01	0.4632537	0.461925	0.4633893	0.334181103292031
1625	19	rs3023496	48137866	0	G	A	0.492	5.900903e-03	0.005946707	1011.077	4.056035e-01	4.018348e-01	0.3213426	0.3201545	0.3215597	0.493031696737461
1627	19	mCV23069572	52801832	0	G	A	0.459	6.106607e-03	0.006226789	1011.062	3.986644e-01	3.940988e-01	0.3270279	0.3277412	0.3330604	0.48541519443707
1629	19	rs6304326	53438118	0	A	C	0.46	7.400605e-03	0.00620286	1011.294	3.997808e-01	3.951671e-01	0.2331741	0.2329883	0.2362435	0.632319690841673
1631	19	rs13483682	55161641	0	C	G	0.463	1.043214e-02	0.006019547	1012.08	3.954667e-01	3.912200e-01	0.08346064	0.08353844	0.08564611	1.07851828931754
1633	19	rs6211533	56992409	0	A	C	0.475	8.370034e-03	0.005582253	1011.682	3.845154e-01	3.809336e-01	0.1341514	0.1381755	0.1455562	0.872404790684163
1635	19	rs6191324	59321829	0	G	A	0.471	-6.939590e-03	0.005473074	1011.376	3.915108e-01	3.882555e-01	0.2051723	0.207985	0.2141986	0.687881273039682
1637	19	UT_4_59.889271	60081646	0	C	A	0.475	-9.604488e-03	0.005392851	1012.145	3.852626e-01	3.821925e-01	0.07528486	0.07708276	0.08095455	1.12329235287711
1639	23	rs13483712	9552353	4	G	A	0.473	6.778011e-04	0.004698636	1010.593	4.114644e-01	4.078863e-01	0.8853344	0.8844072	0.8844834	0.052892660777634
1641	23	CEL.X_8334947	10003225	0	G	A	0.476	1.639819e-03	0.004686266	1010.644	4.113968e-01	4.078049e-01	0.7264876	0.7256105	0.7257326	0.138771794026021
1643	23	CEL.X_9031623	10699901	2	A	G	0.475	1.613442e-03	0.004723365	1010.642	4.112888e-01	4.076996e-01	0.7327481	0.731808	0.7319393	0.13504529900428
1645	23	rs13483724	36008084	0	A	C	0.48	-4.296689e-03	0.005766331	1010.859	4.159370e-01	4.123457e-01	0.4564024	0.4571675	0.4580796	0.340652080502692
1647	23	gnfX.023.543	38899708	0	G	C	0.475	-3.111627e-03	0.006103391	1010.712	4.154264e-01	4.112607e-01	0.6103141	0.6117136	0.6124474	0.21444659648375
1649	23	gnfX.026.801	42224689	0	T	A	0.47	-2.708364e-03	0.006216619	1010.677	4.148575e-01	4.105467e-01	0.6631935	0.664439	0.6649707	0.178359738983667
1651	23	rs13483731	42452847	0	G	A	0.472	-3.047377e-03	0.006247404	1010.701	4.153297e-01	4.109926e-01	0.6258328	0.6271895	0.6278423	0.203541679148099
1653	23	rs13483746	50423971	0	G	A	0.48	4.802018e-03	0.006632348	1010.845	4.135832e-01	4.092633e-01	0.4692521	0.4686838	0.4689973	0.328593775144823
1655	23	gnfX.035.350	50932421	0	T	A	0.482	6.773328e-03	0.006872504	1011.066	4.183316e-01	4.134796e-01	0.3246329	0.3253911	0.3264463	0.488607468599728
1657	23	rs13483750	51374755	0	A	G	0.482	6.773328e-03	0.006872504	1011.066	4.183316e-01	4.134796e-01	0.3246329	0.3253911	0.3264463	0.488607468599728
1659	23	CEL.X_44311522	51965594	0	A	G	0.484	2.439546e-03	0.006976212	1010.644	4.137093e-01	4.089283e-01	0.7266567	0.7267603	0.726901	0.138670717763709
1661	23	rs13483756	52951019	0	A	C	0.484	3.078364e-03	0.007034048	1010.678	4.143827e-01	4.096347e-01	0.6617633	0.6622263	0.6625007	0.179297321566372
1663	23	rs13483761	56215893	0	G	A	0.487	2.494488e-03	0.007083032	1010.644	4.139759e-01	4.094981e-01	0.7247945	0.7254658	0.7257129	0.13978511090066
1665	23	gnfX.044.260	60822990	0	A	T	0.486	-1.052411e-02	0.00754033	1011.55	4.235745e-01	4.187797e-01	0.1631767	0.1643683	0.1660879	0.787341854061596
1667	23	rs13483777	61175347	1	A	G	0.487	-5.797401e-03	0.007523558	1010.88	4.149082e-01	4.102001e-01	0.441184	0.4409936	0.441428	0.355380246090664
1669	23	rs13483781	62375833	0	G	A	0.486	-5.237812e-03	0.007586177	1010.821	4.147016e-01	4.098891e-01	0.4901103	0.4899549	0.4903211	0.309706170398696
1671	23	rs13483783	63644435	0	G	A	0.485	-4.418219e-03	0.007608845	1010.752	4.137740e-01	4.089734e-01	0.5616219	0.561176	0.5614001	0.250555965579616
1673	23	rs13483786	64615641	0	C	A	0.485	-4.418219e-03	0.007608845	1010.752	4.137740e-01	4.089734e-01	0.5616219	0.561176	0.5614001	0.250555965579616
1675	23	rs3157124	71441040	0	G	A	0.488	-4.299232e-03	0.007685417	1010.74	4.125179e-01	4.080386e-01	0.5760394	0.5751097	0.5753011	0.239547810643825
1677	23	rs13483825	74207541	0	A	G	0.492	-5.820062e-03	0.007796802	1010.862	4.139888e-01	4.094516e-01	0.455597	0.4550947	0.4554345	0.341419144311408
1679	23	CEL.X_68179178	76622179	0	G	A	0.48	2.052178e-03	0.008054843	1010.614	4.149614e-01	4.099453e-01	0.7989597	0.8013106	0.8017741	0.0974751262041821
1681	23	rs13483844	78701528	0	G	A	0.48	-1.970825e-03	0.008236701	1010.612	4.126669e-01	4.072107e-01	0.8109527	0.8089732	0.8092099	0.091004475909753
1683	23	CEL.X_72627341	81071649	0	A	G	0.48	-3.634102e-03	0.008300274	1010.68	4.123650e-01	4.067567e-01	0.6616245	0.6598102	0.6601245	0.179388421203696
1685	23	rs13483858	82200955	0	G	A	0.48	-3.634102e-03	0.008300274	1010.68	4.123650e-01	4.067567e-01	0.6616245	0.6598102	0.6601245	0.179388421203696
1687	23	rs13483862	83024501	0	A	G	0.48	-3.634102e-03	0.008300274	1010.68	4.123650e-01	4.067567e-01	0.6616245	0.6598102	0.6601245	0.179388421203696
1689	23	CEL.X_75125049	83574158	0	A	T	0.48	-3.634102e-03	0.008300274	1010.68	4.123650e-01	4.067567e-01	0.6616245	0.6598102	0.6601245	0.179388421203696
1691	23	rs13483868	84597187	0	A	G	0.479	-4.323965e-03	0.008248973	1010.721	4.123130e-01	4.068670e-01	0.6002922	0.598691	0.5989873	0.221637299687549
1693	23	rs3725966	85498566	0	G	A	0.481	-2.704761e-03	0.008220352	1010.638	4.122033e-01	4.068377e-01	0.7422146	0.7402523	0.7405688	0.129470506956958
1695	23	CEL.X_77780392	86229492	0	G	A	0.486	-7.042155e-04	0.008096217	1010.587	4.129403e-01	4.079692e-01	0.9307078	0.9292894	0.9293524	0.0311866463721273
1697	23	rs13483877	86948528	0	G	A	0.486	6.414157e-03	0.008064238	1010.893	4.213645e-01	4.164704e-01	0.426619	0.4306003	0.4332001	0.369959806618878
1699	23	rs13483884	93904871	0	G	A	0.487	4.320028e-03	0.007969563	1010.728	4.171643e-01	4.124869e-01	0.5879191	0.5904934	0.5917258	0.230682430455823
1701	23	gnfX.080.189	96183176	0	A	G	0.467	1.916187e-03	0.007909067	1010.612	4.142688e-01	4.097242e-01	0.8086254	0.8105001	0.8108778	0.0922526210204151
1703	23	rs13483894	96499053	0	G	A	0.467	1.916187e-03	0.007909067	1010.612	4.142688e-01	4.097242e-01	0.8086254	0.8105001	0.8108778	0.0922526210204151
1705	23	CEL.X_89752158	98348578	2	C	G	0.469	2.524901e-03	0.007826743	1010.634	4.146347e-01	4.102740e-01	0.7470803	0.7489015	0.7494296	0.12663271549033
1707	23	CEL.X_91222960	99819380	0	A	G	0.469	6.496475e-03	0.007801449	1010.926	4.192991e-01	4.149390e-01	0.4052393	0.4074424	0.4091842	0.392288443505494
1709	23	gnfX.084.751	100832043	0	A	G	0.47	5.680556e-03	0.007795491	1010.845	4.183290e-01	4.140401e-01	0.466393	0.4686524	0.4702323	0.331247976439838
1711	23	rs13483921	103659886	0	A	G	0.471	1.427316e-03	0.007564764	1010.6	4.133383e-01	4.093028e-01	0.8503903	0.8518812	0.8521338	0.070381702248283
1713	23	rs13483926	106088410	0	G	A	0.472	2.948551e-03	0.007705602	1010.655	4.149957e-01	4.103779e-01	0.7020774	0.7036182	0.7041299	0.153615006759177
1715	23	CEL.X_100299803	108895446	2	A	T	0.477	-1.543149e-03	0.007676447	1010.603	4.129946e-01	4.081288e-01	0.8407294	0.8401322	0.8401881	0.0753437651979023
1717	23	rs13483937	110605911	0	C	G	0.476	-7.486201e-05	0.007751022	1010.583	4.134003e-01	4.082567e-01	0.9922962	0.9912634	0.9912683	0.00335867177280647
1719	23	rs13483941	111517912	0	C	G	0.476	-7.486201e-05	0.007751022	1010.583	4.134003e-01	4.082567e-01	0.9922962	0.9912634	0.9912683	0.00335867177280647
1721	23	rs6342003	112547782	0	A	G	0.48	-1.530226e-03	0.007735571	1010.603	4.129267e-01	4.077321e-01	0.843237	0.8419156	0.8420223	0.0740503455099851
1723	23	rs13483971	119804730	0	G	A	0.479	-4.538460e-04	0.007682569	1010.585	4.134245e-01	4.081843e-01	0.9529068	0.952161	0.9521816	0.020949573889542
1725	23	CEL.X_112904656	121573629	0	G	A	0.479	-4.538460e-04	0.007682569	1010.585	4.134245e-01	4.081843e-01	0.9529068	0.952161	0.9521816	0.020949573889542
1727	23	CZECH.X_116527625	126386464	0	A	C	0.479	-4.538460e-04	0.007682569	1010.585	4.134245e-01	4.081843e-01	0.9529068	0.952161	0.9521816	0.020949573889542
1729	23	rs6205221	130295703	0	G	C	0.476	-2.631117e-03	0.007257297	1010.648	4.139772e-01	4.090177e-01	0.7170353	0.7172163	0.7173719	0.144459463275242
1731	23	rs13483997	132113511	0	A	T	0.476	-4.784257e-03	0.007208451	1010.802	4.162236e-01	4.111156e-01	0.5070666	0.5078272	0.508429	0.294934995079054
1733	23	rs13484004	133775534	0	G	A	0.474	-4.927946e-03	0.007169105	1010.818	4.167025e-01	4.115760e-01	0.4920319	0.4930181	0.4937346	0.308006739621128
1735	23	rs3702256	134949218	0	G	A	0.475	-6.256977e-05	0.006997469	1010.583	4.132161e-01	4.082859e-01	0.9928678	0.9928528	0.992855	0.00310857381342753
1737	23	CEL.X_125736335	135729173	0	A	T	0.476	-4.592134e-04	0.006975045	1010.585	4.132467e-01	4.083384e-01	0.9475238	0.9477107	0.9477284	0.0234098725695415
1739	23	rs3697198	136216658	0	A	C	0.476	3.705029e-04	0.006854202	1010.584	4.129741e-01	4.082509e-01	0.9569045	0.956584	0.9565978	0.0191314030722491
1741	23	rs13484024	138007018	0	A	G	0.476	-3.224018e-03	0.006495028	1010.706	4.138969e-01	4.098143e-01	0.6197565	0.6200018	0.6203154	0.207778909660054
1743	23	CEL.X_143595976	153708524	0	G	A	0.469	1.193625e-04	0.005330096	1010.583	4.119298e-01	4.083108e-01	0.982139	0.9824058	0.9824124	0.00782704310818013
1745	23	gnfX.141.820	161585622	0	C	A	0.471	1.945022e-03	0.005217615	1010.652	4.134655e-01	4.093223e-01	0.7094078	0.7097201	0.7099287	0.149104040732506
1747	23	CEL.X_154048891	164079037	0	G	A	0.476	8.387266e-04	0.005107388	1010.596	4.127573e-01	4.085276e-01	0.8695994	0.869794	0.8698487	0.0606807685730717
1749	23	CEL.X_155542834	165430168	0	G	A	0.475	-5.001574e-04	0.004978679	1010.588	4.124827e-01	4.084816e-01	0.9200036	0.9204369	0.9204761	0.0362104732445796
1751	23	gnfX.146.867	166686631	0	G	A	0.472	7.119911e-04	0.004832528	1010.594	4.119438e-01	4.083161e-01	0.882905	0.8827115	0.8827485	0.0540860237105025
