# Supplementary material for: Combinatorial multiomic analysis from a pedigree of Sox10Dom Hirschsprung mice identifies multiple high confidence candidate modifiers of Enteric Nervous System development
Source: PLoS Comput Biol. 2026 Jul 6;22(7):e1014424. doi: 10.1371/journal.pcbi.1014424 (PMC13372245; doi:10.1371/journal.pcbi.1014424)
Supplement: S4 Table — (CSV) [file pcbi.1014424.s012.csv]

	Chrom	rs	Position	n_miss	allele1	allele0	af	beta	se	logl_H1	l_remle	l_mle	p_wald	p.val_unadj	p_score	p.val
1	1	rs3683945	3197400	0	G	A	0.457	8.321692e-03	0.007496971	986.9489	3.051132e-01	2.998862e-01	0.2673185	0.2746041	0.2894915	0.572970984491149
3	1	rs6269442	3492195	0	G	A	0.457	8.321692e-03	0.007496971	986.9489	3.051132e-01	2.998862e-01	0.2673185	0.2746041	0.2894915	0.572970984491149
5	1	rs13475701	4526088	0	G	C	0.457	9.049786e-03	0.00752509	987.0489	3.023666e-01	2.970274e-01	0.2294695	0.2377906	0.2535491	0.639275030658117
7	1	rs3716083	9023832	0	A	G	0.458	1.345601e-02	0.00760209	987.8681	2.950749e-01	2.897030e-01	0.07708881	0.08163859	0.08990208	1.11300865836863
9	1	rs3722996	11269352	0	C	A	0.459	1.615342e-02	0.007758661	988.4438	2.895073e-01	2.839901e-01	0.03765076	0.04082086	0.04656377	1.4242262529168
11	1	rs13475729	12882165	0	A	G	0.46	1.646865e-02	0.007874019	988.4721	2.912683e-01	2.856515e-01	0.03678623	0.03948181	0.04459902	1.43431471812408
13	1	rs3671256	16278641	0	T	A	0.461	1.908237e-02	0.007948332	989.1316	2.847682e-01	2.792246e-01	0.01657917	0.01838546	0.02173177	1.78043721524791
15	1	rs13475750	19473729	0	G	A	0.447	2.029910e-02	0.007844591	989.5567	2.785342e-01	2.732589e-01	0.009832614	0.01135272	0.01409003	2.00733100964906
17	1	rs6404446	20784226	0	A	C	0.451	2.307043e-02	0.007814916	990.517	2.726370e-01	2.674434e-01	0.003245453	0.003900045	0.005147086	2.48872467585298
19	1	mCV23695025	22168404	0	G	A	0.452	1.807845e-02	0.007776855	988.8964	2.761729e-01	2.710455e-01	0.02033211	0.02408521	0.03018768	1.69181754935967
21	1	rs6173215	22740997	0	G	A	0.454	2.035991e-02	0.007862329	989.5657	2.791547e-01	2.740095e-01	0.009779073	0.01123877	0.01384502	2.00970231188579
23	1	mCV24784983	25227218	0	C	A	0.425	1.222347e-02	0.008049741	987.4482	2.935421e-01	2.879620e-01	0.1292725	0.1387182	0.1543505	0.888493852292719
25	1	rs6166266	25891880	0	C	A	0.424	9.964782e-03	0.008161198	987.0566	2.977190e-01	2.918695e-01	0.2224359	0.2352271	0.2571879	0.652795118557311
27	1	rs3677683	27264311	0	G	A	0.425	1.020463e-02	0.008150947	987.0937	2.973661e-01	2.915183e-01	0.2109397	0.2232842	0.2444521	0.675841675981905
29	1	rs4137502	30830773	0	A	G	0.425	1.147152e-02	0.00815349	987.2915	2.951276e-01	2.892816e-01	0.159819	0.1704651	0.1884614	0.796371591075573
31	1	rs3707642	32511500	0	A	C	0.417	8.675788e-03	0.007939218	986.9245	3.030197e-01	2.975318e-01	0.2748104	0.2846345	0.3030529	0.560966835742233
33	1	rs3681732	34131057	2	G	A	0.414	1.109375e-02	0.0078372	987.3152	2.983895e-01	2.933457e-01	0.1572912	0.1651699	0.1785983	0.803295574251144
35	1	rs3683997	35878973	0	A	G	0.416	8.560836e-03	0.007684491	986.945	3.021650e-01	2.976191e-01	0.2655854	0.2761782	0.2937906	0.575795803075541
37	1	rs4222295	38996207	0	A	G	0.466	1.106486e-02	0.007075325	987.5726	3.141456e-01	3.101307e-01	0.1182316	0.1182096	0.1205901	0.927266433171486
39	1	gnf01.036.770	39973796	0	A	G	0.46	9.557916e-03	0.00695761	987.2953	3.162963e-01	3.124530e-01	0.169896	0.1696139	0.1720208	0.769816845959544
41	1	rs13475834	42464146	0	C	A	0.487	1.016273e-02	0.006862925	987.4499	3.184800e-01	3.151619e-01	0.1390363	0.1384155	0.1398851	0.856871798080132
43	1	CEL.1_44668113	44324967	0	G	A	0.475	-3.137105e-03	0.007212445	986.4453	3.309311e-01	3.265574e-01	0.6637069	0.6659515	0.6667662	0.178023667341612
45	1	rs13475847	45912374	0	G	A	0.476	-3.386807e-03	0.007219176	986.4605	3.313299e-01	3.269320e-01	0.639093	0.6415394	0.6425023	0.19443593926262
47	1	rs13475851	47481218	0	G	A	0.472	3.019477e-04	0.007372154	986.3531	3.287380e-01	3.237804e-01	0.9673394	0.9653121	0.9653608	0.01442112293263
49	1	CEL.1_49993068	49623477	0	A	G	0.472	4.445486e-04	0.007386904	986.3541	3.286908e-01	3.237225e-01	0.9520263	0.9501506	0.9502115	0.0213510539399948
51	1	rs3724092	50240045	0	A	C	0.472	3.897412e-04	0.007394128	986.3536	3.287367e-01	3.237749e-01	0.957976	0.9562948	0.9563402	0.0186453710865163
53	1	rs13475866	51398699	0	A	C	0.473	-3.926476e-03	0.007282755	986.4946	3.328416e-01	3.281719e-01	0.5899305	0.5934726	0.5950263	0.22919914978902
55	1	rs6322485	63257133	0	A	T	0.445	-1.026686e-02	0.006810394	987.4842	3.352142e-01	3.320152e-01	0.1320574	0.1323963	0.1337295	0.879237257545884
57	1	rs6288543	68510382	0	A	T	0.459	-1.917581e-03	0.00702093	986.3891	3.285998e-01	3.249445e-01	0.7848265	0.7857392	0.7859758	0.105226341242954
59	1	rs13475919	72973981	0	C	A	0.495	3.223802e-04	0.00696645	986.3531	3.280299e-01	3.241521e-01	0.9631014	0.9645905	0.9646386	0.01632798583274
61	1	rs3713616	74441562	0	G	A	0.498	-7.450902e-04	0.006924462	986.3577	3.284402e-01	3.244474e-01	0.914337	0.9159725	0.9161035	0.0388937055075056
63	1	gnf01.075.385	77904629	0	A	G	0.498	2.659732e-03	0.007017585	986.4245	3.274050e-01	3.233648e-01	0.704778	0.7036728	0.7038251	0.151947661105265
65	1	rs13475939	78687714	0	A	G	0.499	2.670955e-03	0.00690136	986.4275	3.271748e-01	3.233334e-01	0.698842	0.697739	0.6978978	0.15562100205758
67	1	rs3723062	85981894	0	A	G	0.458	-3.145521e-03	0.007445504	986.4379	3.328383e-01	3.290332e-01	0.6727899	0.6787765	0.6815957	0.172120536840334
69	1	UT_1_89.100476	87198790	0	G	C	0.457	-2.797013e-03	0.007445946	986.4196	3.323249e-01	3.285264e-01	0.7072791	0.7132745	0.7158855	0.150409175070075
71	1	rs6268443	93382587	0	G	A	0.461	4.871710e-03	0.007628835	986.5572	3.214721e-01	3.176944e-01	0.5232654	0.5218957	0.5245283	0.281277981266194
73	1	CEL.1_103251925	103350336	0	A	T	0.437	1.282036e-02	0.008526648	987.4796	3.133291e-01	3.083280e-01	0.1330754	0.1331953	0.13646	0.875902219744487
75	1	CEL.1_105423103	105501703	0	A	G	0.436	1.496080e-02	0.008596346	987.8654	3.145049e-01	3.092771e-01	0.08216659	0.081908	0.08391182	1.08530473633066
77	1	rs3685919	109631744	0	A	G	0.433	9.407505e-03	0.008732505	986.9339	3.181600e-01	3.126561e-01	0.2816615	0.2807258	0.2844541	0.55027251219152
79	1	rs13476050	110611715	0	T	A	0.432	9.730909e-03	0.008749465	986.9723	3.182717e-01	3.127369e-01	0.2663875	0.2654138	0.268898	0.574486157911608
81	1	rs3726043	111757576	0	G	A	0.432	1.043806e-02	0.008731145	987.0689	3.187208e-01	3.131629e-01	0.2322354	0.2311777	0.2340466	0.634071579374117
83	1	mCV24201027	115730203	0	A	G	0.433	6.252985e-03	0.008764586	986.6082	3.197832e-01	3.143314e-01	0.4757763	0.4741952	0.4793512	0.322597195412615
85	1	rs3674655	117350031	0	C	G	0.443	8.551345e-03	0.008794551	986.8269	3.194987e-01	3.139869e-01	0.3311629	0.3298152	0.3333228	0.479958322937195
87	1	rs3695581	118740485	0	A	G	0.443	8.551345e-03	0.008794551	986.8269	3.194987e-01	3.139869e-01	0.3311629	0.3298152	0.3333228	0.479958322937195
89	1	rs3678634	120607495	0	A	T	0.429	1.192608e-02	0.008621547	987.3095	3.165765e-01	3.113676e-01	0.16695	0.1664292	0.1691905	0.777413576609611
91	1	rs3717360	123000666	1	G	A	0.429	7.324278e-03	0.008602829	986.714	3.166290e-01	3.114194e-01	0.3948047	0.394885	0.401497	0.403617685860772
93	1	rs3694822	123845105	0	A	C	0.43	6.316124e-03	0.008532169	986.6262	3.177555e-01	3.126979e-01	0.4593452	0.45906	0.4656589	0.337860817493595
95	1	rs6228473	126627261	0	A	G	0.427	8.851164e-03	0.008513639	986.8925	3.167315e-01	3.117554e-01	0.2988086	0.2985495	0.3030696	0.524606907262274
97	1	rs13476119	134210713	0	G	A	0.433	8.228922e-03	0.008154294	986.8619	3.179232e-01	3.132443e-01	0.3131969	0.3126054	0.3163479	0.504182545207826
99	1	rs8250053	135155923	0	T	A	0.431	1.178951e-02	0.00817588	987.393	3.173357e-01	3.124852e-01	0.1496849	0.1490753	0.1512536	0.824822008457474
101	1	gnf01.137.841	138199952	0	G	A	0.431	1.146239e-03	0.008091004	986.3631	3.272078e-01	3.220934e-01	0.8873765	0.882194	0.8833448	0.0518920766961632
103	1	rs13476141	140533792	0	G	A	0.431	-6.530152e-04	0.008083809	986.3547	3.301180e-01	3.249584e-01	0.935636	0.9428211	0.9434869	0.0288930764090984
105	1	rs6382880	142521500	0	T	A	0.43	-2.839274e-04	0.008030489	986.3525	3.294847e-01	3.243324e-01	0.9718043	0.9785825	0.9788255	0.0124211836202644
107	1	rs13476152	144112659	1	G	A	0.431	1.093227e-03	0.00798497	986.3624	3.271298e-01	3.220652e-01	0.8911348	0.8858038	0.8870232	0.0500565962233836
109	1	rs3672697	145181359	0	A	G	0.429	2.345758e-03	0.007926015	986.3974	3.252760e-01	3.203287e-01	0.7673374	0.7634207	0.7655045	0.11501363378443
111	1	rs13476208	162025682	0	C	A	0.444	4.104432e-03	0.005901451	986.5932	3.184762e-01	3.162306e-01	0.4869403	0.4874112	0.4909255	0.312524281023318
113	1	rs13476229	169305174	0	A	G	0.392	7.193600e-03	0.007116033	986.8591	3.137014e-01	3.095470e-01	0.3123598	0.3139481	0.3204337	0.505344863916274
115	1	rs8245216	171241019	0	A	G	0.396	5.946509e-03	0.007299206	986.6807	3.143358e-01	3.095849e-01	0.4154907	0.4175927	0.4268336	0.381438692659373
117	1	rs3707910	172490621	1	A	G	0.392	7.686447e-03	0.007324569	986.8962	3.115411e-01	3.066648e-01	0.2942978	0.2968904	0.3055126	0.531212984422412
119	1	rs3700831	176015516	0	G	A	0.393	1.069436e-02	0.007307171	987.4159	3.106207e-01	3.057925e-01	0.1436989	0.1446791	0.1491621	0.842546556331735
121	1	rs6157620	183561853	0	A	G	0.378	1.149208e-02	0.007050471	987.6717	3.097207e-01	3.052184e-01	0.1034878	0.1042612	0.1077558	0.985110845424225
123	1	mCV22849619	186884747	0	G	A	0.37	-4.485621e-03	0.007049476	986.5362	3.427531e-01	3.381177e-01	0.5247533	0.5440519	0.5565435	0.280044821602572
125	1	rs3667164	188687652	0	G	C	0.367	3.545311e-03	0.006649386	986.4954	3.213399e-01	3.171091e-01	0.5940532	0.592415	0.5962602	0.226174660352385
127	1	rs13476300	190298622	0	C	G	0.37	4.667790e-03	0.006357867	986.6224	3.196986e-01	3.157340e-01	0.4630499	0.4622292	0.4659288	0.334372205252209
129	1	rs13476313	194161590	0	A	T	0.373	6.613523e-03	0.006001978	986.9604	3.190150e-01	3.151949e-01	0.2708298	0.2700549	0.2724015	0.567303550978335
131	1	mCV24145570	195308492	0	A	G	0.383	9.614827e-03	0.005855364	987.6999	3.160238e-01	3.124647e-01	0.1009589	0.1006322	0.1023168	0.995855389939606
133	2	rs3674936	20371737	0	G	A	0.467	-1.962069e-03	0.005082255	986.4262	3.279133e-01	3.260195e-01	0.6995495	0.7003222	0.7009231	0.155181549483442
135	2	rs13476439	38111118	0	A	G	0.471	6.715111e-03	0.006895876	986.8288	3.258485e-01	3.212391e-01	0.3304473	0.3288838	0.3295365	0.4808977922877
137	2	rs13476454	41284152	0	G	A	0.468	8.852479e-03	0.007077065	987.1371	3.279516e-01	3.230040e-01	0.2113362	0.2102258	0.2108116	0.675026105817089
139	2	rs13476467	44401773	3	A	C	0.464	5.573683e-03	0.00737462	986.6403	3.255062e-01	3.200720e-01	0.4499888	0.4477296	0.4487529	0.346798295466277
141	2	rs13476472	45693226	0	G	A	0.462	2.045866e-03	0.00747556	986.391	3.272467e-01	3.215037e-01	0.7844035	0.7802702	0.7813548	0.105460477182612
143	2	rs6265423	47164611	1	G	C	0.462	2.599238e-03	0.007495908	986.414	3.267233e-01	3.209693e-01	0.7288642	0.7250241	0.7262852	0.137353380714311
145	2	CEL.2_50605053	50645061	0	A	G	0.457	5.374681e-03	0.007592139	986.6054	3.245478e-01	3.189980e-01	0.47919	0.4766359	0.4782208	0.31949225361986
147	2	rs3725341	51465695	0	G	A	0.458	4.244742e-03	0.007586647	986.511	3.248010e-01	3.193248e-01	0.5759708	0.5730028	0.5747828	0.239599533452345
149	2	rs13476503	53183609	0	A	G	0.455	4.920476e-03	0.007521549	986.5684	3.232930e-01	3.180979e-01	0.5131752	0.5106916	0.5129924	0.289734339755016
151	2	rs3718711	56535815	0	A	G	0.458	-5.750208e-03	0.00698232	986.6922	3.277202e-01	3.242332e-01	0.4104393	0.409531	0.4098677	0.386751061746182
153	2	rs3672719	58189569	0	G	C	0.472	7.341347e-03	0.00684079	986.9249	3.335462e-01	3.303193e-01	0.2835069	0.2844955	0.2859853	0.547436366769456
155	2	rs13476553	66967900	0	A	G	0.481	6.050573e-03	0.007318401	986.695	3.277464e-01	3.239080e-01	0.4086107	0.4075986	0.4079345	0.388690264991597
157	2	rs4136610	70151530	0	G	A	0.481	-7.186269e-03	0.007817085	986.7647	3.386374e-01	3.341111e-01	0.3582052	0.3637017	0.3675428	0.445868113866904
159	2	rs3664661	71598563	0	G	A	0.48	-6.870558e-03	0.007816269	986.7285	3.385115e-01	3.339824e-01	0.3796526	0.3855801	0.3895963	0.420613621568268
161	2	CEL.2_73370728	73476561	0	A	C	0.481	-1.816126e-03	0.007961042	986.3775	3.297404e-01	3.251874e-01	0.8196041	0.8218321	0.8221994	0.0863958777440953
163	2	gnf02.076.311	77655002	1	T	A	0.485	6.752265e-03	0.008400942	986.677	3.275385e-01	3.224653e-01	0.4217718	0.420221	0.4206422	0.374922460902379
165	2	CEL.2_79237503	79343443	0	G	A	0.486	6.359869e-03	0.008509132	986.6331	3.279386e-01	3.225944e-01	0.4550244	0.4534376	0.4538199	0.341965314329184
167	2	rs3722345	80615687	1	A	G	0.484	7.498395e-03	0.008536632	986.7398	3.282609e-01	3.229064e-01	0.3799934	0.3785942	0.3790036	0.420223946458118
169	2	rs3667007	82106117	0	G	A	0.484	1.015935e-02	0.008665569	987.0408	3.300870e-01	3.246492e-01	0.2413819	0.2405364	0.2410791	0.617295298550323
171	2	rs8273639	84772334	0	A	C	0.477	9.208575e-03	0.008809737	986.8983	3.317898e-01	3.262278e-01	0.2962025	0.2959631	0.2965653	0.528411280279284
173	2	rs3689658	85678723	0	G	A	0.478	8.384900e-03	0.008792812	986.8076	3.304098e-01	3.248520e-01	0.3405605	0.3398592	0.340296	0.467805725213227
175	2	rs13476621	87353090	0	A	G	0.476	7.636578e-03	0.00875023	986.7342	3.293733e-01	3.239382e-01	0.3830642	0.3820284	0.3823917	0.416728433944752
177	2	rs13476639	92826810	1	A	G	0.478	6.956030e-03	0.008622702	986.6779	3.301583e-01	3.249416e-01	0.4200649	0.4195415	0.4199062	0.376683605948723
179	2	rs6316774	96893883	1	G	A	0.479	6.780729e-03	0.008551197	986.667	3.298732e-01	3.247891e-01	0.4280304	0.4274371	0.4277826	0.368525384997584
181	2	rs13476666	101323040	0	A	C	0.478	1.160665e-02	0.008514389	987.2759	3.364527e-01	3.315062e-01	0.1731965	0.1740671	0.1754726	0.761460888566046
183	2	rs13476689	107465137	0	A	T	0.466	3.707055e-03	0.008101395	986.4565	3.294367e-01	3.251128e-01	0.6473728	0.6477292	0.6479946	0.188845551856627
185	2	rs4138562	114379883	0	A	G	0.464	-4.661152e-03	0.008306803	986.5093	3.304435e-01	3.251374e-01	0.5748646	0.5750579	0.5753463	0.240434434262381
187	2	rs8279354	119166741	0	A	C	0.464	-5.969638e-03	0.00822624	986.6163	3.295806e-01	3.239947e-01	0.4682388	0.4673081	0.4675846	0.329532601900125
189	2	rs3658927	120944865	1	A	G	0.463	-2.255784e-03	0.008196891	986.3906	3.289256e-01	3.232318e-01	0.7832314	0.7814724	0.7816373	0.106109909849741
191	2	rs3723643	122318583	0	A	T	0.463	-2.783845e-03	0.008210302	986.4103	3.289506e-01	3.232258e-01	0.7346451	0.7330445	0.7332136	0.1339224137529
193	2	rs6228179	123467289	0	A	T	0.461	-4.405318e-03	0.008223918	986.4966	3.289016e-01	3.232373e-01	0.5923296	0.5909442	0.5911625	0.227436564175771
195	2	rs6401493	125297773	0	A	G	0.48	-6.207835e-03	0.007806548	986.6663	3.328162e-01	3.275282e-01	0.4267202	0.4279258	0.4287993	0.369856798104152
197	2	rs3661596	130144815	1	A	G	0.48	-5.480327e-03	0.007678735	986.6056	3.317882e-01	3.266207e-01	0.4756129	0.476453	0.4770896	0.322746374568823
199	2	rs3665528	131013908	0	G	A	0.481	-6.292980e-03	0.007658593	986.6874	3.331645e-01	3.279982e-01	0.4114908	0.412879	0.4138868	0.38563987018172
201	2	rs4223511	131993535	0	G	A	0.483	-3.537178e-03	0.007557726	986.4612	3.301379e-01	3.251733e-01	0.6398926	0.6404069	0.6406866	0.193892912174633
203	2	CEL.2_168586738	168523620	0	A	G	0.386	6.337319e-03	0.005778905	986.9518	3.155273e-01	3.114495e-01	0.2731226	0.2734502	0.2778466	0.563642361928381
205	2	rs3726974	169841980	0	C	A	0.385	8.052263e-03	0.005795997	987.3153	3.147359e-01	3.106110e-01	0.1651215	0.1651503	0.1682183	0.782196374808431
207	2	rs13476917	171389029	0	G	A	0.385	7.736139e-03	0.005840801	987.2238	3.121089e-01	3.079467e-01	0.1857031	0.1867056	0.1914085	0.731180846385924
209	2	rs6187766	179522759	0	A	G	0.395	8.536060e-03	0.005592855	987.5136	3.136084e-01	3.098831e-01	0.1273315	0.1274752	0.1301694	0.895064144783991
211	2	rs3679483	180126255	2	A	G	0.395	9.241346e-03	0.00557661	987.7221	3.136618e-01	3.100097e-01	0.09786603	0.09786153	0.10002	1.00936802876568
213	3	rs13476950	3785418	0	A	G	0.375	7.076889e-03	0.006875614	986.8663	3.069087e-01	3.021521e-01	0.303652	0.3105433	0.3247805	0.517623854056968
215	3	rs13476953	4362510	1	G	A	0.375	7.394748e-03	0.006903554	986.909	3.062762e-01	3.014894e-01	0.284414	0.2912803	0.3052634	0.54604902969649
217	3	rs13476957	5629121	0	C	A	0.375	7.388711e-03	0.006905461	986.9077	3.062541e-01	3.014652e-01	0.2849401	0.2918466	0.3058912	0.545246427618248
219	3	rs6248752	12100965	0	G	C	0.376	1.155541e-02	0.007113109	987.6297	2.974367e-01	2.925319e-01	0.1046454	0.1099282	0.1193172	0.980279857612201
221	3	rs13476985	14887895	0	A	G	0.373	1.258862e-02	0.007166835	987.8429	2.948302e-01	2.900013e-01	0.07937141	0.08421788	0.09260744	1.10033590456547
223	3	rs3659988	16450289	0	G	A	0.377	1.391775e-02	0.007125069	988.1846	2.896462e-01	2.852026e-01	0.05111499	0.05557117	0.06284925	1.29145171983364
225	3	rs13477019	23824919	0	A	T	0.369	1.433897e-02	0.007730314	988.0154	2.936944e-01	2.896037e-01	0.06396602	0.06816805	0.07528121	1.19405067047691
227	3	rs3715834	26639540	0	G	A	0.368	1.492639e-02	0.007750375	988.1426	2.920827e-01	2.879334e-01	0.05446034	0.05844779	0.06517721	1.26391965165447
229	3	rs3660588	30328765	0	G	A	0.364	1.864474e-02	0.008152002	988.8807	2.875813e-01	2.830084e-01	0.02243966	0.02452472	0.02831899	1.64898372768515
231	3	rs13477043	31480577	0	A	G	0.363	1.941382e-02	0.008374991	988.9654	2.902573e-01	2.852777e-01	0.02068865	0.02224555	0.02536317	1.68426784750145
233	3	gnf03.030.222	33313826	0	G	A	0.362	1.871755e-02	0.008464382	988.7296	2.913889e-01	2.863220e-01	0.02728575	0.02921441	0.03302354	1.56406410431863
235	3	rs6246699	36309107	0	G	A	0.36	1.316881e-02	0.008468215	987.5304	3.006757e-01	2.955376e-01	0.120308	0.1247514	0.1338091	0.919705492856853
237	3	rs6274061	38889885	2	A	G	0.361	1.525810e-02	0.00850701	987.9368	3.030584e-01	2.979991e-01	0.07324366	0.07502816	0.07966416	1.13522996204799
239	3	rs6324747	40032479	0	G	A	0.371	1.841831e-02	0.008543033	988.6606	3.066302e-01	3.015179e-01	0.03137579	0.03165625	0.03337172	1.50340533042497
241	3	rs13477083	43525953	2	G	A	0.37	1.373265e-02	0.008577353	987.6207	3.074084e-01	3.023629e-01	0.1097508	0.111198	0.1160401	0.959592305397283
243	3	CEL.3_45598106	45597095	0	A	G	0.37	1.351491e-02	0.008577409	987.5804	3.074546e-01	3.024050e-01	0.1154913	0.1170325	0.1220957	0.937450730094795
245	3	rs13477097	48327701	0	A	G	0.37	1.170027e-02	0.008359806	987.3212	3.090282e-01	3.043595e-01	0.1620124	0.163864	0.1697333	0.790451744435864
247	3	rs6335414	53017859	0	G	A	0.427	-3.016163e-03	0.007196839	986.4342	3.346933e-01	3.310824e-01	0.6752552	0.6852917	0.6907447	0.170532062716061
249	3	rs4223969	55049340	0	C	A	0.408	5.714958e-03	0.007376671	986.6524	3.188404e-01	3.151320e-01	0.4387183	0.43834	0.4422417	0.357814249745363
251	3	rs13477138	59876710	0	A	C	0.405	9.522847e-03	0.00762301	987.1336	3.182833e-01	3.140193e-01	0.2119366	0.2112257	0.2135453	0.673794037128448
253	3	rs13477143	60940733	0	G	A	0.404	9.513559e-03	0.007626634	987.1312	3.181145e-01	3.138366e-01	0.2125994	0.2119215	0.2143142	0.67243796548091
255	3	rs13477154	63639938	0	A	G	0.398	-6.458339e-04	0.007738812	986.3551	3.291334e-01	3.248660e-01	0.9335108	0.9385628	0.9390796	0.0298806532336255
257	3	rs13477178	69744854	0	C	A	0.4	2.577787e-04	0.008260934	986.3527	3.287373e-01	3.238913e-01	0.9751139	0.974028	0.9740442	0.0109446527605568
259	3	rs6198234	70015850	0	G	A	0.4	2.577787e-04	0.008260934	986.3527	3.287373e-01	3.238913e-01	0.9751139	0.974028	0.9740442	0.0109446527605568
261	3	rs13477217	78699856	0	G	A	0.399	1.620323e-03	0.008303331	986.3713	3.287222e-01	3.238018e-01	0.8453303	0.8446602	0.8447166	0.0729735639038459
263	3	rs13477218	79927965	0	G	A	0.401	-2.467186e-04	0.008264907	986.3525	3.288921e-01	3.240272e-01	0.9761928	0.9771006	0.9771138	0.0104643998466776
265	3	rs13477224	81360226	0	G	A	0.407	-3.388368e-03	0.008350657	986.4335	3.305087e-01	3.258129e-01	0.6850235	0.6866111	0.6871083	0.164294529609379
267	3	rs13477233	83479331	0	A	G	0.421	-8.161982e-03	0.008024005	986.8668	3.335677e-01	3.291316e-01	0.3093579	0.3103192	0.3115406	0.509538789026236
269	3	rs3719390	85418436	0	C	A	0.419	-1.563296e-02	0.008027575	988.2225	3.467864e-01	3.423824e-01	0.05182398	0.05310186	0.05503905	1.28546923693754
271	3	rs6376008	86661247	0	A	G	0.419	-1.432435e-02	0.007982963	987.9448	3.431327e-01	3.387845e-01	0.07312007	0.07430232	0.0761788	1.13596340151111
273	3	rs13477251	88854680	0	A	G	0.431	-2.788945e-03	0.007467236	986.4211	3.293643e-01	3.259107e-01	0.7088789	0.7103273	0.7108953	0.149427950365342
275	3	rs3726226	99031461	0	G	A	0.489	3.839071e-03	0.00757282	986.4812	3.281010e-01	3.237829e-01	0.6123223	0.6114575	0.6116235	0.213019923823142
277	3	rs3162061	100719693	0	A	G	0.487	3.644303e-03	0.007635622	986.4666	3.280603e-01	3.236366e-01	0.6332913	0.6323399	0.6324994	0.198396478162395
279	3	rs4138887	102689164	0	T	A	0.487	1.216095e-03	0.007790484	986.3647	3.279466e-01	3.232139e-01	0.8759923	0.8737968	0.8740059	0.057499711277362
281	3	rs13477309	105470404	0	A	G	0.497	1.663073e-03	0.00796464	986.3744	3.285537e-01	3.233505e-01	0.8346503	0.832991	0.8331297	0.0784954461829197
283	3	rs3702359	107129193	0	C	A	0.497	1.663073e-03	0.00796464	986.3744	3.285537e-01	3.233505e-01	0.8346503	0.832991	0.8331297	0.0784954461829197
285	3	rs13477321	109192406	0	A	G	0.486	-1.238823e-03	0.007978653	986.3635	3.302576e-01	3.250644e-01	0.8766485	0.8803009	0.8807182	0.0571745059616564
287	3	rs3676545	110256311	0	G	A	0.489	-8.368320e-04	0.007896948	986.3574	3.296706e-01	3.245528e-01	0.9156326	0.9183653	0.918551	0.0382787531883338
289	3	rs3698700	112233831	0	A	T	0.49	5.106151e-04	0.007774378	986.3545	3.286166e-01	3.235904e-01	0.9476491	0.9450442	0.9451593	0.0233524455150899
291	3	gnf03.119.970	116542909	0	A	G	0.48	9.300053e-03	0.007832666	987.0405	3.424960e-01	3.378206e-01	0.2354337	0.2406484	0.2450768	0.628131372093643
293	3	rs3708412	117654238	0	A	G	0.485	1.184762e-02	0.007734217	987.4881	3.510519e-01	3.463253e-01	0.1259433	0.1317263	0.1373429	0.899824931384806
295	3	CEL.3_120379605	120019881	0	G	A	0.481	7.956371e-03	0.007613404	986.8854	3.404327e-01	3.358341e-01	0.2963062	0.3017392	0.305987	0.528259261116584
297	3	rs13477385	125111194	0	A	C	0.474	-1.132095e-02	0.007412651	987.5217	3.271572e-01	3.223410e-01	0.1270819	0.1261561	0.1268311	0.895916300664633
299	3	rs3671119	126413661	0	A	G	0.471	-1.180264e-02	0.007470128	987.6043	3.253940e-01	3.204807e-01	0.1144943	0.1135382	0.1142986	0.941216133762221
301	3	rs3670168	128292534	0	C	A	0.47	-1.410900e-02	0.00741745	988.1652	3.246693e-01	3.197929e-01	0.05750044	0.05687828	0.05756893	1.24032883202618
303	3	rs13477404	130369996	1	A	G	0.475	-8.993787e-03	0.007397047	987.094	3.205231e-01	3.157361e-01	0.2243845	0.2231876	0.2250441	0.649007146511086
305	3	rs13477408	131638868	0	G	A	0.476	-9.652855e-03	0.007353416	987.2162	3.196466e-01	3.149498e-01	0.189647	0.1886519	0.1905332	0.722054022951967
307	3	rs3676039	136217610	0	G	A	0.437	-1.164165e-02	0.006613826	987.8975	3.130583e-01	3.092502e-01	0.07874377	0.07873969	0.08070757	1.10378379641648
309	3	rs6407142	143057878	0	G	A	0.413	-1.277949e-02	0.006555568	988.2523	3.164128e-01	3.122014e-01	0.05158411	0.05123899	0.05237391	1.28748405810327
311	3	rs3657112	148365541	0	G	A	0.408	-9.522478e-03	0.006507205	987.4185	3.124460e-01	3.076468e-01	0.1437449	0.1441752	0.1479827	0.842407554924586
313	3	rs13477487	150155110	0	C	A	0.406	-1.141455e-02	0.006519679	987.8815	3.129922e-01	3.081050e-01	0.08035396	0.0803057	0.08252552	1.09499271549342
315	3	rs13477494	151564320	0	G	A	0.41	-8.320438e-03	0.006326719	987.2129	3.129147e-01	3.082160e-01	0.1888318	0.1894883	0.1940976	0.72392486702109
317	3	rs13477506	154839655	0	A	G	0.395	-3.865152e-03	0.005988958	986.5602	3.185402e-01	3.146613e-01	0.5188602	0.5188671	0.5243816	0.284949641279049
319	3	CEL.3_159340478	158710906	0	C	A	0.467	-3.904607e-03	0.005271103	986.6091	3.419607e-01	3.395426e-01	0.459051	0.4734173	0.4855036	0.338139062200937
321	4	rs3695715	3722677	0	A	G	0.379	-4.996093e-04	0.006687634	986.3549	3.288648e-01	3.240105e-01	0.9404664	0.9406156	0.940635	0.0266567158555034
323	4	gnf04.002.008	5086429	0	A	C	0.379	-4.996093e-04	0.006687634	986.3549	3.288648e-01	3.240105e-01	0.9404664	0.9406156	0.940635	0.0266567158555034
325	4	gnf04.002.599	5679248	0	A	G	0.379	-4.996093e-04	0.006687634	986.3549	3.288648e-01	3.240105e-01	0.9404664	0.9406156	0.940635	0.0266567158555034
327	4	rs3660863	7200288	0	G	A	0.377	-1.117455e-03	0.006730215	986.3658	3.290661e-01	3.242351e-01	0.8681696	0.8686539	0.8687162	0.0613954255733368
329	4	UT_4_10.84692	10899088	0	G	A	0.434	-4.549862e-03	0.007168763	986.5555	3.253832e-01	3.206351e-01	0.5258135	0.5236618	0.5245801	0.27916826779177
331	4	rs13477568	13837845	0	G	A	0.434	-4.706819e-03	0.007300402	986.5621	3.246037e-01	3.196726e-01	0.5192782	0.5169361	0.5182943	0.28459990929101
333	4	rs6287606	18118213	0	G	A	0.433	-7.115408e-03	0.007404491	986.8168	3.250051e-01	3.198983e-01	0.336854	0.3350397	0.3359824	0.47255829121582
335	4	CEL.4_19508304	19581203	0	A	T	0.433	-6.487299e-03	0.007404236	986.7387	3.244286e-01	3.193458e-01	0.3811972	0.3792243	0.380396	0.418850298036375
337	4	rs13477596	20739673	0	G	A	0.428	-3.069183e-03	0.007440131	986.4388	3.254162e-01	3.206254e-01	0.6800671	0.6772102	0.6785235	0.167448234761327
339	4	gnf04.019.134	22379371	8	A	C	0.43	-2.937211e-03	0.007387813	986.4325	3.256762e-01	3.210719e-01	0.691046	0.6883986	0.6894482	0.160493042522701
341	4	rs3701432	29263236	0	A	C	0.443	-8.719768e-03	0.007344429	987.06	3.242544e-01	3.199791e-01	0.2354649	0.234109	0.2349702	0.628073822600588
343	4	rs3663744	30984140	0	G	A	0.443	-8.000001e-03	0.007359046	986.9458	3.230316e-01	3.187559e-01	0.2773104	0.2758623	0.2770242	0.557033842726804
345	4	rs3674908	32209744	0	G	A	0.462	-9.553172e-03	0.00753848	987.1583	3.234851e-01	3.191530e-01	0.205421	0.2041489	0.2051188	0.68735516094356
347	4	rs13477643	34982748	0	G	A	0.475	-3.811371e-03	0.007877463	986.4709	3.251337e-01	3.202484e-01	0.628633	0.6259353	0.6273024	0.201602824492913
349	4	rs3684104	38322919	0	A	G	0.477	-9.683520e-05	0.008120214	986.3523	3.294083e-01	3.237898e-01	0.9904882	0.9854163	0.9855023	0.0041506939824884
351	4	rs13477662	39790898	0	A	G	0.477	-9.683520e-05	0.008120214	986.3523	3.294083e-01	3.237898e-01	0.9904882	0.9854163	0.9855023	0.0041506939824884
353	4	CEL.4_40541402	40449984	0	A	G	0.475	6.236486e-04	0.008162374	986.3545	3.303049e-01	3.246679e-01	0.9391151	0.9446804	0.9450352	0.027281176390475
355	4	rs3698283	43184798	0	G	A	0.475	3.934081e-04	0.008078807	986.353	3.299013e-01	3.243922e-01	0.9611731	0.9665735	0.9667901	0.0171983921388813
357	4	rs13477681	46175356	0	A	G	0.476	2.027838e-03	0.007997797	986.3822	3.320628e-01	3.267277e-01	0.7999065	0.8063651	0.8078661	0.0969607741420404
359	4	rs3676423	51790364	1	C	A	0.489	-4.702036e-04	0.007608123	986.3542	3.283858e-01	3.236411e-01	0.9507348	0.9484595	0.9485537	0.0219406092020955
361	4	rs3677770	54719483	0	C	A	0.487	1.122329e-04	0.007597027	986.3522	3.288458e-01	3.240231e-01	0.9882166	0.9903243	0.99034	0.00514785513406542
363	4	rs6239799	56497184	0	A	G	0.487	2.765240e-03	0.007483534	986.4191	3.308375e-01	3.262192e-01	0.7118423	0.714364	0.7150953	0.147616208365397
365	4	rs3712541	59835330	0	G	A	0.495	8.942599e-03	0.007327747	987.0882	3.381473e-01	3.339535e-01	0.2226706	0.2250164	0.2274794	0.652337120642883
367	4	rs3690581	62707257	0	G	A	0.495	8.418480e-03	0.007217013	987.0259	3.366746e-01	3.327022e-01	0.2437579	0.245713	0.2478691	0.613041300262001
369	4	rs3711477	86231740	0	G	A	0.475	-4.621652e-03	0.006773128	986.5805	3.338993e-01	3.307279e-01	0.495208	0.4991539	0.5019648	0.305212347978667
371	4	rs6209043	89939631	0	C	G	0.471	-8.351798e-04	0.006792164	986.3594	3.281256e-01	3.246713e-01	0.9021669	0.9040605	0.904287	0.0447131109681419
373	4	rs13477838	91121265	0	G	A	0.483	-9.170328e-03	0.007121602	987.1823	3.181872e-01	3.141299e-01	0.1982184	0.1975509	0.199728	0.702856033768176
375	4	rs3659791	95947911	0	T	A	0.486	-8.491431e-03	0.00713405	987.0607	3.173006e-01	3.132632e-01	0.2342826	0.2338642	0.2367197	0.630259964943773
377	4	rs13477873	101430244	0	G	A	0.493	-1.346874e-02	0.007508254	987.9602	3.150837e-01	3.106225e-01	0.07320113	0.07291773	0.07456204	1.13548221472062
379	4	rs6315002	103049359	0	A	G	0.49	6.401925e-03	0.007564651	986.7121	3.206803e-01	3.158560e-01	0.397633	0.3961286	0.3991147	0.40051758020233
381	4	rs13477883	103962063	0	A	C	0.49	4.026861e-03	0.007631878	986.4932	3.231726e-01	3.182412e-01	0.5978928	0.5952408	0.5980083	0.223376676449556
383	4	rs6324470	105978113	0	C	A	0.493	5.406697e-03	0.007878343	986.5899	3.224171e-01	3.172729e-01	0.4927331	0.490477	0.4932207	0.307388262436872
385	4	rs6226080	108710855	0	A	G	0.492	6.450579e-03	0.008021826	986.6782	3.240324e-01	3.186676e-01	0.4215538	0.419329	0.4208648	0.375146991496882
387	4	rs3709486	111622689	0	A	G	0.495	3.150035e-03	0.008063288	986.4303	3.253928e-01	3.200127e-01	0.6961464	0.6925084	0.6943854	0.157299418397841
389	4	rs6381371	116036044	3	A	G	0.495	5.858942e-03	0.007996761	986.623	3.239454e-01	3.187417e-01	0.4639707	0.4616681	0.4633176	0.333509444509992
391	4	rs3692563	118392047	0	A	G	0.495	-1.447634e-03	0.007983481	986.367	3.314820e-01	3.260948e-01	0.8561541	0.8632364	0.8645065	0.0674480592055896
393	4	rs3675629	121058843	0	A	C	0.494	6.201417e-04	0.007785236	986.3556	3.287973e-01	3.234737e-01	0.93653	0.9335445	0.9337044	0.0284783062484047
395	4	rs13477952	122951885	0	G	A	0.493	1.160771e-03	0.007777426	986.3638	3.284966e-01	3.231837e-01	0.8813938	0.8787624	0.8789916	0.0548300087787413
397	4	rs13477959	124195952	0	A	G	0.494	-6.489494e-06	0.0077639	986.3521	3.292399e-01	3.239446e-01	0.9993333	0.9973559	0.9973636	0.000289640693542183
399	4	rs13477965	126712106	0	G	A	0.478	-2.520073e-03	0.007151086	986.4142	3.288130e-01	3.244170e-01	0.7246249	0.7246011	0.7247268	0.139886746554863
401	4	gnf04.123.367	128030098	0	C	A	0.48	-6.328705e-03	0.007210745	986.734	3.337485e-01	3.292355e-01	0.380374	0.3821288	0.3835129	0.419789176388762
403	4	rs6355837	129713374	0	A	C	0.467	-1.703627e-03	0.0070909	986.3812	3.280037e-01	3.238125e-01	0.8101918	0.8095534	0.809621	0.0914121566507929
405	4	UT_4_132.137715	133251960	0	C	A	0.485	-5.451628e-03	0.00655178	986.7002	3.243537e-01	3.206371e-01	0.405602	0.4040465	0.4048427	0.391899912188472
407	4	rs13478002	136674649	0	A	G	0.487	-3.361559e-03	0.006533678	986.4857	3.248880e-01	3.211222e-01	0.6070419	0.6051878	0.6060195	0.216781331477014
409	4	rs3688566	141570137	0	A	G	0.48	2.704367e-03	0.006359441	986.4439	3.225921e-01	3.182142e-01	0.6707634	0.6683296	0.6718609	0.173430642565188
411	4	rs3719891	142505281	0	A	G	0.48	3.757126e-03	0.006352716	986.5284	3.214048e-01	3.170435e-01	0.5544003	0.552703	0.5561968	0.256176543388477
413	4	rs6230717	147899754	0	C	G	0.464	2.920052e-03	0.0061531	986.466	3.223155e-01	3.182018e-01	0.6352216	0.6332163	0.636378	0.197074742631785
415	4	rs13478089	154430058	0	G	A	0.433	8.359675e-03	0.005921469	987.3506	3.192456e-01	3.153973e-01	0.1583977	0.1576115	0.1591789	0.800251128835922
417	4	rs13478068	155218171	2	A	G	0.435	8.934081e-03	0.005836064	987.5267	3.207254e-01	3.168745e-01	0.1261913	0.1253483	0.1264914	0.89897058560088
419	4	rs6279100	156183777	0	A	G	0.402	5.530543e-04	0.005706235	986.3571	3.261715e-01	3.231998e-01	0.9228126	0.9207452	0.9210522	0.0348864842927799
421	6	rs3661828	3466870	0	A	G	0.468	6.037589e-03	0.006412018	986.7969	3.283564e-01	3.236967e-01	0.3466698	0.3455777	0.3459847	0.460083990084651
423	6	rs13478602	3847192	0	A	C	0.468	6.037589e-03	0.006412018	986.7969	3.283564e-01	3.236967e-01	0.3466698	0.3455777	0.3459847	0.460083990084651
425	6	rs6172481	4658029	0	C	A	0.472	2.613820e-03	0.006499553	986.4339	3.273079e-01	3.225685e-01	0.6876748	0.6858175	0.6861514	0.162616890186796
427	6	rs3699833	6435777	0	G	A	0.475	-1.118452e-03	0.00655464	986.366	3.297858e-01	3.251104e-01	0.8645524	0.8676436	0.8680564	0.0632086792654862
429	6	rs3678711	14289843	0	G	A	0.458	-6.852015e-03	0.007230798	986.7977	3.342633e-01	3.293580e-01	0.3436021	0.3451815	0.3465269	0.463944190546194
431	6	rs13478641	16061004	0	A	G	0.455	-4.770389e-03	0.007216714	986.5701	3.306330e-01	3.258123e-01	0.5087839	0.5091062	0.5095459	0.293466639992873
433	6	rs3655269	17972617	0	A	G	0.451	-1.039481e-02	0.007296799	987.3556	3.401026e-01	3.352362e-01	0.1546583	0.1565859	0.1587623	0.810626767885352
435	6	rs13478656	21943927	0	A	G	0.461	-2.036466e-03	0.007495504	986.3893	3.281069e-01	3.236922e-01	0.7859269	0.7850783	0.7851639	0.10461784633081
437	6	rs3671709	25814202	0	A	G	0.463	7.007579e-04	0.00791164	986.3562	3.282100e-01	3.236396e-01	0.9294427	0.9277777	0.9278564	0.0317773792550496
439	6	rs13478677	27951180	0	G	A	0.477	7.730685e-03	0.008150518	986.8008	3.322793e-01	3.271467e-01	0.3431571	0.3435011	0.3442327	0.464507011026778
441	6	gnf06.026.418	29410952	0	A	G	0.476	6.436469e-03	0.008167934	986.6627	3.303795e-01	3.252614e-01	0.4309127	0.4306003	0.4309872	0.365610706054028
443	6	rs13478697	32850650	0	G	A	0.47	-5.492687e-03	0.008176723	986.5746	3.335999e-01	3.284136e-01	0.5019326	0.5047445	0.506111	0.299354596427275
445	6	rs13478705	34507506	0	A	G	0.469	-3.922545e-03	0.008229404	986.4641	3.317931e-01	3.265631e-01	0.6337373	0.6360535	0.6368083	0.198090730767381
447	6	rs13478719	38545339	0	A	G	0.469	1.265837e-04	0.008207955	986.3523	3.289791e-01	3.239090e-01	0.9876992	0.9860812	0.9860945	0.00537529799379913
449	6	gnf06.037.785	40799296	0	A	G	0.471	2.273146e-03	0.008209865	986.3908	3.285631e-01	3.235211e-01	0.7819416	0.7807787	0.7808863	0.10682568139647
451	6	rs13478727	43826812	0	C	A	0.472	7.303078e-03	0.008207695	986.7488	3.295339e-01	3.247269e-01	0.3738405	0.373111	0.3735053	0.427313651128041
453	6	rs13478745	49042801	1	A	G	0.476	1.006149e-02	0.008296107	987.089	3.296778e-01	3.248236e-01	0.2255541	0.2247417	0.225308	0.646749274125161
455	6	rs13478753	51197310	0	G	A	0.47	7.360664e-03	0.008328156	986.745	3.262827e-01	3.215409e-01	0.3770455	0.3753955	0.3759864	0.423606238105654
457	6	rs13478761	53751688	0	A	G	0.473	9.180608e-03	0.008409477	986.95	3.282892e-01	3.235006e-01	0.2752838	0.2741601	0.2746566	0.560219345372448
459	6	CEL.6_57082524	57110044	0	A	G	0.482	3.535938e-03	0.008407374	986.4419	3.273450e-01	3.220686e-01	0.6741742	0.6717984	0.6723039	0.171227871530308
461	6	rs13478780	59523352	0	C	G	0.48	9.550319e-03	0.00842534	986.9951	3.310749e-01	3.257981e-01	0.2573231	0.2568105	0.2573986	0.589521225246237
463	6	rs13478783	60591378	0	G	A	0.48	1.067043e-02	0.00843109	987.1522	3.327635e-01	3.274705e-01	0.2060111	0.2058752	0.2066606	0.686109378956689
465	6	rs6378343	63823083	0	C	A	0.484	7.077962e-03	0.008336645	986.7149	3.265259e-01	3.213698e-01	0.396117	0.3943111	0.3949324	0.402176518747529
467	6	rs13478801	65107801	0	G	A	0.483	5.732257e-03	0.008307978	986.5919	3.273189e-01	3.221827e-01	0.4904065	0.4886438	0.489078	0.309443782177601
469	6	mhcCD8b4	71328252	0	G	A	0.483	5.816780e-03	0.008187955	986.6048	3.296946e-01	3.247089e-01	0.4776521	0.4771291	0.4774257	0.320888308536028
471	6	rs3672029	75395671	0	A	C	0.486	5.129098e-03	0.008055853	986.5547	3.300288e-01	3.252680e-01	0.5245016	0.5244788	0.5248104	0.28025318264657
473	6	rs3699367	76439562	0	C	A	0.487	5.577934e-03	0.008021007	986.5937	3.301711e-01	3.254982e-01	0.4869902	0.486958	0.4873446	0.312479778269444
475	6	CEL.6_86289708	85961013	0	A	T	0.491	-2.654616e-03	0.007697264	986.4124	3.254187e-01	3.218988e-01	0.7302739	0.7283759	0.7290357	0.136514220772398
477	6	rs13478882	89665032	0	G	A	0.493	-1.123536e-02	0.007650447	987.4333	3.267649e-01	3.231984e-01	0.1423245	0.1414268	0.142073	0.846720333233066
479	6	rs6285738	93535974	0	A	G	0.491	-1.294247e-02	0.007647859	987.7864	3.281922e-01	3.247180e-01	0.09096547	0.09032145	0.0909804	1.04112343223205
481	6	rs4138572	98413525	0	G	A	0.489	-9.758975e-03	0.00761196	987.1768	3.250134e-01	3.215586e-01	0.2001815	0.1990504	0.19973	0.698576060818539
483	6	rs3718735	101122513	0	G	A	0.484	-8.024630e-03	0.007727979	986.8934	3.257573e-01	3.221433e-01	0.2993936	0.2981059	0.2986576	0.52375748760817
485	6	rs6208251	104888938	0	A	G	0.478	-1.130726e-03	0.008162763	986.3621	3.276770e-01	3.231524e-01	0.8898612	0.8873865	0.8876447	0.0506777290574109
487	6	rs13478952	106305503	0	A	G	0.478	-2.122974e-03	0.008170174	986.3866	3.272510e-01	3.227169e-01	0.7950485	0.7929013	0.793248	0.0996063774568604
489	6	rs3670475	109952189	0	C	A	0.474	-4.647733e-03	0.00829535	986.5107	3.260540e-01	3.212451e-01	0.5754391	0.5732631	0.5739943	0.240000631953307
491	6	rs13478971	111299793	0	C	G	0.471	-3.018078e-03	0.008358662	986.4185	3.266950e-01	3.218491e-01	0.7181379	0.7155888	0.7162485	0.143792152612029
493	6	rs6401637	116090323	0	G	A	0.473	1.384554e-03	0.008384018	986.3648	3.303054e-01	3.254259e-01	0.8688725	0.8733962	0.8740662	0.0610439480725996
495	6	mCV23042866	116756728	0	C	A	0.474	3.187750e-03	0.008393601	986.4214	3.327255e-01	3.278407e-01	0.7042037	0.7098171	0.7117086	0.152301697406474
497	6	rs3695724	120007150	0	T	A	0.473	2.288750e-04	0.008340181	986.3524	3.288368e-01	3.241545e-01	0.9781135	0.9818073	0.9818871	0.00961074688556188
499	6	rs13479006	121299359	0	G	A	0.472	-1.075848e-03	0.008224897	986.3612	3.275230e-01	3.229888e-01	0.8959623	0.8929662	0.8933376	0.0477102640504079
501	6	gnf06.122.747	124056494	0	A	G	0.468	-4.998019e-03	0.008262354	986.5371	3.258624e-01	3.206116e-01	0.5454016	0.5429752	0.5439299	0.263283592338372
503	6	rs13479014	125048587	0	G	A	0.465	-3.002825e-03	0.008339481	986.4186	3.264655e-01	3.210504e-01	0.7188842	0.7154671	0.7166243	0.143341061427024
505	6	rs6389420	127044118	0	G	A	0.461	-3.398818e-03	0.008433392	986.4356	3.249354e-01	3.190530e-01	0.6870383	0.6827564	0.6854997	0.163019051855997
507	6	rs3681620	128004531	1	G	A	0.466	-4.267832e-03	0.008602475	986.4781	3.241929e-01	3.178220e-01	0.6199439	0.61575	0.619126	0.207647608925572
509	6	CEL.6_130920075	130238158	0	C	A	0.467	-1.007431e-02	0.008606331	987.0415	3.222106e-01	3.157470e-01	0.242109	0.2403004	0.2422466	0.61598906608207
511	6	rs3722480	131308308	2	A	G	0.467	-9.437638e-03	0.008598043	986.9586	3.219774e-01	3.155779e-01	0.272677	0.2707611	0.2729625	0.564351492767365
513	6	rs6339546	133967733	0	G	A	0.467	-1.010636e-02	0.008580002	987.0501	3.220790e-01	3.156172e-01	0.2391765	0.2373912	0.2393664	0.62128149367064
515	6	rs13479053	134251233	0	G	A	0.466	-9.469120e-03	0.008560033	986.968	3.218165e-01	3.153693e-01	0.2689611	0.2670617	0.2693255	0.570310527718728
517	6	rs3023102	135382937	0	A	G	0.464	-6.334541e-03	0.008314005	986.6453	3.217252e-01	3.156324e-01	0.4463297	0.4438309	0.4474374	0.350344213054271
519	6	rs13479063	136390263	0	A	C	0.467	-8.151366e-03	0.008202063	986.8492	3.213445e-01	3.154905e-01	0.3206017	0.3187527	0.3213366	0.494034179116429
521	6	rs3672808	139857209	0	A	G	0.456	-9.422209e-03	0.007349613	987.1772	3.230517e-01	3.185257e-01	0.2002017	0.1989282	0.1999968	0.698532239057077
523	6	rs3658783	144315226	0	G	A	0.47	-3.758141e-03	0.00625362	986.5338	3.227350e-01	3.195550e-01	0.548035	0.5466126	0.5481223	0.261191704615127
525	6	rs3711088	148311946	0	G	C	0.477	-3.858763e-04	0.005825706	986.3545	3.265965e-01	3.234549e-01	0.9472053	0.9450509	0.9452495	0.0235558805595904
527	6	gnf06.149.306	149265814	0	C	A	0.478	1.114423e-03	0.00582831	986.3697	3.286968e-01	3.255529e-01	0.8484091	0.8511982	0.851876	0.0713946819063122
529	7	rs3700068	4235946	0	G	A	0.458	-3.981965e-03	0.006276111	986.5534	3.297757e-01	3.251280e-01	0.5259537	0.525821	0.5261304	0.279052485351086
531	7	rs3714915	4366830	0	C	A	0.458	-3.981965e-03	0.006276111	986.5534	3.297757e-01	3.251280e-01	0.5259537	0.525821	0.5261304	0.279052485351086
533	7	rs6384973	5085202	0	G	C	0.459	-1.794568e-03	0.006362259	986.392	3.288328e-01	3.240264e-01	0.7779646	0.7775948	0.7776713	0.109040164417045
535	7	rs3658362	13076810	0	C	A	0.476	3.724739e-04	0.006748468	986.3538	3.292069e-01	3.237889e-01	0.9559974	0.9543251	0.9543654	0.0195432888611263
537	7	rs13479139	16561932	0	G	A	0.481	1.873079e-03	0.006859775	986.3896	3.294798e-01	3.237945e-01	0.784881	0.7841175	0.7841956	0.105196183969356
539	7	rs6361142	17649315	0	G	A	0.482	1.868000e-03	0.006830695	986.3897	3.295592e-01	3.238976e-01	0.7845591	0.7839871	0.7840611	0.105374335904795
541	7	gnf07.013.809	19403006	0	G	A	0.482	1.634296e-03	0.006822924	986.3811	3.292916e-01	3.236789e-01	0.8107539	0.8097543	0.8098333	0.0911109535468728
543	7	rs13479153	24937916	0	A	G	0.49	-8.149119e-03	0.006644035	987.1076	3.223908e-01	3.176551e-01	0.2203478	0.2189946	0.2203046	0.656891281222271
545	7	CEL.7_17114061	28155257	0	A	G	0.481	-8.244087e-03	0.006295434	987.2093	3.165680e-01	3.128503e-01	0.1907171	0.1904249	0.1930366	0.71961036567084
547	7	rs4226499	28832210	0	G	A	0.482	-8.680599e-03	0.006296622	987.3023	3.166280e-01	3.129313e-01	0.1683872	0.168036	0.1703766	0.773690924597927
549	7	rs3719256	44538647	0	A	G	0.459	-1.223558e-02	0.007048427	987.86	3.302756e-01	3.265241e-01	0.08294858	0.08245428	0.08314623	1.08119104428028
551	7	rs8255275	46167009	0	G	A	0.463	-7.181652e-03	0.007402608	986.8252	3.250851e-01	3.207807e-01	0.3322546	0.3306897	0.3314311	0.478528997621386
553	7	rs8260975	46427408	0	A	C	0.461	-5.989898e-03	0.00741643	986.6804	3.249793e-01	3.206448e-01	0.4195229	0.4177666	0.4185724	0.377244327869385
555	7	CEL.7_36725559	49282547	0	C	G	0.457	-5.533394e-03	0.007588877	986.6196	3.268306e-01	3.222119e-01	0.4661192	0.4645105	0.4649461	0.331503007596668
557	7	rs13479251	52404953	0	G	A	0.448	-7.465169e-03	0.008093493	986.7805	3.243181e-01	3.190288e-01	0.3566063	0.3546299	0.3558641	0.4478109886114
559	7	rs3718641	53706896	0	A	G	0.447	-9.192151e-03	0.008104908	986.9988	3.247700e-01	3.194712e-01	0.2570619	0.2554394	0.256409	0.589962286818496
561	7	rs3663313	56132740	0	G	C	0.443	-1.049731e-02	0.008262828	987.1629	3.256567e-01	3.202287e-01	0.2042901	0.2028866	0.2037008	0.689752678984525
563	7	rs13479277	58709343	0	C	G	0.463	2.364351e-03	0.008289616	986.3899	3.330701e-01	3.273351e-01	0.7755483	0.7832851	0.7852298	0.110391149790709
565	7	mCV23423763	60967058	0	A	C	0.461	-1.049167e-03	0.008446416	986.3605	3.288029e-01	3.229044e-01	0.9011757	0.8967984	0.8972451	0.0451905274433171
567	7	rs3679779	64400284	0	A	G	0.46	-1.891033e-03	0.008483045	986.3782	3.281199e-01	3.221365e-01	0.8236535	0.819486	0.8202346	0.0842554517575461
569	7	rs3714908	64512834	0	G	A	0.46	-1.168345e-03	0.008494034	986.3624	3.287169e-01	3.227081e-01	0.8906305	0.8859309	0.8864918	0.0503024363607711
571	7	rs6160140	66281288	0	G	A	0.458	-5.802490e-04	0.008313557	986.355	3.290807e-01	3.233353e-01	0.9443733	0.9399283	0.9401996	0.0248563001051549
573	7	rs3705155	68522719	1	C	A	0.469	-6.952525e-03	0.007951444	986.7366	3.267694e-01	3.217156e-01	0.3821692	0.3805105	0.3810641	0.417744316781378
575	7	rs13479319	69796495	2	A	C	0.469	-9.202799e-03	0.007915874	987.0289	3.303697e-01	3.251851e-01	0.2453373	0.2446426	0.2452011	0.61023641855804
577	7	rs13479324	70843941	0	A	G	0.467	-1.014681e-03	0.007900635	986.3609	3.282083e-01	3.231063e-01	0.8978396	0.8947519	0.8950513	0.0468012435743637
579	7	rs3676254	72686265	0	G	A	0.466	6.580850e-05	0.007895814	986.3521	3.290928e-01	3.239948e-01	0.993352	0.9969665	0.9969775	0.00289682948150291
581	7	rs13479338	74058985	0	G	A	0.462	-8.711869e-04	0.007645392	986.3589	3.281450e-01	3.234781e-01	0.9093057	0.9073625	0.9074891	0.0412900865209985
583	7	rs13479347	76287673	0	C	A	0.48	9.489620e-03	0.007210231	987.2186	3.309625e-01	3.268832e-01	0.1884942	0.1880421	0.1887713	0.724702008570911
585	7	rs13479375	84269003	0	A	G	0.487	8.529032e-03	0.006995727	987.0967	3.290031e-01	3.251474e-01	0.2231245	0.2223351	0.222917	0.651452739753745
587	7	rs4226783	92932955	2	G	C	0.493	7.407523e-03	0.006906747	986.9299	3.249782e-01	3.209850e-01	0.2838059	0.2823991	0.2831119	0.546978580299232
589	7	rs13479414	95502908	0	G	A	0.498	1.337579e-02	0.006994067	988.1829	3.290743e-01	3.249644e-01	0.05616389	0.05567981	0.05629957	1.25054281991266
591	7	rs3699086	96102709	0	C	A	0.495	1.438722e-02	0.006965088	988.4868	3.297882e-01	3.256616e-01	0.03917553	0.03880674	0.03937767	1.40698511931327
593	7	rs3713052	101769676	0	C	A	0.434	1.061892e-03	0.007050915	986.3631	3.292415e-01	3.246553e-01	0.8803253	0.8822508	0.8824396	0.0553568166118559
595	7	rs3673653	107076436	0	G	A	0.448	1.899295e-03	0.007130882	986.3873	3.298178e-01	3.245889e-01	0.7900377	0.790807	0.7909452	0.102352184011697
597	7	rs6386601	107602853	0	A	C	0.449	2.021750e-03	0.007133027	986.3919	3.300121e-01	3.247779e-01	0.7769142	0.7779479	0.7781314	0.109626940689494
599	7	rs13479461	111948552	0	A	C	0.446	-8.383903e-04	0.007118548	986.3592	3.290398e-01	3.238335e-01	0.9062742	0.9055255	0.9055618	0.0427403834155552
601	7	rs6194926	114366061	0	A	G	0.439	-2.153634e-03	0.007106639	986.3981	3.293110e-01	3.241749e-01	0.7619315	0.7617688	0.761858	0.118084071323446
603	7	rs13479477	117238480	0	A	C	0.44	1.132264e-03	0.006884945	986.3653	3.293085e-01	3.246007e-01	0.8694131	0.8709969	0.871155	0.0607738203047736
605	7	rs3709679	120128031	0	A	C	0.462	-7.030688e-04	0.006341768	986.3583	3.279029e-01	3.240115e-01	0.9117517	0.9117191	0.9117472	0.040123418252809
607	7	CEL.7_115892950	128414875	0	A	G	0.474	6.296122e-03	0.005880402	986.927	3.204550e-01	3.170385e-01	0.2846186	0.2836102	0.2853385	0.545736721913679
609	7	rs13479522	129035693	0	G	A	0.478	4.994927e-03	0.005895914	986.7123	3.209017e-01	3.174456e-01	0.3971374	0.3960278	0.3980998	0.401059211780782
611	7	rs3716088	132998156	1	C	A	0.425	1.115500e-02	0.005232472	988.6226	3.155302e-01	3.129497e-01	0.03331087	0.03309339	0.0339274	1.47741402443085
613	7	rs3663988	139319168	0	A	G	0.423	5.653210e-03	0.004878251	987.0204	3.146974e-01	3.125401e-01	0.2468477	0.2476259	0.2510505	0.607570914958373
615	8	rs13479619	15279371	0	G	A	0.375	1.492614e-02	0.006792308	988.6755	2.867355e-01	2.823875e-01	0.02826094	0.03111075	0.0358868	1.54881339698061
617	8	rs3657963	16536622	0	C	A	0.374	1.340840e-02	0.006917682	988.1457	2.877181e-01	2.831207e-01	0.05292914	0.05823056	0.06672256	1.27630516242832
619	8	gnf08.014.711	17579118	1	G	A	0.373	1.397022e-02	0.007000997	988.2593	2.879579e-01	2.832942e-01	0.04632017	0.05081531	0.05816743	1.33422985537029
621	8	mCV24845756	20923450	0	A	C	0.376	1.667308e-02	0.007137926	988.9811	2.853470e-01	2.804266e-01	0.01973757	0.02184704	0.02559169	1.70470631673996
623	8	rs4140004	22532754	0	G	A	0.384	1.248086e-02	0.007414369	987.7075	2.925254e-01	2.874073e-01	0.09268799	0.09966871	0.1112996	1.03297653570054
625	8	rs3661760	23447294	0	C	A	0.384	1.189326e-02	0.007437872	987.5716	2.931009e-01	2.879473e-01	0.1101996	0.1183508	0.1318108	0.957819981873599
627	8	rs13479656	25532421	0	A	G	0.392	1.181932e-02	0.007704035	987.4676	2.925591e-01	2.874830e-01	0.1253697	0.1352748	0.1512194	0.901807413368589
629	8	CEL.8_25963079	27175290	0	T	A	0.395	1.097788e-02	0.007701569	987.3146	2.944804e-01	2.893946e-01	0.1544165	0.1653096	0.1829867	0.811306295476397
631	8	rs13479673	29234307	0	G	A	0.399	1.023280e-02	0.007968682	987.1456	3.007946e-01	2.957523e-01	0.1994573	0.2077695	0.2226534	0.700150064183919
633	8	rs4227096	31261495	0	A	C	0.399	1.198586e-02	0.0080074	987.4368	2.992702e-01	2.942031e-01	0.1348144	0.1407771	0.1516803	0.870263716802701
635	8	rs3706948	31865138	0	G	A	0.399	1.303283e-02	0.007995601	987.6376	2.971276e-01	2.921275e-01	0.1034824	0.1088408	0.1184127	0.985133507529231
637	8	CEL.8_33812776	34853346	0	A	G	0.41	1.726931e-02	0.007714927	988.7948	2.926048e-01	2.880374e-01	0.02545846	0.02708426	0.03032745	1.59416787066391
639	8	rs3665028	36194351	0	A	G	0.408	1.720389e-02	0.007729704	988.7699	2.934194e-01	2.889089e-01	0.02630414	0.02787718	0.03106844	1.57997589266401
641	8	rs3667738	38492075	0	T	A	0.428	1.992776e-02	0.007628761	989.7067	2.946380e-01	2.902167e-01	0.009159655	0.009592411	0.01074825	2.03812088380136
643	8	rs13479716	39709256	0	T	A	0.43	1.939611e-02	0.00762443	989.5292	2.940991e-01	2.897114e-01	0.01114181	0.01171003	0.01312096	1.95304425178711
645	8	rs3703811	40656172	0	G	A	0.43	1.939611e-02	0.00762443	989.5292	2.940991e-01	2.897114e-01	0.01114181	0.01171003	0.01312096	1.95304425178711
647	8	rs3707439	58950210	0	G	A	0.365	-3.332971e-03	0.00879608	986.4195	3.341319e-01	3.292611e-01	0.7048479	0.713649	0.7171184	0.151904589841734
649	8	rs3672639	61221786	0	G	A	0.364	-4.458660e-03	0.00887077	986.4714	3.363066e-01	3.313468e-01	0.6153626	0.6252792	0.630076	0.210868902477906
651	8	rs13479793	61982261	0	A	G	0.367	-1.762703e-03	0.009018176	986.3699	3.311996e-01	3.258413e-01	0.8450799	0.8505407	0.8514638	0.0731022277501289
653	8	rs6372901	64125194	4	A	G	0.363	4.412943e-03	0.009215127	986.4684	3.274239e-01	3.217061e-01	0.6321504	0.629625	0.630227	0.19917958292124
655	8	rs13479807	65617851	0	A	G	0.363	3.510761e-03	0.009304497	986.4246	3.281486e-01	3.222717e-01	0.7060336	0.7034858	0.7039313	0.15117463046751
657	8	rs13479811	67053305	0	A	G	0.363	2.687936e-03	0.009332797	986.3947	3.281806e-01	3.223173e-01	0.7734114	0.7703701	0.7708768	0.1115894307623
659	8	rs3656875	68196791	0	A	G	0.363	-1.179192e-03	0.009242136	986.3596	3.305980e-01	3.248998e-01	0.8985055	0.9026863	0.9030561	0.0464792601105558
661	8	rs3699406	69962170	0	G	A	0.361	-2.441417e-03	0.00922233	986.3857	3.314856e-01	3.259766e-01	0.7912843	0.7954348	0.7962275	0.101667451094187
663	8	rs3667475	71464208	0	G	A	0.372	-1.512140e-03	0.008866883	986.3656	3.306618e-01	3.254847e-01	0.8646288	0.8694375	0.8701407	0.0631703026067081
665	8	rs13479830	72979249	0	G	A	0.371	1.647758e-03	0.008719522	986.3707	3.272354e-01	3.224753e-01	0.85016	0.8469497	0.847541	0.0704993324292824
667	8	rs4227253	75127056	0	A	G	0.383	-3.255433e-03	0.008163183	986.4304	3.303449e-01	3.265250e-01	0.6901475	0.6924041	0.6932558	0.161058080871106
669	8	rs3698093	78025334	0	A	G	0.437	-2.779724e-04	0.007811758	986.3526	3.286894e-01	3.242634e-01	0.9716228	0.9758206	0.9759669	0.0125023026379982
671	8	rs4227276	80985464	0	A	G	0.415	1.230019e-03	0.007856526	986.3646	3.287709e-01	3.237009e-01	0.8756297	0.8745855	0.8746463	0.0576795162597013
673	8	rs13479863	82939762	0	C	A	0.416	9.492771e-04	0.00784458	986.3595	3.289954e-01	3.238371e-01	0.9037121	0.9029985	0.9030351	0.0439699028160906
675	8	rs13479871	85066319	0	G	A	0.414	1.621635e-03	0.007871423	986.3734	3.292365e-01	3.240352e-01	0.8368295	0.8366589	0.8367128	0.0773630184129936
677	8	rs6257357	85547561	0	A	G	0.414	1.621635e-03	0.007871423	986.3734	3.292365e-01	3.240352e-01	0.8368295	0.8366589	0.8367128	0.0773630184129936
679	8	rs13479882	87103241	0	G	A	0.414	2.193174e-03	0.007853942	986.3911	3.293627e-01	3.241946e-01	0.7801266	0.7800771	0.7801605	0.107834913694242
681	8	rs4137596	94689597	0	A	G	0.399	-5.567085e-03	0.007879691	986.6	3.320595e-01	3.272713e-01	0.4800697	0.4813693	0.4822105	0.318695704024726
683	8	rs6287320	97392824	0	A	G	0.399	-6.431665e-04	0.007964877	986.3555	3.292565e-01	3.238722e-01	0.93566	0.9349299	0.934955	0.0288819364637704
685	8	rs3706149	101419945	0	C	A	0.4	-2.651395e-03	0.008018251	986.4068	3.299078e-01	3.243032e-01	0.7409776	0.7409749	0.7410825	0.130194920689277
687	8	rs3669235	102050268	1	A	G	0.399	1.622694e-03	0.008041674	986.3721	3.301319e-01	3.245595e-01	0.840134	0.8414405	0.8415743	0.0756514391532518
689	8	rs13479956	102332497	0	G	A	0.399	1.676188e-03	0.008052909	986.3734	3.302479e-01	3.246137e-01	0.8351655	0.8365806	0.8367289	0.0782274543191746
691	8	rs3705275	103336314	0	A	G	0.399	1.709830e-03	0.00792786	986.3751	3.299450e-01	3.245488e-01	0.8292953	0.8303913	0.8305208	0.0812907959583867
693	8	gnf08.108.032	106806405	0	A	G	0.405	1.967168e-03	0.007379658	986.3875	3.290665e-01	3.244685e-01	0.7898696	0.790285	0.7903996	0.102444600703086
695	8	rs3662808	109412322	0	A	G	0.41	1.599176e-03	0.006776246	986.3797	3.286825e-01	3.247108e-01	0.8134932	0.814388	0.8145595	0.0896460729850447
697	8	rs6237645	110017519	5	A	G	0.41	1.479805e-03	0.006719187	986.3762	3.283547e-01	3.245656e-01	0.825742	0.8264239	0.8265574	0.0831556251723464
699	8	rs13479995	113712788	0	C	A	0.416	6.630655e-03	0.006255431	986.9163	3.246659e-01	3.211109e-01	0.2894615	0.2881244	0.2888119	0.53840919169286
701	8	gnf08.118.027	116807905	0	G	A	0.413	5.157286e-03	0.006257988	986.6936	3.254503e-01	3.215699e-01	0.4101133	0.4085879	0.4091624	0.387096146286891
703	8	rs13480014	118583194	0	A	G	0.423	1.039011e-03	0.006309692	986.3658	3.283314e-01	3.239049e-01	0.8692448	0.8688217	0.8688642	0.0608578986752599
705	8	rs3708073	121760233	0	T	A	0.427	7.702668e-04	0.006325425	986.3597	3.287748e-01	3.237895e-01	0.9031083	0.9022399	0.9022824	0.0442601663286507
707	8	rs6377872	122350961	0	A	T	0.426	1.001396e-03	0.006338971	986.3647	3.287863e-01	3.237951e-01	0.8745154	0.8737581	0.8738066	0.0582325382995039
709	8	rs6400423	126582425	0	G	A	0.44	-1.923051e-03	0.005957721	986.4038	3.292886e-01	3.249278e-01	0.7469411	0.7477315	0.7479517	0.126713643102286
711	8	rs3697596	127830309	0	G	A	0.437	-2.272601e-03	0.005883545	986.4261	3.296930e-01	3.255073e-01	0.6994007	0.7005491	0.700936	0.155273937359938
713	9	mCV25073238	10573030	0	G	A	0.349	-7.591600e-03	0.005611875	987.2692	3.272609e-01	3.244895e-01	0.1764975	0.1756267	0.1762391	0.753261441799638
715	9	rs13480071	12359772	0	A	G	0.348	-7.337404e-03	0.005623161	987.2057	3.266151e-01	3.238316e-01	0.1923056	0.1913524	0.1919441	0.716008068784467
717	9	rs13480122	31156626	0	G	A	0.428	-9.777849e-04	0.006399303	986.3639	3.262871e-01	3.236024e-01	0.8785968	0.8777765	0.877856	0.0562103828426913
719	9	rs3655898	33679585	0	G	A	0.493	-2.426535e-03	0.007287993	986.4072	3.294354e-01	3.248466e-01	0.7392566	0.739929	0.7401277	0.131204789452118
721	9	rs3711756	34458844	0	G	A	0.494	-2.658002e-03	0.007304847	986.4179	3.296318e-01	3.249996e-01	0.7160494	0.7167835	0.7170194	0.145057014832742
723	9	UT_9_35.918713	35212457	2	G	A	0.49	-2.209924e-03	0.007570815	986.3943	3.298471e-01	3.248806e-01	0.7704359	0.7715285	0.7717394	0.113263488592967
725	9	rs13480141	36947063	0	G	A	0.488	7.847839e-05	0.007754439	986.3522	3.291262e-01	3.239671e-01	0.9919276	0.991942	0.9919444	0.0035200254949732
727	9	rs13480150	39724362	0	A	G	0.487	-1.975764e-04	0.007769874	986.3524	3.290908e-01	3.239923e-01	0.9797193	0.9801908	0.9801981	0.00889833647398628
729	9	rs3714664	40707064	2	A	G	0.486	1.421541e-03	0.007839225	986.3686	3.289730e-01	3.240614e-01	0.8561476	0.856086	0.8561342	0.0674513564214159
731	9	rs4135590	42988103	0	G	A	0.463	1.015585e-02	0.008190856	987.1171	3.350814e-01	3.300613e-01	0.2153636	0.2161184	0.2173489	0.666827697765054
733	9	rs13462199	44636817	1	G	A	0.455	1.177475e-02	0.008412921	987.3242	3.379242e-01	3.327386e-01	0.1620071	0.1632216	0.1648347	0.790465951980498
735	9	rs13480173	46528572	0	G	A	0.453	1.105792e-02	0.008552817	987.1831	3.361708e-01	3.308102e-01	0.1964075	0.1973494	0.1986875	0.706841932300476
737	9	rs6395817	47415487	0	G	A	0.452	6.484083e-03	0.008568438	986.6384	3.307130e-01	3.254168e-01	0.4494209	0.4492771	0.4496717	0.3473467348906
739	9	gnf09.042.496	48209327	0	G	A	0.447	-2.439021e-05	0.008591173	986.3521	3.292138e-01	3.239671e-01	0.9977355	0.9998739	0.9998741	0.000984575060597823
741	9	rs13480186	50181089	0	A	G	0.449	-3.075518e-03	0.008530035	986.4162	3.305568e-01	3.256387e-01	0.7185267	0.7203671	0.720818	0.143557089120263
743	9	rs3723670	52514797	0	C	A	0.452	5.752579e-03	0.008367827	986.5876	3.309804e-01	3.262479e-01	0.4919832	0.4925267	0.4930684	0.308049727053508
745	9	rs3666398	56586960	0	A	G	0.459	2.859345e-03	0.008262921	986.412	3.290322e-01	3.242987e-01	0.7293967	0.7292652	0.7293771	0.137036205890667
747	9	rs13480217	57818920	1	A	G	0.46	2.053505e-03	0.008257389	986.383	3.288247e-01	3.241725e-01	0.8036646	0.8036178	0.8036911	0.0949251611523498
749	9	rs6224703	59987366	0	G	A	0.459	3.030292e-03	0.008213918	986.42	3.291785e-01	3.246353e-01	0.7122806	0.7124845	0.7126447	0.147348884137371
751	9	rs3714012	61156533	1	A	G	0.461	1.241608e-03	0.008134167	986.3638	3.282479e-01	3.240167e-01	0.8787186	0.878591	0.8786299	0.0561501807093912
753	9	rs3655717	65465164	0	G	A	0.473	-8.244263e-03	0.007929727	986.894	3.281252e-01	3.244088e-01	0.2987992	0.2978716	0.2983387	0.524620569627893
755	9	rs6174757	68138488	0	A	C	0.469	-9.217006e-03	0.007938837	987.0254	3.315474e-01	3.278096e-01	0.2459761	0.2458824	0.2467176	0.609107088597289
757	9	rs6355445	69962379	0	G	A	0.446	-6.728555e-03	0.008024398	986.7055	3.257497e-01	3.219892e-01	0.4019854	0.4005468	0.4010486	0.395789720086129
759	9	rs3721056	71032447	0	A	G	0.429	-1.368142e-03	0.008257064	986.3663	3.271738e-01	3.230055e-01	0.8684387	0.8661714	0.8664742	0.0612608314383029
761	9	rs13480271	72828858	0	A	G	0.43	7.668242e-05	0.008272652	986.3521	3.282183e-01	3.240071e-01	0.9926064	0.9955393	0.9955549	0.00322292894151272
763	9	rs3724833	74888070	0	A	G	0.418	4.106230e-03	0.008546142	986.4643	3.330126e-01	3.285191e-01	0.6310149	0.6357412	0.6377412	0.199960385745753
765	9	rs13480285	76573593	0	A	G	0.431	8.374287e-04	0.008470533	986.3567	3.290343e-01	3.245025e-01	0.9212704	0.923646	0.9238129	0.0356128822977882
767	9	gnf09.074.193	80055175	0	A	G	0.433	-5.204960e-04	0.008640337	986.3541	3.284624e-01	3.236219e-01	0.9519789	0.9494639	0.9495692	0.0213726773667024
769	9	rs3676124	83120332	0	A	G	0.433	-3.375500e-03	0.008796079	986.4269	3.274595e-01	3.223318e-01	0.701262	0.6990415	0.6994632	0.154119694022138
771	9	rs3695050	85155754	0	A	G	0.432	-4.776855e-03	0.008877981	986.4985	3.268883e-01	3.215928e-01	0.5906828	0.5883988	0.5890125	0.228645675111145
773	9	rs3700596	86305097	0	G	A	0.433	-1.999040e-03	0.008866838	986.3786	3.274380e-01	3.220954e-01	0.821684	0.8179613	0.8187353	0.0852951696155978
775	9	rs3669564	87885544	0	C	A	0.434	-8.462451e-03	0.008715134	986.8261	3.268963e-01	3.216669e-01	0.331829	0.3302307	0.3308168	0.479085661742602
777	9	gnf09.087.298	90683199	0	A	G	0.432	-2.429794e-03	0.008752468	986.3919	3.272724e-01	3.219216e-01	0.7813793	0.7780268	0.7787908	0.107138098121284
779	9	rs13480345	92227478	0	T	A	0.431	-3.534008e-03	0.008750233	986.4352	3.267214e-01	3.213877e-01	0.6864085	0.6835074	0.684355	0.163417347128699
781	9	rs13480351	94284389	0	A	G	0.43	-5.212304e-03	0.008661356	986.5353	3.252195e-01	3.200842e-01	0.5474799	0.5449744	0.5461942	0.261631820742323
783	9	CEL.9_95875215	96025992	0	A	G	0.44	-7.257245e-03	0.00851486	986.718	3.250139e-01	3.199101e-01	0.3942925	0.3923109	0.3933114	0.40418148374238
785	9	rs3689336	96412477	0	G	A	0.442	-7.608368e-03	0.008458963	986.7594	3.251793e-01	3.201253e-01	0.3686778	0.3668047	0.3677135	0.433353012726864
787	9	rs6385971	99865901	0	G	A	0.442	-5.431155e-03	0.008311264	986.5676	3.257249e-01	3.209234e-01	0.5136355	0.5115589	0.512348	0.28934496756906
789	9	rs3717654	101984792	0	G	A	0.464	-1.737793e-03	0.008014252	986.3756	3.289865e-01	3.241523e-01	0.8283882	0.8284293	0.8284927	0.0817660960550041
791	9	rs13480386	103625468	0	G	C	0.463	-8.429751e-04	0.007807851	986.358	3.285398e-01	3.239991e-01	0.9140496	0.9140036	0.9140306	0.0390302370650295
793	9	rs3711089	105491662	0	C	A	0.468	-4.244068e-03	0.007924496	986.4952	3.301168e-01	3.252176e-01	0.5924045	0.5926889	0.5929863	0.227381651167463
795	9	rs13480399	106284925	1	A	G	0.467	-2.056902e-03	0.007617302	986.3879	3.299691e-01	3.252616e-01	0.7872043	0.7891534	0.7895143	0.103912542293722
797	9	rs13480407	108683173	0	G	A	0.469	1.436642e-03	0.007569913	986.3703	3.286989e-01	3.238701e-01	0.8495256	0.8489852	0.8490358	0.0708235293656025
799	9	rs13480413	109876984	0	G	C	0.469	1.299125e-03	0.007478562	986.3673	3.285560e-01	3.238553e-01	0.8621334	0.8615659	0.8616132	0.0644255295332316
801	9	gnf09.110.002	113291116	0	A	G	0.467	5.619270e-03	0.006906041	986.6837	3.289448e-01	3.248515e-01	0.4160655	0.4154189	0.4157796	0.380838294254656
803	9	rs6320810	115155973	0	G	A	0.456	5.213293e-03	0.006262244	986.6999	3.271950e-01	3.237148e-01	0.4053693	0.404306	0.4046478	0.392149145000318
805	9	rs3669563	117918763	0	G	A	0.484	-9.421794e-03	0.005990131	987.5919	3.268871e-01	3.234616e-01	0.1161277	0.1153297	0.1159861	0.935064175418371
807	9	rs13459114	121915910	0	G	A	0.489	-4.228046e-03	0.005476967	986.6481	3.317465e-01	3.284545e-01	0.4403537	0.4416477	0.4428806	0.356198350217024
809	9	rs6304156	123153990	1	C	G	0.481	-5.664397e-03	0.005462553	986.8834	3.360770e-01	3.329250e-01	0.3000621	0.3026499	0.3052704	0.522788855625842
811	10	rs6185923	4967916	0	G	A	0.461	5.749126e-03	0.006333601	986.7626	3.160946e-01	3.119896e-01	0.3642914	0.3648985	0.3704439	0.43855108123305
813	10	CEL.10_3989939	6359154	0	A	G	0.463	7.276019e-03	0.006331738	987.0086	3.135720e-01	3.094341e-01	0.2508327	0.2518629	0.2571344	0.600615847012662
815	10	rs3721803	7003953	0	G	A	0.432	1.185964e-02	0.006892432	987.8271	3.115489e-01	3.066028e-01	0.0856838	0.08587961	0.08855463	1.06710128117672
817	10	rs3664101	9609273	0	A	C	0.436	1.546647e-02	0.007147673	988.6925	3.154693e-01	3.100180e-01	0.03076174	0.03050238	0.03145346	1.51198910284244
819	10	rs3685588	10825090	0	A	G	0.436	1.701580e-02	0.007169061	989.1691	3.178671e-01	3.123350e-01	0.01784773	0.01761546	0.01820444	1.74841701267027
821	10	rs3686911	14403385	0	A	C	0.437	1.218987e-02	0.0073032	987.7428	3.134429e-01	3.080135e-01	0.09547337	0.09537137	0.09792365	1.02011774752441
823	10	rs3699409	15800614	2	T	A	0.439	1.109935e-02	0.007294449	987.5068	3.131167e-01	3.078594e-01	0.1284875	0.1286022	0.1319389	0.891139120932545
825	10	rs3712394	17943551	0	A	G	0.39	-5.064384e-03	0.007718889	986.5595	3.371365e-01	3.319456e-01	0.5119406	0.519551	0.5235666	0.290780426892868
827	10	rs13480527	19616303	0	G	A	0.392	-3.649396e-03	0.007794735	986.4567	3.348935e-01	3.295948e-01	0.639774	0.6474055	0.6504927	0.193973413339078
829	10	rs13459119	20325683	0	A	G	0.396	-1.809481e-03	0.007719941	986.3782	3.312132e-01	3.259710e-01	0.8147398	0.8193803	0.8202598	0.0889810679066284
831	10	rs3679120	22921278	0	A	C	0.391	-1.942301e-03	0.007736706	986.3823	3.311466e-01	3.259695e-01	0.8018377	0.8060318	0.8068556	0.0959135283835024
833	10	rs13480547	24487562	0	A	G	0.391	-2.500621e-03	0.007657501	986.4037	3.316770e-01	3.265547e-01	0.7440846	0.7481799	0.7492178	0.128377683776156
835	10	rs13480554	25950886	0	G	A	0.392	-2.776989e-03	0.007575251	986.4172	3.319351e-01	3.270085e-01	0.7140209	0.7182276	0.719479	0.146289075868324
837	10	gnf10.026.889	28957717	0	C	G	0.364	6.780724e-04	0.007515212	986.3563	3.282753e-01	3.238043e-01	0.928129	0.9272427	0.9272788	0.0323916572998689
839	10	rs13480578	34577852	0	C	A	0.367	-2.296296e-04	0.007484909	986.3525	3.284403e-01	3.240498e-01	0.9755329	0.9766845	0.976703	0.0107580793729849
841	10	rs13480579	36198040	0	A	G	0.369	-1.369592e-03	0.007440091	986.3688	3.287865e-01	3.245324e-01	0.8539937	0.8550022	0.8551315	0.0685453331345641
843	10	rs3676667	46952581	0	G	A	0.365	-2.113253e-04	0.007306159	986.3525	3.276748e-01	3.239705e-01	0.976932	0.9769312	0.9769382	0.0101356645847517
845	10	rs3696307	53743149	0	C	G	0.363	8.453498e-05	0.007344711	986.3522	3.276002e-01	3.239721e-01	0.9908196	0.990978	0.9909808	0.00400541096018876
847	10	rs13480619	57752462	0	A	G	0.381	4.126104e-03	0.007185192	986.517	3.288576e-01	3.251635e-01	0.5659541	0.565856	0.5661525	0.247218789527357
849	10	CEL.10_58149652	58401503	1	G	A	0.38	-7.108442e-04	0.007162171	986.357	3.278680e-01	3.241793e-01	0.920964	0.9215848	0.921631	0.0357573458150064
851	10	rs3723140	66444139	0	G	A	0.384	-9.774744e-04	0.007194534	986.3613	3.275875e-01	3.240628e-01	0.8919623	0.89198	0.8920169	0.049653501283041
853	10	rs13480638	69444667	0	A	C	0.357	7.160024e-03	0.007666978	986.788	3.302769e-01	3.265838e-01	0.3506393	0.3504778	0.3511059	0.455139409358548
855	10	CEL.10_71736974	71957978	0	G	A	0.382	7.304111e-04	0.00804291	986.3561	3.286876e-01	3.243400e-01	0.9276621	0.9293191	0.9294162	0.0326101863119748
857	10	rs13480652	74612426	0	T	A	0.381	5.302853e-03	0.008222233	986.5563	3.338346e-01	3.292119e-01	0.5191445	0.5227922	0.5246886	0.28471174269479
859	10	rs13480657	76712846	0	A	C	0.385	1.060920e-02	0.008493272	987.106	3.469126e-01	3.417958e-01	0.2119711	0.2194894	0.2256265	0.673723346458481
861	10	rs3717445	82992865	0	C	G	0.384	-2.701694e-03	0.008492813	986.4035	3.278674e-01	3.227655e-01	0.7504778	0.7484473	0.7487413	0.124662150163013
863	10	rs13480678	84685380	0	G	A	0.386	-1.430226e-03	0.008578583	986.3666	3.282285e-01	3.230011e-01	0.8676307	0.8648295	0.8651318	0.0616650894324998
865	10	rs3679902	85342396	0	G	A	0.386	-1.402271e-03	0.008591547	986.3661	3.281815e-01	3.229465e-01	0.8703889	0.867407	0.8677444	0.0602866561333583
867	10	rs13480702	91060255	0	G	A	0.386	-4.037428e-03	0.008698938	986.4611	3.272299e-01	3.221805e-01	0.6426776	0.6406113	0.6410514	0.19200683680335
869	10	gnf10.091.965	92973972	0	A	G	0.388	-7.098757e-03	0.008629723	986.692	3.282900e-01	3.231842e-01	0.4109761	0.4096881	0.410047	0.386183433452207
871	10	rs13480712	93516234	0	G	A	0.389	-5.180979e-03	0.008655305	986.5328	3.272010e-01	3.220910e-01	0.5496102	0.5477245	0.5481685	0.25994521597287
873	10	rs13480716	94516655	0	A	G	0.387	-5.029273e-03	0.008628672	986.5236	3.267434e-01	3.217289e-01	0.5601491	0.5581131	0.5586617	0.251696357478625
875	10	rs13480722	97649553	0	A	G	0.417	-3.282457e-03	0.008734342	986.4238	3.277427e-01	3.224564e-01	0.7071542	0.7049314	0.705313	0.150485874877596
877	10	rs3683912	99280201	0	G	A	0.417	-3.488048e-03	0.008852213	986.4309	3.280777e-01	3.224394e-01	0.6936596	0.6913606	0.6917407	0.158853598866476
879	10	rs3710293	100114798	0	A	G	0.416	-6.402151e-03	0.008817017	986.617	3.289134e-01	3.233277e-01	0.4679749	0.4666821	0.4669801	0.329777439840031
881	10	rs13480734	102375391	0	A	G	0.416	-5.401400e-03	0.008815896	986.5412	3.282799e-01	3.226969e-01	0.5402506	0.5385676	0.5388887	0.267404742118864
883	10	rs3688351	104516056	0	G	A	0.422	-1.176014e-02	0.008753556	987.253	3.338273e-01	3.281587e-01	0.1794883	0.1794916	0.1803518	0.745963855782297
885	10	rs13480749	106000594	0	C	G	0.422	-1.133703e-02	0.00872531	987.1962	3.323467e-01	3.267019e-01	0.1941937	0.1938469	0.1945553	0.71176486350946
887	10	rs6290359	107990956	0	A	C	0.422	-5.177786e-03	0.008496378	986.5395	3.274275e-01	3.220229e-01	0.5424194	0.5404228	0.540887	0.265664786024698
889	10	rs6243755	108737793	0	A	G	0.422	-5.177786e-03	0.008496378	986.5395	3.274275e-01	3.220229e-01	0.5424194	0.5404228	0.540887	0.265664786024698
891	10	rs13480759	109378627	0	G	A	0.423	-5.420294e-03	0.008401494	986.562	3.273138e-01	3.220461e-01	0.5190035	0.5171062	0.5175645	0.284829713393235
893	10	rs3680872	114405358	0	G	A	0.429	-1.578961e-03	0.00750079	986.3748	3.272943e-01	3.230642e-01	0.8333247	0.8314654	0.831701	0.0791857453617638
895	10	rs6256918	117551695	0	G	A	0.427	-1.903070e-03	0.007244926	986.387	3.275753e-01	3.233864e-01	0.7928655	0.7916424	0.7917719	0.100800479217113
897	10	mCV24217147	117812354	0	A	T	0.427	-1.245235e-03	0.007212292	986.3673	3.276307e-01	3.234715e-01	0.8629653	0.861626	0.8617367	0.0640066669980026
899	10	mCV22832306	126298823	0	G	A	0.409	-3.688125e-04	0.00643972	986.3538	3.274957e-01	3.239007e-01	0.9543427	0.9538627	0.9538803	0.0202956441709758
901	10	rs3697243	126813010	0	C	G	0.409	8.348133e-04	0.0064626	986.3604	3.279080e-01	3.242821e-01	0.8972497	0.897915	0.8979839	0.0470866782032668
903	10	rs3676330	128210048	0	T	A	0.393	4.551145e-04	0.006082692	986.3548	3.272606e-01	3.242940e-01	0.940375	0.9415853	0.9416734	0.026698925172756
905	11	rs6190775	6412206	0	A	G	0.469	6.674583e-03	0.006059066	986.9583	3.165602e-01	3.124098e-01	0.2709622	0.2708654	0.2745903	0.567091290219414
907	11	rs13480863	9293617	0	C	A	0.469	5.262881e-03	0.006171082	986.7162	3.182870e-01	3.138668e-01	0.3940008	0.3935077	0.397898	0.404502896359114
909	11	rs3023249	11171143	0	A	C	0.47	4.258676e-03	0.006212627	986.588	3.196946e-01	3.152279e-01	0.4932287	0.492221	0.4967319	0.306951660606337
911	11	gnf11.017.294	18112271	0	A	G	0.483	9.969119e-03	0.006506742	987.5235	3.140749e-01	3.096550e-01	0.1258749	0.125861	0.1285359	0.900060861458905
913	11	rs3723987	19468925	0	A	C	0.484	7.735271e-03	0.006923743	986.9668	3.097209e-01	3.046796e-01	0.2642292	0.2675354	0.2770018	0.578019190135063
915	11	rs3023251	20953301	0	A	G	0.485	9.634621e-03	0.006955407	987.3004	3.085089e-01	3.034072e-01	0.1663652	0.1684649	0.1749781	0.778937513553487
917	11	rs13480910	22814064	0	C	A	0.486	9.812416e-03	0.006957204	987.3355	3.084297e-01	3.033493e-01	0.1587987	0.1607944	0.1670462	0.799153057230947
919	11	rs3706694	28414860	1	G	A	0.486	-2.831255e-03	0.006988665	986.4352	3.210195e-01	3.164282e-01	0.6854933	0.683562	0.6897713	0.163996785640696
921	11	rs3723833	33051317	0	G	A	0.497	-1.043112e-02	0.00720808	987.3921	3.107690e-01	3.060857e-01	0.1482358	0.1492415	0.1536852	0.82904689848317
923	11	rs13480968	36453866	0	A	G	0.5	8.522502e-03	0.007462028	986.9991	3.121401e-01	3.068769e-01	0.2537363	0.2553061	0.262329	0.595617397334983
925	11	rs6164170	40304139	0	A	G	0.498	9.302082e-03	0.007491453	987.1185	3.123640e-01	3.069597e-01	0.214702	0.2157072	0.2215107	0.668163909988911
927	11	rs3701734	41327728	0	A	G	0.498	9.302082e-03	0.007491453	987.1185	3.123640e-01	3.069597e-01	0.214702	0.2157072	0.2215107	0.668163909988911
929	11	rs3654344	44208120	0	A	C	0.495	1.023749e-02	0.007436157	987.2906	3.094959e-01	3.043127e-01	0.1689721	0.1706812	0.1766495	0.772184998441535
931	11	rs13481009	46528416	0	G	C	0.482	6.489250e-03	0.007385285	986.7327	3.124409e-01	3.072459e-01	0.3798338	0.3829586	0.3938701	0.42040639162547
933	11	rs13481011	46928464	0	G	C	0.482	6.489250e-03	0.007385285	986.7327	3.124409e-01	3.072459e-01	0.3798338	0.3829586	0.3938701	0.42040639162547
935	11	rs13481014	48117382	0	A	G	0.479	7.842680e-03	0.007412845	986.9042	3.108401e-01	3.057565e-01	0.2903711	0.2933561	0.3026158	0.537046610200245
937	11	rs13481033	54898883	1	A	G	0.473	4.556639e-03	0.007328133	986.5446	3.172296e-01	3.125804e-01	0.5342442	0.5349734	0.5433762	0.27226018403833
939	11	rs4228731	55394554	0	A	G	0.463	9.160798e-03	0.007456688	987.0943	3.080787e-01	3.030989e-01	0.2195959	0.2230812	0.2318482	0.658375772710098
941	11	rs3684076	56410907	0	G	A	0.462	8.330750e-03	0.00741682	986.9711	3.084840e-01	3.035455e-01	0.2616683	0.2658787	0.2761231	0.582248887100117
943	11	rs3697686	58567550	0	G	A	0.462	1.405206e-03	0.007370662	986.3717	3.240317e-01	3.192606e-01	0.8488478	0.8433126	0.8484381	0.0711701725895978
945	11	rs13481061	62992617	0	C	A	0.461	-1.493589e-03	0.007092484	986.3705	3.330390e-01	3.287980e-01	0.8332609	0.8479298	0.8534002	0.0792189965646531
947	11	rs13481084	68770516	0	A	G	0.477	-1.198602e-02	0.00639011	988.0641	2.962584e-01	2.929148e-01	0.06104661	0.06425858	0.06957261	1.21433844800364
949	11	rs3701609	73263624	0	G	A	0.461	-7.426714e-03	0.006794434	986.9266	3.038645e-01	2.993172e-01	0.2746864	0.2837832	0.2998165	0.561162842403856
951	11	rs13481109	76595153	0	A	T	0.462	-1.009416e-02	0.006844014	987.3984	2.976889e-01	2.930205e-01	0.1406229	0.1480124	0.1602517	0.851943950057251
953	11	rs13481119	79547199	2	C	G	0.462	-1.071012e-02	0.006793473	987.5506	2.968837e-01	2.924258e-01	0.1152859	0.121576	0.1319218	0.938223805685778
955	11	rs13481127	83412529	0	C	A	0.434	-1.337404e-02	0.0071666	988.0021	2.864188e-01	2.811769e-01	0.06237242	0.06928163	0.08021472	1.2050074053435
957	11	rs3661657	84732367	0	G	A	0.436	-1.509073e-02	0.007176099	988.4685	2.858778e-01	2.805893e-01	0.03577483	0.03965089	0.0461266	1.44642242130648
959	11	rs3719581	86958881	0	A	G	0.435	-1.533325e-02	0.007095472	988.5769	2.832367e-01	2.779514e-01	0.03098248	0.03490867	0.04134933	1.50888382198005
961	11	rs13481145	88435691	0	C	G	0.435	-1.620446e-02	0.00710012	988.8473	2.835079e-01	2.783463e-01	0.02272599	0.02548882	0.03018063	1.64347718875849
963	11	rs3688955	90536534	0	G	A	0.431	-1.558280e-02	0.006888242	988.8122	2.853505e-01	2.805874e-01	0.02394183	0.02654569	0.03092584	1.62084265724927
965	11	rs13481173	96604864	0	G	A	0.424	-8.492305e-03	0.006851595	987.082	2.987007e-01	2.940576e-01	0.2155253	0.226968	0.2452856	0.666501741719213
967	11	rs3661058	98919441	0	G	A	0.414	-1.138000e-02	0.006553644	987.7915	2.911333e-01	2.869206e-01	0.08285865	0.08975925	0.1002617	1.0816621468563
969	11	rs3698446	105237353	1	G	A	0.404	-7.744425e-03	0.0063811	987.0595	3.015935e-01	2.970568e-01	0.2252277	0.2342656	0.2495839	0.64737819811307
971	11	rs6386362	106978425	0	G	A	0.422	-6.720854e-03	0.00622616	986.9202	3.073982e-01	3.029187e-01	0.2807001	0.2864487	0.2984363	0.551757432647212
973	11	rs6370458	109394797	0	A	G	0.423	-1.004205e-02	0.006227275	987.6323	3.046357e-01	3.001509e-01	0.1072147	0.1095689	0.1150749	0.969745665284982
975	11	rs3672597	112234202	0	G	A	0.401	-5.531600e-03	0.005954913	986.7794	3.137710e-01	3.097975e-01	0.3532048	0.3552695	0.3625142	0.451973403057809
977	11	rs3699056	114003687	0	G	A	0.404	-6.008446e-03	0.00583528	986.8774	3.132355e-01	3.096206e-01	0.3034633	0.3053609	0.3115734	0.51789382376906
979	12	rs3713137	4835158	0	A	G	0.499	2.566491e-03	0.00573584	986.4515	3.290154e-01	3.261899e-01	0.6546687	0.6556778	0.6562935	0.183978422392853
981	12	rs3678128	7414015	0	C	A	0.487	3.304003e-03	0.005898195	986.5088	3.287190e-01	3.255738e-01	0.5755139	0.5756323	0.5760089	0.239944182685106
983	12	rs13481303	11915326	0	C	A	0.449	2.773029e-03	0.006574737	986.4417	3.264871e-01	3.230412e-01	0.6733022	0.6720774	0.6722935	0.171789966482152
985	12	rs13481321	16680358	0	A	G	0.463	1.138605e-03	0.007286297	986.364	3.292065e-01	3.245949e-01	0.875861	0.8775079	0.8776679	0.0575648113237879
987	12	rs3717860	24728980	0	A	C	0.461	-2.040449e-03	0.007404269	986.3904	3.284788e-01	3.237284e-01	0.7829416	0.782116	0.7821996	0.106270630973514
989	12	rs13481363	27980718	0	A	G	0.479	2.046900e-03	0.008023582	986.3846	3.297899e-01	3.242526e-01	0.7987011	0.7988762	0.7989584	0.0976157174410716
991	12	rs3089800	29000535	0	G	A	0.478	4.149968e-04	0.008127887	986.3535	3.295930e-01	3.238880e-01	0.9592913	0.9583893	0.9584076	0.0180494942135727
993	12	UT_12_24.561109	29920622	0	A	G	0.478	1.676894e-04	0.008153284	986.3524	3.296334e-01	3.239202e-01	0.9835959	0.9824178	0.9824278	0.00718329023332751
995	12	rs13481371	30198599	0	A	G	0.479	-1.631147e-03	0.008251068	986.3712	3.305182e-01	3.247239e-01	0.8433368	0.8452556	0.8454438	0.0739989483053747
997	12	rs6223000	34182744	0	A	G	0.478	-6.243225e-03	0.00830892	986.6286	3.361171e-01	3.303199e-01	0.4526328	0.4570907	0.4593053	0.344253978125728
999	12	rs6311081	37010797	0	G	A	0.477	2.139341e-03	0.008405879	986.385	3.287173e-01	3.233351e-01	0.7991685	0.7975861	0.7977266	0.097361642582108
1001	12	rs3658100	38090061	0	G	A	0.476	3.758065e-03	0.008404913	986.4526	3.290688e-01	3.237416e-01	0.6549003	0.653984	0.6541259	0.183824810627368
1003	12	CEL.12_38788391	43714208	0	C	A	0.476	6.806321e-03	0.008322709	986.6878	3.287389e-01	3.237020e-01	0.4137063	0.4125991	0.4129325	0.383307865533293
1005	12	rs3726096	44354662	2	A	G	0.477	1.160079e-02	0.008372564	987.3105	3.335482e-01	3.284974e-01	0.1662513	0.166215	0.1671081	0.779234950051209
1007	12	gnf12.046.238	47927496	0	A	C	0.483	-1.819252e-03	0.008286558	986.3758	3.299409e-01	3.246375e-01	0.8262817	0.8275611	0.827714	0.0828718656352142
1009	12	rs13481445	50342498	0	G	A	0.483	-1.819252e-03	0.008286558	986.3758	3.299409e-01	3.246375e-01	0.8262817	0.8275611	0.827714	0.0828718656352142
1011	12	rs3670749	52959274	0	A	G	0.484	-7.663304e-04	0.008160548	986.3566	3.291057e-01	3.239068e-01	0.925206	0.924749	0.9247738	0.0337615594742218
1013	12	rs3700857	53919899	0	A	G	0.484	-2.660503e-04	0.008083885	986.3527	3.289992e-01	3.239278e-01	0.9737534	0.9731518	0.9731621	0.0115510129151064
1015	12	rs13481466	56006328	0	G	A	0.483	-3.781579e-03	0.007895773	986.4669	3.293811e-01	3.244928e-01	0.63211	0.6318814	0.6320563	0.199207339065583
1017	12	rs3706319	57952690	0	A	G	0.491	-1.553323e-03	0.007766873	986.3722	3.284737e-01	3.238688e-01	0.841535	0.8410063	0.8410597	0.0749278167163608
1019	12	rs3677344	64597056	0	C	A	0.495	5.646487e-03	0.007559481	986.628	3.333235e-01	3.289643e-01	0.4553114	0.4576411	0.4591409	0.341691475773267
1021	12	rs13481514	69603798	0	A	G	0.497	5.758118e-03	0.007542545	986.6393	3.343452e-01	3.299728e-01	0.4454316	0.4485649	0.4505493	0.351218976303283
1023	12	rs13481521	71460843	0	G	A	0.5	1.379221e-03	0.007375043	986.3694	3.286862e-01	3.245086e-01	0.8516972	0.852601	0.8527231	0.0697147805184209
1025	12	rs13481527	72887196	0	G	A	0.499	-3.271595e-03	0.00733236	986.4498	3.312238e-01	3.271795e-01	0.6555799	0.6584158	0.6595585	0.183374370313413
1027	12	rs3655558	74725400	0	G	A	0.491	2.803218e-03	0.006351312	986.4502	3.252771e-01	3.227239e-01	0.6590674	0.6579157	0.6582037	0.181070169698408
1029	12	rs13481556	80662553	0	G	A	0.462	-1.093118e-03	0.007064801	986.3643	3.274891e-01	3.236691e-01	0.877074	0.8761522	0.8762182	0.0569637630354797
1031	12	rs13481561	82166529	0	A	G	0.475	1.344938e-03	0.007270878	986.3691	3.284602e-01	3.242736e-01	0.8532932	0.8536637	0.8537347	0.0689017153004963
1033	12	rs13481565	83777007	0	A	C	0.469	3.293598e-03	0.007272981	986.4538	3.301064e-01	3.259239e-01	0.6507727	0.6520064	0.652512	0.186570674063448
1035	12	rs3716095	87045534	0	A	G	0.492	-3.134307e-03	0.006997728	986.4531	3.272251e-01	3.233158e-01	0.6543401	0.6532068	0.6533853	0.184196463967136
1037	12	CEL.12_84750094	90158828	0	G	A	0.49	1.621648e-04	0.007478947	986.3524	3.289493e-01	3.238991e-01	0.9827062	0.9812963	0.9813113	0.00757630392834243
1039	12	rs3670410	91339037	0	G	A	0.492	-4.334992e-04	0.007468991	986.3537	3.291866e-01	3.241236e-01	0.9537309	0.9549945	0.9550293	0.0205741463976549
1041	12	rs13481588	91968729	0	A	G	0.478	-1.372073e-03	0.00760113	986.3682	3.296032e-01	3.243344e-01	0.8567971	0.8575316	0.8576128	0.067122012129666
1043	12	rs6207869	94362850	0	G	A	0.475	6.246833e-04	0.007563027	986.3555	3.292353e-01	3.239685e-01	0.934192	0.9340865	0.9341067	0.029563856134868
1045	12	rs13481599	96105012	0	C	A	0.475	-4.759921e-03	0.007530447	986.5499	3.323965e-01	3.273222e-01	0.5275027	0.5294083	0.530336	0.277775313106857
1047	12	rs13481604	98079113	0	G	A	0.459	-4.983623e-03	0.007227073	986.5892	3.305295e-01	3.262085e-01	0.4906537	0.491055	0.4915882	0.309224921809607
1049	12	rs13481618	102528501	0	G	A	0.457	-2.528984e-03	0.006972492	986.4182	3.277169e-01	3.238050e-01	0.7169151	0.7161789	0.7162859	0.144532272204822
1051	12	rs6390948	108679049	0	G	A	0.448	6.019769e-04	0.006675625	986.3561	3.289258e-01	3.242108e-01	0.9281697	0.9293059	0.9293598	0.0323726131822209
1053	12	CEL.12_104545022	109796848	0	G	A	0.448	-4.510412e-03	0.006715726	986.5775	3.303667e-01	3.253379e-01	0.5020136	0.5019879	0.5023414	0.299284517267434
1055	12	rs13481655	112112990	0	A	G	0.445	-4.935786e-03	0.006669206	986.6254	3.310793e-01	3.259712e-01	0.4594578	0.4596986	0.4601815	0.337754371261035
1057	12	rs3023711	116179293	1	A	G	0.449	2.355474e-04	0.006477542	986.3527	3.288543e-01	3.240374e-01	0.9710011	0.9718877	0.9719031	0.0127802781005848
1059	12	rs3692361	117719114	0	G	A	0.447	-1.150357e-03	0.006265241	986.3691	3.284484e-01	3.238718e-01	0.8543649	0.8538321	0.8538811	0.0683566021336846
1061	12	rs6329833	119191551	0	C	A	0.447	-5.886976e-04	0.006196534	986.3567	3.282162e-01	3.238024e-01	0.9243344	0.9234588	0.9234958	0.0341708839728357
1063	13	rs13481706	16340817	0	G	A	0.467	-3.475447e-04	0.006159157	986.3536	3.274861e-01	3.242216e-01	0.955015	0.9564352	0.9565057	0.0199898070905273
1065	13	rs3679784	20906467	1	G	A	0.478	5.582163e-03	0.006706474	986.7004	3.266474e-01	3.222406e-01	0.4054493	0.4039616	0.4044225	0.392063445045568
1067	13	rs3663223	23085192	0	A	C	0.484	5.737377e-03	0.006991881	986.6902	3.282135e-01	3.233838e-01	0.4121237	0.4109257	0.411272	0.384972409781983
1069	13	rs13481734	27037149	0	A	G	0.48	6.503300e-05	0.007456482	986.3522	3.293280e-01	3.238867e-01	0.9930433	0.9898123	0.9898393	0.00303181440383218
1071	13	CEL.13_27061395	27681712	0	C	A	0.48	6.503300e-05	0.007456482	986.3522	3.293280e-01	3.238867e-01	0.9930433	0.9898123	0.9898393	0.00303181440383218
1073	13	rs13481740	30677512	0	G	A	0.477	6.669410e-04	0.007685614	986.3563	3.289997e-01	3.232996e-01	0.9308691	0.9270057	0.9272605	0.0311113857690265
1075	13	rs3710348	31273317	0	A	C	0.497	-7.538070e-04	0.007890576	986.3563	3.304283e-01	3.245140e-01	0.923915	0.9272555	0.9274349	0.034367981949804
1077	13	rs3707097	34180210	0	G	A	0.494	2.252869e-03	0.007851304	986.3939	3.291346e-01	3.231905e-01	0.7742286	0.7724192	0.7725933	0.111130789885099
1079	13	rs3725187	35062812	0	G	A	0.499	-2.105882e-04	0.007786601	986.3524	3.298455e-01	3.240716e-01	0.9784304	0.980789	0.9808169	0.00947006215825402
1081	13	rs13481764	36557616	0	A	G	0.496	-7.246464e-03	0.007847915	986.7687	3.389158e-01	3.331564e-01	0.356088	0.3613702	0.3646392	0.448442661601217
1083	13	gnf13.035.637	37519058	0	G	A	0.496	-5.559836e-03	0.007705872	986.6076	3.352115e-01	3.297993e-01	0.4708019	0.4747593	0.4767847	0.327161793156873
1085	13	rs13481783	42840147	0	G	A	0.483	-7.473712e-05	0.007195073	986.3521	3.288178e-01	3.240098e-01	0.9917148	0.9947236	0.9947389	0.00361320546138605
1087	13	rs3712907	43171011	1	A	C	0.483	-1.443799e-05	0.007182314	986.3521	3.287120e-01	3.239574e-01	0.9983966	0.9988299	0.9988329	0.000696906631756135
1089	13	rs3688207	45359288	0	A	G	0.489	7.645749e-03	0.007228755	986.9129	3.291514e-01	3.243981e-01	0.2905077	0.2896006	0.2900775	0.536842352006207
1091	13	rs6411274	47129920	0	G	A	0.485	7.085511e-03	0.006974557	986.8696	3.285199e-01	3.241421e-01	0.3099701	0.3089918	0.3094409	0.508680196589214
1093	13	rs6244558	47815990	1	A	T	0.484	7.113492e-03	0.00696528	986.875	3.285797e-01	3.242568e-01	0.3074211	0.3064709	0.3069246	0.512266327795654
1095	13	rs3693942	54952779	0	G	C	0.485	8.833322e-03	0.006932534	987.1668	3.228108e-01	3.191061e-01	0.2029562	0.2017877	0.202774	0.692597677115064
1097	13	rs3700819	57253189	0	A	G	0.485	7.124429e-03	0.006975863	986.876	3.222837e-01	3.184233e-01	0.3074124	0.3060406	0.3073729	0.512278618479206
1099	13	rs4229817	66880535	0	G	A	0.483	8.468608e-04	0.007150988	986.3597	3.267900e-01	3.226064e-01	0.9057591	0.9018782	0.9026232	0.0429872939923686
1101	13	rs3718727	69329150	0	G	A	0.456	4.705228e-03	0.007414861	986.5538	3.289602e-01	3.245280e-01	0.5258862	0.5253263	0.525572	0.279108225540385
1103	13	rs13481871	71293718	0	A	G	0.446	9.910360e-06	0.00762233	986.3521	3.290423e-01	3.239644e-01	0.9989629	0.9984605	0.9984611	0.000450640527239754
1105	13	rs13481880	74360804	0	A	C	0.447	3.607581e-03	0.007843998	986.4576	3.305695e-01	3.249139e-01	0.6456973	0.6460836	0.6463097	0.189971029603999
1107	13	rs13481883	75502365	0	A	C	0.446	2.405239e-03	0.007808759	986.3996	3.297455e-01	3.241149e-01	0.7581461	0.7578989	0.7579865	0.120247094750868
1109	13	rs13481893	77562077	0	T	A	0.446	-2.234442e-04	0.007827549	986.3525	3.296297e-01	3.240081e-01	0.9772337	0.9780085	0.9780182	0.0100015647525509
1111	13	gnf13.079.671	80405242	0	A	G	0.446	-1.215346e-03	0.007842434	986.3639	3.299372e-01	3.243006e-01	0.8768824	0.877823	0.8778959	0.0570586466062044
1113	13	rs13481908	82062420	0	G	A	0.443	-3.875702e-03	0.00768712	986.4777	3.317150e-01	3.265318e-01	0.6142683	0.6162942	0.6170044	0.211641896352754
1115	13	rs3686443	86523144	0	A	C	0.489	-3.727185e-03	0.007199098	986.4865	3.286071e-01	3.241120e-01	0.6047855	0.6041149	0.6042846	0.218398629784424
1117	13	gnf13.088.732	88137824	0	A	G	0.49	-2.312926e-03	0.007427221	986.4008	3.291069e-01	3.240292e-01	0.7555659	0.7551419	0.755228	0.1217276507714
1119	13	rs6288319	91135890	0	G	A	0.493	-3.187823e-03	0.007448676	986.4438	3.294363e-01	3.243716e-01	0.6687831	0.6685431	0.6686887	0.174714709955221
1121	13	gnf13.093.328	92723867	0	A	G	0.488	-9.836206e-03	0.007466119	987.2104	3.392001e-01	3.338882e-01	0.1880542	0.190148	0.1922415	0.725716962606087
1123	13	rs13481961	97270237	0	A	G	0.489	-9.471603e-03	0.007315372	987.1798	3.396888e-01	3.344397e-01	0.1957666	0.1982407	0.2005671	0.708261401772008
1125	13	rs13481968	98858289	0	A	C	0.494	-4.108669e-03	0.007074111	986.5194	3.314565e-01	3.267315e-01	0.561531	0.5630388	0.5637706	0.250626262987015
1127	13	rs13481983	103422407	0	G	A	0.486	-4.048211e-03	0.006876298	986.5209	3.343222e-01	3.297587e-01	0.5562102	0.5612421	0.5637237	0.254761051136912
1129	13	rs13481996	106812270	0	G	A	0.496	-6.409592e-03	0.006330604	986.8657	3.290154e-01	3.248521e-01	0.3116061	0.3108096	0.311278	0.506394049168892
1131	13	rs13482005	108821270	0	C	A	0.498	-3.788203e-03	0.00619987	986.5401	3.263511e-01	3.222859e-01	0.5413587	0.539789	0.5401896	0.266514879423036
1133	13	rs13482019	112768412	0	G	A	0.485	8.055233e-03	0.005717059	987.3475	3.263829e-01	3.228929e-01	0.1592164	0.1582536	0.158894	0.798012200023792
1135	13	rs13482028	116250111	0	C	A	0.448	1.413142e-02	0.005477265	989.6791	3.213545e-01	3.187932e-01	0.01005111	0.009894062	0.01023484	1.99778597403899
1137	14	rs4230144	8091508	1	G	A	0.461	-9.640123e-03	0.00703773	987.2824	3.099121e-01	3.040687e-01	0.1711282	0.1725704	0.1789659	0.766678417722244
1139	14	rs6322899	9819365	0	C	A	0.46	-9.545198e-03	0.007110715	987.2494	3.124000e-01	3.062687e-01	0.179845	0.1803651	0.1857667	0.745101631810411
1141	14	rs3150398	10794256	0	A	G	0.46	-1.047473e-02	0.007121488	987.432	3.135001e-01	3.073168e-01	0.1417088	0.1416738	0.1455298	0.848603179584768
1143	14	rs13482084	12241470	0	A	C	0.454	-1.147927e-02	0.00715641	987.6359	3.127764e-01	3.066152e-01	0.1090839	0.1090785	0.1123412	0.962239343427498
1145	14	rs6290836	12546017	0	G	A	0.454	-1.147927e-02	0.00715641	987.6359	3.127764e-01	3.066152e-01	0.1090839	0.1090785	0.1123412	0.962239343427498
1147	14	rs3719629	16227811	1	A	G	0.454	-1.167347e-02	0.007114537	987.6949	3.124188e-01	3.063946e-01	0.101221	0.1012631	0.1043866	0.99472937644892
1149	14	rs3696385	17362990	0	G	A	0.454	-1.212367e-02	0.007135518	987.7926	3.126637e-01	3.065691e-01	0.08968396	0.08962974	0.09239954	1.04728522369387
1151	14	rs13482096	22720599	0	A	G	0.46	-4.285266e-03	0.00675798	986.5519	3.162931e-01	3.110388e-01	0.5261879	0.5273362	0.5380097	0.278859142992336
1153	14	rs13482104	26344120	0	G	A	0.423	-6.206813e-03	0.006784613	986.7694	3.163709e-01	3.122494e-01	0.360544	0.3609731	0.3661864	0.443041727363002
1155	14	rs6396829	28000963	0	A	G	0.424	-3.616845e-03	0.006720576	986.4973	3.197773e-01	3.158261e-01	0.5906011	0.589982	0.595272	0.228705748492706
1157	14	rs13482159	45701304	0	A	G	0.484	-9.561579e-04	0.006458547	986.3639	3.253172e-01	3.215263e-01	0.8823431	0.8782591	0.8801161	0.0543625061807268
1159	14	rs13482170	48527625	0	G	A	0.483	-5.759384e-03	0.006589177	986.7347	3.186631e-01	3.144320e-01	0.3823354	0.381722	0.3855141	0.417555489286999
1161	14	mCV24777660	50228466	3	A	T	0.494	-6.698384e-03	0.006738803	986.8484	3.212552e-01	3.168440e-01	0.3205126	0.3191329	0.3210599	0.494154892813149
1163	14	rs3666583	52140579	0	A	G	0.495	-7.555090e-03	0.006779016	986.9756	3.208705e-01	3.163699e-01	0.2653963	0.2641401	0.2659747	0.576105136109052
1165	14	rs13482191	54646346	1	A	G	0.446	-6.139183e-03	0.006640154	986.7817	3.233813e-01	3.194737e-01	0.3554674	0.3539554	0.3550189	0.449200222358426
1167	14	rs3692863	58815294	0	G	A	0.467	1.221287e-02	0.006864569	987.898	3.508676e-01	3.465347e-01	0.07558772	0.07869028	0.08230619	1.12154875435892
1169	14	gnf14.055.608	60835111	0	G	A	0.466	1.166145e-02	0.006869685	987.7629	3.484318e-01	3.441553e-01	0.08997396	0.09300345	0.09651811	1.0458831646125
1171	14	rs3703075	62924599	1	A	G	0.472	7.716623e-04	0.006416912	986.3592	3.278086e-01	3.243874e-01	0.9043108	0.9053149	0.9054157	0.0436822824371464
1173	14	rs13482231	66978401	0	A	G	0.469	3.500846e-03	0.006498647	986.4956	3.309213e-01	3.273997e-01	0.5902363	0.592186	0.5932833	0.22897408456004
1175	14	rs6156908	74709292	0	A	G	0.492	3.084786e-03	0.007261549	986.4434	3.213674e-01	3.169394e-01	0.6710849	0.6691237	0.6743072	0.173222533081271
1177	14	rs13482265	79020581	0	G	A	0.497	1.274327e-02	0.007496126	987.7895	3.102472e-01	3.054177e-01	0.08951044	0.08998226	0.09308743	1.0481263080364
1179	14	rs13482284	86216087	0	G	A	0.493	1.193277e-02	0.007826854	987.4984	3.059140e-01	3.000830e-01	0.1277428	0.1299998	0.1369157	0.893663568754031
1181	14	rs13482296	88916292	0	C	A	0.495	1.058113e-02	0.007857967	987.2446	3.067943e-01	3.008461e-01	0.1784947	0.1815439	0.1906564	0.748374674761461
1183	14	rs6395984	91070578	0	C	A	0.496	1.756954e-02	0.007872953	988.83	3.080382e-01	3.020885e-01	0.02590644	0.02600285	0.02744211	1.58659226260586
1185	14	rs6291434	92011340	0	G	C	0.496	1.756954e-02	0.007872953	988.83	3.080382e-01	3.020885e-01	0.02590644	0.02600285	0.02744211	1.58659226260586
1187	14	rs13482311	93124495	0	A	G	0.496	1.926281e-02	0.007870397	989.3363	3.094818e-01	3.035987e-01	0.01459206	0.0145641	0.01540255	1.83588339326899
1189	14	rs13482327	97201128	0	T	A	0.487	1.807205e-02	0.007684243	989.0871	3.012886e-01	2.960773e-01	0.01891486	0.01934666	0.02097651	1.72319686882815
1191	14	rs3692362	99776069	0	G	C	0.487	2.003713e-02	0.007343735	990.0382	3.009044e-01	2.962921e-01	0.006497992	0.006624268	0.007280507	2.18722082767217
1193	14	CEL.14_94845626	102615050	0	A	G	0.487	1.963084e-02	0.007152851	990.0628	2.955549e-01	2.912838e-01	0.006192096	0.00644526	0.007253908	2.20816231912958
1195	14	rs13482356	106773805	0	G	A	0.472	1.365857e-02	0.006054169	988.8223	2.901157e-01	2.867405e-01	0.0243273	0.02623669	0.02970552	1.61390608918549
1197	14	rs6169105	117258123	0	A	G	0.472	5.789939e-03	0.006028947	986.8108	3.150452e-01	3.108830e-01	0.3371565	0.3381593	0.3441215	0.47216846319505
1199	14	rs3665550	119026285	0	A	C	0.47	6.546667e-03	0.006063599	986.932	3.142653e-01	3.099336e-01	0.2806053	0.2815219	0.2870465	0.551904130388855
1201	14	rs13482398	119971733	0	G	A	0.47	4.740891e-03	0.005898265	986.6751	3.181000e-01	3.139784e-01	0.4217567	0.4215445	0.4262378	0.374938009509634
1203	14	CEL.14_116404928	124108797	0	G	A	0.468	2.590053e-03	0.005796312	986.4527	3.213339e-01	3.176071e-01	0.655104	0.6537509	0.657813	0.183689748800965
1205	16	rs4231060	6223720	0	G	A	0.393	-1.423641e-03	0.005930937	986.3809	3.273978e-01	3.242379e-01	0.8103616	0.8103159	0.810393	0.0913211467485002
1207	16	rs4158907	7962829	0	A	G	0.398	-9.176977e-04	0.006248699	986.3629	3.277681e-01	3.239874e-01	0.8832766	0.8830805	0.8831172	0.0539032748563003
1209	16	rs4162800	12472778	0	A	G	0.401	-7.743119e-04	0.006676216	986.3589	3.283547e-01	3.238319e-01	0.907696	0.9070079	0.9070441	0.0420595783826832
1211	16	rs4165065	17412079	0	G	A	0.401	1.221723e-03	0.00688198	986.3675	3.294162e-01	3.246997e-01	0.8591396	0.8608456	0.8610349	0.0659362627301301
1213	16	rs4165081	19883078	0	G	A	0.397	1.420683e-03	0.006953906	986.3727	3.292734e-01	3.245694e-01	0.8381694	0.8392282	0.8393644	0.0766681984935
1215	16	rs4165440	24175686	0	A	G	0.376	1.765324e-03	0.006337009	986.3899	3.292767e-01	3.261843e-01	0.7806416	0.7832851	0.7841796	0.107548309102609
1217	16	rs4165602	27436316	0	A	G	0.405	-6.544343e-03	0.007056918	986.7802	3.326214e-01	3.281579e-01	0.3540073	0.3548182	0.3557975	0.450987782276388
1219	16	rs4170308	32471861	0	G	A	0.375	-5.476811e-03	0.007560737	986.6159	3.276685e-01	3.229372e-01	0.4690403	0.4676594	0.4679897	0.328789841046731
1221	16	rs4171932	34308360	0	G	A	0.373	-7.515153e-03	0.007708061	986.8282	3.299799e-01	3.249752e-01	0.3298586	0.3291779	0.3296328	0.481672188606855
1223	16	rs4172915	35662190	0	G	A	0.374	-8.169764e-03	0.007718725	986.9125	3.309293e-01	3.259054e-01	0.2901665	0.2897471	0.2903154	0.537352728717551
1225	16	rs4173902	37352817	0	C	G	0.386	3.819515e-03	0.007609555	986.4762	3.319014e-01	3.270739e-01	0.6158457	0.6184181	0.6193935	0.21052808659001
1227	16	rs4175608	39182488	2	A	G	0.385	4.987467e-03	0.007554892	986.5684	3.317530e-01	3.272350e-01	0.5093325	0.5107604	0.5116247	0.292998611040916
1229	16	rs4177651	40683274	0	A	G	0.384	7.720431e-03	0.007479024	986.8811	3.344569e-01	3.302279e-01	0.3022438	0.3036863	0.3052096	0.519642599163319
1231	16	rs4182243	46052656	0	A	G	0.469	-1.310545e-03	0.007815496	986.3665	3.280663e-01	3.234451e-01	0.8668718	0.8653353	0.865454	0.0620451247490793
1233	16	rs4183448	47197448	0	C	A	0.469	-3.217471e-04	0.007826154	986.3531	3.285058e-01	3.237799e-01	0.9672167	0.9652594	0.9653083	0.0144762135376541
1235	16	rs4186744	51442133	0	G	C	0.477	-1.207517e-03	0.008052419	986.3638	3.288757e-01	3.233547e-01	0.8808351	0.8786149	0.8787697	0.0551053876868605
1237	16	rs3696661	51676702	0	G	A	0.475	-1.565209e-03	0.008062827	986.3714	3.289169e-01	3.233628e-01	0.8461244	0.8442932	0.844431	0.0725657808595621
1239	16	rs6163640	53441204	0	A	C	0.475	-1.295467e-03	0.00811447	986.3653	3.290523e-01	3.233927e-01	0.8731966	0.8711393	0.8712765	0.0588879639891389
1241	16	rs4189277	57292483	0	G	A	0.472	1.943205e-03	0.008138047	986.3795	3.311083e-01	3.255351e-01	0.8113352	0.8148743	0.8154242	0.0907996816282864
1243	16	rs4194417	62797732	0	G	A	0.468	-2.471035e-03	0.008035211	986.4	3.285484e-01	3.231761e-01	0.7585206	0.7568634	0.757041	0.120032620091698
1245	16	rs4197150	66296558	0	G	C	0.467	-8.578015e-03	0.007945154	986.9339	3.326634e-01	3.273229e-01	0.2806112	0.2807497	0.2815103	0.551894999019968
1247	16	rs4197715	67263247	1	C	A	0.468	-6.203099e-03	0.007751619	986.6736	3.285018e-01	3.234456e-01	0.4238058	0.4226074	0.4229394	0.372833104041556
1249	16	rs4198737	69011458	0	G	A	0.463	-7.202089e-03	0.007668794	986.7943	3.291393e-01	3.242431e-01	0.3479319	0.3470044	0.3474099	0.458505751307443
1251	16	rs4200124	70694896	0	G	A	0.494	-1.353423e-03	0.0075151	986.3678	3.294394e-01	3.249540e-01	0.8571231	0.8594303	0.8597348	0.0669568002337937
1253	16	rs4201998	72511025	0	A	G	0.493	-6.744610e-04	0.007501579	986.3559	3.288879e-01	3.244204e-01	0.9283811	0.9305576	0.9306921	0.0322737095014047
1255	16	rs4211664	82781462	0	G	C	0.477	1.904143e-03	0.007281056	986.3857	3.304102e-01	3.249553e-01	0.7937566	0.795428	0.7956714	0.100312650573462
1257	16	rs3680665	84553438	0	G	C	0.477	1.904143e-03	0.007281056	986.3857	3.304102e-01	3.249553e-01	0.7937566	0.795428	0.7956714	0.100312650573462
1259	16	rs4212102	85097188	0	A	G	0.475	1.661195e-03	0.007310102	986.3774	3.303156e-01	3.248043e-01	0.8202882	0.8219763	0.8221805	0.0860335358118791
1261	16	rs4213268	86462200	0	A	G	0.475	1.704655e-03	0.007246993	986.3792	3.303070e-01	3.248639e-01	0.8140944	0.8158236	0.8160456	0.0893252326758716
1263	16	rs4214396	87498775	0	A	C	0.478	-7.882388e-04	0.007184708	986.3582	3.290861e-01	3.238350e-01	0.9126655	0.9118898	0.9119244	0.0396883660829981
1265	16	rs3712360	93538106	1	G	A	0.456	-6.791806e-03	0.006356472	986.9199	3.336490e-01	3.300591e-01	0.2856127	0.2866074	0.2880229	0.544222485210668
1267	16	rs3696981	97395508	0	A	G	0.45	-2.631903e-03	0.00580583	986.4551	3.270658e-01	3.243559e-01	0.6504368	0.6499594	0.6501133	0.186794895481616
1269	17	rs4136382	3388912	0	G	A	0.449	-9.230469e-03	0.006495284	987.3576	3.126187e-01	3.080068e-01	0.1556637	0.1561617	0.160079	0.807812650936678
1271	17	rs13482843	4044735	0	G	A	0.45	-9.183743e-03	0.006507168	987.3438	3.126034e-01	3.079521e-01	0.1585243	0.1590448	0.1630499	0.79990415586255
1273	17	rs13482845	4593482	0	A	G	0.45	-1.186825e-02	0.006609414	987.9613	3.132310e-01	3.084495e-01	0.0729137	0.07281871	0.07479683	1.13719086296598
1275	17	UT_17_3.221024	6039015	0	C	A	0.448	-1.145524e-02	0.006690688	987.8169	3.149772e-01	3.101803e-01	0.08724991	0.08696624	0.08889257	1.05923501235186
1277	17	rs3662575	9973581	0	A	G	0.458	-4.831310e-03	0.006908966	986.597	3.187723e-01	3.142599e-01	0.484573	0.484007	0.4894145	0.314640788047636
1279	17	rs3662820	12315222	1	G	A	0.461	-1.646036e-03	0.007006685	986.3811	3.243252e-01	3.197031e-01	0.8143261	0.8098635	0.8134131	0.089201645393427
1281	17	rs3726555	16402642	0	G	C	0.487	-3.416701e-03	0.007493503	986.4529	3.333244e-01	3.280960e-01	0.648542	0.6535213	0.6552952	0.188061893477205
1283	17	rs13482899	17624343	0	A	G	0.487	-3.416701e-03	0.007493503	986.4529	3.333244e-01	3.280960e-01	0.648542	0.6535213	0.6552952	0.188061893477205
1285	17	rs13482914	20845796	0	A	C	0.489	-5.854538e-04	0.007587587	986.3548	3.297705e-01	3.244038e-01	0.9385154	0.9415319	0.9416748	0.0275585966919172
1287	17	rs3696835	22681054	1	G	A	0.487	1.259333e-03	0.007486748	986.3667	3.284848e-01	3.232969e-01	0.8664606	0.8644033	0.8645708	0.0622511808919273
1289	17	rs3719497	25502497	0	A	G	0.486	4.287429e-03	0.007452009	986.5187	3.280531e-01	3.230926e-01	0.5652188	0.563856	0.5641058	0.247783401316627
1291	17	rs6397584	27451464	0	A	C	0.475	2.703508e-03	0.007479068	986.4185	3.268717e-01	3.222307e-01	0.7178355	0.7156599	0.7161359	0.143975067773645
1293	17	rs3693494	29780123	0	A	G	0.477	2.771436e-03	0.00745607	986.4223	3.264443e-01	3.218373e-01	0.71021	0.7078291	0.7084796	0.14861321697633
1295	17	rs3682923	35834132	1	A	G	0.484	7.972144e-03	0.007671164	986.8943	3.280734e-01	3.228370e-01	0.2989991	0.2977073	0.2982031	0.524330118918453
1297	17	rs6298471	36547465	0	G	A	0.484	7.049583e-03	0.007690117	986.7745	3.275451e-01	3.222230e-01	0.3595635	0.3580292	0.3585229	0.444224400790681
1299	17	rs6390174	38990979	0	G	A	0.485	7.341833e-03	0.007656829	986.8145	3.265514e-01	3.212300e-01	0.3379091	0.3362161	0.3368663	0.471200112378494
1301	17	rs3702604	40954832	0	G	A	0.484	4.808359e-03	0.007622951	986.5533	3.254537e-01	3.202141e-01	0.5283626	0.5259252	0.5270262	0.277067931383919
1303	17	rs13482997	43824636	0	C	G	0.483	6.091172e-04	0.007471869	986.3558	3.280610e-01	3.232668e-01	0.935047	0.9314784	0.9317715	0.0291665588305392
1305	17	rs13483016	49557881	0	G	A	0.466	1.677091e-03	0.007149776	986.3804	3.260411e-01	3.220496e-01	0.814604	0.811943	0.8127267	0.0890534617019453
1307	17	rs3700227	52611561	2	G	A	0.467	5.210141e-03	0.007327026	986.6067	3.250255e-01	3.209552e-01	0.4772318	0.4754963	0.4762384	0.321270625135003
1309	17	rs6272475	53482715	0	A	G	0.461	4.189480e-03	0.007391146	986.5142	3.259707e-01	3.216627e-01	0.5709875	0.5691349	0.5697081	0.243373399180501
1311	17	rs3714226	55270111	0	A	C	0.496	-4.785727e-03	0.007035213	986.5844	3.201048e-01	3.160481e-01	0.4965344	0.4955409	0.4993125	0.304050658119956
1313	17	rs13483055	60319945	0	A	G	0.496	-2.934025e-03	0.007035313	986.4404	3.232834e-01	3.190554e-01	0.6767555	0.6742905	0.6769351	0.169568206026692
1315	17	gnf17.064.100	62762288	0	G	A	0.498	-1.553107e-03	0.007040145	986.3776	3.250348e-01	3.207552e-01	0.8254527	0.8215509	0.8237335	0.083307807582937
1317	17	rs3727008	67734196	0	G	A	0.479	-3.542316e-03	0.006643717	986.4951	3.212987e-01	3.176186e-01	0.5940502	0.5927691	0.5960929	0.226176853567968
1319	17	rs3660112	70594166	0	C	A	0.486	-8.442239e-04	0.007023171	986.3599	3.270793e-01	3.227636e-01	0.9043495	0.900764	0.9013457	0.0436636971931929
1321	17	rs3675634	71241465	0	G	A	0.487	-7.307629e-04	0.007022308	986.358	3.273157e-01	3.229927e-01	0.9171445	0.9137101	0.9141532	0.0375622340042713
1323	17	rs3691628	72399641	1	G	A	0.491	-9.508344e-04	0.006832139	986.3622	3.271034e-01	3.230947e-01	0.889349	0.8870519	0.8873414	0.0509277789276016
1325	17	rs13483103	74204833	0	C	A	0.414	8.613972e-03	0.007257341	987.0385	3.431448e-01	3.386918e-01	0.2355951	0.2413223	0.2462572	0.627833746419279
1327	17	rs6229946	75191195	0	C	A	0.422	7.097319e-03	0.00720746	986.828	3.381210e-01	3.335772e-01	0.3250504	0.329275	0.3325229	0.488049295190765
1329	17	rs3663088	77048875	0	A	G	0.422	6.687780e-03	0.007203188	986.7721	3.392941e-01	3.346106e-01	0.3534466	0.3593962	0.3636337	0.451676191703462
1331	17	gnf17.082.284	80952261	0	G	A	0.432	-6.075188e-04	0.006803232	986.3562	3.279985e-01	3.237256e-01	0.9288663	0.9276828	0.9277356	0.0320467933808993
1333	17	gnf17.083.842	82509468	0	G	A	0.46	1.416438e-03	0.006670428	986.3743	3.290225e-01	3.246815e-01	0.8318895	0.8330131	0.8331817	0.079934357275788
1335	17	rs13483135	83478059	0	G	A	0.487	-1.463860e-03	0.006652689	986.3769	3.277548e-01	3.230379e-01	0.825894	0.8238766	0.8241163	0.0830756889619034
1337	17	rs13483144	85885972	0	C	A	0.47	-9.317656e-03	0.006739943	987.3107	3.279301e-01	3.227989e-01	0.1672058	0.1661671	0.1668034	0.776748661919091
1339	17	rs4231720	86810006	0	A	G	0.473	-9.410398e-03	0.006741693	987.3296	3.273580e-01	3.221903e-01	0.163134	0.1620462	0.1627096	0.787455514903751
1341	17	rs13483157	88888507	0	A	G	0.461	-1.175083e-02	0.006625881	987.9279	3.279830e-01	3.231209e-01	0.07651813	0.07585313	0.0765035	1.11623565208704
1343	17	rs6288047	91579093	0	A	G	0.452	-6.873108e-03	0.006424618	986.9268	3.212281e-01	3.167514e-01	0.2850179	0.2836646	0.2855041	0.545127864106895
1345	17	rs6397044	93194831	0	A	G	0.453	-7.553375e-03	0.006438122	987.043	3.208800e-01	3.164034e-01	0.2410428	0.2398172	0.2415682	0.617905836456312
1347	17	rs3706382	94131011	0	A	T	0.453	-7.553375e-03	0.006438122	987.043	3.208800e-01	3.164034e-01	0.2410428	0.2398172	0.2415682	0.617905836456312
1349	18	rs3689558	8042688	0	A	G	0.378	-4.087727e-03	0.006809565	986.5334	3.280089e-01	3.229843e-01	0.5484762	0.547036	0.5473094	0.260842212998888
1351	18	rs3660245	9273599	0	T	A	0.378	-3.342561e-03	0.006857759	986.4721	3.277178e-01	3.225701e-01	0.6260949	0.6242787	0.6246047	0.203359833846059
1353	18	rs4231742	11084830	0	G	A	0.38	-1.911631e-03	0.00690757	986.3911	3.282441e-01	3.229828e-01	0.7820456	0.7800408	0.7802767	0.106767923089773
1355	18	rs13483212	12110689	0	C	G	0.384	-1.163283e-03	0.006898675	986.3668	3.283924e-01	3.231707e-01	0.8661336	0.8637331	0.8639518	0.0624151134472465
1357	18	mCV23617245	14530552	0	G	A	0.386	2.595662e-03	0.006964161	986.4191	3.324804e-01	3.273818e-01	0.7094544	0.7144662	0.7159798	0.14907551347614
1359	18	rs6361186	15008159	0	G	A	0.4	4.008700e-03	0.006915893	986.5192	3.308271e-01	3.261613e-01	0.562318	0.5632538	0.5637868	0.250018014346625
1361	18	gnf18.021.931	24442754	2	A	G	0.447	-9.784116e-03	0.006717779	987.4162	3.220488e-01	3.176834e-01	0.1456475	0.1446146	0.1457157	0.836696965519822
1363	18	gnf18.022.796	25311399	0	C	A	0.448	-1.132207e-02	0.006794905	987.7439	3.265548e-01	3.219598e-01	0.09604057	0.09523468	0.09592028	1.01754527107315
1365	18	rs13483263	26441506	0	A	G	0.448	-1.156181e-02	0.00679178	987.8045	3.268901e-01	3.223284e-01	0.08907034	0.08831381	0.08898618	1.05026688988883
1367	18	rs13483271	28957810	0	G	A	0.476	-9.864521e-03	0.007176658	987.3004	3.257802e-01	3.209001e-01	0.16965	0.1684673	0.1692124	0.770446136018863
1369	18	rs3722973	30935680	1	A	G	0.487	-7.303931e-03	0.007429376	986.8368	3.293578e-01	3.239693e-01	0.3258384	0.3248233	0.3252525	0.486997735480606
1371	18	rs3718586	33132187	0	A	G	0.487	-6.859157e-03	0.007499205	986.771	3.305493e-01	3.249139e-01	0.3606413	0.360033	0.3604517	0.442924540134296
1373	18	rs3725637	34428558	0	C	A	0.491	-2.333274e-03	0.007555814	986.4004	3.289212e-01	3.232562e-01	0.7575476	0.7559542	0.7561139	0.120590073363141
1375	18	rs13483299	36120072	0	A	G	0.492	7.310924e-04	0.007568613	986.3564	3.301629e-01	3.245164e-01	0.9230712	0.9262385	0.9264173	0.0347647988933469
1377	18	rs3664831	37294231	0	C	A	0.492	4.628875e-04	0.007561915	986.3538	3.299422e-01	3.242981e-01	0.9512044	0.9542933	0.9543993	0.0217261494624297
1379	18	rs3699816	39313732	0	G	A	0.492	8.120455e-04	0.007346406	986.358	3.293176e-01	3.243920e-01	0.9120108	0.9137282	0.9138348	0.0400000187410654
1381	18	rs3676196	42923810	0	A	G	0.489	8.566700e-03	0.007134376	987.0637	3.384992e-01	3.344439e-01	0.2301867	0.2328771	0.2355721	0.637919773162681
1383	18	mCV24106092	49031661	0	C	A	0.499	6.960590e-03	0.006976429	986.8435	3.362159e-01	3.322319e-01	0.3187023	0.3215095	0.3239535	0.496614802313202
1385	18	rs13483368	54451905	0	C	A	0.497	7.661235e-03	0.006991509	986.9432	3.383338e-01	3.342293e-01	0.2734891	0.2769052	0.2799348	0.563059977938175
1387	18	rs3683378	55685229	0	G	C	0.495	6.843024e-04	0.006969206	986.3567	3.285050e-01	3.244724e-01	0.9218057	0.9237841	0.9239357	0.035360610736457
1389	18	rs6328845	57804214	0	G	A	0.494	-5.731526e-03	0.006983605	986.6833	3.353859e-01	3.314326e-01	0.412047	0.4157563	0.4184188	0.385053243489996
1391	18	rs3720827	63290216	0	G	A	0.481	6.122044e-03	0.007019391	986.7339	3.278424e-01	3.235410e-01	0.3833733	0.3822415	0.3826113	0.416378136806018
1393	18	rs3691542	66474868	0	A	G	0.491	9.626910e-03	0.007144061	987.2632	3.270321e-01	3.222626e-01	0.1781754	0.1770681	0.1777168	0.749152257547999
1395	18	rs3658163	68661313	0	T	A	0.489	8.174091e-03	0.007240682	986.9923	3.270824e-01	3.217394e-01	0.2592624	0.2578325	0.258456	0.58626046300916
1397	18	rs13483426	70123704	0	C	A	0.49	6.868671e-03	0.00723107	986.8064	3.254394e-01	3.199093e-01	0.3424492	0.3405052	0.3414518	0.465403844013848
1399	18	rs6161154	71450022	0	A	G	0.49	7.831058e-03	0.007264632	986.9363	3.268986e-01	3.212133e-01	0.2813613	0.2797516	0.280426	0.550735638074956
1401	18	rs13483436	73432362	0	G	A	0.484	5.400811e-03	0.007159043	986.6394	3.254058e-01	3.197751e-01	0.4508214	0.4484374	0.4495791	0.345995476651389
1403	18	rs13459193	74736176	0	A	G	0.479	6.500535e-03	0.007088056	986.7754	3.257301e-01	3.205630e-01	0.3593518	0.3575232	0.3583143	0.444480175412466
1405	18	rs13483446	76660820	0	A	G	0.482	5.235857e-03	0.006950815	986.6383	3.242441e-01	3.192388e-01	0.4515006	0.449334	0.4507102	0.345341668215335
1407	18	rs3706601	77469962	3	A	G	0.473	1.003460e-02	0.006788316	987.4474	3.282781e-01	3.235475e-01	0.1397306	0.1388551	0.1394984	0.854708476091279
1409	18	rs13483466	82240605	0	A	G	0.495	3.930776e-03	0.005927586	986.57	3.316117e-01	3.279883e-01	0.5074304	0.5091343	0.5103137	0.294623517885353
1411	18	mCV24836796	85520123	0	A	G	0.479	-1.686086e-03	0.005653479	986.3964	3.280370e-01	3.246536e-01	0.7655959	0.7658967	0.7660508	0.11600040100465
1413	18	rs13483482	86102991	0	C	A	0.479	-6.118380e-04	0.005592649	986.3581	3.273851e-01	3.240698e-01	0.9129115	0.9130254	0.9130569	0.039571322054513
1415	19	rs3671671	4419702	0	C	A	0.449	-1.012668e-02	0.006334093	987.6231	3.106112e-01	3.057880e-01	0.1102565	0.1108605	0.1144578	0.957595797951548
1417	19	rs3713033	5029790	0	G	A	0.449	-1.100220e-02	0.006414761	987.8164	3.107599e-01	3.057125e-01	0.08669447	0.08702762	0.08997064	1.06200860408181
1419	19	CEL.19_5283144	5494236	0	C	G	0.449	-1.100220e-02	0.006414761	987.8164	3.107599e-01	3.057125e-01	0.08669447	0.08702762	0.08997064	1.06200860408181
1421	19	rs6236348	6211818	0	A	G	0.449	-1.078515e-02	0.006397814	987.7656	3.102950e-01	3.052305e-01	0.09222021	0.09269169	0.09593366	1.03517389315828
1423	19	rs13483525	10444043	0	G	A	0.44	-2.225878e-03	0.006793986	986.4076	3.247726e-01	3.194979e-01	0.7432783	0.7390392	0.7418621	0.128848546233544
1425	19	UT_19_10.709331	10714324	0	A	G	0.437	-2.179942e-03	0.006815165	986.405	3.247208e-01	3.195334e-01	0.7491505	0.7449421	0.7477892	0.125430926287541
1427	19	CEL.19_12595293	13325499	0	A	G	0.443	-1.490571e-03	0.006786718	986.3774	3.261008e-01	3.213421e-01	0.8262131	0.8220921	0.8235834	0.0829079233601471
1429	19	rs13483540	15465855	1	G	A	0.467	5.979893e-03	0.006733789	986.7377	3.377553e-01	3.334231e-01	0.3747759	0.3798733	0.3834593	0.426228344234449
1431	19	rs6223359	18525319	0	G	A	0.469	2.294281e-03	0.006783727	986.4083	3.304095e-01	3.258442e-01	0.7352956	0.7375303	0.7380988	0.133538032833424
1433	19	rs6372656	21843202	0	A	C	0.471	-3.685946e-03	0.006812275	986.4988	3.288597e-01	3.243618e-01	0.5886022	0.588096	0.5882868	0.230178118984497
1435	19	rs6309315	23586847	0	G	A	0.484	-5.932157e-03	0.006824525	986.7294	3.310444e-01	3.263957e-01	0.3849675	0.3850272	0.3856107	0.414575933261474
1437	19	rs6293693	26086372	0	T	A	0.489	-8.651196e-03	0.006828438	987.152	3.340681e-01	3.295304e-01	0.2055348	0.2059308	0.2070315	0.687114635255377
1439	19	UT_19_29.979736	30239224	0	G	A	0.495	-6.127367e-03	0.006689569	986.7679	3.342759e-01	3.297304e-01	0.3599557	0.3618335	0.3633652	0.443750944869917
1441	19	rs13459194	32049010	0	C	A	0.495	-1.191224e-03	0.006715201	986.3677	3.289136e-01	3.243001e-01	0.8592438	0.8597867	0.8598612	0.0658835928951331
1443	19	rs6237466	32363371	0	T	A	0.495	-1.191224e-03	0.006715201	986.3677	3.289136e-01	3.243001e-01	0.8592438	0.8597867	0.8598612	0.0658835928951331
1445	19	rs3710829	38168496	0	A	G	0.497	-9.699241e-04	0.005908453	986.3661	3.262885e-01	3.225974e-01	0.8696463	0.8670532	0.8676253	0.0606573464525442
1447	19	rs3656289	42412737	0	G	A	0.498	2.311738e-03	0.005949793	986.4287	3.251424e-01	3.212638e-01	0.6977158	0.6955537	0.6965005	0.156321442170463
1449	19	rs3023496	48137866	0	G	A	0.492	3.117448e-03	0.006098832	986.4842	3.239076e-01	3.198516e-01	0.609379	0.6072678	0.6088271	0.215112516213222
1451	19	mCV23069572	52801832	0	G	A	0.459	5.387055e-03	0.006359688	986.7097	3.161292e-01	3.113044e-01	0.3972051	0.3977586	0.4045916	0.400985183923791
1453	19	rs6304326	53438118	0	A	C	0.46	6.683841e-03	0.006339561	986.9074	3.163234e-01	3.114520e-01	0.2920505	0.291958	0.2965988	0.534542045897305
1455	19	rs13483682	55161641	0	C	G	0.463	9.670878e-03	0.006139127	987.5822	3.087903e-01	3.043675e-01	0.115573	0.1167663	0.1210103	0.937143613325565
1457	19	rs6211533	56992409	0	A	C	0.475	1.003957e-02	0.005697534	987.8678	2.990795e-01	2.953653e-01	0.07842357	0.0816652	0.08777842	1.10555339161997
1459	19	rs6191324	59321829	0	G	A	0.471	-7.258072e-03	0.005605681	987.1768	3.078524e-01	3.044058e-01	0.1957607	0.1990418	0.2062453	0.708274490705747
1461	19	UT_4_59.889271	60081646	0	C	A	0.475	-1.034386e-02	0.005523856	988.0806	3.030724e-01	2.998179e-01	0.06147912	0.06298494	0.0664964	1.21127235753337
