# Supplementary material for: Combinatorial multiomic analysis from a pedigree of Sox10Dom Hirschsprung mice identifies multiple high confidence candidate modifiers of Enteric Nervous System development
Source: PLoS Comput Biol. 2026 Jul 6;22(7):e1014424. doi: 10.1371/journal.pcbi.1014424 (PMC13372245; doi:10.1371/journal.pcbi.1014424)
Supplement: S5 Table — (CSV) [file pcbi.1014424.s013.csv]

	Chrom	rs	Position	n_miss	allele1	allele0	af	beta	se	logl_H1	l_remle	l_mle	p_wald	p.val_unadj	p_score	p.val
1	1	rs3683945	3197400	0	G	A	0.457	5.456086e-02	0.03880886	-472.5912	2.345377e-01	2.307487e-01	0.1601334	0.1624608	0.1691249	0.795518075183469
3	1	rs6269442	3492195	0	G	A	0.457	5.456086e-02	0.03880886	-472.5912	2.345377e-01	2.307487e-01	0.1601334	0.1624608	0.1691249	0.795518075183469
5	1	rs13475701	4526088	0	G	C	0.457	5.974387e-02	0.03889696	-472.4045	2.328524e-01	2.290022e-01	0.1249326	0.1273463	0.1336683	0.903324221731948
7	1	rs3716083	9023832	0	A	G	0.458	6.775873e-02	0.03940867	-472.1096	2.316441e-01	2.277031e-01	0.08591823	0.08779696	0.09281572	1.06591467844562
9	1	rs3722996	11269352	0	C	A	0.459	5.705498e-02	0.0403569	-472.5859	2.324160e-01	2.281976e-01	0.1578086	0.1613352	0.1700338	0.801869332997496
11	1	rs13475729	12882165	0	A	G	0.46	6.268256e-02	0.04084149	-472.4083	2.321113e-01	2.278327e-01	0.1252212	0.1279653	0.1351249	0.902322138668766
13	1	rs3671256	16278641	0	T	A	0.461	8.182760e-02	0.04140097	-471.6392	2.302899e-01	2.259542e-01	0.04843394	0.04959433	0.05304663	1.31485020056612
15	1	rs13475750	19473729	0	G	A	0.447	8.248177e-02	0.04116479	-471.5884	2.294282e-01	2.251424e-01	0.04542827	0.04668397	0.0501716	1.34267380167887
17	1	rs6404446	20784226	0	A	C	0.451	8.498781e-02	0.04129655	-471.4793	2.291713e-01	2.248610e-01	0.03990417	0.04102555	0.04417987	1.39898171801348
19	1	mCV23695025	22168404	0	G	A	0.452	5.750744e-02	0.04108535	-472.6129	2.303388e-01	2.260956e-01	0.1619762	0.1672038	0.178237	0.790548793901865
21	1	rs6173215	22740997	0	G	A	0.454	6.070250e-02	0.04147769	-472.5194	2.308795e-01	2.266094e-01	0.1437112	0.1478141	0.1570639	0.842509384206394
23	1	mCV24784983	25227218	0	C	A	0.425	6.520120e-02	0.04144825	-472.3597	2.290751e-01	2.248185e-01	0.116084	0.1202492	0.1290883	0.935227635477302
25	1	rs6166266	25891880	0	C	A	0.424	6.484436e-02	0.04182718	-472.3888	2.307747e-01	2.264321e-01	0.1214539	0.1248122	0.1327234	0.915588535026943
27	1	rs3677683	27264311	0	G	A	0.425	6.649022e-02	0.04177463	-472.3241	2.306952e-01	2.263483e-01	0.1118475	0.1149139	0.1222513	0.951373718749638
29	1	rs4137502	30830773	0	A	G	0.425	6.781004e-02	0.04186948	-472.279	2.307741e-01	2.263873e-01	0.1057085	0.1085203	0.1154208	0.975890089753353
31	1	rs3707642	32511500	0	A	C	0.417	5.576178e-02	0.0409304	-472.6521	2.342159e-01	2.300756e-01	0.1734565	0.1762087	0.1839504	0.760809421038182
33	1	rs3681732	34131057	2	G	A	0.414	4.801174e-02	0.04084427	-472.8888	2.346093e-01	2.306669e-01	0.2401398	0.2442241	0.2544618	0.619535855403502
35	1	rs3683997	35878973	0	A	G	0.416	6.475330e-02	0.04010695	-472.283	2.322001e-01	2.286457e-01	0.1067971	0.1090745	0.1146311	0.971440540107998
37	1	rs4222295	38996207	0	A	G	0.466	7.572062e-02	0.03745094	-471.5213	2.427466e-01	2.394933e-01	0.04351219	0.04311567	0.04399247	1.36138905780174
39	1	gnf01.036.770	39973796	0	A	G	0.46	5.750265e-02	0.03692991	-472.3522	2.437057e-01	2.406155e-01	0.1198352	0.1190902	0.1203838	0.921415594965555
41	1	rs13475834	42464146	0	C	A	0.487	1.423866e-02	0.03685818	-473.4912	2.473083e-01	2.445761e-01	0.6993669	0.6973597	0.698713	0.15529492605526
43	1	CEL.1_44668113	44324967	0	G	A	0.475	-3.734085e-02	0.03800742	-473.0874	2.548511e-01	2.515558e-01	0.3261596	0.3274971	0.3289151	0.486569834171485
45	1	rs13475847	45912374	0	G	A	0.476	-3.282831e-02	0.03799855	-473.1955	2.536644e-01	2.503601e-01	0.3878737	0.3888228	0.389848	0.411309666989531
47	1	rs13475851	47481218	0	G	A	0.472	-4.408046e-02	0.03840478	-472.9109	2.549735e-01	2.514554e-01	0.2513889	0.2520862	0.2532927	0.599653902366748
49	1	CEL.1_49993068	49623477	0	A	G	0.472	-4.343660e-02	0.03849916	-472.9332	2.549503e-01	2.514142e-01	0.2595424	0.2602856	0.2614953	0.585791683742894
51	1	rs3724092	50240045	0	A	C	0.472	-4.015962e-02	0.0384915	-473.0239	2.537216e-01	2.502066e-01	0.2970969	0.2973988	0.29829	0.527101879734262
53	1	rs13475866	51398699	0	A	C	0.473	-4.755176e-02	0.03795438	-472.7836	2.542064e-01	2.508812e-01	0.2106086	0.2107314	0.2117213	0.676523898790194
55	1	rs6322485	63257133	0	A	T	0.445	-2.165311e-02	0.03614513	-473.3869	2.501396e-01	2.475086e-01	0.5492969	0.5486631	0.5488859	0.260192851946587
57	1	rs6288543	68510382	0	A	T	0.459	-2.790801e-02	0.03720746	-473.2868	2.527945e-01	2.498392e-01	0.4534289	0.4542891	0.4551713	0.343490802889395
59	1	rs13475919	72973981	0	C	A	0.495	4.214389e-03	0.03668865	-473.5605	2.507475e-01	2.477439e-01	0.9085768	0.9111643	0.9114506	0.0416383568463068
61	1	rs3713616	74441562	0	G	A	0.498	4.630589e-03	0.03638592	-473.5583	2.494682e-01	2.464153e-01	0.898763	0.8962229	0.8965715	0.0463548147871606
63	1	gnf01.075.385	77904629	0	A	G	0.498	4.719814e-03	0.03690127	-473.5582	2.494471e-01	2.463724e-01	0.8982562	0.8955887	0.8959739	0.0465997764984922
65	1	rs13475939	78687714	0	A	G	0.499	2.861700e-02	0.03637391	-473.2556	2.485289e-01	2.455324e-01	0.4316565	0.4301753	0.4306756	0.364861714980142
67	1	rs3723062	85981894	0	A	G	0.458	2.911090e-02	0.03904298	-473.287	2.463602e-01	2.432633e-01	0.4561139	0.4544451	0.4559308	0.340926692500755
69	1	UT_1_89.100476	87198790	0	G	C	0.457	3.573808e-02	0.03904515	-473.1457	2.460533e-01	2.429561e-01	0.3603002	0.3588114	0.3601851	0.443335496803681
71	1	rs6268443	93382587	0	G	A	0.461	1.347843e-02	0.04021828	-473.5094	2.472306e-01	2.440359e-01	0.7376106	0.7348356	0.7370476	0.132172850782477
73	1	CEL.1_103251925	103350336	0	A	T	0.437	1.077016e-02	0.04441653	-473.5357	2.483233e-01	2.440945e-01	0.8084676	0.8030538	0.8059431	0.0923373801152376
75	1	CEL.1_105423103	105501703	0	A	G	0.436	2.569747e-02	0.04445407	-473.3976	2.452383e-01	2.409181e-01	0.5633757	0.5608217	0.5654692	0.249201889305349
77	1	rs3685919	109631744	0	A	G	0.433	1.180647e-02	0.04493465	-473.5303	2.482505e-01	2.437437e-01	0.7928106	0.7870468	0.7903451	0.100830551899757
79	1	rs13476050	110611715	0	T	A	0.432	1.079374e-02	0.04500805	-473.5361	2.485661e-01	2.440323e-01	0.8105308	0.8044567	0.8074848	0.0912304774028917
81	1	rs3726043	111757576	0	G	A	0.432	2.047513e-02	0.04478588	-473.46	2.463104e-01	2.417975e-01	0.647663	0.6439464	0.6484714	0.188650912819223
83	1	mCV24201027	115730203	0	A	G	0.433	2.759292e-02	0.04491655	-473.3761	2.445589e-01	2.401053e-01	0.539176	0.5369236	0.5423933	0.268269447517877
85	1	rs3674655	117350031	0	C	G	0.443	5.236912e-02	0.04470391	-472.8835	2.389725e-01	2.345137e-01	0.2417488	0.2424048	0.2485117	0.616635673003686
87	1	rs3695581	118740485	0	A	G	0.443	5.236912e-02	0.04470391	-472.8835	2.389725e-01	2.345137e-01	0.2417488	0.2424048	0.2485117	0.616635673003686
89	1	rs3678634	120607495	0	A	T	0.429	7.771361e-02	0.04391955	-472.019	2.325633e-01	2.282999e-01	0.07718668	0.07850805	0.08275494	1.11245763880426
91	1	rs3717360	123000666	1	G	A	0.429	8.865576e-02	0.04359623	-471.5303	2.289236e-01	2.247386e-01	0.04231427	0.04357507	0.04693796	1.37351314711334
93	1	rs3694822	123845105	0	A	C	0.43	7.533292e-02	0.04337495	-472.0858	2.298558e-01	2.257602e-01	0.08279768	0.0852492	0.09102875	1.08198183202326
95	1	rs6228473	126627261	0	A	G	0.427	7.841092e-02	0.0433089	-471.961	2.283855e-01	2.243259e-01	0.0705805	0.07311889	0.07876197	1.15131526937543
97	1	rs13476119	134210713	0	G	A	0.433	1.142774e-01	0.04155285	-469.8207	2.293877e-01	2.256197e-01	0.006086505	0.006196595	0.006794662	2.21563201687851
99	1	rs8250053	135155923	0	T	A	0.431	1.337666e-01	0.04168589	-468.453	2.323067e-01	2.284324e-01	0.001383702	0.001383627	0.00154267	2.85895743133215
101	1	gnf01.137.841	138199952	0	G	A	0.431	7.465130e-02	0.04073036	-471.9228	2.278593e-01	2.240064e-01	0.06718912	0.06978685	0.07531703	1.17270104698359
103	1	rs13476141	140533792	0	G	A	0.431	6.466165e-02	0.04070288	-472.3341	2.294136e-01	2.255292e-01	0.112527	0.1163884	0.124394	0.948743259382642
105	1	rs6382880	142521500	0	T	A	0.43	6.290867e-02	0.04051316	-472.3882	2.300084e-01	2.261192e-01	0.1208545	0.1247058	0.1328423	0.917737174062424
107	1	rs13476152	144112659	1	G	A	0.431	6.568460e-02	0.04034948	-472.2737	2.287313e-01	2.248870e-01	0.1039286	0.1078052	0.1156367	0.983264922962656
109	1	rs3672697	145181359	0	A	G	0.429	6.051943e-02	0.04022677	-472.4646	2.293767e-01	2.255674e-01	0.1328456	0.1376264	0.147069	0.876652825351299
111	1	rs13476208	162025682	0	C	A	0.444	4.123130e-02	0.03177452	-472.7488	2.313254e-01	2.294177e-01	0.1947792	0.2008746	0.2105269	0.710457422239384
113	1	rs13476229	169305174	0	A	G	0.392	3.344146e-02	0.03747611	-473.1686	2.423664e-01	2.391503e-01	0.3724698	0.3722175	0.3764382	0.42890893425811
115	1	rs8245216	171241019	0	A	G	0.396	2.950883e-02	0.03815927	-473.2668	2.435490e-01	2.399633e-01	0.4395617	0.4386007	0.442838	0.35698015565549
117	1	rs3707910	172490621	1	A	G	0.392	3.806217e-02	0.03825856	-473.0709	2.428566e-01	2.391846e-01	0.3200921	0.3193117	0.3228372	0.494725044283687
119	1	rs3700831	176015516	0	G	A	0.393	3.271912e-02	0.03828649	-473.1999	2.443803e-01	2.407044e-01	0.3930276	0.3916481	0.3946648	0.405576950625033
121	1	rs6157620	183561853	0	A	G	0.378	5.955944e-03	0.03735406	-473.5533	2.492198e-01	2.457944e-01	0.8733567	0.8695898	0.8704903	0.0588083436915535
123	1	mCV22849619	186884747	0	G	A	0.37	-1.962278e-02	0.03672622	-473.4278	2.545166e-01	2.512732e-01	0.5932784	0.5980774	0.6004585	0.226741463109662
125	1	rs3667164	188687652	0	G	C	0.367	-2.950706e-02	0.03521645	-473.2216	2.561694e-01	2.530527e-01	0.4023417	0.4060308	0.4086933	0.395404953405947
127	1	rs13476300	190298622	0	C	G	0.37	-5.159387e-03	0.03379507	-473.5553	2.504022e-01	2.475906e-01	0.8786982	0.8798441	0.879987	0.0561602632435188
129	1	rs13476313	194161590	0	A	T	0.373	1.257984e-02	0.03208195	-473.4897	2.499068e-01	2.472232e-01	0.6950737	0.6945543	0.6946702	0.157969143889961
131	1	mCV24145570	195308492	0	A	G	0.383	1.111361e-02	0.03149021	-473.504	2.491540e-01	2.466265e-01	0.7242363	0.7231922	0.7233481	0.14011971136849
133	2	rs3674936	20371737	0	G	A	0.467	2.027311e-02	0.02789958	-473.3045	2.525120e-01	2.510717e-01	0.4676487	0.4689224	0.4704719	0.330080268596674
135	2	rs13476439	38111118	0	A	G	0.471	-4.983683e-02	0.03601697	-472.607	2.503798e-01	2.469924e-01	0.1668224	0.1659002	0.1665189	0.777745635093718
137	2	rs13476454	41284152	0	G	A	0.468	-5.308960e-02	0.0368085	-472.5258	2.526035e-01	2.489953e-01	0.149591	0.1490494	0.1497507	0.825094534599331
139	2	rs13476467	44401773	3	A	C	0.464	-5.304368e-02	0.03817871	-472.6028	2.544093e-01	2.503947e-01	0.1650996	0.1649863	0.1658375	0.782253978935893
141	2	rs13476472	45693226	0	G	A	0.462	-5.699740e-02	0.03852274	-472.4756	2.560134e-01	2.518178e-01	0.1393667	0.1395989	0.1406342	0.855840983295909
143	2	rs6265423	47164611	1	G	C	0.462	-4.449238e-02	0.03854899	-472.9009	2.533352e-01	2.491594e-01	0.2487609	0.2484812	0.2491499	0.604217880607804
145	2	CEL.2_50605053	50645061	0	A	G	0.457	-2.537590e-02	0.03909432	-473.3555	2.513441e-01	2.472283e-01	0.5164576	0.5156277	0.5158625	0.286965327274834
147	2	rs3725341	51465695	0	G	A	0.458	-2.118672e-02	0.03908981	-473.4191	2.508524e-01	2.467844e-01	0.5879639	0.5868094	0.5870053	0.230649338060068
149	2	rs13476503	53183609	0	A	G	0.455	-1.962908e-02	0.03898342	-473.4395	2.510689e-01	2.471252e-01	0.6147301	0.6139488	0.6141103	0.211315521312425
151	2	rs3718711	56535815	0	A	G	0.458	-2.222389e-02	0.03708827	-473.3881	2.520397e-01	2.490803e-01	0.5491928	0.5500231	0.550644	0.260275165063773
153	2	rs3672719	58189569	0	G	C	0.472	-1.206155e-02	0.03633187	-473.5118	2.503882e-01	2.476503e-01	0.7399864	0.7401427	0.7402938	0.130776261970685
155	2	rs13476553	66967900	0	A	G	0.481	-1.424024e-02	0.03849406	-473.4989	2.514164e-01	2.481563e-01	0.7115268	0.712466	0.7127788	0.147808737360559
157	2	rs4136610	70151530	0	G	A	0.481	-5.286520e-02	0.04073185	-472.7355	2.594363e-01	2.557746e-01	0.1946891	0.1972587	0.1997976	0.710658362513689
159	2	rs3664661	71598563	0	G	A	0.48	-5.098968e-02	0.04071883	-472.7929	2.590341e-01	2.553630e-01	0.2108371	0.2134618	0.2159718	0.676052966004126
161	2	CEL.2_73370728	73476561	0	A	C	0.481	-5.310300e-02	0.04159785	-472.7658	2.606972e-01	2.567891e-01	0.2021088	0.20564	0.2087464	0.694414776498365
163	2	gnf02.076.311	77655002	1	T	A	0.485	-7.698185e-03	0.04338466	-473.5515	2.519032e-01	2.476773e-01	0.8592061	0.8610442	0.8612167	0.0659026483263917
165	2	CEL.2_79237503	79343443	0	G	A	0.486	3.665851e-03	0.04369994	-473.5632	2.514324e-01	2.470610e-01	0.9331667	0.9323871	0.9324137	0.0300407673753727
167	2	rs3722345	80615687	1	A	G	0.484	1.042558e-02	0.04382905	-473.5384	2.515403e-01	2.471444e-01	0.8120415	0.8116641	0.8117263	0.0904217752410342
169	2	rs3667007	82106117	0	G	A	0.484	3.213017e-02	0.04442342	-473.3067	2.538399e-01	2.493099e-01	0.4697179	0.4708121	0.4714822	0.328162889416281
171	2	rs8273639	84772334	0	A	C	0.477	2.213572e-02	0.04497228	-473.446	2.525246e-01	2.479557e-01	0.622703	0.6231081	0.6233589	0.205719041970414
173	2	rs3689658	85678723	0	G	A	0.478	3.204422e-02	0.04498845	-473.3142	2.535283e-01	2.489313e-01	0.4764944	0.4772376	0.4777831	0.321942199041164
175	2	rs13476621	87353090	0	A	G	0.476	2.686371e-02	0.04482476	-473.3874	2.525419e-01	2.480357e-01	0.5491336	0.5492543	0.5495502	0.260321982172701
177	2	rs13476639	92826810	1	A	G	0.478	2.766986e-02	0.0443295	-473.3728	2.530443e-01	2.486611e-01	0.5326775	0.533429	0.5338912	0.273535647184034
179	2	rs6316774	96893883	1	G	A	0.479	2.809490e-02	0.04407158	-473.3647	2.532217e-01	2.488939e-01	0.5239865	0.5249409	0.5254803	0.28067990204496
181	2	rs13476666	101323040	0	A	C	0.478	4.498728e-02	0.04391968	-473.0473	2.564915e-01	2.522445e-01	0.3059893	0.308078	0.3097128	0.514293759898171
183	2	rs13476689	107465137	0	A	T	0.466	-1.107785e-02	0.04215543	-473.5323	2.510883e-01	2.473098e-01	0.7927812	0.7927361	0.7928141	0.100846657252686
185	2	rs4138562	114379883	0	A	G	0.464	-5.912249e-02	0.04289498	-472.6255	2.586702e-01	2.542782e-01	0.168481	0.1700423	0.1717675	0.773449068444955
187	2	rs8279354	119166741	0	A	C	0.464	-3.414536e-02	0.04209669	-473.2376	2.523513e-01	2.479904e-01	0.4175316	0.4171169	0.4174933	0.379310650273097
189	2	rs3658927	120944865	1	A	G	0.463	-8.490004e-03	0.04187061	-473.5458	2.511277e-01	2.467708e-01	0.8393666	0.8378648	0.8379693	0.0760483161875395
191	2	rs3723643	122318583	0	A	T	0.463	-1.330173e-02	0.04191355	-473.5159	2.510834e-01	2.467104e-01	0.7510498	0.7496999	0.7498318	0.124331265195377
193	2	rs6228179	123467289	0	A	T	0.461	-1.446680e-02	0.04205623	-473.5069	2.508620e-01	2.465144e-01	0.7309435	0.7293087	0.7294912	0.136116191559992
195	2	rs6401493	125297773	0	A	G	0.48	-3.282098e-04	0.04019825	-473.5667	2.510845e-01	2.471212e-01	0.9934875	0.9922226	0.9922281	0.00283759278685385
197	2	rs3661596	130144815	1	A	G	0.48	6.707673e-03	0.03966522	-473.5528	2.514638e-01	2.475699e-01	0.8657537	0.8671084	0.8672365	0.0626056437159554
199	2	rs3665528	131013908	0	G	A	0.481	7.944895e-03	0.03955084	-473.5469	2.515241e-01	2.476443e-01	0.8408434	0.8421229	0.8422727	0.0752848803598354
201	2	rs4223511	131993535	0	G	A	0.483	1.114207e-02	0.03922277	-473.5269	2.516785e-01	2.478920e-01	0.7764267	0.777639	0.777867	0.109899538374753
203	2	CEL.2_168586738	168523620	0	A	G	0.386	2.567213e-02	0.03065399	-473.2142	2.471892e-01	2.444668e-01	0.4025644	0.4010681	0.4018947	0.395164633737385
205	2	rs3726974	169841980	0	C	A	0.385	2.945349e-02	0.03073566	-473.1055	2.476935e-01	2.449358e-01	0.3381997	0.3367922	0.3374647	0.47082678197897
207	2	rs13476917	171389029	0	G	A	0.385	3.394668e-02	0.03095589	-472.963	2.476483e-01	2.448447e-01	0.2731292	0.2718093	0.272516	0.563631867341157
209	2	rs6187766	179522759	0	A	G	0.395	2.259062e-02	0.02988618	-473.2796	2.478254e-01	2.453380e-01	0.4499313	0.448517	0.4490708	0.34685379357715
211	2	rs3679483	180126255	2	A	G	0.395	2.604417e-02	0.02982248	-473.1837	2.479131e-01	2.454719e-01	0.3827495	0.3814073	0.3819461	0.41708536796447
213	3	rs13476950	3785418	0	A	G	0.375	3.146336e-02	0.03629715	-473.1894	2.446984e-01	2.414026e-01	0.386288	0.3849668	0.387421	0.413088782962428
215	3	rs13476953	4362510	1	G	A	0.375	2.787278e-02	0.03644466	-473.2727	2.449149e-01	2.415931e-01	0.4446104	0.4431661	0.4458733	0.352020382820595
217	3	rs13476957	5629121	0	C	A	0.375	2.807023e-02	0.0364555	-473.2688	2.448711e-01	2.415481e-01	0.4415279	0.4401004	0.4428242	0.355041848296586
219	3	rs6248752	12100965	0	G	C	0.376	5.279997e-02	0.03767718	-472.582	2.443033e-01	2.407399e-01	0.1614763	0.160491	0.1619872	0.791891210388753
221	3	rs13476985	14887895	0	A	G	0.373	4.269701e-02	0.03806998	-472.936	2.436582e-01	2.401163e-01	0.2623836	0.2613555	0.2637452	0.581063313549763
223	3	rs3659988	16450289	0	G	A	0.377	4.226674e-02	0.03810517	-472.9498	2.437375e-01	2.403165e-01	0.2676608	0.2666416	0.2689625	0.572415228328463
225	3	rs13477019	23824919	0	A	T	0.369	4.708259e-02	0.04125521	-472.9135	2.440743e-01	2.407140e-01	0.2540955	0.2530166	0.2550579	0.595003026183294
227	3	rs3715834	26639540	0	G	A	0.368	5.028525e-02	0.04137192	-472.8258	2.442474e-01	2.408311e-01	0.2245436	0.2234549	0.225272	0.648699318798971
229	3	rs3660588	30328765	0	G	A	0.364	4.399445e-02	0.04340048	-473.0519	2.427130e-01	2.388995e-01	0.3110292	0.3102344	0.3139442	0.507198836685136
231	3	rs13477043	31480577	0	A	G	0.363	7.518467e-02	0.04439873	-472.1285	2.469835e-01	2.428450e-01	0.09075657	0.08988371	0.09074595	1.04212192594512
233	3	gnf03.030.222	33313826	0	G	A	0.362	7.267664e-02	0.04480599	-472.2469	2.475553e-01	2.433616e-01	0.1051781	0.1042159	0.1050601	0.978074678806538
235	3	rs6246699	36309107	0	G	A	0.36	2.452665e-02	0.04451406	-473.4127	2.471995e-01	2.430473e-01	0.5817917	0.5788586	0.5811178	0.235232478808987
237	3	rs6274061	38889885	2	A	G	0.361	2.212901e-02	0.04472998	-473.4423	2.476735e-01	2.435818e-01	0.6209262	0.6178604	0.6198113	0.206960014698446
239	3	rs6324747	40032479	0	G	A	0.371	4.448255e-02	0.04499955	-473.0752	2.486659e-01	2.445287e-01	0.3231916	0.3214475	0.3222149	0.490539935400718
241	3	rs13477083	43525953	2	G	A	0.37	2.385703e-02	0.04513715	-473.4252	2.486522e-01	2.445694e-01	0.5972628	0.5946228	0.5956569	0.223834534069
243	3	CEL.3_45598106	45597095	0	A	G	0.37	2.530622e-02	0.04512003	-473.4075	2.486026e-01	2.445224e-01	0.5750418	0.5724908	0.5735065	0.240300585137265
245	3	rs13477097	48327701	0	A	G	0.37	2.917194e-02	0.04405806	-473.3455	2.480057e-01	2.442172e-01	0.5080756	0.5058752	0.5069376	0.294071661298731
247	3	rs6335414	53017859	0	G	A	0.427	-2.267669e-02	0.03809359	-473.3952	2.556584e-01	2.526886e-01	0.5518132	0.5579793	0.5616249	0.258207914914111
249	3	rs4223969	55049340	0	C	A	0.408	1.428802e-03	0.0391974	-473.5659	2.498574e-01	2.468003e-01	0.9709312	0.9671363	0.9673676	0.0128115430260388
251	3	rs13477138	59876710	0	A	C	0.405	3.875381e-02	0.04010647	-473.0974	2.466770e-01	2.432344e-01	0.3341899	0.3325803	0.33377	0.476006679638767
253	3	rs13477143	60940733	0	G	A	0.404	3.610624e-02	0.04012501	-473.1595	2.466172e-01	2.431668e-01	0.3684654	0.3667801	0.3680725	0.43360328743742
255	3	rs13477154	63639938	0	A	G	0.398	1.064794e-02	0.04050596	-473.5313	2.489489e-01	2.455236e-01	0.7927137	0.7898747	0.7906941	0.100883636088185
257	3	rs13477178	69744854	0	C	A	0.4	-1.832861e-02	0.04295933	-473.4784	2.538577e-01	2.499728e-01	0.6697452	0.6741272	0.6756384	0.174090390255749
259	3	rs6198234	70015850	0	G	A	0.4	-1.832861e-02	0.04295933	-473.4784	2.538577e-01	2.499728e-01	0.6697452	0.6741272	0.6756384	0.174090390255749
261	3	rs13477217	78699856	0	G	A	0.399	-3.954332e-02	0.04333074	-473.1614	2.591666e-01	2.552467e-01	0.3617227	0.3679071	0.3721269	0.441624236122547
263	3	rs13477218	79927965	0	G	A	0.401	-4.413934e-02	0.04320553	-473.0589	2.604930e-01	2.565891e-01	0.3072628	0.3135151	0.3181619	0.512490016159723
265	3	rs13477224	81360226	0	G	A	0.407	-1.890397e-02	0.04334171	-473.4747	2.541728e-01	2.503411e-01	0.6628336	0.6678481	0.6697036	0.178595484675252
267	3	rs13477233	83479331	0	A	G	0.421	-3.963612e-02	0.04208912	-473.1413	2.619107e-01	2.581257e-01	0.3466116	0.3562829	0.3632774	0.46015690690863
269	3	rs3719390	85418436	0	C	A	0.419	-4.483512e-02	0.0418061	-473.0085	2.615930e-01	2.579289e-01	0.2838291	0.2906754	0.2960767	0.546943079909066
271	3	rs6376008	86661247	0	A	G	0.419	-4.308153e-02	0.04166437	-473.0479	2.611103e-01	2.574738e-01	0.3014321	0.3083265	0.3136527	0.520810500825134
273	3	rs13477251	88854680	0	A	G	0.431	-2.265652e-02	0.03981778	-473.4132	2.572289e-01	2.541680e-01	0.5695072	0.579495	0.5855797	0.244500780978202
275	3	rs3726226	99031461	0	G	A	0.489	7.391145e-02	0.03907142	-471.7812	2.385646e-01	2.351737e-01	0.05887996	0.05879421	0.06047955	1.23003249370767
277	3	rs3162061	100719693	0	A	G	0.487	7.676959e-02	0.03930995	-471.6639	2.383986e-01	2.349445e-01	0.05116481	0.0510762	0.05263216	1.29102863428206
279	3	rs4138887	102689164	0	T	A	0.487	9.350259e-02	0.03997552	-470.8314	2.422762e-01	2.385661e-01	0.01957288	0.01933767	0.01994427	1.70834526651968
281	3	rs13477309	105470404	0	A	G	0.497	9.584682e-02	0.04077313	-470.8014	2.478355e-01	2.437752e-01	0.01897034	0.01868531	0.01914183	1.7219248853053
283	3	rs3702359	107129193	0	C	A	0.497	9.584682e-02	0.04077313	-470.8014	2.478355e-01	2.437752e-01	0.01897034	0.01868531	0.01914183	1.7219248853053
285	3	rs13477321	109192406	0	A	G	0.486	4.627504e-02	0.04057241	-472.918	2.400233e-01	2.360390e-01	0.2543855	0.2546683	0.2598394	0.594507647148847
287	3	rs3676545	110256311	0	G	A	0.489	4.735547e-02	0.04021514	-472.8741	2.407013e-01	2.367470e-01	0.2393136	0.2392028	0.2434997	0.621032620078069
289	3	rs3698700	112233831	0	A	T	0.49	5.834546e-02	0.03961521	-472.4837	2.397565e-01	2.358651e-01	0.1411842	0.1410764	0.144127	0.850213902694672
291	3	gnf03.119.970	116542909	0	A	G	0.48	-8.370229e-03	0.04020124	-473.5436	2.483043e-01	2.443501e-01	0.8351177	0.8296926	0.8325162	0.0782523115125424
293	3	rs3708412	117654238	0	A	G	0.485	1.854926e-03	0.03963331	-473.5661	2.515710e-01	2.476303e-01	0.9626822	0.9714955	0.9720263	0.0165170582183282
295	3	CEL.3_120379605	120019881	0	G	A	0.481	3.972608e-03	0.03941162	-473.5628	2.522413e-01	2.483071e-01	0.9197353	0.9286247	0.9298201	0.0363371447090148
297	3	rs13477385	125111194	0	A	C	0.474	-3.100779e-02	0.03831472	-473.2375	2.444074e-01	2.405780e-01	0.4185801	0.4170831	0.420462	0.378221422594621
299	3	rs3671119	126413661	0	A	G	0.471	-4.975859e-02	0.03851491	-472.7299	2.434257e-01	2.395328e-01	0.1967421	0.1957601	0.1978946	0.706102697318524
301	3	rs3670168	128292534	0	C	A	0.47	-6.210253e-02	0.03825327	-472.247	2.424228e-01	2.385442e-01	0.1048729	0.104236	0.1058654	0.979336722492618
303	3	rs13477404	130369996	1	A	G	0.475	-4.441671e-02	0.03832344	-472.8931	2.434256e-01	2.395660e-01	0.2467924	0.2457543	0.2482983	0.607668218580788
305	3	rs13477408	131638868	0	G	A	0.476	-3.725696e-02	0.03822775	-473.0896	2.445804e-01	2.407650e-01	0.3300411	0.3286108	0.3310956	0.481431974086472
307	3	rs3676039	136217610	0	G	A	0.437	-3.811574e-02	0.03517942	-472.9775	2.452255e-01	2.420330e-01	0.278917	0.2776362	0.2791798	0.554525014664784
309	3	rs6407142	143057878	0	G	A	0.413	-3.625254e-02	0.03457737	-473.0145	2.480400e-01	2.446943e-01	0.294739	0.2932746	0.2939989	0.53056239430224
311	3	rs3657112	148365541	0	G	A	0.408	-1.991210e-02	0.03412138	-473.3947	2.476102e-01	2.440195e-01	0.559671	0.5574021	0.5587097	0.252067195981013
313	3	rs13477487	150155110	0	C	A	0.406	-6.468172e-03	0.03422749	-473.548	2.492723e-01	2.456294e-01	0.850158	0.8463646	0.8473282	0.0705003541075377
315	3	rs13477494	151564320	0	G	A	0.41	-1.329334e-02	0.03319903	-473.4851	2.475210e-01	2.440544e-01	0.6889555	0.6861835	0.6880266	0.161808828496689
317	3	rs13477506	154839655	0	A	G	0.395	9.767213e-03	0.03190318	-473.5219	2.526474e-01	2.498245e-01	0.7595662	0.7646083	0.76649	0.119434369211597
319	3	CEL.3_159340478	158710906	0	C	A	0.467	-3.577512e-02	0.02877236	-472.8034	2.583336e-01	2.567262e-01	0.2140783	0.2166124	0.2199038	0.669427352639619
321	4	rs3695715	3722677	0	A	G	0.379	2.370723e-02	0.03484918	-473.3337	2.486282e-01	2.452124e-01	0.4965171	0.4947283	0.4953262	0.30406578985187
323	4	gnf04.002.008	5086429	0	A	C	0.379	2.370723e-02	0.03484918	-473.3337	2.486282e-01	2.452124e-01	0.4965171	0.4947283	0.4953262	0.30406578985187
325	4	gnf04.002.599	5679248	0	A	G	0.379	2.370723e-02	0.03484918	-473.3337	2.486282e-01	2.452124e-01	0.4965171	0.4947283	0.4953262	0.30406578985187
327	4	rs3660863	7200288	0	G	A	0.377	8.492193e-03	0.03509579	-473.5367	2.493165e-01	2.458729e-01	0.808862	0.8062228	0.8067942	0.092125567078417
329	4	UT_4_10.84692	10899088	0	G	A	0.434	2.241889e-02	0.03727562	-473.3859	2.516140e-01	2.479103e-01	0.5477145	0.5475459	0.5478199	0.261445761560477
331	4	rs13477568	13837845	0	G	A	0.434	1.645588e-02	0.0379082	-473.4728	2.516525e-01	2.478234e-01	0.6643304	0.6645946	0.6648034	0.177615873630754
333	4	rs6287606	18118213	0	G	A	0.433	9.787994e-03	0.03835248	-473.5344	2.514790e-01	2.475118e-01	0.7986232	0.7991178	0.7992266	0.0976580777058808
335	4	CEL.4_19508304	19581203	0	A	T	0.433	1.196636e-02	0.03837331	-473.5184	2.516619e-01	2.477058e-01	0.7552401	0.7558831	0.7560461	0.121914958929294
337	4	rs13477596	20739673	0	G	A	0.428	-1.593132e-02	0.03872222	-473.482	2.512148e-01	2.473849e-01	0.680867	0.6805868	0.6807194	0.166937714529557
339	4	gnf04.019.134	22379371	8	A	C	0.43	-2.465483e-02	0.03860245	-473.3631	2.520630e-01	2.483005e-01	0.5232043	0.5233547	0.5237174	0.281328695382187
341	4	rs3701432	29263236	0	A	C	0.443	-1.649016e-02	0.03852368	-473.4741	2.495156e-01	2.459006e-01	0.6687243	0.6668376	0.6672244	0.17475289518777
343	4	rs3663744	30984140	0	G	A	0.443	-6.835930e-03	0.0386583	-473.5506	2.500027e-01	2.463830e-01	0.8596856	0.8572867	0.8575811	0.0656603477678698
345	4	rs3674908	32209744	0	G	A	0.462	2.643789e-03	0.03965059	-473.5649	2.512746e-01	2.475726e-01	0.9468548	0.9510574	0.9513142	0.0237166148653758
347	4	rs13477643	34982748	0	G	A	0.475	4.535560e-05	0.04090067	-473.5668	2.511563e-01	2.470942e-01	0.9991155	0.9955864	0.9956185	0.000384303452511038
349	4	rs3684104	38322919	0	A	G	0.477	-1.746954e-02	0.04139492	-473.4757	2.486807e-01	2.442797e-01	0.6731191	0.669604	0.6711162	0.171908086004068
351	4	rs13477662	39790898	0	A	G	0.477	-1.746954e-02	0.04139492	-473.4757	2.486807e-01	2.442797e-01	0.6731191	0.669604	0.6711162	0.171908086004068
353	4	CEL.4_40541402	40449984	0	A	G	0.475	-2.170218e-02	0.04155379	-473.4281	2.482560e-01	2.438369e-01	0.6016242	0.5984745	0.6000712	0.220674702810229
355	4	rs3698283	43184798	0	G	A	0.475	-1.025848e-02	0.04128908	-473.5343	2.491129e-01	2.447472e-01	0.8038441	0.7989052	0.8006887	0.0948281714939726
357	4	rs13477681	46175356	0	A	G	0.476	-1.937266e-03	0.04099947	-473.5652	2.507872e-01	2.464918e-01	0.9623246	0.955124	0.9557213	0.016678412150704
359	4	rs3676423	51790364	1	C	A	0.489	-4.986082e-02	0.03923508	-472.7561	2.450413e-01	2.412265e-01	0.2041492	0.2029121	0.2044578	0.690052317608563
361	4	rs3677770	54719483	0	C	A	0.487	-3.984513e-02	0.03917676	-473.0473	2.443967e-01	2.405729e-01	0.3094222	0.3080666	0.3105266	0.509448530353448
363	4	rs6239799	56497184	0	A	G	0.487	-3.248273e-02	0.0387115	-473.2127	2.450506e-01	2.413630e-01	0.401657	0.4000454	0.4026077	0.396144659834941
365	4	rs3712541	59835330	0	G	A	0.495	-2.504047e-02	0.0381676	-473.3497	2.463321e-01	2.429260e-01	0.5119641	0.510008	0.5119689	0.290760491599424
367	4	rs3690581	62707257	0	G	A	0.495	-1.228954e-02	0.03784494	-473.5128	2.477278e-01	2.444456e-01	0.7454644	0.7425655	0.7443147	0.127573091651256
369	4	rs3711477	86231740	0	G	A	0.475	1.266943e-02	0.03600753	-473.5044	2.449661e-01	2.422936e-01	0.7250367	0.7240007	0.7290014	0.13964000969923
371	4	rs6209043	89939631	0	C	G	0.471	2.094033e-02	0.03602336	-473.3981	2.431194e-01	2.402570e-01	0.5611977	0.5613165	0.5669808	0.250884117542743
373	4	rs13477838	91121265	0	G	A	0.483	-2.801353e-02	0.03755078	-473.2903	2.410095e-01	2.376476e-01	0.455869	0.4571013	0.4647102	0.341159939683733
375	4	rs3659791	95947911	0	T	A	0.486	-3.187173e-02	0.03758333	-473.2097	2.402842e-01	2.369301e-01	0.3966675	0.3980819	0.405329	0.401573380944725
377	4	rs13477873	101430244	0	G	A	0.493	-4.106876e-02	0.03927929	-473.0213	2.407592e-01	2.369889e-01	0.2960708	0.2962413	0.3013291	0.528604422817397
379	4	rs6315002	103049359	0	A	G	0.49	4.661020e-02	0.03908419	-472.8548	2.420236e-01	2.381324e-01	0.2333843	0.2327634	0.2359851	0.631928362740957
381	4	rs13477883	103962063	0	A	C	0.49	2.861663e-02	0.03935733	-473.3013	2.435821e-01	2.396155e-01	0.4673718	0.466173	0.4712153	0.330337495353851
383	4	rs6324470	105978113	0	C	A	0.493	4.329073e-02	0.04036772	-472.991	2.419676e-01	2.378417e-01	0.2838489	0.2832387	0.2873825	0.54691278445726
385	4	rs6226080	108710855	0	A	G	0.492	4.942208e-02	0.04091258	-472.8349	2.431279e-01	2.388550e-01	0.2273955	0.2263421	0.2290839	0.6432181339513
387	4	rs3709486	111622689	0	A	G	0.495	3.231253e-02	0.04113284	-473.2567	2.434919e-01	2.391990e-01	0.4323472	0.4309861	0.4360182	0.364167349290387
389	4	rs6381371	116036044	3	A	G	0.495	3.707260e-02	0.04089238	-473.1548	2.426247e-01	2.384305e-01	0.364888	0.3640308	0.3688913	0.437840418957843
391	4	rs3692563	118392047	0	A	G	0.495	2.808506e-02	0.04059085	-473.3257	2.441486e-01	2.398938e-01	0.4891905	0.4874341	0.4924655	0.310521985482112
393	4	rs3675629	121058843	0	A	C	0.494	3.816322e-02	0.03971618	-473.1023	2.452807e-01	2.410915e-01	0.336884	0.335119	0.3374537	0.472519614951558
395	4	rs13477952	122951885	0	G	A	0.493	3.629181e-02	0.03970165	-473.1462	2.455145e-01	2.413302e-01	0.3609238	0.3590493	0.3613789	0.442584478794283
397	4	rs13477959	124195952	0	A	G	0.494	4.010580e-02	0.03962544	-473.0515	2.456581e-01	2.414902e-01	0.3117755	0.310033	0.3119865	0.506158015615623
399	4	rs13477965	126712106	0	G	A	0.478	-4.510220e-02	0.03725591	-472.8312	2.493365e-01	2.458020e-01	0.2263925	0.225174	0.2257818	0.645137964685915
401	4	gnf04.123.367	128030098	0	C	A	0.48	-3.549043e-02	0.03739106	-473.1139	2.486947e-01	2.451800e-01	0.3428121	0.3412658	0.3418799	0.464943857488368
403	4	rs6355837	129713374	0	A	C	0.467	-1.035818e-02	0.03713189	-473.527	2.490751e-01	2.456824e-01	0.7803481	0.7778004	0.7784519	0.107711622713122
405	4	UT_4_132.137715	133251960	0	C	A	0.485	3.818857e-02	0.03479835	-472.9637	2.513138e-01	2.483425e-01	0.2727752	0.2721009	0.2726514	0.564195117126809
407	4	rs13478002	136674649	0	A	G	0.487	4.194860e-02	0.0346299	-472.8323	2.516798e-01	2.486999e-01	0.2261109	0.2254969	0.226124	0.645678501362067
409	4	rs3688566	141570137	0	A	G	0.48	-1.750069e-02	0.03367794	-473.4325	2.518839e-01	2.486430e-01	0.6034476	0.604276	0.6047444	0.219360435622754
411	4	rs3719891	142505281	0	A	G	0.48	-1.083176e-02	0.03361203	-473.5151	2.510158e-01	2.478009e-01	0.7473384	0.7479169	0.7481076	0.12648270210132
413	4	rs6230717	147899754	0	C	G	0.464	3.630786e-02	0.03269615	-472.951	2.531055e-01	2.500845e-01	0.2671224	0.2671141	0.2679481	0.573289691954306
415	4	rs13478089	154430058	0	G	A	0.433	3.907714e-02	0.03150606	-472.795	2.483661e-01	2.457103e-01	0.2152142	0.2140774	0.2147043	0.667129076973179
417	4	rs13478068	155218171	2	A	G	0.435	4.402687e-02	0.03108057	-472.5606	2.485673e-01	2.459788e-01	0.156994	0.1560209	0.1566766	0.804116945149266
419	4	rs6279100	156183777	0	A	G	0.402	4.765316e-02	0.0306277	-472.3534	2.473685e-01	2.454029e-01	0.1201182	0.1192768	0.1199767	0.920391184431137
421	5	rs13478094	4304152	0	G	A	0.47	5.768824e-03	0.03240934	-473.5508	2.501221e-01	2.470620e-01	0.8587675	0.8582764	0.8583241	0.0661243997711184
423	5	rs3664617	4468200	0	A	G	0.47	8.630962e-03	0.03253148	-473.5314	2.501682e-01	2.470879e-01	0.790836	0.7903234	0.7903948	0.101913569194622
425	5	rs3714258	12371156	0	G	A	0.47	1.990189e-02	0.0338741	-473.3938	2.508452e-01	2.474833e-01	0.5570114	0.5564656	0.5566804	0.254135916304854
427	5	rs3687916	14324113	0	G	A	0.476	-2.420029e-02	0.03450044	-473.3231	2.537907e-01	2.504055e-01	0.4832203	0.4851411	0.4863524	0.315854829368719
429	5	rs13478133	21614245	0	A	G	0.469	-2.048717e-02	0.03702991	-473.4178	2.549631e-01	2.512393e-01	0.5802349	0.5851667	0.587445	0.236396152779854
431	5	rs6349956	24871638	0	A	G	0.468	-1.756530e-02	0.03753211	-473.4614	2.549624e-01	2.510815e-01	0.6399026	0.6461301	0.6486652	0.193886125237443
433	5	rs13478154	27114401	0	A	G	0.467	-3.262106e-02	0.0381649	-473.2138	2.596566e-01	2.557085e-01	0.3929426	0.4007905	0.4059154	0.405670885563293
435	5	rs3696671	27709523	0	A	G	0.466	-1.604227e-02	0.03784306	-473.4798	2.539900e-01	2.501965e-01	0.6717375	0.6765925	0.6783402	0.172800406370839
437	5	rs3680434	28763026	0	A	C	0.484	2.099539e-02	0.03940964	-473.4297	2.554188e-01	2.517765e-01	0.5943515	0.6006144	0.6036001	0.225956636901834
439	5	rs13469943	31077915	0	A	G	0.496	-1.326721e-03	0.04036291	-473.5665	2.512913e-01	2.474052e-01	0.9737863	0.9805342	0.9807671	0.0115363397472567
441	5	rs3700706	32664422	0	A	C	0.49	3.021119e-02	0.04026002	-473.2829	2.461222e-01	2.422000e-01	0.4532263	0.4511421	0.4533512	0.34368489666065
443	5	rs13459085	34908776	0	A	C	0.489	4.092602e-02	0.04009453	-473.0429	2.458747e-01	2.419945e-01	0.307677	0.3060455	0.3076945	0.51190496766682
445	5	rs3673363	35518973	0	C	G	0.489	4.092602e-02	0.04009453	-473.0429	2.458747e-01	2.419945e-01	0.307677	0.3060455	0.3076945	0.51190496766682
447	5	rs6341620	37101560	0	G	A	0.487	2.687225e-02	0.04091936	-473.3509	2.428400e-01	2.391182e-01	0.5115485	0.5111404	0.5176086	0.291113184466319
449	5	rs6215373	44303618	0	G	A	0.496	7.711341e-02	0.04231201	-471.9296	2.309262e-01	2.269842e-01	0.06874092	0.07036906	0.07461683	1.16278465974244
451	5	rs13478223	45356296	0	C	A	0.493	8.908433e-02	0.04283644	-471.4295	2.305895e-01	2.265437e-01	0.03786619	0.03868666	0.04125496	1.42174839029024
453	5	rs3659933	46079471	0	C	A	0.493	8.908433e-02	0.04283644	-471.4295	2.305895e-01	2.265437e-01	0.03786619	0.03868666	0.04125496	1.42174839029024
455	5	CEL.5_45872918	47247757	0	G	C	0.493	8.513838e-02	0.04270941	-471.6064	2.301599e-01	2.261390e-01	0.04654205	0.0476936	0.05089749	1.33215449161052
457	5	rs6192958	49346495	0	A	G	0.494	9.265680e-02	0.04311751	-471.2954	2.275498e-01	2.235244e-01	0.03192906	0.0330579	0.0358635	1.49581386701715
459	5	rs3664008	53657080	0	A	G	0.47	5.282610e-02	0.04244865	-472.8467	2.241168e-01	2.204157e-01	0.2136789	0.2301116	0.2543437	0.670238360690351
461	5	mCV23125912	55224059	0	G	A	0.451	6.475578e-02	0.04404123	-472.5751	2.181475e-01	2.137833e-01	0.1418488	0.1590473	0.1843655	0.848174333858842
463	5	CEL.5_56167948	57532726	0	A	G	0.453	7.257844e-02	0.04404373	-472.3233	2.147141e-01	2.103448e-01	0.09975878	0.1148003	0.13689	1.0010488707014
465	5	rs6354160	61506436	0	A	G	0.45	9.568246e-02	0.04394022	-471.3809	2.069474e-01	2.025724e-01	0.02972082	0.03654093	0.04701772	1.52693921252376
467	5	rs6187409	62802059	0	A	G	0.45	9.568246e-02	0.04394022	-471.3809	2.069474e-01	2.025724e-01	0.02972082	0.03654093	0.04701772	1.52693921252376
469	5	mCV23386455	64189655	0	A	G	0.45	1.043221e-01	0.0438118	-470.9395	2.049189e-01	2.005545e-01	0.01748448	0.02188928	0.02886168	1.75734727936782
471	5	rs4225248	66662116	0	A	G	0.443	1.142220e-01	0.04384249	-470.3746	2.056990e-01	2.015489e-01	0.009344824	0.01151374	0.01510111	2.0294288736911
473	5	rs13478309	67147119	0	G	A	0.445	1.243270e-01	0.0437952	-469.7435	2.055867e-01	2.014756e-01	0.004638947	0.005688266	0.007523494	2.33358058927021
475	5	gnf05.061.650	67348023	0	G	A	0.445	1.217502e-01	0.04344563	-469.8698	2.034098e-01	1.993612e-01	0.005191676	0.006544335	0.008860629	2.28469241863503
477	5	rs6340166	72797039	2	G	A	0.464	1.224542e-01	0.04381874	-469.917	2.012328e-01	1.971316e-01	0.005317286	0.006896974	0.009596966	2.2743099797307
479	5	rs6161105	74395262	0	A	G	0.462	1.253711e-01	0.04355122	-469.687	2.006361e-01	1.965465e-01	0.004096102	0.005343051	0.007521683	2.38762923721641
481	5	mCV22996021	76331955	0	T	A	0.46	1.300512e-01	0.04378766	-469.3709	2.050215e-01	2.009074e-01	0.0030637	0.003769408	0.005063613	2.51375376342694
483	5	rs3721607	82505407	0	A	G	0.469	1.220977e-01	0.04408525	-469.9541	2.039463e-01	1.995044e-01	0.005738585	0.007188266	0.009702682	2.24119518119951
485	5	rs3667334	83042043	0	A	C	0.469	1.220977e-01	0.04408525	-469.9541	2.039463e-01	1.995044e-01	0.005738585	0.007188266	0.009702682	2.24119518119951
487	5	rs13459087	87092080	0	A	G	0.46	1.078693e-01	0.04399204	-470.7785	2.040161e-01	1.994763e-01	0.01441145	0.01820318	0.02435417	1.84129232069067
489	5	CEL.5_87173557	88395818	0	A	G	0.46	1.078693e-01	0.04399204	-470.7785	2.040161e-01	1.994763e-01	0.01441145	0.01820318	0.02435417	1.84129232069067
491	5	gnf05.084.686	89552608	0	A	G	0.455	9.607646e-02	0.04399739	-471.3764	2.060727e-01	2.014859e-01	0.02926571	0.0363478	0.04736775	1.53364093523195
493	5	rs3673049	89687694	0	G	C	0.455	9.607646e-02	0.04399739	-471.3764	2.060727e-01	2.014859e-01	0.02926571	0.0363478	0.04736775	1.53364093523195
495	5	rs13478388	90859947	0	A	G	0.456	6.962174e-02	0.04328679	-472.3817	2.154614e-01	2.109306e-01	0.1081329	0.1236814	0.1467029	0.966042149574988
497	5	rs6232866	92110917	0	A	G	0.455	6.207916e-02	0.04300012	-472.618	2.175579e-01	2.130607e-01	0.1492029	0.1683489	0.1964553	0.826222735564706
499	5	rs13478402	96190650	0	G	A	0.458	5.804289e-02	0.04273649	-472.7252	2.194625e-01	2.150259e-01	0.1747841	0.1944987	0.2236131	0.757498077401486
501	5	CEL.5_93945748	96638827	0	G	A	0.436	3.157536e-02	0.04104168	-473.2902	2.327177e-01	2.287288e-01	0.4419061	0.4570535	0.4840259	0.354670003465869
503	5	rs3661241	97837356	0	T	A	0.42	3.673515e-02	0.0402326	-473.1713	2.320753e-01	2.284971e-01	0.3614722	0.3738248	0.3948247	0.441925097680248
505	5	rs3705458	99300806	0	G	C	0.38	1.705007e-02	0.04031557	-473.4788	2.418563e-01	2.385403e-01	0.6724671	0.6749202	0.6873708	0.172328958370865
507	5	rs13478451	108654761	0	A	G	0.409	4.263436e-02	0.03746676	-472.9282	2.363974e-01	2.329054e-01	0.2554814	0.2584391	0.266583	0.59264071263849
509	5	gnf05.106.197	112073661	0	A	G	0.408	5.317709e-02	0.03754243	-472.5743	2.353690e-01	2.318527e-01	0.1570194	0.1588797	0.1644842	0.804046686492378
511	5	rs13478473	114210988	0	A	G	0.411	5.901712e-02	0.03730377	-472.3257	2.353932e-01	2.318527e-01	0.1140162	0.1151514	0.1192731	0.943033437516524
513	5	rs13478483	117955607	0	G	A	0.413	4.620549e-02	0.0364444	-472.7692	2.375696e-01	2.341195e-01	0.2052137	0.2065858	0.2120437	0.687793649233744
515	5	CEL.5_117374791	119888129	0	C	A	0.42	7.205417e-02	0.03547642	-471.5111	2.371739e-01	2.339284e-01	0.04256991	0.04259491	0.04405738	1.37089726799399
517	5	rs3671202	124809848	0	A	G	0.498	6.700269e-02	0.03198315	-471.3706	2.438046e-01	2.410315e-01	0.03648024	0.03610104	0.03680878	1.43794231315248
519	5	rs13478518	127784605	0	G	A	0.499	-5.714851e-02	0.0315478	-471.9233	2.445725e-01	2.419184e-01	0.07042779	0.06983238	0.07070173	1.15225593940639
521	5	rs13478546	136533611	0	A	G	0.466	3.565224e-02	0.03100942	-472.9116	2.564667e-01	2.536825e-01	0.2505904	0.2523386	0.2543827	0.601035570639897
523	5	rs4225536	138457140	0	G	A	0.467	3.116494e-02	0.03067418	-473.0534	2.543070e-01	2.515709e-01	0.309927	0.3109054	0.3122714	0.508740587554747
525	5	rs3656197	141782216	0	A	G	0.401	2.421928e-02	0.02888568	-473.2153	2.511710e-01	2.490562e-01	0.4020187	0.4017952	0.4023846	0.395753745129643
527	5	rs3718776	149590652	0	A	G	0.451	3.832620e-02	0.02668959	-472.5335	2.492979e-01	2.478572e-01	0.1513811	0.1505669	0.1512096	0.819928343317342
529	6	rs3661828	3466870	0	A	G	0.468	1.906779e-02	0.03342671	-473.4025	2.478297e-01	2.445749e-01	0.5685372	0.5665276	0.5674982	0.245241113691865
531	6	rs13478602	3847192	0	A	C	0.468	1.906779e-02	0.03342671	-473.4025	2.478297e-01	2.445749e-01	0.5685372	0.5665276	0.5674982	0.245241113691865
533	6	rs6172481	4658029	0	C	A	0.472	1.483007e-02	0.03383071	-473.4694	2.482128e-01	2.448694e-01	0.661239	0.6589283	0.6599071	0.179641539575338
535	6	rs3699833	6435777	0	G	A	0.475	-3.171775e-03	0.0341735	-473.5629	2.510696e-01	2.477107e-01	0.9260739	0.9295903	0.9299008	0.0333543555625304
537	6	rs3678711	14289843	0	G	A	0.458	-8.675908e-03	0.03770803	-473.541	2.518850e-01	2.481107e-01	0.8180856	0.8204838	0.8208626	0.0872012517533017
539	6	rs13478641	16061004	0	A	G	0.455	-3.175899e-03	0.03768915	-473.5634	2.511023e-01	2.473675e-01	0.9328657	0.9343776	0.9344471	0.0301808749535548
541	6	rs3655269	17972617	0	A	G	0.451	-7.812121e-03	0.03795995	-473.5462	2.517101e-01	2.479664e-01	0.8369985	0.8392519	0.8395647	0.0772753203129606
543	6	rs13478656	21943927	0	A	G	0.461	1.895675e-02	0.03924737	-473.4492	2.499665e-01	2.463269e-01	0.6292188	0.6277377	0.6279868	0.201198309865845
545	6	rs3671709	25814202	0	A	G	0.463	2.136943e-02	0.0411449	-473.4303	2.489797e-01	2.451728e-01	0.6036417	0.6014127	0.6020954	0.219220766486984
547	6	rs13478677	27951180	0	G	A	0.477	-8.377340e-03	0.04192096	-473.5478	2.524255e-01	2.483061e-01	0.8416575	0.8456403	0.8462324	0.0748646022306415
549	6	gnf06.026.418	29410952	0	A	G	0.476	-1.324294e-02	0.04208361	-473.5193	2.534274e-01	2.492736e-01	0.7530828	0.7579265	0.7591197	0.123157271334245
551	6	rs13478697	32850650	0	G	A	0.47	-2.572802e-02	0.04216069	-473.3851	2.555277e-01	2.513616e-01	0.5418724	0.5466509	0.5487926	0.266102968996761
553	6	rs13478705	34507506	0	A	G	0.469	-8.601548e-03	0.04230216	-473.5468	2.521829e-01	2.480070e-01	0.8389225	0.8416396	0.8419826	0.0762781576182142
555	6	rs13478719	38545339	0	A	G	0.469	-5.265000e-03	0.04230037	-473.5597	2.520600e-01	2.478978e-01	0.9009758	0.9052459	0.9056527	0.0452868739128437
557	6	gnf06.037.785	40799296	0	A	G	0.471	-7.408515e-05	0.04228727	-473.5668	2.512709e-01	2.471225e-01	0.9986026	0.9975444	0.9975537	0.000607307533679967
559	6	rs13478727	43826812	0	C	A	0.472	2.291619e-02	0.04230743	-473.4183	2.488558e-01	2.448358e-01	0.5881994	0.5857491	0.5865997	0.230475422836127
561	6	rs13478745	49042801	1	A	G	0.476	6.693791e-02	0.0428756	-472.3469	2.527783e-01	2.486090e-01	0.1188562	0.1182956	0.1189805	0.924978158861693
563	6	rs13478753	51197310	0	G	A	0.47	4.309372e-02	0.0429834	-473.0611	2.478867e-01	2.438697e-01	0.3163632	0.3145915	0.3155479	0.499814040238929
565	6	rs13478761	53751688	0	A	G	0.473	4.242192e-02	0.04334695	-473.0848	2.478473e-01	2.438038e-01	0.3280342	0.3262135	0.3272025	0.484080875504805
567	6	CEL.6_57082524	57110044	0	A	G	0.482	3.764844e-02	0.04320782	-473.1847	2.494859e-01	2.452194e-01	0.3838247	0.3820345	0.3826273	0.415867080855003
569	6	rs13478780	59523352	0	C	G	0.48	7.153251e-02	0.04343319	-472.213	2.556262e-01	2.512629e-01	0.09994721	0.09987782	0.1007405	1.00022932459255
571	6	rs13478783	60591378	0	G	A	0.48	8.424298e-02	0.04358705	-471.7114	2.603945e-01	2.559321e-01	0.05360782	0.05406028	0.05514618	1.27077185330856
573	6	rs6378343	63823083	0	C	A	0.484	4.128284e-02	0.0428294	-473.0995	2.491198e-01	2.449763e-01	0.3353827	0.3336799	0.3343406	0.474459343305104
575	6	rs13478801	65107801	0	G	A	0.483	3.282145e-02	0.04269717	-473.2691	2.491726e-01	2.450708e-01	0.442289	0.4403537	0.4409851	0.354293861667491
577	6	mhcCD8b4	71328252	0	G	A	0.483	3.382863e-02	0.04216936	-473.2431	2.498168e-01	2.458469e-01	0.4226627	0.4210746	0.4215158	0.374006076985136
579	6	rs3672029	75395671	0	A	C	0.486	1.083679e-02	0.04167713	-473.5323	2.500700e-01	2.462515e-01	0.7949148	0.7927511	0.7930519	0.0996794170954072
581	6	rs3699367	76439562	0	C	A	0.487	1.564329e-02	0.04153417	-473.4949	2.497813e-01	2.460186e-01	0.7065403	0.7045565	0.7049117	0.15086306160245
583	6	CEL.6_86289708	85961013	0	A	T	0.491	-1.276503e-02	0.04085665	-473.5183	2.509292e-01	2.479138e-01	0.7547891	0.7555419	0.755773	0.122174380160569
585	6	rs13478882	89665032	0	G	A	0.493	-5.483306e-02	0.04075873	-472.6715	2.587077e-01	2.556775e-01	0.1788944	0.1808537	0.1832133	0.747403254106545
587	6	rs6285738	93535974	0	A	G	0.491	-2.569968e-02	0.04058322	-473.3674	2.523981e-01	2.494457e-01	0.5267397	0.5277729	0.5285486	0.278403947939888
589	6	rs4138572	98413525	0	G	A	0.489	-5.274609e-02	0.04046835	-472.7211	2.555045e-01	2.525903e-01	0.192804	0.1934196	0.1947994	0.714883960267694
591	6	rs3718735	101122513	0	G	A	0.484	-3.754584e-02	0.04088364	-473.1459	2.527052e-01	2.496452e-01	0.3586989	0.3588801	0.3596307	0.445269955146343
593	6	rs6208251	104888938	0	A	G	0.478	-4.077504e-03	0.04253675	-473.5621	2.508106e-01	2.471061e-01	0.9236563	0.923262	0.9232865	0.0344896032189834
595	6	rs13478952	106305503	0	A	G	0.478	-1.228180e-02	0.04260153	-473.5253	2.511298e-01	2.474237e-01	0.7731934	0.7732768	0.7733758	0.111711861777233
597	6	rs3670475	109952189	0	C	A	0.474	-8.889034e-03	0.04308883	-473.5455	2.512022e-01	2.472845e-01	0.8366108	0.8366783	0.8367389	0.0774765333124889
599	6	rs13478971	111299793	0	C	G	0.471	-1.608651e-02	0.04336729	-473.4985	2.520317e-01	2.480825e-01	0.7107797	0.7118324	0.7121168	0.148264984220531
601	6	rs6401637	116090323	0	G	A	0.473	2.995786e-03	0.04333468	-473.5643	2.510718e-01	2.470788e-01	0.9449018	0.9442509	0.9442723	0.0246133236961895
603	6	mCV23042866	116756728	0	C	A	0.474	6.284990e-03	0.0433434	-473.5562	2.510336e-01	2.470464e-01	0.8847426	0.8841195	0.8841605	0.0531830611206324
605	6	rs3695724	120007150	0	T	A	0.473	5.589909e-03	0.04322866	-473.558	2.506066e-01	2.466634e-01	0.8971436	0.894836	0.8950045	0.0471380366703137
607	6	rs13479006	121299359	0	G	A	0.472	4.472754e-04	0.04277917	-473.5667	2.509457e-01	2.470728e-01	0.9916604	0.9887319	0.9887613	0.00363702911292859
609	6	gnf06.122.747	124056494	0	A	G	0.468	-1.383815e-03	0.04261541	-473.5664	2.516607e-01	2.473056e-01	0.9741033	0.978273	0.9783584	0.0113949853789407
611	6	rs13479014	125048587	0	G	A	0.465	-5.270230e-03	0.04290856	-473.56	2.523866e-01	2.479233e-01	0.9022758	0.9071411	0.9075803	0.0446606907176826
613	6	rs6389420	127044118	0	G	A	0.461	2.529763e-04	0.04310273	-473.5667	2.517638e-01	2.470963e-01	0.9953185	0.9920362	0.9920543	0.00203792361747882
615	6	rs3681620	128004531	1	G	A	0.466	1.785653e-02	0.0435993	-473.4823	2.516780e-01	2.467675e-01	0.6822348	0.6809669	0.6811136	0.16606613150953
617	6	CEL.6_130920075	130238158	0	C	A	0.467	1.624705e-02	0.04364803	-473.497	2.518943e-01	2.469000e-01	0.709818	0.7087581	0.708877	0.148852991743068
619	6	rs3722480	131308308	2	A	G	0.467	1.857000e-02	0.04365087	-473.4757	2.518786e-01	2.469179e-01	0.6706403	0.6696081	0.6697447	0.173510352574743
621	6	rs6339546	133967733	0	G	A	0.467	1.602616e-02	0.04353758	-473.4985	2.518642e-01	2.468620e-01	0.7128932	0.7117608	0.7118824	0.146975527826724
623	6	rs13479053	134251233	0	G	A	0.466	1.457930e-02	0.04344998	-473.51	2.518438e-01	2.468494e-01	0.7373012	0.7361286	0.7362418	0.132355059257143
625	6	rs3023102	135382937	0	A	G	0.464	2.685538e-02	0.04243086	-473.3661	2.522235e-01	2.474812e-01	0.5269603	0.5264166	0.5266536	0.278222102321386
627	6	rs13479063	136390263	0	A	C	0.467	2.525136e-02	0.04197973	-473.3853	2.517492e-01	2.471566e-01	0.5476631	0.5468215	0.5470305	0.261486519626712
629	6	rs3672808	139857209	0	A	G	0.456	1.423636e-02	0.03836071	-473.4969	2.495335e-01	2.458870e-01	0.7106445	0.7085435	0.7089657	0.148347600816098
631	6	rs3658783	144315226	0	G	A	0.47	5.571590e-02	0.03344659	-472.1791	2.528255e-01	2.503474e-01	0.0961285	0.09573169	0.09651203	1.01714783441533
633	6	rs3711088	148311946	0	G	C	0.477	2.929165e-02	0.03112345	-473.1223	2.487211e-01	2.464868e-01	0.3469059	0.3457495	0.3461773	0.459788313834349
635	6	gnf06.149.306	149265814	0	C	A	0.478	3.000387e-02	0.0311068	-473.0999	2.485803e-01	2.463595e-01	0.3350553	0.333884	0.3343342	0.474883507880136
637	7	rs3700068	4235946	0	G	A	0.458	1.943379e-02	0.03262009	-473.3877	2.482863e-01	2.449736e-01	0.5514976	0.5495761	0.5503089	0.258456373176691
639	7	rs3714915	4366830	0	C	A	0.458	1.943379e-02	0.03262009	-473.3877	2.482863e-01	2.449736e-01	0.5514976	0.5495761	0.5503089	0.258456373176691
641	7	rs6384973	5085202	0	G	C	0.459	2.420916e-02	0.03296726	-473.2951	2.479695e-01	2.445381e-01	0.46295	0.4610845	0.4619294	0.334465911566671
643	7	rs3658362	13076810	0	C	A	0.476	2.447199e-02	0.03448853	-473.3128	2.461101e-01	2.422072e-01	0.4781714	0.4759868	0.4784006	0.320416403112814
645	7	rs13479139	16561932	0	G	A	0.481	1.937006e-02	0.03492681	-473.4108	2.466419e-01	2.425614e-01	0.5793252	0.5764936	0.5792709	0.23707757976452
647	7	rs6361142	17649315	0	G	A	0.482	1.213398e-02	0.03485384	-473.5044	2.481249e-01	2.440131e-01	0.7278244	0.7238854	0.7260646	0.137973388969995
649	7	gnf07.013.809	19403006	0	G	A	0.482	1.768114e-02	0.03480311	-473.4356	2.470936e-01	2.430377e-01	0.6115654	0.6085435	0.6110289	0.213557093263215
651	7	rs13479153	24937916	0	A	G	0.49	-4.612015e-02	0.03438492	-472.6657	2.426263e-01	2.390237e-01	0.1801945	0.1794465	0.1816912	0.744258468940216
653	7	CEL.7_17114061	28155257	0	A	G	0.481	-7.306065e-02	0.03313458	-471.1437	2.371282e-01	2.342988e-01	0.02773101	0.02770659	0.02878525	1.55703431255561
655	7	rs4226499	28832210	0	G	A	0.482	-7.055369e-02	0.03316644	-471.312	2.369623e-01	2.341349e-01	0.03369373	0.03370567	0.03496668	1.47245090861671
657	7	rs3719256	44538647	0	A	G	0.459	-4.010153e-02	0.03705017	-472.9783	2.473196e-01	2.442208e-01	0.2794093	0.2779953	0.2788362	0.553759142704786
659	7	rs8255275	46167009	0	G	A	0.463	-5.487243e-02	0.03865169	-472.5561	2.497275e-01	2.462366e-01	0.1560822	0.1550933	0.1557386	0.806646622130154
661	7	rs8260975	46427408	0	A	C	0.461	-5.895802e-02	0.03875235	-472.4076	2.515739e-01	2.480458e-01	0.1285404	0.1278483	0.1285103	0.890960352958974
663	7	CEL.7_36725559	49282547	0	C	G	0.457	-4.177150e-02	0.03946329	-473.0063	2.525282e-01	2.487137e-01	0.2901411	0.2897312	0.2903093	0.537390746761249
665	7	rs13479251	52404953	0	G	A	0.448	-4.199328e-02	0.04163483	-473.0564	2.512354e-01	2.469317e-01	0.3134571	0.3123482	0.3127944	0.503821888671091
667	7	rs3718641	53706896	0	A	G	0.447	-4.292586e-02	0.0416771	-473.0344	2.509759e-01	2.466716e-01	0.3033287	0.3021303	0.3025969	0.518086496178133
669	7	rs3663313	56132740	0	G	C	0.443	-4.969404e-02	0.04240086	-472.8776	2.509762e-01	2.465751e-01	0.2415324	0.240379	0.240923	0.617024603225531
671	7	rs13479277	58709343	0	C	G	0.463	-2.848826e-02	0.04223131	-473.3382	2.513171e-01	2.467759e-01	0.5001332	0.498939	0.4991996	0.30091431502198
673	7	mCV23423763	60967058	0	A	C	0.461	-4.467270e-02	0.04305401	-473.0288	2.536707e-01	2.489056e-01	0.2997611	0.2996264	0.3002237	0.523224726229132
675	7	rs3679779	64400284	0	A	G	0.46	-2.026080e-02	0.04312792	-473.4554	2.511318e-01	2.463609e-01	0.6386334	0.6369069	0.6371456	0.194748371959465
677	7	rs3714908	64512834	0	G	A	0.46	-1.386537e-02	0.04314935	-473.5143	2.511550e-01	2.463760e-01	0.7480381	0.7459725	0.7461985	0.126076281549487
679	7	rs6160140	66281288	0	G	A	0.458	1.580772e-02	0.04250609	-473.5004	2.544018e-01	2.497067e-01	0.7100677	0.715594	0.717023	0.148700242358734
681	7	rs3705155	68522719	1	C	A	0.469	3.007432e-02	0.04125489	-473.3089	2.575857e-01	2.532974e-01	0.4662154	0.4726978	0.4761296	0.331413384988417
683	7	rs13479319	69796495	2	A	C	0.469	2.175241e-04	0.0407163	-473.5668	2.513398e-01	2.471487e-01	0.9957387	0.9972344	0.9972367	0.00185461342025789
685	7	rs13479324	70843941	0	A	G	0.467	3.242006e-02	0.04092041	-473.2575	2.558054e-01	2.516099e-01	0.4284298	0.4315701	0.433352	0.36812032886387
687	7	rs3676254	72686265	0	G	A	0.466	4.384006e-02	0.04096103	-473.0038	2.588640e-01	2.546544e-01	0.2848024	0.2886446	0.2914866	0.545456355265642
689	7	rs13479338	74058985	0	G	A	0.462	2.347256e-02	0.03976665	-473.3937	2.528870e-01	2.490194e-01	0.5551793	0.5563428	0.5569483	0.25556673503045
691	7	rs13479347	76287673	0	C	A	0.48	3.882886e-02	0.03775833	-473.0382	2.526567e-01	2.491359e-01	0.3040849	0.3038628	0.3045009	0.517005145161676
693	7	rs13479375	84269003	0	A	G	0.487	4.228305e-02	0.03676788	-472.9044	2.513937e-01	2.481225e-01	0.2504764	0.2497287	0.250285	0.601233187292172
695	7	rs4226783	92932955	2	G	C	0.493	5.071627e-02	0.03632788	-472.592	2.528535e-01	2.495494e-01	0.163068	0.1626343	0.1633818	0.787631255311209
697	7	rs13479414	95502908	0	G	A	0.498	5.869640e-02	0.03674783	-472.2911	2.533764e-01	2.499514e-01	0.1105864	0.1102026	0.1109685	0.956298279614739
699	7	rs3699086	96102709	0	C	A	0.495	6.166223e-02	0.03651913	-472.14	2.522615e-01	2.488608e-01	0.091694	0.09117141	0.09186052	1.0376590814744
701	7	rs3713052	101769676	0	C	A	0.434	5.185219e-03	0.03673253	-473.557	2.509884e-01	2.473838e-01	0.8877767	0.888569	0.8886369	0.0516962573667642
703	7	rs3673653	107076436	0	G	A	0.448	1.203747e-02	0.03679762	-473.5137	2.518120e-01	2.478580e-01	0.7436552	0.7445647	0.7447731	0.128628380915142
705	7	rs6386601	107602853	0	A	C	0.449	1.591238e-02	0.03681533	-473.4742	2.523462e-01	2.483783e-01	0.665693	0.6669312	0.6673156	0.176726009786134
707	7	rs13479461	111948552	0	A	C	0.446	5.267764e-03	0.03676032	-473.5566	2.511454e-01	2.472463e-01	0.8860879	0.8863142	0.8863559	0.0525231939239645
709	7	rs6194926	114366061	0	A	G	0.439	4.865047e-03	0.03672882	-473.5579	2.509460e-01	2.470927e-01	0.8946538	0.8942227	0.8942569	0.0483449890824497
711	7	rs13479477	117238480	0	A	C	0.44	-2.755562e-03	0.03581937	-473.5639	2.507517e-01	2.472145e-01	0.9386983	0.9391118	0.939136	0.0274739686487792
713	7	rs3709679	120128031	0	A	C	0.462	1.585219e-02	0.03346028	-473.4548	2.510528e-01	2.480593e-01	0.635795	0.6360232	0.6362972	0.196682891773476
715	7	CEL.7_115892950	128414875	0	A	G	0.474	1.371386e-02	0.03145887	-473.4711	2.487350e-01	2.463025e-01	0.6630013	0.6617736	0.6620226	0.178485620038254
717	7	rs13479522	129035693	0	G	A	0.478	1.584622e-02	0.03148645	-473.4394	2.488466e-01	2.464100e-01	0.6149077	0.6137393	0.6139753	0.211190068596963
719	7	rs3716088	132998156	1	C	A	0.425	-6.726895e-03	0.02855351	-473.539	2.489642e-01	2.472389e-01	0.8138099	0.8135378	0.8136024	0.0894770312568563
721	7	rs3663988	139319168	0	A	G	0.423	1.939575e-02	0.02679349	-473.3048	2.504810e-01	2.491119e-01	0.4693331	0.4691703	0.4697711	0.328518815827072
723	8	rs13479619	15279371	0	G	A	0.375	6.604041e-02	0.03595071	-471.9136	2.283367e-01	2.250366e-01	0.06657286	0.06901137	0.07396094	1.17670278516133
725	8	rs3657963	16536622	0	C	A	0.374	5.420849e-02	0.036514	-472.4938	2.295802e-01	2.261078e-01	0.1380322	0.1429517	0.1522033	0.860019590040275
727	8	gnf08.014.711	17579118	1	G	A	0.373	5.502217e-02	0.03692342	-472.4871	2.291705e-01	2.256418e-01	0.1365608	0.1417026	0.151279	0.864673947703459
729	8	mCV24845756	20923450	0	A	C	0.376	5.570577e-02	0.03748722	-472.4942	2.289074e-01	2.251434e-01	0.1376619	0.1430152	0.1531717	0.86118624063859
731	8	rs4140004	22532754	0	G	A	0.384	5.414846e-02	0.0387668	-472.6203	2.295251e-01	2.256029e-01	0.1628562	0.1688795	0.1804381	0.788195703021537
733	8	rs3661760	23447294	0	C	A	0.384	5.584053e-02	0.03879317	-472.5621	2.289335e-01	2.250114e-01	0.1504036	0.1563323	0.1675752	0.822741768522146
735	8	rs13479656	25532421	0	A	G	0.392	5.850512e-02	0.04023352	-472.5247	2.335844e-01	2.296146e-01	0.1462872	0.1488272	0.1556311	0.834793672593511
737	8	CEL.8_25963079	27175290	0	T	A	0.395	6.691548e-02	0.04016085	-472.1918	2.342101e-01	2.302492e-01	0.09605492	0.0972621	0.1014863	1.01748038536629
739	8	rs13479673	29234307	0	G	A	0.399	2.717057e-02	0.04172577	-473.3561	2.410921e-01	2.370342e-01	0.5151176	0.5163012	0.5266268	0.288093611345783
741	8	rs4227096	31261495	0	A	C	0.399	2.149170e-02	0.04207602	-473.4361	2.427587e-01	2.386176e-01	0.6096396	0.6092432	0.6191802	0.214926830541637
743	8	rs3706948	31865138	0	G	A	0.399	3.119763e-02	0.04197654	-473.2943	2.393025e-01	2.352290e-01	0.4575621	0.4604041	0.4723358	0.339549955461817
745	8	CEL.8_33812776	34853346	0	A	G	0.41	1.101814e-01	0.04020298	-469.848	2.290764e-01	2.253944e-01	0.006264425	0.006387724	0.007011465	2.20311878592879
747	8	rs3665028	36194351	0	A	G	0.408	1.052711e-01	0.04035763	-470.1951	2.302944e-01	2.266531e-01	0.009259342	0.009409728	0.01020552	2.0334198746488
749	8	rs3667738	38492075	0	T	A	0.428	7.863358e-02	0.03998456	-471.6577	2.307229e-01	2.271225e-01	0.04956353	0.05070137	0.05389674	1.30483776999318
751	8	rs13479716	39709256	0	T	A	0.43	8.504299e-02	0.03997095	-471.3278	2.309285e-01	2.273496e-01	0.03366383	0.0343368	0.03656343	1.47283647501376
753	8	rs3703811	40656172	0	G	A	0.43	8.504299e-02	0.03997095	-471.3278	2.309285e-01	2.273496e-01	0.03366383	0.0343368	0.03656343	1.47283647501376
755	8	rs3707439	58950210	0	G	A	0.365	3.229604e-02	0.04515958	-473.3091	2.451098e-01	2.412308e-01	0.474716	0.4728357	0.4761167	0.323566130416445
757	8	rs3672639	61221786	0	G	A	0.364	2.994909e-02	0.04544818	-473.3477	2.454679e-01	2.415435e-01	0.510097	0.5079741	0.5112555	0.292347230648929
759	8	rs13479793	61982261	0	A	G	0.367	3.477393e-02	0.04601893	-473.2786	2.468232e-01	2.426451e-01	0.4500778	0.4477474	0.4496381	0.346712408024136
761	8	rs6372901	64125194	4	A	G	0.363	2.738930e-02	0.04691505	-473.3939	2.475049e-01	2.431035e-01	0.5595099	0.5564838	0.5585457	0.252192224636377
763	8	rs13479807	65617851	0	A	G	0.363	2.613470e-02	0.04723898	-473.4112	2.478845e-01	2.433783e-01	0.5802456	0.5770311	0.5789492	0.23638814411283
765	8	rs13479811	67053305	0	A	G	0.363	2.009470e-02	0.04739661	-473.4747	2.483049e-01	2.437899e-01	0.6716986	0.6678332	0.6698602	0.172825556886521
767	8	rs3656875	68196791	0	A	G	0.363	1.151798e-02	0.04700929	-473.5353	2.494784e-01	2.450407e-01	0.8065056	0.801771	0.8031847	0.0933926127255403
769	8	rs3699406	69962170	0	G	A	0.361	-1.377819e-02	0.04726937	-473.5277	2.546034e-01	2.501615e-01	0.7707555	0.7797984	0.7823077	0.113083367527658
771	8	rs3667475	71464208	0	G	A	0.372	-6.898372e-03	0.04572848	-473.5568	2.528188e-01	2.485752e-01	0.8801268	0.8876123	0.8887753	0.05545475447114
773	8	rs13479830	72979249	0	G	A	0.371	-1.235092e-02	0.04540166	-473.5327	2.540127e-01	2.499882e-01	0.7856616	0.7940696	0.7964684	0.104764472915496
775	8	rs4227253	75127056	0	A	G	0.383	-1.071636e-02	0.04320943	-473.5372	2.521234e-01	2.486761e-01	0.8041885	0.8078196	0.8086264	0.0946421416562014
777	8	rs3698093	78025334	0	A	G	0.437	-1.327306e-02	0.0409243	-473.5159	2.528606e-01	2.491879e-01	0.7457686	0.7497158	0.7507864	0.127395906217152
779	8	rs4227276	80985464	0	A	G	0.415	1.351722e-02	0.04057648	-473.5117	2.518070e-01	2.478824e-01	0.739121	0.7400237	0.7402402	0.131284458316029
781	8	rs13479863	82939762	0	C	A	0.416	1.515665e-02	0.0404643	-473.4973	2.521705e-01	2.482015e-01	0.7080774	0.7093684	0.709698	0.149919266949163
783	8	rs13479871	85066319	0	G	A	0.414	8.041539e-03	0.04055818	-473.5474	2.515246e-01	2.475420e-01	0.8428812	0.8438743	0.8439881	0.0742336327539692
785	8	rs6257357	85547561	0	A	G	0.414	8.041539e-03	0.04055818	-473.5474	2.515246e-01	2.475420e-01	0.8428812	0.8438743	0.8439881	0.0742336327539692
787	8	rs13479882	87103241	0	G	A	0.414	1.337530e-02	0.04050074	-473.5128	2.519576e-01	2.479858e-01	0.7412959	0.7424558	0.7427099	0.130008401891343
789	8	rs4137596	94689597	0	A	G	0.399	3.210409e-03	0.0406706	-473.5638	2.511808e-01	2.472753e-01	0.9371019	0.9380506	0.9380879	0.0282131815759287
791	8	rs6287320	97392824	0	A	G	0.399	7.715595e-03	0.04085883	-473.5495	2.521144e-01	2.478658e-01	0.8502681	0.8527398	0.853007	0.0704441142950291
793	8	rs3706149	101419945	0	C	A	0.4	4.569299e-03	0.04099176	-473.5608	2.518365e-01	2.474702e-01	0.9112717	0.9132333	0.9133386	0.0403521167501853
795	8	rs3669235	102050268	1	A	G	0.399	1.222974e-02	0.04117193	-473.5238	2.527692e-01	2.484041e-01	0.7665099	0.7692687	0.7697606	0.115482231562894
797	8	rs13479956	102332497	0	G	A	0.399	1.152414e-02	0.04118488	-473.5287	2.527380e-01	2.483395e-01	0.7796896	0.7825133	0.7829824	0.108078258639059
799	8	rs3705275	103336314	0	A	G	0.399	7.685821e-03	0.04069933	-473.5496	2.521309e-01	2.478966e-01	0.8502615	0.8528535	0.8531399	0.0704474854137447
801	8	gnf08.108.032	106806405	0	A	G	0.405	1.225155e-02	0.0384154	-473.5172	2.525184e-01	2.487664e-01	0.7498655	0.7528686	0.7535853	0.125016627069775
803	8	rs3662808	109412322	0	A	G	0.41	-1.781389e-03	0.03567813	-473.5653	2.500506e-01	2.468410e-01	0.9601907	0.9573948	0.9575409	0.0176425047386937
805	8	rs6237645	110017519	5	A	G	0.41	-6.403266e-03	0.03551432	-473.55	2.494166e-01	2.463439e-01	0.8569605	0.8548428	0.8551608	0.0670391956116729
807	8	rs13479995	113712788	0	C	A	0.416	4.855952e-02	0.0332152	-472.4949	2.472829e-01	2.445678e-01	0.1441301	0.1431442	0.1439081	0.841245312046452
809	8	gnf08.118.027	116807905	0	G	A	0.413	3.885874e-02	0.03315851	-472.8774	2.463733e-01	2.434667e-01	0.2415713	0.2403043	0.2413039	0.61695466356089
811	8	rs13480014	118583194	0	A	G	0.423	3.154444e-02	0.03303161	-473.1084	2.477020e-01	2.445051e-01	0.3398683	0.3383215	0.3391039	0.468689340792335
813	8	rs3708073	121760233	0	T	A	0.427	1.963582e-02	0.03278763	-473.3857	2.478363e-01	2.444012e-01	0.5494175	0.5473128	0.548358	0.260097511583836
815	8	rs6377872	122350961	0	A	T	0.426	2.550150e-02	0.03285567	-473.2634	2.478581e-01	2.444339e-01	0.437872	0.4360493	0.4369147	0.358652825153347
817	8	rs6400423	126582425	0	G	A	0.44	2.082731e-02	0.03123404	-473.343	2.486578e-01	2.456693e-01	0.5050765	0.5035445	0.5039955	0.296642837699786
819	8	rs3697596	127830309	0	G	A	0.437	1.257289e-02	0.03093893	-473.4833	2.484318e-01	2.455672e-01	0.6845702	0.6827652	0.6833314	0.164582010043665
821	9	mCV25073238	10573030	0	G	A	0.349	-2.003060e-02	0.03032462	-473.3481	2.492798e-01	2.476120e-01	0.5090917	0.5083668	0.5086284	0.29320398344505
823	9	rs13480071	12359772	0	A	G	0.348	-2.803209e-02	0.03039044	-473.1409	2.504879e-01	2.487861e-01	0.3565899	0.3560355	0.3565808	0.447830961879638
825	9	rs13480122	31156626	0	G	A	0.428	-2.483450e-02	0.03458334	-473.308	2.491514e-01	2.469258e-01	0.4728948	0.4718817	0.472158	0.325235461505238
827	9	rs3655898	33679585	0	G	A	0.493	9.113339e-03	0.03806571	-473.5383	2.510099e-01	2.474788e-01	0.8108465	0.8112512	0.8113506	0.0910613535725907
829	9	rs3711756	34458844	0	G	A	0.494	9.360451e-03	0.03812206	-473.5367	2.509578e-01	2.473973e-01	0.8061	0.8062826	0.8063676	0.0936110788471691
831	9	UT_9_35.918713	35212457	2	G	A	0.49	4.819032e-03	0.03924972	-473.5592	2.509673e-01	2.471411e-01	0.9023121	0.9020961	0.9021264	0.0446432187068205
833	9	rs13480141	36947063	0	G	A	0.488	2.435919e-02	0.04014264	-473.3834	2.526106e-01	2.485817e-01	0.5441397	0.5447519	0.5451894	0.264289587157956
835	9	rs13480150	39724362	0	A	G	0.487	1.560425e-02	0.04018976	-473.4913	2.513839e-01	2.473820e-01	0.6979203	0.6976735	0.6977976	0.156194169420518
837	9	rs3714664	40707064	2	A	G	0.486	2.481727e-02	0.04063366	-473.3804	2.520075e-01	2.480978e-01	0.5415287	0.5415566	0.5418692	0.266378521640076
839	9	rs4135590	42988103	0	G	A	0.463	-1.094632e-02	0.04212046	-473.5336	2.520794e-01	2.479756e-01	0.79502	0.7968442	0.7971187	0.0996219458336135
841	9	rs13462199	44636817	1	G	A	0.455	8.130117e-04	0.04301545	-473.5666	2.512307e-01	2.470964e-01	0.9849251	0.9834791	0.9834917	0.00659679477498389
843	9	rs13480173	46528572	0	G	A	0.453	1.761064e-02	0.04365296	-473.4853	2.515678e-01	2.473366e-01	0.6867409	0.686404	0.6865299	0.163207086703134
845	9	rs6395817	47415487	0	G	A	0.452	2.652471e-02	0.04392258	-473.3851	2.526907e-01	2.484443e-01	0.5460778	0.5466025	0.5469986	0.262745478717108
847	9	gnf09.042.496	48209327	0	G	A	0.447	1.467260e-02	0.04410282	-473.5114	2.515481e-01	2.473626e-01	0.739452	0.7393309	0.7394347	0.13109001208184
849	9	rs13480186	50181089	0	A	G	0.449	1.811426e-02	0.04401903	-473.4821	2.515208e-01	2.475240e-01	0.6808055	0.6807147	0.6808629	0.166976944389388
851	9	rs3723670	52514797	0	C	A	0.452	1.002067e-02	0.0432662	-473.54	2.511754e-01	2.473009e-01	0.8169021	0.8169214	0.8169902	0.0878299875035512
853	9	rs3666398	56586960	0	A	G	0.459	1.890055e-02	0.04283348	-473.4701	2.521651e-01	2.483341e-01	0.6591428	0.6601654	0.6605328	0.181020487479334
855	9	rs13480217	57818920	1	A	G	0.46	2.918207e-02	0.04289856	-473.3374	2.536848e-01	2.498945e-01	0.4965318	0.4982105	0.4991659	0.304052932219413
857	9	rs6224703	59987366	0	G	A	0.459	3.710479e-02	0.04283137	-473.196	2.556707e-01	2.519410e-01	0.3865773	0.3891974	0.3910074	0.412763651534007
859	9	rs3714012	61156533	1	A	G	0.461	3.291244e-02	0.04260972	-473.2709	2.540777e-01	2.505249e-01	0.4400886	0.441777	0.4429566	0.356459881201239
861	9	rs3655717	65465164	0	G	A	0.473	-4.390066e-02	0.04182699	-473.014	2.497296e-01	2.464790e-01	0.2942192	0.2930374	0.293524	0.531328989725506
863	9	rs6174757	68138488	0	A	C	0.469	-2.509277e-02	0.04180341	-473.3852	2.486987e-01	2.454730e-01	0.5484998	0.5467821	0.5472966	0.260823526446448
865	9	rs6355445	69962379	0	G	A	0.446	-3.944346e-02	0.0421748	-473.1272	2.460039e-01	2.427614e-01	0.3499389	0.3484131	0.3498653	0.456007777676223
867	9	rs3721056	71032447	0	A	G	0.429	-2.463245e-02	0.04314497	-473.4021	2.462505e-01	2.427470e-01	0.568207	0.5660319	0.5685025	0.245493420309233
869	9	rs13480271	72828858	0	A	G	0.43	-2.059909e-02	0.04319407	-473.4515	2.465169e-01	2.429918e-01	0.633562	0.6310629	0.6337571	0.198210878901548
871	9	rs3724833	74888070	0	A	G	0.418	-1.299457e-02	0.04430348	-473.5222	2.472674e-01	2.434432e-01	0.7693602	0.7652036	0.7687295	0.113870284064371
873	9	rs13480285	76573593	0	A	G	0.431	-3.608732e-02	0.04372093	-473.2252	2.430359e-01	2.391937e-01	0.4093817	0.4085316	0.4132383	0.387871574879793
875	9	gnf09.074.193	80055175	0	A	G	0.433	-2.262570e-02	0.04444584	-473.4356	2.448671e-01	2.407509e-01	0.6108443	0.6084914	0.6142132	0.214069474320443
877	9	rs3676124	83120332	0	A	G	0.433	-4.675313e-02	0.04480786	-473.0238	2.402385e-01	2.360247e-01	0.2970617	0.2973872	0.3034643	0.527153337933406
879	9	rs3695050	85155754	0	A	G	0.432	-7.336373e-02	0.04493275	-472.2388	2.375329e-01	2.332727e-01	0.1029032	0.1031599	0.1064142	0.987571119691082
881	9	rs3700596	86305097	0	G	A	0.433	-6.415157e-02	0.04478816	-472.5482	2.365504e-01	2.322886e-01	0.1524263	0.1535043	0.1587886	0.816940092317728
883	9	rs3669564	87885544	0	C	A	0.434	-6.500818e-02	0.04408835	-472.4875	2.363165e-01	2.321065e-01	0.1407282	0.1417715	0.1467761	0.851618867190472
885	9	gnf09.087.298	90683199	0	A	G	0.432	-5.850915e-02	0.04417958	-472.6955	2.373775e-01	2.330801e-01	0.1857533	0.1868095	0.192611	0.731063462040821
887	9	rs13480345	92227478	0	T	A	0.431	-6.845892e-02	0.0441555	-472.3707	2.371543e-01	2.328793e-01	0.1214269	0.1219389	0.1259114	0.915685092276916
889	9	rs13480351	94284389	0	A	G	0.43	-5.638325e-02	0.04380599	-472.7488	2.353784e-01	2.312018e-01	0.1984151	0.2008858	0.2088386	0.70242527977693
891	9	CEL.9_95875215	96025992	0	A	G	0.44	-6.918774e-02	0.04296636	-472.2905	2.318364e-01	2.277361e-01	0.107719	0.110117	0.116431	0.967707686976994
893	9	rs3689336	96412477	0	G	A	0.442	-6.251764e-02	0.04274269	-472.5178	2.317687e-01	2.276906e-01	0.1439429	0.1474878	0.1559678	0.841809751882579
895	9	rs6385971	99865901	0	G	A	0.442	-7.565827e-02	0.04215642	-471.9761	2.319942e-01	2.280954e-01	0.07306605	0.07448631	0.07870814	1.13628437027312
897	9	rs3717654	101984792	0	G	A	0.464	-8.523561e-02	0.04091925	-471.4033	2.374360e-01	2.336475e-01	0.03755609	0.03751257	0.03893121	1.42531962886109
899	9	rs13480386	103625468	0	G	C	0.463	-9.551924e-02	0.0401081	-470.7347	2.396642e-01	2.360518e-01	0.01746553	0.01731424	0.0179908	1.75781823094915
901	9	rs3711089	105491662	0	C	A	0.468	-9.365410e-02	0.04053156	-470.8978	2.415447e-01	2.377352e-01	0.02109761	0.02086612	0.02154215	1.67576674008626
903	9	rs13480399	106284925	1	A	G	0.467	-6.898347e-02	0.03912312	-472.0107	2.421592e-01	2.385146e-01	0.07822916	0.077709	0.07908889	1.10663133304585
905	9	rs13480407	108683173	0	G	A	0.469	-6.497065e-02	0.03886706	-472.1677	2.424909e-01	2.387988e-01	0.09497909	0.09437304	0.09587263	1.02237199573391
907	9	rs13480413	109876984	0	G	C	0.469	-6.753612e-02	0.03852676	-472.0273	2.439015e-01	2.402887e-01	0.07997827	0.07931442	0.0804315	1.09702799427076
909	9	gnf09.110.002	113291116	0	A	G	0.467	-7.847730e-03	0.03613067	-473.5423	2.485218e-01	2.453063e-01	0.8281028	0.8248044	0.8260365	0.0819157469089618
911	9	rs6320810	115155973	0	G	A	0.456	1.403465e-02	0.03342328	-473.4807	2.527991e-01	2.500806e-01	0.6746629	0.6782465	0.6798697	0.170913171226479
913	9	rs3669563	117918763	0	G	A	0.484	-2.571871e-02	0.03221822	-473.2512	2.541231e-01	2.515735e-01	0.4249452	0.4269647	0.4287009	0.371667072001683
915	9	rs13459114	121915910	0	G	A	0.489	2.425187e-02	0.02944589	-473.2281	2.517159e-01	2.495393e-01	0.4103997	0.4105062	0.4112354	0.386792965363083
917	9	rs6304156	123153990	1	C	G	0.481	8.547674e-03	0.02940966	-473.5243	2.489103e-01	2.468668e-01	0.7713982	0.7706514	0.7707499	0.112721378862483
919	10	rs6185923	4967916	0	G	A	0.461	3.628459e-02	0.03340917	-472.9755	2.437087e-01	2.406210e-01	0.277766	0.2768417	0.2790619	0.55632091524371
921	10	CEL.10_3989939	6359154	0	A	G	0.463	4.052283e-02	0.03345068	-472.831	2.439126e-01	2.407650e-01	0.2260804	0.2251164	0.2269491	0.645737087105393
923	10	rs3721803	7003953	0	G	A	0.432	1.637798e-02	0.03623816	-473.4628	2.475576e-01	2.437182e-01	0.6514206	0.6484477	0.6504254	0.18613851177534
925	10	rs3664101	9609273	0	A	C	0.436	2.794519e-02	0.03720042	-473.282	2.472990e-01	2.431288e-01	0.4527421	0.4504115	0.4519781	0.3441491190511
927	10	rs3685588	10825090	0	A	G	0.436	2.996739e-02	0.03723037	-473.24	2.471746e-01	2.429854e-01	0.4210983	0.4188717	0.4204196	0.375616511850002
929	10	rs3686911	14403385	0	A	C	0.437	2.048645e-02	0.03802146	-473.4194	2.480579e-01	2.437742e-01	0.590161	0.5871689	0.5887787	0.229029493657522
931	10	rs3699409	15800614	2	T	A	0.439	1.281634e-02	0.03814027	-473.5087	2.490005e-01	2.447754e-01	0.7369321	0.7332498	0.7345731	0.132572525646784
933	10	rs3712394	17943551	0	A	G	0.39	-1.073764e-03	0.03966478	-473.5665	2.514171e-01	2.472802e-01	0.9784097	0.9825658	0.9826414	0.00947925033441182
935	10	rs13480527	19616303	0	G	A	0.392	5.062623e-03	0.03989	-473.558	2.502739e-01	2.460993e-01	0.8990389	0.8943587	0.8950314	0.0462215166206632
937	10	rs13459119	20325683	0	A	G	0.396	1.261785e-02	0.03953225	-473.5144	2.493312e-01	2.451854e-01	0.7496717	0.7462848	0.7472654	0.125128883399343
939	10	rs3679120	22921278	0	A	C	0.391	1.934127e-02	0.03965344	-473.4459	2.482963e-01	2.442165e-01	0.6258507	0.6229227	0.6243082	0.203529257683366
941	10	rs13480547	24487562	0	A	G	0.391	1.016754e-02	0.03932532	-473.532	2.492148e-01	2.451543e-01	0.7960472	0.7920927	0.7933098	0.0990611808906985
943	10	rs13480554	25950886	0	G	A	0.392	1.341808e-02	0.03902275	-473.5061	2.483960e-01	2.444633e-01	0.7310445	0.7275177	0.7291562	0.13605618594744
945	10	gnf10.026.889	28957717	0	C	G	0.364	3.047199e-02	0.03902963	-473.2598	2.474685e-01	2.439239e-01	0.4351789	0.4332694	0.4343586	0.361332169917683
947	10	rs13480578	34577852	0	C	A	0.367	3.342147e-02	0.0388955	-473.1953	2.465392e-01	2.431088e-01	0.3904444	0.3887034	0.39011	0.408440801715963
949	10	rs13480579	36198040	0	A	G	0.369	1.946725e-02	0.03879966	-473.4393	2.472967e-01	2.439312e-01	0.6159856	0.6136584	0.6152606	0.210429440292778
951	10	rs3676667	46952581	0	G	A	0.365	2.681473e-02	0.03843786	-473.3218	2.462386e-01	2.432821e-01	0.4856156	0.4839724	0.4855813	0.313707370357231
953	10	rs3696307	53743149	0	C	G	0.363	5.489348e-02	0.03868746	-472.5569	2.468223e-01	2.439867e-01	0.1563061	0.155266	0.1561019	0.806024072878797
955	10	rs13480619	57752462	0	A	G	0.381	3.172689e-02	0.03789233	-473.2143	2.469131e-01	2.440571e-01	0.4026711	0.4011253	0.4021137	0.395049538907387
957	10	CEL.10_58149652	58401503	1	G	A	0.38	2.284856e-02	0.03779922	-473.3826	2.470482e-01	2.441904e-01	0.5456959	0.5439415	0.5451175	0.263049309207627
959	10	rs3723140	66444139	0	G	A	0.384	4.206118e-02	0.03810567	-472.9558	2.498836e-01	2.470813e-01	0.2699993	0.2689697	0.2694675	0.568637361791129
961	10	rs13480638	69444667	0	A	C	0.357	3.574267e-02	0.04056578	-473.1812	2.541471e-01	2.510614e-01	0.3785175	0.37988	0.3811867	0.421914036962477
963	10	CEL.10_71736974	71957978	0	G	A	0.382	-1.180728e-02	0.04199561	-473.5261	2.488795e-01	2.452887e-01	0.7786618	0.7755693	0.7765646	0.108651130628295
965	10	rs13480652	74612426	0	T	A	0.381	-2.885929e-02	0.04247257	-473.3339	2.482427e-01	2.445385e-01	0.4970235	0.4949553	0.4958354	0.303623076701184
967	10	rs13480657	76712846	0	A	C	0.385	-1.296626e-02	0.0433071	-473.5207	2.491132e-01	2.451869e-01	0.7647081	0.7613509	0.7623886	0.116504309619266
969	10	rs3717445	82992865	0	C	G	0.384	-1.241042e-03	0.043767	-473.5662	2.509739e-01	2.468400e-01	0.9773853	0.9719868	0.972198	0.0099341971033174
971	10	rs13480678	84685380	0	G	A	0.386	-1.377269e-02	0.04400662	-473.5162	2.490089e-01	2.448168e-01	0.7543833	0.7505377	0.7519104	0.122407934266122
973	10	rs3679902	85342396	0	G	A	0.386	-1.896817e-02	0.04403177	-473.4721	2.483849e-01	2.441977e-01	0.6667379	0.6634146	0.6649906	0.176044857169267
975	10	rs13480702	91060255	0	G	A	0.386	-1.465339e-02	0.04470634	-473.5116	2.493370e-01	2.451810e-01	0.7431687	0.7398274	0.740792	0.128912589788818
977	10	gnf10.091.965	92973972	0	A	G	0.388	-4.925525e-02	0.04432977	-472.9465	2.494451e-01	2.452891e-01	0.2668439	0.2653737	0.2660081	0.573742720634872
979	10	rs13480712	93516234	0	G	A	0.389	-4.293264e-02	0.04444056	-473.0972	2.485799e-01	2.444155e-01	0.3342922	0.3324816	0.3332863	0.47587375663052
981	10	rs13480716	94516655	0	A	G	0.387	-3.891425e-02	0.04437679	-473.1796	2.485347e-01	2.444184e-01	0.3807926	0.3788587	0.3796845	0.419311499915696
983	10	rs13480722	97649553	0	A	G	0.417	-2.114358e-02	0.04482163	-473.4548	2.511713e-01	2.467632e-01	0.637246	0.6360583	0.6362274	0.195692881921276
985	10	rs3683912	99280201	0	G	A	0.417	-2.074090e-02	0.04515474	-473.4604	2.511276e-01	2.465320e-01	0.6461184	0.6446145	0.6448145	0.189687891052877
987	10	rs3710293	100114798	0	A	G	0.416	-2.664663e-02	0.04496484	-473.3903	2.513769e-01	2.468224e-01	0.553604	0.5524514	0.5526674	0.256800780596725
989	10	rs13480734	102375391	0	A	G	0.416	-1.253813e-02	0.04498296	-473.5271	2.508116e-01	2.462704e-01	0.7805213	0.7781322	0.7784139	0.107615240780624
991	10	rs3688351	104516056	0	G	A	0.422	-2.480590e-02	0.04450613	-473.41	2.504895e-01	2.459429e-01	0.5774329	0.5754782	0.5758411	0.238498475250241
993	10	rs13480749	106000594	0	C	G	0.422	-2.403578e-02	0.04440338	-473.4187	2.503344e-01	2.457910e-01	0.5884431	0.5863352	0.5867463	0.23029552526018
995	10	rs6290359	107990956	0	A	C	0.422	-6.208389e-03	0.04355858	-473.5561	2.509505e-01	2.465381e-01	0.8866964	0.8838013	0.8840333	0.052225054773458
997	10	rs6243755	108737793	0	A	G	0.422	-6.208389e-03	0.04355858	-473.5561	2.509505e-01	2.465381e-01	0.8866964	0.8838013	0.8840333	0.052225054773458
999	10	rs13480759	109378627	0	G	A	0.423	-2.276509e-02	0.04310759	-473.4262	2.505442e-01	2.462501e-01	0.5975721	0.5959052	0.5961824	0.223609687462573
1001	10	rs3680872	114405358	0	G	A	0.429	-4.366825e-02	0.03922426	-472.9456	2.509985e-01	2.475430e-01	0.2659043	0.2650049	0.2655136	0.575274639535028
1003	10	rs6256918	117551695	0	G	A	0.427	-2.296889e-02	0.0378918	-473.3818	2.492515e-01	2.459501e-01	0.5445679	0.5430142	0.5433811	0.263947962084814
1005	10	mCV24217147	117812354	0	A	T	0.427	-1.378447e-02	0.03774129	-473.4992	2.491951e-01	2.459171e-01	0.7150287	0.71313	0.7135394	0.145676526029016
1007	10	mCV22832306	126298823	0	G	A	0.409	-3.678905e-03	0.03424815	-473.5609	2.494785e-01	2.468760e-01	0.9144826	0.9133592	0.9134368	0.0388245534963408
1009	10	rs3697243	126813010	0	C	G	0.409	4.171537e-03	0.03434537	-473.5596	2.501917e-01	2.475632e-01	0.9033574	0.9047211	0.904868	0.044140393496952
1011	10	rs3676330	128210048	0	T	A	0.393	-5.026502e-03	0.03265036	-473.5547	2.488130e-01	2.466836e-01	0.8776872	0.8765555	0.8767	0.0566602352538725
1013	11	rs6190775	6412206	0	A	G	0.469	4.360747e-02	0.03173228	-472.6316	2.362253e-01	2.333066e-01	0.1697423	0.1714464	0.1766104	0.770209917450157
1015	11	rs13480863	9293617	0	C	A	0.469	5.306084e-02	0.03210869	-472.2101	2.361988e-01	2.331286e-01	0.09880444	0.09950911	0.1027066	1.00522353897337
1017	11	rs3023249	11171143	0	A	C	0.47	5.544015e-02	0.03228386	-472.1009	2.362385e-01	2.331336e-01	0.086304	0.08685046	0.08969419	1.0639690752272
1019	11	gnf11.017.294	18112271	0	A	G	0.483	5.808348e-02	0.03382417	-472.108	2.335195e-01	2.302302e-01	0.08631371	0.08761613	0.09152647	1.06392021582079
1021	11	rs3723987	19468925	0	A	C	0.484	6.118499e-02	0.03555843	-472.1103	2.308532e-01	2.270933e-01	0.08568136	0.08787054	0.0931205	1.06711364866771
1023	11	rs3023251	20953301	0	A	G	0.485	6.121824e-02	0.03577731	-472.1252	2.312736e-01	2.274191e-01	0.08743926	0.08951262	0.0946827	1.05829352648466
1025	11	rs13480910	22814064	0	C	A	0.486	6.244853e-02	0.03577625	-472.0665	2.310574e-01	2.272118e-01	0.08126399	0.08323178	0.08814674	1.0901018579579
1027	11	rs3706694	28414860	1	G	A	0.486	-3.425014e-02	0.0362443	-473.1265	2.378003e-01	2.340659e-01	0.3449452	0.348045	0.3578573	0.462249893993273
1029	11	rs3723833	33051317	0	G	A	0.497	-4.762750e-02	0.03738669	-472.7651	2.357754e-01	2.319026e-01	0.2030511	0.2054302	0.2125942	0.692394653439957
1031	11	rs13480968	36453866	0	A	G	0.5	5.751723e-02	0.03827384	-472.4493	2.347306e-01	2.304707e-01	0.1332771	0.1349193	0.1403944	0.875244465724951
1033	11	rs6164170	40304139	0	A	G	0.498	3.286216e-02	0.0385663	-473.2067	2.394892e-01	2.351521e-01	0.3944079	0.3961057	0.4057444	0.404054394714483
1035	11	rs3701734	41327728	0	A	G	0.498	3.286216e-02	0.0385663	-473.2067	2.394892e-01	2.351521e-01	0.3944079	0.3961057	0.4057444	0.404054394714483
1037	11	rs3654344	44208120	0	A	C	0.495	1.667248e-02	0.03865754	-473.4725	2.442906e-01	2.400285e-01	0.6663723	0.6641416	0.6724758	0.176283064133049
1039	11	rs13481009	46528416	0	G	C	0.482	4.947858e-03	0.03852737	-473.5572	2.491162e-01	2.449131e-01	0.8978443	0.890046	0.8928066	0.0467989701407544
1041	11	rs13481011	46928464	0	G	C	0.482	4.947858e-03	0.03852737	-473.5572	2.491162e-01	2.449131e-01	0.8978443	0.890046	0.8928066	0.0467989701407544
1043	11	rs13481014	48117382	0	A	G	0.479	-1.067173e-02	0.03901449	-473.5353	2.560724e-01	2.518388e-01	0.7845122	0.8019581	0.8084325	0.105400298282932
1045	11	rs13481033	54898883	1	A	G	0.473	2.235034e-02	0.03816177	-473.3961	2.419147e-01	2.381267e-01	0.5582548	0.5589996	0.5683124	0.253167534079093
1047	11	rs4228731	55394554	0	A	G	0.463	3.240717e-02	0.03876296	-473.2255	2.368636e-01	2.328339e-01	0.4033769	0.4087167	0.4228668	0.394288975954144
1049	11	rs3684076	56410907	0	G	A	0.462	3.636980e-02	0.03850542	-473.1329	2.350921e-01	2.311073e-01	0.3451711	0.3515665	0.3660796	0.46196557343175
1051	11	rs3697686	58567550	0	G	A	0.462	3.528135e-02	0.03796598	-473.1472	2.351456e-01	2.313952e-01	0.3530108	0.3596673	0.3740788	0.45221200761882
1053	11	rs13481061	62992617	0	C	A	0.461	3.081895e-02	0.03671583	-473.2241	2.364317e-01	2.330663e-01	0.4014922	0.4077754	0.421442	0.396322887570516
1055	11	rs13481084	68770516	0	A	G	0.477	-7.406288e-02	0.03384126	-471.2692	2.172880e-01	2.145055e-01	0.02890946	0.03206264	0.03689446	1.53896002044316
1057	11	rs3701609	73263624	0	G	A	0.461	-4.849376e-02	0.03527214	-472.6644	2.264185e-01	2.228956e-01	0.1695515	0.1791381	0.1943025	0.770698363722278
1059	11	rs13481109	76595153	0	A	T	0.462	-5.501442e-02	0.03555592	-472.4214	2.245319e-01	2.209085e-01	0.122182	0.1301426	0.1428016	0.912992770169349
1061	11	rs13481119	79547199	2	C	G	0.462	-6.864040e-02	0.03525798	-471.7479	2.202566e-01	2.167774e-01	0.05189639	0.05648446	0.06377387	1.28486285135401
1063	11	rs13481127	83412529	0	C	A	0.434	-6.670668e-02	0.03705314	-472.0136	2.215900e-01	2.174977e-01	0.07217798	0.07798761	0.08756834	1.14159527643458
1065	11	rs3661657	84732367	0	G	A	0.436	-7.665849e-02	0.03714092	-471.4944	2.233651e-01	2.192197e-01	0.03933009	0.04176625	0.04638092	1.40527505978251
1067	11	rs3719581	86958881	0	A	G	0.435	-6.170664e-02	0.03686968	-472.2231	2.234319e-01	2.192768e-01	0.09457919	0.1011488	0.1121413	1.02420440971197
1069	11	rs13481145	88435691	0	C	G	0.435	-6.711005e-02	0.03688517	-471.9754	2.222114e-01	2.181246e-01	0.06920707	0.07441606	0.08317779	1.15984953697176
1071	11	rs3688955	90536534	0	G	A	0.431	-6.583288e-02	0.03599279	-471.9574	2.223253e-01	2.185109e-01	0.06775094	0.07279926	0.08111649	1.16908467485974
1073	11	rs13481173	96604864	0	G	A	0.424	-4.556639e-02	0.03577904	-472.7843	2.298047e-01	2.261415e-01	0.2031808	0.2109385	0.2246041	0.692117334026012
1075	11	rs3661058	98919441	0	G	A	0.414	-3.190086e-02	0.03482679	-473.1629	2.339647e-01	2.305188e-01	0.359941	0.368816	0.3854857	0.443768681105921
1077	11	rs3698446	105237353	1	G	A	0.404	-4.499687e-02	0.03332295	-472.6953	2.270070e-01	2.237404e-01	0.1772805	0.1867715	0.2017369	0.751339032070489
1079	11	rs6386362	106978425	0	G	A	0.422	-3.542116e-02	0.03254364	-472.9976	2.314885e-01	2.282879e-01	0.2767266	0.285997	0.3017795	0.557949092835995
1081	11	rs6370458	109394797	0	A	G	0.423	-5.832626e-02	0.03245937	-471.9943	2.265663e-01	2.234469e-01	0.07271616	0.07616098	0.08230517	1.13836906343355
1083	11	rs3672597	112234202	0	G	A	0.401	-4.887570e-02	0.03132228	-472.3687	2.324583e-01	2.297497e-01	0.1190448	0.1216299	0.1270821	0.924289570276979
1085	11	rs3699056	114003687	0	G	A	0.404	-4.153420e-02	0.03094643	-472.6788	2.349063e-01	2.324128e-01	0.1799216	0.1826526	0.1886604	0.744916695477708
1087	12	rs3713137	4835158	0	A	G	0.499	1.320703e-02	0.03096194	-473.4754	2.489853e-01	2.470317e-01	0.6698131	0.669085	0.6692154	0.174046362914279
1089	12	rs3678128	7414015	0	C	A	0.487	-4.010072e-03	0.03157652	-473.5585	2.489996e-01	2.467900e-01	0.8989749	0.8978855	0.8979929	0.0462524338993331
1091	12	rs13481303	11915326	0	C	A	0.449	1.528857e-02	0.03488525	-473.4701	2.492149e-01	2.464561e-01	0.6613172	0.6601042	0.6603147	0.179590181714668
1093	12	rs13481321	16680358	0	A	G	0.463	8.076440e-03	0.03783975	-473.5438	2.506662e-01	2.470343e-01	0.8310379	0.8304161	0.8304753	0.0803791694944334
1095	12	rs3717860	24728980	0	A	C	0.461	9.807936e-03	0.03837303	-473.5339	2.508059e-01	2.470274e-01	0.7983275	0.7976635	0.797735	0.0978189103223999
1097	12	rs13481363	27980718	0	A	G	0.479	1.586466e-02	0.04095708	-473.4913	2.511917e-01	2.468558e-01	0.6985981	0.6975389	0.6976674	0.15577259986161
1099	12	rs3089800	29000535	0	G	A	0.478	1.358205e-02	0.04139625	-473.5123	2.510288e-01	2.465894e-01	0.7429201	0.7413469	0.7415083	0.129057891481702
1101	12	UT_12_24.561109	29920622	0	A	G	0.478	1.459075e-02	0.0415173	-473.5044	2.510436e-01	2.466019e-01	0.7253494	0.7238402	0.7240018	0.139452743857955
1103	12	rs13481371	30198599	0	A	G	0.479	-8.744124e-04	0.04198036	-473.5666	2.517246e-01	2.472012e-01	0.983387	0.9857958	0.9858164	0.0072755372148449
1105	12	rs6223000	34182744	0	A	G	0.478	-9.425497e-03	0.04218988	-473.5426	2.524929e-01	2.479892e-01	0.8232742	0.8258265	0.8261356	0.0844554944186762
1107	12	rs6311081	37010797	0	G	A	0.477	3.925982e-04	0.04301422	-473.5667	2.515253e-01	2.470974e-01	0.9927199	0.9902349	0.99025	0.00317327219365247
1109	12	rs3658100	38090061	0	G	A	0.476	2.565137e-03	0.04300537	-473.5648	2.513409e-01	2.469511e-01	0.9524513	0.9502821	0.950343	0.0211572210927376
1111	12	CEL.12_38788391	43714208	0	C	A	0.476	4.019782e-02	0.04286228	-473.1279	2.535744e-01	2.493161e-01	0.3486021	0.3488266	0.3494865	0.457670001002087
1113	12	rs3726096	44354662	2	A	G	0.477	4.352917e-02	0.04300146	-473.0556	2.539526e-01	2.496929e-01	0.311704	0.3119822	0.3127335	0.506257624522065
1115	12	gnf12.046.238	47927496	0	A	C	0.483	-1.060721e-03	0.04249513	-473.5665	2.513973e-01	2.471332e-01	0.9800921	0.9798671	0.9798734	0.00873311140711874
1117	12	rs13481445	50342498	0	G	A	0.483	-1.060721e-03	0.04249513	-473.5665	2.513973e-01	2.471332e-01	0.9800921	0.9798671	0.9798734	0.00873311140711874
1119	12	rs3670749	52959274	0	A	G	0.484	-6.146526e-03	0.04192759	-473.5559	2.512721e-01	2.470784e-01	0.8834846	0.8829768	0.8830155	0.053801016268492
1121	12	rs3700857	53919899	0	A	G	0.484	4.437452e-03	0.04163003	-473.5612	2.513912e-01	2.472925e-01	0.9151381	0.9158887	0.9159318	0.038513363264324
1123	12	rs13481466	56006328	0	G	A	0.483	8.772715e-03	0.0408684	-473.5441	2.516190e-01	2.476583e-01	0.8300871	0.8312967	0.8314492	0.0808763352567793
1125	12	rs3706319	57952690	0	A	G	0.491	1.319042e-03	0.04035662	-473.5663	2.509844e-01	2.472083e-01	0.9739339	0.975175	0.9751942	0.011470517289132
1127	12	rs3677344	64597056	0	C	A	0.495	2.041645e-02	0.03943944	-473.4349	2.533516e-01	2.498000e-01	0.60483	0.6075131	0.6086286	0.218366675656103
1129	12	rs13481514	69603798	0	A	G	0.497	6.276086e-03	0.03925585	-473.5545	2.514050e-01	2.478811e-01	0.8730174	0.8756107	0.8759232	0.058977100339472
1131	12	rs13481521	71460843	0	G	A	0.5	-9.342882e-03	0.0385931	-473.5371	2.501256e-01	2.467162e-01	0.8087729	0.8075209	0.8076418	0.0921734093181915
1133	12	rs13481527	72887196	0	G	A	0.499	-2.559498e-04	0.03846665	-473.5668	2.504551e-01	2.471563e-01	0.9946927	0.9965811	0.9965866	0.00231106931206993
1135	12	rs3655558	74725400	0	G	A	0.491	1.191008e-02	0.03433076	-473.5069	2.502352e-01	2.480545e-01	0.7287386	0.729221	0.7294984	0.137428226052235
1137	12	rs13481556	80662553	0	G	A	0.462	-1.689591e-02	0.03723109	-473.4642	2.513034e-01	2.481568e-01	0.6500833	0.6505588	0.6508604	0.187030990414918
1139	12	rs13481561	82166529	0	A	G	0.475	2.254503e-02	0.03811426	-473.3925	2.520737e-01	2.486820e-01	0.5543392	0.5549361	0.5554054	0.256224409262961
1141	12	rs13481565	83777007	0	A	C	0.469	3.391774e-02	0.03820099	-473.1749	2.540261e-01	2.506197e-01	0.3748656	0.3759806	0.3770733	0.426124411313946
1143	12	rs3716095	87045534	0	A	G	0.492	1.288396e-02	0.03684608	-473.5055	2.504704e-01	2.472743e-01	0.7266755	0.7262959	0.7263985	0.13865948187936
1145	12	CEL.12_84750094	90158828	0	G	A	0.49	-2.983391e-02	0.03886254	-473.2753	2.548197e-01	2.508361e-01	0.4428978	0.4451944	0.4465424	0.353696476974743
1147	12	rs3670410	91339037	0	G	A	0.492	-3.177225e-02	0.03881366	-473.2356	2.552943e-01	2.512982e-01	0.4132594	0.4157096	0.4172326	0.383777259180107
1149	12	rs13481588	91968729	0	A	G	0.478	-3.860789e-02	0.03933203	-473.0903	2.564963e-01	2.523225e-01	0.3265894	0.3289874	0.3307483	0.485997915117461
1151	12	rs6207869	94362850	0	G	A	0.475	-2.147847e-02	0.03899119	-473.4161	2.529012e-01	2.487992e-01	0.5818822	0.5830841	0.5836088	0.235164927838408
1153	12	rs13481599	96105012	0	C	A	0.475	-1.020374e-02	0.03880946	-473.5323	2.513452e-01	2.473742e-01	0.7926786	0.7927925	0.7928781	0.100902866327057
1155	12	rs13481604	98079113	0	G	A	0.459	-9.292951e-03	0.03763444	-473.5363	2.508362e-01	2.473455e-01	0.8050262	0.8050703	0.8051481	0.094189985060375
1157	12	rs13481618	102528501	0	G	A	0.457	2.904072e-02	0.03671596	-473.2563	2.538980e-01	2.505742e-01	0.4291962	0.4307281	0.4318937	0.367344131828027
1159	12	rs6390948	108679049	0	G	A	0.448	2.831836e-02	0.03476925	-473.2358	2.527200e-01	2.491387e-01	0.4156126	0.4158943	0.416499	0.381311294542379
1161	12	CEL.12_104545022	109796848	0	G	A	0.448	6.099209e-03	0.03472784	-473.5511	2.505932e-01	2.469174e-01	0.8606286	0.8596336	0.8597003	0.0651842257461443
1163	12	rs13481655	112112990	0	A	G	0.445	6.540364e-04	0.0344524	-473.5666	2.507666e-01	2.470879e-01	0.9848586	0.9833606	0.9833763	0.00662611838351769
1165	12	rs3023711	116179293	1	A	G	0.449	2.727225e-02	0.03371474	-473.2393	2.515805e-01	2.481054e-01	0.4187985	0.4183497	0.4187399	0.377994882491976
1167	12	rs3692361	117719114	0	G	A	0.447	1.534041e-02	0.03274556	-473.4567	2.504702e-01	2.471585e-01	0.6395697	0.6388789	0.6390248	0.194112119401268
1169	12	rs6329833	119191551	0	C	A	0.447	1.220005e-02	0.03245254	-473.4957	2.500909e-01	2.468908e-01	0.7070615	0.7061692	0.7062902	0.150542809754687
1171	13	rs13481706	16340817	0	G	A	0.467	-4.355606e-02	0.03284423	-472.6856	2.503705e-01	2.478986e-01	0.1851594	0.1843341	0.1849478	0.732454235197022
1173	13	rs3679784	20906467	1	G	A	0.478	-4.060750e-02	0.035149	-472.8993	2.525298e-01	2.492393e-01	0.2483029	0.2479272	0.2486096	0.605018208167374
1175	13	rs3663223	23085192	0	A	C	0.484	-4.194266e-02	0.03640331	-472.905	2.544052e-01	2.508025e-01	0.2495858	0.249959	0.2509641	0.602780127150962
1177	13	rs13481734	27037149	0	A	G	0.48	-2.386942e-02	0.03829514	-473.3729	2.524094e-01	2.482857e-01	0.5332582	0.5334866	0.533845	0.273062457608734
1179	13	CEL.13_27061395	27681712	0	C	A	0.48	-2.386942e-02	0.03829514	-473.3729	2.524094e-01	2.482857e-01	0.5332582	0.5334866	0.533845	0.273062457608734
1181	13	rs13481740	30677512	0	G	A	0.477	-1.677344e-02	0.0393428	-473.4765	2.524710e-01	2.481066e-01	0.6699704	0.6708659	0.6711535	0.173944384464303
1183	13	rs3710348	31273317	0	A	C	0.497	-1.490213e-02	0.04021206	-473.4991	2.529277e-01	2.483722e-01	0.7110389	0.712963	0.7133764	0.148106638942228
1185	13	rs3707097	34180210	0	G	A	0.494	-3.835029e-03	0.04002922	-473.5624	2.519423e-01	2.473638e-01	0.9236981	0.9252508	0.9253157	0.0344699496978759
1187	13	rs3725187	35062812	0	G	A	0.499	-1.311167e-02	0.0398067	-473.5133	2.525726e-01	2.481076e-01	0.7419492	0.7435677	0.7438742	0.129625829107688
1189	13	rs13481764	36557616	0	A	G	0.496	-1.363395e-02	0.0398732	-473.5093	2.528051e-01	2.483831e-01	0.7324884	0.7346584	0.7350962	0.135199248592802
1191	13	gnf13.035.637	37519058	0	G	A	0.496	2.641592e-03	0.03939189	-473.5644	2.513116e-01	2.470574e-01	0.9465507	0.9456521	0.9456767	0.0238561190054899
1193	13	rs13481783	42840147	0	G	A	0.483	4.847496e-02	0.03706052	-472.7078	2.464170e-01	2.427132e-01	0.1912386	0.189955	0.1910607	0.718424444303273
1195	13	rs3712907	43171011	1	A	C	0.483	5.349473e-02	0.03704953	-472.5206	2.473948e-01	2.437104e-01	0.1491541	0.1480316	0.1488962	0.82636480409942
1197	13	rs3688207	45359288	0	A	G	0.489	6.100404e-02	0.03729668	-472.2253	2.456935e-01	2.420448e-01	0.1022949	0.1014245	0.102418	0.990146017872099
1199	13	rs6411274	47129920	0	G	A	0.485	4.651214e-02	0.03620748	-472.7402	2.429043e-01	2.395447e-01	0.1992917	0.1985178	0.2007107	0.700510788199969
1201	13	rs6244558	47815990	1	A	T	0.484	4.577115e-02	0.03620371	-472.7661	2.429903e-01	2.396594e-01	0.2064905	0.2056997	0.2079014	0.685099924116463
1203	13	rs3693942	54952779	0	G	C	0.485	9.291456e-02	0.03646542	-470.3213	2.444217e-01	2.414794e-01	0.0110135	0.01084311	0.01122161	1.95807464386799
1205	13	rs3700819	57253189	0	A	G	0.485	7.924000e-02	0.03650066	-471.2127	2.400259e-01	2.370253e-01	0.03022105	0.03001978	0.03092335	1.5196904506097
1207	13	rs4229817	66880535	0	G	A	0.483	5.328650e-02	0.03712487	-472.5414	2.381826e-01	2.350105e-01	0.1515707	0.1521348	0.1558927	0.819384743678591
1209	13	rs3718727	69329150	0	G	A	0.456	4.676737e-02	0.03845042	-472.8261	2.423649e-01	2.388590e-01	0.2242165	0.2235549	0.2263476	0.649332431012773
1211	13	rs13481871	71293718	0	A	G	0.446	3.351416e-02	0.03926643	-473.2	2.458606e-01	2.419408e-01	0.3936255	0.3917151	0.3938494	0.404916774695563
1213	13	rs13481880	74360804	0	A	C	0.447	3.514065e-02	0.03987964	-473.1757	2.457633e-01	2.415350e-01	0.378483	0.3764761	0.3787974	0.421953622562846
1215	13	rs13481883	75502365	0	A	C	0.446	2.695100e-02	0.03977415	-473.3347	2.459690e-01	2.417256e-01	0.4982142	0.4957327	0.4987451	0.302583898449939
1217	13	rs13481893	77562077	0	T	A	0.446	7.036144e-03	0.04004289	-473.5501	2.496759e-01	2.453159e-01	0.8605607	0.8549238	0.8563857	0.0652184911175785
1219	13	gnf13.079.671	80405242	0	A	G	0.446	1.251265e-02	0.04006176	-473.5162	2.488172e-01	2.444806e-01	0.7548654	0.7505571	0.7523309	0.122130480488163
1221	13	rs13481908	82062420	0	G	A	0.443	-7.461700e-03	0.0397353	-473.5512	2.533598e-01	2.491459e-01	0.8510911	0.8598137	0.8615956	0.0700239509497637
1223	13	rs3686443	86523144	0	A	C	0.489	-3.481674e-02	0.0372003	-473.1269	2.443417e-01	2.407291e-01	0.3495843	0.3482643	0.3509618	0.456448079974914
1225	13	gnf13.088.732	88137824	0	A	G	0.49	-3.560958e-02	0.03804035	-473.126	2.453828e-01	2.414403e-01	0.3494949	0.3477821	0.3499812	0.45655915730891
1227	13	rs6288319	91135890	0	G	A	0.493	-3.645750e-02	0.03814198	-473.1075	2.449858e-01	2.410636e-01	0.3394341	0.3378349	0.340215	0.469244530026829
1229	13	gnf13.093.328	92723867	0	A	G	0.488	-5.939489e-02	0.03796217	-472.3387	2.460691e-01	2.420084e-01	0.1180638	0.1170583	0.1181051	0.927883242693069
1231	13	rs13481961	97270237	0	A	G	0.489	-5.082328e-02	0.03725142	-472.6324	2.454638e-01	2.415037e-01	0.1728345	0.1716301	0.1729729	0.762369562412045
1233	13	rs13481968	98858289	0	A	C	0.494	-3.143095e-02	0.03654165	-473.1944	2.465226e-01	2.428424e-01	0.389961	0.3881187	0.3896519	0.408978824593308
1235	13	rs13481983	103422407	0	G	A	0.486	-3.574239e-02	0.03574794	-473.0647	2.493877e-01	2.459027e-01	0.3176781	0.316326	0.3168378	0.498012723406976
1237	13	rs13481996	106812270	0	G	A	0.496	-3.253466e-02	0.033491	-473.1021	2.570864e-01	2.539489e-01	0.3316108	0.3350097	0.3378039	0.47937133365848
1239	13	rs13482005	108821270	0	C	A	0.498	-1.049507e-03	0.03275459	-473.5663	2.501679e-01	2.471883e-01	0.9744467	0.9750988	0.9751121	0.0112419108089994
1241	13	rs13482019	112768412	0	G	A	0.485	2.991949e-02	0.0305475	-473.0881	2.526818e-01	2.501963e-01	0.3276482	0.3278315	0.3287318	0.48459221358367
1243	13	rs13482028	116250111	0	C	A	0.448	3.427955e-02	0.02988365	-472.9091	2.521304e-01	2.502155e-01	0.2516718	0.2514176	0.2522785	0.599165444723836
1245	14	rs4230144	8091508	1	G	A	0.461	-3.332686e-02	0.03660019	-473.1524	2.530401e-01	2.485654e-01	0.3627898	0.3626296	0.3631295	0.440344931826903
1247	14	rs6322899	9819365	0	C	A	0.46	-1.473072e-03	0.03666593	-473.5659	2.515779e-01	2.470386e-01	0.9679629	0.9661962	0.966226	0.0141412879747165
1249	14	rs3150398	10794256	0	A	G	0.46	-6.870974e-03	0.03665684	-473.549	2.514893e-01	2.469297e-01	0.8513613	0.8502866	0.850353	0.0698860952658156
1251	14	rs13482084	12241470	0	A	C	0.454	-6.012303e-03	0.03691881	-473.5532	2.513497e-01	2.468265e-01	0.8706747	0.8691145	0.8692029	0.0601440750535599
1253	14	rs6290836	12546017	0	G	A	0.454	-6.012303e-03	0.03691881	-473.5532	2.513497e-01	2.468265e-01	0.8706747	0.8691145	0.8692029	0.0601440750535599
1255	14	rs3719629	16227811	1	A	G	0.454	-6.716002e-03	0.0368042	-473.5498	2.512852e-01	2.468348e-01	0.8552514	0.8538473	0.8539337	0.0679062062258849
1257	14	rs3696385	17362990	0	G	A	0.454	-7.120019e-03	0.03686131	-473.5478	2.512740e-01	2.467863e-01	0.8468834	0.8453569	0.8454568	0.0721763797784233
1259	14	rs13482096	22720599	0	A	G	0.46	-2.685149e-02	0.03521771	-473.2742	2.495754e-01	2.456098e-01	0.4460131	0.4443012	0.4447809	0.35065238529198
1261	14	rs13482104	26344120	0	G	A	0.423	-3.107590e-03	0.03590524	-473.5627	2.499138e-01	2.466063e-01	0.9310504	0.9280811	0.9283528	0.0310268089762941
1263	14	rs6396829	28000963	0	A	G	0.424	4.923343e-03	0.03563668	-473.5579	2.512831e-01	2.480985e-01	0.8901525	0.8940104	0.8945836	0.0505355841023381
1265	14	rs13482159	45701304	0	A	G	0.484	-8.475331e-03	0.03423517	-473.5352	2.473696e-01	2.443914e-01	0.8045347	0.8014599	0.8038137	0.0944552198141393
1267	14	rs13482170	48527625	0	G	A	0.483	-3.557023e-03	0.03485807	-473.5609	2.491385e-01	2.458336e-01	0.9187473	0.9136126	0.9148621	0.0368039242036117
1269	14	mCV24777660	50228466	3	A	T	0.494	-6.030952e-03	0.03547387	-473.5513	2.485176e-01	2.451127e-01	0.865043	0.8604996	0.8623504	0.0629623038663195
1271	14	rs3666583	52140579	0	A	G	0.495	-1.287769e-02	0.03557106	-473.4999	2.466289e-01	2.431961e-01	0.7174242	0.714527	0.7177705	0.144223977884194
1273	14	rs13482191	54646346	1	A	G	0.446	-4.710129e-02	0.03477453	-472.6581	2.364681e-01	2.334857e-01	0.1759543	0.1776205	0.1827406	0.754600115339427
1275	14	rs3692863	58815294	0	G	A	0.467	-3.356289e-02	0.03519542	-473.1182	2.380230e-01	2.347894e-01	0.3405572	0.3435387	0.3522731	0.467809933507301
1277	14	gnf14.055.608	60835111	0	G	A	0.466	-3.817980e-02	0.03524551	-472.9883	2.368129e-01	2.336132e-01	0.2790119	0.2821143	0.2903704	0.55437727344998
1279	14	rs3703075	62924599	1	A	G	0.472	-4.898650e-02	0.03373958	-472.5326	2.323440e-01	2.297133e-01	0.1469086	0.1503926	0.1573051	0.832952779953643
1281	14	rs13482231	66978401	0	A	G	0.469	-5.590919e-02	0.03399209	-472.2404	2.304098e-01	2.277161e-01	0.1003972	0.1033724	0.1092386	0.998278399158192
1283	14	rs6156908	74709292	0	A	G	0.492	1.032906e-01	0.03641813	-469.7053	2.102502e-01	2.070193e-01	0.004676309	0.005452224	0.006947487	2.3300967993577
1285	14	rs13482265	79020581	0	G	A	0.497	8.859721e-02	0.03753046	-470.9389	2.098373e-01	2.062665e-01	0.0184729	0.02187428	0.02770651	1.73346492074094
1287	14	rs13482284	86216087	0	G	A	0.493	1.200292e-01	0.03860635	-468.8766	2.128247e-01	2.087801e-01	0.001941162	0.00219317	0.002792745	2.71193821898041
1289	14	rs13482296	88916292	0	C	A	0.495	1.086731e-01	0.03867953	-469.762	2.121923e-01	2.081091e-01	0.005077736	0.005806131	0.007323585	2.29432988257291
1291	14	rs6395984	91070578	0	C	A	0.496	1.122327e-01	0.03866651	-469.5032	2.115904e-01	2.074868e-01	0.003799368	0.004360817	0.005560186	2.42028863941997
1293	14	rs6291434	92011340	0	G	C	0.496	1.122327e-01	0.03866651	-469.5032	2.115904e-01	2.074868e-01	0.003799368	0.004360817	0.005560186	2.42028863941997
1295	14	rs13482311	93124495	0	A	G	0.496	1.246711e-01	0.03875634	-468.5279	2.141327e-01	2.100304e-01	0.001346745	0.001500685	0.001901292	2.87071462816474
1297	14	rs13482327	97201128	0	T	A	0.487	1.115874e-01	0.03857878	-469.5017	2.153620e-01	2.114482e-01	0.003922739	0.004353378	0.005336849	2.40641058675463
1299	14	rs3692362	99776069	0	G	C	0.487	1.109124e-01	0.03746227	-469.284	2.180824e-01	2.144521e-01	0.003157731	0.003425874	0.004100597	2.50062486932188
1301	14	CEL.14_94845626	102615050	0	A	G	0.487	1.050628e-01	0.03684244	-469.6043	2.172884e-01	2.138273e-01	0.004457272	0.004875855	0.005831081	2.35093086277389
1303	14	rs13482356	106773805	0	G	A	0.472	3.474705e-02	0.03249784	-473.0082	2.349183e-01	2.320351e-01	0.2852865	0.2905461	0.3010338	0.54471877904122
1305	14	rs6169105	117258123	0	A	G	0.472	5.721876e-04	0.03203965	-473.5665	2.499281e-01	2.469076e-01	0.9857559	0.9812681	0.9814516	0.00623061488393008
1307	14	rs3665550	119026285	0	A	C	0.47	-2.023839e-03	0.03216706	-473.5652	2.508172e-01	2.477236e-01	0.9498482	0.9552187	0.9557078	0.0223457959427803
1309	14	rs13482398	119971733	0	G	A	0.47	-3.278125e-03	0.03134186	-473.5619	2.509616e-01	2.480698e-01	0.9167245	0.9214603	0.9221702	0.0377611617200335
1311	14	CEL.14_116404928	124108797	0	G	A	0.468	6.618923e-03	0.03088775	-473.5431	2.479241e-01	2.453360e-01	0.8303741	0.827867	0.8290767	0.0807262052597068
1313	15	rs3665826	5921320	0	G	A	0.494	-1.221273e-02	0.03187797	-473.4926	2.475609e-01	2.452336e-01	0.7017375	0.7001314	0.7009415	0.153825314681231
1315	15	CEL.15_8331158	8474278	0	G	A	0.498	1.565777e-02	0.03333546	-473.4554	2.474916e-01	2.448146e-01	0.6386909	0.6369179	0.6378822	0.194709271579512
1317	15	rs3711814	13219494	0	G	A	0.452	2.558667e-02	0.03490766	-473.2962	2.472089e-01	2.439629e-01	0.4637775	0.4619672	0.463078	0.333690324828847
1319	15	rs3715857	19251978	0	A	G	0.407	3.719150e-03	0.03621234	-473.561	2.497930e-01	2.462917e-01	0.9182228	0.9142559	0.9148079	0.0370519276544554
1321	15	rs13482469	20942406	0	G	A	0.408	8.331834e-03	0.03607941	-473.5392	2.489402e-01	2.454976e-01	0.817426	0.8142302	0.815177	0.0875515527304324
1323	15	rs13482485	25450871	0	A	G	0.408	2.723969e-02	0.03619774	-473.2816	2.464894e-01	2.430658e-01	0.4519498	0.4500963	0.4517048	0.344909801457964
1325	15	rs13482497	28321743	0	G	A	0.395	2.417486e-02	0.03772189	-473.3596	2.465911e-01	2.432496e-01	0.5217841	0.5198074	0.5215629	0.282509159017844
1327	15	rs13482501	29267232	0	G	A	0.387	-2.322597e-02	0.03711974	-473.3695	2.462995e-01	2.431790e-01	0.5316818	0.5298714	0.531728	0.274348205766041
1329	15	rs13482509	32042169	0	A	G	0.386	-2.842160e-02	0.0377296	-473.2812	2.459648e-01	2.427198e-01	0.4514858	0.449801	0.4516443	0.345355904439342
1331	15	rs3695416	38484397	0	A	C	0.382	-2.294613e-02	0.03891806	-473.3914	2.486445e-01	2.451530e-01	0.5556192	0.5536766	0.5543231	0.255222755177081
1333	15	rs3683326	41387862	0	C	A	0.33	-2.098535e-02	0.0431623	-473.4471	2.490497e-01	2.452571e-01	0.6269568	0.6246838	0.625351	0.202762382882167
1335	15	CEL.15_43206205	43188177	0	A	G	0.328	9.377837e-03	0.04440042	-473.5453	2.521708e-01	2.481205e-01	0.832775	0.8357105	0.836122	0.0794723208714582
1337	15	rs13482543	43870892	0	C	A	0.328	9.377837e-03	0.04440042	-473.5453	2.521708e-01	2.481205e-01	0.832775	0.8357105	0.836122	0.0794723208714582
1339	15	rs13482549	45643092	0	A	G	0.325	-7.160727e-03	0.04465112	-473.5535	2.506018e-01	2.465878e-01	0.8726283	0.8703953	0.8705831	0.0591707066201819
1341	15	rs13482571	49998374	0	G	A	0.311	2.734959e-03	0.04523074	-473.5651	2.511905e-01	2.473929e-01	0.9517985	0.9544083	0.9545101	0.0214549839691127
1343	15	rs3658705	51383386	0	A	G	0.311	-9.836201e-03	0.04526894	-473.5426	2.502015e-01	2.464514e-01	0.8280409	0.8260405	0.826265	0.0819482112759637
1345	15	rs3707900	52483340	0	A	G	0.311	-6.279694e-03	0.04517547	-473.5568	2.504045e-01	2.467598e-01	0.8894787	0.8877929	0.8879088	0.0508644473363489
1347	15	rs13482595	58616523	0	G	A	0.289	-1.633999e-02	0.04671075	-473.5044	2.484823e-01	2.450123e-01	0.7265687	0.7238454	0.7249063	0.138723315130166
1349	15	rs3683495	61202502	0	C	A	0.289	-1.970741e-02	0.04697968	-473.4772	2.486418e-01	2.447792e-01	0.6749686	0.6721423	0.6732304	0.170716430374789
1351	15	rs13482602	61428965	0	G	C	0.288	-1.119109e-02	0.04701931	-473.5374	2.494576e-01	2.455705e-01	0.811932	0.8084502	0.8092986	0.0904803417704024
1353	15	rs3677062	63461563	0	G	A	0.287	4.158285e-03	0.04719606	-473.5634	2.517357e-01	2.477870e-01	0.9298133	0.9349427	0.9353634	0.031604245983327
1355	15	rs6381737	65588301	0	A	G	0.281	-1.584836e-02	0.0467069	-473.5079	2.489979e-01	2.452455e-01	0.7344584	0.7315943	0.7324779	0.134032797779904
1357	15	rs13482637	70501126	0	A	C	0.272	-5.328254e-02	0.04645428	-472.9078	2.516053e-01	2.480241e-01	0.2517179	0.2509694	0.2515173	0.599085900086066
1359	15	rs13482642	72211956	0	T	A	0.267	-7.906049e-02	0.04663787	-472.1351	2.568474e-01	2.532255e-01	0.09041403	0.09061342	0.09167278	1.04376417263521
1361	15	rs8259436	74849948	0	G	A	0.261	-5.957632e-02	0.04643957	-472.747	2.552319e-01	2.518461e-01	0.1998941	0.2003806	0.2015536	0.699200024167313
1363	15	rs3665030	79393219	0	G	A	0.251	-2.103644e-02	0.04647376	-473.4639	2.499933e-01	2.470989e-01	0.650918	0.6501921	0.6503316	0.186473718636967
1365	15	rs13482673	82219300	1	G	A	0.384	2.932335e-03	0.03463961	-473.5629	2.494341e-01	2.465474e-01	0.932558	0.9296791	0.9300151	0.0303241479411271
1367	15	rs3660367	84702107	0	A	G	0.388	6.147865e-03	0.03438073	-473.5501	2.486404e-01	2.457711e-01	0.8581251	0.8552764	0.8561237	0.0664493948094734
1369	15	rs13482695	88470831	0	A	G	0.278	5.447714e-03	0.04063299	-473.5573	2.490236e-01	2.462002e-01	0.8933789	0.8906249	0.8911649	0.048964308996239
1371	15	rs13482704	90423484	0	A	C	0.284	5.899116e-02	0.03921618	-472.4325	2.452216e-01	2.425901e-01	0.1328973	0.1320202	0.1330294	0.876483842285353
1373	15	rs3719217	95251593	0	A	G	0.369	3.988854e-02	0.03340152	-472.8529	2.426059e-01	2.396816e-01	0.232737	0.232138	0.2345694	0.633134568073543
1375	15	rs6285067	95314545	1	A	G	0.369	4.120392e-02	0.03337631	-472.8039	2.425854e-01	2.396795e-01	0.2173576	0.2167525	0.2190554	0.662825169918243
1377	15	rs13482729	97111470	2	A	G	0.37	7.702446e-02	0.03305706	-470.853	2.422141e-01	2.396390e-01	0.02004349	0.0198219	0.02040288	1.698026656269
1379	15	rs13482738	99794398	0	A	G	0.389	6.289363e-02	0.03124222	-471.5429	2.399058e-01	2.376359e-01	0.04442802	0.04423077	0.04532458	1.35234304129965
1381	16	rs4231060	6223720	0	G	A	0.393	-1.743033e-02	0.03187683	-473.4178	2.511290e-01	2.488811e-01	0.5846618	0.5852148	0.5857734	0.233095280698663
1383	16	rs4158907	7962829	0	A	G	0.398	-1.054322e-02	0.03317563	-473.5167	2.508408e-01	2.481568e-01	0.7507167	0.7517428	0.7520754	0.124523922967799
1385	16	rs4162800	12472778	0	A	G	0.401	-1.383441e-02	0.03489577	-473.4884	2.510357e-01	2.477804e-01	0.6918756	0.6920996	0.6922913	0.159971985153424
1387	16	rs4165065	17412079	0	G	A	0.401	9.821935e-03	0.03589478	-473.5297	2.512796e-01	2.478519e-01	0.7844363	0.7854929	0.7857074	0.105442317445705
1389	16	rs4165081	19883078	0	G	A	0.397	-6.900881e-03	0.03627308	-473.5487	2.507506e-01	2.473034e-01	0.8491615	0.8493158	0.8493749	0.0710097044690486
1391	16	rs4165440	24175686	0	A	G	0.376	3.059550e-03	0.03387732	-473.5629	2.500359e-01	2.475909e-01	0.9280607	0.9300595	0.9302628	0.0324236177327141
1393	16	rs4165602	27436316	0	A	G	0.405	-9.358220e-03	0.03678653	-473.5339	2.499676e-01	2.465099e-01	0.7992555	0.7976548	0.7978421	0.0973143664902038
1395	16	rs4170308	32471861	0	G	A	0.375	-4.730496e-04	0.03933876	-473.5666	2.507419e-01	2.470296e-01	0.9904085	0.986583	0.9866451	0.00418564105491916
1397	16	rs4171932	34308360	0	G	A	0.373	-1.934924e-02	0.03987188	-473.4477	2.493886e-01	2.455926e-01	0.6276024	0.6255253	0.6260269	0.202315404306319
1399	16	rs4172915	35662190	0	G	A	0.374	-1.845225e-02	0.03990261	-473.4585	2.493585e-01	2.455678e-01	0.6438932	0.6417454	0.6422701	0.191186161362404
1401	16	rs4173902	37352817	0	C	G	0.386	-1.272371e-02	0.039476	-473.514	2.498204e-01	2.460979e-01	0.7472954	0.7452347	0.7455776	0.126507691048749
1403	16	rs4175608	39182488	2	A	G	0.385	-8.224110e-04	0.03934039	-473.5665	2.505973e-01	2.470443e-01	0.9833265	0.981048	0.9810848	0.00730225673058875
1405	16	rs4177651	40683274	0	A	G	0.384	2.262250e-03	0.03905806	-473.5653	2.507906e-01	2.473872e-01	0.9538262	0.9562193	0.9563201	0.0205307524000023
1407	16	rs4182243	46052656	0	A	G	0.469	1.749247e-02	0.04057764	-473.4735	2.508625e-01	2.471155e-01	0.6665179	0.6658134	0.6659437	0.176188182683974
1409	16	rs4183448	47197448	0	C	A	0.469	1.918113e-02	0.04057831	-473.4548	2.510764e-01	2.472671e-01	0.6365561	0.6359785	0.6361286	0.196163315738839
1411	16	rs4186744	51442133	0	G	C	0.477	1.828687e-02	0.04118399	-473.4672	2.505383e-01	2.462585e-01	0.657138	0.6553559	0.6556186	0.182343418347238
1413	16	rs3696661	51676702	0	G	A	0.475	2.231516e-02	0.04121999	-473.4188	2.501237e-01	2.458379e-01	0.5884001	0.5864039	0.5868001	0.230327262135119
1415	16	rs6163640	53441204	0	A	C	0.475	2.917322e-02	0.04141535	-473.317	2.503252e-01	2.459717e-01	0.4813783	0.4796679	0.4800542	0.317513491133424
1417	16	rs4189277	57292483	0	G	A	0.472	5.029464e-02	0.04159896	-472.835	2.526820e-01	2.483555e-01	0.2269946	0.2263823	0.2269793	0.643984474164133
1419	16	rs4194417	62797732	0	G	A	0.468	2.818949e-02	0.04116066	-473.3306	2.501483e-01	2.459567e-01	0.4936211	0.4919215	0.492305	0.306606284514291
1421	16	rs4197150	66296558	0	G	C	0.467	7.011053e-03	0.04068202	-473.5513	2.505782e-01	2.464310e-01	0.8632141	0.8605302	0.8607994	0.0638814743698833
1423	16	rs4197715	67263247	1	C	A	0.468	1.795525e-02	0.03992404	-473.4647	2.502654e-01	2.462660e-01	0.6530192	0.651342	0.6516026	0.185074049457747
1425	16	rs4198737	69011458	0	G	A	0.463	1.646440e-02	0.03962274	-473.4799	2.507329e-01	2.468240e-01	0.6778624	0.6768025	0.6769442	0.168858455079194
1427	16	rs4200124	70694896	0	G	A	0.494	-1.231561e-02	0.03928084	-473.5171	2.503780e-01	2.466820e-01	0.7539593	0.7526964	0.7528336	0.122652097449177
1429	16	rs4201998	72511025	0	A	G	0.493	-5.118644e-04	0.03921282	-473.5667	2.507827e-01	2.470933e-01	0.9895883	0.9877753	0.9877906	0.00454544805504347
1431	16	rs4211664	82781462	0	G	C	0.477	2.724599e-02	0.03752157	-473.3047	2.534881e-01	2.495310e-01	0.4679572	0.4690495	0.4698065	0.329793866271672
1433	16	rs3680665	84553438	0	G	C	0.477	2.724599e-02	0.03752157	-473.3047	2.534881e-01	2.495310e-01	0.4679572	0.4690495	0.4698065	0.329793866271672
1435	16	rs4212102	85097188	0	A	G	0.475	1.789447e-02	0.0375745	-473.4537	2.519469e-01	2.479826e-01	0.6340294	0.6343898	0.6346445	0.197890603377367
1437	16	rs4213268	86462200	0	A	G	0.475	2.190364e-02	0.03728941	-473.3948	2.523495e-01	2.484347e-01	0.5570982	0.5575857	0.5579775	0.254068244756013
1439	16	rs4214396	87498775	0	A	C	0.478	1.029773e-02	0.03704213	-473.5282	2.512037e-01	2.474002e-01	0.7810815	0.7811767	0.7812697	0.107303648384403
1441	16	rs3712360	93538106	1	G	A	0.456	-1.489259e-02	0.03371843	-473.4697	2.510935e-01	2.484518e-01	0.65884	0.659567	0.6599816	0.18122004148176
1443	16	rs3696981	97395508	0	A	G	0.45	-1.239808e-02	0.03135932	-473.4887	2.499740e-01	2.479573e-01	0.6926824	0.6927966	0.693036	0.159465846981303
1445	17	rs4136382	3388912	0	G	A	0.449	-4.658736e-02	0.03386422	-472.6296	2.361097e-01	2.327817e-01	0.1692837	0.1709839	0.17641	0.771384857253473
1447	17	rs13482843	4044735	0	G	A	0.45	-4.403177e-02	0.03392118	-472.7327	2.364716e-01	2.331140e-01	0.1946282	0.1965163	0.2024915	0.710794233866766
1449	17	rs13482845	4593482	0	A	G	0.45	-4.155893e-02	0.03442567	-472.8472	2.362613e-01	2.328168e-01	0.2276974	0.2302639	0.2375898	0.642641928419111
1451	17	UT_17_3.221024	6039015	0	C	A	0.448	-3.482621e-02	0.03487417	-473.0725	2.388248e-01	2.352949e-01	0.3182685	0.320085	0.3274615	0.497206342695826
1453	17	rs3662575	9973581	0	A	G	0.458	-4.183216e-02	0.03608447	-472.8984	2.390603e-01	2.355921e-01	0.2466749	0.2476012	0.2529155	0.607875039185063
1455	17	rs3662820	12315222	1	G	A	0.461	-3.358036e-02	0.03650196	-473.1453	2.406916e-01	2.371854e-01	0.3578617	0.3585461	0.3646324	0.44628477930969
1457	17	rs3726555	16402642	0	G	C	0.487	5.737275e-03	0.03845462	-473.5543	2.491013e-01	2.449354e-01	0.8814354	0.874597	0.8770048	0.0548095114436047
1459	17	rs13482899	17624343	0	A	G	0.487	5.737275e-03	0.03845462	-473.5543	2.491013e-01	2.449354e-01	0.8814354	0.874597	0.8770048	0.0548095114436047
1461	17	rs13482914	20845796	0	A	C	0.489	2.279894e-02	0.03871796	-473.3916	2.448399e-01	2.406294e-01	0.5561249	0.5538843	0.5588761	0.254827659336868
1463	17	rs3696835	22681054	1	G	A	0.487	3.543769e-02	0.03826898	-473.1366	2.432074e-01	2.391344e-01	0.3547078	0.3536255	0.3576258	0.45012926131742
1465	17	rs3719497	25502497	0	A	G	0.486	2.746925e-02	0.03829999	-473.3079	2.443791e-01	2.404314e-01	0.4734451	0.4718243	0.475957	0.324730373892786
1467	17	rs6397584	27451464	0	A	C	0.475	5.582440e-02	0.03860997	-472.5212	2.411767e-01	2.374248e-01	0.1485968	0.1481616	0.1506512	0.82799054291263
1469	17	rs3693494	29780123	0	A	G	0.477	4.313849e-02	0.03854034	-472.9419	2.403240e-01	2.366013e-01	0.2633339	0.2635888	0.2684222	0.579493228872481
1471	17	rs3682923	35834132	1	A	G	0.484	6.207123e-02	0.03924256	-472.3159	2.406653e-01	2.367476e-01	0.1140931	0.1137167	0.1159698	0.942740619582985
1473	17	rs6298471	36547465	0	G	A	0.484	5.182028e-02	0.03930407	-472.6982	2.405220e-01	2.365464e-01	0.1877196	0.1875043	0.1910276	0.72649037986961
1475	17	rs6390174	38990979	0	G	A	0.485	6.021035e-02	0.03915272	-472.3861	2.394492e-01	2.354782e-01	0.1244718	0.1243784	0.1272696	0.904929030027045
1477	17	rs3702604	40954832	0	G	A	0.484	4.840174e-02	0.03905893	-472.8011	2.395659e-01	2.356125e-01	0.2156238	0.2159239	0.2205902	0.66630330453258
1479	17	rs13482997	43824636	0	C	G	0.483	4.984038e-02	0.03850968	-472.7324	2.390097e-01	2.352955e-01	0.1959473	0.1964301	0.2009028	0.707860716381744
1481	17	rs13483016	49557881	0	G	A	0.466	1.117082e-02	0.03764817	-473.5215	2.470167e-01	2.437300e-01	0.7667577	0.763569	0.7665721	0.115341854014248
1483	17	rs3700227	52611561	2	G	A	0.467	2.558993e-02	0.03849499	-473.3442	2.457985e-01	2.425203e-01	0.5063893	0.5046254	0.5069232	0.295515479531086
1485	17	rs6272475	53482715	0	A	G	0.461	5.634076e-02	0.03880372	-472.5095	2.492692e-01	2.458142e-01	0.1468969	0.1459059	0.1465752	0.832987369132137
1487	17	rs3714226	55270111	0	A	C	0.496	-1.950997e-02	0.03715325	-473.4274	2.467854e-01	2.435528e-01	0.5996395	0.5975118	0.5993729	0.222109766639285
1489	17	rs13483055	60319945	0	A	G	0.496	-4.208717e-03	0.03720299	-473.5599	2.497133e-01	2.463924e-01	0.9099562	0.9068196	0.9072246	0.0409795115867159
1491	17	gnf17.064.100	62762288	0	G	A	0.498	-1.882851e-02	0.03708318	-473.4364	2.481673e-01	2.448536e-01	0.6117731	0.609668	0.6105466	0.213409623098975
1493	17	rs3727008	67734196	0	G	A	0.479	8.407493e-03	0.03539896	-473.5392	2.511402e-01	2.482533e-01	0.8123225	0.8144225	0.8148917	0.090271517354708
1495	17	rs3660112	70594166	0	C	A	0.486	1.271486e-02	0.03696143	-473.5083	2.516862e-01	2.483684e-01	0.7309312	0.7324672	0.7328947	0.136123499740546
1497	17	rs3675634	71241465	0	G	A	0.487	1.711464e-02	0.03688812	-473.4597	2.517223e-01	2.484100e-01	0.6427979	0.6436143	0.6440074	0.191925550732436
1499	17	rs3691628	72399641	1	G	A	0.491	3.076609e-02	0.03608694	-473.2043	2.527264e-01	2.496031e-01	0.3941531	0.3945157	0.395261	0.404335053377135
1501	17	rs13483103	74204833	0	C	A	0.414	2.709122e-02	0.03768158	-473.3114	2.543750e-01	2.508877e-01	0.4723739	0.4748024	0.4762726	0.325714106399589
1503	17	rs6229946	75191195	0	C	A	0.422	-2.131766e-03	0.03745237	-473.5651	2.506853e-01	2.471292e-01	0.9546232	0.95443	0.954444	0.020168015277185
1505	17	rs3663088	77048875	0	A	G	0.422	1.537823e-03	0.03738172	-473.566	2.508350e-01	2.471946e-01	0.9671955	0.967887	0.9679025	0.0144857327528624
1507	17	gnf17.082.284	80952261	0	G	A	0.432	5.706430e-03	0.03587041	-473.554	2.504079e-01	2.470036e-01	0.8736411	0.8729174	0.8729667	0.0586669429963215
1509	17	gnf17.083.842	82509468	0	G	A	0.46	3.504827e-02	0.03499534	-473.0646	2.517208e-01	2.482655e-01	0.316872	0.3162721	0.3167727	0.499116135005786
1511	17	rs13483135	83478059	0	G	A	0.487	2.684396e-02	0.03463383	-473.2647	2.495569e-01	2.459575e-01	0.4385145	0.4370009	0.4374137	0.358016041600397
1513	17	rs13483144	85885972	0	C	A	0.47	1.508788e-02	0.03482153	-473.472	2.501369e-01	2.462897e-01	0.6649159	0.66328	0.6635325	0.177233281727961
1515	17	rs4231720	86810006	0	A	G	0.473	2.564613e-02	0.03483109	-473.295	2.512179e-01	2.473229e-01	0.461757	0.4609277	0.4612129	0.335586512155549
1517	17	rs13483157	88888507	0	A	G	0.461	4.353745e-03	0.0343622	-473.5584	2.503709e-01	2.467092e-01	0.8992074	0.8971863	0.897332	0.0461401277470535
1519	17	rs6288047	91579093	0	A	G	0.452	-1.004981e-02	0.03369352	-473.5227	2.512618e-01	2.479046e-01	0.7655711	0.7665373	0.7667669	0.116014469363167
1521	17	rs6397044	93194831	0	A	G	0.453	-1.428535e-02	0.03379829	-473.4781	2.517656e-01	2.483885e-01	0.6726497	0.6737028	0.6740973	0.172211047163626
1523	17	rs3706382	94131011	0	A	T	0.453	-1.428535e-02	0.03379829	-473.4781	2.517656e-01	2.483885e-01	0.6726497	0.6737028	0.6740973	0.172211047163626
1525	18	rs3689558	8042688	0	A	G	0.378	-3.764215e-02	0.03535465	-473.0005	2.530066e-01	2.494785e-01	0.2873218	0.2872135	0.2879209	0.541631421482722
1527	18	rs3660245	9273599	0	T	A	0.378	-2.893174e-02	0.03550437	-473.2344	2.516380e-01	2.480595e-01	0.4153765	0.4148958	0.4152832	0.381558077394132
1529	18	rs4231742	11084830	0	G	A	0.38	-2.759371e-02	0.03571572	-473.2684	2.520176e-01	2.483526e-01	0.4399842	0.4397898	0.4402052	0.356562918913855
1531	18	rs13483212	12110689	0	C	G	0.384	-2.525117e-02	0.03567284	-473.3164	2.520045e-01	2.483427e-01	0.4792352	0.4791826	0.4795749	0.319451290359302
1533	18	mCV23617245	14530552	0	G	A	0.386	8.794554e-04	0.03593655	-473.5665	2.507911e-01	2.471897e-01	0.9804817	0.981677	0.9816909	0.00856050772101759
1535	18	rs6361186	15008159	0	G	A	0.4	-1.804084e-02	0.03600166	-473.4425	2.525942e-01	2.490725e-01	0.616426	0.6180761	0.6187593	0.210119051623974
1537	18	gnf18.021.931	24442754	2	A	G	0.447	3.469875e-03	0.03545626	-473.562	2.506724e-01	2.471708e-01	0.9220644	0.9220685	0.9220931	0.0352387453369306
1539	18	gnf18.022.796	25311399	0	C	A	0.448	1.245787e-02	0.03570821	-473.5061	2.512692e-01	2.476511e-01	0.7272685	0.7275553	0.7277094	0.138305222510294
1541	18	rs13483263	26441506	0	A	G	0.448	4.012333e-03	0.03568444	-473.5604	2.507721e-01	2.471682e-01	0.9105024	0.9104494	0.9104775	0.0407189051075204
1543	18	rs13483271	28957810	0	G	A	0.476	-2.085940e-02	0.03729002	-473.4104	2.518534e-01	2.478584e-01	0.5760519	0.5760068	0.5762562	0.239538386597269
1545	18	rs3722973	30935680	1	A	G	0.487	3.484356e-03	0.03822766	-473.5626	2.513124e-01	2.471420e-01	0.9273974	0.9272318	0.9272541	0.0327341260024699
1547	18	rs3718586	33132187	0	A	G	0.487	7.357952e-03	0.03844557	-473.5484	2.514240e-01	2.471381e-01	0.84827	0.8479206	0.8479693	0.0714658920279765
1549	18	rs3725637	34428558	0	C	A	0.491	1.947361e-02	0.03864345	-473.4395	2.515659e-01	2.472658e-01	0.6144445	0.613826	0.6139898	0.211517338867496
1551	18	rs13483299	36120072	0	A	G	0.492	2.117461e-02	0.0387046	-473.417	2.518858e-01	2.476070e-01	0.5844696	0.5841771	0.584386	0.233238072860731
1553	18	rs3664831	37294231	0	C	A	0.492	2.012065e-02	0.03868614	-473.4314	2.518245e-01	2.475408e-01	0.6031332	0.6028211	0.6030114	0.219586764747501
1555	18	rs3699816	39313732	0	G	A	0.492	2.648437e-02	0.03799893	-473.324	2.520687e-01	2.481909e-01	0.4860133	0.4858934	0.4862524	0.313351845886728
1557	18	rs3676196	42923810	0	A	G	0.489	3.442224e-02	0.03720185	-473.1388	2.521769e-01	2.488479e-01	0.3550885	0.3548504	0.3554097	0.449663392658722
1559	18	mCV24106092	49031661	0	C	A	0.499	3.263294e-02	0.0365451	-473.171	2.544924e-01	2.512115e-01	0.3721438	0.3736629	0.3750262	0.429289212056276
1561	18	rs13483368	54451905	0	C	A	0.497	2.603782e-02	0.03652861	-473.3141	2.529526e-01	2.496522e-01	0.4761668	0.4771782	0.4779935	0.322240888392382
1563	18	rs3683378	55685229	0	G	C	0.495	2.505043e-02	0.0366445	-473.3363	2.543151e-01	2.509987e-01	0.4944149	0.4971611	0.4987805	0.305908449548948
1565	18	rs6328845	57804214	0	G	A	0.494	7.605017e-03	0.0365658	-473.545	2.502962e-01	2.470436e-01	0.8352945	0.8347291	0.8347861	0.078160378198493
1567	18	rs3720827	63290216	0	G	A	0.481	2.541022e-02	0.03665588	-473.3257	2.505846e-01	2.470795e-01	0.4883725	0.4874176	0.4876761	0.31124879893375
1569	18	rs3691542	66474868	0	A	G	0.491	-1.535115e-03	0.0371633	-473.5661	2.511620e-01	2.473226e-01	0.9670609	0.9699796	0.9700583	0.0145461756572866
1571	18	rs3658163	68661313	0	T	A	0.489	1.570033e-03	0.03726507	-473.5657	2.511012e-01	2.469158e-01	0.966404	0.9632027	0.9633007	0.0148412811501656
1573	18	rs13483426	70123704	0	C	A	0.49	-3.884945e-03	0.03721402	-473.5619	2.520965e-01	2.477733e-01	0.9168815	0.9213516	0.9216937	0.0376867899806026
1575	18	rs6161154	71450022	0	A	G	0.49	1.676933e-02	0.03718154	-473.4636	2.498627e-01	2.455397e-01	0.652099	0.6496242	0.6501712	0.185686465786736
1577	18	rs13483436	73432362	0	G	A	0.484	4.367562e-02	0.03664738	-472.8539	2.504103e-01	2.461807e-01	0.2336894	0.2324641	0.2330373	0.631360986477747
1579	18	rs13459193	74736176	0	A	G	0.479	6.615705e-02	0.03668506	-471.9403	2.533921e-01	2.494260e-01	0.0716926	0.07129216	0.07197909	1.14452566922789
1581	18	rs13483446	76660820	0	A	G	0.482	4.740065e-02	0.0359621	-472.6947	2.486608e-01	2.448837e-01	0.1878444	0.186606	0.1873333	0.726201747554817
1583	18	rs3706601	77469962	3	A	G	0.473	3.823237e-02	0.0352447	-472.9755	2.460126e-01	2.424860e-01	0.27834	0.2768543	0.2782479	0.555424377097597
1585	18	rs13483466	82240605	0	A	G	0.495	-2.914342e-02	0.031316	-473.1317	2.472924e-01	2.446488e-01	0.3523197	0.3509106	0.3516578	0.453063072509659
1587	18	mCV24836796	85520123	0	A	G	0.479	2.303293e-02	0.03020314	-473.2746	2.483646e-01	2.459917e-01	0.4459191	0.4446329	0.4450347	0.350743925167881
1589	18	rs13483482	86102991	0	C	A	0.479	2.880816e-02	0.02991353	-473.1014	2.487910e-01	2.464668e-01	0.3358051	0.3346432	0.3350844	0.473912712352114
1591	19	rs3671671	4419702	0	C	A	0.449	-2.005015e-02	0.03327266	-473.3837	2.489664e-01	2.454274e-01	0.5469391	0.5450854	0.5456182	0.262061028340015
1593	19	rs3713033	5029790	0	G	A	0.449	-2.761633e-02	0.0336233	-473.2277	2.498061e-01	2.461009e-01	0.4116864	0.4102445	0.4106519	0.385433479620224
1595	19	CEL.19_5283144	5494236	0	C	G	0.449	-2.761633e-02	0.0336233	-473.2277	2.498061e-01	2.461009e-01	0.4116864	0.4102445	0.4106519	0.385433479620224
1597	19	rs6236348	6211818	0	A	G	0.449	-2.262959e-02	0.03354747	-473.3377	2.495931e-01	2.458667e-01	0.5001474	0.4985068	0.4989074	0.300901984518632
1599	19	rs13483525	10444043	0	G	A	0.44	2.556832e-02	0.03527366	-473.3066	2.542715e-01	2.503166e-01	0.4687455	0.4707321	0.4718486	0.329062888511263
1601	19	UT_19_10.709331	10714324	0	A	G	0.437	1.616792e-02	0.03536592	-473.4632	2.524496e-01	2.485644e-01	0.6476754	0.6490188	0.6494765	0.18864259800114
1603	19	CEL.19_12595293	13325499	0	A	G	0.443	1.385817e-02	0.03538632	-473.4908	2.519679e-01	2.483083e-01	0.6954362	0.696676	0.6970457	0.157742706446752
1605	19	rs13483540	15465855	1	G	A	0.467	1.120199e-02	0.03513478	-473.5156	2.502090e-01	2.468826e-01	0.7499367	0.7490408	0.7491448	0.124975392609478
1607	19	rs6223359	18525319	0	G	A	0.469	-5.400187e-03	0.03540413	-473.5554	2.510171e-01	2.475020e-01	0.8788062	0.8799227	0.8800283	0.0561068877821492
1609	19	rs6372656	21843202	0	A	C	0.471	-2.496536e-02	0.03561056	-473.3245	2.546945e-01	2.511525e-01	0.483459	0.4864137	0.4880929	0.315640350596002
1611	19	rs6309315	23586847	0	G	A	0.484	-1.007591e-02	0.03547043	-473.5271	2.517194e-01	2.481057e-01	0.7764316	0.7780833	0.7784106	0.109896797567094
1613	19	rs6293693	26086372	0	T	A	0.489	-1.546709e-02	0.03552545	-473.4732	2.524934e-01	2.489154e-01	0.6633997	0.6653408	0.6659962	0.178224729211433
1615	19	UT_19_29.979736	30239224	0	G	A	0.495	1.380548e-02	0.03472175	-473.4872	2.501822e-01	2.467104e-01	0.6910254	0.6899024	0.6900534	0.160505988983105
1617	19	rs13459194	32049010	0	C	A	0.495	8.849009e-03	0.03494184	-473.5343	2.502053e-01	2.466719e-01	0.8001382	0.7988038	0.7989374	0.0968349951157915
1619	19	rs6237466	32363371	0	T	A	0.495	8.849009e-03	0.03494184	-473.5343	2.502053e-01	2.466719e-01	0.8001382	0.7988038	0.7989374	0.0968349951157915
1621	19	rs3710829	38168496	0	A	G	0.497	9.678105e-03	0.03136771	-473.5204	2.518673e-01	2.489768e-01	0.7577513	0.7606789	0.7615968	0.120473309883016
1623	19	rs3656289	42412737	0	G	A	0.498	7.510389e-03	0.03143823	-473.5377	2.493224e-01	2.463535e-01	0.8112473	0.8095655	0.809827	0.0908467356116698
1625	19	rs3023496	48137866	0	G	A	0.492	3.099953e-03	0.03219972	-473.5619	2.497574e-01	2.466622e-01	0.9233273	0.9209992	0.9212059	0.0346443234731939
1627	19	mCV23069572	52801832	0	G	A	0.459	4.346404e-02	0.03336468	-472.7151	2.488805e-01	2.452980e-01	0.1930412	0.1918518	0.1925298	0.714349991390617
1629	19	rs6304326	53438118	0	A	C	0.46	2.112511e-02	0.03319169	-473.3623	2.475706e-01	2.440257e-01	0.5246542	0.5225187	0.523734	0.280126846141723
1631	19	rs13483682	55161641	0	C	G	0.463	3.266963e-02	0.03249316	-473.0587	2.469270e-01	2.436323e-01	0.3149836	0.3134476	0.3144741	0.501712057686333
1633	19	rs6211533	56992409	0	A	C	0.475	1.524431e-02	0.03059246	-473.4415	2.458144e-01	2.429462e-01	0.6184031	0.6167486	0.6193836	0.20872834200448
1635	19	rs6191324	59321829	0	G	A	0.471	-9.527476e-03	0.03012831	-473.516	2.465693e-01	2.440598e-01	0.7519077	0.7499902	0.7523194	0.123835467707438
1637	19	UT_4_59.889271	60081646	0	C	A	0.475	-2.181394e-02	0.02979665	-473.2992	2.428699e-01	2.404994e-01	0.4643187	0.46444	0.4684096	0.333183825178818
1639	23	rs13483712	9552353	4	G	A	0.473	-2.664628e-03	0.02560068	-473.5616	2.501020e-01	2.475752e-01	0.9171277	0.9187857	0.9189565	0.0375701893636735
1641	23	CEL.X_8334947	10003225	0	G	A	0.476	2.894609e-03	0.02551427	-473.5601	2.492892e-01	2.467611e-01	0.9097009	0.9082999	0.908427	0.0411013756257784
1643	23	CEL.X_9031623	10699901	2	A	G	0.475	2.613426e-03	0.02571434	-473.5614	2.492805e-01	2.467400e-01	0.9190726	0.917478	0.9176259	0.0366501811774985
1645	23	rs13483724	36008084	0	A	C	0.48	-6.000772e-03	0.03117513	-473.5483	2.503356e-01	2.473296e-01	0.8474089	0.8475599	0.8476232	0.0719069790881665
1647	23	gnfX.023.543	38899708	0	G	C	0.475	-1.507183e-02	0.03268554	-473.4605	2.511198e-01	2.477246e-01	0.6448366	0.6447963	0.6449915	0.190550320571863
1649	23	gnfX.026.801	42224689	0	T	A	0.47	-2.013317e-02	0.03322801	-473.3837	2.520231e-01	2.484989e-01	0.544741	0.545123	0.5455351	0.263809936267802
1651	23	rs13483731	42452847	0	G	A	0.472	-2.639910e-02	0.03339853	-473.2557	2.531710e-01	2.496055e-01	0.429505	0.4302442	0.4310016	0.367031776047477
1653	23	rs13483746	50423971	0	G	A	0.48	1.883382e-02	0.03536213	-473.425	2.515440e-01	2.478094e-01	0.5944545	0.5943741	0.5946063	0.225881381003482
1655	23	gnfX.035.350	50932421	0	T	A	0.482	2.588631e-03	0.03625377	-473.5642	2.511686e-01	2.471564e-01	0.9430942	0.9431119	0.9431295	0.0254449260357644
1657	23	rs13483750	51374755	0	A	G	0.482	2.588631e-03	0.03625377	-473.5642	2.511686e-01	2.471564e-01	0.9430942	0.9431119	0.9431295	0.0254449260357644
1659	23	CEL.X_44311522	51965594	0	A	G	0.484	-5.955682e-03	0.03687517	-473.5538	2.513643e-01	2.473046e-01	0.8717318	0.8721189	0.8721723	0.0596171110492976
1661	23	rs13483756	52951019	0	A	C	0.484	9.738616e-06	0.03717785	-473.5668	2.511985e-01	2.471407e-01	0.9997911	0.9997763	0.9997764	9.07335947235356e-05
1663	23	rs13483761	56215893	0	G	A	0.487	6.555802e-04	0.0375791	-473.5666	2.511172e-01	2.471551e-01	0.9860855	0.9865941	0.9865992	0.00608542728155147
1665	23	gnfX.044.260	60822990	0	A	T	0.486	2.875766e-02	0.03974719	-473.3073	2.542010e-01	2.499825e-01	0.4695686	0.4712941	0.4722489	0.328300952013144
1667	23	rs13483777	61175347	1	A	G	0.487	3.314755e-02	0.0398561	-473.2243	2.551550e-01	2.509228e-01	0.4058292	0.4079077	0.4092064	0.391656708060095
1669	23	rs13483781	62375833	0	G	A	0.486	4.618553e-02	0.0402182	-472.9151	2.580056e-01	2.536738e-01	0.2511463	0.2535972	0.2556296	0.60007321567851
1671	23	rs13483783	63644435	0	G	A	0.485	4.070948e-02	0.04029783	-473.0615	2.564034e-01	2.520870e-01	0.3126877	0.3147606	0.3163509	0.504889201990805
1673	23	rs13483786	64615641	0	C	A	0.485	4.070948e-02	0.04029783	-473.0615	2.564034e-01	2.520870e-01	0.3126877	0.3147606	0.3163509	0.504889201990805
1675	23	rs3157124	71441040	0	G	A	0.488	1.126299e-02	0.04073652	-473.5289	2.518630e-01	2.476998e-01	0.7822456	0.7831548	0.7833153	0.106656871008352
1677	23	rs13483825	74207541	0	A	G	0.492	-5.812560e-03	0.04123478	-473.5568	2.513323e-01	2.471152e-01	0.8879339	0.8875878	0.8876232	0.0516193629756021
1679	23	CEL.X_68179178	76622179	0	G	A	0.48	1.801155e-02	0.04233167	-473.4779	2.534588e-01	2.489466e-01	0.6705928	0.6732462	0.6739321	0.173541113801705
1681	23	rs13483844	78701528	0	G	A	0.48	-4.544396e-04	0.04296541	-473.5667	2.518439e-01	2.471093e-01	0.9915636	0.9897361	0.9897453	0.00367942443073599
1683	23	CEL.X_72627341	81071649	0	A	G	0.48	-3.556986e-03	0.04319797	-473.5632	2.517738e-01	2.469557e-01	0.9343951	0.9326361	0.9326888	0.0294694476808849
1685	23	rs13483858	82200955	0	G	A	0.48	-3.556986e-03	0.04319797	-473.5632	2.517738e-01	2.469557e-01	0.9343951	0.9326361	0.9326888	0.0294694476808849
1687	23	rs13483862	83024501	0	A	G	0.48	-3.556986e-03	0.04319797	-473.5632	2.517738e-01	2.469557e-01	0.9343951	0.9326361	0.9326888	0.0294694476808849
1689	23	CEL.X_75125049	83574158	0	A	T	0.48	-3.556986e-03	0.04319797	-473.5632	2.517738e-01	2.469557e-01	0.9343951	0.9326361	0.9326888	0.0294694476808849
1691	23	rs13483868	84597187	0	A	G	0.479	-1.839746e-02	0.04304557	-473.4751	2.518217e-01	2.470898e-01	0.669203	0.6684719	0.6686011	0.174442120787161
1693	23	rs3725966	85498566	0	G	A	0.481	-3.389653e-02	0.04304093	-473.2581	2.540436e-01	2.492988e-01	0.4311904	0.4320585	0.4327109	0.365330916822797
1695	23	CEL.X_77780392	86229492	0	G	A	0.486	-1.585987e-02	0.04255077	-473.4973	2.518945e-01	2.474119e-01	0.7094463	0.7093657	0.7094874	0.149080471941948
1697	23	rs13483877	86948528	0	G	A	0.486	-1.866793e-02	0.04229979	-473.4694	2.518824e-01	2.474974e-01	0.6590936	0.6589535	0.6591083	0.181052905471311
1699	23	rs13483884	93904871	0	G	A	0.487	-2.047207e-02	0.04201918	-473.4482	2.519839e-01	2.477000e-01	0.6262402	0.6262476	0.6264465	0.20325905732306
1701	23	gnfX.080.189	96183176	0	A	G	0.467	-1.336037e-02	0.04181977	-473.5153	2.509175e-01	2.467624e-01	0.7494471	0.7482247	0.7483471	0.125259016570063
1703	23	rs13483894	96499053	0	G	A	0.467	-1.336037e-02	0.04181977	-473.5153	2.509175e-01	2.467624e-01	0.7494471	0.7482247	0.7483471	0.125259016570063
1705	23	CEL.X_89752158	98348578	2	C	G	0.469	-1.178863e-02	0.04151417	-473.5262	2.509858e-01	2.469457e-01	0.7765072	0.7756316	0.7757185	0.109854513012341
1707	23	CEL.X_91222960	99819380	0	A	G	0.469	-1.342829e-03	0.04130748	-473.5662	2.511456e-01	2.471042e-01	0.9740747	0.9733192	0.9733305	0.01140773659796
1709	23	gnfX.084.751	100832043	0	A	G	0.47	-1.085460e-02	0.04132572	-473.532	2.510213e-01	2.470103e-01	0.7928782	0.7921443	0.7922192	0.100793522809315
1711	23	rs13483921	103659886	0	A	G	0.471	1.895642e-02	0.04041783	-473.4583	2.530018e-01	2.490727e-01	0.6391852	0.6413287	0.6420377	0.194373289439911
1713	23	rs13483926	106088410	0	G	A	0.472	1.639008e-03	0.04069649	-473.566	2.513728e-01	2.471717e-01	0.9678845	0.9683383	0.9683499	0.0141764650112946
1715	23	CEL.X_100299803	108895446	2	A	T	0.477	-1.766907e-02	0.04048692	-473.4721	2.523426e-01	2.480458e-01	0.66265	0.6633909	0.6636582	0.178715797695175
1717	23	rs13483937	110605911	0	C	G	0.476	-2.269447e-02	0.04071704	-473.4125	2.531496e-01	2.486892e-01	0.5774254	0.5785756	0.5790546	0.238504116130364
1719	23	rs13483941	111517912	0	C	G	0.476	-2.269447e-02	0.04071704	-473.4125	2.531496e-01	2.486892e-01	0.5774254	0.5785756	0.5790546	0.238504116130364
1721	23	rs6342003	112547782	0	A	G	0.48	-1.078388e-02	0.04056895	-473.5315	2.518056e-01	2.473477e-01	0.7904472	0.7905507	0.7906336	0.102127134605254
1723	23	rs13483971	119804730	0	G	A	0.479	-1.480400e-02	0.04027145	-473.4996	2.522810e-01	2.478007e-01	0.7132616	0.7139538	0.7141468	0.146751156544319
1725	23	CEL.X_112904656	121573629	0	G	A	0.479	-1.480400e-02	0.04027145	-473.4996	2.522810e-01	2.478007e-01	0.7132616	0.7139538	0.7141468	0.146751156544319
1727	23	CZECH.X_116527625	126386464	0	A	C	0.479	-1.480400e-02	0.04027145	-473.4996	2.522810e-01	2.478007e-01	0.7132616	0.7139538	0.7141468	0.146751156544319
1729	23	rs6205221	130295703	0	G	C	0.476	1.728800e-02	0.03822541	-473.4646	2.518660e-01	2.476230e-01	0.6511969	0.6511919	0.6513673	0.186287675557581
1731	23	rs13483997	132113511	0	A	T	0.476	-1.389101e-02	0.03791848	-473.5009	2.529199e-01	2.486292e-01	0.7142061	0.7166624	0.7172176	0.146176444839084
1733	23	rs13484004	133775534	0	G	A	0.474	-1.888390e-02	0.03773268	-473.4435	2.536633e-01	2.493729e-01	0.6168806	0.6194918	0.620347	0.209798887472716
1735	23	rs3702256	134949218	0	G	A	0.475	-7.545904e-03	0.03693302	-473.5464	2.519414e-01	2.477979e-01	0.838159	0.8400695	0.840287	0.0766735872497984
1737	23	CEL.X_125736335	135729173	0	A	T	0.476	-6.090866e-03	0.03682328	-473.5535	2.517821e-01	2.476565e-01	0.8686633	0.8705466	0.870715	0.0611485265291162
1739	23	rs3697198	136216658	0	A	C	0.476	-6.590812e-03	0.03630494	-473.5508	2.517941e-01	2.477844e-01	0.8559879	0.8581049	0.8583305	0.0675323743419731
1741	23	rs13484024	138007018	0	A	G	0.476	-1.366516e-02	0.03480776	-473.4913	2.527578e-01	2.491348e-01	0.694724	0.6975547	0.698413	0.158187697688873
1743	23	CEL.X_143595976	153708524	0	G	A	0.469	5.317686e-02	0.02895667	-471.8848	2.560927e-01	2.531625e-01	0.06665306	0.06663656	0.06756117	1.17617990760633
1745	23	gnfX.141.820	161585622	0	C	A	0.471	3.787213e-02	0.02804763	-472.6533	2.507959e-01	2.477717e-01	0.1772959	0.1764775	0.1770945	0.751301307422004
1747	23	CEL.X_154048891	164079037	0	G	A	0.476	2.911339e-02	0.02740885	-473.0003	2.486455e-01	2.456595e-01	0.2884598	0.2871537	0.2877234	0.539914701935083
1749	23	CEL.X_155542834	165430168	0	G	A	0.475	1.690431e-02	0.02682367	-473.3667	2.473713e-01	2.445434e-01	0.528737	0.5270345	0.5279648	0.276760297437555
1751	23	gnfX.146.867	166686631	0	G	A	0.472	1.873962e-02	0.02619939	-473.3094	2.471229e-01	2.445159e-01	0.4746444	0.4731174	0.4739893	0.323631638699628
