# Supplementary material for: Combinatorial multiomic analysis from a pedigree of Sox10Dom Hirschsprung mice identifies multiple high confidence candidate modifiers of Enteric Nervous System development
Source: PLoS Comput Biol. 2026 Jul 6;22(7):e1014424. doi: 10.1371/journal.pcbi.1014424 (PMC13372245; doi:10.1371/journal.pcbi.1014424)
Supplement: S6 Table — (CSV) [file pcbi.1014424.s014.csv]

	Chrom	rs	Position	n_miss	allele1	allele0	af	beta	se	logl_H1	l_remle	l_mle	p_wald	p.val_unadj	p_score	p.val
1	1	rs3683945	3197400	0	G	A	0.481	6.875162e-03	0.008012106	675.6969	2.569241e-01	2.524928e-01	0.3911875	0.3950734	0.4070958	0.407615031102629
3	1	rs6269442	3492195	0	G	A	0.481	6.875162e-03	0.008012106	675.6969	2.569241e-01	2.524928e-01	0.3911875	0.3950734	0.4070958	0.407615031102629
5	1	rs13475701	4526088	0	G	C	0.483	7.394066e-03	0.008039452	675.749	2.552714e-01	2.507539e-01	0.3580935	0.3630378	0.3762212	0.446003562092684
7	1	rs3716083	9023832	0	A	G	0.485	1.145490e-02	0.008137643	676.3033	2.490842e-01	2.444247e-01	0.1597631	0.1641036	0.1739424	0.796523521122882
9	1	rs3722996	11269352	0	C	A	0.486	1.420816e-02	0.008206366	676.796	2.443171e-01	2.393857e-01	0.08391057	0.08740936	0.09505248	1.07618332875968
11	1	rs13475729	12882165	0	A	G	0.487	1.420456e-02	0.008297739	676.7675	2.456792e-01	2.406561e-01	0.08744817	0.09056027	0.09783556	1.0582492744325
13	1	rs3671256	16278641	0	T	A	0.49	1.575032e-02	0.008353535	677.0681	2.426281e-01	2.375157e-01	0.05985789	0.06265639	0.0689458	1.22287859617454
15	1	rs13475750	19473729	0	G	A	0.477	1.876554e-02	0.008249958	677.862	2.394822e-01	2.344181e-01	0.02328666	0.02457798	0.02776281	1.63289279775086
17	1	rs6404446	20784226	0	A	C	0.482	2.046106e-02	0.008236873	678.3209	2.324780e-01	2.274524e-01	0.01326503	0.01454153	0.0173033	1.87729176348642
19	1	mCV23695025	22168404	0	G	A	0.481	1.760268e-02	0.008153927	677.5617	2.313330e-01	2.265155e-01	0.03126835	0.03484644	0.04130139	1.50489503544404
21	1	rs6173215	22740997	0	G	A	0.483	1.947786e-02	0.008259182	678.0298	2.345490e-01	2.296040e-01	0.0186827	0.02026411	0.02363536	1.72856035988504
23	1	mCV24784983	25227218	0	C	A	0.454	1.424903e-02	0.008223735	676.7835	2.406890e-01	2.357530e-01	0.08367662	0.0887809	0.09860946	1.07739587084052
25	1	rs6166266	25891880	0	C	A	0.453	1.260414e-02	0.008296804	676.4416	2.419420e-01	2.368758e-01	0.1292588	0.1368902	0.1509559	0.888539880254576
27	1	rs3677683	27264311	0	G	A	0.454	1.251606e-02	0.008286714	676.4299	2.423254e-01	2.372487e-01	0.1314826	0.1389863	0.1529291	0.8811317165581
29	1	rs4137502	30830773	0	A	G	0.454	1.348653e-02	0.008297956	676.6066	2.414574e-01	2.363331e-01	0.1046363	0.1108144	0.12254	0.980317625652004
31	1	rs3707642	32511500	0	A	C	0.444	1.204300e-02	0.008114911	676.3974	2.441223e-01	2.392208e-01	0.1383275	0.1449915	0.1576428	0.859091472016442
33	1	rs3681732	34131057	2	G	A	0.442	1.489713e-02	0.008066892	676.9862	2.404841e-01	2.359749e-01	0.0652912	0.0692029	0.07667899	1.1851453493372
35	1	rs3683997	35878973	0	A	G	0.446	1.020931e-02	0.007998482	676.108	2.436596e-01	2.394140e-01	0.2023144	0.2138195	0.2324868	0.693973204634181
37	1	rs4222295	38996207	0	A	G	0.492	1.158821e-02	0.007632021	676.4792	2.548082e-01	2.510124e-01	0.1294576	0.1303997	0.1348496	0.887872448580394
39	1	gnf01.036.770	39973796	0	A	G	0.485	1.029608e-02	0.00751017	676.267	2.554236e-01	2.519092e-01	0.1709112	0.1722455	0.177469	0.767229476548901
41	1	rs13475834	42464146	0	A	C	0.493	-1.142768e-02	0.007585236	676.4582	2.534949e-01	2.503146e-01	0.1324565	0.1339771	0.1388097	0.877926724834721
43	1	CEL.1_44668113	44324967	0	G	A	0.486	2.288028e-03	0.007805155	675.3795	2.689789e-01	2.651811e-01	0.7695158	0.7663703	0.7683661	0.113782458636442
45	1	rs13475847	45912374	0	G	A	0.487	1.944055e-03	0.007809315	675.3674	2.694454e-01	2.656289e-01	0.8034934	0.800095	0.8018549	0.0950176862377279
47	1	rs13475851	47481218	0	G	A	0.482	3.553175e-03	0.007769719	675.4413	2.667179e-01	2.627038e-01	0.6476161	0.6452533	0.648974	0.188682363046761
49	1	CEL.1_49993068	49623477	0	A	G	0.482	3.553175e-03	0.007769719	675.4413	2.667179e-01	2.627038e-01	0.6476161	0.6452533	0.648974	0.188682363046761
51	1	rs3724092	50240045	0	A	C	0.483	3.053907e-03	0.007780377	675.4138	2.675576e-01	2.635581e-01	0.6948202	0.6920326	0.6952429	0.158127564115251
53	1	rs13475866	51398699	0	A	C	0.483	-1.746212e-04	0.007714237	675.3354	2.725495e-01	2.686786e-01	0.9819481	0.9883676	0.9885525	0.00791146585792112
55	1	rs6322485	63257133	0	A	T	0.457	-8.001677e-03	0.007396574	675.9102	2.826263e-01	2.796881e-01	0.2797795	0.2836066	0.2879215	0.553184110298239
57	1	rs6288543	68510382	0	A	T	0.472	1.490615e-03	0.007480538	675.3558	2.701514e-01	2.668160e-01	0.8421235	0.8394878	0.8402729	0.0746242132088696
59	1	rs13475919	72973981	0	C	A	0.475	-4.935111e-04	0.007422114	675.3379	2.708221e-01	2.675644e-01	0.9470087	0.9430543	0.9436835	0.0236460311924637
61	1	rs3713616	74441562	0	A	G	0.481	7.827235e-04	0.007391531	675.3403	2.730140e-01	2.696755e-01	0.9157019	0.9206215	0.9214588	0.0382458846898588
63	1	gnf01.075.385	77904629	0	G	A	0.482	-2.987494e-03	0.007450958	675.4169	2.687818e-01	2.654286e-01	0.6885989	0.6863368	0.6876466	0.162033675393053
65	1	rs13475939	78687714	0	G	A	0.479	-1.012012e-03	0.007357662	675.3453	2.704725e-01	2.672143e-01	0.8906467	0.8878188	0.8884613	0.0502945368933473
67	1	rs3723062	85981894	0	A	G	0.481	-2.294394e-03	0.007834242	675.3756	2.757692e-01	2.722592e-01	0.7697265	0.7764799	0.779224	0.113663561373927
69	1	UT_1_89.100476	87198790	0	G	C	0.481	-2.294394e-03	0.007834242	675.3756	2.757692e-01	2.722592e-01	0.7697265	0.7764799	0.779224	0.113663561373927
71	1	rs6268443	93382587	0	G	A	0.484	6.368107e-03	0.008054096	675.6491	2.642835e-01	2.605141e-01	0.4294561	0.4282655	0.4318863	0.36708122415447
73	1	CEL.1_103251925	103350336	0	A	T	0.46	1.409713e-02	0.008769079	676.6298	2.617385e-01	2.567162e-01	0.1084588	0.1076081	0.1098261	0.964735204955527
75	1	CEL.1_105423103	105501703	0	A	G	0.46	1.373532e-02	0.008778879	676.5618	2.620050e-01	2.569217e-01	0.118216	0.1172971	0.1195909	0.927323739686143
77	1	rs3685919	109631744	0	A	G	0.455	1.097626e-02	0.0088644	676.1065	2.665853e-01	2.612801e-01	0.2161192	0.2142595	0.2160951	0.665306648740784
79	1	rs13476050	110611715	0	T	A	0.454	1.154207e-02	0.008882335	676.1845	2.672786e-01	2.619147e-01	0.1943001	0.1924921	0.1940809	0.711526975882786
81	1	rs3726043	111757576	0	G	A	0.455	1.099372e-02	0.008845116	676.1125	2.671792e-01	2.618405e-01	0.2143932	0.2124978	0.2141687	0.668788993462992
83	1	mCV24201027	115730203	0	A	G	0.457	6.295317e-03	0.008901243	675.5884	2.673857e-01	2.621251e-01	0.4796965	0.4768013	0.4795791	0.319033450256704
85	1	rs3674655	117350031	0	C	G	0.47	6.231284e-03	0.008933245	675.5817	2.681033e-01	2.626897e-01	0.4857405	0.48267	0.4850615	0.313595684475835
87	1	rs3695581	118740485	0	A	G	0.47	6.231284e-03	0.008933245	675.5817	2.681033e-01	2.626897e-01	0.4857405	0.48267	0.4850615	0.313595684475835
89	1	rs3678634	120607495	0	A	T	0.46	5.394365e-03	0.008887328	675.5223	2.680650e-01	2.627528e-01	0.5441025	0.5408341	0.5435363	0.264319278626883
91	1	rs3717360	123000666	1	G	A	0.461	2.087654e-03	0.008885694	675.3646	2.706608e-01	2.654393e-01	0.8143326	0.8089169	0.8109932	0.0891981788425378
93	1	rs3694822	123845105	0	A	C	0.461	1.772346e-03	0.008884732	675.3567	2.710314e-01	2.658211e-01	0.8419543	0.8362337	0.8380951	0.0747114807051637
95	1	rs6228473	126627261	0	A	G	0.459	2.640146e-03	0.00881559	675.3819	2.701752e-01	2.650638e-01	0.7646747	0.7600665	0.7621422	0.116523278625191
97	1	rs13476119	134210713	0	G	A	0.467	5.732132e-04	0.008451042	675.338	2.724221e-01	2.677629e-01	0.9459459	0.9413993	0.9417819	0.0241337008110233
99	1	rs8250053	135155923	0	T	A	0.467	1.706499e-03	0.008461259	675.3567	2.712795e-01	2.665318e-01	0.8402335	0.8360346	0.8370653	0.0756000071885181
101	1	gnf01.137.841	138199952	0	G	A	0.462	-2.317114e-03	0.008316697	675.3721	2.758567e-01	2.711523e-01	0.7806419	0.7861885	0.7877021	0.107548142203587
103	1	rs13476141	140533792	0	G	A	0.46	-3.025114e-03	0.008271898	675.3993	2.767535e-01	2.720722e-01	0.7147127	0.7204409	0.7224585	0.145868500687533
105	1	rs6382880	142521500	0	T	A	0.46	-2.445878e-03	0.008254554	675.3771	2.759712e-01	2.713044e-01	0.7671003	0.7725645	0.7741464	0.115147847408716
107	1	rs13476152	144112659	1	G	A	0.461	-3.270958e-03	0.008255139	675.4097	2.778906e-01	2.732404e-01	0.6920764	0.6997879	0.7029398	0.159845960070794
109	1	rs3672697	145181359	0	A	G	0.459	-1.025096e-03	0.008188038	675.3423	2.741979e-01	2.696436e-01	0.9004124	0.9055992	0.9062834	0.0455585327580414
111	1	rs13476208	162025682	0	C	A	0.47	2.177434e-03	0.00656518	675.3909	2.678663e-01	2.657406e-01	0.7402607	0.7388706	0.740148	0.130615306441369
113	1	rs13476229	169305174	0	A	G	0.412	6.328970e-03	0.007428685	675.6972	2.613221e-01	2.577385e-01	0.3945799	0.3949351	0.4006502	0.403865041591226
115	1	rs8245216	171241019	0	A	G	0.416	6.196050e-03	0.007590656	675.6667	2.606165e-01	2.566765e-01	0.4146732	0.4155766	0.4228575	0.382294031836897
117	1	rs3707910	172490621	1	A	G	0.413	6.881113e-03	0.007629625	675.7386	2.590381e-01	2.550028e-01	0.3674812	0.3691105	0.3771797	0.434764874117491
119	1	rs3700831	176015516	0	G	A	0.412	9.185937e-03	0.007628869	676.0553	2.573456e-01	2.533310e-01	0.229033	0.2301278	0.2361373	0.640101938248028
121	1	rs6157620	183561853	0	A	G	0.394	1.067321e-02	0.007310236	676.3933	2.553829e-01	2.517652e-01	0.1448122	0.1457764	0.1504187	0.839194848570598
123	1	mCV22849619	186884747	0	G	A	0.379	-1.377013e-03	0.007248365	675.3513	2.750159e-01	2.715648e-01	0.8493935	0.8580518	0.8609314	0.07089106677945
125	1	rs3667164	188687652	0	G	C	0.374	7.655767e-03	0.006970316	675.9404	2.641882e-01	2.609984e-01	0.2725046	0.2713101	0.2735253	0.564626162239613
127	1	rs13476300	190298622	0	C	G	0.378	5.395936e-03	0.006812219	675.6498	2.642860e-01	2.614724e-01	0.4286226	0.4277419	0.4306772	0.367924933628938
129	1	rs13476313	194161590	0	A	T	0.383	6.147235e-03	0.006432673	675.7934	2.648433e-01	2.622743e-01	0.3396521	0.3384593	0.3404419	0.468965695910314
131	1	mCV24145570	195308492	0	A	G	0.393	1.010533e-02	0.006309898	676.6201	2.635002e-01	2.611160e-01	0.1098006	0.108934	0.1103695	0.959395286698521
133	2	rs3674936	20371737	0	G	A	0.474	-3.770645e-03	0.005602901	675.5616	2.728645e-01	2.717035e-01	0.5012229	0.5011171	0.5021509	0.299969095067274
135	2	rs13476439	38111118	0	A	G	0.47	9.977246e-03	0.007168874	676.3079	2.703203e-01	2.663593e-01	0.164524	0.1630981	0.1640328	0.783770740222856
137	2	rs13476454	41284152	0	G	A	0.467	1.215525e-02	0.00727695	676.7327	2.747601e-01	2.705356e-01	0.09537501	0.09457767	0.09553071	1.0205654035016
139	2	rs13476467	44401773	2	A	C	0.464	6.721472e-03	0.007510298	675.7389	2.677154e-01	2.632854e-01	0.3711695	0.3689677	0.3705951	0.430427718137206
141	2	rs13476472	45693226	0	G	A	0.462	3.471259e-03	0.007570324	675.4424	2.689410e-01	2.642905e-01	0.6467369	0.6434687	0.6455304	0.189272359388121
143	2	rs6265423	47164611	1	G	C	0.464	2.974140e-03	0.007582392	675.4141	2.694097e-01	2.646863e-01	0.6950204	0.6914166	0.6934053	0.158002447960379
145	2	CEL.2_50605053	50645061	0	A	G	0.461	3.872802e-03	0.007714683	675.4634	2.687052e-01	2.640205e-01	0.615852	0.6127014	0.6148216	0.21052364385177
147	2	rs3725341	51465695	0	G	A	0.463	2.177081e-03	0.007722201	675.3766	2.700688e-01	2.654155e-01	0.7781	0.7739646	0.7757725	0.108964584684689
149	2	rs13476503	53183609	0	A	G	0.46	2.559472e-03	0.007713647	675.392	2.690057e-01	2.644884e-01	0.74015	0.736308	0.7388685	0.130680256524797
151	2	rs3718711	56535815	0	A	G	0.45	-4.167178e-03	0.007423861	675.494	2.708715e-01	2.675260e-01	0.574791	0.573214	0.5735516	0.240490040609032
153	2	rs3672719	58189569	0	G	C	0.466	5.941496e-03	0.007317076	675.6628	2.764343e-01	2.732964e-01	0.4171168	0.4183041	0.4198945	0.379742317945196
155	2	rs13476553	66967900	0	A	G	0.477	8.052163e-03	0.007726338	675.875	2.783772e-01	2.745417e-01	0.2977594	0.2988283	0.3006048	0.526134519337407
157	2	rs4136610	70151530	0	G	A	0.475	-2.438818e-03	0.008083218	675.3801	2.740999e-01	2.698335e-01	0.7629766	0.7646767	0.7651201	0.117488781372398
159	2	rs3664661	71598563	0	G	A	0.473	-1.951978e-03	0.008045282	675.3642	2.737452e-01	2.694861e-01	0.808381	0.8099997	0.810321	0.0923839025938034
161	2	CEL.2_73370728	73476561	0	A	C	0.474	2.167779e-03	0.008139471	675.3709	2.730143e-01	2.685462e-01	0.7900787	0.7896161	0.789717	0.102329646338192
163	2	gnf02.076.311	77655002	1	T	A	0.483	5.031888e-03	0.008537272	675.5092	2.743785e-01	2.693653e-01	0.555817	0.5554045	0.555753	0.255068174195415
165	2	CEL.2_79237503	79343443	0	G	A	0.484	3.113766e-03	0.008592974	675.4012	2.737768e-01	2.685990e-01	0.7172114	0.716598	0.7167459	0.14435281598974
167	2	rs3722345	80615687	1	A	G	0.483	3.676629e-03	0.008585973	675.4272	2.739874e-01	2.688123e-01	0.668652	0.6681493	0.6683448	0.174799852040635
169	2	rs3667007	82106117	0	G	A	0.484	4.290916e-03	0.008624282	675.4588	2.748560e-01	2.696165e-01	0.6189944	0.6192408	0.6195943	0.208313279994583
171	2	rs8273639	84772334	0	A	C	0.476	3.611598e-03	0.008757222	675.4196	2.752914e-01	2.698915e-01	0.6801861	0.6814075	0.681831	0.167372247373864
173	2	rs3689658	85678723	0	G	A	0.477	2.601079e-03	0.008750096	675.3791	2.746990e-01	2.692953e-01	0.7663704	0.7673987	0.7676362	0.115561277631126
175	2	rs13476621	87353090	0	A	G	0.476	1.658178e-03	0.00876468	675.3531	2.740647e-01	2.687114e-01	0.85001	0.8503413	0.8504269	0.0705759649689161
177	2	rs13476639	92826810	1	A	G	0.477	8.388670e-04	0.008725414	675.3398	2.738942e-01	2.686125e-01	0.9234415	0.9241462	0.9241926	0.0345906118987981
179	2	rs6316774	96893883	1	G	A	0.478	2.353841e-03	0.008679629	675.3716	2.745570e-01	2.693930e-01	0.7863387	0.787761	0.7880338	0.10439034981656
181	2	rs13476666	101323040	0	A	C	0.478	5.444608e-03	0.008644367	675.5307	2.776364e-01	2.725656e-01	0.5290401	0.5319387	0.5334559	0.276511408213034
183	2	rs13476689	107465137	0	A	T	0.461	2.437296e-03	0.008321367	675.3775	2.743116e-01	2.697503e-01	0.7697045	0.7714495	0.771862	0.113675974374058
185	2	rs4138562	114379883	0	A	G	0.454	-9.077723e-04	0.008450497	675.3412	2.733654e-01	2.682969e-01	0.9144904	0.9134486	0.913499	0.0388208492350326
187	2	rs8279354	119166741	0	A	C	0.456	-3.152891e-03	0.008329893	675.4079	2.725810e-01	2.674749e-01	0.705193	0.7031522	0.7034367	0.151692007314947
189	2	rs3658927	120944865	1	A	G	0.457	-2.108642e-03	0.008331225	675.3681	2.726421e-01	2.675434e-01	0.8002783	0.7979441	0.7982131	0.0967589590875825
191	2	rs3723643	122318583	0	A	T	0.457	-2.120906e-03	0.008330862	675.3685	2.726297e-01	2.675310e-01	0.799133	0.796785	0.7970583	0.0973809348797253
193	2	rs6228179	123467289	0	A	T	0.454	-2.672103e-03	0.008363319	675.3875	2.720257e-01	2.669657e-01	0.7494585	0.7466632	0.7471498	0.125252410474131
195	2	rs6401493	125297773	0	A	G	0.476	-7.146016e-03	0.007972488	675.7355	2.766973e-01	2.722116e-01	0.3704397	0.3709511	0.3720484	0.431282476182831
197	2	rs3661596	130144815	1	A	G	0.477	-7.153176e-03	0.007887436	675.7452	2.765738e-01	2.721589e-01	0.3648259	0.3652384	0.3663174	0.437914337482326
199	2	rs3665528	131013908	0	G	A	0.478	-7.930939e-03	0.007867049	675.8409	2.779313e-01	2.735090e-01	0.3138095	0.3146327	0.3160745	0.503333913090934
201	2	rs4223511	131993535	0	G	A	0.481	-6.157153e-03	0.007777579	675.6477	2.757640e-01	2.715390e-01	0.4288805	0.4292914	0.4302078	0.367663699470694
203	2	CEL.2_168586738	168523620	0	A	G	0.393	7.739009e-03	0.006207511	676.1131	2.622485e-01	2.596812e-01	0.212996	0.2122999	0.2147153	0.671628552402762
205	2	rs3726974	169841980	0	C	A	0.392	8.971618e-03	0.006218702	676.3775	2.625957e-01	2.600123e-01	0.1496404	0.1488141	0.1506965	0.824951139570594
207	2	rs13476917	171389029	0	G	A	0.392	9.411014e-03	0.006242072	676.4726	2.615361e-01	2.588995e-01	0.132173	0.1315178	0.1335406	0.878857252479767
209	2	rs6187766	179522759	0	A	G	0.401	1.148834e-02	0.00608281	677.1168	2.592165e-01	2.569250e-01	0.05942807	0.05908162	0.06064748	1.22600837376266
211	2	rs3679483	180126255	2	A	G	0.402	1.168330e-02	0.006059458	677.1924	2.595355e-01	2.572931e-01	0.05432097	0.05395135	0.05539807	1.26503248353819
213	3	rs13476950	3785418	0	A	G	0.391	6.397323e-03	0.007154562	675.7206	2.531392e-01	2.496104e-01	0.3716009	0.3800132	0.3957889	0.429923242836199
215	3	rs13476953	4362510	1	G	A	0.39	7.028957e-03	0.007179089	675.797	2.516905e-01	2.481442e-01	0.327938	0.3365884	0.3522586	0.484208256297646
217	3	rs13476957	5629121	0	C	A	0.39	6.952733e-03	0.00718232	675.7866	2.518280e-01	2.482766e-01	0.3334238	0.3421177	0.3578999	0.477003403189003
219	3	rs6248752	12100965	0	G	C	0.395	9.274896e-03	0.007384969	676.0848	2.444502e-01	2.405247e-01	0.2096438	0.2208203	0.238818	0.67851797688361
221	3	rs13476985	14887895	0	A	G	0.391	1.095502e-02	0.007416702	676.3738	2.410492e-01	2.371643e-01	0.1401894	0.1495346	0.164424	0.853284822999492
223	3	rs3659988	16450289	0	G	A	0.395	1.364983e-02	0.00739362	676.9604	2.355393e-01	2.318118e-01	0.0653692	0.07141875	0.0811828	1.18462682997536
225	3	rs13477019	23824919	0	A	T	0.384	1.753399e-02	0.008056871	677.6519	2.414740e-01	2.377132e-01	0.02993045	0.03136109	0.03473107	1.52388675355581
227	3	rs3715834	26639540	0	G	A	0.384	1.800333e-02	0.00806128	677.7739	2.407095e-01	2.368715e-01	0.02590275	0.02721336	0.03032641	1.58665412601816
229	3	rs3660588	30328765	0	G	A	0.381	2.479320e-02	0.008405062	679.606	2.379211e-01	2.337467e-01	0.00330592	0.003471688	0.004105527	2.48070766013509
231	3	rs13477043	31480577	0	A	G	0.381	2.415401e-02	0.008530956	679.2724	2.390679e-01	2.346676e-01	0.00479347	0.005014814	0.005849446	2.31934998632237
233	3	gnf03.030.222	33313826	0	G	A	0.379	2.387626e-02	0.008633443	679.0895	2.390071e-01	2.345225e-01	0.005860474	0.006141085	0.007134112	2.23206725646326
235	3	rs6246699	36309107	0	G	A	0.374	1.952644e-02	0.008538929	677.8793	2.374360e-01	2.329995e-01	0.02256347	0.02409316	0.02758925	1.64659411009798
237	3	rs6274061	38889885	2	A	G	0.374	2.069511e-02	0.008588745	678.1739	2.389765e-01	2.345761e-01	0.01627688	0.01718679	0.01957129	1.78842883830679
239	3	rs6324747	40032479	0	G	A	0.385	2.088324e-02	0.008677663	678.1905	2.446079e-01	2.401146e-01	0.01641029	0.01686417	0.01863358	1.784883744097
241	3	rs13477083	43525953	2	G	A	0.382	1.795204e-02	0.008696619	677.43	2.451761e-01	2.407446e-01	0.03943014	0.04067729	0.04428852	1.40417168092527
243	3	CEL.3_45598106	45597095	0	A	G	0.383	1.761392e-02	0.008694225	677.3518	2.451863e-01	2.407562e-01	0.04322107	0.0446172	0.04852846	1.36430448573266
245	3	rs13477097	48327701	0	A	G	0.384	1.546210e-02	0.008588552	676.9272	2.471226e-01	2.428454e-01	0.07232163	0.07436849	0.0797154	1.14073179420266
247	3	rs6335414	53017859	0	G	A	0.438	4.451460e-03	0.007617411	675.5053	2.626958e-01	2.593157e-01	0.5591883	0.5598042	0.5667165	0.252441923990908
249	3	rs4223969	55049340	0	C	A	0.424	8.643748e-03	0.007791212	675.9449	2.571420e-01	2.536823e-01	0.2676998	0.269534	0.27621	0.572351953276754
251	3	rs13477138	59876710	0	A	C	0.426	8.130608e-03	0.007936584	675.8561	2.584063e-01	2.545641e-01	0.3060441	0.3074608	0.3143437	0.51421598852925
253	3	rs13477143	60940733	0	G	A	0.425	8.346883e-03	0.007937542	675.8838	2.580488e-01	2.541848e-01	0.2934273	0.2949238	0.3018378	0.53249948255887
255	3	rs13477154	63639938	0	A	G	0.415	2.383488e-03	0.008080258	675.3801	2.687145e-01	2.647682e-01	0.7681154	0.764743	0.7672304	0.114573527600982
257	3	rs13477178	69744854	0	C	A	0.414	-1.312091e-03	0.00854339	675.346	2.744908e-01	2.700192e-01	0.8779937	0.8835761	0.8845249	0.0565086003411095
259	3	rs6198234	70015850	0	G	A	0.414	-1.312091e-03	0.00854339	675.346	2.744908e-01	2.700192e-01	0.8779937	0.8835761	0.8845249	0.0565086003411095
261	3	rs13477217	78699856	0	G	A	0.412	1.107226e-03	0.008513799	675.3445	2.716178e-01	2.671489e-01	0.8965706	0.8923144	0.893045	0.047415506455183
263	3	rs13477218	79927965	0	G	A	0.413	-9.462519e-04	0.00847559	675.3407	2.740786e-01	2.696581e-01	0.9111434	0.9170541	0.9178382	0.0404132663555855
265	3	rs13477224	81360226	0	G	A	0.422	-2.033543e-03	0.008532848	675.3618	2.754715e-01	2.710891e-01	0.8117162	0.8179405	0.8196192	0.090595786421216
267	3	rs13477233	83479331	0	A	G	0.434	-5.349334e-03	0.008308633	675.5361	2.798026e-01	2.756518e-01	0.5199369	0.5262659	0.5302351	0.284049359527944
269	3	rs3719390	85418436	0	C	A	0.43	-1.160461e-02	0.008331134	676.2701	2.934089e-01	2.892858e-01	0.1641684	0.1715296	0.1790986	0.784710434465963
271	3	rs6376008	86661247	0	A	G	0.43	-1.072674e-02	0.008288985	676.1448	2.907522e-01	2.867016e-01	0.1961388	0.2032458	0.2103462	0.707436486092032
273	3	rs13477251	88854680	0	A	G	0.448	-2.808197e-03	0.007921251	675.395	2.763130e-01	2.729783e-01	0.7230801	0.7296236	0.7327831	0.140813590587702
275	3	rs3726226	99031461	0	A	G	0.487	-8.652743e-04	0.007919178	675.3415	2.723277e-01	2.681821e-01	0.9130309	0.9117205	0.9117961	0.0395145242483904
277	3	rs3162061	100719693	0	G	A	0.488	-9.444261e-04	0.00797136	675.3425	2.723318e-01	2.681205e-01	0.9057297	0.9042508	0.9043439	0.0430013909691416
279	3	rs4138887	102689164	0	A	T	0.487	2.042760e-03	0.008126999	675.3658	2.746552e-01	2.701767e-01	0.8016274	0.804922	0.8056506	0.0960274468343224
281	3	rs13477309	105470404	0	G	A	0.478	6.244217e-04	0.008282645	675.3379	2.736072e-01	2.688443e-01	0.9399306	0.9426158	0.9427541	0.0269042114531898
283	3	rs3702359	107129193	0	A	C	0.478	6.244217e-04	0.008282645	675.3379	2.736072e-01	2.688443e-01	0.9399306	0.9426158	0.9427541	0.0269042114531898
285	3	rs13477321	109192406	0	G	A	0.492	5.102399e-04	0.008242609	675.3369	2.737485e-01	2.689222e-01	0.9506613	0.9550073	0.9552352	0.0219741852091524
287	3	rs3676545	110256311	0	A	G	0.49	8.986432e-04	0.008162117	675.3408	2.740479e-01	2.692893e-01	0.9123681	0.9165166	0.9169116	0.0398299077839961
289	3	rs3698700	112233831	0	T	A	0.487	-5.281448e-04	0.008053775	675.3377	2.727113e-01	2.680233e-01	0.9477366	0.9445594	0.9447317	0.0233123473258996
291	3	gnf03.119.970	116542909	0	A	G	0.462	4.658218e-03	0.008153035	675.4924	2.796488e-01	2.749777e-01	0.5679815	0.5751543	0.5789033	0.245665809674123
293	3	rs3708412	117654238	0	A	G	0.468	6.862307e-03	0.007979022	675.691	2.845847e-01	2.800261e-01	0.3901143	0.3989645	0.4053339	0.408808129931055
295	3	CEL.3_120379605	120019881	0	G	A	0.465	1.666201e-03	0.007880818	675.3564	2.747696e-01	2.703535e-01	0.8326287	0.8373641	0.8383714	0.0795486234314512
297	3	rs13477385	125111194	0	A	C	0.454	-1.345936e-02	0.007660921	676.8803	2.755708e-01	2.711505e-01	0.07945594	0.07877421	0.07973087	1.09987363007658
299	3	rs3671119	126413661	0	A	G	0.449	-1.233539e-02	0.007707424	676.6195	2.732863e-01	2.688082e-01	0.1100327	0.1090151	0.1099351	0.958478230122433
301	3	rs3670168	128292534	0	C	A	0.447	-1.340406e-02	0.007671991	676.8655	2.726452e-01	2.681809e-01	0.08113291	0.08022028	0.08113132	1.09080294687094
303	3	rs13477404	130369996	0	A	G	0.454	-1.090367e-02	0.007659207	676.353	2.707903e-01	2.663732e-01	0.1550899	0.1536741	0.1546168	0.809416484050303
305	3	rs13477408	131638868	0	G	A	0.456	-1.267111e-02	0.007627556	676.7194	2.718674e-01	2.675091e-01	0.0971989	0.09615145	0.09707851	1.01233864995678
307	3	rs3676039	136217610	0	G	A	0.417	-9.821862e-03	0.007130918	676.2842	2.610012e-01	2.574134e-01	0.1689224	0.1683364	0.1711365	0.772312756874456
309	3	rs6407142	143057878	0	G	A	0.395	-1.095327e-02	0.006934581	676.5843	2.619247e-01	2.583835e-01	0.1147541	0.1139872	0.1159511	0.940231788792303
311	3	rs3657112	148365541	0	G	A	0.392	-1.015009e-02	0.006784297	676.4516	2.582545e-01	2.546984e-01	0.1351582	0.1351369	0.1384413	0.869157600673945
313	3	rs13477487	150155110	0	C	A	0.391	-1.204500e-02	0.006776086	676.9114	2.575498e-01	2.539465e-01	0.07598869	0.0758227	0.07815048	1.11925104240485
315	3	rs13477494	151564320	0	G	A	0.395	-1.002178e-02	0.006577855	676.4955	2.601455e-01	2.567256e-01	0.1281534	0.1276896	0.1302209	0.892269867188277
317	3	rs13477506	154839655	0	A	G	0.384	-7.624659e-03	0.006367061	676.0508	2.601637e-01	2.574102e-01	0.2315863	0.2316153	0.2352068	0.635287135835734
319	3	CEL.3_159340478	158710906	0	C	A	0.475	-2.545725e-03	0.005894786	675.4211	2.794450e-01	2.778980e-01	0.6660006	0.6786814	0.6889696	0.176525379573585
321	4	rs3695715	3722677	0	A	G	0.381	-5.132395e-03	0.007139429	675.5942	2.732956e-01	2.696415e-01	0.4724993	0.4717738	0.472238	0.325598830554427
323	4	gnf04.002.008	5086429	0	A	C	0.381	-5.132395e-03	0.007139429	675.5942	2.732956e-01	2.696415e-01	0.4724993	0.4717738	0.472238	0.325598830554427
325	4	gnf04.002.599	5679248	0	A	G	0.381	-5.132395e-03	0.007139429	675.5942	2.732956e-01	2.696415e-01	0.4724993	0.4717738	0.472238	0.325598830554427
327	4	rs3660863	7200288	0	G	A	0.378	-4.482913e-03	0.007206936	675.5291	2.731593e-01	2.694591e-01	0.534164	0.5335578	0.5339381	0.272325384618996
329	4	UT_4_10.84692	10899088	0	G	A	0.428	-6.357489e-03	0.007390634	675.7081	2.689917e-01	2.649043e-01	0.3900233	0.3878943	0.388952	0.408909447437178
331	4	rs13477568	13837845	0	G	A	0.427	-4.937033e-03	0.007556907	675.551	2.683345e-01	2.640889e-01	0.5138084	0.5113328	0.5129659	0.289198799945446
333	4	rs6287606	18118213	0	G	A	0.424	-6.235359e-03	0.007618432	675.6731	2.686514e-01	2.642119e-01	0.4134267	0.411097	0.4124289	0.383601479116031
335	4	CEL.4_19508304	19581203	0	A	T	0.425	-5.915392e-03	0.00762164	675.6392	2.683615e-01	2.639487e-01	0.4379825	0.4356027	0.4371	0.35854324179103
337	4	rs13477596	20739673	0	G	A	0.416	-9.828195e-04	0.007740935	675.344	2.717052e-01	2.672940e-01	0.8990122	0.8950592	0.895663	0.0462344146552826
339	4	gnf04.019.134	22379371	7	A	C	0.416	9.158196e-04	0.007753521	675.3416	2.739353e-01	2.695805e-01	0.9060155	0.911044	0.9116924	0.0428643724038847
341	4	rs3701432	29263236	0	A	C	0.426	-3.594678e-03	0.007783264	675.4435	2.697514e-01	2.656527e-01	0.6443612	0.6417812	0.6428171	0.190870618366437
343	4	rs3663744	30984140	0	G	A	0.427	-3.121397e-03	0.007804743	675.4168	2.695891e-01	2.654412e-01	0.6893485	0.6864812	0.6877896	0.161561165084244
345	4	rs3674908	32209744	0	G	A	0.444	-5.482896e-03	0.007963675	675.5746	2.672600e-01	2.630008e-01	0.491416	0.489083	0.4913073	0.308550707443671
347	4	rs13477643	34982748	0	G	A	0.456	-2.411718e-03	0.008258093	675.3794	2.706222e-01	2.658615e-01	0.7703564	0.7665345	0.7678372	0.113308305031032
349	4	rs3684104	38322919	0	A	G	0.455	1.481839e-03	0.008400359	675.3492	2.756848e-01	2.704676e-01	0.8600387	0.8675344	0.868887	0.0654820059444566
351	4	rs13477662	39790898	0	A	G	0.455	1.481839e-03	0.008400359	675.3492	2.756848e-01	2.704676e-01	0.8600387	0.8675344	0.868887	0.0654820059444566
353	4	CEL.4_40541402	40449984	0	A	G	0.454	2.525984e-03	0.008467687	675.3765	2.774182e-01	2.721365e-01	0.7655727	0.774202	0.7767526	0.116013561713381
355	4	rs3698283	43184798	0	G	A	0.454	5.072386e-05	0.008378278	675.3353	2.735940e-01	2.684455e-01	0.9951715	0.9990574	0.9990648	0.00210206992211321
357	4	rs13477681	46175356	0	A	G	0.455	7.584702e-04	0.008317766	675.3388	2.744599e-01	2.693807e-01	0.9273751	0.9337479	0.9343315	0.0327445690804721
359	4	rs3676423	51790364	1	C	A	0.465	1.774140e-03	0.008033954	675.3587	2.743821e-01	2.700749e-01	0.825301	0.8288123	0.8295386	0.083387628664774
361	4	rs3677770	54719483	0	C	A	0.464	-9.223732e-04	0.00803427	675.3421	2.725205e-01	2.681262e-01	0.9086389	0.9070975	0.9071891	0.0416086744180329
363	4	rs6239799	56497184	0	A	G	0.465	1.219373e-03	0.00798256	675.3465	2.735541e-01	2.692609e-01	0.878644	0.8809705	0.8812573	0.0561870522899853
365	4	rs3712541	59835330	0	G	A	0.475	7.725762e-03	0.007889273	675.8068	2.814168e-01	2.774232e-01	0.3278459	0.3315336	0.3349407	0.484330243196215
367	4	rs3690581	62707257	0	G	A	0.476	5.526885e-03	0.007796742	675.5832	2.775207e-01	2.736759e-01	0.4786845	0.4813563	0.4833825	0.319950634923428
369	4	rs3711477	86231740	0	G	A	0.497	-2.048826e-03	0.007359457	675.3728	2.739902e-01	2.709016e-01	0.7808078	0.7841727	0.7854187	0.107455856867954
371	4	rs6209043	89939631	0	C	G	0.494	1.351303e-03	0.007347572	675.3527	2.708352e-01	2.675680e-01	0.8541461	0.8522693	0.8525653	0.0684678377454657
373	4	rs13477838	91121265	0	G	A	0.456	-7.233936e-03	0.007565567	675.7948	2.656167e-01	2.618616e-01	0.3393801	0.3377289	0.339893	0.469313626701802
375	4	rs3659791	95947911	0	T	A	0.46	-7.065364e-03	0.007569313	675.7734	2.659262e-01	2.621922e-01	0.3509839	0.3492684	0.3513252	0.454712804621141
377	4	rs13477873	101430244	0	G	A	0.469	-1.044955e-02	0.007962321	676.2009	2.684104e-01	2.640662e-01	0.1899038	0.1882609	0.1894343	0.721466344886365
379	4	rs6315002	103049359	0	G	A	0.486	-2.186684e-03	0.007896918	675.3748	2.707018e-01	2.663514e-01	0.7819512	0.7787173	0.779658	0.106820349538652
381	4	rs13477883	103962063	0	C	A	0.487	-1.113878e-03	0.007959656	675.3458	2.717908e-01	2.673019e-01	0.8887548	0.8850517	0.8856039	0.0512180407118158
383	4	rs6324470	105978113	0	A	C	0.484	-2.118798e-03	0.008145082	675.3702	2.714346e-01	2.667058e-01	0.7948525	0.7915606	0.7922758	0.0997134554684904
385	4	rs6226080	108710855	0	G	A	0.486	-2.512512e-03	0.008263635	675.3826	2.719597e-01	2.670725e-01	0.7612013	0.7585504	0.7589958	0.118500478684617
387	4	rs3709486	111622689	0	G	A	0.484	-1.239162e-03	0.00831085	675.347	2.725254e-01	2.676033e-01	0.8815243	0.8784744	0.8787873	0.0547657114866641
389	4	rs6381371	116036044	2	G	A	0.484	-4.007552e-03	0.008292034	675.4532	2.724059e-01	2.675264e-01	0.6290611	0.6272373	0.6275388	0.201307169969475
391	4	rs3692563	118392047	0	G	A	0.485	3.542225e-03	0.008206659	675.4258	2.768550e-01	2.719680e-01	0.6661694	0.670603	0.6722199	0.176415320183361
393	4	rs3675629	121058843	0	C	A	0.487	4.354472e-03	0.008005669	675.4818	2.758316e-01	2.710585e-01	0.5866996	0.5883029	0.5891449	0.23158420787682
395	4	rs13477952	122951885	0	A	G	0.487	3.938898e-03	0.007997648	675.4555	2.753296e-01	2.705763e-01	0.6225442	0.623913	0.6245762	0.205829808674568
397	4	rs13477959	124195952	0	G	A	0.487	5.401703e-03	0.007989645	675.5612	2.773234e-01	2.725607e-01	0.4992497	0.5015322	0.5029646	0.30168218742548
399	4	rs13477965	126712106	0	G	A	0.461	-1.660456e-04	0.00763345	675.3355	2.726833e-01	2.685609e-01	0.9826528	0.985135	0.9851726	0.00759990401905291
401	4	gnf04.123.367	128030098	0	C	A	0.465	-4.178833e-03	0.007711199	675.4778	2.780689e-01	2.738282e-01	0.58808	0.5934191	0.5961558	0.230563590258455
403	4	rs6355837	129713374	0	A	C	0.454	-1.426156e-03	0.007649154	675.3522	2.733919e-01	2.694134e-01	0.8521589	0.8542166	0.854549	0.0694794158450751
405	4	UT_4_132.137715	133251960	0	C	A	0.498	-8.590668e-03	0.007101236	676.0691	2.638446e-01	2.606409e-01	0.2268621	0.2257256	0.2278756	0.644238052090765
407	4	rs13478002	136674649	0	G	A	0.498	7.013921e-03	0.006979162	675.8417	2.638696e-01	2.607107e-01	0.3153183	0.3142475	0.3169098	0.501250823548356
409	4	rs3688566	141570137	0	A	G	0.474	6.757399e-03	0.006751779	675.8357	2.615691e-01	2.581917e-01	0.3173182	0.3171066	0.3213422	0.498505017931444
411	4	rs3719891	142505281	0	A	G	0.475	7.649637e-03	0.006735016	675.9812	2.624813e-01	2.591204e-01	0.2565011	0.2557201	0.2587163	0.590910768084696
413	4	rs6230717	147899754	0	C	G	0.466	3.745614e-03	0.006534627	675.5004	2.653478e-01	2.621556e-01	0.5667312	0.5655333	0.5690759	0.24662287767993
415	4	rs13478089	154430058	0	G	A	0.44	7.821204e-03	0.006223795	676.1272	2.644078e-01	2.617351e-01	0.2093735	0.2082099	0.2099263	0.679078286993677
417	4	rs13478068	155218171	2	A	G	0.444	7.245554e-03	0.006177661	676.0249	2.640785e-01	2.615125e-01	0.2413238	0.2402298	0.2421348	0.617399844693119
419	4	rs6279100	156183777	0	A	G	0.41	2.044508e-03	0.006150178	675.391	2.692798e-01	2.674352e-01	0.7396822	0.7385111	0.7388056	0.130954832203583
421	5	rs13478094	4304152	0	G	A	0.483	1.351034e-03	0.006565034	675.3568	2.709546e-01	2.678146e-01	0.837024	0.8356185	0.8358002	0.0772620892969026
423	5	rs3664617	4468200	0	A	G	0.483	1.351034e-03	0.006565034	675.3568	2.709546e-01	2.678146e-01	0.837024	0.8356185	0.8358002	0.0772620892969026
425	5	rs3714258	12371156	0	G	A	0.486	6.609227e-03	0.006861409	675.8009	2.726859e-01	2.690648e-01	0.3358185	0.334569	0.3351668	0.473895382567818
427	5	rs3687916	14324113	0	G	A	0.487	4.323917e-03	0.006945963	675.5306	2.707198e-01	2.669961e-01	0.5338485	0.5320165	0.5324789	0.27258197321328
429	5	rs13478133	21614245	0	A	G	0.486	1.524083e-03	0.007443824	675.3571	2.709066e-01	2.667390e-01	0.8378422	0.8344749	0.8353063	0.0768377691054028
431	5	rs6349956	24871638	0	A	G	0.486	6.076181e-04	0.007500783	675.339	2.720225e-01	2.677565e-01	0.9354636	0.9318128	0.9321553	0.028973106749431
433	5	rs13478154	27114401	0	A	G	0.483	1.022977e-03	0.007586463	675.3449	2.717831e-01	2.674813e-01	0.8927825	0.8895941	0.8900146	0.0492543312065867
435	5	rs3696671	27709523	0	A	G	0.482	3.452804e-04	0.007538917	675.3366	2.722787e-01	2.680847e-01	0.9634854	0.9601459	0.9603153	0.0161548619607616
437	5	rs3680434	28763026	0	A	C	0.466	7.486676e-04	0.007881469	675.3392	2.736377e-01	2.694696e-01	0.9243543	0.9298729	0.9305338	0.0341615341453713
439	5	rs13469943	31077915	0	G	A	0.481	4.943580e-03	0.008140895	675.5079	2.830092e-01	2.784791e-01	0.5439169	0.5568464	0.5648226	0.264467447044878
441	5	rs3700706	32664422	0	C	A	0.484	3.213631e-03	0.008117016	675.4077	2.791801e-01	2.746124e-01	0.6923124	0.7034937	0.7086136	0.159697889675076
443	5	rs13459085	34908776	0	C	A	0.485	2.957404e-03	0.008045776	675.3982	2.781651e-01	2.737244e-01	0.7133241	0.7229041	0.7270105	0.146713102882157
445	5	rs3673363	35518973	0	G	C	0.485	2.957404e-03	0.008045776	675.3982	2.781651e-01	2.737244e-01	0.7133241	0.7229041	0.7270105	0.146713102882157
447	5	rs6341620	37101560	0	A	G	0.485	2.436174e-03	0.008264076	675.3731	2.788090e-01	2.742758e-01	0.7682574	0.7833544	0.7896844	0.114493247845176
449	5	rs6215373	44303618	0	A	G	0.47	1.330184e-03	0.008649842	675.3445	2.764145e-01	2.714387e-01	0.8778348	0.8922165	0.8956686	0.056587206416091
451	5	rs13478223	45356296	0	A	C	0.471	-1.520384e-03	0.00864727	675.3523	2.698715e-01	2.649007e-01	0.8604938	0.8536274	0.8572828	0.0652522544886443
453	5	rs3659933	46079471	0	A	C	0.471	-1.520384e-03	0.00864727	675.3523	2.698715e-01	2.649007e-01	0.8604938	0.8536274	0.8572828	0.0652522544886443
455	5	CEL.5_45872918	47247757	0	C	G	0.472	-2.305914e-03	0.008611637	675.373	2.683828e-01	2.634276e-01	0.7889721	0.7837522	0.7886039	0.10293835424341
457	5	rs6192958	49346495	0	G	A	0.47	-8.079810e-03	0.00864457	675.7694	2.590675e-01	2.540880e-01	0.3503414	0.3514402	0.3597844	0.455508538876516
459	5	rs3664008	53657080	0	G	A	0.492	-2.178856e-02	0.008377911	678.6176	2.328612e-01	2.281906e-01	0.009536152	0.01040255	0.01231624	2.02062683517985
461	5	mCV23125912	55224059	0	G	A	0.492	2.679606e-02	0.008546937	680.0484	2.205417e-01	2.153486e-01	0.001802977	0.002138983	0.002893015	2.74400981339784
463	5	CEL.5_56167948	57532726	0	A	G	0.494	2.936563e-02	0.008573691	680.997	2.217155e-01	2.165031e-01	0.0006572923	0.0007653522	0.001057987	3.18224145533122
465	5	rs6354160	61506436	0	A	G	0.493	3.138651e-02	0.008647777	681.7301	2.246672e-01	2.193208e-01	0.0003087004	0.0003485568	0.0004842941	3.51046280777842
467	5	rs6187409	62802059	0	A	G	0.493	3.138651e-02	0.008647777	681.7301	2.246672e-01	2.193208e-01	0.0003087004	0.0003485568	0.0004842941	3.51046280777842
469	5	mCV23386455	64189655	0	A	G	0.494	3.041198e-02	0.008643405	681.3244	2.226609e-01	2.173097e-01	0.0004673784	0.0005382776	0.000748412	3.33033136249915
471	5	rs4225248	66662116	0	A	G	0.487	3.059178e-02	0.00850198	681.5468	2.162779e-01	2.113646e-01	0.0003473309	0.0004240811	0.0006299461	3.45925657832892
473	5	rs13478309	67147119	0	G	A	0.488	3.014131e-02	0.008504521	681.3525	2.158201e-01	2.109898e-01	0.0004250659	0.0005222981	0.0007742795	3.37154373397864
475	5	gnf05.061.650	67348023	0	G	A	0.489	2.952954e-02	0.008438298	681.1923	2.152848e-01	2.105455e-01	0.0005013453	0.0006203404	0.0009189928	3.29986305211708
477	5	rs6340166	72797039	2	A	G	0.492	-2.460076e-02	0.008504746	679.2731	2.149456e-01	2.099886e-01	0.003961706	0.005010829	0.00700106	2.40211775679224
479	5	rs6161105	74395262	0	G	A	0.493	-2.044999e-02	0.008487077	678.0283	2.177792e-01	2.127994e-01	0.0162776	0.02029975	0.02703825	1.78840962792302
481	5	mCV22996021	76331955	0	A	T	0.496	-6.087590e-03	0.00882434	675.5517	2.500994e-01	2.444596e-01	0.4905513	0.5106542	0.5478397	0.309315569034414
483	5	rs3721607	82505407	0	G	A	0.487	-1.473588e-02	0.008795682	676.6331	2.307936e-01	2.251953e-01	0.09439476	0.1071559	0.1272526	1.02505211339524
485	5	rs3667334	83042043	0	C	A	0.487	-1.473588e-02	0.008795682	676.6331	2.307936e-01	2.251953e-01	0.09439476	0.1071559	0.1272526	1.02505211339524
487	5	rs13459087	87092080	0	G	A	0.497	-1.185822e-02	0.008742163	676.1665	2.336507e-01	2.278582e-01	0.1754779	0.1972771	0.2303514	0.755777571576582
489	5	CEL.5_87173557	88395818	0	G	A	0.497	-1.185822e-02	0.008742163	676.1665	2.336507e-01	2.278582e-01	0.1754779	0.1972771	0.2303514	0.755777571576582
491	5	gnf05.084.686	89552608	0	A	G	0.497	1.065816e-02	0.008722113	676.0095	2.367209e-01	2.309535e-01	0.2222068	0.2455611	0.2813627	0.653242654858295
493	5	rs3673049	89687694	0	G	C	0.497	1.065816e-02	0.008722113	676.0095	2.367209e-01	2.309535e-01	0.2222068	0.2455611	0.2813627	0.653242654858295
495	5	rs13478388	90859947	0	A	G	0.496	1.174267e-02	0.008442992	676.2148	2.338734e-01	2.284529e-01	0.1648049	0.1847495	0.2146288	0.783029879948822
497	5	rs6232866	92110917	0	A	G	0.495	1.290557e-02	0.008317406	676.4364	2.313308e-01	2.261208e-01	0.1212859	0.1378156	0.1624927	0.916189684773373
499	5	rs13478402	96190650	0	G	A	0.497	1.118604e-02	0.00832513	676.1567	2.350641e-01	2.298302e-01	0.179579	0.1999399	0.2302828	0.74574445117293
501	5	CEL.5_93945748	96638827	0	G	A	0.471	1.348275e-02	0.007894195	676.7197	2.363775e-01	2.319433e-01	0.08817504	0.09612334	0.10889	1.05465433464573
503	5	rs3661241	97837356	0	T	A	0.456	1.241135e-02	0.007911683	676.5001	2.381073e-01	2.338786e-01	0.1172454	0.1269338	0.1419563	0.930904187366023
505	5	rs3705458	99300806	0	G	C	0.411	1.624795e-02	0.007895737	677.3642	2.339652e-01	2.300637e-01	0.04004687	0.04396582	0.05042283	1.39743142202291
507	5	rs13478451	108654761	0	A	G	0.438	8.753546e-03	0.007609671	675.9872	2.548034e-01	2.507387e-01	0.2504787	0.2535112	0.2621837	0.601229199400609
509	5	gnf05.106.197	112073661	0	A	G	0.438	9.138412e-03	0.007614688	676.047	2.553399e-01	2.512585e-01	0.2305809	0.2328571	0.2403524	0.637176670016823
511	5	rs13478473	114210988	0	A	G	0.442	8.484752e-03	0.007545918	675.9585	2.552047e-01	2.511508e-01	0.2612937	0.2642519	0.2729458	0.5828710613336
513	5	rs13478483	117955607	0	G	A	0.441	8.594611e-03	0.007443318	675.9945	2.560131e-01	2.520377e-01	0.2486911	0.2508659	0.25833	0.604339756708557
515	5	CEL.5_117374791	119888129	0	C	A	0.452	8.810219e-03	0.007225926	676.0682	2.544561e-01	2.508444e-01	0.2232361	0.2260235	0.233617	0.651235573340803
517	5	rs3671202	124809848	0	G	A	0.476	-4.718844e-03	0.006592981	675.5927	2.659085e-01	2.631517e-01	0.4744366	0.4730673	0.4751027	0.32382181508032
519	5	rs13478518	127784605	0	G	A	0.475	3.372313e-04	0.006548176	675.3365	2.715348e-01	2.689349e-01	0.9589445	0.9618959	0.9621716	0.0182065273874556
521	5	rs13478546	136533611	0	A	G	0.464	2.122219e-04	0.00632621	675.3358	2.713537e-01	2.686771e-01	0.9732502	0.9753228	0.9754185	0.0117754983635765
523	5	rs4225536	138457140	0	G	A	0.465	-1.652732e-04	0.006259217	675.3357	2.709091e-01	2.682811e-01	0.9789434	0.9771687	0.9772383	0.00924241726557434
525	5	rs3656197	141782216	0	A	G	0.4	-6.995234e-04	0.005940937	675.3424	2.699039e-01	2.680077e-01	0.9063088	0.9053434	0.9054775	0.0427238031110112
527	5	rs3718776	149590652	0	A	G	0.454	-4.540487e-03	0.005487742	675.6792	2.689758e-01	2.678627e-01	0.4083522	0.4069192	0.407407	0.388965100304972
529	6	rs3661828	3466870	0	A	G	0.481	4.763878e-03	0.006768292	675.5847	2.704808e-01	2.670144e-01	0.4818024	0.480025	0.4805227	0.317131040983253
531	6	rs13478602	3847192	0	A	C	0.481	4.763878e-03	0.006768292	675.5847	2.704808e-01	2.670144e-01	0.4818024	0.480025	0.4805227	0.317131040983253
533	6	rs6172481	4658029	0	C	A	0.484	2.022017e-03	0.006841943	675.3797	2.708200e-01	2.672263e-01	0.7676911	0.7657283	0.7661104	0.114813494228757
535	6	rs3699833	6435777	0	G	A	0.484	2.962005e-04	0.00693691	675.3364	2.718631e-01	2.681886e-01	0.9659558	0.9635744	0.963677	0.0150427454843746
537	6	rs3678711	14289843	0	G	A	0.465	-2.062932e-03	0.007568031	675.372	2.737685e-01	2.694575e-01	0.7852675	0.7865203	0.7868162	0.104982376395556
539	6	rs13478641	16061004	0	A	G	0.462	-1.017172e-03	0.007546747	675.3443	2.729566e-01	2.687351e-01	0.8928295	0.893498	0.8935758	0.0492314686354859
541	6	rs3655269	17972617	0	A	G	0.459	-6.640182e-03	0.007620923	675.7091	2.798782e-01	2.754822e-01	0.3839396	0.3872215	0.3898076	0.415737091908283
543	6	rs13478656	21943927	0	A	G	0.472	-2.280028e-03	0.007808223	675.3777	2.733431e-01	2.691417e-01	0.7703867	0.7708481	0.7710428	0.113291223503549
545	6	rs3671709	25814202	0	A	G	0.476	3.471302e-03	0.008247653	675.4243	2.730098e-01	2.685255e-01	0.6739933	0.6731433	0.6733206	0.171344420656804
547	6	rs13478677	27951180	0	G	A	0.486	9.869874e-03	0.008340462	676.0307	2.801471e-01	2.753028e-01	0.2371381	0.2382849	0.2401108	0.624998664113542
549	6	gnf06.026.418	29410952	0	A	G	0.485	8.716345e-03	0.008357516	675.8775	2.775157e-01	2.726779e-01	0.2974056	0.2977266	0.2989185	0.526650858187295
551	6	rs13478697	32850650	0	G	A	0.477	-1.776205e-03	0.008357128	675.3575	2.739804e-01	2.691249e-01	0.8317609	0.8330368	0.8332258	0.0800014991109764
553	6	rs13478705	34507506	0	A	G	0.477	-1.451994e-03	0.008416905	675.3499	2.738871e-01	2.689546e-01	0.8630963	0.8643322	0.8644705	0.0639407451592472
555	6	rs13478719	38545339	0	A	G	0.479	2.609525e-04	0.008413319	675.3358	2.732784e-01	2.683975e-01	0.9752668	0.97419	0.9742072	0.0108765597708968
557	6	gnf06.037.785	40799296	0	A	G	0.481	2.161088e-03	0.008425665	675.3685	2.731942e-01	2.683408e-01	0.7976629	0.7968326	0.7969307	0.098180606895708
559	6	rs13478727	43826812	0	C	A	0.484	6.775089e-03	0.008458886	675.6543	2.768833e-01	2.720798e-01	0.4234868	0.4244514	0.4255508	0.37316012199562
561	6	rs13478745	49042801	1	A	G	0.492	7.940163e-03	0.008532506	675.7659	2.777623e-01	2.729268e-01	0.3524524	0.3533924	0.3547106	0.452899527788097
563	6	rs13478753	51197310	0	G	A	0.485	7.429940e-03	0.008585559	675.7088	2.762975e-01	2.716540e-01	0.3871712	0.3874657	0.3884159	0.412096955460399
565	6	rs13478761	53751688	0	A	G	0.488	7.424279e-03	0.008682804	675.7003	2.757952e-01	2.711766e-01	0.3928675	0.3928799	0.3937047	0.405753896753122
567	6	CEL.6_57082524	57110044	0	A	G	0.496	3.368189e-03	0.00860971	675.4117	2.739720e-01	2.691300e-01	0.6957846	0.6958087	0.6960277	0.157525187846314
569	6	rs13478780	59523352	0	C	G	0.496	4.930661e-03	0.008674661	675.4961	2.752709e-01	2.703908e-01	0.5699809	0.5706616	0.5712388	0.24413969724608
571	6	rs13478783	60591378	0	G	A	0.497	4.536870e-03	0.008676581	675.4715	2.748852e-01	2.700036e-01	0.6012493	0.6017412	0.6021994	0.220945416241919
573	6	rs6378343	63823083	0	C	A	0.498	5.694319e-03	0.008520905	675.5591	2.738900e-01	2.692681e-01	0.5042186	0.5034683	0.5038541	0.297381137778236
575	6	rs13478801	65107801	0	G	A	0.497	4.633840e-03	0.008493861	675.4845	2.736550e-01	2.690503e-01	0.5855803	0.5849519	0.5852363	0.232413542170301
577	6	mhcCD8b4	71328252	0	G	A	0.497	3.109988e-03	0.00841368	675.4036	2.735343e-01	2.690941e-01	0.7117874	0.7117942	0.7119991	0.1476497041081
579	6	rs3672029	75395671	0	A	C	0.497	3.652466e-03	0.008332738	675.4308	2.742625e-01	2.699180e-01	0.6613095	0.6620337	0.6624632	0.17959523842116
581	6	rs3699367	76439562	0	C	A	0.498	3.635346e-03	0.008306623	675.4305	2.742404e-01	2.699706e-01	0.6618044	0.6625772	0.6630246	0.179270349764005
583	6	CEL.6_86289708	85961013	0	A	T	0.498	-2.762284e-03	0.008201631	675.3929	2.702117e-01	2.668367e-01	0.7363898	0.7343642	0.734901	0.132892235695446
585	6	rs13478882	89665032	0	G	A	0.496	-9.019177e-03	0.008175294	675.9452	2.736999e-01	2.702853e-01	0.2703799	0.2693875	0.2701731	0.568025596915114
587	6	rs6285738	93535974	0	A	G	0.497	-1.314286e-02	0.008190937	676.6199	2.788510e-01	2.754867e-01	0.1091256	0.1089692	0.1103448	0.962073355419498
589	6	rs4138572	98413525	0	G	A	0.491	-1.039683e-02	0.00814636	676.1506	2.749954e-01	2.716429e-01	0.2023677	0.2016247	0.2026273	0.693858804239307
591	6	rs3718735	101122513	0	G	A	0.487	-7.124481e-03	0.008301249	675.7057	2.708395e-01	2.672350e-01	0.3911073	0.389386	0.3899493	0.407704077885429
593	6	rs6208251	104888938	0	A	G	0.483	-2.239872e-03	0.008646115	675.3699	2.711843e-01	2.667384e-01	0.7956785	0.7926096	0.7933045	0.0992623768358812
595	6	rs13478952	106305503	0	A	G	0.483	-2.239872e-03	0.008646115	675.3699	2.711843e-01	2.667384e-01	0.7956785	0.7926096	0.7933045	0.0992623768358812
597	6	rs3670475	109952189	0	C	A	0.478	-3.264234e-03	0.008711827	675.4073	2.696211e-01	2.649009e-01	0.7080257	0.7043805	0.7062408	0.149950977952019
599	6	rs13478971	111299793	0	C	G	0.475	-1.207545e-03	0.008754503	675.3457	2.715917e-01	2.668317e-01	0.8903395	0.8852256	0.8862659	0.0504443586787872
601	6	rs6401637	116090323	0	G	A	0.479	5.658131e-04	0.008787532	675.3368	2.741643e-01	2.692189e-01	0.948683	0.9565049	0.9570953	0.0228788817238842
603	6	mCV23042866	116756728	0	C	A	0.48	1.974549e-03	0.008814038	675.3576	2.766256e-01	2.716511e-01	0.8228168	0.8326204	0.8352179	0.0846968496063725
605	6	rs3695724	120007150	0	T	A	0.479	-1.603305e-03	0.00864593	675.3538	2.706091e-01	2.658855e-01	0.8529473	0.8475995	0.849509	0.0690778012196247
607	6	rs13479006	121299359	0	G	A	0.478	-3.542263e-03	0.008571017	675.4226	2.681706e-01	2.635277e-01	0.6795488	0.6760579	0.6791657	0.167779350101879
609	6	gnf06.122.747	124056494	0	A	G	0.473	-8.656077e-03	0.008403605	675.8687	2.644393e-01	2.593684e-01	0.3034117	0.3016631	0.3049451	0.517967676194421
611	6	rs13479014	125048587	0	G	A	0.47	-6.654206e-03	0.008451278	675.6476	2.646087e-01	2.593975e-01	0.4313868	0.4293642	0.4340783	0.36513314800229
613	6	rs6389420	127044118	0	G	A	0.464	-7.963772e-03	0.008406675	675.784	2.608422e-01	2.554245e-01	0.3438659	0.3435027	0.3505972	0.463610889534513
615	6	rs3681620	128004531	1	G	A	0.47	-9.657562e-03	0.008493156	675.9806	2.591681e-01	2.534997e-01	0.2559584	0.2559417	0.262621	0.591830613276125
617	6	CEL.6_130920075	130238158	0	C	A	0.47	-1.364291e-02	0.008481373	676.6274	2.579966e-01	2.523069e-01	0.1082445	0.1079387	0.1114527	0.965594161305621
619	6	rs3722480	131308308	2	A	G	0.47	-1.332864e-02	0.008484	676.5672	2.577320e-01	2.520819e-01	0.1167113	0.1164968	0.1203128	0.932887093482786
621	6	rs6339546	133967733	0	G	A	0.47	-1.364291e-02	0.008481373	676.6274	2.579966e-01	2.523069e-01	0.1082445	0.1079387	0.1114527	0.965594161305621
623	6	rs13479053	134251233	0	G	A	0.469	-1.285569e-02	0.0084566	676.4882	2.574555e-01	2.517705e-01	0.1289974	0.128902	0.1331815	0.889419043011079
625	6	rs3023102	135382937	0	A	G	0.468	-1.165376e-02	0.008246015	676.3305	2.572330e-01	2.518303e-01	0.1581066	0.1583063	0.1633822	0.801050000505783
627	6	rs13479063	136390263	0	A	C	0.47	-1.338405e-02	0.008161564	676.6785	2.583992e-01	2.531650e-01	0.1015616	0.1012108	0.1042842	0.993270465875339
629	6	rs3672808	139857209	0	A	G	0.459	-1.394173e-02	0.007596909	677.0184	2.594033e-01	2.552144e-01	0.06698167	0.06654413	0.06844498	1.17404402874683
631	6	rs3658783	144315226	0	G	A	0.478	-1.081614e-02	0.006916198	676.555	2.582633e-01	2.554076e-01	0.1183807	0.1183204	0.1210583	0.926719096318562
633	6	rs3711088	148311946	0	G	C	0.483	-4.460476e-03	0.00649425	675.5716	2.645252e-01	2.621810e-01	0.4924567	0.4918152	0.4946665	0.307631949486713
635	6	gnf06.149.306	149265814	0	C	A	0.484	-2.695061e-03	0.00650101	675.4218	2.664858e-01	2.641574e-01	0.6786144	0.6775327	0.6799464	0.168376928990656
637	7	rs3700068	4235946	0	G	A	0.465	-3.361627e-03	0.006522847	675.4691	2.711646e-01	2.677162e-01	0.6064932	0.605008	0.6052936	0.217174064078583
639	7	rs3714915	4366830	0	C	A	0.465	-3.361627e-03	0.006522847	675.4691	2.711646e-01	2.677162e-01	0.6064932	0.605008	0.6052936	0.217174064078583
641	7	rs6384973	5085202	0	G	C	0.466	-1.628034e-03	0.00659738	675.3662	2.715041e-01	2.679056e-01	0.8051722	0.8038262	0.8039832	0.09411122831272
643	7	rs3658362	13076810	0	C	A	0.485	3.598708e-04	0.006901853	675.3366	2.728558e-01	2.686051e-01	0.9584338	0.9596804	0.9597212	0.0184378789127681
645	7	rs13479139	16561932	0	G	A	0.49	2.262870e-03	0.00698421	675.3868	2.746046e-01	2.701766e-01	0.7460544	0.7482417	0.7488441	0.127229503950333
647	7	rs6361142	17649315	0	G	A	0.489	2.993504e-03	0.00700307	675.425	2.756211e-01	2.711336e-01	0.6692032	0.6719094	0.6729295	0.174441990992639
649	7	gnf07.013.809	19403006	0	G	A	0.49	2.164357e-03	0.00701252	675.3821	2.744554e-01	2.700164e-01	0.757703	0.7597572	0.7602896	0.120500993229829
651	7	rs13479153	24937916	0	A	G	0.475	-4.816590e-03	0.00694785	675.577	2.718694e-01	2.678601e-01	0.4884261	0.4868577	0.4872426	0.311201136735517
653	7	CEL.7_17114061	28155257	0	A	G	0.46	-3.330240e-03	0.006762616	675.4576	2.704305e-01	2.672658e-01	0.6225856	0.6209462	0.6213075	0.205800928486241
655	7	rs4226499	28832210	0	G	A	0.462	-3.906155e-03	0.006765527	675.5032	2.705569e-01	2.674046e-01	0.5639155	0.562312	0.5626783	0.248785968061132
657	7	rs3719256	44538647	0	A	G	0.451	-8.519640e-03	0.007454128	675.9877	2.764117e-01	2.727603e-01	0.2535261	0.2533453	0.2545287	0.595977324289243
659	7	rs8255275	46167009	0	G	A	0.454	-4.046716e-03	0.007724509	675.4729	2.730297e-01	2.688828e-01	0.6005587	0.5998146	0.6000705	0.221444537236645
661	7	rs8260975	46427408	0	A	C	0.452	-3.367550e-03	0.007721649	675.4307	2.729534e-01	2.687687e-01	0.6629107	0.6622792	0.6624755	0.178544971005923
663	7	CEL.7_36725559	49282547	0	C	G	0.451	-4.460089e-03	0.007804848	675.4985	2.742126e-01	2.697456e-01	0.5679115	0.5678293	0.5682353	0.245719336923207
665	7	rs13479251	52404953	0	G	A	0.441	-4.271465e-03	0.008219271	675.4724	2.708742e-01	2.658134e-01	0.6034753	0.6005794	0.6014647	0.219340500700397
667	7	rs3718641	53706896	0	A	G	0.44	-5.755820e-03	0.008229671	675.5825	2.707055e-01	2.656493e-01	0.4845787	0.4820206	0.4828765	0.31463567950055
669	7	rs3663313	56132740	0	G	C	0.435	-6.993989e-03	0.008342918	675.6898	2.703296e-01	2.652084e-01	0.4021936	0.3997503	0.4007213	0.395564844497105
671	7	rs13479277	58709343	0	C	G	0.457	1.184057e-04	0.008380495	675.3353	2.739702e-01	2.685248e-01	0.9887321	0.9942922	0.9943289	0.00492136588778885
673	7	mCV23423763	60967058	0	A	C	0.454	-5.216192e-04	0.008529284	675.3376	2.735451e-01	2.678928e-01	0.9512555	0.9462041	0.9464861	0.0217028191961459
675	7	rs3679779	64400284	0	A	G	0.455	-3.220579e-03	0.008495858	675.409	2.715750e-01	2.659351e-01	0.7047676	0.7009764	0.7019869	0.151954069784221
677	7	rs3714908	64512834	0	G	A	0.455	-3.220579e-03	0.008495858	675.409	2.715750e-01	2.659351e-01	0.7047676	0.7009764	0.7019869	0.151954069784221
679	7	rs6160140	66281288	0	G	A	0.455	-4.372496e-03	0.008278397	675.4771	2.708722e-01	2.655012e-01	0.597572	0.5944039	0.5954413	0.223609760139078
681	7	rs3705155	68522719	1	C	A	0.467	-9.898128e-03	0.008125659	676.0813	2.707698e-01	2.658880e-01	0.2236606	0.2218977	0.2228173	0.650410514381919
683	7	rs13479319	69796495	2	A	C	0.465	-9.085478e-03	0.008038239	675.9781	2.698660e-01	2.649947e-01	0.2588166	0.256848	0.2578752	0.587007872295456
685	7	rs13479324	70843941	0	A	G	0.467	-3.429119e-03	0.008141476	675.4261	2.695615e-01	2.646123e-01	0.6737688	0.6700955	0.6720311	0.171489103627321
687	7	rs3676254	72686265	0	G	A	0.467	-3.429119e-03	0.008141476	675.4261	2.695615e-01	2.646123e-01	0.6737688	0.6700955	0.6720311	0.171489103627321
689	7	rs13479338	74058985	0	G	A	0.461	-1.014664e-03	0.007984533	675.3442	2.716962e-01	2.670677e-01	0.8989214	0.8941743	0.8950086	0.0462782805010406
691	7	rs13479347	76287673	0	C	A	0.485	5.420911e-03	0.007597161	675.587	2.772512e-01	2.730698e-01	0.4757911	0.4779883	0.479633	0.322583685999971
693	7	rs13479375	84269003	0	A	G	0.494	3.754792e-03	0.007411567	675.4628	2.744924e-01	2.706004e-01	0.612616	0.6135663	0.6142323	0.212811664694043
695	7	rs4226783	92932955	2	C	G	0.499	-3.192442e-03	0.007281109	675.4314	2.730065e-01	2.693389e-01	0.6612167	0.661083	0.6613582	0.179656186216352
697	7	rs13479414	95502908	0	A	G	0.492	-6.982508e-03	0.007430972	675.7775	2.742026e-01	2.703701e-01	0.347782	0.3470279	0.3477308	0.458692899340118
699	7	rs3699086	96102709	0	A	C	0.492	-6.726821e-03	0.007427631	675.7471	2.725325e-01	2.687101e-01	0.3654917	0.3641448	0.3646843	0.437122481045734
701	7	rs3713052	101769676	0	C	A	0.438	-2.545102e-03	0.007496078	675.3928	2.731815e-01	2.692002e-01	0.7343355	0.7345503	0.734768	0.134105476175355
703	7	rs3673653	107076436	0	G	A	0.453	-7.330540e-04	0.007484123	675.3401	2.728890e-01	2.685016e-01	0.9220069	0.921976	0.9220106	0.0352658288154464
705	7	rs6386601	107602853	0	A	C	0.454	-8.087681e-04	0.007482728	675.3412	2.728436e-01	2.684678e-01	0.9139653	0.9137397	0.913777	0.0390702925644135
707	7	rs13479461	111948552	0	A	C	0.449	-2.959206e-03	0.007522387	675.4127	2.733044e-01	2.689929e-01	0.6941761	0.6939328	0.6941311	0.158530342863969
709	7	rs6194926	114366061	0	A	G	0.444	-3.139296e-03	0.007495596	675.4227	2.738952e-01	2.696044e-01	0.675501	0.675917	0.6762503	0.170374003719433
711	7	rs13479477	117238480	0	A	C	0.443	9.702547e-04	0.00728638	675.344	2.727110e-01	2.687787e-01	0.8941122	0.8948899	0.8949782	0.0486079792092595
713	7	rs3709679	120128031	0	A	C	0.465	-2.073428e-03	0.006757706	675.3826	2.715460e-01	2.683892e-01	0.7590855	0.7583169	0.7584356	0.119709304358903
715	7	CEL.7_115892950	128414875	0	A	G	0.482	3.404776e-03	0.006337562	675.4807	2.683668e-01	2.659848e-01	0.5913061	0.5897045	0.5904955	0.228187640732545
717	7	rs13479522	129035693	0	G	A	0.487	1.706375e-03	0.006343957	675.372	2.691152e-01	2.667788e-01	0.7880418	0.7864437	0.7870976	0.103450745673036
719	7	rs3716088	132998156	1	C	A	0.427	1.106457e-02	0.005786962	677.1608	2.592186e-01	2.579082e-01	0.05636244	0.05603524	0.05742999	1.24901021400842
721	7	rs3663988	139319168	0	A	G	0.43	4.383634e-03	0.005554367	675.6465	2.634769e-01	2.625954e-01	0.4302987	0.4301814	0.432398	0.366229965987348
723	8	rs13479619	15279371	0	G	A	0.402	1.225782e-02	0.007193695	676.7603	2.478276e-01	2.443234e-01	0.08891384	0.09138033	0.09717984	1.05103063309268
725	8	rs3657963	16536622	0	C	A	0.4	1.172089e-02	0.00730246	676.5987	2.484883e-01	2.447373e-01	0.1090155	0.1119245	0.1186919	0.962511748977776
727	8	gnf08.014.711	17579118	0	G	A	0.399	1.274478e-02	0.007392669	676.7986	2.490912e-01	2.452012e-01	0.08523619	0.08712856	0.09232512	1.06937597119337
729	8	mCV24845756	20923450	0	A	C	0.401	1.579211e-02	0.007439059	677.5638	2.486830e-01	2.445774e-01	0.034181	0.03475777	0.03724176	1.46621523570162
731	8	rs4140004	22532754	0	G	A	0.41	1.005155e-02	0.007721503	676.1632	2.504372e-01	2.461008e-01	0.1935063	0.1981626	0.2088084	0.713304891054907
733	8	rs3661760	23447294	0	C	A	0.411	9.492339e-03	0.00773562	676.0696	2.508105e-01	2.464584e-01	0.2202764	0.225563	0.2374006	0.657032029852416
735	8	rs13479656	25532421	0	A	G	0.416	9.750208e-03	0.007967283	676.0621	2.494967e-01	2.449276e-01	0.2215234	0.2279671	0.2416749	0.654580391544232
737	8	CEL.8_25963079	27175290	0	T	A	0.419	8.281861e-03	0.007996351	675.8556	2.519809e-01	2.473599e-01	0.3007641	0.3076735	0.3231746	0.521774003527088
739	8	rs13479673	29234307	0	G	A	0.42	1.240424e-02	0.008176051	676.4654	2.496764e-01	2.451359e-01	0.129766	0.1327447	0.1405122	0.88683908216306
741	8	rs4227096	31261495	0	A	C	0.42	1.326216e-02	0.00827793	676.5937	2.482168e-01	2.435876e-01	0.1096664	0.1126358	0.1200963	0.959926412806186
743	8	rs3706948	31865138	0	G	A	0.421	1.380076e-02	0.008272747	676.7028	2.485350e-01	2.439400e-01	0.09580267	0.09816714	0.1045551	1.01862238705811
745	8	CEL.8_33812776	34853346	0	A	G	0.438	1.344875e-02	0.008104037	676.6967	2.516124e-01	2.473416e-01	0.09754404	0.09892201	0.1039645	1.01079926111505
747	8	rs3665028	36194351	0	A	G	0.436	1.524878e-02	0.008134233	677.0812	2.534802e-01	2.492379e-01	0.06133565	0.06167257	0.06459881	1.21228702796205
749	8	rs3667738	38492075	0	T	A	0.454	2.035911e-02	0.007937815	678.6136	2.563633e-01	2.523044e-01	0.01056894	0.01044918	0.01114745	1.97596856758711
751	8	rs13479716	39709256	0	T	A	0.455	1.935093e-02	0.007941863	678.2923	2.551099e-01	2.510734e-01	0.01512182	0.01502083	0.0159657	1.82039593579318
753	8	rs3703811	40656172	0	G	A	0.455	1.935093e-02	0.007941863	678.2923	2.551099e-01	2.510734e-01	0.01512182	0.01502083	0.0159657	1.82039593579318
755	8	rs3707439	58950210	0	G	A	0.379	-5.773932e-04	0.008890365	675.3369	2.738561e-01	2.691930e-01	0.948239	0.9551452	0.9556833	0.0230821866077818
757	8	rs3672639	61221786	0	G	A	0.378	-6.103028e-04	0.008956165	675.3371	2.739420e-01	2.692125e-01	0.9456946	0.9524803	0.9530171	0.0242490908166235
759	8	rs13479793	61982261	0	A	G	0.379	1.230464e-03	0.009010182	675.3454	2.720682e-01	2.672105e-01	0.8914222	0.8870939	0.8877377	0.049916554434896
761	8	rs6372901	64125194	3	A	G	0.375	5.984484e-03	0.009173381	675.5508	2.697908e-01	2.646736e-01	0.5144134	0.5115257	0.5128238	0.288687726961245
763	8	rs13479807	65617851	0	A	G	0.375	4.780671e-03	0.009214372	675.4722	2.700703e-01	2.648718e-01	0.6040755	0.6007729	0.6021895	0.218908777961273
765	8	rs13479811	67053305	0	A	G	0.374	4.267849e-03	0.009244145	675.4441	2.700804e-01	2.648944e-01	0.6444801	0.6409404	0.642486	0.190790488075695
767	8	rs3656875	68196791	0	A	G	0.374	1.908342e-03	0.009180193	675.3581	2.716229e-01	2.665588e-01	0.8353975	0.8310142	0.8319967	0.0781068287331305
769	8	rs3699406	69962170	0	G	A	0.37	3.371837e-03	0.009213223	675.404	2.704531e-01	2.654853e-01	0.7145127	0.7108496	0.7122213	0.145990047501559
771	8	rs3667475	71464208	0	G	A	0.382	2.865909e-03	0.008901937	675.3888	2.697460e-01	2.649998e-01	0.7476106	0.7435725	0.7456017	0.126324549603435
773	8	rs13479830	72979249	0	G	A	0.38	6.326945e-03	0.008817601	675.5951	2.667507e-01	2.622816e-01	0.4733275	0.4710017	0.4736436	0.324838262590314
775	8	rs4227253	75127056	0	A	G	0.389	4.812043e-03	0.008563775	675.4948	2.702007e-01	2.662341e-01	0.5743929	0.5722075	0.572885	0.240790936993261
777	8	rs3698093	78025334	0	A	G	0.444	-4.887162e-04	0.008041427	675.3368	2.732112e-01	2.690129e-01	0.9515591	0.9563127	0.9566373	0.0215642331186324
779	8	rs4227276	80985464	0	A	G	0.421	2.830043e-04	0.007911385	675.336	2.727358e-01	2.684208e-01	0.9714764	0.9709337	0.9709481	0.0125677452178428
781	8	rs13479863	82939762	0	C	A	0.422	-7.834324e-04	0.007900481	675.3402	2.729714e-01	2.686226e-01	0.9210428	0.921599	0.9216479	0.0357201880746605
783	8	rs13479871	85066319	0	G	A	0.419	3.086967e-04	0.007929114	675.3361	2.728476e-01	2.684389e-01	0.9689577	0.9686541	0.9686679	0.0136951817289721
785	8	rs6257357	85547561	0	A	G	0.419	3.086967e-04	0.007929114	675.3361	2.728476e-01	2.684389e-01	0.9689577	0.9686541	0.9686679	0.0136951817289721
787	8	rs13479882	87103241	0	G	A	0.419	3.086967e-04	0.007929114	675.3361	2.728476e-01	2.684389e-01	0.9689577	0.9686541	0.9686679	0.0136951817289721
789	8	rs4137596	94689597	0	A	G	0.403	-6.313449e-03	0.007952535	675.646	2.788020e-01	2.743423e-01	0.4275778	0.4305088	0.4326984	0.368984851610558
791	8	rs6287320	97392824	0	A	G	0.403	-3.356642e-03	0.007963377	675.4235	2.747694e-01	2.699139e-01	0.6735364	0.674525	0.6749562	0.171638928683433
793	8	rs3706149	101419945	0	C	A	0.404	-5.690338e-03	0.007984593	675.5861	2.779072e-01	2.729035e-01	0.476335	0.4787876	0.4803516	0.322087506356536
795	8	rs3669235	102050268	1	A	G	0.404	-2.356530e-03	0.008015811	675.3781	2.742809e-01	2.692983e-01	0.7688725	0.7697959	0.7700348	0.114145672080659
797	8	rs13479956	102332497	0	G	A	0.403	-1.992822e-03	0.008014497	675.3659	2.740994e-01	2.690642e-01	0.8037164	0.804498	0.8046687	0.0948971697126471
799	8	rs3705275	103336314	0	A	G	0.403	-1.771129e-03	0.007965171	675.3598	2.737964e-01	2.689637e-01	0.8241113	0.8248084	0.8249509	0.0840141308858647
801	8	gnf08.108.032	106806405	0	A	G	0.409	-7.950052e-04	0.007721695	675.3405	2.731489e-01	2.686991e-01	0.9180318	0.9189483	0.9190146	0.0371422748713856
803	8	rs3662808	109412322	0	A	G	0.411	-1.194879e-03	0.007174599	675.3491	2.725044e-01	2.688327e-01	0.8677867	0.8683276	0.8684321	0.0615870103036869
805	8	rs6237645	110017519	2	A	G	0.41	-1.866024e-03	0.007131835	675.3693	2.728403e-01	2.693178e-01	0.7936848	0.7944518	0.7946998	0.100351936866263
807	8	rs13479995	113712788	0	C	A	0.426	1.902266e-03	0.006740849	675.3754	2.711119e-01	2.682226e-01	0.7778894	0.7770021	0.7771191	0.109082146434721
809	8	gnf08.118.027	116807905	0	G	A	0.422	1.737228e-03	0.006705481	675.3691	2.713923e-01	2.682423e-01	0.7956671	0.7948067	0.7949127	0.0992685991889562
811	8	rs13480014	118583194	0	A	G	0.432	-2.199612e-03	0.006706825	675.3894	2.717179e-01	2.684248e-01	0.7430536	0.7422844	0.7424126	0.128979857377209
813	8	rs3708073	121760233	0	T	A	0.433	-2.813402e-04	0.00670309	675.3362	2.719849e-01	2.684361e-01	0.9665354	0.966237	0.9662519	0.0147822350207215
815	8	rs6377872	122350961	0	A	T	0.433	-1.516477e-04	0.006724744	675.3356	2.719856e-01	2.684352e-01	0.9820163	0.9815823	0.9815913	0.00788130351518447
817	8	rs6400423	126582425	0	G	A	0.446	-2.619473e-03	0.006419441	675.4189	2.716206e-01	2.686780e-01	0.6833828	0.6826616	0.6828371	0.16533595611831
819	8	rs3697596	127830309	0	G	A	0.443	-2.615165e-03	0.006341473	675.4204	2.719469e-01	2.692051e-01	0.6802029	0.6798757	0.6801155	0.167361520813598
821	9	mCV25073238	10573030	0	G	A	0.346	-4.555687e-03	0.006243303	675.6017	2.726403e-01	2.713671e-01	0.4658681	0.4654527	0.4663282	0.331737026551743
823	9	rs13480071	12359772	0	A	G	0.343	-3.986409e-03	0.006250002	675.5388	2.723033e-01	2.709923e-01	0.5238349	0.5235148	0.5242832	0.280805570491732
825	9	rs13480122	31156626	0	G	A	0.42	3.247943e-03	0.007002859	675.4434	2.705200e-01	2.684007e-01	0.6429603	0.6419499	0.6421521	0.191815842041896
827	9	rs3655898	33679585	0	G	A	0.489	5.888904e-04	0.007659863	675.3383	2.721963e-01	2.683512e-01	0.9387451	0.937994	0.9380286	0.0274523168836636
829	9	rs3711756	34458844	0	G	A	0.49	2.528402e-04	0.007674768	675.3359	2.723061e-01	2.684052e-01	0.9737301	0.9729912	0.9730071	0.0115614048505747
831	9	UT_9_35.918713	35212457	2	G	A	0.486	4.731481e-04	0.007961468	675.3372	2.726499e-01	2.683301e-01	0.9526299	0.9515093	0.9515447	0.0210757914983506
833	9	rs13480141	36947063	0	G	A	0.485	1.458125e-03	0.008090786	675.3516	2.731808e-01	2.685693e-01	0.8570414	0.8569292	0.8569968	0.0669981986634058
835	9	rs13480150	39724362	0	A	G	0.484	1.714471e-03	0.008054543	675.358	2.730779e-01	2.685061e-01	0.8315115	0.8311278	0.8312052	0.0801317400078956
837	9	rs3714664	40707064	1	A	G	0.483	3.078213e-03	0.008170469	675.4059	2.741232e-01	2.695646e-01	0.7064959	0.707195	0.7075133	0.15089035414457
839	9	rs4135590	42988103	0	G	A	0.458	1.139778e-02	0.008460606	676.2391	2.796650e-01	2.748849e-01	0.1784463	0.1788082	0.1803266	0.748492452506539
841	9	rs13462199	44636817	1	G	A	0.451	1.296230e-02	0.008672128	676.4431	2.832356e-01	2.782581e-01	0.1355254	0.1366172	0.1386589	0.867979302235626
843	9	rs13480173	46528572	0	G	A	0.45	9.457505e-03	0.008701527	675.9254	2.766872e-01	2.717667e-01	0.2775342	0.2773059	0.2782937	0.556683491978789
845	9	rs6395817	47415487	0	G	A	0.449	3.664627e-03	0.008752841	675.4238	2.726753e-01	2.677888e-01	0.6756034	0.6739595	0.6741896	0.170308173491907
847	9	gnf09.042.496	48209327	0	G	A	0.444	-5.048469e-04	0.00885608	675.3367	2.736721e-01	2.687271e-01	0.95456	0.957218	0.9573103	0.0201967683180313
849	9	rs13480186	50181089	0	A	G	0.445	-4.822537e-03	0.008901818	675.4797	2.767215e-01	2.718993e-01	0.588197	0.5909998	0.5922785	0.230477194869358
851	9	rs3723670	52514797	0	C	A	0.448	3.652486e-03	0.00871212	675.4236	2.729404e-01	2.684386e-01	0.6751919	0.6742631	0.674439	0.170572776403734
853	9	rs3666398	56586960	0	A	G	0.455	-6.557839e-06	0.008633267	675.3353	2.729396e-01	2.684569e-01	0.9993942	0.9996384	0.9996386	0.000263175320992792
855	9	rs13480217	57818920	1	A	G	0.457	-1.085331e-03	0.008652637	675.3431	2.731231e-01	2.686774e-01	0.9002231	0.9007976	0.9008618	0.0456498471253602
857	9	rs6224703	59987366	0	G	A	0.456	-8.270699e-04	0.008578569	675.3399	2.729096e-01	2.685716e-01	0.9232268	0.9235661	0.9236064	0.0346915970358525
859	9	rs3714012	61156533	0	A	G	0.458	-1.954183e-03	0.008526322	675.3615	2.730184e-01	2.688491e-01	0.8187975	0.8190629	0.819182	0.0868234920205997
861	9	rs3655717	65465164	0	G	A	0.461	-3.482027e-03	0.008527173	675.4191	2.724937e-01	2.685024e-01	0.6831687	0.6823222	0.6824922	0.165472039462898
863	9	rs6174757	68138488	0	A	C	0.459	-4.917662e-03	0.008587433	675.499	2.740578e-01	2.700171e-01	0.5670945	0.5671587	0.5676277	0.246344564724641
865	9	rs6355445	69962379	0	G	A	0.433	-1.940346e-03	0.008586388	675.3611	2.722088e-01	2.682263e-01	0.8212958	0.8203519	0.8204471	0.0855003980925543
867	9	rs3721056	71032447	0	A	G	0.417	7.004696e-04	0.008696698	675.3385	2.728278e-01	2.686492e-01	0.9358317	0.9367682	0.9368206	0.0288022477718548
869	9	rs13480271	72828858	0	A	G	0.417	1.068781e-03	0.008707067	675.3427	2.729929e-01	2.687936e-01	0.9023479	0.9033723	0.9034649	0.0446259880456941
871	9	rs3724833	74888070	0	A	G	0.405	5.519783e-03	0.008940346	675.5229	2.773187e-01	2.728451e-01	0.5372081	0.540242	0.5419523	0.269857447680942
873	9	rs13480285	76573593	0	A	G	0.416	-7.213985e-04	0.008719894	675.3388	2.728793e-01	2.684496e-01	0.9340941	0.9338513	0.9338797	0.0296093710373418
875	9	gnf09.074.193	80055175	0	A	G	0.418	-2.598687e-03	0.008817944	675.3789	2.731922e-01	2.684646e-01	0.7683233	0.7676683	0.7677806	0.114455996295192
877	9	rs3676124	83120332	0	A	G	0.417	-2.232390e-03	0.008896181	675.3671	2.730581e-01	2.681787e-01	0.8019494	0.8008137	0.8009233	0.095853033204676
879	9	rs3695050	85155754	0	A	G	0.413	-2.012669e-03	0.008974059	675.3607	2.732630e-01	2.682414e-01	0.82262	0.8215887	0.8216817	0.0848007358868375
881	9	rs3700596	86305097	0	G	A	0.414	-4.627129e-05	0.008944865	675.3353	2.734860e-01	2.684265e-01	0.9958744	0.9936712	0.9936807	0.0017954314824754
883	9	rs3669564	87885544	0	C	A	0.415	-6.075063e-03	0.008758406	675.5763	2.744533e-01	2.694431e-01	0.4881895	0.4875612	0.4879834	0.311411565642097
885	9	gnf09.087.298	90683199	0	A	G	0.414	-2.190589e-03	0.008779658	675.3669	2.732522e-01	2.680800e-01	0.8030552	0.8016728	0.8017959	0.0952546013820185
887	9	rs13480345	92227478	0	T	A	0.412	-2.532393e-03	0.008795633	675.3771	2.734727e-01	2.682728e-01	0.773513	0.7725001	0.7726157	0.111532382959027
889	9	rs13480351	94284389	0	A	G	0.411	-5.388285e-03	0.008828776	675.522	2.742753e-01	2.690793e-01	0.5418919	0.5411889	0.5415168	0.266087340612622
891	9	CEL.9_95875215	96025992	0	A	G	0.42	-6.331053e-03	0.00875277	675.5977	2.741480e-01	2.690035e-01	0.4697701	0.4687856	0.4691886	0.328114628721139
893	9	rs3689336	96412477	0	G	A	0.422	-7.029369e-03	0.008688535	675.6632	2.746920e-01	2.696223e-01	0.4188185	0.4180679	0.4185896	0.377974142966299
895	9	rs6385971	99865901	0	G	A	0.422	-3.834845e-03	0.008551405	675.4362	2.735580e-01	2.686740e-01	0.6539958	0.6532634	0.6534611	0.18442504073182
897	9	rs3717654	101984792	0	G	A	0.446	-1.241126e-03	0.008245398	675.3461	2.740033e-01	2.693084e-01	0.8804031	0.8832341	0.8835525	0.0553184369154597
899	9	rs13480386	103625468	0	G	C	0.444	1.788964e-03	0.008024385	675.3606	2.722855e-01	2.679680e-01	0.8236587	0.8222033	0.8223421	0.0842527099198958
901	9	rs3711089	105491662	0	C	A	0.45	-1.857395e-03	0.008215783	675.3602	2.743135e-01	2.696223e-01	0.8212203	0.8236078	0.8240142	0.0855403237083907
903	9	rs13480399	106284925	1	A	G	0.451	2.412386e-03	0.007830464	675.3835	2.717846e-01	2.675680e-01	0.7581324	0.7563112	0.7565644	0.1202549426949
905	9	rs13480407	108683173	0	G	A	0.454	5.551488e-03	0.007735023	675.5936	2.734515e-01	2.692274e-01	0.4732214	0.4723342	0.4727498	0.324935623951619
907	9	rs13480413	109876984	0	G	C	0.454	6.079973e-03	0.007666442	675.6497	2.746875e-01	2.705226e-01	0.4280598	0.427772	0.4284258	0.368495555762831
909	9	gnf09.110.002	113291116	0	A	G	0.459	6.210071e-03	0.007273904	675.6996	2.746721e-01	2.710539e-01	0.3935919	0.3933215	0.3941099	0.404953847795322
911	9	rs6320810	115155973	0	G	A	0.453	4.126603e-03	0.006785121	675.5205	2.725808e-01	2.697607e-01	0.5432994	0.5427815	0.5432052	0.264960774584967
913	9	rs3669563	117918763	0	G	A	0.483	-5.715833e-03	0.006643714	675.7073	2.701550e-01	2.675267e-01	0.3899528	0.3883742	0.3889113	0.408987956922424
915	9	rs13459114	121915910	0	G	A	0.493	-9.155626e-03	0.00602047	676.4866	2.800684e-01	2.780282e-01	0.1288584	0.1291663	0.1311111	0.889887265473648
917	9	rs6304156	123153990	1	C	G	0.484	-9.262947e-03	0.006033938	676.5043	2.826134e-01	2.807021e-01	0.1252852	0.1262564	0.1288145	0.902100229388631
919	10	rs6185923	4967916	0	G	A	0.48	2.931548e-03	0.00676122	675.4303	2.667647e-01	2.634927e-01	0.66475	0.6629152	0.6659341	0.177341653996395
921	10	CEL.10_3989939	6359154	0	A	G	0.482	3.441924e-03	0.006763659	675.4657	2.657017e-01	2.623911e-01	0.6110232	0.6096486	0.6133733	0.213942299674473
923	10	rs3721803	7003953	0	G	A	0.447	9.778543e-03	0.007198088	676.2581	2.605745e-01	2.564110e-01	0.1748269	0.174288	0.1775356	0.757391743196222
925	10	rs3664101	9609273	0	A	C	0.451	1.174343e-02	0.00738397	676.6011	2.608522e-01	2.562487e-01	0.1122815	0.1115845	0.1139933	0.949691794137247
927	10	rs3685588	10825090	0	A	G	0.452	1.327230e-02	0.007402287	676.9455	2.624257e-01	2.577390e-01	0.07348509	0.07272523	0.07434242	1.1338007695906
929	10	rs3686911	14403385	0	A	C	0.452	9.486879e-03	0.007487703	676.1393	2.616390e-01	2.568295e-01	0.2056571	0.2047762	0.2082595	0.686856292536549
931	10	rs3699409	15800614	2	T	A	0.453	8.438412e-03	0.007459411	675.9758	2.613737e-01	2.566116e-01	0.2584121	0.2577189	0.2621045	0.587687154608073
933	10	rs3712394	17943551	0	A	G	0.397	3.156696e-03	0.007845402	675.4174	2.717266e-01	2.670149e-01	0.687563	0.6852564	0.6856846	0.162687502153953
935	10	rs13480527	19616303	0	G	A	0.401	2.662453e-03	0.007836296	675.3943	2.710568e-01	2.663915e-01	0.7341588	0.731139	0.7319206	0.134209991167783
937	10	rs13459119	20325683	0	A	G	0.405	1.713776e-03	0.007764794	675.3606	2.716617e-01	2.670008e-01	0.8253937	0.8221634	0.8227519	0.0833388502946553
939	10	rs3679120	22921278	0	A	C	0.401	1.541275e-03	0.007838866	675.3553	2.719674e-01	2.673760e-01	0.844193	0.8413917	0.8417789	0.0735582533116478
941	10	rs13480547	24487562	0	A	G	0.401	-7.325004e-04	0.007791885	675.3392	2.738399e-01	2.692385e-01	0.9251346	0.9296796	0.9300851	0.0337950761424754
943	10	rs13480554	25950886	0	G	A	0.402	-2.669544e-03	0.007753445	675.3918	2.765881e-01	2.720884e-01	0.7307402	0.7368723	0.7390032	0.136237000280429
945	10	gnf10.026.889	28957717	0	C	G	0.374	5.311274e-05	0.007761242	675.3354	2.725186e-01	2.684187e-01	0.9945422	0.9926394	0.9926516	0.00237678434617789
947	10	rs13480578	34577852	0	C	A	0.377	-1.050025e-03	0.007697555	675.3443	2.730171e-01	2.691033e-01	0.8915436	0.8934246	0.8936404	0.0498574132554247
949	10	rs13480579	36198040	0	A	G	0.377	-1.612249e-03	0.007693296	675.3568	2.733007e-01	2.695088e-01	0.8340792	0.8359228	0.8362837	0.0787927089667302
951	10	rs3676667	46952581	0	G	A	0.373	-6.969072e-04	0.007740203	675.3393	2.720055e-01	2.686537e-01	0.9282881	0.9288982	0.9289523	0.0323172168605517
953	10	rs3696307	53743149	0	C	G	0.374	-2.431975e-03	0.007850242	675.3832	2.724919e-01	2.691733e-01	0.7568253	0.7570093	0.7572149	0.121004358283409
955	10	rs13480619	57752462	0	A	G	0.389	1.621396e-03	0.007683478	675.3576	2.718481e-01	2.686487e-01	0.8329416	0.8327784	0.8328637	0.0793854471968772
957	10	CEL.10_58149652	58401503	1	G	A	0.386	-1.792260e-03	0.007722132	675.3621	2.721657e-01	2.689905e-01	0.8165456	0.8168515	0.8170016	0.0880195570689028
959	10	rs3723140	66444139	0	G	A	0.39	-4.377998e-03	0.007829714	675.4919	2.726814e-01	2.694762e-01	0.5762703	0.5757659	0.5761162	0.239373762647503
961	10	rs13480638	69444667	0	A	C	0.359	5.358890e-03	0.008185321	675.5498	2.734332e-01	2.698898e-01	0.5129192	0.5124911	0.5129607	0.289951043773036
963	10	CEL.10_71736974	71957978	0	G	A	0.376	3.988052e-03	0.008448731	675.4459	2.745440e-01	2.703856e-01	0.6370801	0.6381191	0.6387115	0.195805960441687
965	10	rs13480652	74612426	0	T	A	0.374	8.262737e-03	0.008521982	675.8	2.798306e-01	2.755269e-01	0.3326535	0.3350489	0.3373852	0.478007902782519
967	10	rs13480657	76712846	0	A	C	0.379	1.291227e-02	0.00880105	676.3758	2.936883e-01	2.888585e-01	0.142874	0.1491406	0.1552434	0.845046796288713
969	10	rs3717445	82992865	0	C	G	0.379	-1.447628e-04	0.008720115	675.3355	2.731613e-01	2.683464e-01	0.9867605	0.9838618	0.9839024	0.00578824363242353
971	10	rs13480678	84685380	0	G	A	0.379	1.348368e-03	0.008754839	675.3465	2.743248e-01	2.694037e-01	0.8776514	0.8809451	0.8813208	0.0566779500610947
973	10	rs3679902	85342396	0	G	A	0.379	1.348368e-03	0.008754839	675.3465	2.743248e-01	2.694037e-01	0.8776514	0.8809451	0.8813208	0.0566779500610947
975	10	rs13480702	91060255	0	G	A	0.381	-2.876528e-03	0.008887388	675.3883	2.728108e-01	2.678796e-01	0.7463071	0.7447247	0.7449049	0.127082426695089
977	10	gnf10.091.965	92973972	0	A	G	0.38	-3.999193e-03	0.008766797	675.439	2.745345e-01	2.696292e-01	0.6484321	0.6488538	0.6491984	0.18813549396572
979	10	rs13480712	93516234	0	G	A	0.381	-2.493314e-03	0.008794218	675.3756	2.735089e-01	2.686000e-01	0.7768797	0.7765041	0.7766149	0.109646226593021
981	10	rs13480716	94516655	0	A	G	0.38	-2.525670e-03	0.008793022	675.3768	2.732829e-01	2.684417e-01	0.7740327	0.7733575	0.7734664	0.111240691604478
983	10	rs13480722	97649553	0	A	G	0.415	-4.163365e-03	0.008813018	675.4464	2.749174e-01	2.697761e-01	0.6368083	0.6373694	0.6377572	0.195991284747918
985	10	rs3683912	99280201	0	G	A	0.414	-3.613659e-03	0.008866925	675.4182	2.745763e-01	2.691940e-01	0.6837566	0.6838891	0.6841254	0.165098468585757
987	10	rs3710293	100114798	0	A	G	0.413	-6.346758e-03	0.008858111	675.5899	2.772775e-01	2.719000e-01	0.4739717	0.4754994	0.4765832	0.324247588496281
989	10	rs13480734	102375391	0	A	G	0.414	-7.221608e-03	0.008848896	675.6644	2.789046e-01	2.735281e-01	0.4147707	0.4171716	0.4188709	0.382191930387527
991	10	rs3688351	104516056	0	G	A	0.418	-9.892576e-03	0.00876982	675.9621	2.829242e-01	2.775201e-01	0.2597679	0.2628514	0.2656667	0.585414516520043
993	10	rs13480749	106000594	0	C	G	0.418	-9.916496e-03	0.00873879	675.9708	2.823588e-01	2.769881e-01	0.2569335	0.2595746	0.2621336	0.590179267019627
995	10	rs6290359	107990956	0	A	C	0.42	-5.260595e-03	0.008509755	675.5251	2.761523e-01	2.710303e-01	0.5366926	0.5378647	0.538655	0.270274392790703
997	10	rs6243755	108737793	0	A	G	0.42	-5.260595e-03	0.008509755	675.5251	2.761523e-01	2.710303e-01	0.5366926	0.5378647	0.538655	0.270274392790703
999	10	rs13480759	109378627	0	G	A	0.42	-4.536569e-03	0.008449339	675.4786	2.753788e-01	2.703156e-01	0.5915294	0.5923703	0.5929241	0.228023665337892
1001	10	rs3680872	114405358	0	G	A	0.422	2.441522e-03	0.007798511	675.3838	2.737002e-01	2.696414e-01	0.754334	0.7554709	0.7558248	0.122436316943202
1003	10	rs6256918	117551695	0	G	A	0.422	-5.313087e-04	0.007627202	675.3378	2.722387e-01	2.684343e-01	0.9444881	0.9441837	0.944208	0.0248035095652202
1005	10	mCV24217147	117812354	0	A	T	0.423	-1.631852e-04	0.00759352	675.3356	2.722340e-01	2.684421e-01	0.982862	0.9825124	0.9825205	0.00750745556131833
1007	10	mCV22832306	126298823	0	G	A	0.406	2.043955e-03	0.006936643	675.3786	2.719337e-01	2.692011e-01	0.7683568	0.7685089	0.7687195	0.114437060844481
1009	10	rs3697243	126813010	0	C	G	0.407	2.344456e-03	0.006984519	675.3914	2.723401e-01	2.695439e-01	0.7372431	0.7376088	0.7379227	0.132389283402747
1011	10	rs3676330	128210048	0	T	A	0.39	1.699289e-03	0.006686496	675.3673	2.718067e-01	2.697029e-01	0.7994779	0.8003138	0.8007328	0.0971935369717884
1013	11	rs6190775	6412206	0	A	G	0.492	7.481287e-03	0.006337421	676.0286	2.586335e-01	2.555629e-01	0.2382795	0.2389841	0.243706	0.622913319885383
1015	11	rs13480863	9293617	0	C	A	0.494	4.940191e-03	0.006478193	675.625	2.616962e-01	2.583340e-01	0.446014	0.4465692	0.4525929	0.350651508939605
1017	11	rs3023249	11171143	0	A	C	0.495	4.168981e-03	0.006535637	675.5386	2.632449e-01	2.598027e-01	0.5237964	0.5236679	0.5292958	0.280837490762844
1019	11	gnf11.017.294	18112271	0	G	A	0.49	-1.182732e-02	0.006851049	676.8215	2.573935e-01	2.536189e-01	0.08480774	0.08469593	0.08723589	1.07156450993793
1021	11	rs3723987	19468925	0	C	A	0.487	-9.473289e-03	0.007105617	676.2078	2.516033e-01	2.472854e-01	0.182977	0.1865065	0.195463	0.73760349715944
1023	11	rs3023251	20953301	0	G	A	0.486	-1.096330e-02	0.007105045	676.507	2.504542e-01	2.460826e-01	0.1233596	0.1258096	0.1325384	0.908827047513566
1025	11	rs13480910	22814064	0	A	C	0.485	-1.078775e-02	0.007111933	676.4679	2.508188e-01	2.464618e-01	0.1298396	0.1323079	0.1391518	0.886592831121291
1027	11	rs3706694	28414860	1	G	A	0.459	-8.563899e-03	0.00720819	676.0264	2.524467e-01	2.482817e-01	0.2352803	0.2397326	0.2503671	0.62841443474265
1029	11	rs3723833	33051317	0	G	A	0.469	-1.423418e-02	0.007410106	677.1446	2.451362e-01	2.409019e-01	0.05522401	0.0571408	0.06188364	1.25787206097741
1031	11	rs13480968	36453866	0	G	A	0.47	-1.149943e-02	0.00754707	676.463	2.457617e-01	2.410516e-01	0.1281209	0.133156	0.1435438	0.892380019245955
1033	11	rs6164170	40304139	0	G	A	0.474	-1.403679e-02	0.007511565	677.0416	2.439480e-01	2.392355e-01	0.06216116	0.06470218	0.07056429	1.20648088968818
1035	11	rs3701734	41327728	0	G	A	0.474	-1.403679e-02	0.007511565	677.0416	2.439480e-01	2.392355e-01	0.06216116	0.06470218	0.07056429	1.20648088968818
1037	11	rs3654344	44208120	0	C	A	0.478	-1.675946e-02	0.007513062	677.783	2.442027e-01	2.394879e-01	0.02607554	0.02692737	0.02956869	1.58376668897653
1039	11	rs13481009	46528416	0	C	G	0.493	-1.353491e-02	0.00736685	676.9777	2.425348e-01	2.379679e-01	0.06667241	0.06992545	0.07668941	1.1760538461976
1041	11	rs13481011	46928464	0	C	G	0.493	-1.353491e-02	0.00736685	676.9777	2.425348e-01	2.379679e-01	0.06667241	0.06992545	0.07668941	1.1760538461976
1043	11	rs13481014	48117382	0	G	A	0.497	-1.575265e-02	0.007425608	677.5404	2.428377e-01	2.382171e-01	0.03430483	0.03572328	0.03932162	1.46464472850912
1045	11	rs13481033	54898883	1	A	G	0.5	6.484389e-03	0.007557883	675.6901	2.534725e-01	2.490266e-01	0.3912609	0.3996029	0.4174152	0.407533550419518
1047	11	rs4228731	55394554	0	A	G	0.492	9.506615e-03	0.007679409	676.0712	2.468023e-01	2.420974e-01	0.2162323	0.2250738	0.2412952	0.665079432195804
1049	11	rs3684076	56410907	0	G	A	0.492	8.421889e-03	0.007657536	675.9151	2.486279e-01	2.439409e-01	0.2718604	0.2815633	0.2997029	0.565654048440389
1051	11	rs3697686	58567550	0	G	A	0.492	1.735183e-03	0.007694361	675.3619	2.665061e-01	2.619116e-01	0.8216579	0.8174876	0.8269068	0.085308964780169
1053	11	rs13481061	62992617	0	C	A	0.49	-1.069373e-03	0.007512125	675.3424	2.762854e-01	2.720280e-01	0.8868498	0.9049021	0.9102619	0.0521499275806168
1055	11	rs13481084	68770516	0	A	G	0.438	-8.171534e-03	0.006883429	676.0017	2.448630e-01	2.416506e-01	0.2356535	0.2482997	0.2669349	0.62772610557802
1057	11	rs3701609	73263624	0	G	A	0.427	-9.039583e-03	0.00714045	676.096	2.440428e-01	2.401328e-01	0.2060241	0.2174188	0.2354955	0.686081974364719
1059	11	rs13481109	76595153	0	A	T	0.427	-1.168312e-02	0.007160913	676.6035	2.387213e-01	2.347195e-01	0.1033157	0.1112491	0.1239694	0.985833677461299
1061	11	rs13481119	79547199	1	C	G	0.425	-1.141516e-02	0.007141849	676.5584	2.405865e-01	2.368042e-01	0.110501	0.1178122	0.1297101	0.95663379172985
1063	11	rs13481127	83412529	0	C	A	0.397	-1.364641e-02	0.007427953	676.9291	2.328528e-01	2.283567e-01	0.06668764	0.07419756	0.0864697	1.17595465149892
1065	11	rs3661657	84732367	0	G	A	0.399	-1.546649e-02	0.007396885	677.4294	2.332828e-01	2.287979e-01	0.03696013	0.04070842	0.04745276	1.43226650990368
1067	11	rs3719581	86958881	0	A	G	0.399	-1.700251e-02	0.00733811	677.9056	2.299756e-01	2.255726e-01	0.02084437	0.02337345	0.02802509	1.68101122645077
1069	11	rs13481145	88435691	0	C	G	0.399	-1.711803e-02	0.007372874	677.9257	2.314195e-01	2.270818e-01	0.02058557	0.02283863	0.02710485	1.6864371031903
1071	11	rs3688955	90536534	0	G	A	0.395	-1.621362e-02	0.007194945	677.7875	2.344108e-01	2.304018e-01	0.02459558	0.02678834	0.03098163	1.6091429316804
1073	11	rs13481173	96604864	0	G	A	0.391	-1.153362e-02	0.007238958	676.5462	2.396612e-01	2.357525e-01	0.1116349	0.1196593	0.1328712	0.952200012316427
1075	11	rs3661058	98919441	0	G	A	0.382	-1.523680e-02	0.007009197	677.596	2.317650e-01	2.281283e-01	0.03011483	0.03347505	0.03923313	1.52121958410457
1077	11	rs3698446	105237353	1	G	A	0.372	-8.241862e-03	0.006877767	676.0216	2.466618e-01	2.432127e-01	0.2312682	0.24137	0.2576531	0.6358840797844
1079	11	rs6386362	106978425	0	G	A	0.392	-9.008294e-03	0.006664639	676.229	2.504632e-01	2.472427e-01	0.1770036	0.1812455	0.189905	0.752017900619914
1081	11	rs6370458	109394797	0	A	G	0.391	-1.007802e-02	0.006662897	676.4623	2.513989e-01	2.482244e-01	0.1309274	0.1332797	0.1391705	0.882969456401436
1083	11	rs3672597	112234202	0	G	A	0.372	-6.234259e-03	0.006514531	675.7879	2.580494e-01	2.554875e-01	0.3389706	0.3413964	0.3482293	0.469837967907442
1085	11	rs3699056	114003687	0	G	A	0.377	-6.994256e-03	0.006395729	675.9264	2.568699e-01	2.545814e-01	0.2745845	0.2768995	0.2830689	0.561323981864233
1087	12	rs3713137	4835158	0	G	A	0.499	-2.623581e-03	0.006259586	675.4232	2.712780e-01	2.695445e-01	0.6752735	0.6749567	0.6752739	0.170520293119429
1089	12	rs3678128	7414015	0	C	A	0.487	2.793716e-03	0.006400035	675.4304	2.723003e-01	2.701706e-01	0.6626223	0.6628491	0.6633676	0.178733952390101
1091	12	rs13481303	11915326	0	C	A	0.454	2.900213e-03	0.007176654	675.4179	2.699606e-01	2.669036e-01	0.6862726	0.6845029	0.6849746	0.163503340328843
1093	12	rs13481321	16680358	0	A	G	0.465	-1.346886e-03	0.007697294	675.3505	2.728718e-01	2.687384e-01	0.861154	0.8614868	0.8615729	0.0649191768045714
1095	12	rs3717860	24728980	0	A	C	0.463	-4.274267e-03	0.007815452	675.4839	2.750590e-01	2.706812e-01	0.5846546	0.5856355	0.5863144	0.23310062898638
1097	12	rs13481363	27980718	0	A	G	0.481	1.566694e-03	0.008223137	675.3534	2.736912e-01	2.687070e-01	0.8489651	0.8492325	0.8493179	0.0711101627465717
1099	12	rs3089800	29000535	0	G	A	0.481	1.845452e-03	0.008305223	675.3597	2.742022e-01	2.690633e-01	0.8242321	0.825301	0.8254701	0.0839504757354782
1101	12	UT_12_24.561109	29920622	0	A	G	0.481	1.807551e-03	0.00833854	675.3585	2.741300e-01	2.689972e-01	0.828462	0.829395	0.8295454	0.081727407062136
1103	12	rs13481371	30198599	0	A	G	0.48	1.673246e-03	0.008366411	675.3551	2.740776e-01	2.689356e-01	0.8415529	0.842466	0.842599	0.0749185790868509
1105	12	rs6223000	34182744	0	A	G	0.478	-5.040614e-04	0.008422853	675.3371	2.736313e-01	2.684437e-01	0.9522997	0.9520373	0.952058	0.0212263524842902
1107	12	rs6311081	37010797	0	G	A	0.478	2.670134e-03	0.008583051	675.3838	2.738272e-01	2.687077e-01	0.7558392	0.7555634	0.7556936	0.121570588071006
1109	12	rs3658100	38090061	0	G	A	0.477	3.189836e-03	0.008573518	675.4046	2.738977e-01	2.687893e-01	0.7099842	0.7096285	0.7097936	0.14875131596989
1111	12	CEL.12_38788391	43714208	0	C	A	0.48	5.225255e-03	0.008542183	675.5212	2.759365e-01	2.708939e-01	0.5409717	0.5420065	0.5427482	0.266825453664801
1113	12	rs3726096	44354662	1	A	G	0.481	9.514485e-03	0.008610044	675.9386	2.815873e-01	2.764876e-01	0.2695906	0.2720073	0.2744323	0.569295254715725
1115	12	gnf12.046.238	47927496	0	A	C	0.48	-2.444301e-03	0.008491557	675.3774	2.727053e-01	2.677263e-01	0.7735621	0.7716916	0.7718989	0.111504816282957
1117	12	rs13481445	50342498	0	G	A	0.48	-2.444301e-03	0.008491557	675.3774	2.727053e-01	2.677263e-01	0.7735621	0.7716916	0.7718989	0.111504816282957
1119	12	rs3670749	52959274	0	A	G	0.481	-2.613980e-03	0.008411955	675.3845	2.722655e-01	2.673220e-01	0.7561036	0.7537472	0.7540842	0.12141869414726
1121	12	rs3700857	53919899	0	A	G	0.481	-2.591186e-03	0.008364961	675.3842	2.721857e-01	2.673202e-01	0.7568478	0.7545123	0.7548504	0.120991447139195
1123	12	rs13481466	56006328	0	G	A	0.48	-6.289207e-03	0.008195459	675.6316	2.721344e-01	2.675304e-01	0.4431499	0.4413928	0.4418608	0.353449344361358
1125	12	rs3706319	57952690	0	A	G	0.488	-5.086332e-03	0.008133456	675.5322	2.721454e-01	2.677451e-01	0.5319771	0.5303485	0.5306961	0.274107062362266
1127	12	rs3677344	64597056	0	C	A	0.494	2.382775e-04	0.007955142	675.3357	2.726331e-01	2.686096e-01	0.976115	0.9785744	0.9786306	0.0104990133545578
1129	12	rs13481514	69603798	0	A	G	0.494	2.348983e-04	0.007911212	675.3357	2.726988e-01	2.686029e-01	0.9763229	0.9787298	0.9787821	0.0104065240383763
1131	12	rs13481521	71460843	0	G	A	0.497	-1.674461e-03	0.007766905	675.359	2.716565e-01	2.677219e-01	0.8293825	0.8275914	0.8278041	0.0812451325042103
1133	12	rs13481527	72887196	0	A	G	0.497	-4.992269e-04	0.007792396	675.3376	2.719276e-01	2.680143e-01	0.9489394	0.9461391	0.9463218	0.0227615210668455
1135	12	rs3655558	74725400	0	G	A	0.492	-6.390689e-04	0.007080437	675.3394	2.710316e-01	2.685150e-01	0.9281125	0.9280739	0.9281068	0.0323993781260131
1137	12	rs13481556	80662553	0	G	A	0.46	1.921202e-03	0.007517081	675.3681	2.722360e-01	2.686132e-01	0.7983656	0.7980169	0.7981166	0.0977981842107086
1139	12	rs13481561	82166529	0	A	G	0.477	1.674332e-04	0.007720902	675.3356	2.723765e-01	2.684143e-01	0.982706	0.9818251	0.9818374	0.00757639231580271
1141	12	rs13481565	83777007	0	A	C	0.471	1.719942e-03	0.007693651	675.3602	2.726743e-01	2.687741e-01	0.8231822	0.8232798	0.8233848	0.084504029068457
1143	12	rs3716095	87045534	0	A	G	0.491	-2.024347e-03	0.007398936	675.3732	2.714863e-01	2.678578e-01	0.784488	0.7830967	0.7832694	0.105413695255683
1145	12	CEL.12_84750094	90158828	0	G	A	0.491	6.967041e-04	0.007727391	675.3395	2.726996e-01	2.682341e-01	0.9281904	0.9268264	0.9268877	0.032362927673708
1147	12	rs3670410	91339037	0	G	A	0.492	1.362516e-04	0.007709696	675.3355	2.728815e-01	2.684020e-01	0.9859059	0.9844722	0.9844876	0.00616453441068547
1149	12	rs13481588	91968729	0	A	G	0.477	1.035038e-03	0.007781199	675.3443	2.730622e-01	2.682821e-01	0.8942246	0.8932591	0.8933182	0.0485533869201222
1151	12	rs6207869	94362850	0	G	A	0.476	2.320870e-03	0.007750707	675.3802	2.734069e-01	2.686308e-01	0.7647099	0.7643411	0.7644606	0.116503287361038
1153	12	rs13481599	96105012	0	C	A	0.477	-3.330308e-03	0.007716497	675.4275	2.749774e-01	2.703732e-01	0.6662023	0.6677167	0.6683253	0.176393872281912
1155	12	rs13481604	98079113	0	G	A	0.461	-1.663081e-03	0.007466043	675.3601	2.726649e-01	2.687990e-01	0.8238051	0.8239475	0.8240563	0.0841755237476497
1157	12	rs13481618	102528501	0	G	A	0.463	-2.558745e-03	0.007377367	675.3957	2.722247e-01	2.685703e-01	0.7288373	0.7281858	0.7283249	0.137369409402715
1159	12	rs6390948	108679049	0	G	A	0.454	1.149909e-03	0.007041192	675.3485	2.727046e-01	2.688727e-01	0.870329	0.8710698	0.8711842	0.0603165452262162
1161	12	CEL.12_104545022	109796848	0	G	A	0.452	-2.248819e-03	0.007021899	675.3867	2.726558e-01	2.687273e-01	0.7488862	0.7485193	0.7486552	0.125584172243075
1163	12	rs13481655	112112990	0	A	G	0.449	-2.502603e-03	0.006968382	675.3998	2.729295e-01	2.690235e-01	0.7196212	0.7194994	0.7196884	0.142896050847059
1165	12	rs3023711	116179293	0	A	G	0.456	-3.167614e-04	0.006882555	675.3364	2.721401e-01	2.684479e-01	0.9633068	0.9631084	0.9631242	0.0162353740104679
1167	12	rs3692361	117719114	0	G	A	0.453	-1.556973e-03	0.006707516	675.3624	2.719991e-01	2.685093e-01	0.8165225	0.8160676	0.816153	0.0880318433936833
1169	12	rs6329833	119191551	0	C	A	0.453	-1.174100e-03	0.006659009	675.351	2.717403e-01	2.683672e-01	0.860105	0.8595056	0.8595707	0.0654485276668401
1171	13	rs13481706	16340817	0	G	A	0.464	4.022490e-03	0.006590698	675.5229	2.688553e-01	2.663734e-01	0.5418793	0.5402319	0.5408578	0.266097438888849
1173	13	rs3679784	20906467	1	G	A	0.477	9.679686e-03	0.006938578	676.3126	2.687269e-01	2.652469e-01	0.1635247	0.1620994	0.1631251	0.78641663894551
1175	13	rs3663223	23085192	0	A	C	0.485	1.044044e-02	0.007213178	676.3867	2.714479e-01	2.675324e-01	0.1483127	0.147031	0.147932	0.828821658791133
1177	13	rs13481734	27037149	0	A	G	0.482	3.540679e-03	0.007610974	675.4452	2.706594e-01	2.660517e-01	0.6419548	0.6392359	0.6400539	0.1924955495038
1179	13	CEL.13_27061395	27681712	0	C	A	0.482	3.540679e-03	0.007610974	675.4452	2.706594e-01	2.660517e-01	0.6419548	0.6392359	0.6400539	0.1924955495038
1181	13	rs13481740	30677512	0	G	A	0.481	2.669115e-03	0.007785037	675.3956	2.707997e-01	2.659051e-01	0.731832	0.7283026	0.7294176	0.135588604524763
1183	13	rs3710348	31273317	0	C	A	0.497	-2.091653e-03	0.007991847	675.3707	2.718964e-01	2.667909e-01	0.7936261	0.7901903	0.7908457	0.100384057966293
1185	13	rs3707097	34180210	0	A	G	0.499	-3.048336e-03	0.007958783	675.4101	2.716687e-01	2.665488e-01	0.7018463	0.6989115	0.6995517	0.153757985263884
1187	13	rs3725187	35062812	0	A	G	0.496	-1.565734e-03	0.007938441	675.3556	2.722571e-01	2.672015e-01	0.843712	0.8402949	0.8407897	0.0738057739380456
1189	13	rs13481764	36557616	0	G	A	0.498	5.181021e-03	0.007983658	675.5384	2.808142e-01	2.757137e-01	0.5166211	0.5239165	0.5278268	0.286827860209868
1191	13	gnf13.035.637	37519058	0	A	G	0.497	5.258098e-03	0.007928678	675.5484	2.803493e-01	2.753719e-01	0.5074778	0.5138388	0.5173279	0.294582951539634
1193	13	rs13481783	42840147	0	G	A	0.497	-2.672323e-03	0.007440408	675.3983	2.751739e-01	2.709292e-01	0.7196013	0.7226767	0.723697	0.142908060748503
1195	13	rs3712907	43171011	1	A	C	0.497	-2.885127e-03	0.007432503	675.409	2.752999e-01	2.711054e-01	0.698025	0.70099	0.7020683	0.156129022695442
1197	13	rs3688207	45359288	0	G	A	0.495	-2.333766e-03	0.007449286	675.3848	2.721126e-01	2.680572e-01	0.7541732	0.7529584	0.7531064	0.122528904572819
1199	13	rs6411274	47129920	0	A	G	0.5	-2.390811e-03	0.007256589	675.3901	2.716339e-01	2.678583e-01	0.7419192	0.7405257	0.7407116	0.129643389741042
1201	13	rs6244558	47815990	1	A	T	0.499	2.759503e-03	0.007256695	675.4082	2.716540e-01	2.679248e-01	0.7038819	0.7025508	0.7027439	0.152500202336444
1203	13	rs3693942	54952779	0	C	G	0.497	-2.821318e-03	0.007443871	675.4074	2.721898e-01	2.687043e-01	0.7048152	0.7042141	0.704376	0.151924738527701
1205	13	rs3700819	57253189	0	G	A	0.498	-1.797802e-03	0.007397821	675.3651	2.717838e-01	2.682786e-01	0.8080761	0.807244	0.8073406	0.0925477379212027
1207	13	rs4229817	66880535	0	G	A	0.497	-1.558727e-03	0.007484167	675.3567	2.728778e-01	2.691691e-01	0.8350901	0.8361157	0.836321	0.0782666648495363
1209	13	rs3718727	69329150	0	G	A	0.465	5.078331e-03	0.007774913	675.5447	2.780082e-01	2.738232e-01	0.5139018	0.5175666	0.5198593	0.289119861145926
1211	13	rs13481871	71293718	0	A	G	0.453	3.888890e-03	0.007864858	675.4548	2.768446e-01	2.722853e-01	0.6211624	0.6249342	0.6266032	0.206794840719936
1213	13	rs13481880	74360804	0	A	C	0.455	5.814352e-03	0.007975667	675.5953	2.797922e-01	2.748630e-01	0.466284	0.4708543	0.473612	0.331349486606258
1215	13	rs13481883	75502365	0	A	C	0.454	5.486012e-03	0.00793735	675.5695	2.789404e-01	2.740427e-01	0.4897342	0.4937182	0.4960293	0.310039566488923
1217	13	rs13481893	77562077	0	T	A	0.452	4.133723e-03	0.007981968	675.467	2.767892e-01	2.718537e-01	0.6047342	0.6077827	0.609092	0.218435469708462
1219	13	gnf13.079.671	80405242	0	A	G	0.452	3.010791e-03	0.0079837	675.4049	2.756608e-01	2.707133e-01	0.706222	0.7090742	0.7099219	0.151058757560544
1221	13	rs13481908	82062420	0	G	A	0.446	2.916644e-03	0.007866661	675.4028	2.751599e-01	2.705307e-01	0.7109493	0.7133445	0.7140928	0.148161369052689
1223	13	rs3686443	86523144	0	A	C	0.478	-2.661947e-03	0.007520712	675.3968	2.746709e-01	2.704742e-01	0.7235037	0.7257534	0.72649	0.140559243556037
1225	13	gnf13.088.732	88137824	0	A	G	0.479	-4.116816e-06	0.007618162	675.3353	2.729466e-01	2.684533e-01	0.999569	0.9988731	0.9988744	0.000187221270782963
1227	13	rs6288319	91135890	0	G	A	0.481	-1.369821e-04	0.007628781	675.3354	2.729603e-01	2.685097e-01	0.9856801	0.9872078	0.9872225	0.00626401137435079
1229	13	gnf13.093.328	92723867	0	A	G	0.472	-2.163283e-03	0.007544898	675.3759	2.740850e-01	2.694932e-01	0.7744264	0.7757072	0.7760133	0.111019850458322
1231	13	rs13481961	97270237	0	A	G	0.474	-2.107651e-03	0.007500307	675.3743	2.739697e-01	2.694259e-01	0.7788023	0.7799821	0.7802644	0.108572774568758
1233	13	rs13481968	98858289	0	A	C	0.482	-7.532310e-04	0.007432701	675.3402	2.731531e-01	2.689102e-01	0.9193149	0.9212939	0.9214411	0.0365357009021762
1235	13	rs13481983	103422407	0	G	A	0.475	-4.527272e-04	0.007306573	675.337	2.728391e-01	2.689145e-01	0.9506144	0.9540499	0.954267	0.0219956112561012
1237	13	rs13481996	106812270	0	G	A	0.499	-4.363709e-03	0.007013135	675.5293	2.729077e-01	2.694004e-01	0.5340379	0.5333681	0.5337402	0.272427920543005
1239	13	rs13482005	108821270	0	A	C	0.497	3.124179e-03	0.006832355	675.4407	2.708132e-01	2.676324e-01	0.6476508	0.6461849	0.646457	0.188659093682701
1241	13	rs13482019	112768412	0	G	A	0.486	6.790989e-03	0.006452294	675.8909	2.723196e-01	2.697856e-01	0.2930047	0.2918294	0.2925391	0.533125413203249
1243	13	rs13482028	116250111	0	C	A	0.454	1.181646e-02	0.006197859	677.1564	2.669875e-01	2.653393e-01	0.05706575	0.05633095	0.05724131	1.24362447054335
1245	14	rs4230144	8091508	1	G	A	0.453	-8.154893e-03	0.007231251	675.9638	2.558196e-01	2.511593e-01	0.2598927	0.2622135	0.2710937	0.585205919014735
1247	14	rs6322899	9819365	0	C	A	0.457	-1.023544e-02	0.007227809	676.3291	2.545665e-01	2.498423e-01	0.1572683	0.1585957	0.164749	0.803358807716693
1249	14	rs3150398	10794256	0	A	G	0.456	-1.093215e-02	0.007233042	676.4727	2.566351e-01	2.518705e-01	0.1312175	0.1314902	0.1357599	0.882008240824624
1251	14	rs13482084	12241470	0	A	C	0.449	-1.294455e-02	0.007281833	676.9095	2.559509e-01	2.512095e-01	0.07597629	0.07600074	0.07890497	1.11932191730757
1253	14	rs6290836	12546017	0	G	A	0.449	-1.294455e-02	0.007281833	676.9095	2.559509e-01	2.512095e-01	0.07597629	0.07600074	0.07890497	1.11932191730757
1255	14	rs3719629	16227811	1	A	G	0.45	-1.360679e-02	0.007266953	677.0835	2.566223e-01	2.519564e-01	0.06164279	0.06150163	0.06383493	1.2101177130071
1257	14	rs3696385	17362990	0	G	A	0.449	-1.391095e-02	0.007277712	677.1574	2.566525e-01	2.519342e-01	0.05643156	0.05626762	0.05845956	1.24847794388152
1259	14	rs13482096	22720599	0	A	G	0.449	-4.093836e-03	0.007045387	675.5036	2.623286e-01	2.579707e-01	0.5614178	0.5617995	0.5709048	0.250713821984394
1261	14	rs13482104	26344120	0	G	A	0.417	-5.219332e-03	0.007222827	675.5956	2.618827e-01	2.580384e-01	0.470202	0.470598	0.4774212	0.327715527939458
1263	14	rs6396829	28000963	0	A	G	0.418	-3.572777e-03	0.007167791	675.4599	2.642204e-01	2.604611e-01	0.6183535	0.6177121	0.6241421	0.208763176678197
1265	14	rs13482159	45701304	0	A	G	0.472	-1.545304e-03	0.006933492	675.3609	2.680545e-01	2.649156e-01	0.8237097	0.8209338	0.8239467	0.0842258197372455
1267	14	rs13482170	48527625	0	G	A	0.473	-6.130066e-03	0.007040209	675.7141	2.621283e-01	2.586861e-01	0.3842601	0.3840974	0.3887873	0.4153747085605
1269	14	mCV24777660	50228466	2	A	T	0.484	-6.920170e-03	0.007217767	675.7965	2.641960e-01	2.606608e-01	0.338068	0.3368441	0.3396412	0.470995935655805
1271	14	rs3666583	52140579	0	A	G	0.484	-7.098957e-03	0.007239344	675.8174	2.636262e-01	2.600217e-01	0.3271881	0.326118	0.3292082	0.485202500227844
1273	14	rs13482191	54646346	1	A	G	0.429	-5.930182e-03	0.007230612	675.6737	2.668331e-01	2.636023e-01	0.4124621	0.4107042	0.4122951	0.384615951397842
1275	14	rs3692863	58815294	0	G	A	0.453	1.137828e-02	0.007310166	676.5177	2.912841e-01	2.876607e-01	0.1201253	0.1241084	0.1289154	0.920365514718346
1277	14	gnf14.055.608	60835111	0	G	A	0.451	9.980495e-03	0.007279315	676.2573	2.868501e-01	2.833224e-01	0.1708725	0.1744946	0.1788053	0.767327826449855
1279	14	rs3703075	62924599	1	A	G	0.455	1.104734e-03	0.006926469	675.348	2.714730e-01	2.686859e-01	0.8733338	0.8734055	0.8734791	0.0588197313342253
1281	14	rs13482231	66978401	0	A	G	0.451	3.955869e-03	0.006983257	675.4957	2.729586e-01	2.701055e-01	0.5712836	0.5711303	0.5716232	0.243148243175115
1283	14	rs6156908	74709292	0	G	A	0.483	5.931373e-05	0.00771104	675.3353	2.725968e-01	2.684781e-01	0.9938653	0.9984068	0.9984187	0.00267247217289989
1285	14	rs13482265	79020581	0	A	G	0.48	-1.205241e-02	0.007961178	676.4861	2.698834e-01	2.655066e-01	0.1305873	0.1292508	0.13026	0.88409905742628
1287	14	rs13482284	86216087	0	A	G	0.481	-7.753333e-03	0.00814001	675.7914	2.640222e-01	2.588975e-01	0.3412351	0.3395219	0.343595	0.466946302966736
1289	14	rs13482296	88916292	0	A	C	0.481	-7.753333e-03	0.00814001	675.7914	2.640222e-01	2.588975e-01	0.3412351	0.3395219	0.343595	0.466946302966736
1291	14	rs6395984	91070578	0	A	C	0.478	-1.370437e-02	0.008148122	676.755	2.659996e-01	2.608765e-01	0.09311643	0.09197897	0.09337646	1.03097368283402
1293	14	rs6291434	92011340	0	C	G	0.478	-1.370437e-02	0.008148122	676.755	2.659996e-01	2.608765e-01	0.09311643	0.09197897	0.09337646	1.03097368283402
1295	14	rs13482311	93124495	0	G	A	0.477	-1.415153e-02	0.008149857	676.8483	2.665823e-01	2.615124e-01	0.08301257	0.08193901	0.08320608	1.08085614053595
1297	14	rs13482327	97201128	0	A	T	0.489	-1.489449e-02	0.008033423	677.0579	2.637788e-01	2.590887e-01	0.06422869	0.06343419	0.06481914	1.19227093570929
1299	14	rs3692362	99776069	0	C	G	0.488	-1.565865e-02	0.007776275	677.3643	2.617996e-01	2.575354e-01	0.0445004	0.0439638	0.04524866	1.35163608526599
1301	14	CEL.14_94845626	102615050	0	G	A	0.489	-1.623314e-02	0.007613676	677.6039	2.576744e-01	2.537464e-01	0.0334108	0.03316516	0.03456559	1.47611312533685
1303	14	rs13482356	106773805	0	G	A	0.491	1.625825e-02	0.006588287	678.3405	2.452976e-01	2.426280e-01	0.01387912	0.01422211	0.01565145	1.85763806927452
1305	14	rs6169105	117258123	0	A	G	0.481	1.173836e-02	0.006479952	676.9636	2.532368e-01	2.505007e-01	0.07057351	0.0711403	0.0741755	1.1513582822297
1307	14	rs3665550	119026285	0	A	C	0.479	1.224968e-02	0.006462835	677.1181	2.528524e-01	2.501041e-01	0.05852744	0.05898905	0.06168785	1.23264047158355
1309	14	rs13482398	119971733	0	G	A	0.478	9.237700e-03	0.00637324	676.3766	2.549816e-01	2.523867e-01	0.147743	0.1489856	0.1536156	0.830493086645628
1311	14	CEL.14_116404928	124108797	0	G	A	0.477	7.173571e-03	0.006266703	675.9865	2.585816e-01	2.563149e-01	0.2527926	0.2537752	0.2584136	0.597235643309764
1313	15	rs3665826	5921320	0	G	A	0.483	-3.020392e-03	0.0066183	675.4401	2.666924e-01	2.643406e-01	0.6482921	0.6470538	0.6491037	0.18822927061877
1315	15	CEL.15_8331158	8474278	0	A	G	0.491	-6.433854e-03	0.006867072	675.7762	2.659823e-01	2.632955e-01	0.3491863	0.3477139	0.3493003	0.45694280377265
1317	15	rs3711814	13219494	0	G	A	0.47	1.359926e-02	0.006973115	677.2327	2.574620e-01	2.542123e-01	0.05162051	0.05141239	0.05319164	1.28717770903098
1319	15	rs3715857	19251978	0	A	G	0.421	1.514141e-02	0.007138618	677.5653	2.506596e-01	2.472049e-01	0.0343335	0.03469777	0.0368697	1.46428192179397
1321	15	rs13482469	20942406	0	G	A	0.422	1.670672e-02	0.007122519	678.0721	2.534848e-01	2.500662e-01	0.01932574	0.01930689	0.02049038	1.71386386756417
1323	15	rs13482485	25450871	0	A	G	0.425	1.362313e-02	0.007161993	677.13	2.523176e-01	2.488626e-01	0.05763917	0.05815346	0.06105623	1.23928228162306
1325	15	rs13482497	28321743	0	G	A	0.411	1.723106e-02	0.007441087	678.0053	2.547278e-01	2.511474e-01	0.0209186	0.02084269	0.02201553	1.67946738446156
1327	15	rs13482501	29267232	0	G	A	0.373	-8.431832e-03	0.007560898	675.9601	2.707006e-01	2.672376e-01	0.2652234	0.2636272	0.2643727	0.576388161856413
1329	15	rs13482509	32042169	0	A	G	0.372	-1.099429e-02	0.007702309	676.3574	2.721618e-01	2.685121e-01	0.1539931	0.152783	0.153666	0.812498738248339
1331	15	rs3695416	38484397	0	A	C	0.37	-3.847029e-04	0.007924699	675.3367	2.720059e-01	2.680996e-01	0.9612985	0.9583849	0.9585375	0.0171417353559068
1333	15	rs3683326	41387862	0	C	A	0.322	5.811717e-03	0.008743179	675.5544	2.762224e-01	2.719387e-01	0.5064929	0.5079766	0.5091106	0.295426638186097
1335	15	CEL.15_43206205	43188177	0	A	G	0.325	4.585978e-03	0.008926576	675.4676	2.735037e-01	2.690046e-01	0.6076231	0.6070421	0.6073027	0.216365723927368
1337	15	rs13482543	43870892	0	C	A	0.325	4.585978e-03	0.008926576	675.4676	2.735037e-01	2.690046e-01	0.6076231	0.6070421	0.6073027	0.216365723927368
1339	15	rs13482549	45643092	0	A	G	0.32	2.177944e-03	0.008993484	675.3649	2.727363e-01	2.682557e-01	0.8087332	0.8077847	0.807883	0.0921947279282852
1341	15	rs13482571	49998374	0	G	A	0.307	2.888437e-03	0.00910982	675.3862	2.718981e-01	2.677815e-01	0.7513038	0.7497434	0.7499422	0.124184414547894
1343	15	rs3658705	51383386	0	A	G	0.306	2.396885e-03	0.009139874	675.3704	2.715253e-01	2.674637e-01	0.7932242	0.7911903	0.7914887	0.100604044635494
1345	15	rs3707900	52483340	0	A	G	0.307	8.949019e-03	0.009131875	675.8172	2.729544e-01	2.690194e-01	0.3274996	0.3262233	0.3268332	0.48478922610853
1347	15	rs13482595	58616523	0	G	A	0.282	1.087175e-02	0.009385806	676.0092	2.711364e-01	2.674844e-01	0.2472028	0.2456503	0.2464112	0.60694661441792
1349	15	rs3683495	61202502	0	C	A	0.28	1.009925e-02	0.009362178	675.9201	2.714088e-01	2.673657e-01	0.2811493	0.2794982	0.2802117	0.551062993451095
1351	15	rs13482602	61428965	0	G	C	0.28	1.009925e-02	0.009362178	675.9201	2.714088e-01	2.673657e-01	0.2811493	0.2794982	0.2802117	0.551062993451095
1353	15	rs3677062	63461563	0	G	A	0.28	1.027407e-02	0.009424252	675.9311	2.739088e-01	2.697722e-01	0.2760819	0.2749974	0.2757327	0.558962064884795
1355	15	rs6381737	65588301	0	A	G	0.273	1.179696e-02	0.009396002	676.1228	2.768515e-01	2.728113e-01	0.2097837	0.2094854	0.2106636	0.67822825911226
1357	15	rs13482637	70501126	0	A	C	0.262	5.474696e-03	0.009288791	675.5104	2.709953e-01	2.671272e-01	0.5558271	0.553978	0.5544035	0.255060282507298
1359	15	rs13482642	72211956	0	T	A	0.256	5.787738e-03	0.009295089	675.5305	2.714578e-01	2.676064e-01	0.5337444	0.5321002	0.5324624	0.272666668523092
1361	15	rs8259436	74849948	0	G	A	0.253	6.679837e-04	0.009408733	675.3381	2.717256e-01	2.679841e-01	0.9434249	0.9408025	0.9409937	0.0252926655188828
1363	15	rs3665030	79393219	0	G	A	0.25	-3.863012e-03	0.009484113	675.4194	2.694695e-01	2.661593e-01	0.6839251	0.6817993	0.6826292	0.164991457399498
1365	15	rs13482673	82219300	1	G	A	0.393	1.599445e-02	0.006765204	678.0587	2.376335e-01	2.346913e-01	0.01839084	0.0196035	0.0222466	1.73539843394662
1367	15	rs3660367	84702107	0	A	G	0.398	1.043022e-02	0.006754041	676.4842	2.432395e-01	2.402743e-01	0.1230536	0.1295673	0.1404633	0.90990567625403
1369	15	rs13482695	88470831	0	A	G	0.279	2.945030e-03	0.008123957	675.4016	2.704039e-01	2.675501e-01	0.7170994	0.715676	0.7159391	0.144420640874099
1371	15	rs13482704	90423484	0	A	C	0.291	1.849910e-03	0.007848155	675.3635	2.702232e-01	2.675881e-01	0.8137373	0.8123267	0.8125851	0.0895157764058843
1373	15	rs3719217	95251593	0	A	G	0.379	4.108531e-03	0.006633008	675.5284	2.703845e-01	2.673762e-01	0.5358874	0.5342828	0.5346759	0.270926454142809
1375	15	rs6285067	95314545	1	A	G	0.379	3.997058e-03	0.006629957	675.5183	2.704021e-01	2.674167e-01	0.5468212	0.5452378	0.5456156	0.262154656385602
1377	15	rs13482729	97111470	1	A	G	0.383	2.235331e-03	0.006582651	675.3931	2.715791e-01	2.688195e-01	0.7342944	0.7338571	0.7340107	0.1341297838695
1379	15	rs13482738	99794398	0	A	G	0.402	3.240067e-03	0.006244649	675.47	2.721134e-01	2.697305e-01	0.6040565	0.6036893	0.6040751	0.21892243805
1381	16	rs4231060	6223720	0	G	A	0.39	-1.728816e-03	0.006502256	675.3706	2.711839e-01	2.690733e-01	0.790425	0.7904109	0.7905855	0.102139332096612
1383	16	rs4158907	7962829	0	A	G	0.397	-1.025381e-03	0.006706739	675.347	2.712682e-01	2.685633e-01	0.8785388	0.8783879	0.8784454	0.0562390534586182
1385	16	rs4162800	12472778	0	A	G	0.398	4.404924e-04	0.006981905	675.3373	2.718516e-01	2.685472e-01	0.9497158	0.950089	0.9501173	0.0224063367716201
1387	16	rs4165065	17412079	0	G	A	0.4	-1.102502e-03	0.007129412	675.3474	2.718100e-01	2.682753e-01	0.877157	0.8763593	0.8764254	0.056922666461511
1389	16	rs4165081	19883078	0	G	A	0.395	5.883687e-04	0.007207286	675.3386	2.720745e-01	2.685080e-01	0.9349644	0.9350124	0.9350419	0.0292049251466253
1391	16	rs4165440	24175686	0	A	G	0.372	1.016470e-03	0.00673921	675.3464	2.717967e-01	2.693316e-01	0.880162	0.8816469	0.8819769	0.055437385541945
1393	16	rs4165602	27436316	0	A	G	0.401	-4.672969e-03	0.007248426	675.5436	2.731751e-01	2.693678e-01	0.5193803	0.5186787	0.51906	0.284514527104767
1395	16	rs4170308	32471861	0	G	A	0.371	-4.312009e-03	0.007810213	675.4891	2.712152e-01	2.671556e-01	0.5810897	0.5792181	0.5796219	0.23575682250101
1397	16	rs4171932	34308360	0	G	A	0.368	-5.927482e-03	0.007955635	675.6141	2.727348e-01	2.684579e-01	0.4565279	0.4552016	0.4556049	0.340532676079765
1399	16	rs4172915	35662190	0	G	A	0.368	-6.925707e-03	0.007966977	675.7142	2.736667e-01	2.693795e-01	0.3850356	0.384011	0.3845532	0.414499114208941
1401	16	rs4173902	37352817	0	C	G	0.382	3.849441e-03	0.007891829	675.4528	2.753685e-01	2.712302e-01	0.62589	0.6278942	0.6288792	0.203501987222088
1403	16	rs4175608	39182488	1	A	G	0.383	3.924589e-03	0.007888323	675.4579	2.749321e-01	2.709233e-01	0.6190086	0.6204594	0.6212755	0.208303317205085
1405	16	rs4177651	40683274	0	A	G	0.383	8.088373e-03	0.00780829	675.8651	2.806507e-01	2.769002e-01	0.3006872	0.3033114	0.3061517	0.521885059055076
1407	16	rs4182243	46052656	0	A	G	0.47	-1.257999e-03	0.008036157	675.3483	2.715691e-01	2.671791e-01	0.8756591	0.8720818	0.8726886	0.0576649347037989
1409	16	rs4183448	47197448	0	C	A	0.47	-5.727901e-04	0.008035276	675.3382	2.722761e-01	2.677817e-01	0.9431955	0.9390373	0.9393897	0.025398279933568
1411	16	rs4186744	51442133	0	G	C	0.48	-3.548455e-03	0.008150777	675.4319	2.710959e-01	2.659795e-01	0.6634664	0.6603481	0.6612357	0.178181066264633
1413	16	rs3696661	51676702	0	G	A	0.479	-4.321625e-03	0.00815392	675.4778	2.708816e-01	2.657813e-01	0.5963072	0.5934189	0.5943075	0.224529946814932
1415	16	rs6163640	53441204	0	A	C	0.48	-4.703004e-03	0.008147642	675.5041	2.707567e-01	2.656330e-01	0.5640092	0.5611754	0.5620946	0.248713811838207
1417	16	rs4189277	57292483	0	G	A	0.479	-4.489583e-03	0.008155577	675.489	2.709503e-01	2.658061e-01	0.58219	0.5793467	0.5802076	0.234935258502356
1419	16	rs4194417	62797732	0	G	A	0.474	-6.654207e-03	0.008095867	675.6759	2.708881e-01	2.659676e-01	0.4114508	0.4091947	0.4099589	0.385682088923098
1421	16	rs4197150	66296558	0	G	C	0.471	-1.006677e-02	0.008025818	676.1242	2.742625e-01	2.694246e-01	0.2102304	0.2090871	0.2099054	0.677304483371345
1423	16	rs4197715	67263247	1	C	A	0.473	-8.888637e-03	0.007855932	675.979	2.709935e-01	2.663838e-01	0.2583232	0.256537	0.2573658	0.587836588098768
1425	16	rs4198737	69011458	0	G	A	0.467	-9.193295e-03	0.007897901	676.0167	2.700010e-01	2.654440e-01	0.2448874	0.2430504	0.2440108	0.611033559714999
1427	16	rs4200124	70694896	0	G	A	0.489	1.377324e-03	0.007781843	675.3517	2.715060e-01	2.672072e-01	0.8595754	0.856428	0.85696	0.0657160219813502
1429	16	rs4201998	72511025	0	A	G	0.489	1.377324e-03	0.007781843	675.3517	2.715060e-01	2.672072e-01	0.8595754	0.856428	0.85696	0.0657160219813502
1431	16	rs4211664	82781462	0	G	C	0.475	-2.304546e-04	0.007540909	675.3358	2.728447e-01	2.685038e-01	0.9756303	0.9762895	0.9763035	0.0107147203320062
1433	16	rs3680665	84553438	0	G	C	0.475	-2.304546e-04	0.007540909	675.3358	2.728447e-01	2.685038e-01	0.9756303	0.9762895	0.9763035	0.0107147203320062
1435	16	rs4212102	85097188	0	A	G	0.472	1.429164e-04	0.007521606	675.3355	2.727767e-01	2.684295e-01	0.9848469	0.9841358	0.9841447	0.00663127777961863
1437	16	rs4213268	86462200	0	A	G	0.474	-4.849680e-04	0.007456936	675.3374	2.728533e-01	2.685759e-01	0.9481675	0.9488787	0.9489125	0.0231149349193603
1439	16	rs4214396	87498775	0	A	C	0.475	-9.505820e-04	0.007406521	675.3434	2.728895e-01	2.686960e-01	0.8979205	0.898486	0.8985544	0.0467621131542037
1441	16	rs3712360	93538106	1	G	A	0.454	-5.477609e-03	0.006812349	675.6568	2.759477e-01	2.731913e-01	0.4216801	0.4226576	0.4242176	0.375016893801629
1443	16	rs3696981	97395508	0	A	G	0.448	-1.955179e-03	0.006316084	675.3833	2.708631e-01	2.690248e-01	0.7570083	0.7567135	0.7568871	0.120899358776759
1445	17	rs4136382	3388912	0	G	A	0.427	-5.618951e-03	0.006697835	675.6885	2.644078e-01	2.609964e-01	0.4018537	0.4006816	0.4037411	0.395932028624687
1447	17	rs13482843	4044735	0	G	A	0.427	-5.767198e-03	0.006703153	675.7067	2.642342e-01	2.607829e-01	0.3899341	0.3887949	0.3919062	0.409008783805946
1449	17	rs13482845	4593482	0	A	G	0.427	-7.893349e-03	0.006808275	676.0089	2.631175e-01	2.595371e-01	0.246772	0.2457613	0.2484302	0.607704119093207
1451	17	UT_17_3.221024	6039015	0	C	A	0.427	-8.249026e-03	0.00684812	676.0632	2.640492e-01	2.603941e-01	0.2288531	0.227613	0.2298172	0.64044320032746
1453	17	rs3662575	9973581	0	A	G	0.439	-9.039335e-04	0.00722247	675.3439	2.704280e-01	2.665997e-01	0.9004429	0.8957213	0.8971845	0.045543821990664
1455	17	rs3662820	12315222	1	G	A	0.443	1.803598e-03	0.007348735	675.3621	2.766423e-01	2.726351e-01	0.806209	0.8169694	0.8209196	0.0935523579709605
1457	17	rs3726555	16402642	0	G	C	0.499	3.217813e-03	0.007687458	675.4243	2.711596e-01	2.665104e-01	0.6756757	0.6730636	0.6736945	0.170261699760356
1459	17	rs13482899	17624343	0	A	G	0.499	3.217813e-03	0.007687458	675.4243	2.711596e-01	2.665104e-01	0.6756757	0.6730636	0.6736945	0.170261699760356
1461	17	rs13482914	20845796	0	C	A	0.498	-3.797799e-03	0.007747748	675.4569	2.716963e-01	2.668501e-01	0.6241881	0.6218826	0.6223578	0.204684515314388
1463	17	rs3696835	22681054	1	A	G	0.498	-3.672479e-03	0.007690758	675.4508	2.714602e-01	2.667589e-01	0.6331698	0.630832	0.6313387	0.198479807653862
1465	17	rs3719497	25502497	0	A	G	0.498	7.214202e-03	0.007643853	675.7836	2.709307e-01	2.663855e-01	0.3456626	0.3436953	0.3444252	0.461347607707523
1467	17	rs6397584	27451464	0	A	C	0.491	6.391049e-03	0.007724985	675.6804	2.687787e-01	2.643951e-01	0.4083891	0.4060928	0.4073494	0.388925857851105
1469	17	rs3693494	29780123	0	A	G	0.492	8.452128e-03	0.007706086	675.9405	2.698972e-01	2.654542e-01	0.273171	0.2712667	0.2722078	0.56356540751054
1471	17	rs3682923	35834132	1	G	A	0.5	-9.776080e-03	0.00785913	676.113	2.704664e-01	2.659402e-01	0.2140253	0.2123373	0.2132606	0.669534885524923
1473	17	rs6298471	36547465	0	G	A	0.498	9.942071e-03	0.007865664	676.1383	2.703071e-01	2.657032e-01	0.2067351	0.2050466	0.2060013	0.684585781514067
1475	17	rs6390174	38990979	0	A	G	0.499	-1.006271e-02	0.007839448	676.1635	2.699379e-01	2.652969e-01	0.1997861	0.1980942	0.1990994	0.699434730841234
1477	17	rs3702604	40954832	0	G	A	0.499	9.046005e-03	0.007826098	676.0074	2.683999e-01	2.638202e-01	0.2481994	0.2462853	0.2475488	0.605199272704348
1479	17	rs13482997	43824636	0	C	G	0.498	4.181006e-03	0.007700917	675.4847	2.683577e-01	2.639788e-01	0.5873877	0.5846031	0.586611	0.231075151919545
1481	17	rs13483016	49557881	0	G	A	0.476	5.594913e-03	0.007481568	675.6166	2.656904e-01	2.620414e-01	0.4548629	0.4532064	0.4559151	0.342119484102878
1483	17	rs3700227	52611561	1	G	A	0.476	6.862171e-03	0.007723561	675.7323	2.659694e-01	2.621707e-01	0.3746487	0.3728885	0.3750596	0.426375770029195
1485	17	rs6272475	53482715	0	A	G	0.471	3.938249e-03	0.007763182	675.4656	2.677064e-01	2.638120e-01	0.6121351	0.6096917	0.6119711	0.213152717218234
1487	17	rs3714226	55270111	0	A	C	0.486	-3.291904e-03	0.007509645	675.4317	2.642672e-01	2.603858e-01	0.6612881	0.6606809	0.6682021	0.179609292434132
1489	17	rs13483055	60319945	0	A	G	0.488	-3.590097e-03	0.007502172	675.4503	2.644837e-01	2.606021e-01	0.6324425	0.6315428	0.6380094	0.198978953263395
1491	17	gnf17.064.100	62762288	0	G	A	0.489	-1.923162e-03	0.007469528	675.3696	2.676893e-01	2.638531e-01	0.7969075	0.7935093	0.7978323	0.0985920858447359
1493	17	rs3727008	67734196	0	G	A	0.473	-5.449094e-03	0.007113311	675.6268	2.609418e-01	2.577470e-01	0.4439578	0.4451635	0.4517701	0.352658309385713
1495	17	rs3660112	70594166	0	C	A	0.481	-3.854736e-03	0.007378913	675.4732	2.667761e-01	2.629952e-01	0.6015887	0.5994712	0.6024173	0.220700329952544
1497	17	rs3675634	71241465	0	G	A	0.484	-4.286313e-03	0.007354397	675.5067	2.663687e-01	2.625607e-01	0.560235	0.558276	0.561293	0.251629762645534
1499	17	rs3691628	72399641	1	G	A	0.491	-4.265863e-03	0.007222509	675.5114	2.672665e-01	2.635927e-01	0.5549915	0.5528878	0.5549963	0.255713668285188
1501	17	rs13483103	74204833	0	C	A	0.412	6.726945e-03	0.007576446	675.7116	2.862497e-01	2.821241e-01	0.3749692	0.3856515	0.3940071	0.426004403790659
1503	17	rs6229946	75191195	0	C	A	0.417	7.776305e-03	0.007583681	675.8371	2.889816e-01	2.846774e-01	0.3055948	0.3164365	0.3254664	0.514854039986792
1505	17	rs3663088	77048875	0	A	G	0.417	6.270191e-03	0.007546886	675.663	2.860630e-01	2.816225e-01	0.4064049	0.4182066	0.4268049	0.39104106442952
1507	17	gnf17.082.284	80952261	0	G	A	0.43	1.405037e-03	0.007165866	675.3533	2.742731e-01	2.703855e-01	0.8446201	0.8493695	0.8504832	0.0733385875864407
1509	17	gnf17.083.842	82509468	0	G	A	0.464	-1.121981e-03	0.007008526	675.3487	2.714675e-01	2.674751e-01	0.8728665	0.8702305	0.8706081	0.0590521741029478
1511	17	rs13483135	83478059	0	G	A	0.492	-2.428808e-03	0.006839487	675.3996	2.700750e-01	2.659951e-01	0.7226299	0.71983	0.7208451	0.141084072748125
1513	17	rs13483144	85885972	0	C	A	0.473	-9.580105e-03	0.006889737	676.3066	2.681096e-01	2.638469e-01	0.1649046	0.1633852	0.164573	0.782767229578326
1515	17	rs4231720	86810006	0	A	G	0.477	-1.042905e-02	0.006883771	676.4878	2.677731e-01	2.634771e-01	0.1303028	0.1289601	0.1301528	0.885046251889226
1517	17	rs13483157	88888507	0	A	G	0.464	-9.961600e-03	0.006795266	676.414	2.660594e-01	2.620864e-01	0.1431915	0.1418777	0.143299	0.844082761446179
1519	17	rs6288047	91579093	0	A	G	0.452	-7.945632e-03	0.006669705	676.0477	2.650536e-01	2.615461e-01	0.2340141	0.2326082	0.2344757	0.630757974351778
1521	17	rs6397044	93194831	0	A	G	0.452	-8.620799e-03	0.006688344	676.1692	2.652971e-01	2.617548e-01	0.197928	0.1965487	0.1982219	0.703492763725263
1523	17	rs3706382	94131011	0	A	T	0.452	-8.620799e-03	0.006688344	676.1692	2.652971e-01	2.617548e-01	0.197928	0.1965487	0.1982219	0.703492763725263
1525	18	rs3689558	8042688	0	A	G	0.374	9.886455e-04	0.007136876	675.3447	2.726029e-01	2.688877e-01	0.8898717	0.8908827	0.8910037	0.050672604589509
1527	18	rs3660245	9273599	0	T	A	0.376	1.904749e-04	0.007145416	675.3356	2.723017e-01	2.685180e-01	0.9787424	0.9796667	0.9796832	0.00933159724651846
1529	18	rs4231742	11084830	0	G	A	0.379	1.320205e-03	0.007184959	675.352	2.728674e-01	2.690030e-01	0.8542761	0.8551791	0.8553318	0.0684017436818831
1531	18	rs13483212	12110689	0	C	G	0.383	1.639288e-03	0.007148378	675.3613	2.730219e-01	2.691759e-01	0.8186973	0.8195803	0.8197841	0.0868766418774921
1533	18	mCV23617245	14530552	0	G	A	0.388	1.992055e-03	0.007203526	675.3731	2.733191e-01	2.694821e-01	0.782231	0.7833034	0.7836078	0.106664976849547
1535	18	rs6361186	15008159	0	G	A	0.403	3.813404e-03	0.007223878	675.4757	2.713231e-01	2.675943e-01	0.597775	0.5961765	0.5964868	0.22346225187466
1537	18	gnf18.021.931	24442754	2	A	G	0.446	-5.751317e-03	0.007076586	675.6681	2.692280e-01	2.653373e-01	0.4167036	0.41462	0.4155516	0.380172747554766
1539	18	gnf18.022.796	25311399	0	C	A	0.448	-7.426330e-03	0.007136927	675.8796	2.711995e-01	2.671104e-01	0.2985106	0.2968059	0.2975097	0.525040242625826
1541	18	rs13483263	26441506	0	A	G	0.446	-6.912181e-03	0.007138347	675.8068	2.711820e-01	2.670936e-01	0.333283	0.3315304	0.3321857	0.477186838138103
1543	18	rs13483271	28957810	0	G	A	0.47	-7.250890e-03	0.007416198	675.8156	2.726405e-01	2.680177e-01	0.3286185	0.3270597	0.3276637	0.483307991047773
1545	18	rs3722973	30935680	1	A	G	0.484	-6.148172e-03	0.007624115	675.6621	2.730355e-01	2.682328e-01	0.4203307	0.4188613	0.4193176	0.376408888953206
1547	18	rs3718586	33132187	0	A	G	0.485	-5.723573e-03	0.007637646	675.6174	2.733870e-01	2.684370e-01	0.4539211	0.4525841	0.452991	0.343019629108693
1549	18	rs3725637	34428558	0	C	A	0.492	-2.821852e-03	0.007653975	675.404	2.728326e-01	2.678834e-01	0.7125	0.7109613	0.7111559	0.147215131319452
1551	18	rs13483299	36120072	0	A	G	0.492	1.881311e-04	0.007665101	675.3355	2.735082e-01	2.685743e-01	0.9804271	0.9834101	0.9834529	0.00858469291384048
1553	18	rs3664831	37294231	0	C	A	0.492	2.780645e-04	0.007663744	675.3358	2.736105e-01	2.686535e-01	0.9710689	0.9743216	0.9743978	0.012749954614938
1555	18	rs3699816	39313732	0	G	A	0.493	-4.273257e-04	0.007501719	675.3371	2.727022e-01	2.682055e-01	0.9545934	0.9524473	0.9525262	0.0201815726447061
1557	18	rs3676196	42923810	0	A	G	0.492	6.593076e-03	0.007454631	675.7173	2.818291e-01	2.778509e-01	0.3768261	0.3820737	0.3862545	0.423859024421041
1559	18	mCV24106092	49031661	0	A	C	0.5	-5.697823e-03	0.007320444	675.6306	2.807136e-01	2.767711e-01	0.4366784	0.4421775	0.4461718	0.359838289628492
1561	18	rs13483368	54451905	0	C	A	0.497	5.558380e-03	0.007279966	675.6195	2.804963e-01	2.765615e-01	0.4454601	0.4509169	0.4548144	0.35119118977718
1563	18	rs3683378	55685229	0	G	C	0.494	-9.643334e-04	0.007216574	675.3447	2.712636e-01	2.675304e-01	0.8937426	0.8910257	0.8914155	0.0487875410425785
1565	18	rs6328845	57804214	0	G	A	0.497	-3.306164e-03	0.007318488	675.4354	2.755981e-01	2.718328e-01	0.6516114	0.6546573	0.6560969	0.186011326276075
1567	18	rs3720827	63290216	0	G	A	0.486	7.472701e-03	0.007326933	675.8567	2.737639e-01	2.698600e-01	0.3081963	0.3071711	0.307865	0.51117257943729
1569	18	rs3691542	66474868	0	A	G	0.494	1.176371e-02	0.007318149	676.6303	2.738207e-01	2.696397e-01	0.1084861	0.1075459	0.1084783	0.9646259031059
1571	18	rs3658163	68661313	0	T	A	0.492	1.048141e-02	0.007310975	676.3643	2.757284e-01	2.710563e-01	0.1522008	0.1514052	0.1523825	0.817583064814642
1573	18	rs13483426	70123704	0	C	A	0.492	9.256053e-03	0.007353021	676.1309	2.726502e-01	2.679203e-01	0.208597	0.2071507	0.2079595	0.680691941800258
1575	18	rs6161154	71450022	0	A	G	0.495	8.600883e-03	0.007371738	676.0185	2.735473e-01	2.687281e-01	0.2437878	0.2424501	0.243195	0.612988031799065
1577	18	rs13483436	73432362	0	G	A	0.492	5.700285e-03	0.007338609	675.639	2.721795e-01	2.674401e-01	0.437616	0.4358027	0.4362871	0.358906807824807
1579	18	rs13459193	74736176	0	A	G	0.49	4.506044e-03	0.007335412	675.5253	2.721331e-01	2.677523e-01	0.5392629	0.5376384	0.5379782	0.268199457107555
1581	18	rs13483446	76660820	0	A	G	0.492	5.451726e-03	0.007317195	675.6143	2.725975e-01	2.682783e-01	0.4565341	0.4551137	0.455519	0.340526778066732
1583	18	rs3706601	77469962	3	A	G	0.482	9.892924e-03	0.007184418	676.2804	2.789587e-01	2.748255e-01	0.1690353	0.1691797	0.170656	0.772022591277809
1585	18	rs13483466	82240605	0	A	G	0.487	4.547194e-03	0.006529979	675.5769	2.746397e-01	2.717626e-01	0.4864797	0.4870195	0.4880509	0.312935277413969
1587	18	mCV24836796	85520123	0	A	G	0.484	-8.522806e-04	0.006292754	675.3445	2.708534e-01	2.684417e-01	0.8923115	0.8919626	0.8920098	0.0494835098444884
1589	18	rs13483482	86102991	0	C	A	0.485	-8.634610e-05	0.00623149	675.3354	2.707800e-01	2.684416e-01	0.9889492	0.988625	0.9886308	0.00482601651840369
1591	19	rs3671671	4419702	0	C	A	0.44	-1.305557e-02	0.006465155	677.3465	2.476791e-01	2.442407e-01	0.04389996	0.04489993	0.04818042	1.35753587547057
1593	19	rs3713033	5029790	0	G	A	0.439	-1.378576e-02	0.006527533	677.5379	2.478513e-01	2.443137e-01	0.03511126	0.035829	0.03855027	1.45455358519633
1595	19	CEL.19_5283144	5494236	0	C	G	0.439	-1.378576e-02	0.006527533	677.5379	2.478513e-01	2.443137e-01	0.03511126	0.035829	0.03855027	1.45455358519633
1597	19	rs6236348	6211818	0	A	G	0.44	-1.459925e-02	0.006505847	677.8274	2.486880e-01	2.451117e-01	0.0252011	0.02558152	0.02755317	1.59858050233338
1599	19	rs13483525	10444043	0	G	A	0.442	-9.633144e-03	0.00682899	676.3291	2.594756e-01	2.554978e-01	0.1588822	0.1585997	0.1620883	0.79892475524569
1601	19	UT_19_10.709331	10714324	0	A	G	0.437	-8.964167e-03	0.006865593	676.1875	2.605374e-01	2.565479e-01	0.1921753	0.1917079	0.1952523	0.716302432292035
1603	19	CEL.19_12595293	13325499	0	A	G	0.443	-8.149255e-03	0.006967558	676.0211	2.632125e-01	2.593660e-01	0.2426343	0.2415321	0.2443283	0.615047805086215
1605	19	rs13483540	15465855	1	G	A	0.471	-6.677629e-04	0.007005594	675.3403	2.711807e-01	2.675832e-01	0.9240942	0.9208256	0.9212806	0.0342837555602374
1607	19	rs6223359	18525319	0	G	A	0.47	-1.488575e-03	0.007056269	675.3581	2.714086e-01	2.675872e-01	0.8329931	0.8310065	0.8312758	0.0793585960053807
1609	19	rs6372656	21843202	0	A	C	0.471	-5.001537e-03	0.007075689	675.5863	2.722022e-01	2.684906e-01	0.4799312	0.4786364	0.4790093	0.318821015961748
1611	19	rs6309315	23586847	0	G	A	0.487	-5.905648e-03	0.007075312	675.6849	2.728972e-01	2.690105e-01	0.4042336	0.4030485	0.4035398	0.393367590652191
1613	19	rs6293693	26086372	0	T	A	0.49	-8.544558e-03	0.007084321	676.0607	2.777673e-01	2.738547e-01	0.2282537	0.2284106	0.2298141	0.641582173808738
1615	19	UT_19_29.979736	30239224	0	A	G	0.499	7.214839e-03	0.006856234	675.8829	2.803247e-01	2.765037e-01	0.2930911	0.2953478	0.2979158	0.532997369141141
1617	19	rs13459194	32049010	0	A	C	0.5	1.993777e-03	0.006887567	675.3768	2.733191e-01	2.694834e-01	0.7723198	0.7732791	0.7735804	0.112202830990304
1619	19	rs6237466	32363371	0	A	T	0.5	1.993777e-03	0.006887567	675.3768	2.733191e-01	2.694834e-01	0.7723198	0.7732791	0.7735804	0.112202830990304
1621	19	rs3710829	38168496	0	A	G	0.492	-5.565536e-03	0.006229248	675.7365	2.664055e-01	2.634685e-01	0.3719793	0.370374	0.3719457	0.429481227176992
1623	19	rs3656289	42412737	0	A	G	0.496	-6.326026e-03	0.006318917	675.8392	2.679019e-01	2.649442e-01	0.3171768	0.3154583	0.3164922	0.498698586803563
1625	19	rs3023496	48137866	0	G	A	0.497	8.035870e-03	0.006531491	676.0957	2.682278e-01	2.650628e-01	0.219065	0.21749	0.2185208	0.659427004096428
1627	19	mCV23069572	52801832	0	G	A	0.474	6.824750e-03	0.006661004	675.8575	2.593897e-01	2.558201e-01	0.30598	0.3068155	0.3127931	0.514306959706338
1629	19	rs6304326	53438118	0	A	C	0.471	9.802431e-03	0.006610445	676.4336	2.595820e-01	2.560326e-01	0.1386429	0.1383127	0.1412247	0.858102366041215
1631	19	rs13483682	55161641	0	C	G	0.477	1.170335e-02	0.006460072	676.9688	2.555473e-01	2.523808e-01	0.07054966	0.07068426	0.07322305	1.15150507490013
1633	19	rs6211533	56992409	0	A	C	0.489	1.214921e-02	0.006053536	677.3089	2.441883e-01	2.416079e-01	0.04520947	0.04694811	0.05094485	1.34477058426021
1635	19	rs6191324	59321829	0	G	A	0.458	-1.061447e-02	0.006102849	676.8298	2.510511e-01	2.488631e-01	0.08250967	0.08383268	0.08775395	1.0834951498557
1637	19	UT_4_59.889271	60081646	0	C	A	0.459	-1.268225e-02	0.006022675	677.5261	2.484667e-01	2.463784e-01	0.03564805	0.0363281	0.03870426	1.44796422169997
1639	23	rs13483712	9552353	4	G	A	0.476	1.089942e-03	0.005277373	675.3569	2.700811e-01	2.677376e-01	0.8364472	0.835229	0.8354384	0.0775614682967702
1641	23	CEL.X_8334947	10003225	0	G	A	0.48	1.729772e-03	0.00525724	675.3899	2.700953e-01	2.677277e-01	0.7422523	0.7410538	0.741267	0.129448447991587
1643	23	CEL.X_9031623	10699901	2	A	G	0.48	1.759544e-03	0.005290533	675.3911	2.699950e-01	2.675968e-01	0.7395668	0.7382942	0.7385407	0.131022593051571
1645	23	rs13483724	36008084	0	A	C	0.478	-3.188389e-03	0.006473033	675.4555	2.744670e-01	2.710694e-01	0.6225033	0.6238807	0.6247681	0.205858341954328
1647	23	gnfX.023.543	38899708	0	G	C	0.47	-9.764342e-04	0.006704015	675.3456	2.729616e-01	2.690900e-01	0.8842481	0.8859098	0.8861109	0.0534258646886727
1649	23	gnfX.026.801	42224689	0	T	A	0.465	-4.606227e-05	0.006803239	675.3353	2.725030e-01	2.684742e-01	0.9946001	0.9960587	0.9960633	0.00235150143855557
1651	23	rs13483731	42452847	0	G	A	0.465	-4.606227e-05	0.006803239	675.3353	2.725030e-01	2.684742e-01	0.9946001	0.9960587	0.9960633	0.00235150143855557
1653	23	rs13483746	50423971	0	G	A	0.481	3.564681e-03	0.00720421	675.4578	2.736357e-01	2.692640e-01	0.6209218	0.6206325	0.6209169	0.206963092201845
1655	23	gnfX.035.350	50932421	0	T	A	0.479	6.344396e-03	0.007306335	675.7098	2.776146e-01	2.729126e-01	0.3855603	0.3867777	0.3881379	0.413907690481224
1657	23	rs13483750	51374755	0	A	G	0.479	6.344396e-03	0.007306335	675.7098	2.776146e-01	2.729126e-01	0.3855603	0.3867777	0.3881379	0.413907690481224
1659	23	CEL.X_44311522	51965594	0	A	G	0.481	2.920497e-03	0.007378971	675.4135	2.739616e-01	2.692364e-01	0.6924056	0.6925483	0.6927886	0.159639428319371
1661	23	rs13483756	52951019	0	A	C	0.481	3.410547e-03	0.007447745	675.4397	2.745254e-01	2.697785e-01	0.6471713	0.6477204	0.6481065	0.188980750555243
1663	23	rs13483761	56215893	0	G	A	0.483	2.195502e-03	0.007563603	675.3774	2.735932e-01	2.688713e-01	0.7717102	0.7717792	0.7719201	0.112545759469575
1665	23	gnfX.044.260	60822990	0	A	T	0.483	-1.134093e-02	0.008027628	676.3267	2.817691e-01	2.764109e-01	0.1582603	0.1590991	0.1608551	0.800628015354238
1667	23	rs13483777	61175347	1	A	G	0.485	-7.163635e-03	0.008004698	675.7367	2.746875e-01	2.694612e-01	0.3711901	0.3702486	0.3708168	0.430403615353786
1669	23	rs13483781	62375833	0	G	A	0.486	-7.979166e-03	0.00804727	675.8275	2.754933e-01	2.701683e-01	0.3218299	0.321111	0.3218163	0.492373609703186
1671	23	rs13483783	63644435	0	G	A	0.484	-6.699686e-03	0.008082385	675.6803	2.739616e-01	2.686135e-01	0.4074824	0.40618	0.4066535	0.389891144587686
1673	23	rs13483786	64615641	0	C	A	0.484	-6.699686e-03	0.008082385	675.6803	2.739616e-01	2.686135e-01	0.4074824	0.40618	0.4066535	0.389891144587686
1675	23	rs3157124	71441040	0	G	A	0.482	-6.002862e-03	0.008128197	675.6097	2.730692e-01	2.677696e-01	0.4604903	0.4587903	0.4592155	0.336779513568854
1677	23	rs13483825	74207541	0	A	G	0.484	-6.199233e-03	0.00823829	675.6192	2.744573e-01	2.690914e-01	0.4520564	0.4511252	0.4515559	0.344807377841875
1679	23	CEL.X_68179178	76622179	0	G	A	0.474	-1.233345e-03	0.008422496	675.3467	2.730777e-01	2.674949e-01	0.8836283	0.8797862	0.8801724	0.0537303834105834
1681	23	rs13483844	78701528	0	G	A	0.472	-3.870448e-03	0.008529981	675.4402	2.720324e-01	2.662286e-01	0.6501782	0.6469557	0.6476931	0.186967596172443
1683	23	CEL.X_72627341	81071649	0	A	G	0.471	-5.205131e-03	0.008583517	675.5216	2.720192e-01	2.660930e-01	0.5444758	0.5416081	0.5423271	0.264021418314125
1685	23	rs13483858	82200955	0	G	A	0.471	-5.205131e-03	0.008583517	675.5216	2.720192e-01	2.660930e-01	0.5444758	0.5416081	0.5423271	0.264021418314125
1687	23	rs13483862	83024501	0	A	G	0.471	-5.205131e-03	0.008583517	675.5216	2.720192e-01	2.660930e-01	0.5444758	0.5416081	0.5423271	0.264021418314125
1689	23	CEL.X_75125049	83574158	0	A	T	0.471	-5.205131e-03	0.008583517	675.5216	2.720192e-01	2.660930e-01	0.5444758	0.5416081	0.5423271	0.264021418314125
1691	23	rs13483868	84597187	0	A	G	0.47	-4.300076e-03	0.00856032	675.4637	2.717316e-01	2.659004e-01	0.6156252	0.6123563	0.6132119	0.210683611067743
1693	23	rs3725966	85498566	0	G	A	0.47	-1.858199e-03	0.008561216	675.36	2.727699e-01	2.669256e-01	0.8282456	0.8240102	0.824658	0.0818408626006008
1695	23	CEL.X_77780392	86229492	0	G	A	0.478	-1.486737e-03	0.008530526	675.3513	2.731401e-01	2.674735e-01	0.8617018	0.8582399	0.8585968	0.0646429998602167
1697	23	rs13483877	86948528	0	G	A	0.478	5.505529e-03	0.008522951	675.5348	2.820021e-01	2.763898e-01	0.5185531	0.5276231	0.5322741	0.285206765106724
1699	23	rs13483884	93904871	0	G	A	0.479	4.115895e-03	0.00843378	675.4497	2.788093e-01	2.734316e-01	0.6257135	0.6324326	0.6351289	0.203624474857452
1701	23	gnfX.080.189	96183176	0	A	G	0.46	1.545046e-03	0.008357713	675.3509	2.755506e-01	2.703277e-01	0.8533987	0.8598702	0.8609906	0.0688480230460254
1703	23	rs13483894	96499053	0	G	A	0.46	1.545046e-03	0.008357713	675.3509	2.755506e-01	2.703277e-01	0.8533987	0.8598702	0.8609906	0.0688480230460254
1705	23	CEL.X_89752158	98348578	2	C	G	0.462	1.886788e-03	0.008294087	675.3593	2.758457e-01	2.707898e-01	0.8201247	0.8265395	0.8279311	0.0861201080986811
1707	23	CEL.X_91222960	99819380	0	A	G	0.464	5.007398e-03	0.008294738	675.5097	2.809729e-01	2.758276e-01	0.546286	0.5548122	0.5592202	0.262579929268788
1709	23	gnfX.084.751	100832043	0	A	G	0.464	5.007398e-03	0.008294738	675.5097	2.809729e-01	2.758276e-01	0.546286	0.5548122	0.5592202	0.262579929268788
1711	23	rs13483921	103659886	0	A	G	0.467	-2.888956e-03	0.008049798	675.4013	2.704692e-01	2.656579e-01	0.7198091	0.7163137	0.7175707	0.142782667192966
1713	23	rs13483926	106088410	0	G	A	0.466	5.540863e-04	0.00804234	675.3373	2.741301e-01	2.690338e-01	0.9450956	0.950298	0.9506091	0.0245242587367479
1715	23	CEL.X_100299803	108895446	1	A	T	0.47	-1.337649e-03	0.008011649	675.35	2.725254e-01	2.673668e-01	0.8674564	0.8639216	0.8643579	0.0617523444509371
1717	23	rs13483937	110605911	0	C	G	0.469	3.404962e-04	0.008040323	675.336	2.740854e-01	2.687573e-01	0.9662352	0.9710162	0.9711634	0.0149171451901082
1719	23	rs13483941	111517912	0	C	G	0.469	3.404962e-04	0.008040323	675.336	2.740854e-01	2.687573e-01	0.9662352	0.9710162	0.9711634	0.0149171451901082
1721	23	rs6342003	112547782	0	A	G	0.473	-1.959729e-03	0.007990498	675.3667	2.718542e-01	2.665091e-01	0.8063424	0.8021845	0.8030837	0.0934805030409184
1723	23	rs13483971	119804730	0	G	A	0.472	-6.168148e-04	0.007916185	675.3387	2.732457e-01	2.678992e-01	0.9379195	0.9340416	0.9342761	0.0278344347617229
1725	23	CEL.X_112904656	121573629	0	G	A	0.472	-6.168148e-04	0.007916185	675.3387	2.732457e-01	2.678992e-01	0.9379195	0.9340416	0.9342761	0.0278344347617229
1727	23	CZECH.X_116527625	126386464	0	A	C	0.472	-6.168148e-04	0.007916185	675.3387	2.732457e-01	2.678992e-01	0.9379195	0.9340416	0.9342761	0.0278344347617229
1729	23	rs6205221	130295703	0	G	C	0.474	-5.019039e-03	0.007608276	675.5542	2.732005e-01	2.680630e-01	0.5097156	0.5082242	0.508571	0.292672074494005
1731	23	rs13483997	132113511	0	A	T	0.47	-4.467301e-03	0.007555441	675.5113	2.729950e-01	2.679108e-01	0.5545663	0.5530067	0.553316	0.256046525253513
1733	23	rs13484004	133775534	0	G	A	0.468	-4.205815e-03	0.007498799	675.4936	2.731288e-01	2.680901e-01	0.5751025	0.5736961	0.5739721	0.240254744497832
1735	23	rs3702256	134949218	0	G	A	0.47	-7.849850e-04	0.00738355	675.3413	2.728204e-01	2.679582e-01	0.9153683	0.9128453	0.9130076	0.0384041316437613
1737	23	CEL.X_125736335	135729173	0	A	T	0.471	-1.218785e-03	0.00735191	675.3495	2.726494e-01	2.678149e-01	0.8683884	0.8661614	0.8663538	0.061285986518444
1739	23	rs3697198	136216658	0	A	C	0.471	-1.684571e-04	0.007230082	675.3357	2.729833e-01	2.683406e-01	0.9814193	0.9791388	0.9791765	0.0081454056977937
1741	23	rs13484024	138007018	0	A	G	0.47	-2.869664e-03	0.00691263	675.4226	2.711203e-01	2.670023e-01	0.6781951	0.6761175	0.6765471	0.168645352350101
1743	23	CEL.X_143595976	153708524	0	G	A	0.476	-4.930735e-03	0.005853367	675.6923	2.678561e-01	2.647856e-01	0.399919	0.3981116	0.3992071	0.398027962210219
1745	23	gnfX.141.820	161585622	0	C	A	0.476	-2.147385e-03	0.005652718	675.4085	2.692219e-01	2.660887e-01	0.7041672	0.7021013	0.7030054	0.152324208164958
1747	23	CEL.X_154048891	164079037	0	G	A	0.479	-2.727393e-03	0.005509515	675.4591	2.689788e-01	2.658960e-01	0.6207609	0.6188274	0.6196885	0.207075645888111
1749	23	CEL.X_155542834	165430168	0	G	A	0.476	-2.260423e-03	0.005453954	675.4221	2.695034e-01	2.665641e-01	0.678691	0.6768835	0.6774902	0.16832790987182
1751	23	gnfX.146.867	166686631	0	G	A	0.475	-1.497028e-03	0.005378518	675.3746	2.698172e-01	2.670392e-01	0.780853	0.7791188	0.7796032	0.107430716823986
