# Supplementary material for: Combinatorial multiomic analysis from a pedigree of Sox10Dom Hirschsprung mice identifies multiple high confidence candidate modifiers of Enteric Nervous System development
Source: PLoS Comput Biol. 2026 Jul 6;22(7):e1014424. doi: 10.1371/journal.pcbi.1014424 (PMC13372245; doi:10.1371/journal.pcbi.1014424)
Supplement: S7 Table — (CSV) [file pcbi.1014424.s015.csv]

	Chrom	rs	Position	n_miss	allele1	allele0	af	beta	se	logl_H1	l_remle	l_mle	p_wald	p.val_unadj	p_score	p.val
1	1	rs3683945	3197400	0	G	A	0.497	1.510807e-02	0.008851187	378.4971	1.956377e-01	1.903037e-01	0.08879329	0.1074083	0.1340225	1.05161985208265
3	1	rs6269442	3492195	0	G	A	0.497	1.510807e-02	0.008851187	378.4971	1.956377e-01	1.903037e-01	0.08879329	0.1074083	0.1340225	1.05161985208265
5	1	rs13475701	4526088	0	G	C	0.498	1.453552e-02	0.008911097	378.3721	1.957917e-01	1.903603e-01	0.10382	0.125933	0.1570877	0.98371897545717
7	1	rs3716083	9023832	0	G	A	0.497	-2.022233e-02	0.009032691	379.4176	1.803886e-01	1.745908e-01	0.02584373	0.03525261	0.05026172	1.58764480485995
9	1	rs3722996	11269352	0	A	C	0.495	-2.395152e-02	0.008993754	380.344	1.706996e-01	1.646738e-01	0.008126079	0.0121717	0.01944744	2.09011895987113
11	1	rs13475729	12882165	0	G	A	0.492	-2.497886e-02	0.009046412	380.6197	1.719261e-01	1.657659e-01	0.006085341	0.008928632	0.01422465	2.21571508049572
13	1	rs3671256	16278641	0	A	T	0.489	-2.661106e-02	0.009048555	381.1414	1.736128e-01	1.674036e-01	0.003506465	0.004997312	0.008052043	2.45513049168113
15	1	rs13475750	19473729	0	G	A	0.497	2.739041e-02	0.008926817	381.4338	1.665140e-01	1.602585e-01	0.002333103	0.00361971	0.00631075	2.63206608789111
17	1	rs6404446	20784226	0	C	A	0.495	-3.051661e-02	0.008786753	382.4478	1.477794e-01	1.415997e-01	0.0005840889	0.001198085	0.002740954	3.23352104699529
19	1	mCV23695025	22168404	0	A	G	0.498	-2.848011e-02	0.008750385	381.7415	1.482378e-01	1.422364e-01	0.001254134	0.00258335	0.005679514	2.90165605812136
21	1	rs6173215	22740997	0	A	G	0.497	-3.075989e-02	0.008887583	382.5555	1.570930e-01	1.508378e-01	0.0006098408	0.001066382	0.002170046	3.21478352352243
23	1	mCV24784983	25227218	0	C	A	0.471	2.519564e-02	0.008756026	380.9202	1.700309e-01	1.639824e-01	0.0042725	0.006385778	0.01056298	2.36931792860723
25	1	rs6166266	25891880	0	C	A	0.471	2.368688e-02	0.008805525	380.4058	1.699021e-01	1.636791e-01	0.00751303	0.01135227	0.01846498	2.12418487699168
27	1	rs3677683	27264311	0	G	A	0.473	2.336212e-02	0.008778662	380.3266	1.696024e-01	1.633504e-01	0.008170823	0.01241344	0.02020873	2.08773419727941
29	1	rs4137502	30830773	0	A	G	0.474	2.470465e-02	0.008778981	380.7346	1.692962e-01	1.628663e-01	0.005189011	0.007852009	0.01295983	2.28491540865866
31	1	rs3707642	32511500	0	A	C	0.465	2.213040e-02	0.008702636	380.0658	1.733854e-01	1.670783e-01	0.01145379	0.01668355	0.02569989	1.94105078374035
33	1	rs3681732	34131057	0	G	A	0.466	2.274570e-02	0.008692891	380.2392	1.721332e-01	1.659615e-01	0.009294965	0.01370196	0.02139137	2.03175224121596
35	1	rs3683997	35878973	0	A	G	0.47	1.881461e-02	0.008702401	379.1955	1.749187e-01	1.687576e-01	0.0313452	0.04580507	0.06797118	1.5038289547732
37	1	rs4222295	38996207	0	G	A	0.489	-1.930935e-02	0.008413676	379.684	1.982794e-01	1.924668e-01	0.02236823	0.02585625	0.03210802	1.65036838030417
39	1	gnf01.036.770	39973796	0	G	A	0.491	-1.956515e-02	0.008325927	379.8027	1.971319e-01	1.915677e-01	0.01937406	0.02254759	0.02823573	1.71277935961992
41	1	rs13475834	42464146	0	A	C	0.471	-1.663954e-02	0.00870688	378.8907	1.996093e-01	1.940102e-01	0.05687112	0.06603187	0.07985617	1.24510821881957
43	1	CEL.1_44668113	44324967	0	G	A	0.491	6.781307e-03	0.00880956	377.4836	2.311356e-01	2.258585e-01	0.4419956	0.4522768	0.4731736	0.354582053965912
45	1	rs13475847	45912374	0	G	A	0.491	6.781307e-03	0.00880956	377.4836	2.311356e-01	2.258585e-01	0.4419956	0.4522768	0.4731736	0.354582053965912
47	1	rs13475851	47481218	0	G	A	0.48	3.488240e-03	0.008683626	377.2798	2.405464e-01	2.352466e-01	0.6881657	0.6916257	0.7082572	0.162306977562166
49	1	CEL.1_49993068	49623477	0	A	G	0.48	3.488240e-03	0.008683626	377.2798	2.405464e-01	2.352466e-01	0.6881657	0.6916257	0.7082572	0.162306977562166
51	1	rs3724092	50240045	0	A	C	0.482	2.846433e-03	0.008713435	377.2542	2.431900e-01	2.379552e-01	0.7441259	0.7445567	0.7580331	0.12835357917253
53	1	rs13475866	51398699	0	A	C	0.48	3.029208e-04	0.008726763	377.2023	2.527003e-01	2.475581e-01	0.9723309	0.961442	0.9635951	0.0121859124521241
55	1	rs6322485	63257133	0	A	T	0.463	-5.468821e-03	0.008670079	377.3824	2.701471e-01	2.659373e-01	0.5286332	0.5471287	0.5615667	0.276845565146758
57	1	rs6288543	68510382	0	A	T	0.473	9.306443e-04	0.008567105	377.2079	2.509986e-01	2.465138e-01	0.9135628	0.9078346	0.9102976	0.0392615930777051
59	1	rs13475919	72973981	0	C	A	0.471	-4.074643e-04	0.008588373	377.2028	2.520137e-01	2.475690e-01	0.9621886	0.954323	0.956173	0.0167397929192404
61	1	rs3713616	74441562	0	A	G	0.479	3.674398e-04	0.008537645	377.2016	2.545874e-01	2.501496e-01	0.9656979	0.9757634	0.9766943	0.0151587130074854
63	1	gnf01.075.385	77904629	0	G	A	0.485	-4.721444e-03	0.008687713	377.3478	2.416113e-01	2.369045e-01	0.587183	0.5880867	0.5975022	0.231226526513421
65	1	rs13475939	78687714	0	G	A	0.482	-2.623165e-03	0.008656444	377.2479	2.461915e-01	2.415598e-01	0.7620601	0.7598806	0.7668768	0.118010776601211
67	1	rs3723062	85981894	0	A	G	0.483	-2.200050e-03	0.009100692	377.2267	2.597371e-01	2.545137e-01	0.8091295	0.8212172	0.8257085	0.0919819646244269
69	1	UT_1_89.100476	87198790	0	G	C	0.483	-2.200050e-03	0.009100692	377.2267	2.597371e-01	2.545137e-01	0.8091295	0.8212172	0.8257085	0.0919819646244269
71	1	rs6268443	93382587	0	G	A	0.483	5.055601e-03	0.009134839	377.356	2.458208e-01	2.403498e-01	0.5803403	0.5778742	0.5829034	0.236317270104232
73	1	CEL.1_103251925	103350336	0	A	T	0.451	7.545495e-03	0.009681998	377.5072	2.437353e-01	2.367665e-01	0.4363493	0.4339709	0.4403052	0.360165716400322
75	1	CEL.1_105423103	105501703	0	A	G	0.453	7.088619e-03	0.009667937	377.4727	2.446313e-01	2.375838e-01	0.4639579	0.4611583	0.4671941	0.333521425969274
77	1	rs3685919	109631744	0	A	G	0.447	6.211608e-03	0.009674256	377.4109	2.496832e-01	2.423594e-01	0.521275	0.5171792	0.5200015	0.282933103046124
79	1	rs13476050	110611715	0	T	A	0.445	6.535729e-03	0.009677053	377.433	2.497692e-01	2.423548e-01	0.4999104	0.4958906	0.4986038	0.301107828209143
81	1	rs3726043	111757576	0	G	A	0.447	5.889861e-03	0.009615084	377.3923	2.501341e-01	2.427715e-01	0.5405912	0.5363761	0.5390331	0.26713102823135
83	1	mCV24201027	115730203	0	A	G	0.453	7.069286e-03	0.009711045	377.4699	2.502863e-01	2.430316e-01	0.4671585	0.4634536	0.4656736	0.330535744708844
85	1	rs3674655	117350031	0	C	G	0.463	5.948968e-03	0.009702103	377.3925	2.510944e-01	2.438686e-01	0.5401963	0.5362119	0.5382207	0.267448394778494
87	1	rs3695581	118740485	0	A	G	0.463	5.948968e-03	0.009702103	377.3925	2.510944e-01	2.438686e-01	0.5401963	0.5362119	0.5382207	0.267448394778494
89	1	rs3678634	120607495	0	A	T	0.453	4.584259e-03	0.009633996	377.3174	2.506874e-01	2.434454e-01	0.6345057	0.6297187	0.6324554	0.19756447212337
91	1	rs3717360	123000666	0	G	A	0.459	2.690281e-03	0.009624192	377.2424	2.520618e-01	2.449826e-01	0.7800129	0.7738984	0.7764045	0.107898214806328
93	1	rs3694822	123845105	0	A	C	0.46	2.035737e-03	0.00962619	377.2253	2.529239e-01	2.459751e-01	0.8326457	0.8262099	0.8281692	0.0795397564168708
95	1	rs6228473	126627261	0	A	G	0.459	6.143684e-03	0.009552884	377.4113	2.477858e-01	2.408534e-01	0.5205961	0.5168361	0.5207585	0.283499089693598
97	1	rs13476119	134210713	0	G	A	0.465	3.707119e-03	0.009160569	377.2853	2.498270e-01	2.435776e-01	0.6859765	0.6815804	0.6846139	0.163690761982955
99	1	rs8250053	135155923	0	T	A	0.463	2.365591e-03	0.009243478	377.2358	2.511725e-01	2.447601e-01	0.798174	0.7922797	0.7952493	0.0979024231824599
101	1	gnf01.137.841	138199952	0	G	A	0.457	3.934853e-03	0.009234472	377.2945	2.484699e-01	2.418491e-01	0.6703127	0.6657067	0.6703904	0.173722552219477
103	1	rs13476141	140533792	0	G	A	0.456	2.993698e-03	0.009181592	377.2566	2.498503e-01	2.433244e-01	0.7445925	0.7391565	0.7431503	0.12808134258045
105	1	rs6382880	142521500	0	T	A	0.454	3.677385e-03	0.009156808	377.2842	2.485286e-01	2.420263e-01	0.6882407	0.6835774	0.6883208	0.162259648392271
107	1	rs13476152	144112659	0	G	A	0.457	3.159118e-03	0.009129851	377.2632	2.477647e-01	2.412768e-01	0.7295503	0.7246157	0.7312037	0.136944759617887
109	1	rs3672697	145181359	0	A	G	0.453	6.030024e-03	0.009028858	377.4256	2.433579e-01	2.371133e-01	0.5046947	0.5029152	0.5101797	0.296971255941646
111	1	rs13476208	162025682	0	C	A	0.46	1.030041e-02	0.007533825	378.1259	2.330090e-01	2.302848e-01	0.1724978	0.173838	0.1795139	0.763216439454202
113	1	rs13476229	169305174	0	A	G	0.399	1.713601e-02	0.008715145	379.0981	2.224063e-01	2.180042e-01	0.05011982	0.05144249	0.05616005	1.2999904973975
115	1	rs8245216	171241019	0	A	G	0.399	1.472589e-02	0.008820102	378.5687	2.252043e-01	2.206322e-01	0.09596195	0.09816315	0.1050656	1.01790093551001
117	1	rs3707910	172490621	1	A	G	0.399	1.498162e-02	0.008849975	378.6012	2.227913e-01	2.182318e-01	0.09144079	0.09426491	0.1019032	1.03886003052224
119	1	rs3700831	176015516	0	G	A	0.395	1.617787e-02	0.008878345	378.8381	2.267191e-01	2.221441e-01	0.06934505	0.07039498	0.07530016	1.15898453436591
121	1	rs6157620	183561853	0	A	G	0.383	1.366200e-02	0.008515382	378.4661	2.268835e-01	2.230403e-01	0.1095964	0.1117148	0.118369	0.960203711233152
123	1	mCV22849619	186884747	0	G	A	0.375	7.668883e-03	0.008426546	377.6103	2.368393e-01	2.331721e-01	0.3634495	0.3656847	0.3741216	0.439555924268335
125	1	rs3667164	188687652	0	G	C	0.38	1.473816e-02	0.008090944	378.8539	2.360838e-01	2.326231e-01	0.06943774	0.06904988	0.07182728	1.15840442264581
127	1	rs13476300	190298622	0	C	G	0.386	1.238177e-02	0.007956059	378.409	2.378274e-01	2.348807e-01	0.1206143	0.1201217	0.1233494	0.918601199302631
129	1	rs13476313	194161590	0	A	T	0.386	1.085390e-02	0.007552478	378.2302	2.373260e-01	2.346585e-01	0.1516397	0.1514054	0.1551309	0.81918708344155
131	1	mCV24145570	195308492	0	A	G	0.395	1.379469e-02	0.00746173	378.9077	2.400442e-01	2.375673e-01	0.06540278	0.0646809	0.06682121	1.18440379123231
133	2	rs3674936	20371737	0	G	A	0.483	-2.362358e-03	0.006795018	377.2592	2.570761e-01	2.556806e-01	0.7283197	0.7333222	0.7377493	0.137677942845971
135	2	rs13476439	38111118	0	A	G	0.491	9.737289e-03	0.00809503	377.9193	2.356659e-01	2.308810e-01	0.2298985	0.2307275	0.2374154	0.638463862327276
137	2	rs13476454	41284152	0	G	A	0.489	1.073107e-02	0.008128763	378.0669	2.352577e-01	2.303397e-01	0.187716	0.1882114	0.1941197	0.726498708648953
139	2	rs13476467	44401773	2	A	C	0.489	9.957899e-03	0.008294687	377.9145	2.341737e-01	2.290827e-01	0.2308108	0.2323134	0.2401951	0.636743873719652
141	2	rs13476472	45693226	0	G	A	0.489	9.103391e-03	0.008348076	377.7877	2.337372e-01	2.283170e-01	0.2763081	0.2787885	0.2887888	0.558606383510051
143	2	rs6265423	47164611	1	G	C	0.491	8.611398e-03	0.00835696	377.725	2.344822e-01	2.289720e-01	0.3035645	0.3060289	0.3164436	0.517749017873924
145	2	CEL.2_50605053	50645061	0	A	G	0.488	1.153368e-02	0.008517573	378.106	2.311186e-01	2.254399e-01	0.1766413	0.1785555	0.1868078	0.752907747728358
147	2	rs3725341	51465695	0	G	A	0.491	9.806197e-03	0.008563088	377.8454	2.315632e-01	2.257992e-01	0.2529785	0.2563274	0.2676223	0.596916386840497
149	2	rs13476503	53183609	0	A	G	0.491	9.193553e-03	0.008621369	377.7525	2.287882e-01	2.230018e-01	0.2870463	0.2936677	0.3097556	0.542048046775597
151	2	rs3718711	56535815	0	A	G	0.425	-1.383310e-02	0.008549479	378.5015	2.334809e-01	2.288978e-01	0.1066286	0.1068222	0.1113015	0.972126292905389
153	2	rs3672719	58189569	0	G	C	0.441	-1.018201e-02	0.008337349	377.9392	2.340961e-01	2.296741e-01	0.222873	0.2243824	0.2318371	0.65194254103638
155	2	rs13476553	66967900	0	A	G	0.459	-4.329834e-03	0.008595432	377.3293	2.448116e-01	2.392467e-01	0.6147867	0.6126976	0.6198022	0.211275536388766
157	2	rs4136610	70151530	0	G	A	0.453	-1.401567e-02	0.009076273	378.3979	2.518710e-01	2.457440e-01	0.1235077	0.1218493	0.1235927	0.908305965778674
159	2	rs3664661	71598563	0	G	A	0.453	-1.408346e-02	0.009118322	378.3985	2.515917e-01	2.453332e-01	0.1234318	0.1217518	0.123518	0.908572937666237
161	2	CEL.2_73370728	73476561	0	A	C	0.451	-1.178007e-02	0.00922622	378.0214	2.488476e-01	2.421831e-01	0.2025804	0.2002722	0.2024051	0.693402575676704
163	2	gnf02.076.311	77655002	1	T	A	0.457	-5.345020e-03	0.009597983	377.3594	2.498809e-01	2.428795e-01	0.5779847	0.5736992	0.5765537	0.23808365776203
165	2	CEL.2_79237503	79343443	0	G	A	0.457	-4.504266e-03	0.009655828	377.313	2.505435e-01	2.433703e-01	0.6411824	0.6363019	0.6391955	0.193018407228351
167	2	rs3722345	80615687	1	A	G	0.456	-3.673647e-03	0.009644942	377.2764	2.512151e-01	2.439999e-01	0.7035341	0.6980595	0.7008785	0.152714847649387
169	2	rs3667007	82106117	0	G	A	0.459	-2.474909e-03	0.009667877	377.2364	2.518256e-01	2.443735e-01	0.7981177	0.7906375	0.7941099	0.097933057657777
171	2	rs8273639	84772334	0	A	C	0.451	-7.950783e-03	0.009678692	377.5417	2.441817e-01	2.367983e-01	0.4119773	0.4092107	0.4152623	0.385126712987099
173	2	rs3689658	85678723	0	G	A	0.451	-7.950783e-03	0.009678692	377.5417	2.441817e-01	2.367983e-01	0.4119773	0.4092107	0.4152623	0.385126712987099
175	2	rs13476621	87353090	0	A	G	0.45	-8.954365e-03	0.00970752	377.6304	2.449959e-01	2.376665e-01	0.3569941	0.3541734	0.358839	0.447338961362924
177	2	rs13476639	92826810	1	A	G	0.454	-1.042783e-02	0.009653435	377.7877	2.429201e-01	2.357353e-01	0.2808431	0.278763	0.2836526	0.551536241785121
179	2	rs6316774	96893883	1	G	A	0.456	-9.109215e-03	0.009533195	377.6602	2.427950e-01	2.358509e-01	0.3400198	0.3380001	0.3436466	0.468495792427251
181	2	rs13476666	101323040	0	A	C	0.456	-5.304221e-03	0.009509435	377.3592	2.455707e-01	2.386580e-01	0.577374	0.5739364	0.5809454	0.238542776933936
183	2	rs13476689	107465137	0	A	T	0.441	-4.485906e-03	0.009360769	377.3184	2.474785e-01	2.411360e-01	0.6321005	0.6282052	0.6332141	0.199213866139323
185	2	rs4138562	114379883	0	A	G	0.444	-3.585567e-03	0.009414595	377.2761	2.500355e-01	2.434294e-01	0.7035611	0.6985665	0.7019536	0.1526981807586
187	2	rs8279354	119166741	0	A	C	0.444	-6.196806e-03	0.009188742	377.4307	2.445695e-01	2.382145e-01	0.5005406	0.4980781	0.5041935	0.300560690131025
189	2	rs3658927	120944865	1	A	G	0.445	-4.996015e-03	0.009211713	377.3506	2.462572e-01	2.399071e-01	0.5879448	0.5846379	0.590356	0.230663446340081
191	2	rs3723643	122318583	0	A	T	0.445	-5.021206e-03	0.009211644	377.352	2.461635e-01	2.398095e-01	0.586062	0.5827931	0.5885916	0.232056437166974
193	2	rs6228179	123467289	0	A	T	0.445	-5.021206e-03	0.009211644	377.352	2.461635e-01	2.398095e-01	0.586062	0.5827931	0.5885916	0.232056437166974
195	2	rs6401493	125297773	0	A	G	0.468	-7.377476e-03	0.009098406	377.533	2.481722e-01	2.426321e-01	0.4180413	0.4152643	0.4175758	0.378780810387476
197	2	rs3661596	130144815	1	A	G	0.471	-8.773755e-03	0.009035254	377.6762	2.490953e-01	2.436656e-01	0.3322394	0.3296758	0.331508	0.478548866201466
199	2	rs3665528	131013908	0	G	A	0.471	-8.785178e-03	0.009034709	377.6775	2.490379e-01	2.436092e-01	0.3315821	0.3290208	0.3308685	0.479408922274518
201	2	rs4223511	131993535	0	G	A	0.476	-6.374883e-03	0.008927282	377.4587	2.493714e-01	2.442565e-01	0.4756825	0.4729188	0.4746379	0.322682825652273
203	2	CEL.2_168586738	168523620	0	A	G	0.384	9.607022e-03	0.007334188	378.062	2.514484e-01	2.494288e-01	0.1911534	0.1894665	0.1909702	0.718617972883737
205	2	rs3726974	169841980	0	C	A	0.384	1.111355e-02	0.007329513	378.3528	2.540866e-01	2.520445e-01	0.130419	0.1291013	0.1308023	0.88465913410975
207	2	rs13476917	171389029	0	G	A	0.381	8.277268e-03	0.007352554	377.8375	2.473543e-01	2.453438e-01	0.2610919	0.2592622	0.2608296	0.583206601328607
209	2	rs6187766	179522759	0	A	G	0.404	2.980929e-03	0.007194534	377.2873	2.462624e-01	2.442505e-01	0.6789031	0.6781684	0.680611	0.168192208250311
211	2	rs3679483	180126255	1	A	G	0.405	3.327084e-03	0.007158227	377.3094	2.456749e-01	2.436846e-01	0.642391	0.6417839	0.6444536	0.192200552221464
213	3	rs13476950	3785418	0	A	G	0.389	1.108297e-02	0.008461591	378.0393	2.279137e-01	2.241907e-01	0.1911868	0.1954132	0.2052924	0.71854209576837
215	3	rs13476953	4362510	1	G	A	0.388	1.122784e-02	0.008455377	378.0634	2.280107e-01	2.243046e-01	0.1851422	0.1891119	0.1986222	0.732494579959746
217	3	rs13476957	5629121	0	C	A	0.389	1.108297e-02	0.008461591	378.0393	2.279137e-01	2.241907e-01	0.1911868	0.1954132	0.2052924	0.71854209576837
219	3	rs6248752	12100965	0	G	C	0.392	1.081088e-02	0.008517838	377.977	2.238828e-01	2.197176e-01	0.2052733	0.212878	0.2273738	0.687667535854741
221	3	rs13476985	14887895	0	A	G	0.389	1.132145e-02	0.008561886	378.0455	2.237259e-01	2.195227e-01	0.1869926	0.1937768	0.2071135	0.728175579788399
223	3	rs3659988	16450289	0	G	A	0.392	9.530528e-03	0.008571802	377.7999	2.280772e-01	2.237921e-01	0.2670234	0.2738437	0.288085	0.57345067853962
225	3	rs13477019	23824919	0	A	T	0.369	1.461850e-02	0.009579396	378.367	2.418506e-01	2.370193e-01	0.1279704	0.1267649	0.1296039	0.89289047256515
227	3	rs3715834	26639540	0	G	A	0.367	1.444594e-02	0.009600248	378.3355	2.428400e-01	2.378906e-01	0.1333575	0.1320136	0.1347231	0.874982554649619
229	3	rs3660588	30328765	0	G	A	0.366	2.055436e-02	0.01001342	379.3085	2.473268e-01	2.419982e-01	0.04090144	0.04007761	0.04164446	1.38826140169816
231	3	rs13477043	31480577	0	A	G	0.364	1.969469e-02	0.01022919	379.0571	2.494884e-01	2.437324e-01	0.05505618	0.05402772	0.05567813	1.25919392484377
233	3	gnf03.030.222	33313826	0	G	A	0.361	1.980871e-02	0.01041757	379.0115	2.510910e-01	2.452316e-01	0.05812185	0.05706457	0.05868924	1.23566057069878
235	3	rs6246699	36309107	0	G	A	0.358	1.487998e-02	0.01040813	378.2278	2.483488e-01	2.425316e-01	0.1537754	0.1518832	0.1539228	0.81311313461755
237	3	rs6274061	38889885	1	A	G	0.356	1.572777e-02	0.01042947	378.3426	2.472714e-01	2.416169e-01	0.1325198	0.1308102	0.1329313	0.877719228230479
239	3	rs6324747	40032479	0	G	A	0.367	1.346821e-02	0.01053509	378.021	2.431045e-01	2.374467e-01	0.2020129	0.2003585	0.2037205	0.694620896791318
241	3	rs13477083	43525953	1	G	A	0.365	8.933775e-03	0.01058378	377.5597	2.445707e-01	2.389796e-01	0.3992323	0.3971171	0.4014026	0.398774329247662
243	3	CEL.3_45598106	45597095	0	A	G	0.366	8.628596e-03	0.01058683	377.5354	2.444548e-01	2.388497e-01	0.4156494	0.4135675	0.4181075	0.381272842076263
245	3	rs13477097	48327701	0	A	G	0.366	7.065717e-03	0.01046434	377.431	2.452677e-01	2.398439e-01	0.5000157	0.4977575	0.5024126	0.301016359031343
247	3	rs6335414	53017859	0	G	A	0.416	6.518648e-03	0.00907622	377.4612	2.473505e-01	2.430454e-01	0.4731411	0.4708341	0.4731158	0.325009324773409
249	3	rs4223969	55049340	0	C	A	0.405	4.999817e-03	0.009250242	377.349	2.483682e-01	2.439597e-01	0.5892167	0.5866572	0.5888253	0.229724952570978
251	3	rs13477138	59876710	0	A	C	0.412	4.705866e-03	0.00951427	377.3253	2.498751e-01	2.450699e-01	0.6212076	0.6183331	0.6199304	0.20676323965006
253	3	rs13477143	60940733	0	G	A	0.41	5.198426e-03	0.009502281	377.3527	2.498161e-01	2.449933e-01	0.584704	0.5818982	0.5834524	0.23306393511434
255	3	rs13477154	63639938	0	A	G	0.399	1.390059e-05	0.009506293	377.2012	2.540853e-01	2.492433e-01	0.9988342	0.996419	0.9964293	0.000506595859138335
257	3	rs13477178	69744854	0	C	A	0.396	-3.661781e-03	0.009753133	377.2696	2.583222e-01	2.528589e-01	0.7075725	0.7113507	0.7128449	0.150229054408916
259	3	rs6198234	70015850	0	G	A	0.396	-3.661781e-03	0.009753133	377.2696	2.583222e-01	2.528589e-01	0.7075725	0.7113507	0.7128449	0.150229054408916
261	3	rs13477217	78699856	0	G	A	0.396	-1.651282e-03	0.009655847	377.215	2.561896e-01	2.508561e-01	0.8643191	0.8680799	0.8687487	0.063325889715474
263	3	rs13477218	79927965	0	G	A	0.398	-2.538122e-03	0.009636856	377.2345	2.572161e-01	2.518181e-01	0.7924268	0.7963586	0.7974496	0.101040844976884
265	3	rs13477224	81360226	0	G	A	0.412	-2.433787e-03	0.00964338	377.2315	2.575523e-01	2.519205e-01	0.8009071	0.805523	0.8067291	0.0964178563217702
267	3	rs13477233	83479331	0	A	G	0.428	-6.781650e-03	0.009391613	377.4567	2.623602e-01	2.570157e-01	0.4707528	0.4746759	0.4778021	0.327207088154775
269	3	rs3719390	85418436	0	C	A	0.422	-7.762390e-03	0.009508871	377.5276	2.639456e-01	2.583396e-01	0.4149067	0.4190545	0.4226351	0.382049552036453
271	3	rs6376008	86661247	0	A	G	0.421	-6.793164e-03	0.009478628	377.4532	2.621298e-01	2.565332e-01	0.4740833	0.4777287	0.4805816	0.324145342815589
273	3	rs13477251	88854680	0	A	G	0.441	2.256598e-03	0.009364311	377.2313	2.518724e-01	2.467508e-01	0.8097233	0.8061138	0.8072274	0.0916633636065705
275	3	rs3726226	99031461	0	A	G	0.488	2.036547e-04	0.008916182	377.2014	2.550198e-01	2.493465e-01	0.9817911	0.9832035	0.9832261	0.0079809091259519
277	3	rs3162061	100719693	0	G	A	0.488	2.036547e-04	0.008916182	377.2014	2.550198e-01	2.493465e-01	0.9817911	0.9832035	0.9832261	0.0079809091259519
279	3	rs4138887	102689164	0	A	T	0.485	4.027899e-03	0.009011439	377.2983	2.596954e-01	2.535457e-01	0.655189	0.659326	0.6610749	0.183633402577619
281	3	rs13477309	105470404	0	G	A	0.477	5.064021e-03	0.009207964	377.3479	2.618802e-01	2.553153e-01	0.5827227	0.5880392	0.5906532	0.234538063611038
283	3	rs3702359	107129193	0	A	C	0.477	5.064021e-03	0.009207964	377.3479	2.618802e-01	2.553153e-01	0.5827227	0.5880392	0.5906532	0.234538063611038
285	3	rs13477321	109192406	0	G	A	0.495	2.499874e-03	0.009173908	377.2362	2.587491e-01	2.523102e-01	0.7854115	0.7911379	0.7925734	0.104902744076579
287	3	rs3676545	110256311	0	A	G	0.492	1.982540e-03	0.009074447	377.2238	2.575419e-01	2.512461e-01	0.8271957	0.83146	0.832272	0.0823917318312812
289	3	rs3698700	112233831	0	T	A	0.491	-1.067544e-03	0.008921936	377.2086	2.548272e-01	2.487458e-01	0.9048311	0.9026002	0.9027625	0.0434324806663023
291	3	gnf03.119.970	116542909	0	A	G	0.46	6.494311e-03	0.009129731	377.4521	2.599358e-01	2.536611e-01	0.4773844	0.4787148	0.4801832	0.321131777002103
293	3	rs3708412	117654238	0	A	G	0.465	1.075674e-02	0.009050344	377.8952	2.685694e-01	2.623149e-01	0.2354837	0.2387341	0.2427137	0.628039149023624
295	3	CEL.3_120379605	120019881	0	G	A	0.456	2.379455e-03	0.008981976	377.236	2.562710e-01	2.500892e-01	0.7912428	0.7919404	0.7922104	0.101690228866527
297	3	rs13477385	125111194	0	A	C	0.442	-6.267403e-03	0.008754612	377.4565	2.584770e-01	2.524763e-01	0.4745672	0.4748424	0.4759435	0.323702281608073
299	3	rs3671119	126413661	0	A	G	0.442	-5.841486e-03	0.008742104	377.424	2.576411e-01	2.516575e-01	0.5044779	0.5043775	0.5052517	0.297157854438523
301	3	rs3670168	128292534	0	C	A	0.444	-7.427152e-03	0.008719493	377.5624	2.595650e-01	2.536678e-01	0.3949575	0.3953092	0.3967861	0.403449634774856
303	3	rs13477404	130369996	0	A	G	0.445	-2.790344e-03	0.008671037	377.2529	2.556095e-01	2.498312e-01	0.7478101	0.7476209	0.7478813	0.12620867351632
305	3	rs13477408	131638868	0	G	A	0.45	-4.598656e-03	0.008617175	377.3428	2.574042e-01	2.516637e-01	0.5939393	0.5945418	0.5953362	0.22625793721085
307	3	rs3676039	136217610	0	G	A	0.409	-8.685684e-03	0.008276294	377.7546	2.530057e-01	2.484901e-01	0.2947414	0.292762	0.2939604	0.530558857944605
309	3	rs6407142	143057878	0	G	A	0.386	-9.619770e-03	0.008121663	377.9029	2.576959e-01	2.536907e-01	0.2370946	0.2361567	0.2378265	0.625078337278281
311	3	rs3657112	148365541	0	G	A	0.383	-9.805185e-03	0.008046645	377.9458	2.546610e-01	2.508595e-01	0.2238987	0.22234	0.2237836	0.649948428013044
313	3	rs13477487	150155110	0	C	A	0.381	-1.159430e-02	0.008038471	378.2438	2.546277e-01	2.507310e-01	0.1501634	0.1487304	0.1503559	0.823435906978867
315	3	rs13477494	151564320	0	G	A	0.384	-9.685845e-03	0.007813087	377.9722	2.536638e-01	2.500343e-01	0.2159799	0.2143091	0.215748	0.665586664243825
317	3	rs13477506	154839655	0	A	G	0.375	-8.263549e-03	0.00766961	377.7842	2.518973e-01	2.491171e-01	0.2820802	0.2802217	0.2814471	0.549627397121946
319	3	CEL.3_159340478	158710906	0	C	A	0.486	1.008676e-03	0.006979306	377.2117	2.477504e-01	2.462929e-01	0.8851761	0.8848078	0.887158	0.052970320657842
321	4	rs3695715	3722677	0	A	G	0.378	-1.198521e-02	0.008214967	378.269	2.474291e-01	2.436487e-01	0.1455422	0.1439031	0.1458111	0.837011064616993
323	4	gnf04.002.008	5086429	0	A	C	0.378	-1.198521e-02	0.008214967	378.269	2.474291e-01	2.436487e-01	0.1455422	0.1439031	0.1458111	0.837011064616993
325	4	gnf04.002.599	5679248	0	A	G	0.378	-1.198521e-02	0.008214967	378.269	2.474291e-01	2.436487e-01	0.1455422	0.1439031	0.1458111	0.837011064616993
327	4	rs3660863	7200288	0	G	A	0.375	-1.158749e-02	0.008278237	378.1844	2.472924e-01	2.434223e-01	0.162538	0.1608154	0.1627534	0.789045088463511
329	4	UT_4_10.84692	10899088	0	G	A	0.422	-1.416555e-02	0.00835739	378.6381	2.412652e-01	2.365478e-01	0.0910354	0.09002706	0.09259629	1.04078969520525
331	4	rs13477568	13837845	0	G	A	0.419	-1.279135e-02	0.008589379	378.3116	2.418483e-01	2.368302e-01	0.1374001	0.1361493	0.1391395	0.862012951196174
333	4	rs6287606	18118213	0	G	A	0.416	-1.376311e-02	0.00866679	378.465	2.438975e-01	2.385565e-01	0.1132492	0.1118698	0.1143387	0.945964857189856
335	4	CEL.4_19508304	19581203	0	A	T	0.418	-1.337643e-02	0.008666177	378.3947	2.427338e-01	2.374556e-01	0.1236744	0.1223478	0.1250852	0.907720187916045
337	4	rs13477596	20739673	0	G	A	0.407	-6.900229e-03	0.008824308	377.5092	2.452692e-01	2.397709e-01	0.4348074	0.4325218	0.4365806	0.361703073252214
339	4	gnf04.019.134	22379371	4	A	C	0.407	-4.338796e-03	0.008842438	377.3236	2.479872e-01	2.425234e-01	0.6239838	0.6207188	0.6242346	0.204826685416832
341	4	rs3701432	29263236	0	A	C	0.419	1.289473e-03	0.009055515	377.2099	2.571663e-01	2.515068e-01	0.8868549	0.8948039	0.8962756	0.0521474300940197
343	4	rs3663744	30984140	0	G	A	0.421	8.464280e-04	0.009033605	377.2047	2.563683e-01	2.507104e-01	0.9254069	0.933186	0.9341506	0.0336672666464163
345	4	rs3674908	32209744	0	G	A	0.438	-5.726477e-05	0.009100829	377.2012	2.547349e-01	2.490923e-01	0.9949834	0.9893489	0.9894491	0.00218416483069471
347	4	rs13477643	34982748	0	G	A	0.445	2.350486e-03	0.009294629	377.2317	2.576989e-01	2.516724e-01	0.8005154	0.8047983	0.8058168	0.0966303088781118
349	4	rs3684104	38322919	0	A	G	0.438	5.205789e-03	0.009390162	377.3484	2.634570e-01	2.569555e-01	0.5796937	0.5873875	0.5913359	0.236801419432753
351	4	rs13477662	39790898	0	A	G	0.438	5.205789e-03	0.009390162	377.3484	2.634570e-01	2.569555e-01	0.5796937	0.5873875	0.5913359	0.236801419432753
353	4	CEL.4_40541402	40449984	0	A	G	0.436	5.349450e-03	0.009431218	377.3558	2.632680e-01	2.567746e-01	0.5709641	0.5780652	0.5817681	0.243391197642149
355	4	rs3698283	43184798	0	G	A	0.439	3.843729e-03	0.009397775	377.2814	2.604388e-01	2.540042e-01	0.6828052	0.6886803	0.6909146	0.165703180113387
357	4	rs13477681	46175356	0	A	G	0.439	1.876266e-03	0.009291977	377.2202	2.576764e-01	2.513637e-01	0.8401027	0.845223	0.846177	0.0756676195131799
359	4	rs3676423	51790364	0	C	A	0.453	7.250727e-03	0.009338646	377.4969	2.630116e-01	2.573643e-01	0.438063	0.4418199	0.444958	0.35846342697344
361	4	rs3677770	54719483	0	C	A	0.447	3.378310e-03	0.009337137	377.2656	2.572454e-01	2.514903e-01	0.7177252	0.7196337	0.7203807	0.14404180501638
363	4	rs6239799	56497184	0	A	G	0.45	6.414513e-03	0.009290097	377.4358	2.610510e-01	2.554849e-01	0.4903914	0.4932832	0.4955998	0.309457154650518
365	4	rs3712541	59835330	0	G	A	0.466	6.150335e-03	0.009097497	377.4287	2.578291e-01	2.526845e-01	0.4994902	0.499887	0.5010372	0.301473028214124
367	4	rs3690581	62707257	0	G	A	0.465	6.043645e-03	0.009071973	377.4223	2.576117e-01	2.525032e-01	0.5057617	0.5060698	0.5071621	0.296054061722428
369	4	rs3711477	86231740	0	A	G	0.488	4.072882e-03	0.008637561	377.3115	2.563410e-01	2.521396e-01	0.6375767	0.638586	0.639548	0.195467562449969
371	4	rs6209043	89939631	0	G	C	0.495	-5.718112e-05	0.008548178	377.2012	2.537211e-01	2.492708e-01	0.9946669	0.9945452	0.9945494	0.00232233404031084
373	4	rs13477838	91121265	0	G	A	0.454	-1.272697e-03	0.008741997	377.2123	2.538075e-01	2.483032e-01	0.8843396	0.8814752	0.8818063	0.0533809271997038
375	4	rs3659791	95947911	0	T	A	0.457	-4.958509e-03	0.008697493	377.3652	2.531124e-01	2.477570e-01	0.5689973	0.5667457	0.5673665	0.244889794409644
377	4	rs13477873	101430244	0	G	A	0.471	-5.900126e-03	0.008993483	377.4173	2.557898e-01	2.496668e-01	0.5122582	0.5108831	0.5114932	0.290511080879431
379	4	rs6315002	103049359	0	G	A	0.485	-5.852230e-04	0.00898173	377.2034	2.551628e-01	2.490694e-01	0.9480889	0.9465296	0.9465944	0.0231509380108169
381	4	rs13477883	103962063	0	C	A	0.486	1.560322e-03	0.009031015	377.2157	2.561986e-01	2.500482e-01	0.8629365	0.8646066	0.8648473	0.0640211610799718
383	4	rs6324470	105978113	0	A	C	0.489	2.202099e-03	0.00906185	377.2301	2.567232e-01	2.504994e-01	0.8081523	0.8099598	0.8103497	0.0925067867294706
385	4	rs6226080	108710855	0	G	A	0.492	-1.838420e-03	0.009222104	377.2211	2.557915e-01	2.494030e-01	0.8421138	0.841838	0.8419703	0.0746292156589097
387	4	rs3709486	111622689	0	G	A	0.491	-7.167946e-04	0.009256436	377.2042	2.555266e-01	2.491571e-01	0.9383231	0.9373947	0.9374497	0.0276475919135756
389	4	rs6381371	116036044	1	G	A	0.489	-5.017479e-03	0.009334004	377.3445	2.584202e-01	2.519182e-01	0.5912556	0.5923463	0.5932163	0.228224732871331
391	4	rs3692563	118392047	0	G	A	0.489	4.992471e-03	0.00912207	377.3507	2.571847e-01	2.509325e-01	0.58455	0.5844938	0.5851178	0.233178335151628
393	4	rs3675629	121058843	0	C	A	0.497	2.838950e-03	0.008950522	377.2527	2.537259e-01	2.474876e-01	0.7513081	0.748235	0.7488207	0.124181928921003
395	4	rs13477952	122951885	0	A	G	0.498	2.431705e-03	0.008942787	377.2392	2.537766e-01	2.476077e-01	0.7858572	0.7826938	0.7832511	0.10465636348518
397	4	rs13477959	124195952	0	G	A	0.497	4.117530e-03	0.008885077	377.3101	2.534331e-01	2.473538e-01	0.6433719	0.6406623	0.6413003	0.191537911325629
399	4	rs13477965	126712106	0	G	A	0.465	6.844404e-03	0.008503368	377.5276	2.455325e-01	2.399753e-01	0.4214611	0.419072	0.4229244	0.375242503684471
401	4	gnf04.123.367	128030098	0	C	A	0.468	4.544482e-03	0.008572886	377.3439	2.474669e-01	2.418161e-01	0.5964039	0.5931793	0.5971281	0.224459525274473
403	4	rs6355837	129713374	0	A	C	0.454	7.632768e-03	0.008514132	377.6061	2.472268e-01	2.419670e-01	0.3706568	0.3681353	0.3706456	0.4310280279842
405	4	UT_4_132.137715	133251960	0	A	C	0.479	1.583349e-02	0.008196545	379.0519	2.310597e-01	2.268033e-01	0.05425959	0.05436202	0.05767472	1.26552349220749
407	4	rs13478002	136674649	0	G	A	0.473	1.726635e-02	0.008135479	379.4418	2.345866e-01	2.303541e-01	0.03456181	0.03426701	0.03640444	1.46140352162056
409	4	rs3688566	141570137	0	A	G	0.457	4.155787e-03	0.008016049	377.3356	2.433998e-01	2.389894e-01	0.6045076	0.6041091	0.6113863	0.218598234724939
411	4	rs3719891	142505281	0	A	G	0.459	5.607861e-03	0.007993503	377.447	2.421773e-01	2.379282e-01	0.4834589	0.4831751	0.4894166	0.315640440426686
413	4	rs6230717	147899754	0	C	G	0.448	2.798371e-03	0.007737323	377.2676	2.472894e-01	2.431923e-01	0.7178317	0.7155415	0.7194172	0.143977366800929
415	4	rs13478089	154430058	0	G	A	0.434	5.929854e-03	0.007333819	377.5289	2.441998e-01	2.414159e-01	0.4193563	0.4181925	0.4211372	0.377416828180839
417	4	rs13478068	155218171	1	A	G	0.436	7.561424e-03	0.007304989	377.7378	2.431628e-01	2.407187e-01	0.3013875	0.3002238	0.3029831	0.52087476394441
419	4	rs6279100	156183777	0	A	G	0.402	4.852980e-03	0.007320487	377.4222	2.483146e-01	2.466776e-01	0.5078431	0.5061367	0.5070598	0.294270443876126
421	5	rs13478094	4304152	0	G	A	0.482	2.756642e-03	0.007789922	377.2647	2.485803e-01	2.449625e-01	0.7236629	0.7214014	0.7234919	0.140463691762901
423	5	rs3664617	4468200	0	A	G	0.482	2.756642e-03	0.007789922	377.2647	2.485803e-01	2.449625e-01	0.7236629	0.7214014	0.7234919	0.140463691762901
425	5	rs3714258	12371156	0	G	A	0.485	6.720709e-03	0.008040778	377.5519	2.443181e-01	2.400161e-01	0.4038637	0.4022784	0.4058176	0.393765180249572
427	5	rs3687916	14324113	0	G	A	0.486	6.593054e-03	0.008119462	377.5331	2.461048e-01	2.413918e-01	0.4173806	0.4152086	0.4180613	0.379467740964747
429	5	rs13478133	21614245	0	A	G	0.491	4.836519e-03	0.008457348	377.3659	2.444368e-01	2.389685e-01	0.5678029	0.5659986	0.5723437	0.245802393686207
431	5	rs6349956	24871638	0	A	G	0.492	4.180547e-03	0.008518349	377.3232	2.461086e-01	2.405556e-01	0.6239196	0.6212153	0.6266849	0.204871371096449
433	5	rs13478154	27114401	0	A	G	0.485	6.431581e-03	0.008621617	377.481	2.439022e-01	2.382876e-01	0.4562151	0.454424	0.4596876	0.340830344359352
435	5	rs3696671	27709523	0	A	G	0.483	6.056769e-03	0.008557132	377.4534	2.447584e-01	2.392894e-01	0.4795729	0.4775242	0.4822573	0.319145366259154
437	5	rs3680434	28763026	0	A	C	0.473	-3.014609e-03	0.009038875	377.2587	2.496716e-01	2.437010e-01	0.7389593	0.7343235	0.7377743	0.131379480782675
439	5	rs13469943	31077915	0	G	A	0.48	1.274702e-04	0.00937058	377.2012	2.557944e-01	2.493144e-01	0.9891548	0.9982871	0.9983179	0.00473573719456545
441	5	rs3700706	32664422	0	C	A	0.485	-1.942075e-03	0.009325212	377.2246	2.519320e-01	2.454064e-01	0.8351555	0.828599	0.8312458	0.0782326544511482
443	5	rs13459085	34908776	0	C	A	0.483	-1.786205e-03	0.009237547	377.2214	2.522780e-01	2.459448e-01	0.8467947	0.8406066	0.8427454	0.072221868848135
445	5	rs3673363	35518973	0	G	C	0.483	-1.786205e-03	0.009237547	377.2214	2.522780e-01	2.459448e-01	0.8467947	0.8406066	0.8427454	0.072221868848135
447	5	rs6341620	37101560	0	A	G	0.483	6.868256e-04	0.009426646	377.2027	2.572082e-01	2.508066e-01	0.9419622	0.9561232	0.9576998	0.025966524660198
449	5	rs6215373	44303618	0	A	G	0.465	3.883813e-03	0.009892744	377.2649	2.680612e-01	2.608547e-01	0.6948774	0.721113	0.7337729	0.158091812964239
451	5	rs13478223	45356296	0	A	C	0.465	1.764577e-03	0.009898349	377.2131	2.609848e-01	2.537557e-01	0.8586218	0.8774273	0.8821395	0.0661980891858191
453	5	rs3659933	46079471	0	A	C	0.465	1.764577e-03	0.009898349	377.2131	2.609848e-01	2.537557e-01	0.8586218	0.8774273	0.8821395	0.0661980891858191
455	5	CEL.5_45872918	47247757	0	C	G	0.465	1.764577e-03	0.009898349	377.2131	2.609848e-01	2.537557e-01	0.8586218	0.8774273	0.8821395	0.0661980891858191
457	5	rs6192958	49346495	0	G	A	0.463	-1.031517e-03	0.009956529	377.2083	2.530556e-01	2.456310e-01	0.9175488	0.9049964	0.909025	0.0373708284305162
459	5	rs3664008	53657080	0	G	A	0.486	-1.563807e-02	0.009542484	378.4887	2.155723e-01	2.083577e-01	0.1022229	0.1085569	0.1213095	0.990451802542077
461	5	mCV23125912	55224059	0	G	A	0.497	1.997759e-02	0.009570161	379.2629	2.030550e-01	1.953922e-01	0.03762022	0.04229008	0.05136905	1.42457866905925
463	5	CEL.5_56167948	57532726	0	A	G	0.5	2.268915e-02	0.009558613	379.8892	2.019267e-01	1.942677e-01	0.01819059	0.02041481	0.02535467	1.74015321464796
465	5	rs6354160	61506436	0	A	G	0.498	2.289042e-02	0.009564849	379.9501	2.046182e-01	1.968407e-01	0.01726829	0.01903865	0.02332434	1.7627506665051
467	5	rs6187409	62802059	0	A	G	0.498	2.289042e-02	0.009564849	379.9501	2.046182e-01	1.968407e-01	0.01726829	0.01903865	0.02332434	1.7627506665051
469	5	mCV23386455	64189655	0	A	G	0.5	2.188773e-02	0.00957754	379.7005	2.046009e-01	1.967484e-01	0.02293587	0.02536793	0.03090323	1.63948478162604
471	5	rs4225248	66662116	0	A	G	0.489	1.844956e-02	0.009625516	378.9254	2.034612e-01	1.959028e-01	0.05614563	0.06331245	0.07648747	1.25068404066241
473	5	rs13478309	67147119	0	G	A	0.489	1.844956e-02	0.009625516	378.9254	2.034612e-01	1.959028e-01	0.05614563	0.06331245	0.07648747	1.25068404066241
475	5	gnf05.061.650	67348023	0	G	A	0.491	1.759743e-02	0.009538222	378.7932	2.038881e-01	1.964758e-01	0.06595346	0.07436209	0.08937564	1.18076241589486
477	5	rs6340166	72797039	0	A	G	0.488	-1.830963e-02	0.009495853	378.9214	1.989942e-01	1.911273e-01	0.05470203	0.06361843	0.07932038	1.26199655663842
479	5	rs6161105	74395262	0	G	A	0.489	-1.887394e-02	0.00947737	379.0299	1.966768e-01	1.888502e-01	0.04726293	0.05581525	0.07081019	1.32547935838312
481	5	mCV22996021	76331955	0	A	T	0.492	-1.603086e-02	0.009487326	378.5055	2.012971e-01	1.935222e-01	0.09203889	0.1062865	0.1301411	1.0360286276151
483	5	rs3721607	82505407	0	G	A	0.486	-2.022182e-02	0.009504231	379.327	1.995622e-01	1.916076e-01	0.03411498	0.03921341	0.04906771	1.46705487899032
485	5	rs3667334	83042043	0	C	A	0.486	-2.022182e-02	0.009504231	379.327	1.995622e-01	1.916076e-01	0.03411498	0.03921341	0.04906771	1.46705487899032
487	5	rs13459087	87092080	0	A	G	0.498	1.847280e-02	0.009385228	378.9969	1.986491e-01	1.909242e-01	0.04988242	0.05807869	0.07269389	1.30205248528267
489	5	CEL.5_87173557	88395818	0	A	G	0.498	1.847280e-02	0.009385228	378.9969	1.986491e-01	1.909242e-01	0.04988242	0.05807869	0.07269389	1.30205248528267
491	5	gnf05.084.686	89552608	0	A	G	0.495	1.901292e-02	0.009392473	379.1091	1.988501e-01	1.913554e-01	0.04375723	0.05077165	0.06357148	1.35895017830605
493	5	rs3673049	89687694	0	G	C	0.495	1.901292e-02	0.009392473	379.1091	1.988501e-01	1.913554e-01	0.04375723	0.05077165	0.06357148	1.35895017830605
495	5	rs13478388	90859947	0	A	G	0.492	1.836234e-02	0.009119172	379.0771	1.972496e-01	1.902588e-01	0.04487326	0.05275082	0.06657351	1.34801237823645
497	5	rs6232866	92110917	0	A	G	0.494	1.729107e-02	0.009062599	378.8843	1.993620e-01	1.924995e-01	0.05727489	0.06654518	0.0824332	1.24203573622741
499	5	rs13478402	96190650	0	G	A	0.495	1.745033e-02	0.008986855	378.9419	1.982334e-01	1.914031e-01	0.05302729	0.06205641	0.07739644	1.27550056726423
501	5	CEL.5_93945748	96638827	0	G	A	0.468	2.155018e-02	0.008705454	380.1706	2.093881e-01	2.033958e-01	0.01381344	0.01480999	0.01771893	1.85969815437009
503	5	rs3661241	97837356	0	T	A	0.454	1.835018e-02	0.008782279	379.2923	2.081965e-01	2.024852e-01	0.03744167	0.04084741	0.04786836	1.4266447887905
505	5	rs3705458	99300806	0	G	C	0.413	1.709824e-02	0.008807336	378.9921	2.075163e-01	2.022816e-01	0.0530757	0.05841127	0.06815635	1.27510426934034
507	5	rs13478451	108654761	0	A	G	0.436	7.854255e-03	0.008533704	377.6113	2.310949e-01	2.260223e-01	0.3580545	0.3650961	0.3813192	0.446050863725338
509	5	gnf05.106.197	112073661	0	A	G	0.434	8.414076e-03	0.00851608	377.6737	2.299025e-01	2.248134e-01	0.3238745	0.3309549	0.3468723	0.489623244472838
511	5	rs13478473	114210988	0	A	G	0.438	7.567674e-03	0.008462288	377.5853	2.299734e-01	2.249160e-01	0.3718306	0.380731	0.3993796	0.429654872594509
513	5	rs13478483	117955607	0	G	A	0.439	9.381994e-03	0.008292623	377.8285	2.312477e-01	2.265367e-01	0.2587325	0.2626651	0.273441	0.587149015102001
515	5	CEL.5_117374791	119888129	0	C	A	0.448	1.262951e-02	0.00799054	378.4286	2.269953e-01	2.227215e-01	0.1149489	0.1171642	0.1239558	0.939495180342644
517	5	rs3671202	124809848	0	G	A	0.479	-6.926856e-03	0.007465754	377.6304	2.406220e-01	2.375736e-01	0.3541888	0.354144	0.3588431	0.450765175994904
519	5	rs13478518	127784605	0	G	A	0.477	-5.654909e-03	0.007451494	377.4896	2.439553e-01	2.411489e-01	0.4484631	0.4475056	0.4507375	0.348273285341539
521	5	rs13478546	136533611	0	A	G	0.466	-1.097594e-02	0.0073689	378.3135	2.466666e-01	2.441634e-01	0.137324	0.135829	0.1376763	0.86225355484848
523	5	rs4225536	138457140	0	G	A	0.468	-1.006788e-02	0.007317722	378.1508	2.474045e-01	2.449259e-01	0.1698215	0.1681634	0.1699246	0.770007327400273
525	5	rs3656197	141782216	0	A	G	0.404	-7.682332e-03	0.007089897	377.7907	2.512023e-01	2.496083e-01	0.2793605	0.2775455	0.278781	0.553835000672668
527	5	rs3718776	149590652	0	A	G	0.46	-7.926440e-03	0.006732623	377.8967	2.469248e-01	2.461902e-01	0.2399273	0.2382115	0.2397219	0.619920333254335
529	6	rs3661828	3466870	0	A	G	0.479	3.796408e-03	0.007872391	377.318	2.534595e-01	2.496312e-01	0.6299567	0.6288472	0.6292416	0.20068930070091
531	6	rs13478602	3847192	0	A	C	0.479	3.796408e-03	0.007872391	377.318	2.534595e-01	2.496312e-01	0.6299567	0.6288472	0.6292416	0.20068930070091
533	6	rs6172481	4658029	0	C	A	0.483	-1.164007e-05	0.007949257	377.2012	2.533744e-01	2.492743e-01	0.9988326	0.9996232	0.9996236	0.000507291541892902
535	6	rs3699833	6435777	0	G	A	0.483	-3.404540e-03	0.008003714	377.2909	2.560193e-01	2.518052e-01	0.6708476	0.6719057	0.6727474	0.173376129602154
537	6	rs3678711	14289843	0	G	A	0.466	-3.458587e-03	0.008623289	377.2822	2.543954e-01	2.489026e-01	0.6886276	0.687169	0.6874814	0.16201557488216
539	6	rs13478641	16061004	0	A	G	0.462	-2.440500e-03	0.008529131	377.2424	2.543923e-01	2.490515e-01	0.7749549	0.7738368	0.7740394	0.110723571366032
541	6	rs3655269	17972617	0	A	G	0.457	-5.835092e-03	0.008615904	377.429	2.587456e-01	2.531319e-01	0.4987298	0.499653	0.5009309	0.302134681132149
543	6	rs13478656	21943927	0	A	G	0.466	2.893745e-04	0.008975266	377.2016	2.552480e-01	2.494060e-01	0.9742993	0.9761706	0.9762114	0.0113076094754799
545	6	rs3671709	25814202	0	A	G	0.474	-8.637399e-04	0.00943171	377.2056	2.551670e-01	2.488413e-01	0.9270894	0.9247247	0.924858	0.03287838445894
547	6	rs13478677	27951180	0	G	A	0.48	-1.656301e-03	0.009453808	377.2171	2.549301e-01	2.483323e-01	0.8610318	0.8581183	0.8584182	0.0649808086979219
549	6	gnf06.026.418	29410952	0	A	G	0.479	-3.117902e-03	0.009521011	377.2554	2.554099e-01	2.487016e-01	0.7435181	0.7417942	0.742062	0.128708454667996
551	6	rs13478697	32850650	0	G	A	0.471	-9.340159e-03	0.009619217	377.6713	2.602095e-01	2.534170e-01	0.3322734	0.3321961	0.3336686	0.47850442458229
553	6	rs13478705	34507506	0	A	G	0.471	-9.985174e-03	0.009602388	377.7416	2.593558e-01	2.525907e-01	0.2991739	0.298509	0.2999039	0.524076297105708
555	6	rs13478719	38545339	0	A	G	0.471	-7.023181e-03	0.009543884	377.4733	2.559474e-01	2.493495e-01	0.4623311	0.4606762	0.4613928	0.335046891541155
557	6	gnf06.037.785	40799296	0	A	G	0.477	-4.781324e-03	0.009582106	377.327	2.547309e-01	2.480823e-01	0.6181267	0.6158447	0.6163454	0.208922496640781
559	6	rs13478727	43826812	0	C	A	0.482	1.161121e-04	0.009686722	377.2012	2.559832e-01	2.493296e-01	0.9904435	0.9945087	0.9945305	0.00417029381356221
561	6	rs13478745	49042801	1	A	G	0.494	-1.548586e-03	0.009767551	377.2142	2.554382e-01	2.486075e-01	0.8741264	0.8716873	0.8718927	0.0584257631855237
563	6	rs13478753	51197310	0	G	A	0.485	6.591541e-04	0.009854393	377.2031	2.562812e-01	2.497230e-01	0.9467108	0.9501201	0.9502812	0.0237826684581477
565	6	rs13478761	53751688	0	A	G	0.489	3.132814e-03	0.009996206	377.2482	2.588652e-01	2.524382e-01	0.754177	0.7590736	0.7604624	0.12252671632896
567	6	CEL.6_57082524	57110044	0	A	G	0.497	2.442344e-03	0.009860658	377.2301	2.584215e-01	2.518205e-01	0.8045336	0.8097742	0.8109215	0.0944558136036387
569	6	rs13478780	59523352	0	C	G	0.494	3.905308e-03	0.009892509	377.2754	2.607117e-01	2.541796e-01	0.6932677	0.6999204	0.7023754	0.159099033521901
571	6	rs13478783	60591378	0	G	A	0.494	3.905308e-03	0.009892509	377.2754	2.607117e-01	2.541796e-01	0.6932677	0.6999204	0.7023754	0.159099033521901
573	6	rs6378343	63823083	0	C	A	0.495	1.655619e-03	0.009670453	377.2148	2.571096e-01	2.508617e-01	0.8641697	0.8685959	0.8692703	0.063400965233184
575	6	rs13478801	65107801	0	G	A	0.495	3.578182e-03	0.009659486	377.2668	2.597805e-01	2.536060e-01	0.7113013	0.7170999	0.7191839	0.147946397569111
577	6	mhcCD8b4	71328252	0	G	A	0.492	3.685811e-03	0.009639432	377.2706	2.604328e-01	2.543984e-01	0.7024375	0.7094256	0.7121493	0.153392311440872
579	6	rs3672029	75395671	0	A	C	0.491	3.903565e-03	0.009555313	377.2803	2.610521e-01	2.550557e-01	0.683158	0.6907197	0.6939011	0.165478841570998
581	6	rs3699367	76439562	0	C	A	0.494	3.793379e-03	0.009515059	377.2765	2.607815e-01	2.549618e-01	0.6903965	0.6978718	0.7010306	0.160901418965123
583	6	CEL.6_86289708	85961013	0	A	T	0.498	-7.970574e-03	0.009475949	377.5566	2.442556e-01	2.393737e-01	0.4008876	0.3991265	0.4031211	0.396977376862128
585	6	rs13478882	89665032	0	G	A	0.492	-4.376713e-03	0.009585125	377.3071	2.482988e-01	2.434717e-01	0.6482518	0.6453295	0.6481909	0.188256268651967
587	6	rs6285738	93535974	0	A	G	0.497	-9.165788e-03	0.009650642	377.6547	2.453920e-01	2.406052e-01	0.3429381	0.3408884	0.3438431	0.464784262623254
589	6	rs4138572	98413525	0	G	A	0.485	-3.645379e-03	0.00984522	377.2713	2.473913e-01	2.420827e-01	0.7114225	0.7080531	0.7131839	0.147872403598764
591	6	rs3718735	101122513	0	G	A	0.485	-3.930303e-03	0.009794122	377.2834	2.473645e-01	2.419237e-01	0.6884681	0.6851086	0.6900475	0.162116177868827
593	6	rs6208251	104888938	0	A	G	0.477	-5.606509e-03	0.009946689	377.3623	2.459903e-01	2.396472e-01	0.5733759	0.5702224	0.5759939	0.2415605651687
595	6	rs13478952	106305503	0	A	G	0.477	-5.606509e-03	0.009946689	377.3623	2.459903e-01	2.396472e-01	0.5733759	0.5702224	0.5759939	0.2415605651687
597	6	rs3670475	109952189	0	C	A	0.47	-7.914987e-03	0.009948776	377.5194	2.426006e-01	2.357543e-01	0.4268586	0.4250057	0.4322171	0.369715964342062
599	6	rs13478971	111299793	0	C	G	0.466	-5.661474e-03	0.00992754	377.366	2.448143e-01	2.378709e-01	0.5688809	0.5658126	0.573613	0.244978647290155
601	6	rs6401637	116090323	0	G	A	0.47	-3.290016e-03	0.009918705	377.2588	2.487866e-01	2.417239e-01	0.7403303	0.7341904	0.7403737	0.130574475589415
603	6	mCV23042866	116756728	0	C	A	0.471	-1.333334e-03	0.009975368	377.2119	2.528095e-01	2.456279e-01	0.8937518	0.883601	0.886998	0.0487830705287313
605	6	rs3695724	120007150	0	T	A	0.47	-2.985502e-03	0.01001467	377.2482	2.488455e-01	2.417834e-01	0.765807	0.7591781	0.765887	0.115880668221448
607	6	rs13479006	121299359	0	G	A	0.468	-5.687885e-03	0.009934372	377.3666	2.433716e-01	2.364395e-01	0.5673467	0.5651498	0.574872	0.246151466889089
609	6	gnf06.122.747	124056494	0	A	G	0.463	-1.516645e-02	0.009550494	378.4517	2.316394e-01	2.247875e-01	0.1132495	0.1137687	0.1198467	0.945963706734294
611	6	rs13479014	125048587	0	G	A	0.462	-1.386060e-02	0.009578754	378.2385	2.318898e-01	2.248669e-01	0.1488536	0.1497654	0.1573151	0.827240657549143
613	6	rs6389420	127044118	0	G	A	0.453	-1.438259e-02	0.009455148	378.3401	2.278257e-01	2.209322e-01	0.1291943	0.1312322	0.1398986	0.888756646814267
615	6	rs3681620	128004531	1	G	A	0.459	-1.559437e-02	0.009451718	378.5475	2.293836e-01	2.222137e-01	0.09992689	0.1008087	0.1072386	1.00031762881909
617	6	CEL.6_130920075	130238158	0	C	A	0.462	-1.721073e-02	0.009486194	378.8351	2.312158e-01	2.238849e-01	0.07055185	0.07064668	0.07511636	1.15149159375574
619	6	rs3722480	131308308	0	A	G	0.462	-1.721073e-02	0.009486194	378.8351	2.312158e-01	2.238849e-01	0.07055185	0.07064668	0.07511636	1.15149159375574
621	6	rs6339546	133967733	0	G	A	0.462	-1.721073e-02	0.009486194	378.8351	2.312158e-01	2.238849e-01	0.07055185	0.07064668	0.07511636	1.15149159375574
623	6	rs13479053	134251233	0	G	A	0.46	-1.630200e-02	0.009440551	378.6788	2.302167e-01	2.228949e-01	0.08514984	0.0855949	0.09102527	1.06981616375754
625	6	rs3023102	135382937	0	A	G	0.457	-1.530529e-02	0.009360323	378.5266	2.310366e-01	2.238149e-01	0.1029882	0.1034933	0.1094416	0.98721253227015
627	6	rs13479063	136390263	0	A	C	0.46	-1.681082e-02	0.009306503	378.8213	2.316320e-01	2.245739e-01	0.07178548	0.07184489	0.07618081	1.14396339132295
629	6	rs3672808	139857209	0	A	G	0.45	-1.867297e-02	0.008855773	379.4093	2.318939e-01	2.259794e-01	0.03574473	0.03559964	0.03812638	1.44678797905535
631	6	rs3658783	144315226	0	G	A	0.462	-1.614082e-02	0.008165909	379.1256	2.250639e-01	2.208290e-01	0.04892815	0.04977809	0.05371869	1.31044120484053
633	6	rs3711088	148311946	0	G	C	0.466	-1.048923e-02	0.007646731	378.1305	2.320637e-01	2.293323e-01	0.1710915	0.1727871	0.1788008	0.766771566115203
635	6	gnf06.149.306	149265814	0	C	A	0.468	-8.102055e-03	0.007670642	377.7516	2.350186e-01	2.323369e-01	0.2916398	0.2940515	0.3013073	0.535153208265956
637	7	rs3700068	4235946	0	G	A	0.46	-4.384974e-03	0.007641145	377.3666	2.453849e-01	2.419714e-01	0.5664559	0.5651711	0.5686494	0.246833895389574
639	7	rs3714915	4366830	0	C	A	0.46	-4.384974e-03	0.007641145	377.3666	2.453849e-01	2.419714e-01	0.5664559	0.5651711	0.5686494	0.246833895389574
641	7	rs6384973	5085202	0	G	C	0.462	-4.242867e-03	0.00766293	377.3551	2.451122e-01	2.415633e-01	0.5801724	0.5790091	0.5829666	0.236442935327922
643	7	rs3658362	13076810	0	C	A	0.482	-8.303637e-03	0.007891193	377.7521	2.381128e-01	2.336604e-01	0.2934567	0.2938673	0.300234	0.532455970526582
645	7	rs13479139	16561932	0	G	A	0.483	-8.585866e-03	0.00795509	377.7819	2.389698e-01	2.344099e-01	0.2812554	0.2811517	0.2868018	0.550899130506577
647	7	rs6361142	17649315	0	G	A	0.485	-9.060524e-03	0.007989481	377.8427	2.388990e-01	2.341546e-01	0.257604	0.2573372	0.2627123	0.589047397661448
649	7	gnf07.013.809	19403006	0	G	A	0.485	-9.060524e-03	0.007989481	377.8427	2.388990e-01	2.341546e-01	0.257604	0.2573372	0.2627123	0.589047397661448
651	7	rs13479153	24937916	0	A	G	0.477	-5.790093e-04	0.008198648	377.2033	2.546828e-01	2.499656e-01	0.9437415	0.9475089	0.9478237	0.0251469469068298
653	7	CEL.7_17114061	28155257	0	A	G	0.466	-1.816769e-03	0.008174071	377.2246	2.560221e-01	2.519563e-01	0.8242507	0.8284504	0.8298083	0.0839406753573805
655	7	rs4226499	28832210	0	G	A	0.47	-2.477114e-03	0.008197513	377.2449	2.572012e-01	2.531054e-01	0.7627086	0.7673432	0.7693215	0.117641356651161
657	7	rs3719256	44538647	0	A	G	0.456	-5.188581e-03	0.008978898	377.3542	2.682241e-01	2.626719e-01	0.5637549	0.5801542	0.5905441	0.248909670331343
659	7	rs8255275	46167009	0	G	A	0.456	1.160524e-03	0.00898428	377.2105	2.526739e-01	2.469351e-01	0.8973006	0.8911228	0.8926915	0.0470620418482593
661	7	rs8260975	46427408	0	A	C	0.454	1.835331e-03	0.008967597	377.2236	2.515384e-01	2.457398e-01	0.8379635	0.8324063	0.8347126	0.0767748979494604
663	7	CEL.7_36725559	49282547	0	C	G	0.453	5.129478e-03	0.008910615	377.3692	2.462692e-01	2.400155e-01	0.5652427	0.5620753	0.5673366	0.247765037775509
665	7	rs13479251	52404953	0	G	A	0.444	1.597242e-03	0.009326967	377.2171	2.539560e-01	2.470970e-01	0.8641335	0.8584317	0.8595322	0.0634191581755418
667	7	rs3718641	53706896	0	A	G	0.442	-2.510459e-04	0.009375346	377.2013	2.563721e-01	2.495179e-01	0.9786538	0.9855812	0.9857169	0.00937091324306827
669	7	rs3663313	56132740	0	G	C	0.434	1.031592e-03	0.009496062	377.2078	2.549422e-01	2.481063e-01	0.9135599	0.9085245	0.9090412	0.039262971697759
671	7	rs13479277	58709343	0	C	G	0.457	2.523303e-03	0.009386184	377.2391	2.528692e-01	2.459856e-01	0.7882293	0.7829343	0.7845441	0.103347425608688
673	7	mCV23423763	60967058	0	A	C	0.454	1.314468e-03	0.009542102	377.2118	2.544162e-01	2.472902e-01	0.8905194	0.8839631	0.8850576	0.0503566149753863
675	7	rs3679779	64400284	0	A	G	0.457	4.396534e-04	0.009491209	377.2027	2.557275e-01	2.485724e-01	0.9630818	0.9564722	0.9568438	0.0163368242151386
677	7	rs3714908	64512834	0	G	A	0.457	4.396534e-04	0.009491209	377.2027	2.557275e-01	2.485724e-01	0.9630818	0.9564722	0.9568438	0.0163368242151386
679	7	rs6160140	66281288	0	G	A	0.457	-2.371399e-03	0.009324105	377.2309	2.596267e-01	2.527018e-01	0.799401	0.807276	0.8091925	0.0972353128006947
681	7	rs3705155	68522719	0	C	A	0.465	-4.525013e-03	0.009320878	377.3137	2.624217e-01	2.557907e-01	0.6276686	0.6351595	0.6385288	0.202269596995023
683	7	rs13479319	69796495	0	A	C	0.46	-2.067137e-03	0.009073297	377.2253	2.584208e-01	2.519429e-01	0.819924	0.8260583	0.8273958	0.0862264011654091
685	7	rs13479324	70843941	0	A	G	0.466	2.739063e-03	0.009187598	377.2466	2.544026e-01	2.479369e-01	0.7657969	0.7631294	0.7635507	0.115886396039544
687	7	rs3676254	72686265	0	G	A	0.466	2.739063e-03	0.009187598	377.2466	2.544026e-01	2.479369e-01	0.7657969	0.7631294	0.7635507	0.115886396039544
689	7	rs13479338	74058985	0	G	A	0.462	2.930900e-03	0.00902111	377.255	2.535273e-01	2.476306e-01	0.7454701	0.7427418	0.7432672	0.127569770943945
691	7	rs13479347	76287673	0	C	A	0.486	1.265741e-02	0.00854517	378.2999	2.416477e-01	2.361132e-01	0.1395096	0.1382407	0.1413586	0.855395906486616
693	7	rs13479375	84269003	0	A	G	0.489	1.135146e-02	0.00849776	378.0897	2.365706e-01	2.314084e-01	0.1825406	0.1825063	0.1878711	0.738640526303625
695	7	rs4226783	92932955	0	G	C	0.495	1.283319e-02	0.008394172	378.3715	2.421948e-01	2.374207e-01	0.1272785	0.1260412	0.1287875	0.895244951569846
697	7	rs13479414	95502908	0	A	G	0.497	-1.371032e-02	0.008532893	378.4907	2.388940e-01	2.340001e-01	0.1090749	0.1082866	0.1115076	0.962275176502665
699	7	rs3699086	96102709	0	A	C	0.498	-1.247388e-02	0.008587317	378.2541	2.379373e-01	2.329867e-01	0.1472986	0.1467351	0.1508324	0.831801380891002
701	7	rs3713052	101769676	0	C	A	0.444	-7.700411e-03	0.008601636	377.6043	2.457168e-01	2.410069e-01	0.3713266	0.3692149	0.3721351	0.430243938952036
703	7	rs3673653	107076436	0	G	A	0.462	-1.036316e-02	0.008486182	377.9507	2.469364e-01	2.418102e-01	0.2229	0.2208177	0.2230587	0.651889931519762
705	7	rs6386601	107602853	0	A	C	0.462	-1.036316e-02	0.008486182	377.9507	2.469364e-01	2.418102e-01	0.2229	0.2208177	0.2230587	0.651889931519762
707	7	rs13479461	111948552	0	A	C	0.457	-1.110417e-02	0.00853157	378.052	2.466092e-01	2.416264e-01	0.1939931	0.1920628	0.1942978	0.712213716900789
709	7	rs6194926	114366061	0	A	G	0.454	-1.003729e-02	0.008532897	377.8969	2.473830e-01	2.422839e-01	0.2403314	0.2381662	0.2403174	0.619189483645347
711	7	rs13479477	117238480	0	A	C	0.451	-3.030198e-03	0.0083288	377.2688	2.489347e-01	2.442598e-01	0.716227	0.7130774	0.715779	0.144949311179479
713	7	rs3709679	120128031	0	A	C	0.474	-5.894822e-03	0.007790478	377.4886	2.444654e-01	2.405782e-01	0.449794	0.4483642	0.451975	0.346986342106859
715	7	CEL.7_115892950	128414875	0	A	G	0.5	3.826908e-03	0.007517049	377.3317	2.508434e-01	2.482899e-01	0.6110285	0.6093935	0.6098744	0.213938532631304
717	7	rs13479522	129035693	0	A	G	0.495	-2.061110e-03	0.007543887	377.2389	2.507736e-01	2.481731e-01	0.7848602	0.7834499	0.7837986	0.105207693287229
719	7	rs3716088	132998156	0	C	A	0.439	1.493689e-02	0.007003685	379.4621	2.341491e-01	2.329684e-01	0.03369451	0.03346219	0.03535411	1.47244085494278
721	7	rs3663988	139319168	0	A	G	0.444	8.820849e-03	0.006709107	378.0579	2.347551e-01	2.342267e-01	0.1895155	0.1905274	0.1949222	0.722355264380959
723	8	rs13479619	15279371	0	G	A	0.39	1.701429e-02	0.008317548	379.2575	2.229075e-01	2.190029e-01	0.04159898	0.04256316	0.04647975	1.38091731807043
725	8	rs3657963	16536622	0	C	A	0.387	1.645570e-02	0.008444412	379.0675	2.236733e-01	2.193181e-01	0.05218779	0.05335588	0.05790995	1.282431093854
727	8	gnf08.014.711	17579118	0	G	A	0.387	1.726433e-02	0.008586671	379.1951	2.258371e-01	2.212489e-01	0.0451913	0.04582603	0.0495537	1.34494516531394
729	8	mCV24845756	20923450	0	A	C	0.392	1.934529e-02	0.008588845	379.7097	2.271172e-01	2.223576e-01	0.02496353	0.02509804	0.02744978	1.60269400267856
731	8	rs4140004	22532754	0	G	A	0.405	1.022026e-02	0.008875326	377.8435	2.271903e-01	2.217431e-01	0.2503553	0.2570489	0.2726212	0.601443210191216
733	8	rs3661760	23447294	0	C	A	0.407	9.615620e-03	0.008905406	377.765	2.279677e-01	2.224543e-01	0.2810513	0.288273	0.3050235	0.55121440154158
735	8	rs13479656	25532421	0	A	G	0.413	1.037704e-02	0.008934601	377.8585	2.287120e-01	2.230745e-01	0.2463111	0.2515506	0.2655782	0.608516016256204
737	8	CEL.8_25963079	27175290	0	T	A	0.419	8.092577e-03	0.00899129	377.5958	2.325654e-01	2.267551e-01	0.36876	0.3742887	0.390548	0.433256193695997
739	8	rs13479673	29234307	0	G	A	0.425	1.481194e-02	0.009109962	378.5097	2.305219e-01	2.247166e-01	0.1049359	0.1057233	0.1115419	0.97907590833056
741	8	rs4227096	31261495	0	A	C	0.425	1.423772e-02	0.009258825	378.3703	2.304161e-01	2.244940e-01	0.1250808	0.1262302	0.1330187	0.902809349731036
743	8	rs3706948	31865138	0	G	A	0.427	1.509095e-02	0.009268509	378.5172	2.325504e-01	2.266676e-01	0.1044492	0.1047299	0.1098512	0.981094882030404
745	8	CEL.8_33812776	34853346	0	A	G	0.447	1.513227e-02	0.009206823	378.5469	2.355789e-01	2.298309e-01	0.1012244	0.1008802	0.1050148	0.994714788799721
747	8	rs3665028	36194351	0	A	G	0.444	1.785213e-02	0.009266583	379.0539	2.386059e-01	2.327986e-01	0.05491033	0.05423683	0.05670005	1.2603459462606
749	8	rs3667738	38492075	0	T	A	0.457	1.952607e-02	0.009206078	379.4487	2.432360e-01	2.375589e-01	0.03467649	0.03399321	0.03564793	1.45996486883073
751	8	rs13479716	39709256	0	T	A	0.457	1.952607e-02	0.009206078	379.4487	2.432360e-01	2.375589e-01	0.03467649	0.03399321	0.03564793	1.45996486883073
753	8	rs3703811	40656172	0	G	A	0.457	1.952607e-02	0.009206078	379.4487	2.432360e-01	2.375589e-01	0.03467649	0.03399321	0.03564793	1.45996486883073
755	8	rs3707439	58950210	0	G	A	0.383	3.177530e-03	0.009953944	377.2535	2.532680e-01	2.470679e-01	0.7497617	0.7463582	0.7471263	0.125076748368313
757	8	rs3672639	61221786	0	G	A	0.381	2.888047e-03	0.009968739	377.2443	2.538197e-01	2.475362e-01	0.772222	0.7690777	0.7696525	0.112257829826058
759	8	rs13479793	61982261	0	A	G	0.381	1.199167e-04	0.01002308	377.2013	2.556282e-01	2.492027e-01	0.9904616	0.9881709	0.9881927	0.00416235731006926
761	8	rs6372901	64125194	2	A	G	0.373	4.127145e-03	0.01019728	377.284	2.551941e-01	2.484220e-01	0.6859415	0.683916	0.6842827	0.163712921189073
763	8	rs13479807	65617851	0	A	G	0.372	3.192119e-03	0.01020498	377.251	2.550420e-01	2.482345e-01	0.7546326	0.7522698	0.7526131	0.122264437281996
765	8	rs13479811	67053305	0	A	G	0.37	2.898465e-03	0.01025887	377.2419	2.549645e-01	2.481824e-01	0.7777145	0.7751927	0.7755392	0.109179803820647
767	8	rs3656875	68196791	0	A	G	0.369	-1.918291e-04	0.01020375	377.2013	2.559875e-01	2.493602e-01	0.9850123	0.9877703	0.9877985	0.00655834636657591
769	8	rs3699406	69962170	0	G	A	0.367	-3.411061e-04	0.01016933	377.2016	2.560382e-01	2.494491e-01	0.9732624	0.9760703	0.9761279	0.0117700543785961
771	8	rs3667475	71464208	0	G	A	0.378	-4.222605e-03	0.009998495	377.2876	2.598117e-01	2.534533e-01	0.6730669	0.6776191	0.6793831	0.171941766597934
773	8	rs13479830	72979249	0	G	A	0.38	-5.461147e-03	0.009992392	377.3456	2.620768e-01	2.558079e-01	0.5850752	0.5909498	0.5939665	0.232788310249248
775	8	rs4227253	75127056	0	A	G	0.393	-9.065343e-03	0.009891058	377.6104	2.670985e-01	2.611821e-01	0.3600722	0.3656507	0.370471	0.443610407794664
777	8	rs3698093	78025334	0	A	G	0.451	-7.831871e-03	0.009335945	377.5437	2.660236e-01	2.599088e-01	0.4021433	0.4078125	0.4123082	0.39561916256325
779	8	rs4227276	80985464	0	A	G	0.425	-6.188087e-03	0.009022096	377.4369	2.563050e-01	2.506782e-01	0.4932755	0.4923523	0.4930839	0.306910454533888
781	8	rs13479863	82939762	0	C	A	0.427	-6.888132e-03	0.008966527	377.4964	2.571289e-01	2.515479e-01	0.4429214	0.4422511	0.4432071	0.353673336022785
783	8	rs13479871	85066319	0	G	A	0.427	-6.888132e-03	0.008966527	377.4964	2.571289e-01	2.515479e-01	0.4429214	0.4422511	0.4432071	0.353673336022785
785	8	rs6257357	85547561	0	A	G	0.427	-6.888132e-03	0.008966527	377.4964	2.571289e-01	2.515479e-01	0.4429214	0.4422511	0.4432071	0.353673336022785
787	8	rs13479882	87103241	0	G	A	0.427	-6.888132e-03	0.008966527	377.4964	2.571289e-01	2.515479e-01	0.4429214	0.4422511	0.4432071	0.353673336022785
789	8	rs4137596	94689597	0	A	G	0.424	-3.481872e-03	0.008871903	377.2763	2.584540e-01	2.525093e-01	0.6949744	0.6981868	0.6994212	0.158031192738669
791	8	rs6287320	97392824	0	A	G	0.425	1.578946e-03	0.008812401	377.2174	2.553488e-01	2.491298e-01	0.8579131	0.8570525	0.8571721	0.0665567006149407
793	8	rs3706149	101419945	0	C	A	0.427	-8.820048e-04	0.008790307	377.2059	2.560565e-01	2.497995e-01	0.9201374	0.922431	0.9225991	0.0361473165606287
795	8	rs3669235	102050268	1	A	G	0.427	-4.709599e-04	0.008869028	377.2024	2.558225e-01	2.495413e-01	0.9576834	0.9600634	0.9601487	0.0187780403557958
797	8	rs13479956	102332497	0	G	A	0.425	2.292731e-04	0.008848743	377.2016	2.555202e-01	2.491680e-01	0.9793448	0.977536	0.9775681	0.00906437829513334
799	8	rs3705275	103336314	0	A	G	0.424	5.423973e-04	0.008868091	377.2032	2.550816e-01	2.490222e-01	0.951267	0.9493548	0.9494314	0.02169756891759
801	8	gnf08.108.032	106806405	0	A	G	0.431	8.299514e-04	0.00870381	377.2059	2.546321e-01	2.489798e-01	0.9240915	0.922579	0.9226728	0.0342850244750452
803	8	rs3662808	109412322	0	A	G	0.428	-1.048991e-03	0.008167837	377.209	2.546154e-01	2.502128e-01	0.8978883	0.9002134	0.9005566	0.0467776875096906
805	8	rs6237645	110017519	1	A	G	0.427	-8.507540e-04	0.008157661	377.2062	2.544536e-01	2.501811e-01	0.9170042	0.9198703	0.9202409	0.0376286751995025
807	8	rs13479995	113712788	0	C	A	0.415	-6.545630e-04	0.007930853	377.2046	2.525387e-01	2.492047e-01	0.9342729	0.9338168	0.9338703	0.0295262483386414
809	8	gnf08.118.027	116807905	0	G	A	0.412	-1.226241e-03	0.007894857	377.2133	2.525270e-01	2.491273e-01	0.876664	0.8759613	0.8760653	0.0571668272797675
811	8	rs13480014	118583194	0	A	G	0.424	-4.828571e-03	0.007730003	377.3974	2.522936e-01	2.491142e-01	0.5326357	0.5310153	0.5315777	0.273569728258695
813	8	rs3708073	121760233	0	T	A	0.425	-4.979626e-03	0.007785161	377.407	2.522018e-01	2.487793e-01	0.5228621	0.5211153	0.5217086	0.281612837147965
815	8	rs6377872	122350961	0	A	T	0.424	-4.863049e-03	0.007825815	377.3955	2.521607e-01	2.487080e-01	0.5347634	0.5330152	0.5335884	0.271838324151209
817	8	rs6400423	126582425	0	G	A	0.441	-7.512474e-03	0.007526339	377.7017	2.516364e-01	2.488774e-01	0.3189432	0.3170436	0.3181579	0.496286652751516
819	8	rs3697596	127830309	0	G	A	0.436	-6.313471e-03	0.007536524	377.5541	2.499914e-01	2.475082e-01	0.4028037	0.4008211	0.4017901	0.394906548837876
821	9	mCV25073238	10573030	0	G	A	0.354	-3.831972e-03	0.007487184	377.3327	2.512964e-01	2.506071e-01	0.6091346	0.6079978	0.608532	0.215286731048084
823	9	rs13480071	12359772	0	A	G	0.348	-2.495960e-03	0.007478646	377.2571	2.508802e-01	2.500765e-01	0.7387867	0.7380302	0.738336	0.131480931543384
825	9	rs13480122	31156626	0	G	A	0.43	2.147679e-03	0.008164852	377.2358	2.523887e-01	2.498513e-01	0.7926863	0.7923584	0.7925823	0.100898647654736
827	9	rs3655898	33679585	0	G	A	0.497	3.440225e-03	0.008707295	377.2788	2.558477e-01	2.509370e-01	0.6930298	0.693592	0.6941306	0.159248090500305
829	9	rs3711756	34458844	0	G	A	0.498	2.993920e-03	0.00872023	377.2597	2.556952e-01	2.506511e-01	0.7315712	0.732213	0.7326551	0.135743399870406
831	9	UT_9_35.918713	35212457	1	G	A	0.492	2.178472e-03	0.009032082	377.2302	2.551361e-01	2.496280e-01	0.8095574	0.8094356	0.8096149	0.0917523530631853
833	9	rs13480141	36947063	0	G	A	0.495	1.025513e-03	0.00909709	377.2073	2.557183e-01	2.497669e-01	0.9103142	0.9120201	0.9121724	0.040808682652151
835	9	rs13480150	39724362	0	A	G	0.495	4.538974e-04	0.009071262	377.2024	2.552073e-01	2.493813e-01	0.9601237	0.960925	0.9609642	0.01767280991195
837	9	rs3714664	40707064	1	A	G	0.492	2.334557e-03	0.009219839	377.2324	2.568382e-01	2.509122e-01	0.8002654	0.802705	0.803267	0.0967659597072053
839	9	rs4135590	42988103	0	G	A	0.466	1.099944e-02	0.009466849	377.8627	2.692611e-01	2.629342e-01	0.2461301	0.2500445	0.2544805	0.608835271853682
841	9	rs13462199	44636817	1	G	A	0.46	1.179636e-02	0.009673371	377.922	2.741333e-01	2.675502e-01	0.2235484	0.22986	0.2362046	0.650628434154964
843	9	rs13480173	46528572	0	G	A	0.457	1.134440e-02	0.009710096	377.8683	2.703752e-01	2.638269e-01	0.2435356	0.2480438	0.2528654	0.613437544702054
845	9	rs6395817	47415487	0	G	A	0.456	3.609167e-03	0.009776238	377.2685	2.575264e-01	2.511003e-01	0.7122351	0.7136904	0.7142819	0.147376627459446
847	9	gnf09.042.496	48209327	0	G	A	0.451	4.677555e-03	0.009953142	377.3105	2.582415e-01	2.517105e-01	0.6386995	0.6400749	0.6408783	0.194703423825303
849	9	rs13480186	50181089	0	A	G	0.45	-9.723858e-05	0.009915412	377.2012	2.558657e-01	2.492479e-01	0.9921814	0.9910788	0.9910878	0.00340891875627264
851	9	rs3723670	52514797	0	C	A	0.444	-7.990590e-04	0.009869608	377.2046	2.552807e-01	2.490577e-01	0.9355222	0.9341061	0.9341785	0.0289459022066195
853	9	rs3666398	56586960	0	A	G	0.453	-5.701978e-03	0.00981539	377.3689	2.582398e-01	2.519137e-01	0.5616943	0.5624167	0.5632961	0.250499983264871
855	9	rs13480217	57818920	1	A	G	0.453	-6.804187e-03	0.009825029	377.4407	2.577208e-01	2.514442e-01	0.4890937	0.4888057	0.4896571	0.310607931275748
857	9	rs6224703	59987366	0	G	A	0.454	-5.001290e-03	0.009757348	377.3331	2.556356e-01	2.495845e-01	0.6086017	0.6074898	0.6079162	0.215666838866468
859	9	rs3714012	61156533	0	A	G	0.456	-7.175444e-03	0.009819242	377.4693	2.557658e-01	2.497704e-01	0.4654547	0.4639935	0.4647117	0.332122579983079
861	9	rs3655717	65465164	0	G	A	0.454	-1.037005e-02	0.01009109	377.7306	2.571622e-01	2.507581e-01	0.3048793	0.3034849	0.3046851	0.515872061370783
863	9	rs6174757	68138488	0	A	C	0.448	-1.170311e-02	0.01002087	377.8795	2.626344e-01	2.562268e-01	0.2437113	0.244106	0.2462238	0.6131243337046
865	9	rs6355445	69962379	0	G	A	0.427	-4.069475e-03	0.009902726	377.2868	2.538274e-01	2.479274e-01	0.6813829	0.6790385	0.6795038	0.166608769695096
867	9	rs3721056	71032447	0	A	G	0.407	-1.490013e-03	0.009959332	377.2128	2.545113e-01	2.484915e-01	0.881165	0.8785582	0.8788054	0.0549427614177087
869	9	rs13480271	72828858	0	A	G	0.407	-1.312435e-03	0.00996393	377.2102	2.546651e-01	2.486075e-01	0.8952881	0.8927684	0.8929771	0.0480371880287928
871	9	rs3724833	74888070	0	A	G	0.392	3.186014e-03	0.01029164	377.2462	2.598587e-01	2.531734e-01	0.7570834	0.7640958	0.7661028	0.120856276160801
873	9	rs13480285	76573593	0	A	G	0.398	-2.778858e-03	0.0100285	377.2408	2.540070e-01	2.474455e-01	0.781882	0.7783923	0.7790194	0.106858784811886
875	9	gnf09.074.193	80055175	0	A	G	0.405	-3.526885e-03	0.01007556	377.2645	2.526784e-01	2.458515e-01	0.726532	0.7220042	0.723442	0.138745252505173
877	9	rs3676124	83120332	0	A	G	0.404	-4.159645e-03	0.01006492	377.2889	2.522818e-01	2.453606e-01	0.679672	0.6752609	0.6768627	0.167700621053123
879	9	rs3695050	85155754	0	A	G	0.401	-3.000100e-03	0.01009152	377.2473	2.529961e-01	2.460235e-01	0.766435	0.7613922	0.7628737	0.115524670996588
881	9	rs3700596	86305097	0	G	A	0.401	-9.692903e-05	0.01012792	377.2014	2.561198e-01	2.489395e-01	0.9923698	0.9837498	0.9839666	0.00332646073691153
883	9	rs3669564	87885544	0	C	A	0.401	-8.225952e-03	0.009849311	377.5541	2.491093e-01	2.420635e-01	0.4042278	0.400794	0.4033704	0.393373822014616
885	9	gnf09.087.298	90683199	0	A	G	0.401	-8.098736e-03	0.009837114	377.5441	2.514157e-01	2.442157e-01	0.4109485	0.4075742	0.4092822	0.386212600428606
887	9	rs13480345	92227478	0	T	A	0.401	-8.098736e-03	0.009837114	377.5441	2.514157e-01	2.442157e-01	0.4109485	0.4075742	0.4092822	0.386212600428606
889	9	rs13480351	94284389	0	A	G	0.399	-1.089522e-02	0.009802376	377.8235	2.525160e-01	2.453447e-01	0.2671775	0.2645778	0.2661424	0.573200118192314
891	9	CEL.9_95875215	96025992	0	A	G	0.41	-1.309895e-02	0.009568432	378.1431	2.524566e-01	2.455833e-01	0.1719493	0.1698981	0.1716059	0.76459958783706
893	9	rs3689336	96412477	0	G	A	0.413	-1.359958e-02	0.009472581	378.2364	2.527927e-01	2.461097e-01	0.1520527	0.1501754	0.1518749	0.818005863683675
895	9	rs6385971	99865901	0	G	A	0.407	-1.050611e-02	0.009446668	377.824	2.517832e-01	2.452922e-01	0.2668934	0.2643915	0.2659637	0.573662165736738
897	9	rs3717654	101984792	0	G	A	0.43	-4.473370e-03	0.00934736	377.3161	2.560179e-01	2.496656e-01	0.6325651	0.6315967	0.6319889	0.198894772735708
899	9	rs13480386	103625468	0	G	C	0.427	-4.078492e-03	0.009177673	377.3007	2.548610e-01	2.489281e-01	0.6570535	0.6555002	0.6558545	0.182399266956473
901	9	rs3711089	105491662	0	C	A	0.438	-3.349335e-03	0.00934064	377.2663	2.546850e-01	2.485250e-01	0.7201439	0.7182393	0.7185555	0.142580713663704
903	9	rs13480399	106284925	1	A	G	0.431	2.025349e-04	0.008889205	377.2014	2.547411e-01	2.493582e-01	0.9818362	0.9834607	0.9834866	0.00796095963641558
905	9	rs13480407	108683173	0	G	A	0.439	-4.107858e-04	0.00885526	377.2023	2.545742e-01	2.492352e-01	0.9630287	0.962551	0.962581	0.0163607699202213
907	9	rs13480413	109876984	0	G	C	0.436	9.192142e-04	0.00881053	377.2065	2.547591e-01	2.495271e-01	0.9169706	0.9176549	0.9177427	0.0376445884984133
909	9	gnf09.110.002	113291116	0	A	G	0.434	2.305686e-05	0.008484363	377.2012	2.537637e-01	2.492752e-01	0.9978334	0.998152	0.9981535	0.000941963222126668
911	9	rs6320810	115155973	0	G	A	0.428	-6.674776e-04	0.008134054	377.2045	2.529307e-01	2.492783e-01	0.9346496	0.9344134	0.9344643	0.0293511755536025
913	9	rs3669563	117918763	0	A	G	0.492	5.879508e-03	0.00769372	377.4947	2.526633e-01	2.493404e-01	0.4453034	0.443581	0.4443392	0.351343988911891
915	9	rs13459114	121915910	0	G	A	0.485	-3.085837e-03	0.00718044	377.2936	2.531898e-01	2.508551e-01	0.6676571	0.6672489	0.667779	0.175446528262296
917	9	rs6304156	123153990	1	C	G	0.471	-2.927129e-03	0.007243101	377.2828	2.530916e-01	2.509190e-01	0.6863847	0.6860928	0.6866298	0.163432405782355
919	10	rs6185923	4967916	0	G	A	0.48	-2.146430e-03	0.007877731	377.2381	2.539575e-01	2.501489e-01	0.7854347	0.7856304	0.7859173	0.104889915790804
921	10	CEL.10_3989939	6359154	0	A	G	0.483	-9.744186e-04	0.00790084	377.2087	2.535344e-01	2.496365e-01	0.901921	0.9024573	0.9025745	0.0448315010019771
923	10	rs3721803	7003953	0	G	A	0.448	1.370934e-04	0.008229918	377.2013	2.541751e-01	2.492239e-01	0.9867197	0.9856481	0.9856643	0.00580620095965104
925	10	rs3664101	9609273	0	A	C	0.45	9.690990e-05	0.008439987	377.2012	2.550894e-01	2.492309e-01	0.9908457	0.9894023	0.9894156	0.00399397100009223
927	10	rs3685588	10825090	0	A	G	0.45	9.690990e-05	0.008439987	377.2012	2.550894e-01	2.492309e-01	0.9908457	0.9894023	0.9894156	0.00399397100009223
929	10	rs3686911	14403385	0	A	C	0.45	-3.257091e-03	0.008452187	377.2747	2.571657e-01	2.510467e-01	0.7002259	0.701393	0.7019624	0.154761829562055
931	10	rs3699409	15800614	1	T	A	0.453	-4.168132e-03	0.008411881	377.3225	2.583061e-01	2.522772e-01	0.6205773	0.6222756	0.6232799	0.207204114451246
933	10	rs3712394	17943551	0	A	G	0.398	-2.806256e-03	0.00871932	377.2546	2.522964e-01	2.461957e-01	0.7477775	0.7437556	0.7450316	0.126227606543194
935	10	rs13480527	19616303	0	G	A	0.398	-1.954907e-03	0.008741082	377.2274	2.529230e-01	2.469633e-01	0.8231729	0.8189382	0.8199512	0.0845089355903631
937	10	rs13459119	20325683	0	A	G	0.405	-1.773948e-04	0.008592608	377.2015	2.548164e-01	2.489585e-01	0.9835414	0.9784977	0.9786527	0.00720735469417603
939	10	rs3679120	22921278	0	A	C	0.402	-1.904065e-03	0.008602182	377.2268	2.526884e-01	2.469461e-01	0.8249611	0.8208407	0.8218735	0.0835665295757097
941	10	rs13480547	24487562	0	A	G	0.407	-2.649107e-03	0.0086169	377.25	2.521472e-01	2.461657e-01	0.7587112	0.7546476	0.7559819	0.119923504887698
943	10	rs13480554	25950886	0	G	A	0.407	-2.954668e-03	0.008602483	377.2617	2.521903e-01	2.462777e-01	0.7314687	0.7277813	0.7289506	0.135804252871705
945	10	gnf10.026.889	28957717	0	C	G	0.375	-7.533361e-03	0.008681407	377.5807	2.467883e-01	2.411815e-01	0.3861651	0.3835867	0.3864591	0.413226978517022
947	10	rs13480578	34577852	0	C	A	0.378	-5.507307e-03	0.008726137	377.4027	2.477143e-01	2.422375e-01	0.5283992	0.5254558	0.5284655	0.277037848581826
949	10	rs13480579	36198040	0	A	G	0.38	-5.528937e-03	0.008725593	377.4043	2.479358e-01	2.426053e-01	0.5267562	0.5238625	0.5266163	0.27839034397816
951	10	rs3676667	46952581	0	G	A	0.375	-6.411390e-04	0.009029133	377.2041	2.530570e-01	2.481378e-01	0.9434351	0.9384246	0.9390983	0.0252879700950406
953	10	rs3696307	53743149	0	C	G	0.372	1.358954e-05	0.009150664	377.2012	2.539351e-01	2.492088e-01	0.998816	0.9963058	0.9963421	0.000514509316229916
955	10	rs13480619	57752462	0	A	G	0.383	-2.169587e-05	0.008760242	377.2012	2.533330e-01	2.492209e-01	0.9980255	0.9952916	0.9953126	0.000858362151699043
957	10	CEL.10_58149652	58401503	1	G	A	0.381	-2.365595e-03	0.008805804	377.238	2.516664e-01	2.475816e-01	0.7883763	0.7861069	0.7866776	0.103266439864346
959	10	rs3723140	66444139	0	G	A	0.369	-5.656745e-03	0.008941292	377.4026	2.530167e-01	2.487181e-01	0.527403	0.5256007	0.526188	0.277857404160066
961	10	rs13480638	69444667	0	A	C	0.338	2.144581e-04	0.009362584	377.2014	2.543097e-01	2.492666e-01	0.9817394	0.981567	0.9815812	0.00800377918039677
963	10	CEL.10_71736974	71957978	0	G	A	0.357	-1.121321e-03	0.009392017	377.2085	2.543024e-01	2.488959e-01	0.9050392	0.9034569	0.9035771	0.0433326097727003
965	10	rs13480652	74612426	0	T	A	0.357	1.430577e-03	0.00946108	377.2123	2.554060e-01	2.498635e-01	0.8799063	0.8811666	0.8813487	0.0555635728038869
967	10	rs13480657	76712846	0	A	C	0.364	3.726262e-03	0.009770859	377.272	2.585320e-01	2.525116e-01	0.703181	0.7066451	0.7078943	0.15293287244315
969	10	rs3717445	82992865	0	C	G	0.367	-4.608705e-03	0.009695483	377.315	2.551518e-01	2.489325e-01	0.634859	0.6332774	0.6336642	0.197322719308882
971	10	rs13480678	84685380	0	G	A	0.369	2.541022e-05	0.009728083	377.2012	2.557111e-01	2.492739e-01	0.9979175	0.9998408	0.999841	0.000905361293549613
973	10	rs3679902	85342396	0	G	A	0.369	2.541022e-05	0.009728083	377.2012	2.557111e-01	2.492739e-01	0.9979175	0.9998408	0.999841	0.000905361293549613
975	10	rs13480702	91060255	0	G	A	0.372	-1.535527e-03	0.009936606	377.2135	2.555204e-01	2.487266e-01	0.8772856	0.8751262	0.8752974	0.0568589992084783
977	10	gnf10.091.965	92973972	0	A	G	0.367	-1.732520e-03	0.009623768	377.2172	2.562312e-01	2.497140e-01	0.8572447	0.8579514	0.8581066	0.0668951912732335
979	10	rs13480712	93516234	0	G	A	0.366	-9.669717e-04	0.009637722	377.2062	2.559506e-01	2.493740e-01	0.9201424	0.9203525	0.9204184	0.0361449566233957
981	10	rs13480716	94516655	0	A	G	0.364	-1.176352e-03	0.009634823	377.2086	2.559460e-01	2.493585e-01	0.9029	0.9028876	0.9029661	0.044360346976748
983	10	rs13480722	97649553	0	A	G	0.393	-9.971922e-04	0.009476962	377.206	2.574669e-01	2.502204e-01	0.9162637	0.9214569	0.9218598	0.0379795187192513
985	10	rs3683912	99280201	0	G	A	0.395	4.082937e-03	0.009504174	377.295	2.549489e-01	2.476243e-01	0.6677747	0.6648857	0.6654347	0.175370039097962
987	10	rs3710293	100114798	0	A	G	0.393	1.159590e-03	0.009459397	377.2094	2.554449e-01	2.481609e-01	0.9025105	0.8977916	0.8982349	0.0445477367181124
989	10	rs13480734	102375391	0	A	G	0.395	-4.702699e-05	0.009468827	377.2012	2.564385e-01	2.492430e-01	0.9960404	0.9978841	0.9978985	0.00172304597265054
991	10	rs3688351	104516056	0	G	A	0.401	-4.278363e-03	0.009458258	377.2969	2.636968e-01	2.563257e-01	0.6513238	0.6616403	0.6657593	0.186203051996623
993	10	rs13480749	106000594	0	C	G	0.402	-3.877561e-03	0.009444719	377.28	2.627270e-01	2.554381e-01	0.6816698	0.6913481	0.694897	0.166425946112856
995	10	rs6290359	107990956	0	A	C	0.401	2.727443e-03	0.009172621	377.2469	2.536829e-01	2.468311e-01	0.7663917	0.7622356	0.7631623	0.115549207300753
997	10	rs6243755	108737793	0	A	G	0.401	2.727443e-03	0.009172621	377.2469	2.536829e-01	2.468311e-01	0.7663917	0.7622356	0.7631623	0.115549207300753
999	10	rs13480759	109378627	0	G	A	0.402	2.988606e-03	0.009140062	377.2563	2.535779e-01	2.467083e-01	0.7438938	0.7398547	0.7408039	0.128489060913891
1001	10	rs3680872	114405358	0	G	A	0.399	6.636258e-03	0.008665273	377.4971	2.516145e-01	2.461729e-01	0.4443225	0.4416945	0.4428108	0.352301694010026
1003	10	rs6256918	117551695	0	G	A	0.402	3.498748e-03	0.00868509	377.2837	2.516073e-01	2.465862e-01	0.6873261	0.6844818	0.6854122	0.16283716420856
1005	10	mCV24217147	117812354	0	A	T	0.404	3.709434e-03	0.008628104	377.2951	2.514685e-01	2.465033e-01	0.6675346	0.6647452	0.6656941	0.175526218802887
1007	10	mCV22832306	126298823	0	G	A	0.395	8.843837e-03	0.008174325	377.7894	2.505966e-01	2.471966e-01	0.2800947	0.2780618	0.2793787	0.55269510889343
1009	10	rs3697243	126813010	0	C	G	0.395	8.843837e-03	0.008174325	377.7894	2.505966e-01	2.471966e-01	0.2800947	0.2780618	0.2793787	0.55269510889343
1011	10	rs3676330	128210048	0	T	A	0.38	1.101048e-02	0.008036174	378.1422	2.538059e-01	2.510549e-01	0.171594	0.1700957	0.1716861	0.765497901874539
1013	11	rs6190775	6412206	0	A	G	0.492	1.308871e-02	0.007534154	378.7107	2.425840e-01	2.395302e-01	0.08328762	0.08228585	0.08441973	1.07941954799605
1015	11	rs13480863	9293617	0	C	A	0.498	1.180791e-02	0.007650872	378.3943	2.439578e-01	2.405604e-01	0.1237179	0.1224091	0.1246492	0.907567460364238
1017	11	rs3023249	11171143	0	C	A	0.497	-1.225678e-02	0.007673995	378.4794	2.454314e-01	2.419326e-01	0.1111935	0.1098448	0.1118767	0.953920599414391
1019	11	gnf11.017.294	18112271	0	G	A	0.488	-1.250499e-02	0.008221046	378.3615	2.525130e-01	2.480603e-01	0.1292054	0.1276699	0.129325	0.888719335093301
1021	11	rs3723987	19468925	0	C	A	0.48	-1.056206e-02	0.008189162	378.0352	2.429371e-01	2.378935e-01	0.1980478	0.1965146	0.1997207	0.703229977562475
1023	11	rs3023251	20953301	0	G	A	0.479	-9.272276e-03	0.008146664	377.8503	2.421558e-01	2.371611e-01	0.2558859	0.2545124	0.2584776	0.591953644245303
1025	11	rs13480910	22814064	0	A	C	0.477	-9.079033e-03	0.008155642	377.8223	2.423555e-01	2.374262e-01	0.2664336	0.265032	0.2689785	0.574411007075181
1027	11	rs3706694	28414860	0	G	A	0.444	-5.612692e-03	0.008252772	377.4327	2.425304e-01	2.374699e-01	0.4969252	0.4961573	0.50314	0.303708978816072
1029	11	rs3723833	33051317	0	G	A	0.46	-9.068153e-03	0.00838949	377.7843	2.392198e-01	2.339661e-01	0.280543	0.2801726	0.2862158	0.552000563172608
1031	11	rs13480968	36453866	0	G	A	0.457	-5.061994e-03	0.008579381	377.3768	2.445890e-01	2.386606e-01	0.5555869	0.5533403	0.5600118	0.255248002899838
1033	11	rs6164170	40304139	0	G	A	0.459	-6.201980e-03	0.008558112	377.4653	2.435291e-01	2.376130e-01	0.4691619	0.4673609	0.4736411	0.328677263588918
1035	11	rs3701734	41327728	0	G	A	0.459	-6.201980e-03	0.008558112	377.4653	2.435291e-01	2.376130e-01	0.4691619	0.4673609	0.4736411	0.328677263588918
1037	11	rs3654344	44208120	0	C	A	0.459	-1.007108e-02	0.008778201	377.863	2.451719e-01	2.390351e-01	0.252106	0.2499257	0.2530567	0.59841681820343
1039	11	rs13481009	46528416	0	C	G	0.474	-9.874172e-03	0.008566505	377.8689	2.446650e-01	2.387361e-01	0.249899	0.2478459	0.2510657	0.602235481750104
1041	11	rs13481011	46928464	0	C	G	0.474	-9.874172e-03	0.008566505	377.8689	2.446650e-01	2.387361e-01	0.249899	0.2478459	0.2510657	0.602235481750104
1043	11	rs13481014	48117382	0	G	A	0.477	-9.707552e-03	0.008591585	377.843	2.448247e-01	2.387912e-01	0.2593529	0.2572299	0.2604852	0.586108891503224
1045	11	rs13481033	54898883	1	G	A	0.483	-5.479040e-03	0.008535383	377.4079	2.432294e-01	2.378663e-01	0.5213757	0.5201666	0.5270535	0.282849214061129
1047	11	rs4228731	55394554	0	G	A	0.495	-7.239375e-03	0.008676069	377.5484	2.399349e-01	2.341619e-01	0.4046626	0.4046527	0.4129651	0.39290693241148
1049	11	rs3684076	56410907	0	A	G	0.495	-5.846875e-03	0.008636654	377.4305	2.419062e-01	2.361689e-01	0.4988963	0.4982378	0.5065907	0.301989716937831
1051	11	rs3697686	58567550	0	A	G	0.5	-3.947396e-03	0.008683138	377.3057	2.449682e-01	2.393659e-01	0.6496961	0.6475158	0.6551701	0.187289740212564
1053	11	rs13481061	62992617	0	C	A	0.495	7.485087e-04	0.008478132	377.206	2.520171e-01	2.467720e-01	0.9297028	0.9219663	0.9243527	0.0316558610678178
1055	11	rs13481084	68770516	0	A	G	0.43	-7.069572e-03	0.007974515	377.5816	2.317913e-01	2.274262e-01	0.3759906	0.3830665	0.3986091	0.424823012570106
1057	11	rs3701609	73263624	0	G	A	0.418	-9.577448e-03	0.008094211	377.8804	2.272366e-01	2.222004e-01	0.2375736	0.2437999	0.2578824	0.624201821314306
1059	11	rs13481109	76595153	0	A	T	0.419	-1.020458e-02	0.008066288	377.9764	2.254242e-01	2.203082e-01	0.2067426	0.2130751	0.2270373	0.684570026330101
1061	11	rs13481119	79547199	1	C	G	0.417	-9.645322e-03	0.00805916	377.8956	2.268720e-01	2.220812e-01	0.2322483	0.2385963	0.2524997	0.634047456250666
1063	11	rs13481127	83412529	0	C	A	0.392	-1.534439e-02	0.008465819	378.8148	2.242281e-01	2.185778e-01	0.07082715	0.07241983	0.07839184	1.14980023334174
1065	11	rs3661657	84732367	0	G	A	0.39	-1.572013e-02	0.00846997	378.9014	2.270694e-01	2.213717e-01	0.06435797	0.06517555	0.06995543	1.19139766301462
1067	11	rs3719581	86958881	0	A	G	0.392	-1.698884e-02	0.008441943	379.2015	2.267281e-01	2.211466e-01	0.04499646	0.04547971	0.04918278	1.34682165206777
1069	11	rs13481145	88435691	0	C	G	0.395	-1.627991e-02	0.00841697	379.0447	2.254137e-01	2.198643e-01	0.05395653	0.05483244	0.05936187	1.26795598802737
1071	11	rs3688955	90536534	0	G	A	0.39	-1.649016e-02	0.008195292	379.1973	2.253120e-01	2.201010e-01	0.0450263	0.04571172	0.0496147	1.3465337393707
1073	11	rs13481173	96604864	0	G	A	0.39	-1.136229e-02	0.008310798	378.1182	2.285564e-01	2.235660e-01	0.1725135	0.1756419	0.1852379	0.763176913656812
1075	11	rs3661058	98919441	0	G	A	0.386	-1.580464e-02	0.008158686	379.0445	2.233516e-01	2.187317e-01	0.05359008	0.05485123	0.05970285	1.2709155946352
1077	11	rs3698446	105237353	1	G	A	0.385	-1.198865e-02	0.007615455	378.4047	2.218915e-01	2.184356e-01	0.1163991	0.1207906	0.1299899	0.934050377646137
1079	11	rs6386362	106978425	0	G	A	0.404	-8.792363e-03	0.007477494	377.8844	2.342075e-01	2.308752e-01	0.2405154	0.2424075	0.2495395	0.618857110887243
1081	11	rs6370458	109394797	0	A	G	0.402	-9.381690e-03	0.007498408	377.9745	2.333181e-01	2.301224e-01	0.2117741	0.2136247	0.2204478	0.674127155252533
1083	11	rs3672597	112234202	0	G	A	0.389	-7.498203e-03	0.007483711	377.6993	2.379294e-01	2.356974e-01	0.3171174	0.3182217	0.3237105	0.498779927898281
1085	11	rs3699056	114003687	0	G	A	0.395	-8.941054e-03	0.007344413	377.9389	2.379479e-01	2.360837e-01	0.2243344	0.2244932	0.2285846	0.649104125504544
1087	12	rs3713137	4835158	0	A	G	0.488	1.571542e-03	0.007509177	377.2232	2.513504e-01	2.494999e-01	0.8343581	0.8338884	0.8340341	0.0786475135408895
1089	12	rs3678128	7414015	0	A	C	0.5	-1.459074e-03	0.00765737	377.2192	2.526111e-01	2.501289e-01	0.8490006	0.8494063	0.8496718	0.0710920028342604
1091	12	rs13481303	11915326	0	C	A	0.436	3.349253e-03	0.008552847	377.2781	2.537975e-01	2.496532e-01	0.6956133	0.6947986	0.6951019	0.157632122958299
1093	12	rs13481321	16680358	0	A	G	0.448	-5.758319e-03	0.008901719	377.4088	2.587402e-01	2.530822e-01	0.5181666	0.5192691	0.5205374	0.285530584216233
1095	12	rs3717860	24728980	0	A	C	0.447	-5.674254e-03	0.008985329	377.3996	2.581509e-01	2.522457e-01	0.5281548	0.5287138	0.5297107	0.277238768881726
1097	12	rs13481363	27980718	0	A	G	0.463	-3.826288e-03	0.009145932	377.2892	2.556318e-01	2.492245e-01	0.6759597	0.6747439	0.6750616	0.17007919546271
1099	12	rs3089800	29000535	0	G	A	0.462	-4.207117e-03	0.009261201	377.305	2.558274e-01	2.491762e-01	0.6499344	0.6485906	0.6489466	0.187130475904444
1101	12	UT_12_24.561109	29920622	0	A	G	0.462	-4.207117e-03	0.009261201	377.305	2.558274e-01	2.491762e-01	0.6499344	0.6485906	0.6489466	0.187130475904444
1103	12	rs13481371	30198599	0	A	G	0.462	-4.207117e-03	0.009261201	377.305	2.558274e-01	2.491762e-01	0.6499344	0.6485906	0.6489466	0.187130475904444
1105	12	rs6223000	34182744	0	A	G	0.462	-3.439175e-03	0.009250346	377.2708	2.557765e-01	2.491592e-01	0.7102916	0.7090966	0.7093697	0.148563321320088
1107	12	rs6311081	37010797	0	G	A	0.462	2.207063e-03	0.009462447	377.2283	2.563865e-01	2.496556e-01	0.815718	0.8158549	0.8160318	0.088459954249876
1109	12	rs3658100	38090061	0	G	A	0.46	2.963874e-03	0.009444608	377.2503	2.566345e-01	2.499077e-01	0.7538611	0.7539655	0.7542302	0.122708666146859
1111	12	CEL.12_38788391	43714208	0	C	A	0.466	6.893670e-03	0.00934528	377.4681	2.630002e-01	2.561930e-01	0.4612497	0.4649745	0.4675391	0.336063903300931
1113	12	rs3726096	44354662	1	A	G	0.468	7.495174e-03	0.009373792	377.5147	2.639669e-01	2.571748e-01	0.4245316	0.4284601	0.431383	0.372089977516958
1115	12	gnf12.046.238	47927496	0	A	C	0.465	3.309773e-05	0.009433879	377.2012	2.561129e-01	2.492740e-01	0.9972029	0.9998583	0.9998586	0.0012164671797301
1117	12	rs13481445	50342498	0	G	A	0.465	3.309773e-05	0.009433879	377.2012	2.561129e-01	2.492740e-01	0.9972029	0.9998583	0.9998586	0.0012164671797301
1119	12	rs3670749	52959274	0	A	G	0.468	-1.865624e-04	0.009325452	377.2014	2.560232e-01	2.491413e-01	0.984051	0.9811293	0.9811717	0.00698239298673451
1121	12	rs3700857	53919899	0	A	G	0.466	1.487818e-03	0.009307327	377.2131	2.574462e-01	2.504964e-01	0.8730947	0.8770372	0.877496	0.0589386480963737
1123	12	rs13481466	56006328	0	G	A	0.463	-2.932029e-03	0.009116658	377.254	2.542065e-01	2.477140e-01	0.7479525	0.745047	0.7455463	0.126125981872057
1125	12	rs3706319	57952690	0	A	G	0.471	5.033077e-04	0.009037618	377.2025	2.559797e-01	2.496557e-01	0.9556226	0.9591118	0.9592513	0.0197135879518484
1127	12	rs3677344	64597056	0	C	A	0.476	2.847623e-03	0.008893666	377.2509	2.579366e-01	2.518463e-01	0.7490328	0.7523787	0.7533474	0.125499164213601
1129	12	rs13481514	69603798	0	A	G	0.474	3.928797e-03	0.008822499	377.2983	2.587283e-01	2.528501e-01	0.6563872	0.6593542	0.6606776	0.182839896576242
1131	12	rs13481521	71460843	0	G	A	0.479	1.446831e-03	0.008727678	377.2144	2.559290e-01	2.502079e-01	0.8684367	0.8705853	0.8708889	0.0612618316124822
1133	12	rs13481527	72887196	0	A	G	0.476	1.340900e-03	0.008754935	377.2123	2.560203e-01	2.503998e-01	0.8783673	0.8813851	0.8817967	0.0563238405782974
1135	12	rs3655558	74725400	0	G	A	0.48	-6.505269e-03	0.00824046	377.505	2.640963e-01	2.601982e-01	0.4304343	0.4356524	0.4406086	0.366093128356553
1137	12	rs13481556	80662553	0	G	A	0.479	-2.646389e-04	0.008404713	377.2018	2.540383e-01	2.489420e-01	0.9749005	0.971387	0.9715246	0.0110397068717553
1139	12	rs13481561	82166529	0	A	G	0.495	-4.540374e-03	0.008724512	377.3387	2.513135e-01	2.456327e-01	0.603127	0.5999658	0.6012372	0.219591229167015
1141	12	rs13481565	83777007	0	A	C	0.489	-5.683353e-03	0.008629247	377.4207	2.501336e-01	2.445798e-01	0.5106078	0.5075939	0.5092245	0.291912555236655
1143	12	rs3716095	87045534	0	G	A	0.497	4.938794e-03	0.008407026	377.3761	2.492423e-01	2.437771e-01	0.5573013	0.5541631	0.5563224	0.253909943876927
1145	12	CEL.12_84750094	90158828	0	G	A	0.479	5.332503e-03	0.008610862	377.3955	2.471795e-01	2.411711e-01	0.5361669	0.5329819	0.5368779	0.27070000048194
1147	12	rs3670410	91339037	0	G	A	0.479	5.332503e-03	0.008610862	377.3955	2.471795e-01	2.411711e-01	0.5361669	0.5329819	0.5368779	0.27070000048194
1149	12	rs13481588	91968729	0	A	G	0.468	7.126262e-03	0.008640995	377.5448	2.490579e-01	2.428495e-01	0.4101427	0.4070852	0.4092896	0.387065013914136
1151	12	rs6207869	94362850	0	G	A	0.466	7.728929e-03	0.008614003	377.6075	2.495927e-01	2.434186e-01	0.3702468	0.3673404	0.3692696	0.431508686347194
1153	12	rs13481599	96105012	0	C	A	0.473	2.770563e-03	0.008539952	377.2556	2.513760e-01	2.453948e-01	0.7458253	0.7414682	0.7433433	0.127362888520934
1155	12	rs13481604	98079113	0	G	A	0.459	4.278554e-03	0.008343433	377.3345	2.501363e-01	2.452122e-01	0.608435	0.6055386	0.6070309	0.215785811269825
1157	12	rs13481618	102528501	0	G	A	0.459	1.336703e-03	0.008290968	377.2149	2.523317e-01	2.475935e-01	0.8720168	0.8685765	0.8693203	0.0594751480066382
1159	12	rs6390948	108679049	0	G	A	0.457	1.873064e-03	0.007949179	377.2296	2.523387e-01	2.479004e-01	0.8138678	0.81158	0.81203	0.0894461336774242
1161	12	CEL.12_104545022	109796848	0	G	A	0.456	-3.095647e-03	0.007979823	377.2741	2.581355e-01	2.536087e-01	0.6983179	0.7024481	0.7044316	0.155946825535109
1163	12	rs13481655	112112990	0	A	G	0.454	-3.227042e-03	0.007923682	377.2816	2.583381e-01	2.539184e-01	0.6840803	0.6882614	0.6904061	0.164892916116137
1165	12	rs3023711	116179293	0	A	G	0.457	1.843707e-03	0.007822077	377.2295	2.520479e-01	2.480232e-01	0.8138092	0.8117936	0.8121941	0.0894774048161704
1167	12	rs3692361	117719114	0	G	A	0.457	4.023166e-03	0.007743346	377.3372	2.521689e-01	2.483109e-01	0.6037199	0.6019253	0.6024135	0.219164508563041
1169	12	rs6329833	119191551	0	C	A	0.457	4.641055e-03	0.007692735	377.3843	2.524548e-01	2.487429e-01	0.5467262	0.545005	0.5455528	0.262230113518754
1171	13	rs13481706	16340817	0	G	A	0.48	5.461326e-03	0.007690081	377.455	2.500884e-01	2.473518e-01	0.4781015	0.4761271	0.4769635	0.320479893742611
1173	13	rs3679784	20906467	1	G	A	0.494	9.079411e-03	0.008011589	377.8465	2.514009e-01	2.474787e-01	0.2579274	0.2559095	0.2572692	0.588502519681674
1175	13	rs3663223	23085192	0	C	A	0.498	-1.183214e-02	0.008251079	378.2317	2.552272e-01	2.506547e-01	0.1525275	0.1510938	0.1527128	0.816651847979195
1177	13	rs13481734	27037149	0	G	A	0.497	-6.149570e-03	0.008664441	377.455	2.537411e-01	2.480778e-01	0.4783677	0.4761588	0.4768993	0.320238152149535
1179	13	CEL.13_27061395	27681712	0	A	C	0.497	-6.149570e-03	0.008664441	377.455	2.537411e-01	2.480778e-01	0.4783677	0.4761588	0.4768993	0.320238152149535
1181	13	rs13481740	30677512	0	A	G	0.497	-4.487781e-03	0.008822778	377.3323	2.530565e-01	2.471645e-01	0.6113357	0.6086033	0.6093177	0.213720242096209
1183	13	rs3710348	31273317	0	C	A	0.476	-5.008627e-03	0.009011798	377.356	2.562132e-01	2.501067e-01	0.5787387	0.5778782	0.5783909	0.237517475586181
1185	13	rs3707097	34180210	0	A	G	0.48	-1.928118e-03	0.009051453	377.2242	2.551364e-01	2.489199e-01	0.8314465	0.8300333	0.8301952	0.0801656905241901
1187	13	rs3725187	35062812	0	A	G	0.48	-1.928118e-03	0.009051453	377.2242	2.551364e-01	2.489199e-01	0.8314465	0.8300333	0.8301952	0.0801656905241901
1189	13	rs13481764	36557616	0	G	A	0.482	3.794270e-03	0.009057659	377.2872	2.585552e-01	2.522934e-01	0.6755638	0.6783025	0.6793617	0.170333630091931
1191	13	gnf13.035.637	37519058	0	A	G	0.479	3.809482e-03	0.008945509	377.2907	2.577683e-01	2.516691e-01	0.6704952	0.6721734	0.6729548	0.173604326866782
1193	13	rs13481783	42840147	0	A	G	0.486	5.877771e-03	0.008455681	377.4428	2.569748e-01	2.512564e-01	0.487471	0.4869666	0.4877853	0.312051215687694
1195	13	rs3712907	43171011	0	C	A	0.486	5.877771e-03	0.008455681	377.4428	2.569748e-01	2.512564e-01	0.487471	0.4869666	0.4877853	0.312051215687694
1197	13	rs3688207	45359288	0	G	A	0.479	-1.742765e-03	0.008443038	377.2218	2.557980e-01	2.507122e-01	0.8365961	0.8389718	0.8394829	0.0774841643220003
1199	13	rs6411274	47129920	0	A	G	0.488	-2.720926e-03	0.008226177	377.255	2.561143e-01	2.513997e-01	0.741035	0.742711	0.7434394	0.130161279270474
1201	13	rs6244558	47815990	1	T	A	0.489	-3.437080e-03	0.008249741	377.2865	2.572586e-01	2.526033e-01	0.677224	0.6795197	0.6807668	0.169267659418872
1203	13	rs3693942	54952779	0	C	G	0.483	-3.865163e-03	0.008299732	377.3081	2.575192e-01	2.528287e-01	0.6417431	0.6437783	0.6450708	0.192638792150925
1205	13	rs3700819	57253189	0	G	A	0.483	-2.428623e-03	0.008261958	377.2439	2.552636e-01	2.506413e-01	0.7689813	0.7698921	0.7703264	0.114084221194092
1207	13	rs4229817	66880535	0	A	G	0.494	-1.188619e-03	0.008365467	377.2109	2.548563e-01	2.501117e-01	0.8870996	0.8889639	0.8892413	0.052027616580882
1209	13	rs3718727	69329150	0	G	A	0.473	3.781120e-03	0.008586559	377.2904	2.638926e-01	2.580480e-01	0.659973	0.6726961	0.6790702	0.18047383141399
1211	13	rs13481871	71293718	0	A	G	0.454	8.043938e-04	0.008614904	377.2044	2.569291e-01	2.509158e-01	0.9256651	0.9355533	0.9368293	0.0335461100020992
1213	13	rs13481880	74360804	0	A	C	0.451	3.967426e-04	0.008643841	377.2018	2.561023e-01	2.499266e-01	0.963419	0.9723378	0.9728155	0.0161847930290697
1215	13	rs13481883	75502365	0	A	C	0.45	1.844477e-05	0.008618163	377.2012	2.552764e-01	2.491379e-01	0.9982937	0.9938284	0.9939212	0.000741669609998094
1217	13	rs13481893	77562077	0	T	A	0.447	-1.673507e-03	0.0086978	377.2211	2.525645e-01	2.462827e-01	0.8475442	0.8416843	0.8434685	0.0718376437849935
1219	13	gnf13.079.671	80405242	0	A	G	0.447	-1.673507e-03	0.0086978	377.2211	2.525645e-01	2.462827e-01	0.8475442	0.8416843	0.8434685	0.0718376437849935
1221	13	rs13481908	82062420	0	G	A	0.439	-1.381993e-03	0.008647986	377.2151	2.528887e-01	2.468986e-01	0.8731335	0.8675882	0.8689511	0.0589193486418114
1223	13	rs3686443	86523144	0	A	C	0.486	2.825556e-03	0.008531628	377.2574	2.513999e-01	2.462479e-01	0.7407168	0.7374135	0.7386292	0.130347805119494
1225	13	gnf13.088.732	88137824	0	A	G	0.492	5.442439e-03	0.008578381	377.4047	2.515388e-01	2.460980e-01	0.5262409	0.5234824	0.5245455	0.278815401111536
1227	13	rs6288319	91135890	0	G	A	0.495	4.995745e-03	0.008592193	377.3723	2.511737e-01	2.458198e-01	0.5613535	0.5584936	0.5596509	0.250763565213878
1229	13	gnf13.093.328	92723867	0	A	G	0.486	5.494662e-03	0.008484664	377.4125	2.533845e-01	2.480320e-01	0.5177	0.5155627	0.5162278	0.285921835018144
1231	13	rs13481961	97270237	0	A	G	0.486	4.798954e-03	0.008466003	377.3636	2.522655e-01	2.471042e-01	0.5712062	0.5687453	0.5694985	0.243207087276744
1233	13	rs13481968	98858289	0	A	C	0.497	2.433098e-03	0.008573167	377.2424	2.522862e-01	2.472392e-01	0.7767408	0.7738407	0.774562	0.109723881984022
1235	13	rs13481983	103422407	0	G	A	0.483	1.743190e-03	0.008521776	377.2229	2.517998e-01	2.472602e-01	0.8380458	0.8349061	0.8357641	0.0767322461146653
1237	13	rs13481996	106812270	0	G	A	0.492	-1.397202e-03	0.008344956	377.2155	2.520523e-01	2.483363e-01	0.867135	0.8652958	0.8655978	0.06191328407981
1239	13	rs13482005	108821270	0	C	A	0.491	-1.599084e-03	0.008157159	377.2209	2.510849e-01	2.477659e-01	0.8447053	0.8426725	0.8432268	0.073294780881244
1241	13	rs13482019	112768412	0	A	G	0.495	-6.104695e-03	0.007854925	377.5048	2.474621e-01	2.451883e-01	0.4376158	0.4357938	0.4371704	0.358907006306847
1243	13	rs13482028	116250111	0	C	A	0.477	1.915362e-02	0.007687212	380.2787	2.313123e-01	2.299518e-01	0.01321278	0.01310358	0.01432259	1.87900579619037
1245	14	rs4230144	8091508	0	G	A	0.459	-3.844170e-03	0.008210431	377.3128	2.487349e-01	2.433193e-01	0.6399504	0.6365674	0.6395	0.193853685142768
1247	14	rs6322899	9819365	0	C	A	0.46	-4.105091e-03	0.008190792	377.3289	2.486116e-01	2.431556e-01	0.6165802	0.6132763	0.6161731	0.210010425715266
1249	14	rs3150398	10794256	0	A	G	0.459	-3.864035e-03	0.008171363	377.315	2.489709e-01	2.435010e-01	0.6366187	0.6331942	0.6359505	0.196120608587254
1251	14	rs13482084	12241470	0	A	C	0.448	-5.390822e-03	0.008285204	377.4151	2.466963e-01	2.412788e-01	0.5157265	0.5130398	0.5166538	0.287580552308464
1253	14	rs6290836	12546017	0	G	A	0.448	-5.390822e-03	0.008285204	377.4151	2.466963e-01	2.412788e-01	0.5157265	0.5130398	0.5166538	0.287580552308464
1255	14	rs3719629	16227811	1	A	G	0.45	-4.974693e-03	0.008290039	377.3833	2.470093e-01	2.416555e-01	0.5488693	0.5460906	0.5496816	0.260531060006254
1257	14	rs3696385	17362990	0	G	A	0.448	-5.390822e-03	0.008285204	377.4151	2.466963e-01	2.412788e-01	0.5157265	0.5130398	0.5166538	0.287580552308464
1259	14	rs13482096	22720599	0	A	G	0.447	-4.269175e-03	0.007969437	377.3464	2.465960e-01	2.414628e-01	0.5925358	0.5899361	0.5941274	0.227285405195059
1261	14	rs13482104	26344120	0	G	A	0.421	-5.816846e-03	0.008108614	377.4598	2.441207e-01	2.390109e-01	0.4736619	0.4719779	0.477034	0.324531547265338
1263	14	rs6396829	28000963	0	A	G	0.418	-7.751120e-03	0.008058313	377.6652	2.428901e-01	2.378316e-01	0.3368234	0.3353485	0.339726	0.472597744554036
1265	14	rs13482159	45701304	0	A	G	0.473	-5.115383e-03	0.007951772	377.4071	2.414796e-01	2.374058e-01	0.5204811	0.521053	0.5285896	0.283595036210575
1267	14	rs13482170	48527625	0	G	A	0.468	-9.142697e-03	0.008032706	377.8494	2.412683e-01	2.368991e-01	0.2558795	0.254854	0.2589594	0.591964506584509
1269	14	mCV24777660	50228466	1	A	T	0.48	-1.218526e-02	0.008296667	378.2838	2.491066e-01	2.445010e-01	0.1428801	0.1411635	0.1429897	0.845028254498131
1271	14	rs3666583	52140579	0	A	G	0.479	-1.186400e-02	0.008293715	378.2284	2.489001e-01	2.442537e-01	0.1535369	0.151756	0.1536023	0.813787232300782
1273	14	rs13482191	54646346	1	A	G	0.427	-1.011351e-02	0.008350841	377.9371	2.540755e-01	2.499419e-01	0.2267431	0.2250541	0.2264587	0.644465920045242
1275	14	rs3692863	58815294	0	G	A	0.453	1.916676e-03	0.008289835	377.2272	2.555314e-01	2.509991e-01	0.8172983	0.8196061	0.8202344	0.0876194044231635
1277	14	gnf14.055.608	60835111	0	G	A	0.448	1.209853e-03	0.008262774	377.2115	2.546591e-01	2.501870e-01	0.8836786	0.8855813	0.885889	0.0537056621667003
1279	14	rs3703075	62924599	1	A	G	0.45	4.769150e-03	0.008068617	377.3746	2.569468e-01	2.534909e-01	0.5548804	0.5558618	0.5573202	0.255800615467292
1281	14	rs13482231	66978401	0	A	G	0.447	8.741890e-03	0.008161546	377.7677	2.642329e-01	2.604797e-01	0.2849136	0.2871174	0.2907593	0.545286819753208
1283	14	rs6156908	74709292	0	G	A	0.483	-3.337224e-05	0.008681165	377.2012	2.544032e-01	2.491421e-01	0.9969351	0.9918775	0.9919471	0.00133311313196899
1285	14	rs13482265	79020581	0	A	G	0.479	-1.539605e-02	0.008890536	378.7032	2.538964e-01	2.487391e-01	0.08426681	0.0830534	0.08470765	1.07434344639702
1287	14	rs13482284	86216087	0	A	G	0.476	-1.303894e-02	0.00895864	378.2648	2.464091e-01	2.405182e-01	0.1465041	0.144694	0.1470607	0.834150221163388
1289	14	rs13482296	88916292	0	A	C	0.476	-1.303894e-02	0.00895864	378.2648	2.464091e-01	2.405182e-01	0.1465041	0.144694	0.1470607	0.834150221163388
1291	14	rs6395984	91070578	0	A	C	0.473	-1.529014e-02	0.009003683	378.6475	2.488037e-01	2.427927e-01	0.09042246	0.08898756	0.09088932	1.04372368188597
1293	14	rs6291434	92011340	0	C	G	0.473	-1.529014e-02	0.009003683	378.6475	2.488037e-01	2.427927e-01	0.09042246	0.08898756	0.09088932	1.04372368188597
1295	14	rs13482311	93124495	0	G	A	0.474	-1.539223e-02	0.008993186	378.6699	2.471076e-01	2.412167e-01	0.0879319	0.08654978	0.08857299	1.05585354266585
1297	14	rs13482327	97201128	0	A	T	0.488	-1.423607e-02	0.008864897	378.4946	2.457866e-01	2.400789e-01	0.1092656	0.107758	0.1100279	0.961516545110336
1299	14	rs3692362	99776069	0	C	G	0.489	-1.335223e-02	0.008689606	378.3845	2.434733e-01	2.382733e-01	0.1253673	0.123956	0.1266172	0.901815727313133
1301	14	CEL.14_94845626	102615050	0	G	A	0.488	-1.333668e-02	0.008646786	378.3921	2.417073e-01	2.367898e-01	0.1239498	0.12275	0.1256992	0.906754169654259
1303	14	rs13482356	106773805	0	G	A	0.498	2.032527e-02	0.00791438	380.4832	2.410397e-01	2.377859e-01	0.01066953	0.01040563	0.01133746	1.97185471111932
1305	14	rs6169105	117258123	0	A	G	0.48	1.191840e-02	0.007773046	378.371	2.357522e-01	2.328739e-01	0.1261721	0.1261221	0.130031	0.899036668512021
1307	14	rs3665550	119026285	0	A	C	0.482	1.110400e-02	0.007737145	378.2229	2.340704e-01	2.312082e-01	0.1522019	0.1528581	0.1578782	0.817579926051877
1309	14	rs13482398	119971733	0	G	A	0.482	1.252410e-02	0.007692461	378.514	2.316869e-01	2.291051e-01	0.1044697	0.1051488	0.10965	0.981009652432626
1311	14	CEL.14_116404928	124108797	0	G	A	0.479	1.057714e-02	0.007537924	378.1762	2.333727e-01	2.312325e-01	0.1615118	0.162571	0.1677902	0.791795742759019
1313	15	rs3665826	5921320	0	G	A	0.465	-1.240000e-02	0.007776488	378.4756	2.480665e-01	2.454041e-01	0.111782	0.1103766	0.1121407	0.951628124267498
1315	15	CEL.15_8331158	8474278	0	A	G	0.471	-1.354138e-02	0.007954717	378.6528	2.475479e-01	2.445566e-01	0.08965081	0.08839597	0.09017473	1.04744578220954
1317	15	rs3711814	13219494	0	A	G	0.497	-1.578713e-02	0.007881499	379.2046	2.409771e-01	2.373940e-01	0.04599822	0.04531675	0.04719724	1.33725897395179
1319	15	rs3715857	19251978	0	A	G	0.453	1.646098e-02	0.008030249	379.2931	2.356429e-01	2.317331e-01	0.04117662	0.0408115	0.04303146	1.38534930549833
1321	15	rs13482469	20942406	0	G	A	0.456	1.818425e-02	0.007996655	379.7772	2.386144e-01	2.348122e-01	0.02361674	0.02321738	0.0247101	1.62678005158802
1323	15	rs13482485	25450871	0	A	G	0.456	1.543527e-02	0.008082547	379.0168	2.353457e-01	2.314803e-01	0.05704884	0.0567064	0.05938984	1.24375318186313
1325	15	rs13482497	28321743	0	G	A	0.433	1.716320e-02	0.008323217	379.3223	2.391672e-01	2.349652e-01	0.03999158	0.03942735	0.04134369	1.39803143728368
1327	15	rs13482501	29267232	0	G	A	0.341	-6.569368e-03	0.009047864	377.4666	2.524723e-01	2.479683e-01	0.4683178	0.4662027	0.4669752	0.329459335075351
1329	15	rs13482509	32042169	0	A	G	0.345	-9.663220e-03	0.009126688	377.7644	2.533320e-01	2.486920e-01	0.2904806	0.2885264	0.2897323	0.536882867040565
1331	15	rs3695416	38484397	0	A	C	0.352	-1.360568e-03	0.009163772	377.2126	2.529348e-01	2.483050e-01	0.8820617	0.8796149	0.8799442	0.0545010350129356
1333	15	rs3683326	41387862	0	C	A	0.305	5.541508e-03	0.01015115	377.3476	2.594748e-01	2.539649e-01	0.5855084	0.5884416	0.5901917	0.232466869938366
1335	15	CEL.15_43206205	43188177	0	A	G	0.311	5.233317e-03	0.01022559	377.3317	2.568055e-01	2.512328e-01	0.6091469	0.6094444	0.6101085	0.215277961609941
1337	15	rs13482543	43870892	0	C	A	0.311	5.233317e-03	0.01022559	377.3317	2.568055e-01	2.512328e-01	0.6091469	0.6094444	0.6101085	0.215277961609941
1339	15	rs13482549	45643092	0	A	G	0.311	3.480706e-03	0.01027929	377.2583	2.556192e-01	2.502027e-01	0.7351189	0.7353031	0.7356342	0.133642411340739
1341	15	rs13482571	49998374	0	G	A	0.303	5.044635e-03	0.01043834	377.3184	2.546549e-01	2.497225e-01	0.6292216	0.6282285	0.628629	0.201196377276031
1343	15	rs3658705	51383386	0	A	G	0.303	3.897531e-03	0.01043744	377.2714	2.539691e-01	2.490638e-01	0.7090799	0.7078247	0.7081023	0.149304825220313
1345	15	rs3707900	52483340	0	A	G	0.302	5.444283e-03	0.01042034	377.3382	2.547194e-01	2.498326e-01	0.6017003	0.6006693	0.6011207	0.220619771974669
1347	15	rs13482595	58616523	0	G	A	0.277	1.043969e-02	0.01085512	377.6646	2.562441e-01	2.514950e-01	0.3368979	0.3356802	0.3368579	0.472501696116697
1349	15	rs3683495	61202502	0	C	A	0.28	1.231884e-02	0.01060904	377.8758	2.578682e-01	2.527597e-01	0.2464245	0.2453892	0.2469289	0.608316115964375
1351	15	rs13482602	61428965	0	G	C	0.28	1.231884e-02	0.01060904	377.8758	2.578682e-01	2.527597e-01	0.2464245	0.2453892	0.2469289	0.608316115964375
1353	15	rs3677062	63461563	0	G	A	0.282	1.128654e-02	0.01065198	377.7631	2.575358e-01	2.523415e-01	0.2901241	0.2890972	0.2904889	0.537416193767874
1355	15	rs6381737	65588301	0	A	G	0.277	1.053706e-02	0.01058405	377.6987	2.550699e-01	2.499886e-01	0.3202024	0.3185174	0.3196356	0.494575417254788
1357	15	rs13482637	70501126	0	A	C	0.265	2.557520e-03	0.01067167	377.2302	2.538658e-01	2.490101e-01	0.8107483	0.8096348	0.8098051	0.091113953295006
1359	15	rs13482642	72211956	0	T	A	0.264	2.179001e-03	0.01067376	377.2222	2.538921e-01	2.490099e-01	0.8383671	0.837281	0.837427	0.0765657730235263
1361	15	rs8259436	74849948	0	G	A	0.258	-3.074432e-03	0.01089751	377.2399	2.561997e-01	2.515548e-01	0.7780286	0.7806312	0.7814918	0.109004438236677
1363	15	rs3665030	79393219	0	G	A	0.247	-6.093413e-03	0.01098411	377.3558	2.536060e-01	2.496462e-01	0.5794476	0.5781665	0.5786456	0.236985831589584
1365	15	rs13482673	82219300	1	G	A	0.393	1.313522e-02	0.007846606	378.5726	2.240950e-01	2.207042e-01	0.09508975	0.09768477	0.1044579	1.02186629440172
1367	15	rs3660367	84702107	0	A	G	0.398	7.579835e-03	0.007800014	377.6613	2.321563e-01	2.287784e-01	0.3318845	0.3373791	0.3493647	0.479013029970604
1369	15	rs13482695	88470831	0	A	G	0.29	5.972002e-03	0.009322102	377.4061	2.555727e-01	2.524841e-01	0.5222143	0.5220506	0.5231305	0.282151239893275
1371	15	rs13482704	90423484	0	A	C	0.302	2.742492e-03	0.009020647	377.2476	2.523131e-01	2.496264e-01	0.7613037	0.7606492	0.760875	0.118442059493857
1373	15	rs3719217	95251593	0	A	G	0.395	5.285819e-03	0.007800863	377.4321	2.517316e-01	2.489821e-01	0.4985097	0.4967929	0.4974302	0.302326386769599
1375	15	rs6285067	95314545	1	A	G	0.396	5.025552e-03	0.007807483	377.4096	2.514653e-01	2.487553e-01	0.5202329	0.5185085	0.5191084	0.283802186095081
1377	15	rs13482729	97111470	0	A	G	0.402	5.413492e-03	0.007636156	377.4525	2.551151e-01	2.525740e-01	0.4788752	0.4783262	0.4794553	0.319777653627758
1379	15	rs13482738	99794398	0	A	G	0.421	2.250742e-03	0.007246843	377.2494	2.525898e-01	2.504195e-01	0.7563165	0.7561395	0.7565089	0.121296424817716
1381	16	rs4231060	6223720	0	G	A	0.384	6.096895e-03	0.007712099	377.5155	2.496704e-01	2.475037e-01	0.4297741	0.4278491	0.4287566	0.366759760473257
1383	16	rs4158907	7962829	0	A	G	0.395	6.665715e-03	0.007775971	377.5702	2.528507e-01	2.501041e-01	0.3919533	0.3903029	0.3912211	0.406765674715508
1385	16	rs4162800	12472778	0	A	G	0.39	6.132710e-03	0.00805444	377.4915	2.550871e-01	2.515386e-01	0.4469642	0.4460101	0.4469507	0.349727260682584
1387	16	rs4165065	17412079	0	G	A	0.39	-3.783708e-04	0.008287064	377.2022	2.532808e-01	2.493667e-01	0.9636108	0.9640936	0.9641286	0.0160983411413987
1389	16	rs4165081	19883078	0	G	A	0.384	9.195628e-04	0.008361637	377.2074	2.529566e-01	2.489437e-01	0.9124977	0.9113087	0.9114149	0.0397682215329312
1391	16	rs4165440	24175686	0	A	G	0.361	4.297626e-03	0.007947226	377.3444	2.587415e-01	2.558680e-01	0.589035	0.5924603	0.5955077	0.22985889900702
1393	16	rs4165602	27436316	0	A	G	0.393	-1.513139e-04	0.008265124	377.2013	2.538345e-01	2.492295e-01	0.9854047	0.9845575	0.984573	0.00638537063915199
1395	16	rs4170308	32471861	0	G	A	0.364	-6.141375e-03	0.008853154	377.4432	2.539902e-01	2.490517e-01	0.4883684	0.4866058	0.4872641	0.311252444951595
1397	16	rs4171932	34308360	0	G	A	0.361	-8.274751e-03	0.008970947	377.6281	2.554486e-01	2.503091e-01	0.3570051	0.3554702	0.3564952	0.447325579725238
1399	16	rs4172915	35662190	0	G	A	0.363	-9.660219e-03	0.00898348	377.7799	2.575591e-01	2.524438e-01	0.2830215	0.2820017	0.2834203	0.548180571625207
1401	16	rs4173902	37352817	0	C	G	0.38	-5.958814e-03	0.008866047	377.4286	2.536371e-01	2.485112e-01	0.5020001	0.500031	0.5006837	0.299296196342144
1403	16	rs4175608	39182488	0	A	G	0.38	-5.754355e-03	0.008953511	377.4092	2.536028e-01	2.484293e-01	0.5208753	0.518889	0.5195095	0.283266236401127
1405	16	rs4177651	40683274	0	A	G	0.386	-3.152616e-03	0.00885224	377.2655	2.530854e-01	2.480583e-01	0.7219678	0.7198704	0.7202767	0.141482171674356
1407	16	rs4182243	46052656	0	A	G	0.462	-2.854007e-03	0.009162407	377.2508	2.532283e-01	2.474688e-01	0.7556265	0.7527098	0.7533049	0.121692819672968
1409	16	rs4183448	47197448	0	C	A	0.462	-2.167701e-03	0.009124785	377.2303	2.535763e-01	2.476708e-01	0.8123702	0.8091711	0.809725	0.0902460161054037
1411	16	rs4186744	51442133	0	G	C	0.47	-1.109700e-03	0.009090841	377.2091	2.549477e-01	2.485549e-01	0.9029204	0.8999754	0.9002089	0.0443505346970427
1413	16	rs3696661	51676702	0	G	A	0.468	-2.405349e-03	0.009097146	377.2368	2.547434e-01	2.483904e-01	0.7916334	0.7894372	0.7897244	0.101475890653501
1415	16	rs6163640	53441204	0	A	C	0.47	-3.044327e-03	0.009074456	377.2582	2.548470e-01	2.484519e-01	0.7374765	0.735478	0.7357893	0.132251814106316
1417	16	rs4189277	57292483	0	G	A	0.468	-2.591466e-03	0.009088451	377.2426	2.548493e-01	2.483130e-01	0.7757192	0.7734208	0.7737347	0.110295459102601
1419	16	rs4194417	62797732	0	G	A	0.463	-2.693138e-03	0.009001247	377.2467	2.546396e-01	2.482882e-01	0.7649811	0.762724	0.7630496	0.116349294607303
1421	16	rs4197150	66296558	0	G	C	0.463	-4.193514e-03	0.008984455	377.3109	2.553580e-01	2.490069e-01	0.6409889	0.6394769	0.6398511	0.193149491090369
1423	16	rs4197715	67263247	1	C	A	0.469	-3.420919e-03	0.008911399	377.2758	2.544576e-01	2.482634e-01	0.7013167	0.6991873	0.6995652	0.154085819405089
1425	16	rs4198737	69011458	0	G	A	0.462	-5.590831e-03	0.008949021	377.3976	2.548070e-01	2.488047e-01	0.5325773	0.5307432	0.5313158	0.273617348401837
1427	16	rs4200124	70694896	0	G	A	0.488	-2.382697e-03	0.008770723	377.2373	2.564694e-01	2.509194e-01	0.7860517	0.7880704	0.7886194	0.104548888710833
1429	16	rs4201998	72511025	0	A	G	0.488	-2.382697e-03	0.008770723	377.2373	2.564694e-01	2.509194e-01	0.7860517	0.7880704	0.7886194	0.104548888710833
1431	16	rs4211664	82781462	0	G	C	0.466	-2.107452e-03	0.00872881	377.2306	2.538834e-01	2.490276e-01	0.8093688	0.8082993	0.8084695	0.0918535410477364
1433	16	rs3680665	84553438	0	G	C	0.466	-2.107452e-03	0.00872881	377.2306	2.538834e-01	2.490276e-01	0.8093688	0.8082993	0.8084695	0.0918535410477364
1435	16	rs4212102	85097188	0	A	G	0.465	-1.298676e-03	0.0086967	377.2125	2.538414e-01	2.489990e-01	0.8813858	0.8802925	0.8804065	0.054833950684871
1437	16	rs4213268	86462200	0	A	G	0.47	-1.663519e-03	0.008622851	377.22	2.537564e-01	2.489820e-01	0.8471419	0.8460472	0.8461889	0.0720438373371228
1439	16	rs4214396	87498775	0	A	C	0.471	-2.047229e-03	0.008578902	377.2299	2.537075e-01	2.489748e-01	0.8115383	0.8104105	0.8105832	0.0906909791203767
1441	16	rs3712360	93538106	1	G	A	0.448	-6.652954e-03	0.008099624	377.5387	2.557970e-01	2.526451e-01	0.4120242	0.4112936	0.4125069	0.385077275185776
1443	16	rs3696981	97395508	0	A	G	0.433	-5.643724e-03	0.007686406	377.4718	2.526925e-01	2.507216e-01	0.4633257	0.4619183	0.4627148	0.334113609447985
1445	17	rs4136382	3388912	0	G	A	0.415	-6.729679e-03	0.00769403	377.5814	2.392691e-01	2.354489e-01	0.3824015	0.3832015	0.3899135	0.417480412838288
1447	17	rs13482843	4044735	0	G	A	0.415	-6.729679e-03	0.00769403	377.5814	2.392691e-01	2.354489e-01	0.3824015	0.3832015	0.3899135	0.417480412838288
1449	17	rs13482845	4593482	0	A	G	0.416	-7.311033e-03	0.007758007	377.642	2.381686e-01	2.341789e-01	0.3466932	0.3477347	0.3547959	0.460054676461396
1451	17	UT_17_3.221024	6039015	0	C	A	0.416	-7.311033e-03	0.007758007	377.642	2.381686e-01	2.341789e-01	0.3466932	0.3477347	0.3547959	0.460054676461396
1453	17	rs3662575	9973581	0	A	G	0.433	-2.449369e-03	0.008060459	377.2485	2.478308e-01	2.432874e-01	0.7614173	0.7583619	0.7627669	0.118377259897299
1455	17	rs3662820	12315222	1	G	A	0.439	4.393569e-04	0.008152203	377.202	2.552810e-01	2.503311e-01	0.9570524	0.9671895	0.9682005	0.0190642833225815
1457	17	rs3726555	16402642	0	G	C	0.495	9.241780e-03	0.008487367	377.7982	2.498537e-01	2.440416e-01	0.2770082	0.2745151	0.2762942	0.557507374754896
1459	17	rs13482899	17624343	0	A	G	0.495	9.241780e-03	0.008487367	377.7982	2.498537e-01	2.440416e-01	0.2770082	0.2745151	0.2762942	0.557507374754896
1461	17	rs13482914	20845796	0	A	C	0.498	8.934397e-03	0.008566871	377.7491	2.515113e-01	2.452650e-01	0.297767	0.2951925	0.2967141	0.526123434562449
1463	17	rs3696835	22681054	0	A	G	0.5	-7.816263e-03	0.008516109	377.6262	2.504482e-01	2.442965e-01	0.3593912	0.3565491	0.3582233	0.444432561167586
1465	17	rs3719497	25502497	0	A	G	0.492	1.228099e-02	0.008388395	378.2772	2.521401e-01	2.463255e-01	0.1441451	0.1423847	0.1440814	0.841200116224998
1467	17	rs6397584	27451464	0	A	C	0.483	1.125242e-02	0.008408031	378.1011	2.469488e-01	2.411109e-01	0.1817332	0.1797192	0.1820415	0.740565726188458
1469	17	rs3693494	29780123	0	A	G	0.489	1.217511e-02	0.008409005	378.254	2.509911e-01	2.450016e-01	0.1486156	0.1467616	0.1485403	0.827935600815526
1471	17	rs3682923	35834132	1	A	G	0.488	7.944740e-03	0.008725565	377.6193	2.506415e-01	2.447168e-01	0.3632248	0.3604608	0.3620219	0.43982450669431
1473	17	rs6298471	36547465	0	G	A	0.486	8.375390e-03	0.008736145	377.6645	2.512853e-01	2.452053e-01	0.3384176	0.3357378	0.3372104	0.470547058800511
1475	17	rs6390174	38990979	0	G	A	0.488	7.658094e-03	0.008703814	377.5919	2.504445e-01	2.443658e-01	0.379586	0.3767055	0.3783557	0.420689813723327
1477	17	rs3702604	40954832	0	G	A	0.485	6.958674e-03	0.008700677	377.5244	2.499245e-01	2.439111e-01	0.4244176	0.4213933	0.4232129	0.372206614816892
1479	17	rs13482997	43824636	0	C	G	0.483	5.687926e-03	0.008556398	377.4249	2.504484e-01	2.446144e-01	0.5066758	0.5035365	0.5051602	0.295269838115974
1481	17	rs13483016	49557881	0	G	A	0.456	3.008720e-03	0.008615992	377.2634	2.518208e-01	2.468117e-01	0.7271632	0.7242697	0.7251401	0.138368107840728
1483	17	rs3700227	52611561	0	G	A	0.457	5.531408e-03	0.00874979	377.4033	2.507928e-01	2.455389e-01	0.5277149	0.5248976	0.5261541	0.277600643369919
1485	17	rs6272475	53482715	0	A	G	0.456	1.874873e-03	0.008786778	377.2247	2.531720e-01	2.478200e-01	0.8311684	0.8282495	0.8287527	0.0803109764789156
1487	17	rs3714226	55270111	0	A	C	0.497	-5.867430e-04	0.008521451	377.2042	2.532579e-01	2.477177e-01	0.9451474	0.9378959	0.9390938	0.02450045602549
1489	17	rs13483055	60319945	0	G	A	0.498	-1.244529e-03	0.008468334	377.2101	2.576076e-01	2.521099e-01	0.8832523	0.8934206	0.8956913	0.0539152229833996
1491	17	gnf17.064.100	62762288	0	G	A	0.5	7.906040e-04	0.008360416	377.2047	2.561582e-01	2.509264e-01	0.9247183	0.933198	0.9344505	0.0339905476806378
1493	17	rs3727008	67734196	0	G	A	0.483	-4.096303e-03	0.007908037	377.336	2.446628e-01	2.402667e-01	0.6048149	0.6035792	0.6091563	0.218377518254087
1495	17	rs3660112	70594166	0	C	A	0.485	-6.301833e-03	0.008321563	377.4898	2.451772e-01	2.400843e-01	0.4494234	0.4473523	0.4512413	0.34734431904126
1497	17	rs3675634	71241465	0	G	A	0.488	-5.198791e-03	0.00835106	377.3966	2.454220e-01	2.401842e-01	0.5340282	0.5318431	0.536502	0.272435808924585
1499	17	rs3691628	72399641	0	G	A	0.495	-3.859945e-03	0.008313597	377.3106	2.478634e-01	2.428907e-01	0.6427478	0.6398304	0.6431377	0.191959401187623
1501	17	rs13483103	74204833	0	C	A	0.424	2.088894e-03	0.00858713	377.2273	2.596842e-01	2.540776e-01	0.807958	0.8191607	0.8229076	0.0926112145253215
1503	17	rs6229946	75191195	0	C	A	0.427	1.996196e-03	0.008613198	377.2246	2.596964e-01	2.540285e-01	0.8168698	0.8287249	0.8325893	0.0878471596825651
1505	17	rs3663088	77048875	0	A	G	0.425	1.550943e-03	0.00859289	377.215	2.585881e-01	2.528772e-01	0.8568789	0.8680569	0.8709833	0.0670805512133122
1507	17	gnf17.082.284	80952261	0	G	A	0.439	-1.742098e-03	0.008213172	377.2247	2.510819e-01	2.463727e-01	0.8321536	0.8283162	0.8298859	0.0797965036665471
1509	17	gnf17.083.842	82509468	0	G	A	0.479	-3.676415e-03	0.007957355	377.3097	2.490098e-01	2.440453e-01	0.644379	0.6413099	0.6436747	0.190858621469346
1511	17	rs13483135	83478059	0	A	G	0.494	5.918592e-03	0.007824505	377.4899	2.490888e-01	2.441858e-01	0.4499452	0.4473105	0.4490269	0.346840376862081
1513	17	rs13483144	85885972	0	C	A	0.489	-7.441394e-03	0.007799237	377.6596	2.500382e-01	2.450753e-01	0.3407307	0.3382812	0.3397689	0.46758873452743
1515	17	rs4231720	86810006	0	A	G	0.492	-7.028313e-03	0.007792965	377.611	2.493261e-01	2.444228e-01	0.3677869	0.3652806	0.3669054	0.434403743719564
1517	17	rs13483157	88888507	0	A	G	0.482	-7.649777e-03	0.007760241	377.69	2.519095e-01	2.472091e-01	0.3249794	0.3227771	0.32397	0.488144167482274
1519	17	rs6288047	91579093	0	A	G	0.474	-4.728346e-03	0.007624221	377.3952	2.505692e-01	2.464852e-01	0.5355763	0.5332593	0.5342074	0.271178649372786
1521	17	rs6397044	93194831	0	A	G	0.473	-4.816998e-03	0.007649112	377.4013	2.505690e-01	2.464820e-01	0.5293018	0.5269845	0.5279382	0.276296629098212
1523	17	rs3706382	94131011	0	A	T	0.473	-4.816998e-03	0.007649112	377.4013	2.505690e-01	2.464820e-01	0.5293018	0.5269845	0.5279382	0.276296629098212
1525	18	rs3689558	8042688	0	A	G	0.383	2.979549e-03	0.008241319	377.2661	2.549636e-01	2.511369e-01	0.7179316	0.718631	0.7192321	0.143916930629016
1527	18	rs3660245	9273599	0	T	A	0.384	2.484861e-03	0.008257242	377.2461	2.545121e-01	2.506609e-01	0.7636589	0.7642944	0.7647336	0.117100582428076
1529	18	rs4231742	11084830	0	G	A	0.387	2.353593e-03	0.008333167	377.2406	2.547897e-01	2.508291e-01	0.7777879	0.7788586	0.7793627	0.109138817429375
1531	18	rs13483212	12110689	0	C	G	0.392	1.112270e-03	0.008342384	377.2099	2.538554e-01	2.498680e-01	0.8940166	0.895061	0.8952447	0.0486544171979654
1533	18	mCV23617245	14530552	0	G	A	0.396	-1.369390e-03	0.008317618	377.215	2.527459e-01	2.487644e-01	0.8693315	0.8679853	0.8681495	0.0608145835425134
1535	18	rs6361186	15008159	0	G	A	0.413	4.845519e-03	0.008311513	377.3719	2.536624e-01	2.495703e-01	0.5603039	0.5589383	0.5594496	0.251576354611524
1537	18	gnf18.021.931	24442754	0	A	G	0.462	-2.794394e-03	0.008086258	377.2621	2.519482e-01	2.467765e-01	0.7298864	0.7269062	0.7277919	0.136744728499102
1539	18	gnf18.022.796	25311399	0	C	A	0.463	-3.614820e-03	0.008159122	377.3006	2.528477e-01	2.475372e-01	0.6580304	0.6556419	0.6562174	0.181754042180457
1541	18	rs13483263	26441506	0	A	G	0.462	-2.941284e-03	0.00819492	377.2666	2.530238e-01	2.477024e-01	0.7198907	0.7174916	0.7179942	0.14273343688848
1543	18	rs13483271	28957810	0	G	A	0.483	-2.576058e-03	0.008425053	377.2491	2.532139e-01	2.472416e-01	0.7599813	0.7567585	0.757456	0.119197093780691
1545	18	rs3722973	30935680	1	A	G	0.494	-5.389468e-03	0.008645548	377.3969	2.547138e-01	2.486482e-01	0.5334702	0.5315656	0.5321449	0.272889835540407
1547	18	rs3718586	33132187	0	A	G	0.495	-5.895830e-03	0.008673524	377.4333	2.558114e-01	2.494917e-01	0.497145	0.4956447	0.4962828	0.303516924112737
1549	18	rs3725637	34428558	0	A	C	0.5	4.939450e-03	0.008637505	377.3661	2.545128e-01	2.482721e-01	0.5678104	0.565708	0.5662575	0.245796657211275
1551	18	rs13483299	36120072	0	A	G	0.5	-3.305509e-04	0.00859553	377.2021	2.550560e-01	2.488564e-01	0.9693475	0.9649698	0.9651463	0.0135205054279149
1553	18	rs3664831	37294231	0	C	A	0.498	-1.141763e-04	0.008597762	377.2014	2.553503e-01	2.490561e-01	0.9894127	0.9842718	0.984374	0.00462251937660656
1555	18	rs3699816	39313732	0	A	G	0.498	4.185949e-03	0.008284794	377.3309	2.517173e-01	2.458927e-01	0.6137199	0.6105321	0.6116982	0.2120297943956
1557	18	rs3676196	42923810	0	G	A	0.494	-5.653490e-04	0.008227088	377.203	2.556407e-01	2.502434e-01	0.9452562	0.9521072	0.9527273	0.024450465388905
1559	18	mCV24106092	49031661	0	A	C	0.491	9.100248e-04	0.008013516	377.2084	2.526886e-01	2.474387e-01	0.9096555	0.9043639	0.9054868	0.0411230502899426
1561	18	rs13483368	54451905	0	A	C	0.494	2.110641e-03	0.008010891	377.2371	2.511588e-01	2.460469e-01	0.7923536	0.7884839	0.7900919	0.10108096454941
1563	18	rs3683378	55685229	0	C	G	0.498	7.301942e-03	0.007948529	377.6258	2.459877e-01	2.411572e-01	0.3589562	0.3567604	0.3595749	0.444958541000519
1565	18	rs6328845	57804214	0	G	A	0.486	1.670401e-03	0.007972671	377.2241	2.511060e-01	2.464304e-01	0.8341764	0.8303459	0.8318857	0.0787421011058139
1567	18	rs3720827	63290216	0	G	A	0.474	8.699921e-03	0.008001229	377.796	2.501496e-01	2.451813e-01	0.2776973	0.2753931	0.2769597	0.556428342794941
1569	18	rs3691542	66474868	0	A	G	0.485	1.250890e-02	0.008040967	378.4153	2.477737e-01	2.427142e-01	0.1207626	0.1191708	0.1211447	0.918067545255619
1571	18	rs3658163	68661313	0	T	A	0.485	1.189740e-02	0.008098675	378.2847	2.502211e-01	2.447363e-01	0.1427821	0.1409951	0.1428013	0.845326234846222
1573	18	rs13483426	70123704	0	C	A	0.483	1.317689e-02	0.008182607	378.5021	2.490130e-01	2.435045e-01	0.1082886	0.1067411	0.1086262	0.965417260989534
1575	18	rs6161154	71450022	0	A	G	0.485	1.264023e-02	0.00816776	378.4032	2.493227e-01	2.436803e-01	0.1226946	0.1210246	0.1229149	0.911174550898175
1577	18	rs13483436	73432362	0	G	A	0.483	1.093016e-02	0.008115836	378.1126	2.494572e-01	2.438361e-01	0.17899	0.1769626	0.1788439	0.747171231959408
1579	18	rs13459193	74736176	0	A	G	0.482	1.239695e-02	0.008233741	378.3388	2.511249e-01	2.458738e-01	0.1331309	0.131452	0.133185	0.875721132038487
1581	18	rs13483446	76660820	0	A	G	0.485	1.626484e-02	0.008256468	379.1397	2.579609e-01	2.525274e-01	0.04969007	0.04894771	0.05049711	1.30373039144943
1583	18	rs3706601	77469962	1	A	G	0.472	1.651813e-02	0.008074056	379.2934	2.541926e-01	2.490623e-01	0.04157541	0.0407955	0.04224681	1.38116345924952
1585	18	rs13483466	82240605	0	A	G	0.491	2.243823e-03	0.007704775	377.2408	2.579937e-01	2.546730e-01	0.7710645	0.7783553	0.7821733	0.112909291440041
1587	18	mCV24836796	85520123	0	A	G	0.488	2.919952e-04	0.007303186	377.2021	2.513150e-01	2.488257e-01	0.968132	0.9662013	0.9664059	0.0140654247542962
1589	18	rs13483482	86102991	0	C	A	0.488	2.919952e-04	0.007303186	377.2021	2.513150e-01	2.488257e-01	0.968132	0.9662013	0.9664059	0.0140654247542962
1591	19	rs3671671	4419702	0	C	A	0.441	-1.303453e-02	0.007518209	378.7068	2.471634e-01	2.434722e-01	0.08391182	0.08268267	0.08451015	1.07617685920454
1593	19	rs3713033	5029790	0	G	A	0.438	-1.378215e-02	0.007660848	378.8221	2.486215e-01	2.447126e-01	0.07293749	0.07177918	0.07350166	1.13704918615393
1595	19	CEL.19_5283144	5494236	0	C	G	0.438	-1.378215e-02	0.007660848	378.8221	2.486215e-01	2.447126e-01	0.07293749	0.07177918	0.07350166	1.13704918615393
1597	19	rs6236348	6211818	0	A	G	0.438	-1.378215e-02	0.007660848	378.8221	2.486215e-01	2.447126e-01	0.07293749	0.07177918	0.07350166	1.13704918615393
1599	19	rs13483525	10444043	0	G	A	0.442	-1.012976e-02	0.007967939	378.013	2.512927e-01	2.469406e-01	0.2045231	0.2025848	0.2041261	0.689257633202049
1601	19	UT_19_10.709331	10714324	0	A	G	0.436	-1.012713e-02	0.008018231	378.0018	2.535084e-01	2.490610e-01	0.207487	0.205716	0.207173	0.683009108615163
1603	19	CEL.19_12595293	13325499	0	A	G	0.445	-6.704029e-03	0.008052868	377.5496	2.532071e-01	2.488682e-01	0.4057351	0.4038141	0.4046802	0.39175742000844
1605	19	rs13483540	15465855	1	G	A	0.48	1.786546e-04	0.008005647	377.2014	2.535758e-01	2.492598e-01	0.9822095	0.9819775	0.9819916	0.00779586965704627
1607	19	rs6223359	18525319	0	G	A	0.483	1.030381e-03	0.008108755	377.2096	2.533141e-01	2.485869e-01	0.8989632	0.8968585	0.8970764	0.0462580862023111
1609	19	rs6372656	21843202	0	A	C	0.491	-4.031147e-03	0.008133299	377.3218	2.584389e-01	2.538660e-01	0.620486	0.62335	0.6251805	0.207268013023171
1611	19	rs6309315	23586847	0	A	G	0.492	7.131463e-03	0.008225434	377.5699	2.641089e-01	2.591516e-01	0.3865789	0.3904594	0.3942621	0.412761854041674
1613	19	rs6293693	26086372	0	A	T	0.488	7.624997e-03	0.008268511	377.6175	2.655639e-01	2.605031e-01	0.3571203	0.3615158	0.3658381	0.447185462247973
1615	19	UT_19_29.979736	30239224	0	A	G	0.486	6.079283e-04	0.007847678	377.2041	2.537451e-01	2.494907e-01	0.9383004	0.9389957	0.9390664	0.0276580985332994
1617	19	rs13459194	32049010	0	A	C	0.492	1.511948e-04	0.007981683	377.2013	2.537213e-01	2.493145e-01	0.9848984	0.9856045	0.9856191	0.00660856807616295
1619	19	rs6237466	32363371	0	A	T	0.492	1.511948e-04	0.007981683	377.2013	2.537213e-01	2.493145e-01	0.9848984	0.9856045	0.9856191	0.00660856807616295
1621	19	rs3710829	38168496	0	A	G	0.488	-5.622932e-03	0.007367695	377.4937	2.454798e-01	2.424814e-01	0.4459035	0.4443568	0.4468736	0.35075911875889
1623	19	rs3656289	42412737	0	A	G	0.497	-7.943661e-03	0.007417459	377.7767	2.450442e-01	2.419932e-01	0.2849882	0.2833127	0.2856266	0.545173121679136
1625	19	rs3023496	48137866	0	A	G	0.498	-1.460356e-02	0.007597828	379.0498	2.501016e-01	2.467079e-01	0.05546822	0.05450448	0.05608211	1.25595577060181
1627	19	mCV23069572	52801832	0	G	A	0.48	1.725508e-02	0.007621779	379.7229	2.225378e-01	2.193048e-01	0.02423597	0.02471991	0.02741229	1.61553959375772
1629	19	rs6304326	53438118	0	A	C	0.477	2.083644e-02	0.007621552	380.8927	2.265081e-01	2.231977e-01	0.006601088	0.00658416	0.007541991	2.18038447757114
1631	19	rs13483682	55161641	0	C	G	0.477	2.032255e-02	0.007416558	380.8647	2.128603e-01	2.100696e-01	0.006479203	0.0067927	0.008182558	2.18847841295501
1633	19	rs6211533	56992409	0	A	C	0.494	1.507010e-02	0.007065009	379.3917	2.102189e-01	2.077767e-01	0.03366619	0.03633876	0.04213267	1.47280602990242
1635	19	rs6191324	59321829	0	G	A	0.46	-1.476047e-02	0.00717351	379.2823	2.232055e-01	2.212102e-01	0.04042	0.04133481	0.04497903	1.39340369082071
1637	19	UT_4_59.889271	60081646	0	C	A	0.459	-1.539729e-02	0.007132017	379.4909	2.220731e-01	2.201615e-01	0.03158746	0.03235771	0.03555745	1.50048529502977
1639	23	rs13483712	9552353	2	G	A	0.497	3.063930e-04	0.007823697	377.202	2.514402e-01	2.491471e-01	0.9687851	0.9681335	0.9681731	0.0137725493009479
1641	23	CEL.X_8334947	10003225	0	A	G	0.5	-1.954730e-03	0.007842632	377.2325	2.513004e-01	2.488533e-01	0.8033289	0.8023163	0.8025092	0.095106608880291
1643	23	CEL.X_9031623	10699901	0	A	G	0.5	1.954730e-03	0.007842632	377.2325	2.513004e-01	2.488533e-01	0.8033289	0.8023163	0.8025092	0.095106608880291
1645	23	rs13483724	36008084	0	A	C	0.489	-7.136508e-03	0.0094769	377.481	2.609922e-01	2.559914e-01	0.4519679	0.4543936	0.4568356	0.344892408878698
1647	23	gnfX.023.543	38899708	0	G	C	0.476	-5.718563e-03	0.009636228	377.3735	2.608851e-01	2.552074e-01	0.5532954	0.5571772	0.5595659	0.257042940418273
1649	23	gnfX.026.801	42224689	0	T	A	0.471	-5.540045e-03	0.009725342	377.3595	2.610683e-01	2.551126e-01	0.5693071	0.5735957	0.5760011	0.244653399937629
1651	23	rs13483731	42452847	0	G	A	0.471	-5.540045e-03	0.009725342	377.3595	2.610683e-01	2.551126e-01	0.5693071	0.5735957	0.5760011	0.244653399937629
1653	23	rs13483746	50423971	0	G	A	0.471	-3.298028e-03	0.009992421	377.253	2.597272e-01	2.528293e-01	0.7415719	0.7473454	0.7489615	0.129846735047691
1655	23	gnfX.035.350	50932421	0	T	A	0.468	-1.814129e-03	0.009958328	377.217	2.574012e-01	2.504688e-01	0.8555609	0.8587412	0.8591541	0.0677490713448516
1657	23	rs13483750	51374755	0	A	G	0.468	-1.814129e-03	0.009958328	377.217	2.574012e-01	2.504688e-01	0.8555609	0.8587412	0.8591541	0.0677490713448516
1659	23	CEL.X_44311522	51965594	0	A	G	0.474	-2.694334e-03	0.01016653	377.2349	2.587451e-01	2.512643e-01	0.7911616	0.7950693	0.7957992	0.101734799915447
1661	23	rs13483756	52951019	0	A	C	0.474	-2.694334e-03	0.01016653	377.2349	2.587451e-01	2.512643e-01	0.7911616	0.7950693	0.7957992	0.101734799915447
1663	23	rs13483761	56215893	0	G	A	0.476	-1.814004e-03	0.01027646	377.216	2.579397e-01	2.503418e-01	0.8599948	0.8632001	0.863557	0.0655041747310061
1665	23	gnfX.044.260	60822990	0	A	T	0.476	-1.366190e-02	0.0107261	378.0096	2.633465e-01	2.547158e-01	0.2036747	0.2035337	0.2053858	0.691062914705256
1667	23	rs13483777	61175347	0	A	G	0.477	-8.738095e-03	0.01072728	377.5353	2.570245e-01	2.484403e-01	0.4159145	0.4136703	0.414528	0.380995938591028
1669	23	rs13483781	62375833	0	G	A	0.477	-8.738095e-03	0.01072728	377.5353	2.570245e-01	2.484403e-01	0.4159145	0.4136703	0.414528	0.380995938591028
1671	23	rs13483783	63644435	0	G	A	0.477	-8.738095e-03	0.01072728	377.5353	2.570245e-01	2.484403e-01	0.4159145	0.4136703	0.414528	0.380995938591028
1673	23	rs13483786	64615641	0	C	A	0.477	-8.738095e-03	0.01072728	377.5353	2.570245e-01	2.484403e-01	0.4159145	0.4136703	0.414528	0.380995938591028
1675	23	rs3157124	71441040	0	G	A	0.473	-9.549210e-03	0.01083419	377.5916	2.579615e-01	2.491420e-01	0.378753	0.3768617	0.377797	0.42164391854697
1677	23	rs13483825	74207541	0	A	G	0.47	-7.062842e-03	0.01091096	377.4129	2.567236e-01	2.478977e-01	0.5178828	0.5152313	0.5159148	0.285768512595028
1679	23	CEL.X_68179178	76622179	0	G	A	0.451	-1.277342e-03	0.01126394	377.2084	2.576270e-01	2.482623e-01	0.9097825	0.9038972	0.904292	0.0410624212393332
1681	23	rs13483844	78701528	0	G	A	0.451	-1.277342e-03	0.01126394	377.2084	2.576270e-01	2.482623e-01	0.9097825	0.9038972	0.904292	0.0410624212393332
1683	23	CEL.X_72627341	81071649	0	A	G	0.453	-2.757428e-03	0.01125591	377.2327	2.569404e-01	2.475652e-01	0.8066291	0.8016645	0.8022614	0.0933261144118907
1685	23	rs13483858	82200955	0	G	A	0.453	-2.757428e-03	0.01125591	377.2327	2.569404e-01	2.475652e-01	0.8066291	0.8016645	0.8022614	0.0933261144118907
1687	23	rs13483862	83024501	0	A	G	0.453	-2.757428e-03	0.01125591	377.2327	2.569404e-01	2.475652e-01	0.8066291	0.8016645	0.8022614	0.0933261144118907
1689	23	CEL.X_75125049	83574158	0	A	T	0.453	-2.757428e-03	0.01125591	377.2327	2.569404e-01	2.475652e-01	0.8066291	0.8016645	0.8022614	0.0933261144118907
1691	23	rs13483868	84597187	0	A	G	0.453	-2.673775e-03	0.01123241	377.2313	2.564674e-01	2.471841e-01	0.8119987	0.8061422	0.8069637	0.0904446660584287
1693	23	rs3725966	85498566	0	G	A	0.453	-2.673775e-03	0.01123241	377.2313	2.564674e-01	2.471841e-01	0.8119987	0.8061422	0.8069637	0.0904446660584287
1695	23	CEL.X_77780392	86229492	0	G	A	0.466	-1.332609e-03	0.01123015	377.209	2.574691e-01	2.483543e-01	0.9056151	0.9005256	0.9008585	0.043056344777707
1697	23	rs13483877	86948528	0	G	A	0.466	-1.332609e-03	0.01123015	377.209	2.574691e-01	2.483543e-01	0.9056151	0.9005256	0.9008585	0.043056344777707
1699	23	rs13483884	93904871	0	G	A	0.465	-6.663514e-04	0.01118495	377.2033	2.578084e-01	2.488011e-01	0.9525301	0.9476464	0.9478153	0.0211212917076071
1701	23	gnfX.080.189	96183176	0	A	G	0.434	-4.091132e-03	0.01092349	377.2746	2.521317e-01	2.438034e-01	0.7082564	0.7015689	0.7046065	0.14980949238518
1703	23	rs13483894	96499053	0	G	A	0.434	-4.091132e-03	0.01092349	377.2746	2.521317e-01	2.438034e-01	0.7082564	0.7015689	0.7046065	0.14980949238518
1705	23	CEL.X_89752158	98348578	1	C	G	0.433	-2.602680e-03	0.01098097	377.2317	2.536717e-01	2.453177e-01	0.8127923	0.8046546	0.8071346	0.0900204193359318
1707	23	CEL.X_91222960	99819380	0	A	G	0.434	4.305549e-03	0.01092376	377.2683	2.668907e-01	2.582910e-01	0.6937315	0.7139572	0.7216339	0.15880858520987
1709	23	gnfX.084.751	100832043	0	A	G	0.434	4.305549e-03	0.01092376	377.2683	2.668907e-01	2.582910e-01	0.6937315	0.7139572	0.7216339	0.15880858520987
1711	23	rs13483921	103659886	0	A	G	0.425	-6.088923e-03	0.01076529	377.3652	2.484930e-01	2.402811e-01	0.5720502	0.5667949	0.5718511	0.242565858223812
1713	23	rs13483926	106088410	0	G	A	0.43	-3.419289e-03	0.01076103	377.2548	2.522671e-01	2.439172e-01	0.7508799	0.7433453	0.746706	0.124429520969652
1715	23	CEL.X_100299803	108895446	0	A	T	0.428	-3.340410e-03	0.01077575	377.2522	2.525082e-01	2.441867e-01	0.756764	0.7492957	0.752419	0.121039535926056
1717	23	rs13483937	110605911	0	C	G	0.431	-2.616581e-03	0.01071851	377.2335	2.533495e-01	2.450562e-01	0.8072929	0.7991426	0.8018559	0.0929688670438726
1719	23	rs13483941	111517912	0	C	G	0.431	-2.616581e-03	0.01071851	377.2335	2.533495e-01	2.450562e-01	0.8072929	0.7991426	0.8018559	0.0929688670438726
1721	23	rs6342003	112547782	0	A	G	0.433	-4.124129e-03	0.01068824	377.2789	2.517782e-01	2.435753e-01	0.6998544	0.6933681	0.6965377	0.15499230263394
1723	23	rs13483971	119804730	0	G	A	0.431	-2.115667e-03	0.0105915	377.2231	2.541274e-01	2.460989e-01	0.8417996	0.8340817	0.8359858	0.0747912849527316
1725	23	CEL.X_112904656	121573629	0	G	A	0.431	-2.115667e-03	0.0105915	377.2231	2.541274e-01	2.460989e-01	0.8417996	0.8340817	0.8359858	0.0747912849527316
1727	23	CZECH.X_116527625	126386464	0	A	C	0.431	-2.115667e-03	0.0105915	377.2231	2.541274e-01	2.460989e-01	0.8417996	0.8340817	0.8359858	0.0747912849527316
1729	23	rs6205221	130295703	0	G	C	0.431	-5.016856e-03	0.01017585	377.3253	2.526444e-01	2.453736e-01	0.6223332	0.6182648	0.6196793	0.205977029817082
1731	23	rs13483997	132113511	0	A	T	0.425	-2.905687e-03	0.01005421	377.2447	2.532066e-01	2.462382e-01	0.7727636	0.767915	0.7692434	0.111953342973839
1733	23	rs13484004	133775534	0	G	A	0.424	-3.584736e-03	0.01000186	377.2673	2.530225e-01	2.461276e-01	0.7202708	0.7160368	0.7172583	0.142504191298448
1735	23	rs3702256	134949218	0	G	A	0.428	2.804098e-03	0.009751358	377.2393	2.599977e-01	2.535937e-01	0.7738665	0.7824363	0.7850547	0.111333953159455
1737	23	CEL.X_125736335	135729173	0	A	T	0.43	1.957326e-03	0.009660991	377.2198	2.583096e-01	2.519845e-01	0.8395733	0.8467326	0.8482593	0.075941381246196
1739	23	rs3697198	136216658	0	A	C	0.43	1.957326e-03	0.009660991	377.2198	2.583096e-01	2.519845e-01	0.8395733	0.8467326	0.8482593	0.075941381246196
1741	23	rs13484024	138007018	0	A	G	0.43	3.162938e-03	0.009394582	377.254	2.603379e-01	2.545230e-01	0.7365771	0.7450185	0.7482458	0.132781787379332
1743	23	CEL.X_143595976	153708524	0	G	A	0.456	-5.221567e-03	0.008375268	377.3973	2.480829e-01	2.440182e-01	0.5334243	0.5311085	0.5330327	0.272927204027603
1745	23	gnfX.141.820	161585622	0	C	A	0.447	-9.792434e-04	0.008140012	377.2089	2.511503e-01	2.475296e-01	0.9043196	0.9010817	0.9020717	0.0436780562652975
1747	23	CEL.X_154048891	164079037	0	G	A	0.45	-2.648879e-03	0.007819954	377.2594	2.495280e-01	2.462052e-01	0.7350287	0.732906	0.7341304	0.133695703081401
1749	23	CEL.X_155542834	165430168	0	G	A	0.451	-2.669497e-03	0.007768698	377.2611	2.493501e-01	2.460856e-01	0.731352	0.7292674	0.7305579	0.135873546621986
1751	23	gnfX.146.867	166686631	0	G	A	0.451	-1.260950e-03	0.007637274	377.2152	2.503902e-01	2.473915e-01	0.8689638	0.8667513	0.8676429	0.060998315366879
