# Supplementary material for: Combinatorial multiomic analysis from a pedigree of Sox10Dom Hirschsprung mice identifies multiple high confidence candidate modifiers of Enteric Nervous System development
Source: PLoS Comput Biol. 2026 Jul 6;22(7):e1014424. doi: 10.1371/journal.pcbi.1014424 (PMC13372245; doi:10.1371/journal.pcbi.1014424)
Supplement: S8 Table — (CSV) [file pcbi.1014424.s016.csv]

	Chrom	rs	Position	n_miss	allele1	allele0	af	beta	se	logl_H1	l_remle	l_mle	p_wald	p.val_unadj	p_score	p.val
1	1	rs3683945	3197400	0	G	A	0.462	4.367301e-03	0.01032499	290.3129	2.615856e-01	2.556224e-01	0.6726528	0.6691009	0.6706325	0.172209045661519
3	1	rs6269442	3492195	0	G	A	0.462	4.367301e-03	0.01032499	290.3129	2.615856e-01	2.556224e-01	0.6726528	0.6691009	0.6706325	0.172209045661519
5	1	rs13475701	4526088	0	G	C	0.464	6.693997e-03	0.01030356	290.4354	2.610214e-01	2.549109e-01	0.516467	0.5131392	0.514773	0.286957422790557
7	1	rs3716083	9023832	0	A	G	0.462	7.310220e-03	0.0102145	290.4807	2.608363e-01	2.548782e-01	0.4748294	0.4716194	0.4732594	0.323462398684435
9	1	rs3722996	11269352	0	C	A	0.462	8.655154e-03	0.01020412	290.5851	2.614073e-01	2.548896e-01	0.397097	0.393875	0.3955695	0.401103393944345
11	1	rs13475729	12882165	0	A	G	0.46	6.890681e-03	0.01030829	290.4481	2.614031e-01	2.547347e-01	0.5044262	0.5008996	0.5025957	0.297202364168901
13	1	rs3671256	16278641	0	T	A	0.464	6.964429e-03	0.01043162	290.4479	2.593693e-01	2.523053e-01	0.5049572	0.501129	0.5039374	0.296745430973519
15	1	rs13475750	19473729	0	G	A	0.453	1.011511e-02	0.01026035	290.7121	2.580149e-01	2.509720e-01	0.3251157	0.3219393	0.3247682	0.487962057699411
17	1	rs6404446	20784226	0	A	C	0.455	1.055135e-02	0.01026967	290.7541	2.579490e-01	2.509599e-01	0.3051629	0.3020771	0.3048651	0.515468266603992
19	1	mCV23695025	22168404	0	G	A	0.457	7.643618e-03	0.01023257	290.5031	2.544085e-01	2.475907e-01	0.4557374	0.4530461	0.4585588	0.341285329663916
21	1	rs6173215	22740997	0	G	A	0.458	7.022464e-03	0.01030358	290.4567	2.557823e-01	2.488154e-01	0.4961195	0.4929171	0.4979701	0.304413702663547
23	1	mCV24784983	25227218	0	C	A	0.432	5.212809e-03	0.01046798	290.3482	2.617247e-01	2.547378e-01	0.6189166	0.614864	0.6167291	0.208367868912101
25	1	rs6166266	25891880	0	C	A	0.43	4.769437e-03	0.01052974	290.3267	2.609857e-01	2.539890e-01	0.6509587	0.646583	0.6490371	0.186446564321325
27	1	rs3677683	27264311	0	G	A	0.43	4.769437e-03	0.01052974	290.3267	2.609857e-01	2.539890e-01	0.6509587	0.646583	0.6490371	0.186446564321325
29	1	rs4137502	30830773	0	A	G	0.43	4.769437e-03	0.01052974	290.3267	2.609857e-01	2.539890e-01	0.6509587	0.646583	0.6490371	0.186446564321325
31	1	rs3707642	32511500	0	A	C	0.419	6.361079e-03	0.01035695	290.4132	2.605325e-01	2.537999e-01	0.5396242	0.5358929	0.5380278	0.267908582182501
33	1	rs3681732	34131057	2	G	A	0.411	1.010075e-02	0.01047851	290.6904	2.593804e-01	2.531812e-01	0.335957	0.3329166	0.3350884	0.473716305520215
35	1	rs3683997	35878973	0	A	G	0.417	7.257484e-03	0.01044458	290.4646	2.541772e-01	2.485456e-01	0.4877586	0.4856832	0.4908546	0.31179506452777
37	1	rs4222295	38996207	0	A	G	0.47	5.296427e-03	0.01015666	290.3593	2.613696e-01	2.564720e-01	0.6024759	0.5996835	0.6007726	0.220060320879815
39	1	gnf01.036.770	39973796	0	A	G	0.455	2.473433e-03	0.0100658	290.2526	2.614893e-01	2.571756e-01	0.8060856	0.8033422	0.8043549	0.0936188370612849
41	1	rs13475834	42464146	0	C	A	0.479	1.035853e-02	0.009937584	290.7681	2.573269e-01	2.536369e-01	0.2982024	0.2957897	0.2978737	0.525488865569268
43	1	CEL.1_44668113	44324967	0	G	A	0.479	1.853198e-03	0.01026869	290.2386	2.629169e-01	2.579575e-01	0.8569221	0.8538819	0.8545729	0.0670586565807123
45	1	rs13475847	45912374	0	G	A	0.481	1.180594e-03	0.01025081	290.2287	2.635400e-01	2.585601e-01	0.9083977	0.9052773	0.905755	0.0417239740544303
47	1	rs13475851	47481218	0	G	A	0.485	6.899113e-03	0.01036709	290.445	2.560024e-01	2.508274e-01	0.5063255	0.5038632	0.5075256	0.295570199750406
49	1	CEL.1_49993068	49623477	0	A	G	0.485	6.899113e-03	0.01036709	290.445	2.560024e-01	2.508274e-01	0.5063255	0.5038632	0.5075256	0.295570199750406
51	1	rs3724092	50240045	0	A	C	0.485	6.899113e-03	0.01036709	290.445	2.560024e-01	2.508274e-01	0.5063255	0.5038632	0.5075256	0.295570199750406
53	1	rs13475866	51398699	0	A	C	0.487	5.209105e-03	0.01020437	290.3533	2.564147e-01	2.514536e-01	0.610145	0.6077745	0.6118741	0.214566943322673
55	1	rs6322485	63257133	0	A	T	0.449	-2.917058e-03	0.009824201	290.2641	2.679646e-01	2.641165e-01	0.7667576	0.7706775	0.772736	0.115341910654633
57	1	rs6288543	68510382	0	A	T	0.472	7.098385e-03	0.009962489	290.4777	2.566591e-01	2.517882e-01	0.4767799	0.4742303	0.4771817	0.321682061789398
59	1	rs13475919	72973981	0	C	A	0.479	-7.680068e-03	0.009824584	290.5293	2.563243e-01	2.521472e-01	0.4350826	0.4327491	0.4353869	0.36142828484125
61	1	rs3713616	74441562	0	A	G	0.485	-5.310335e-03	0.009800451	290.3697	2.567634e-01	2.527077e-01	0.5883833	0.5862601	0.5892509	0.230339662288446
63	1	gnf01.075.385	77904629	0	G	A	0.479	-3.889123e-03	0.009702414	290.303	2.581004e-01	2.541637e-01	0.6888628	0.6865894	0.689157	0.161867267404828
65	1	rs13475939	78687714	0	G	A	0.475	-2.646343e-03	0.009538474	290.2609	2.600662e-01	2.562313e-01	0.7816612	0.779138	0.7806903	0.106981444962551
67	1	rs3723062	85981894	0	A	G	0.479	5.161161e-03	0.01018396	290.35	2.529337e-01	2.480147e-01	0.6127246	0.6122818	0.6200595	0.212734683027299
69	1	UT_1_89.100476	87198790	0	G	C	0.479	5.161161e-03	0.01018396	290.35	2.529337e-01	2.480147e-01	0.6127246	0.6122818	0.6200595	0.212734683027299
71	1	rs6268443	93382587	0	G	A	0.485	1.260298e-02	0.0104254	290.9391	2.386966e-01	2.329449e-01	0.2277977	0.2309378	0.2418414	0.642450665166273
73	1	CEL.1_103251925	103350336	0	A	T	0.47	2.210167e-02	0.01096887	292.2438	2.439622e-01	2.360938e-01	0.04492782	0.04431679	0.04726913	1.34748465385166
75	1	CEL.1_105423103	105501703	0	A	G	0.47	2.210167e-02	0.01096887	292.2438	2.439622e-01	2.360938e-01	0.04492782	0.04431679	0.04726913	1.34748465385166
77	1	rs3685919	109631744	0	A	G	0.466	1.883507e-02	0.01114176	291.6455	2.435045e-01	2.355896e-01	0.09211852	0.09150436	0.09608804	1.03565304813938
79	1	rs13476050	110611715	0	T	A	0.466	1.883507e-02	0.01114176	291.6455	2.435045e-01	2.355896e-01	0.09211852	0.09150436	0.09608804	1.03565304813938
81	1	rs3726043	111757576	0	G	A	0.466	1.883507e-02	0.01114176	291.6455	2.435045e-01	2.355896e-01	0.09211852	0.09150436	0.09608804	1.03565304813938
83	1	mCV24201027	115730203	0	A	G	0.462	1.080483e-02	0.01115931	290.689	2.469899e-01	2.390797e-01	0.333817	0.3336023	0.343337	0.476491550166672
85	1	rs3674655	117350031	0	C	G	0.479	1.165550e-02	0.01112663	290.7672	2.449764e-01	2.367743e-01	0.295816	0.2962088	0.3065504	0.528978339724565
87	1	rs3695581	118740485	0	A	G	0.479	1.165550e-02	0.01112663	290.7672	2.449764e-01	2.367743e-01	0.295816	0.2962088	0.3065504	0.528978339724565
89	1	rs3678634	120607495	0	A	T	0.468	1.280075e-02	0.0111296	290.8768	2.424007e-01	2.343482e-01	0.2511253	0.2523253	0.2627203	0.60010953142531
91	1	rs3717360	123000666	1	G	A	0.464	1.138719e-02	0.01117511	290.7376	2.451260e-01	2.370980e-01	0.3091496	0.3096821	0.320097	0.509831311086196
93	1	rs3694822	123845105	0	A	C	0.462	1.187197e-02	0.01116092	290.7828	2.437415e-01	2.355360e-01	0.2884363	0.2894237	0.3003718	0.539950084113365
95	1	rs6228473	126627261	0	A	G	0.458	6.018329e-03	0.01116643	290.3686	2.533542e-01	2.453518e-01	0.5903661	0.5876252	0.597972	0.228878588525171
97	1	rs13476119	134210713	0	G	A	0.47	2.097992e-03	0.01106979	290.2417	2.618108e-01	2.539961e-01	0.8498283	0.8410164	0.8459565	0.0706688106327211
99	1	rs8250053	135155923	0	T	A	0.472	5.927342e-03	0.01088984	290.3717	2.542087e-01	2.466943e-01	0.5866962	0.5837902	0.5923452	0.231586724676758
101	1	gnf01.137.841	138199952	0	G	A	0.468	-3.945927e-03	0.01062304	290.2837	2.755042e-01	2.688738e-01	0.7106016	0.724523	0.7312004	0.148373818982367
103	1	rs13476141	140533792	0	G	A	0.466	-4.799204e-03	0.01059436	290.3144	2.781267e-01	2.714649e-01	0.6509251	0.6665836	0.6752854	0.186468981521071
105	1	rs6382880	142521500	0	T	A	0.466	-4.799204e-03	0.01059436	290.3144	2.781267e-01	2.714649e-01	0.6509251	0.6665836	0.6752854	0.186468981521071
107	1	rs13476152	144112659	1	G	A	0.466	-4.700766e-03	0.01059234	290.3106	2.778428e-01	2.711839e-01	0.6575599	0.673069	0.6815653	0.182064679257133
109	1	rs3672697	145181359	0	A	G	0.466	-4.799204e-03	0.01059436	290.3144	2.781267e-01	2.714649e-01	0.6509251	0.6665836	0.6752854	0.186468981521071
111	1	rs13476208	162025682	0	C	A	0.483	-8.605936e-03	0.009452768	290.6106	2.884012e-01	2.846087e-01	0.3634376	0.3777869	0.3923681	0.439570144095142
113	1	rs13476229	169305174	0	A	G	0.428	-3.400882e-03	0.009559917	290.281	2.716367e-01	2.671021e-01	0.7223175	0.7304441	0.7350291	0.141271863110959
115	1	rs8245216	171241019	0	A	G	0.436	4.942024e-04	0.009685728	290.2233	2.637010e-01	2.587082e-01	0.9593453	0.9541755	0.9548335	0.0180250477894515
117	1	rs3707910	172490621	0	A	G	0.43	1.917834e-03	0.009677561	290.2423	2.612500e-01	2.561859e-01	0.8430626	0.8389598	0.840993	0.0741401764723052
119	1	rs3700831	176015516	0	G	A	0.434	3.630526e-03	0.009650679	290.2938	2.581819e-01	2.530781e-01	0.7070761	0.7040432	0.7076778	0.15053384216987
121	1	rs6157620	183561853	0	A	G	0.408	7.054887e-03	0.009526697	290.4943	2.494791e-01	2.447409e-01	0.4596339	0.4602172	0.4680329	0.337587947694814
123	1	mCV22849619	186884747	0	G	A	0.385	-5.059430e-03	0.0095656	290.3552	2.744724e-01	2.706207e-01	0.5973075	0.6052306	0.6115576	0.223802032066648
125	1	rs3667164	188687652	0	G	C	0.366	-3.816273e-04	0.009441986	290.2223	2.633162e-01	2.603260e-01	0.9677905	0.9703593	0.9706084	0.0142186453166982
127	1	rs13476300	190298622	0	C	G	0.368	-1.325485e-03	0.009410912	290.231	2.642991e-01	2.620321e-01	0.8880997	0.8907905	0.8919626	0.0515382766433292
129	1	rs13476313	194161590	0	A	T	0.379	-3.141929e-04	0.009019428	290.2222	2.620090e-01	2.602499e-01	0.9722376	0.9737154	0.9739225	0.012227587173475
131	1	mCV24145570	195308492	0	A	G	0.391	3.596310e-03	0.008818984	290.3046	2.551724e-01	2.534736e-01	0.6837582	0.6836201	0.6867086	0.165097452331789
133	2	rs3674936	20371737	0	G	A	0.462	-4.276070e-03	0.008105951	290.3616	2.615964e-01	2.615442e-01	0.5982756	0.5966977	0.5973919	0.22309870901061
135	2	rs13476439	38111118	0	A	G	0.443	6.950602e-03	0.009566236	290.485	2.687125e-01	2.644083e-01	0.4681316	0.4679326	0.4694496	0.329632041969276
137	2	rs13476454	41284152	0	G	A	0.44	8.842994e-03	0.009707099	290.6338	2.725529e-01	2.679992e-01	0.3631389	0.3638803	0.3664724	0.439927226299294
139	2	rs13476467	44401773	0	A	C	0.432	8.103566e-04	0.0100036	290.225	2.646805e-01	2.595734e-01	0.9354984	0.9343895	0.9344714	0.0289569509451207
141	2	rs13476472	45693226	0	G	A	0.428	-3.828640e-03	0.009946874	290.2949	2.676836e-01	2.625834e-01	0.700616	0.7018415	0.7027552	0.154519948901904
143	2	rs6265423	47164611	0	G	C	0.43	-4.194392e-03	0.009952667	290.3092	2.686937e-01	2.634062e-01	0.6737825	0.6756057	0.6768504	0.17148027304046
145	2	CEL.2_50605053	50645061	0	A	G	0.428	-6.042101e-03	0.01009256	290.3991	2.703302e-01	2.648949e-01	0.549909	0.5513534	0.5530889	0.259709172446959
147	2	rs3725341	51465695	0	G	A	0.428	-6.466487e-03	0.01004155	290.427	2.707617e-01	2.653168e-01	0.5201543	0.521526	0.5233995	0.283867806945362
149	2	rs13476503	53183609	0	A	G	0.423	-5.032694e-03	0.009982953	290.3469	2.697866e-01	2.645513e-01	0.614593	0.6166386	0.6183281	0.211412390514209
151	2	rs3718711	56535815	0	A	G	0.481	1.062713e-02	0.009705333	290.8236	2.660634e-01	2.614291e-01	0.2745278	0.2725115	0.2740992	0.561413670247508
153	2	rs3672719	58189569	0	G	C	0.498	2.298193e-02	0.009631445	293.0584	2.667087e-01	2.623419e-01	0.01773431	0.01722141	0.01855183	1.75118570423303
155	2	rs13476553	66967900	0	A	G	0.5	2.064642e-02	0.009932281	292.3821	2.604366e-01	2.550423e-01	0.03861263	0.0376466	0.03944811	1.41327061651665
157	2	rs4136610	70151530	0	A	G	0.498	-1.534519e-02	0.0101456	291.3704	2.577697e-01	2.519046e-01	0.1316081	0.1295743	0.1320326	0.880717380653311
159	2	rs3664661	71598563	0	G	A	0.498	1.523204e-02	0.009993085	291.3881	2.572120e-01	2.515529e-01	0.1286458	0.1266667	0.1291584	0.890604387973643
161	2	CEL.2_73370728	73476561	0	C	A	0.498	-1.755862e-02	0.009973441	291.7752	2.622333e-01	2.562361e-01	0.07947896	0.07794399	0.0800307	1.09974782436565
163	2	gnf02.076.311	77655002	0	A	T	0.485	-1.471901e-02	0.01028479	291.2511	2.567597e-01	2.498419e-01	0.1535762	0.1513089	0.1540983	0.813676082543693
165	2	CEL.2_79237503	79343443	0	A	G	0.483	-1.106539e-02	0.01032705	290.8008	2.587527e-01	2.515763e-01	0.2849287	0.2817973	0.2844402	0.545263803397004
167	2	rs3722345	80615687	0	G	A	0.483	-1.106539e-02	0.01032705	290.8008	2.587527e-01	2.515763e-01	0.2849287	0.2817973	0.2844402	0.545263803397004
169	2	rs3667007	82106117	0	A	G	0.485	-1.070076e-02	0.01038929	290.7571	2.588223e-01	2.515305e-01	0.3039658	0.3007242	0.3033986	0.517175277268936
171	2	rs8273639	84772334	0	C	A	0.494	-1.540028e-02	0.01052439	291.2968	2.658447e-01	2.583055e-01	0.1445811	0.1425277	0.1445485	0.839888475382985
173	2	rs3689658	85678723	0	A	G	0.491	-1.394501e-02	0.01053606	291.1022	2.657205e-01	2.581217e-01	0.1868015	0.1844873	0.1863941	0.728619640744537
175	2	rs13476621	87353090	0	G	A	0.492	-1.377167e-02	0.01058818	291.0725	2.649137e-01	2.572574e-01	0.1945121	0.192064	0.1939831	0.711053377372823
177	2	rs13476639	92826810	0	G	A	0.494	-1.378771e-02	0.01052263	291.0855	2.633847e-01	2.557898e-01	0.1912404	0.1886856	0.1907128	0.718420356601373
179	2	rs6316774	96893883	0	A	G	0.494	-1.420886e-02	0.01059647	291.1261	2.635009e-01	2.559368e-01	0.181108	0.1786311	0.1806712	0.742062365372753
181	2	rs13476666	101323040	0	C	A	0.494	-1.468824e-02	0.01060377	291.1855	2.660615e-01	2.584705e-01	0.1671681	0.1649976	0.1669553	0.776846593617929
183	2	rs13476689	107465137	0	A	T	0.487	8.392842e-03	0.01028806	290.5584	2.611017e-01	2.539955e-01	0.4153613	0.4118349	0.4137818	0.381573969956443
185	2	rs4138562	114379883	0	A	G	0.468	2.998297e-03	0.01047435	290.264	2.648031e-01	2.573307e-01	0.7749109	0.7708088	0.7716656	0.110748230219991
187	2	rs8279354	119166741	0	A	C	0.472	1.438035e-03	0.01041611	290.232	2.656472e-01	2.581858e-01	0.8902996	0.8853543	0.8860071	0.0504638217466608
189	2	rs3658927	120944865	0	A	G	0.472	1.438035e-03	0.01041611	290.232	2.656472e-01	2.581858e-01	0.8902996	0.8853543	0.8860071	0.0504638217466608
191	2	rs3723643	122318583	0	A	T	0.472	1.438035e-03	0.01041611	290.232	2.656472e-01	2.581858e-01	0.8902996	0.8853543	0.8860071	0.0504638217466608
193	2	rs6228179	123467289	0	A	T	0.466	-3.842530e-05	0.0105488	290.2216	2.671660e-01	2.597683e-01	0.9970964	0.997756	0.9977697	0.00126285175436909
195	2	rs6401493	125297773	0	A	G	0.485	-2.238729e-03	0.009976678	290.2449	2.693306e-01	2.632613e-01	0.8226232	0.8289475	0.8307126	0.0847990464802597
197	2	rs3661596	130144815	0	A	G	0.485	-1.386070e-03	0.009852616	290.2305	2.677589e-01	2.618426e-01	0.8882301	0.8939086	0.894928	0.0514745137086062
199	2	rs3665528	131013908	0	G	A	0.487	-2.649759e-03	0.009815037	290.2555	2.703111e-01	2.643624e-01	0.7873955	0.7945339	0.7970054	0.10380707155081
201	2	rs4223511	131993535	0	G	A	0.487	-2.649759e-03	0.009815037	290.2555	2.703111e-01	2.643624e-01	0.7873955	0.7945339	0.7970054	0.10380707155081
203	2	CEL.2_168586738	168523620	0	A	G	0.404	5.912472e-03	0.008644496	290.4549	2.521781e-01	2.510686e-01	0.4946039	0.4945879	0.4981311	0.305742463506865
205	2	rs3726974	169841980	0	C	A	0.402	6.264537e-03	0.00868022	290.4812	2.516253e-01	2.505227e-01	0.4711185	0.4711822	0.4749139	0.326869841441741
207	2	rs13476917	171389029	0	G	A	0.406	1.051596e-02	0.008699925	290.9526	2.508862e-01	2.495586e-01	0.227848	0.2266042	0.2296662	0.642354779206948
209	2	rs6187766	179522759	0	A	G	0.398	2.132761e-02	0.008702317	293.2129	2.554562e-01	2.546235e-01	0.01490564	0.01444755	0.01569396	1.82664937202979
211	2	rs3679483	180126255	1	A	G	0.398	2.176207e-02	0.0086943	293.341	2.598650e-01	2.591337e-01	0.01292061	0.01249802	0.01364742	1.88871698220934
213	3	rs13476950	3785418	0	A	G	0.394	6.731129e-03	0.009365467	290.4634	2.383390e-01	2.350469e-01	0.4729528	0.4868448	0.5084403	0.325182199055808
215	3	rs13476953	4362510	0	G	A	0.392	7.754944e-03	0.009430397	290.5367	2.347909e-01	2.314307e-01	0.4116313	0.427311	0.4507547	0.38549160937011
217	3	rs13476957	5629121	0	C	A	0.392	7.754944e-03	0.009430397	290.5367	2.347909e-01	2.314307e-01	0.4116313	0.427311	0.4507547	0.38549160937011
219	3	rs6248752	12100965	0	G	C	0.4	1.342639e-02	0.009663869	291.1224	2.198186e-01	2.156245e-01	0.1659047	0.1795218	0.2004493	0.780141310448504
221	3	rs13476985	14887895	0	A	G	0.394	1.615026e-02	0.009699828	291.5271	2.157898e-01	2.116781e-01	0.09710262	0.1061294	0.1210246	1.01276905190258
223	3	rs3659988	16450289	0	G	A	0.398	2.251277e-02	0.009696378	292.7532	2.012622e-01	1.970594e-01	0.02100951	0.02443962	0.03096989	1.67758407642688
225	3	rs13477019	23824919	0	A	T	0.404	2.209073e-02	0.01013802	292.485	2.104201e-01	2.053867e-01	0.03021958	0.03337023	0.040064	1.51971157589871
227	3	rs3715834	26639540	0	G	A	0.404	2.289223e-02	0.01010262	292.6573	2.066323e-01	2.013960e-01	0.02426628	0.02730697	0.03367062	1.61499679553867
229	3	rs3660588	30328765	0	G	A	0.4	2.714724e-02	0.01025092	293.5759	2.053281e-01	1.992526e-01	0.0085794	0.009594982	0.01240705	2.06654308345673
231	3	rs13477043	31480577	0	A	G	0.402	2.608300e-02	0.0101797	293.3612	2.063414e-01	2.003295e-01	0.01095708	0.01221684	0.01556334	1.96030516746189
233	3	gnf03.030.222	33313826	0	G	A	0.402	2.558234e-02	0.01021092	293.2049	2.036510e-01	1.975242e-01	0.01283659	0.01458028	0.01875452	1.89155032991747
235	3	rs6246699	36309107	0	G	A	0.392	2.406311e-02	0.01000576	292.9189	1.966195e-01	1.906788e-01	0.01686709	0.02019949	0.0268537	1.77295983774013
237	3	rs6274061	38889885	1	A	G	0.396	2.439845e-02	0.01009281	292.9593	1.982668e-01	1.922348e-01	0.01631201	0.01928693	0.02538538	1.78749252098767
239	3	rs6324747	40032479	0	G	A	0.408	2.528250e-02	0.01019363	293.1907	2.130794e-01	2.065920e-01	0.01375634	0.01481661	0.0181101	1.86149709874861
241	3	rs13477083	43525953	1	G	A	0.403	2.520241e-02	0.01020824	293.1728	2.153843e-01	2.089466e-01	0.01419166	0.01512	0.01826482	1.84796680209892
243	3	CEL.3_45598106	45597095	0	A	G	0.404	2.491957e-02	0.01020149	293.1089	2.152006e-01	2.087886e-01	0.01523484	0.01625909	0.019602	1.81716210248377
245	3	rs13477097	48327701	0	A	G	0.406	2.366467e-02	0.01016314	292.8548	2.189028e-01	2.126105e-01	0.02064506	0.02174196	0.02549602	1.68518385061291
247	3	rs6335414	53017859	0	G	A	0.464	5.938891e-03	0.009635196	290.402	2.424625e-01	2.370068e-01	0.5381804	0.5481041	0.5699597	0.269072122861461
249	3	rs4223969	55049340	0	C	A	0.447	1.564772e-02	0.009861977	291.4125	2.187577e-01	2.129772e-01	0.1137885	0.1227618	0.138469	0.943901627562314
251	3	rs13477138	59876710	0	A	C	0.443	1.533481e-02	0.009808229	291.3831	2.205891e-01	2.141827e-01	0.1191461	0.1274815	0.1429489	0.923920168812278
253	3	rs13477143	60940733	0	G	A	0.443	1.533481e-02	0.009808229	291.3831	2.205891e-01	2.141827e-01	0.1191461	0.1274815	0.1429489	0.923920168812278
255	3	rs13477154	63639938	0	A	G	0.434	1.005335e-02	0.0100628	290.7052	2.376521e-01	2.311493e-01	0.3186835	0.3253615	0.342121	0.496640421761461
257	3	rs13477178	69744854	0	C	A	0.436	8.021882e-03	0.01054431	290.5065	2.451451e-01	2.377026e-01	0.4474709	0.4503751	0.4656609	0.349235202538799
259	3	rs6198234	70015850	0	G	A	0.436	8.021882e-03	0.01054431	290.5065	2.451451e-01	2.377026e-01	0.4474709	0.4503751	0.4656609	0.349235202538799
261	3	rs13477217	78699856	0	G	A	0.432	9.149682e-03	0.01057704	290.5865	2.412773e-01	2.336504e-01	0.3877991	0.3929348	0.4105065	0.411393203162128
263	3	rs13477218	79927965	0	G	A	0.432	7.335679e-03	0.01051862	290.4581	2.436635e-01	2.362464e-01	0.4861687	0.4916137	0.5110898	0.31321300488152
265	3	rs13477224	81360226	0	G	A	0.434	5.255741e-03	0.01072847	290.3412	2.507467e-01	2.434888e-01	0.6246221	0.6248019	0.6393356	0.204382653890235
267	3	rs13477233	83479331	0	A	G	0.442	4.369712e-03	0.01054657	290.308	2.529395e-01	2.459185e-01	0.6789734	0.677593	0.6903053	0.168147239651023
269	3	rs3719390	85418436	0	C	A	0.44	-4.473665e-03	0.01058726	290.2953	2.821786e-01	2.752826e-01	0.6729677	0.7011024	0.7171379	0.172005779830109
271	3	rs6376008	86661247	0	A	G	0.442	-4.122859e-03	0.01056174	290.2852	2.799883e-01	2.733605e-01	0.696588	0.7213242	0.7348902	0.157024011328646
273	3	rs13477251	88854680	0	A	G	0.457	-1.883312e-03	0.01012065	290.2347	2.719101e-01	2.662630e-01	0.8525207	0.8712893	0.8783997	0.0692950671312031
275	3	rs3726226	99031461	0	A	G	0.487	-4.706695e-03	0.01022437	290.3293	2.565438e-01	2.503678e-01	0.6456519	0.6425325	0.648045	0.190001566610545
277	3	rs3162061	100719693	0	G	A	0.489	-4.271964e-03	0.01034629	290.3085	2.566252e-01	2.503715e-01	0.6800177	0.6767263	0.68286	0.167479783010988
279	3	rs4138887	102689164	0	A	T	0.489	-4.558258e-03	0.01053674	290.3167	2.551981e-01	2.484665e-01	0.6656555	0.6627452	0.6710054	0.17675047527068
281	3	rs13477309	105470404	0	G	A	0.479	-6.185751e-03	0.01060943	290.3932	2.539347e-01	2.470417e-01	0.560364	0.5579907	0.5655329	0.251529773285535
283	3	rs3702359	107129193	0	A	C	0.479	-6.185751e-03	0.01060943	290.3932	2.539347e-01	2.470417e-01	0.560364	0.5579907	0.5655329	0.251529773285535
285	3	rs13477321	109192406	0	G	A	0.489	-4.173045e-03	0.01044945	290.3032	2.560469e-01	2.489410e-01	0.6899553	0.6861569	0.6944328	0.161179044903584
287	3	rs3676545	110256311	0	A	G	0.487	-2.254686e-03	0.01040929	290.247	2.602959e-01	2.532329e-01	0.8286856	0.8216418	0.8272407	0.0816102077894304
289	3	rs3698700	112233831	0	T	A	0.483	-8.332185e-04	0.01034962	290.226	2.640472e-01	2.569183e-01	0.9358951	0.925507	0.9281242	0.0287728265228101
291	3	gnf03.119.970	116542909	0	A	G	0.464	-5.306985e-03	0.01017091	290.3576	2.511607e-01	2.442856e-01	0.6022622	0.6020628	0.6144772	0.220214393755498
293	3	rs3708412	117654238	0	A	G	0.472	-6.131816e-03	0.009872489	290.4119	2.479343e-01	2.413600e-01	0.5350709	0.5372693	0.5515057	0.271588667626151
295	3	CEL.3_120379605	120019881	0	G	A	0.475	-3.930645e-03	0.009866182	290.3017	2.538307e-01	2.474078e-01	0.6906617	0.68901	0.699771	0.160734626721297
297	3	rs13477385	125111194	0	A	C	0.47	-1.812414e-02	0.009580159	292.0077	2.472779e-01	2.414693e-01	0.05961067	0.05875448	0.06160115	1.22467599684746
299	3	rs3671119	126413661	0	A	G	0.458	-1.660440e-02	0.009671215	291.6874	2.422595e-01	2.365747e-01	0.08717685	0.08686453	0.09112857	1.05959882759103
301	3	rs3670168	128292534	0	C	A	0.451	-1.667105e-02	0.009612663	291.7098	2.376652e-01	2.318812e-01	0.08404016	0.08448984	0.08971656	1.07551312943302
303	3	rs13477404	130369996	0	A	G	0.464	-1.799857e-02	0.009639584	291.9433	2.353152e-01	2.296182e-01	0.0629928	0.06350894	0.06823457	1.20070908703792
305	3	rs13477408	131638868	0	G	A	0.464	-1.933561e-02	0.009632863	292.2058	2.321948e-01	2.266784e-01	0.04574566	0.04635996	0.05062804	1.33965010219771
307	3	rs3676039	136217610	0	G	A	0.428	-1.083473e-02	0.009256493	290.8747	2.303126e-01	2.258135e-01	0.2428589	0.2530714	0.2714039	0.61464597639904
309	3	rs6407142	143057878	0	G	A	0.408	-1.300471e-02	0.008990348	291.2393	2.315850e-01	2.276830e-01	0.1492224	0.1536806	0.1640544	0.826165979368706
311	3	rs3657112	148365541	0	G	A	0.404	-1.311900e-02	0.008786218	291.3167	2.356297e-01	2.320730e-01	0.1366008	0.1388881	0.1464124	0.864546757209624
313	3	rs13477487	150155110	0	C	A	0.404	-1.436749e-02	0.008775355	291.5418	2.355698e-01	2.320208e-01	0.1027731	0.1041794	0.110272	0.988120543417893
315	3	rs13477494	151564320	0	G	A	0.408	-1.352410e-02	0.008647241	291.4388	2.440467e-01	2.406393e-01	0.119025	0.118697	0.1228991	0.924361809853452
317	3	rs13477506	154839655	0	A	G	0.394	-1.169203e-02	0.008542797	291.1468	2.402298e-01	2.377798e-01	0.1722791	0.1737386	0.1800952	0.763767405693131
319	3	CEL.3_159340478	158710906	0	C	A	0.46	3.221060e-03	0.008542069	290.2899	2.504727e-01	2.492442e-01	0.7064168	0.7117211	0.7203997	0.150938980918969
321	4	rs3695715	3722677	0	A	G	0.385	5.974415e-03	0.009346523	290.4275	2.628188e-01	2.592107e-01	0.523241	0.5211097	0.5218437	0.281298233001607
323	4	gnf04.002.008	5086429	0	A	C	0.385	5.974415e-03	0.009346523	290.4275	2.628188e-01	2.592107e-01	0.523241	0.5211097	0.5218437	0.281298233001607
325	4	gnf04.002.599	5679248	0	A	G	0.385	5.974415e-03	0.009346523	290.4275	2.628188e-01	2.592107e-01	0.523241	0.5211097	0.5218437	0.281298233001607
327	4	rs3660863	7200288	0	G	A	0.381	7.026557e-03	0.009427718	290.5013	2.628724e-01	2.591453e-01	0.4567509	0.4544695	0.4553889	0.340320588223594
329	4	UT_4_10.84692	10899088	0	G	A	0.436	2.214044e-03	0.009571476	290.2481	2.658639e-01	2.608994e-01	0.8172485	0.8178958	0.8182382	0.0876458678626998
331	4	rs13477568	13837845	0	G	A	0.436	1.412206e-03	0.009674858	290.2319	2.659240e-01	2.607901e-01	0.8840596	0.8857699	0.8860853	0.0535184554862458
333	4	rs6287606	18118213	0	G	A	0.434	7.245719e-04	0.009656289	290.2242	2.656113e-01	2.602776e-01	0.9402429	0.9421019	0.9422513	0.026759937355139
335	4	CEL.4_19508304	19581203	0	A	T	0.434	7.245719e-04	0.009656289	290.2242	2.656113e-01	2.602776e-01	0.9402429	0.9421019	0.9422513	0.026759937355139
337	4	rs13477596	20739673	0	G	A	0.426	2.336767e-03	0.009771757	290.2487	2.687331e-01	2.629017e-01	0.8111873	0.8159087	0.8172953	0.0908788572995654
339	4	gnf04.019.134	22379371	3	A	C	0.427	2.041207e-03	0.009795714	290.2422	2.681180e-01	2.623282e-01	0.8350955	0.8393779	0.8404617	0.0782638565506236
341	4	rs3701432	29263236	0	A	C	0.434	-9.298826e-03	0.009786955	290.6762	2.553497e-01	2.494185e-01	0.3429212	0.3403217	0.3437758	0.464805665195897
343	4	rs3663744	30984140	0	G	A	0.434	-8.248416e-03	0.009832456	290.5757	2.538374e-01	2.477538e-01	0.402289	0.4000218	0.404765	0.395461842409135
345	4	rs3674908	32209744	0	G	A	0.453	-1.283947e-02	0.01001308	291.0438	2.482623e-01	2.417462e-01	0.2008774	0.1997142	0.204958	0.697068921426956
347	4	rs13477643	34982748	0	G	A	0.47	-1.220238e-02	0.0102892	290.9234	2.465529e-01	2.394447e-01	0.2367159	0.2361254	0.243191	0.625772569910604
349	4	rs3684104	38322919	0	A	G	0.477	-9.364723e-03	0.01030845	290.6342	2.487646e-01	2.413028e-01	0.3644718	0.3636908	0.3725704	0.438336068383511
351	4	rs13477662	39790898	0	A	G	0.477	-9.364723e-03	0.01030845	290.6342	2.487646e-01	2.413028e-01	0.3644718	0.3636908	0.3725704	0.438336068383511
353	4	CEL.4_40541402	40449984	0	A	G	0.475	-8.323653e-03	0.01038787	290.5426	2.492187e-01	2.416386e-01	0.4236895	0.4230242	0.4331943	0.372952298681485
355	4	rs3698283	43184798	0	G	A	0.474	-9.466034e-03	0.01028992	290.6441	2.480938e-01	2.406345e-01	0.358451	0.3579779	0.3672575	0.445570203689506
357	4	rs13477681	46175356	0	A	G	0.475	-5.765844e-03	0.01030531	290.3796	2.528421e-01	2.452140e-01	0.576295	0.5740687	0.5844181	0.239355148389891
359	4	rs3676423	51790364	1	C	A	0.479	-7.913972e-03	0.009921548	290.5409	2.517561e-01	2.452348e-01	0.4257904	0.4242267	0.431065	0.370804134522934
361	4	rs3677770	54719483	0	C	A	0.485	-7.155202e-03	0.009901188	290.4857	2.567657e-01	2.503117e-01	0.4705303	0.4673949	0.471107	0.327412404757237
363	4	rs6239799	56497184	0	A	G	0.485	-7.600655e-03	0.009860179	290.5216	2.561392e-01	2.498408e-01	0.4414916	0.4385682	0.4423677	0.355077555072489
365	4	rs3712541	59835330	0	G	A	0.485	1.925253e-03	0.009944079	290.2379	2.700518e-01	2.641216e-01	0.8466323	0.856911	0.8600096	0.0723051667098997
367	4	rs3690581	62707257	0	G	A	0.491	-1.013385e-03	0.009804012	290.2277	2.632776e-01	2.575372e-01	0.9177526	0.9118295	0.9132762	0.0372743764627078
369	4	rs3711477	86231740	0	G	A	0.479	4.629917e-03	0.009624559	290.3388	2.563895e-01	2.510775e-01	0.6308792	0.6283407	0.633029	0.200053790987004
371	4	rs6209043	89939631	0	C	G	0.481	5.495059e-03	0.009601647	290.3873	2.575731e-01	2.524176e-01	0.5676051	0.5648021	0.5678352	0.245953711008949
373	4	rs13477838	91121265	0	G	A	0.458	-1.292623e-02	0.009693252	291.0955	2.375705e-01	2.323815e-01	0.183512	0.1861456	0.1954263	0.736335531611424
375	4	rs3659791	95947911	0	T	A	0.462	-8.399636e-03	0.009767343	290.5842	2.434813e-01	2.381480e-01	0.390588	0.3944561	0.4072958	0.408281103633517
377	4	rs13477873	101430244	0	G	A	0.466	-1.224950e-02	0.01013878	290.9435	2.418305e-01	2.358989e-01	0.2280621	0.2295407	0.2383916	0.641946881003286
379	4	rs6315002	103049359	0	G	A	0.487	-5.049676e-03	0.01003696	290.3487	2.533278e-01	2.476973e-01	0.6153093	0.614213	0.6223951	0.210906520783646
381	4	rs13477883	103962063	0	C	A	0.489	-5.591756e-03	0.01004779	290.3765	2.519123e-01	2.460093e-01	0.5783314	0.5778594	0.5872444	0.237823227415367
383	4	rs6324470	105978113	0	A	C	0.477	-7.756474e-03	0.01036506	290.5006	2.492639e-01	2.429944e-01	0.4549306	0.4550513	0.4646946	0.342054850234909
385	4	rs6226080	108710855	0	G	A	0.477	-3.634994e-03	0.01040289	290.2846	2.582590e-01	2.517429e-01	0.7270524	0.7226471	0.7280813	0.138434287613092
387	4	rs3709486	111622689	0	G	A	0.475	-2.661380e-03	0.01049468	290.2556	2.602068e-01	2.534982e-01	0.8000078	0.7941565	0.7987282	0.0969057786575003
389	4	rs6381371	116036044	1	G	A	0.477	-2.049283e-03	0.01036974	290.2427	2.617915e-01	2.553025e-01	0.843494	0.8373665	0.840392	0.0739180023174869
391	4	rs3692563	118392047	0	G	A	0.479	-3.444787e-03	0.01034115	290.2791	2.589852e-01	2.523982e-01	0.7393132	0.7345688	0.7394166	0.131171539662101
393	4	rs3675629	121058843	0	C	A	0.474	1.088824e-03	0.01016348	290.2262	2.680208e-01	2.618637e-01	0.9147668	0.9232896	0.924652	0.0386896058038611
395	4	rs13477952	122951885	0	A	G	0.474	1.088824e-03	0.01016348	290.2262	2.680208e-01	2.618637e-01	0.9147668	0.9232896	0.924652	0.0386896058038611
397	4	rs13477959	124195952	0	G	A	0.474	1.088824e-03	0.01016348	290.2262	2.680208e-01	2.618637e-01	0.9147668	0.9232896	0.924652	0.0386896058038611
399	4	rs13477965	126712106	0	G	A	0.457	-9.239679e-03	0.009987841	290.653	2.604734e-01	2.554776e-01	0.3557657	0.3529777	0.3546073	0.448835925332463
401	4	gnf04.123.367	128030098	0	C	A	0.46	-1.225928e-02	0.010119	290.9589	2.650092e-01	2.599615e-01	0.226787	0.2246199	0.2263531	0.644381843915278
403	4	rs6355837	129713374	0	A	C	0.455	-1.261041e-02	0.0101643	290.9952	2.634570e-01	2.584417e-01	0.2158378	0.2135444	0.215339	0.665872494343453
405	4	UT_4_132.137715	133251960	0	C	A	0.47	1.740295e-03	0.009498328	290.2387	2.625595e-01	2.592000e-01	0.8547656	0.8535023	0.8537071	0.0681529643165758
407	4	rs13478002	136674649	0	A	G	0.47	4.488185e-03	0.009288113	290.3395	2.615615e-01	2.582594e-01	0.6293428	0.6272911	0.627902	0.201112731987209
409	4	rs3688566	141570137	0	A	G	0.494	1.011248e-02	0.008974943	290.8585	2.662806e-01	2.629589e-01	0.2608769	0.2590495	0.2607887	0.583564374892428
411	4	rs3719891	142505281	0	A	G	0.494	9.776593e-03	0.008953454	290.8189	2.679038e-01	2.646180e-01	0.2758608	0.2744014	0.276288	0.559310008666224
413	4	rs6230717	147899754	0	C	G	0.489	5.503425e-03	0.008831268	290.4171	2.621857e-01	2.596299e-01	0.5337096	0.5317341	0.5324286	0.272694985336698
415	4	rs13478089	154430058	0	G	A	0.447	8.065266e-03	0.008714922	290.6525	2.607204e-01	2.586941e-01	0.3555778	0.3532283	0.354496	0.449065361420788
417	4	rs13478068	155218171	1	A	G	0.455	6.276729e-03	0.008600091	290.4898	2.599015e-01	2.579465e-01	0.4661348	0.4638981	0.4648856	0.33148847294427
419	4	rs6279100	156183777	0	A	G	0.419	-2.225247e-03	0.008804756	290.2538	2.608849e-01	2.595076e-01	0.8006725	0.7996637	0.7998837	0.096545087570449
421	5	rs13478094	4304152	0	G	A	0.485	1.750774e-03	0.008694059	290.2423	2.612073e-01	2.582586e-01	0.8405603	0.838841	0.8393497	0.0754311257487193
423	5	rs3664617	4468200	0	A	G	0.485	1.750774e-03	0.008694059	290.2423	2.612073e-01	2.582586e-01	0.8405603	0.838841	0.8393497	0.0754311257487193
425	5	rs3714258	12371156	0	G	A	0.487	6.803424e-03	0.008984289	290.5105	2.620193e-01	2.583979e-01	0.4495733	0.4471861	0.4481718	0.347199489269492
427	5	rs3687916	14324113	0	G	A	0.487	4.605582e-03	0.009016864	290.3535	2.601165e-01	2.564682e-01	0.6099376	0.6075606	0.6086526	0.214714593451303
429	5	rs13478133	21614245	0	A	G	0.479	4.351563e-03	0.009577582	290.3264	2.587010e-01	2.539915e-01	0.6499525	0.6471565	0.6495968	0.187118381421265
431	5	rs6349956	24871638	0	A	G	0.477	3.332503e-03	0.009661377	290.2826	2.602706e-01	2.549221e-01	0.7304223	0.7269016	0.7291308	0.136425976137633
433	5	rs13478154	27114401	0	A	G	0.481	1.116857e-03	0.009707377	290.2289	2.631486e-01	2.577814e-01	0.9084914	0.9037732	0.9048639	0.0416791794734177
435	5	rs3696671	27709523	0	A	G	0.481	2.011367e-04	0.009730719	290.222	2.646644e-01	2.593455e-01	0.9835244	0.9783893	0.9786378	0.00721486131260492
437	5	rs3680434	28763026	0	A	C	0.458	-4.794121e-03	0.009826291	290.341	2.529607e-01	2.470846e-01	0.6260363	0.6251407	0.6343586	0.203400483989842
439	5	rs13469943	31077915	0	G	A	0.483	-2.670231e-03	0.009886877	290.2593	2.561219e-01	2.496417e-01	0.7873118	0.7835912	0.7942091	0.10385323942997
441	5	rs3700706	32664422	0	C	A	0.483	-2.670231e-03	0.009886877	290.2593	2.561219e-01	2.496417e-01	0.7873118	0.7835912	0.7942091	0.10385323942997
443	5	rs13459085	34908776	0	C	A	0.487	-3.050056e-03	0.009872614	290.2704	2.554262e-01	2.490859e-01	0.7576109	0.7547591	0.7651641	0.120553785620676
445	5	rs3673363	35518973	0	G	C	0.487	-3.050056e-03	0.009872614	290.2704	2.554262e-01	2.490859e-01	0.7576109	0.7547591	0.7651641	0.120553785620676
447	5	rs6341620	37101560	0	A	G	0.487	-9.176459e-03	0.009999436	290.621	2.345292e-01	2.274145e-01	0.359618	0.3714299	0.3968267	0.444158578604463
449	5	rs6215373	44303618	0	A	G	0.475	-1.430007e-02	0.01025614	291.1516	2.259600e-01	2.183651e-01	0.1644059	0.1726229	0.1909006	0.784082601081457
451	5	rs13478223	45356296	0	A	C	0.479	-1.561848e-02	0.0102798	291.3251	2.231880e-01	2.155037e-01	0.1298792	0.1373954	0.154197	0.886460395104979
453	5	rs3659933	46079471	0	A	C	0.479	-1.561848e-02	0.0102798	291.3251	2.231880e-01	2.155037e-01	0.1298792	0.1373954	0.154197	0.886460395104979
455	5	CEL.5_45872918	47247757	0	C	G	0.481	-1.605011e-02	0.01020614	291.4057	2.227428e-01	2.151318e-01	0.1170151	0.1238236	0.1393258	0.931758091898831
457	5	rs6192958	49346495	0	G	A	0.477	-2.069673e-02	0.01023043	292.2097	2.221074e-01	2.143372e-01	0.04407896	0.04614993	0.05286085	1.35576866078943
459	5	rs3664008	53657080	0	A	G	0.5	3.047553e-02	0.01022517	294.5574	2.200095e-01	2.124830e-01	0.003147792	0.003231962	0.004171295	2.50199397270328
461	5	mCV23125912	55224059	0	G	A	0.485	3.364697e-02	0.010329	295.3369	2.063718e-01	1.983940e-01	0.001271608	0.001381237	0.00201571	2.89564674849482
463	5	CEL.5_56167948	57532726	0	A	G	0.487	3.410415e-02	0.01037518	295.436	2.073965e-01	1.993658e-01	0.001150082	0.0012407	0.001812926	2.93927119366558
465	5	rs6354160	61506436	0	A	G	0.487	3.741966e-02	0.01052748	296.356	2.155286e-01	2.074351e-01	0.0004488879	0.0004605761	0.0006980943	3.34786210106762
467	5	rs6187409	62802059	0	A	G	0.487	3.741966e-02	0.01052748	296.356	2.155286e-01	2.074351e-01	0.0004488879	0.0004605761	0.0006980943	3.34786210106762
469	5	mCV23386455	64189655	0	A	G	0.487	3.741966e-02	0.01052748	296.356	2.155286e-01	2.074351e-01	0.0004488879	0.0004605761	0.0006980943	3.34786210106762
471	5	rs4225248	66662116	0	A	G	0.483	4.202938e-02	0.01050074	298.0201	2.292211e-01	2.212364e-01	8.156027e-05	7.837901e-05	0.0001334381	4.08852134518772
473	5	rs13478309	67147119	0	G	A	0.487	4.114686e-02	0.01052255	297.6634	2.257608e-01	2.180112e-01	0.0001173534	0.0001143594	0.0001893297	3.93050432336536
475	5	gnf05.061.650	67348023	0	G	A	0.487	4.114686e-02	0.01052255	297.6634	2.257608e-01	2.180112e-01	0.0001173534	0.0001143594	0.0001893297	3.93050432336536
477	5	rs6340166	72797039	2	A	G	0.496	-3.344065e-02	0.01054171	295.0875	2.096876e-01	2.021414e-01	0.001692278	0.001811001	0.00254819	2.77152829144557
479	5	rs6161105	74395262	0	G	A	0.498	-2.687946e-02	0.01049219	293.3833	2.107506e-01	2.033340e-01	0.01096948	0.01191549	0.01510919	1.95981395934263
481	5	mCV22996021	76331955	0	T	A	0.5	1.002262e-02	0.01092584	290.6102	2.297312e-01	2.210516e-01	0.3598094	0.3779777	0.4151196	0.443927494923754
483	5	rs3721607	82505407	0	G	A	0.489	-1.587307e-02	0.01096081	291.2052	2.189947e-01	2.106471e-01	0.1487617	0.1607529	0.1845102	0.827508867309565
485	5	rs3667334	83042043	0	C	A	0.489	-1.587307e-02	0.01096081	291.2052	2.189947e-01	2.106471e-01	0.1487617	0.1607529	0.1845102	0.827508867309565
487	5	rs13459087	87092080	0	G	A	0.491	-1.469770e-02	0.01090323	291.0514	2.154958e-01	2.068446e-01	0.178814	0.1976491	0.2314699	0.747598481710554
489	5	CEL.5_87173557	88395818	0	G	A	0.491	-1.469770e-02	0.01090323	291.0514	2.154958e-01	2.068446e-01	0.178814	0.1976491	0.2314699	0.747598481710554
491	5	gnf05.084.686	89552608	0	A	G	0.5	1.112646e-02	0.0108921	290.6889	2.221806e-01	2.134129e-01	0.3079486	0.3336496	0.3789256	0.511521765964559
493	5	rs3673049	89687694	0	G	C	0.5	1.112646e-02	0.0108921	290.6889	2.221806e-01	2.134129e-01	0.3079486	0.3336496	0.3789256	0.511521765964559
495	5	rs13478388	90859947	0	A	G	0.5	1.251177e-02	0.01068417	290.8378	2.179761e-01	2.095999e-01	0.2426359	0.2669254	0.308116	0.615044941233578
497	5	rs6232866	92110917	0	A	G	0.496	1.503707e-02	0.01052005	291.1443	2.110587e-01	2.030913e-01	0.1540838	0.1743261	0.2079351	0.812243019558319
499	5	rs13478402	96190650	0	G	A	0.498	1.196495e-02	0.01065937	290.7882	2.196348e-01	2.113819e-01	0.262681	0.2871138	0.3284901	0.580571339066127
501	5	CEL.5_93945748	96638827	0	G	A	0.475	8.377904e-03	0.01043984	290.5176	2.327655e-01	2.254721e-01	0.4229923	0.4416828	0.4768508	0.373667538293864
503	5	rs3661241	97837356	0	T	A	0.458	1.150379e-02	0.01037483	290.7821	2.224816e-01	2.156377e-01	0.2685218	0.2897265	0.3244273	0.571020450242341
505	5	rs3705458	99300806	0	G	C	0.409	2.065011e-02	0.01044033	292.0327	2.030760e-01	1.971395e-01	0.04898169	0.05701411	0.07091679	1.3099662346255
507	5	rs13478451	108654761	0	A	G	0.442	1.429732e-02	0.01009777	291.1899	2.292435e-01	2.240530e-01	0.1579913	0.1640342	0.1770136	0.801366827387482
509	5	gnf05.106.197	112073661	0	A	G	0.443	1.388944e-02	0.01014519	291.13	2.312944e-01	2.260972e-01	0.1721462	0.1776982	0.1902745	0.764102559582868
511	5	rs13478473	114210988	0	A	G	0.447	1.421363e-02	0.01001293	291.2087	2.349765e-01	2.300786e-01	0.1569295	0.1600095	0.1692692	0.804295408975497
513	5	rs13478483	117955607	0	G	A	0.443	1.260133e-02	0.009932194	291.0081	2.360918e-01	2.312792e-01	0.2056572	0.2097711	0.2207456	0.686856081362524
515	5	CEL.5_117374791	119888129	0	C	A	0.457	9.332452e-03	0.009989282	290.6433	2.387232e-01	2.344812e-01	0.3510337	0.3584074	0.3734862	0.454651188316264
517	5	rs3671202	124809848	0	G	A	0.474	-6.152382e-03	0.009410904	290.435	2.525209e-01	2.496825e-01	0.5138438	0.5135645	0.5180736	0.289168879268654
519	5	rs13478518	127784605	0	G	A	0.472	1.129678e-03	0.009398322	290.2283	2.646913e-01	2.620125e-01	0.9044165	0.9082086	0.9095424	0.0436315230697288
521	5	rs13478546	136533611	0	A	G	0.46	1.018871e-02	0.008898247	290.8616	2.830426e-01	2.809967e-01	0.2532398	0.2579173	0.2655601	0.596468038141131
523	5	rs4225536	138457140	0	G	A	0.462	8.849846e-03	0.008823325	290.7147	2.788014e-01	2.768488e-01	0.31678	0.3206766	0.3272362	0.499242245528963
525	5	rs3656197	141782216	0	A	G	0.394	4.046592e-03	0.008575249	290.3331	2.639868e-01	2.633560e-01	0.6373951	0.6367629	0.6379442	0.195591279505432
527	5	rs3718776	149590652	0	A	G	0.447	-7.866469e-04	0.008013075	290.2265	2.593742e-01	2.595993e-01	0.9218717	0.9215422	0.9216303	0.0353295169715523
529	6	rs3661828	3466870	0	A	G	0.483	5.429503e-03	0.00893501	290.408	2.598878e-01	2.563684e-01	0.5439332	0.5414998	0.5426649	0.264454432384024
531	6	rs13478602	3847192	0	A	C	0.483	5.429503e-03	0.00893501	290.408	2.598878e-01	2.563684e-01	0.5439332	0.5414998	0.5426649	0.264454432384024
533	6	rs6172481	4658029	0	C	A	0.485	5.096816e-03	0.008959719	290.385	2.596667e-01	2.561738e-01	0.5699373	0.5675452	0.5687574	0.244172919348192
535	6	rs3699833	6435777	0	G	A	0.485	7.167236e-03	0.009094189	290.5346	2.609708e-01	2.572980e-01	0.4313411	0.4288084	0.4299728	0.365179158471736
537	6	rs3678711	14289843	0	G	A	0.464	1.629724e-03	0.009669067	290.2362	2.644922e-01	2.590699e-01	0.8662799	0.8643378	0.8645667	0.0623417622723064
539	6	rs13478641	16061004	0	A	G	0.462	1.183793e-03	0.00978213	290.2292	2.649237e-01	2.593388e-01	0.9037709	0.9020866	0.9022343	0.043941646378221
541	6	rs3655269	17972617	0	A	G	0.46	-3.490661e-03	0.009797991	290.2839	2.685772e-01	2.627527e-01	0.7219293	0.724084	0.7250792	0.141505331687015
543	6	rs13478656	21943927	0	A	G	0.479	-1.505601e-03	0.009953935	290.2332	2.657913e-01	2.596254e-01	0.879889	0.8789392	0.8790646	0.0555721116317121
545	6	rs3671709	25814202	0	A	G	0.479	1.010595e-02	0.01030383	290.6941	2.787759e-01	2.719728e-01	0.3275951	0.3309914	0.3351405	0.484662602817835
547	6	rs13478677	27951180	0	G	A	0.492	1.800962e-02	0.01025327	291.7234	2.962342e-01	2.890908e-01	0.08017109	0.08308017	0.08833402	1.09598221172795
549	6	gnf06.026.418	29410952	0	A	G	0.492	1.800962e-02	0.01025327	291.7234	2.962342e-01	2.890908e-01	0.08017109	0.08308017	0.08833402	1.09598221172795
551	6	rs13478697	32850650	0	G	A	0.485	8.598308e-03	0.01008959	290.5809	2.744447e-01	2.675447e-01	0.3948805	0.3965808	0.399161	0.403534312076308
553	6	rs13478705	34507506	0	A	G	0.485	1.001923e-02	0.01019681	290.6991	2.763392e-01	2.691844e-01	0.3267148	0.3284449	0.3314636	0.485831191778779
555	6	rs13478719	38545339	0	A	G	0.489	9.544970e-03	0.01025036	290.6516	2.746927e-01	2.673966e-01	0.3526127	0.353719	0.3561822	0.452702049834222
557	6	gnf06.037.785	40799296	0	A	G	0.487	1.003944e-02	0.01026707	290.6961	2.749080e-01	2.676542e-01	0.3290573	0.3299792	0.3324964	0.482728470113792
559	6	rs13478727	43826812	0	C	A	0.487	9.880952e-03	0.01027665	290.6788	2.762256e-01	2.688708e-01	0.3371862	0.3389732	0.3419018	0.472130208028587
561	6	rs13478745	49042801	0	A	G	0.491	1.258798e-02	0.01040669	290.9419	2.815247e-01	2.741092e-01	0.2275169	0.2300517	0.2342319	0.642986338329309
563	6	rs13478753	51197310	0	G	A	0.485	1.045352e-02	0.01050333	290.7095	2.781406e-01	2.709175e-01	0.3205259	0.3232385	0.3268866	0.494136871690829
565	6	rs13478761	53751688	0	A	G	0.487	7.760134e-03	0.01063839	290.4862	2.717639e-01	2.643814e-01	0.4663778	0.4669667	0.4685064	0.331262130562427
567	6	CEL.6_57082524	57110044	0	A	G	0.494	1.818651e-03	0.01062411	290.2364	2.673314e-01	2.598174e-01	0.8642127	0.8635697	0.8637056	0.0633793558222971
569	6	rs13478780	59523352	0	C	G	0.498	2.855686e-03	0.01071499	290.257	2.680072e-01	2.604394e-01	0.790053	0.7901261	0.7903931	0.102343773474792
571	6	rs13478783	60591378	0	G	A	0.5	2.521813e-03	0.01073786	290.2491	2.679081e-01	2.603458e-01	0.8145059	0.8146535	0.8148826	0.0891057654645413
573	6	rs6378343	63823083	0	A	C	0.498	-7.715134e-03	0.0107439	290.4793	2.699361e-01	2.627102e-01	0.4733367	0.4728115	0.4739403	0.324829821351629
575	6	rs13478801	65107801	0	G	A	0.498	4.255616e-03	0.01066366	290.3017	2.671840e-01	2.600988e-01	0.6901606	0.6890234	0.6893989	0.161049837410515
577	6	mhcCD8b4	71328252	0	A	G	0.498	-1.796257e-03	0.01059031	290.2361	2.666898e-01	2.597962e-01	0.8654447	0.8647752	0.8649098	0.0627606773577763
579	6	rs3672029	75395671	0	C	A	0.496	-1.854677e-03	0.01054148	290.2372	2.665776e-01	2.598760e-01	0.8604759	0.8599667	0.8601075	0.0652612887804466
581	6	rs3699367	76439562	0	A	C	0.496	-1.854677e-03	0.01054148	290.2372	2.665776e-01	2.598760e-01	0.8604759	0.8599667	0.8601075	0.0652612887804466
583	6	CEL.6_86289708	85961013	0	A	T	0.498	3.767859e-03	0.01051958	290.2852	2.676235e-01	2.618703e-01	0.720499	0.7214198	0.7220747	0.142366617618602
585	6	rs13478882	89665032	0	G	A	0.5	-8.690071e-03	0.01033537	290.5724	2.727294e-01	2.668659e-01	0.4012187	0.4022347	0.4045313	0.396618833583948
587	6	rs6285738	93535974	0	A	G	0.498	-1.009191e-02	0.01031087	290.6932	2.776140e-01	2.717334e-01	0.3285961	0.3314836	0.335425	0.48333759537001
589	6	rs4138572	98413525	0	G	A	0.498	-1.062224e-02	0.01016338	290.7555	2.814041e-01	2.752960e-01	0.2969137	0.3014625	0.3067423	0.527369763006403
591	6	rs3718735	101122513	0	G	A	0.491	-4.864968e-03	0.01037321	290.3325	2.657334e-01	2.594864e-01	0.6394629	0.6376496	0.638116	0.194184647108185
593	6	rs6208251	104888938	0	A	G	0.491	1.537370e-03	0.01063002	290.2313	2.684768e-01	2.612290e-01	0.8851174	0.8893793	0.8899206	0.05299912162909
595	6	rs13478952	106305503	0	A	G	0.491	1.537370e-03	0.01063002	290.2313	2.684768e-01	2.612290e-01	0.8851174	0.8893793	0.8899206	0.05299912162909
597	6	rs3670475	109952189	0	C	A	0.489	3.565860e-04	0.01059953	290.222	2.673416e-01	2.601132e-01	0.9731884	0.9780303	0.9781569	0.0118030763195322
599	6	rs13478971	111299793	0	C	G	0.485	1.671658e-03	0.01071501	290.2326	2.691493e-01	2.617716e-01	0.8761442	0.882037	0.882921	0.0574244096875984
601	6	rs6401637	116090323	0	G	A	0.491	-5.183503e-05	0.0107414	290.2217	2.673417e-01	2.596737e-01	0.9961533	0.9910113	0.9910632	0.00167382199703075
603	6	mCV23042866	116756728	0	C	A	0.491	-5.183503e-05	0.0107414	290.2217	2.673417e-01	2.596737e-01	0.9961533	0.9910113	0.9910632	0.00167382199703075
605	6	rs3695724	120007150	0	T	A	0.491	-5.377598e-03	0.01046566	290.3551	2.659538e-01	2.586289e-01	0.6078005	0.6052992	0.6058945	0.216238946988633
607	6	rs13479006	121299359	0	G	A	0.491	-5.473287e-03	0.01039821	290.3611	2.671047e-01	2.598194e-01	0.599076	0.5973627	0.5979044	0.222518078634215
609	6	gnf06.122.747	124056494	0	A	G	0.485	-2.836794e-03	0.01013192	290.2609	2.670767e-01	2.601424e-01	0.7797084	0.7792023	0.7794506	0.108067786987486
611	6	rs13479014	125048587	0	G	A	0.479	-1.302089e-03	0.01015298	290.2301	2.663912e-01	2.594809e-01	0.8980515	0.896589	0.8967136	0.0466987574034123
613	6	rs6389420	127044118	0	G	A	0.477	-4.010142e-03	0.01010288	290.3015	2.658870e-01	2.586457e-01	0.6917405	0.6892916	0.6897536	0.160056796517923
615	6	rs3681620	128004531	0	G	A	0.483	-5.672061e-03	0.01024123	290.3769	2.656686e-01	2.581829e-01	0.580155	0.5773622	0.5780692	0.236455960486141
617	6	CEL.6_130920075	130238158	0	C	A	0.479	-9.082488e-03	0.01018676	290.6228	2.643961e-01	2.570148e-01	0.3734238	0.3704073	0.3717635	0.427798005938961
619	6	rs3722480	131308308	2	A	G	0.481	-8.315704e-03	0.01019795	290.5578	2.627289e-01	2.554789e-01	0.4155646	0.4121884	0.4137228	0.381361455050041
621	6	rs6339546	133967733	0	G	A	0.479	-9.082488e-03	0.01018676	290.6228	2.643961e-01	2.570148e-01	0.3734238	0.3704073	0.3717635	0.427798005938961
623	6	rs13479053	134251233	0	G	A	0.479	-9.082488e-03	0.01018676	290.6228	2.643961e-01	2.570148e-01	0.3734238	0.3704073	0.3717635	0.427798005938961
625	6	rs3023102	135382937	0	A	G	0.481	-8.669399e-03	0.009932282	290.6062	2.634204e-01	2.565288e-01	0.3835407	0.3804796	0.3818769	0.416188543455459
627	6	rs13479063	136390263	0	A	C	0.483	-8.840881e-03	0.009834227	290.6291	2.641749e-01	2.574763e-01	0.3694798	0.3666421	0.3679561	0.432409300133403
629	6	rs3672808	139857209	0	A	G	0.47	-7.669105e-03	0.009523576	290.5489	2.621133e-01	2.565786e-01	0.421388	0.418505	0.4198033	0.375317836093812
631	6	rs3658783	144315226	0	G	A	0.498	-2.456468e-03	0.009285815	290.2574	2.601514e-01	2.562213e-01	0.7915712	0.7889326	0.7905532	0.101510015259744
633	6	rs3711088	148311946	0	C	G	0.496	4.414099e-04	0.009015576	290.2229	2.625323e-01	2.594994e-01	0.9609877	0.959768	0.9598608	0.0172821709748606
635	6	gnf06.149.306	149265814	0	A	C	0.496	4.414099e-04	0.009015576	290.2229	2.625323e-01	2.594994e-01	0.9609877	0.959768	0.9598608	0.0172821709748606
637	7	rs3700068	4235946	0	G	A	0.47	-1.403204e-03	0.008558773	290.2347	2.644221e-01	2.611842e-01	0.8698971	0.871259	0.8717349	0.0605321169735717
639	7	rs3714915	4366830	0	C	A	0.47	-1.403204e-03	0.008558773	290.2347	2.644221e-01	2.611842e-01	0.8698971	0.871259	0.8717349	0.0605321169735717
641	7	rs6384973	5085202	0	G	C	0.472	1.613064e-03	0.008639308	290.2395	2.617491e-01	2.582803e-01	0.8520303	0.8500449	0.8505588	0.0695449605281171
643	7	rs3658362	13076810	0	C	A	0.489	1.050544e-02	0.008806803	290.9372	2.591849e-01	2.549634e-01	0.2339921	0.2315624	0.2335569	0.630798804916026
645	7	rs13479139	16561932	0	G	A	0.498	1.344708e-02	0.008860339	291.376	2.665768e-01	2.619876e-01	0.1302983	0.1286397	0.1307026	0.885061250484158
647	7	rs6361142	17649315	0	G	A	0.494	1.389779e-02	0.008839109	291.4607	2.657482e-01	2.611991e-01	0.1170817	0.1154364	0.1175005	0.931510980334084
649	7	gnf07.013.809	19403006	0	G	A	0.496	1.328284e-02	0.008897589	291.3397	2.641140e-01	2.595433e-01	0.1366728	0.1348081	0.1368304	0.864317908148313
651	7	rs13479153	24937916	0	A	G	0.472	-8.129420e-03	0.008698112	290.6597	2.525657e-01	2.481581e-01	0.350842	0.3492517	0.3533874	0.454888421929712
653	7	CEL.7_17114061	28155257	0	A	G	0.453	-3.916951e-03	0.008654706	290.3244	2.549970e-01	2.514268e-01	0.6512239	0.6503123	0.6549675	0.186269669163622
655	7	rs4226499	28832210	0	G	A	0.453	-3.916951e-03	0.008654706	290.3244	2.549970e-01	2.514268e-01	0.6512239	0.6503123	0.6549675	0.186269669163622
657	7	rs3719256	44538647	0	A	G	0.445	-6.924210e-03	0.00919866	290.5048	2.507441e-01	2.450917e-01	0.4522787	0.4516965	0.4591512	0.344593864808328
659	7	rs8255275	46167009	0	G	A	0.451	-6.287022e-03	0.009523077	290.4407	2.530049e-01	2.466989e-01	0.5097109	0.5079652	0.5149693	0.292676079067292
661	7	rs8260975	46427408	0	A	C	0.449	-5.890579e-03	0.009514091	290.415	2.543397e-01	2.479827e-01	0.5363584	0.5340186	0.5402522	0.270544913428669
663	7	CEL.7_36725559	49282547	0	C	G	0.449	-1.187635e-02	0.009571497	290.9939	2.513598e-01	2.447236e-01	0.2157841	0.2139361	0.218216	0.66598055935961
665	7	rs13479251	52404953	0	G	A	0.438	-1.022601e-02	0.009848648	290.7528	2.417080e-01	2.342197e-01	0.3000763	0.302689	0.3155718	0.522768303760991
667	7	rs3718641	53706896	0	A	G	0.438	-1.022601e-02	0.009848648	290.7528	2.417080e-01	2.342197e-01	0.3000763	0.302689	0.3155718	0.522768303760991
669	7	rs3663313	56132740	0	G	C	0.436	-1.362353e-02	0.009937643	291.152	2.402094e-01	2.325408e-01	0.1715743	0.1725373	0.1810823	0.76554776429658
671	7	rs13479277	58709343	0	C	G	0.457	-5.633505e-03	0.009964409	290.3824	2.513869e-01	2.431210e-01	0.572309	0.570691	0.5837967	0.24236942442255
673	7	mCV23423763	60967058	0	A	C	0.455	-4.240785e-03	0.0101058	290.3121	2.546842e-01	2.459475e-01	0.6750919	0.670542	0.6830907	0.170637102804258
675	7	rs3679779	64400284	0	A	G	0.453	-7.525150e-03	0.01003157	290.502	2.477838e-01	2.392319e-01	0.4538367	0.4539714	0.4678632	0.343100387333802
677	7	rs3714908	64512834	0	G	A	0.453	-7.525150e-03	0.01003157	290.502	2.477838e-01	2.392319e-01	0.4538367	0.4539714	0.4678632	0.343100387333802
679	7	rs6160140	66281288	0	G	A	0.453	-5.719505e-03	0.009921456	290.3884	2.507652e-01	2.423756e-01	0.5647849	0.5635378	0.5775011	0.248116923029802
681	7	rs3705155	68522719	1	C	A	0.47	-1.250841e-02	0.00976075	291.0257	2.360181e-01	2.284735e-01	0.2011464	0.2047596	0.21742	0.696487735770451
683	7	rs13479319	69796495	2	A	C	0.471	-1.448547e-02	0.009772163	291.3014	2.351084e-01	2.276377e-01	0.1394525	0.1416907	0.1512484	0.855573695621864
685	7	rs13479324	70843941	0	A	G	0.468	-1.205946e-02	0.009839365	290.9617	2.392246e-01	2.313663e-01	0.2214327	0.2237599	0.2353274	0.654758244428791
687	7	rs3676254	72686265	0	G	A	0.468	-1.205946e-02	0.009839365	290.9617	2.392246e-01	2.313663e-01	0.2214327	0.2237599	0.2353274	0.654758244428791
689	7	rs13479338	74058985	0	G	A	0.46	-8.858360e-03	0.009772757	290.6251	2.423474e-01	2.346702e-01	0.3655359	0.3690405	0.3846502	0.437069963695846
691	7	rs13479347	76287673	0	C	A	0.483	-7.952323e-03	0.009470316	290.5728	2.479096e-01	2.406842e-01	0.4018334	0.4019525	0.4123374	0.395953967954021
693	7	rs13479375	84269003	0	A	G	0.5	-8.086636e-03	0.009176024	290.6071	2.466973e-01	2.403528e-01	0.3789716	0.3798943	0.3900347	0.421393334690044
695	7	rs4226783	92932955	2	C	G	0.492	7.819703e-03	0.009218917	290.5788	2.472649e-01	2.412567e-01	0.3970847	0.3979839	0.4077076	0.401116846337236
697	7	rs13479414	95502908	0	A	G	0.485	1.392030e-03	0.009367171	290.2339	2.622747e-01	2.561374e-01	0.8819774	0.8755501	0.8781685	0.0545425431913567
699	7	rs3699086	96102709	0	A	C	0.485	1.804387e-04	0.009326748	290.222	2.652289e-01	2.592640e-01	0.9845795	0.9779814	0.9783116	0.00674921094551355
701	7	rs3713052	101769676	0	C	A	0.43	3.752265e-03	0.009528953	290.3008	2.576382e-01	2.518973e-01	0.6940661	0.6907221	0.6954264	0.158599167155738
703	7	rs3673653	107076436	0	G	A	0.442	9.872068e-03	0.009489948	290.7641	2.513210e-01	2.457318e-01	0.2991718	0.2975921	0.3023505	0.524079345572212
705	7	rs6386601	107602853	0	A	C	0.443	9.549765e-03	0.009501258	290.7286	2.522790e-01	2.467460e-01	0.31577	0.313964	0.3184009	0.500629132888033
707	7	rs13479461	111948552	0	A	C	0.44	6.815270e-03	0.009556975	290.4771	2.535573e-01	2.483390e-01	0.4764037	0.4747145	0.4798317	0.322024874218347
709	7	rs6194926	114366061	0	A	G	0.43	6.475879e-03	0.009543419	290.4531	2.539698e-01	2.488739e-01	0.4980069	0.4962654	0.5012345	0.302764639948785
711	7	rs13479477	117238480	0	A	C	0.432	4.548781e-03	0.009439459	290.339	2.568418e-01	2.521403e-01	0.6302849	0.627932	0.6316291	0.200463097325013
713	7	rs3709679	120128031	0	A	C	0.455	4.533536e-03	0.00916003	290.3451	2.569239e-01	2.534701e-01	0.6210656	0.619218	0.6218483	0.206862525083729
715	7	CEL.7_115892950	128414875	0	A	G	0.46	5.517290e-03	0.008914594	290.4142	2.568639e-01	2.551088e-01	0.5365144	0.5348075	0.5363635	0.270418617115342
717	7	rs13479522	129035693	0	G	A	0.464	5.264985e-03	0.008943929	290.3958	2.566914e-01	2.550789e-01	0.5565907	0.5550264	0.5566066	0.254464054510105
719	7	rs3716088	132998156	1	C	A	0.413	7.659637e-03	0.008399864	290.6382	2.532166e-01	2.537737e-01	0.3626689	0.3613508	0.363354	0.440489684941996
721	7	rs3663988	139319168	0	A	G	0.413	1.451517e-03	0.00825814	290.2371	2.578493e-01	2.588897e-01	0.8606114	0.8604198	0.8606995	0.0651929053783734
723	8	rs13479619	15279371	0	G	A	0.417	1.028727e-02	0.009634151	290.7933	2.523640e-01	2.482602e-01	0.2865934	0.2849302	0.2886148	0.542733815252649
725	8	rs3657963	16536622	0	C	A	0.415	1.031986e-02	0.009622099	290.7983	2.521055e-01	2.479637e-01	0.2844711	0.2828616	0.2866509	0.545961847891237
727	8	gnf08.014.711	17579118	0	G	A	0.413	1.059620e-02	0.009617282	290.8301	2.519105e-01	2.476945e-01	0.2715614	0.2699618	0.27377	0.566131961042324
729	8	mCV24845756	20923450	0	A	C	0.413	1.249973e-02	0.009593706	291.0729	2.525591e-01	2.480656e-01	0.1937451	0.1919574	0.1952089	0.712769272408084
731	8	rs4140004	22532754	0	G	A	0.415	1.356298e-02	0.009916219	291.1596	2.524311e-01	2.476070e-01	0.1725557	0.1707968	0.1740263	0.763070690167566
733	8	rs3661760	23447294	0	C	A	0.415	1.356298e-02	0.009916219	291.1596	2.524311e-01	2.476070e-01	0.1725557	0.1707968	0.1740263	0.763070690167566
735	8	rs13479656	25532421	0	A	G	0.419	1.368015e-02	0.01044562	291.0795	2.488011e-01	2.431757e-01	0.1914557	0.1902466	0.1949129	0.71793169935183
737	8	CEL.8_25963079	27175290	0	T	A	0.419	1.368015e-02	0.01044562	291.0795	2.488011e-01	2.431757e-01	0.1914557	0.1902466	0.1949129	0.71793169935183
739	8	rs13479673	29234307	0	G	A	0.413	1.202834e-02	0.01068642	290.8557	2.497258e-01	2.440156e-01	0.2613726	0.2601064	0.2653917	0.582739941975484
741	8	rs4227096	31261495	0	A	C	0.413	1.465284e-02	0.01070571	291.1579	2.479325e-01	2.421154e-01	0.1722632	0.1711817	0.1759291	0.76380748949281
743	8	rs3706948	31865138	0	G	A	0.413	1.465284e-02	0.01070571	291.1579	2.479325e-01	2.421154e-01	0.1722632	0.1711817	0.1759291	0.76380748949281
745	8	CEL.8_33812776	34853346	0	A	G	0.428	1.036041e-02	0.01031943	290.727	2.513873e-01	2.457115e-01	0.3163154	0.314724	0.3198119	0.499879663689049
747	8	rs3665028	36194351	0	A	G	0.426	1.006925e-02	0.01029029	290.7028	2.534333e-01	2.478938e-01	0.3287167	0.3266036	0.3307037	0.483178231623844
749	8	rs3667738	38492075	0	T	A	0.449	1.391623e-02	0.009944455	291.2003	2.480294e-01	2.425318e-01	0.1628725	0.1617831	0.1662703	0.788152237400847
751	8	rs13479716	39709256	0	T	A	0.453	1.256374e-02	0.00996585	291.0164	2.488231e-01	2.432950e-01	0.2085416	0.2073799	0.2122549	0.68080729873169
753	8	rs3703811	40656172	0	G	A	0.453	1.256374e-02	0.00996585	291.0164	2.488231e-01	2.432950e-01	0.2085416	0.2073799	0.2122549	0.68080729873169
755	8	rs3707439	58950210	0	G	A	0.375	1.507345e-03	0.01126071	290.2321	2.629085e-01	2.558614e-01	0.8936166	0.8850821	0.8883028	0.0488487722766925
757	8	rs3672639	61221786	0	G	A	0.374	1.424432e-03	0.01136737	290.2309	2.632179e-01	2.560931e-01	0.9003747	0.8915737	0.894602	0.0455767169198117
759	8	rs13479793	61982261	0	A	G	0.377	5.344863e-03	0.01138343	290.3341	2.566636e-01	2.496083e-01	0.6390798	0.6352243	0.6415716	0.194444909391168
761	8	rs6372901	64125194	1	A	G	0.379	7.677141e-03	0.01147126	290.4476	2.536291e-01	2.463608e-01	0.503923	0.5013741	0.5086308	0.297635819169282
763	8	rs13479807	65617851	0	A	G	0.379	6.700234e-03	0.01151401	290.393	2.541471e-01	2.467433e-01	0.561119	0.5582756	0.5663095	0.250945025441167
765	8	rs13479811	67053305	0	A	G	0.379	6.700234e-03	0.01151401	290.393	2.541471e-01	2.467433e-01	0.561119	0.5582756	0.5663095	0.250945025441167
767	8	rs3656875	68196791	0	A	G	0.379	6.700234e-03	0.01151401	290.393	2.541471e-01	2.467433e-01	0.561119	0.5582756	0.5663095	0.250945025441167
769	8	rs3699406	69962170	0	G	A	0.374	8.465873e-03	0.01169411	290.4837	2.499508e-01	2.426734e-01	0.4697441	0.4690973	0.4794812	0.328138665944913
771	8	rs3667475	71464208	0	G	A	0.387	1.304619e-02	0.01116093	290.8987	2.428552e-01	2.359474e-01	0.2434956	0.2445511	0.2540203	0.613508882141279
773	8	rs13479830	72979249	0	G	A	0.381	2.006036e-02	0.01108231	291.8535	2.436540e-01	2.370774e-01	0.07141785	0.07082322	0.07460103	1.14619322817279
775	8	rs4227253	75127056	0	A	G	0.383	1.709134e-02	0.01082515	291.4722	2.553794e-01	2.494341e-01	0.1155714	0.1137661	0.116408	0.937149625767754
777	8	rs3698093	78025334	0	A	G	0.436	1.094377e-02	0.009968005	290.8211	2.459917e-01	2.406209e-01	0.2732568	0.2735247	0.2807628	0.563429021818401
779	8	rs4227276	80985464	0	A	G	0.415	8.320297e-03	0.01005095	290.5671	2.565415e-01	2.510439e-01	0.4085274	0.4057979	0.4088248	0.388778809952278
781	8	rs13479863	82939762	0	C	A	0.415	7.123585e-03	0.01007904	290.474	2.575311e-01	2.519020e-01	0.4803337	0.4773702	0.4802663	0.318456942383294
783	8	rs13479871	85066319	0	G	A	0.409	8.985515e-03	0.01014567	290.6175	2.586661e-01	2.527475e-01	0.376615	0.3735837	0.3758802	0.42410238668925
785	8	rs6257357	85547561	0	A	G	0.409	8.985515e-03	0.01014567	290.6175	2.586661e-01	2.527475e-01	0.376615	0.3735837	0.3758802	0.42410238668925
787	8	rs13479882	87103241	0	G	A	0.409	8.985515e-03	0.01014567	290.6175	2.586661e-01	2.527475e-01	0.376615	0.3735837	0.3758802	0.42410238668925
789	8	rs4137596	94689597	0	A	G	0.377	-4.666162e-03	0.01024691	290.3219	2.720424e-01	2.658473e-01	0.6492169	0.6541731	0.6567992	0.187610183421878
791	8	rs6287320	97392824	0	A	G	0.375	-6.396242e-03	0.01023433	290.4104	2.758883e-01	2.693564e-01	0.5325265	0.5388916	0.5431831	0.273658775649956
793	8	rs3706149	101419945	0	C	A	0.375	-6.994037e-03	0.01022496	290.447	2.778261e-01	2.712292e-01	0.4945672	0.5019925	0.5072951	0.305774689696031
795	8	rs3669235	102050268	0	A	G	0.375	-2.790460e-03	0.01022919	290.2572	2.695835e-01	2.629918e-01	0.7852259	0.7897558	0.7910807	0.10500538400635
797	8	rs13479956	102332497	0	G	A	0.375	-2.790460e-03	0.01022919	290.2572	2.695835e-01	2.629918e-01	0.7852259	0.7897558	0.7910807	0.10500538400635
799	8	rs3705275	103336314	0	A	G	0.377	-3.510653e-03	0.010212	290.2782	2.708640e-01	2.643490e-01	0.7312884	0.7365937	0.7386151	0.135911315480369
801	8	gnf08.108.032	106806405	0	A	G	0.381	-2.607302e-03	0.009973097	290.2538	2.695989e-01	2.635133e-01	0.7939628	0.7995683	0.8013381	0.100199845347713
803	8	rs3662808	109412322	0	A	G	0.389	-4.968526e-04	0.009513621	290.2228	2.653686e-01	2.601975e-01	0.9583887	0.9607439	0.9608771	0.018458315527152
805	8	rs6237645	110017519	1	A	G	0.39	-1.400250e-03	0.009439414	290.2322	2.659667e-01	2.610456e-01	0.8821875	0.8844026	0.8848331	0.0544391001729866
807	8	rs13479995	113712788	0	C	A	0.44	4.719266e-03	0.009102758	290.3567	2.640803e-01	2.608214e-01	0.6045847	0.6032513	0.6038337	0.218542847547963
809	8	gnf08.118.027	116807905	0	G	A	0.436	4.575908e-03	0.008957826	290.3534	2.612222e-01	2.578591e-01	0.6099	0.6077176	0.6084347	0.214741366642299
811	8	rs13480014	118583194	0	A	G	0.442	-1.118109e-03	0.009097784	290.2289	2.645392e-01	2.608789e-01	0.9022809	0.9040512	0.90443	0.0446582359299137
813	8	rs3708073	121760233	0	T	A	0.443	3.127149e-03	0.008905505	290.284	2.618178e-01	2.583636e-01	0.7257586	0.7238723	0.7243537	0.13920780921945
815	8	rs6377872	122350961	0	A	T	0.445	3.055545e-03	0.00891387	290.281	2.621394e-01	2.587551e-01	0.7320337	0.7303117	0.7307072	0.135468925243317
817	8	rs6400423	126582425	0	G	A	0.453	2.762326e-03	0.008736229	290.2721	2.612607e-01	2.587541e-01	0.7521076	0.7505909	0.7509658	0.12372002278152
819	8	rs3697596	127830309	0	G	A	0.451	2.178006e-03	0.008576064	290.2543	2.606623e-01	2.583223e-01	0.7997223	0.7982461	0.7987099	0.0970607936514668
821	9	mCV25073238	10573030	0	G	A	0.336	-5.346361e-04	0.009311895	290.2233	2.598991e-01	2.598836e-01	0.9542588	0.9540466	0.954094	0.0203338263761717
823	9	rs13480071	12359772	0	A	G	0.338	-7.791079e-04	0.00934185	290.2251	2.599807e-01	2.599177e-01	0.9335971	0.9332926	0.9333616	0.0298405059943418
825	9	rs13480122	31156626	0	G	A	0.408	4.546885e-03	0.009819608	290.3292	2.638569e-01	2.611397e-01	0.6437176	0.6426718	0.6432261	0.191304616584269
827	9	rs3655898	33679585	0	G	A	0.479	-1.061646e-03	0.01002624	290.2272	2.645481e-01	2.599313e-01	0.9157529	0.915693	0.9157793	0.0382216973404546
829	9	rs3711756	34458844	0	G	A	0.479	-1.061646e-03	0.01002624	290.2272	2.645481e-01	2.599313e-01	0.9157529	0.915693	0.9157793	0.0382216973404546
831	9	UT_9_35.918713	35212457	1	G	A	0.477	-1.738882e-03	0.01023217	290.2356	2.665396e-01	2.609592e-01	0.865186	0.8670434	0.8674127	0.0628905167086039
833	9	rs13480141	36947063	0	G	A	0.472	5.211437e-04	0.01030965	290.223	2.654075e-01	2.595142e-01	0.9597232	0.9576808	0.9577679	0.0178540065922951
835	9	rs13480150	39724362	0	A	G	0.47	1.321756e-03	0.01022548	290.2303	2.650111e-01	2.590681e-01	0.8972499	0.8949348	0.8951592	0.0470865813975652
837	9	rs3714664	40707064	0	A	G	0.472	7.134552e-04	0.01035591	290.2242	2.653721e-01	2.594020e-01	0.9451267	0.9429553	0.9430769	0.0245099677632594
839	9	rs4135590	42988103	0	G	A	0.447	5.301932e-03	0.01072734	290.3458	2.630818e-01	2.565431e-01	0.6215458	0.618203	0.6192661	0.206526863877673
841	9	rs13462199	44636817	0	G	A	0.44	5.904691e-03	0.0109532	290.3693	2.629646e-01	2.562451e-01	0.5902853	0.5868534	0.5880218	0.228938031971717
843	9	rs13480173	46528572	0	G	A	0.442	1.860656e-03	0.01102209	290.2367	2.649583e-01	2.582151e-01	0.8660747	0.8622563	0.8628232	0.0624446479379818
845	9	rs6395817	47415487	0	G	A	0.442	1.860656e-03	0.01102209	290.2367	2.649583e-01	2.582151e-01	0.8660747	0.8622563	0.8628232	0.0624446479379818
847	9	gnf09.042.496	48209327	0	G	A	0.434	-5.771390e-03	0.01110297	290.3511	2.748538e-01	2.679284e-01	0.603636	0.6107621	0.6146079	0.219224867413468
849	9	rs13480186	50181089	0	A	G	0.44	-6.472346e-03	0.01129523	290.3806	2.747526e-01	2.677282e-01	0.5671236	0.5728525	0.5762465	0.246322279822952
851	9	rs3723670	52514797	0	C	A	0.453	5.145429e-03	0.01091246	290.335	2.630143e-01	2.560200e-01	0.6376611	0.6339072	0.6351798	0.195410075988501
853	9	rs3666398	56586960	0	A	G	0.458	4.596357e-03	0.01085803	290.313	2.640779e-01	2.571132e-01	0.6724121	0.6690355	0.6699016	0.172364480069049
855	9	rs13480217	57818920	0	A	G	0.462	4.338597e-03	0.01089126	290.3026	2.642943e-01	2.572540e-01	0.6906911	0.6873025	0.688121	0.160716140122117
857	9	rs6224703	59987366	0	G	A	0.458	3.231692e-03	0.01086209	290.267	2.650174e-01	2.579571e-01	0.7663043	0.7630976	0.7636799	0.115598737459061
859	9	rs3714012	61156533	0	A	G	0.46	4.102558e-03	0.01063608	290.2973	2.646316e-01	2.579174e-01	0.7000152	0.6971256	0.6977357	0.154892529693665
861	9	rs3655717	65465164	0	G	A	0.47	3.763004e-03	0.01035823	290.2884	2.651568e-01	2.591080e-01	0.7166827	0.7148184	0.7151832	0.144673078836191
863	9	rs6174757	68138488	0	A	C	0.472	3.784321e-03	0.01058268	290.2863	2.655890e-01	2.591439e-01	0.7209326	0.719066	0.7194212	0.142105335580615
865	9	rs6355445	69962379	0	G	A	0.44	-8.187331e-04	0.01074575	290.2242	2.673481e-01	2.604168e-01	0.9393248	0.9426798	0.9428926	0.0271842112938185
867	9	rs3721056	71032447	0	A	G	0.428	9.801890e-04	0.01087259	290.226	2.663552e-01	2.591622e-01	0.9282348	0.9251528	0.9253552	0.0323421536883083
869	9	rs13480271	72828858	0	A	G	0.43	9.761009e-04	0.01089877	290.226	2.663490e-01	2.591886e-01	0.9287045	0.9257268	0.925919	0.0321224500905651
871	9	rs3724833	74888070	0	A	G	0.421	1.112071e-03	0.01101143	290.2272	2.665984e-01	2.589790e-01	0.9196334	0.9159437	0.9162167	0.0363852640531694
873	9	rs13480285	76573593	0	A	G	0.438	9.832663e-04	0.01067569	290.2265	2.659573e-01	2.585759e-01	0.9266861	0.9213811	0.9219108	0.0330673512106475
875	9	gnf09.074.193	80055175	0	A	G	0.434	-8.359944e-04	0.01076487	290.224	2.686774e-01	2.608571e-01	0.938158	0.9454041	0.9459388	0.0277240137002349
877	9	rs3676124	83120332	0	A	G	0.432	5.563470e-04	0.0109116	290.2233	2.671658e-01	2.590903e-01	0.9593748	0.9536156	0.9539198	0.0180116933796893
879	9	rs3695050	85155754	0	A	G	0.428	1.525775e-04	0.01099673	290.2219	2.678067e-01	2.594638e-01	0.9889404	0.9817751	0.9819411	0.00482988103282425
881	9	rs3700596	86305097	0	G	A	0.43	-2.255855e-05	0.01089618	290.2216	2.679001e-01	2.597209e-01	0.9983497	0.9952205	0.9952573	0.000717308233306609
883	9	rs3669564	87885544	0	C	A	0.432	3.839571e-07	0.01074502	290.2216	2.675406e-01	2.596703e-01	0.9999715	0.9930519	0.9931173	1.23775691154347e-05
885	9	gnf09.087.298	90683199	0	A	G	0.43	4.029484e-03	0.01070482	290.2948	2.630384e-01	2.552578e-01	0.7069098	0.7019411	0.7037985	0.150635997605328
887	9	rs13480345	92227478	0	T	A	0.426	3.807347e-03	0.01074248	290.287	2.623560e-01	2.544416e-01	0.7233084	0.7176892	0.7202506	0.140676491279955
889	9	rs13480351	94284389	0	A	G	0.426	3.806604e-03	0.01087345	290.2852	2.633955e-01	2.555247e-01	0.726557	0.7214538	0.7232189	0.138730308668906
891	9	CEL.9_95875215	96025992	0	A	G	0.432	5.473419e-03	0.01096373	290.3491	2.629060e-01	2.549008e-01	0.6180351	0.6135276	0.6152951	0.208986859371639
893	9	rs3689336	96412477	0	G	A	0.432	5.473419e-03	0.01096373	290.3491	2.629060e-01	2.549008e-01	0.6180351	0.6135276	0.6152951	0.208986859371639
895	9	rs6385971	99865901	0	G	A	0.44	6.429068e-03	0.01073031	290.4045	2.617610e-01	2.539489e-01	0.5495885	0.5453316	0.5474096	0.259962363355338
897	9	rs3717654	101984792	0	G	A	0.466	6.009436e-03	0.01022918	290.3972	2.580757e-01	2.510039e-01	0.5573856	0.553497	0.5574415	0.25384425543133
899	9	rs13480386	103625468	0	G	C	0.464	9.417779e-03	0.01003898	290.6657	2.572646e-01	2.505570e-01	0.349043	0.3459677	0.3489755	0.457121067274713
901	9	rs3711089	105491662	0	C	A	0.466	4.508674e-03	0.01018986	290.3221	2.602462e-01	2.531763e-01	0.658515	0.6539813	0.6570671	0.18143432800207
903	9	rs13480399	106284925	0	A	G	0.475	7.834261e-03	0.01000567	290.5317	2.594196e-01	2.529570e-01	0.434342	0.4310028	0.4332812	0.362168173202109
905	9	rs13480407	108683173	0	G	A	0.472	1.141147e-02	0.00980421	290.9029	2.646259e-01	2.584291e-01	0.2455051	0.2430949	0.2447802	0.609939481631229
907	9	rs13480413	109876984	0	G	C	0.475	1.030373e-02	0.009722514	290.7865	2.653731e-01	2.591875e-01	0.290217	0.2878427	0.2893361	0.537277151546968
909	9	gnf09.110.002	113291116	0	A	G	0.489	1.112051e-02	0.009330508	290.9344	2.668827e-01	2.616845e-01	0.2343969	0.232477	0.2342217	0.630048136347619
911	9	rs6320810	115155973	0	G	A	0.483	7.964573e-03	0.008848615	290.6292	2.629967e-01	2.596529e-01	0.3688944	0.3666093	0.3678036	0.433097937528844
913	9	rs3669563	117918763	0	G	A	0.453	-4.052425e-03	0.009189713	290.3198	2.586523e-01	2.556688e-01	0.6595941	0.6576133	0.6590848	0.180723237728706
915	9	rs13459114	121915910	0	A	G	0.496	1.287192e-02	0.008464845	291.3613	2.837831e-01	2.824280e-01	0.1295533	0.1311093	0.1363116	0.887551520126731
917	9	rs6304156	123153990	0	C	G	0.5	-1.159317e-02	0.008451766	291.1439	2.849770e-01	2.837117e-01	0.1713301	0.1744036	0.1811587	0.766166331631439
919	10	rs6185923	4967916	0	G	A	0.479	1.327269e-02	0.008809912	291.2955	2.208183e-01	2.172633e-01	0.1331227	0.1427759	0.1588382	0.87574788258573
921	10	CEL.10_3989939	6359154	0	A	G	0.481	1.279444e-02	0.00878791	291.22	2.206703e-01	2.170834e-01	0.1466089	0.1576314	0.1754078	0.833839664731957
923	10	rs3721803	7003953	0	G	A	0.445	2.266687e-02	0.009013024	293.2511	2.080449e-01	2.033141e-01	0.01250355	0.01383529	0.01732711	1.90296666487
925	10	rs3664101	9609273	0	A	C	0.453	2.569117e-02	0.009017894	294.1345	2.090115e-01	2.040641e-01	0.004733796	0.005150363	0.006713108	2.32479046165478
927	10	rs3685588	10825090	0	A	G	0.455	2.753390e-02	0.00901722	294.7314	2.106561e-01	2.054610e-01	0.002494095	0.002671008	0.003581573	2.60308700827928
929	10	rs3686911	14403385	0	A	C	0.455	2.673981e-02	0.009112514	294.3549	2.049401e-01	1.996717e-01	0.003636955	0.004037926	0.005453891	2.43926207243239
931	10	rs3699409	15800614	1	T	A	0.453	2.634427e-02	0.009097266	294.2402	2.040243e-01	1.987178e-01	0.004099154	0.004582685	0.006181994	2.38730576548592
933	10	rs3712394	17943551	0	A	G	0.396	1.390586e-02	0.009870016	291.1836	2.305805e-01	2.253888e-01	0.160046	0.1654194	0.1780981	0.795755175625665
935	10	rs13480527	19616303	0	G	A	0.404	1.240854e-02	0.009793488	290.9875	2.282806e-01	2.230299e-01	0.2062693	0.2158385	0.2343399	0.685565405244197
937	10	rs13459119	20325683	0	A	G	0.404	9.693621e-03	0.009875825	290.6822	2.350136e-01	2.295079e-01	0.3272234	0.3371604	0.3576942	0.48515564715382
939	10	rs3679120	22921278	0	A	C	0.398	1.156780e-02	0.01004145	290.8591	2.325280e-01	2.271173e-01	0.2503652	0.2588451	0.2766574	0.601426036876477
941	10	rs13480547	24487562	0	A	G	0.392	9.808876e-03	0.009924991	290.6826	2.322421e-01	2.269534e-01	0.3239137	0.3369802	0.36071	0.489570683022316
943	10	rs13480554	25950886	0	G	A	0.396	7.153408e-03	0.00992878	290.4673	2.395045e-01	2.342215e-01	0.4718743	0.4832808	0.5063289	0.326173675278631
945	10	gnf10.026.889	28957717	0	C	G	0.372	1.446546e-02	0.009985043	291.2396	2.303318e-01	2.255549e-01	0.1486091	0.1536105	0.1650396	0.827954595967226
947	10	rs13480578	34577852	0	C	A	0.375	9.252777e-03	0.009932733	290.64	2.381978e-01	2.336535e-01	0.3524266	0.3603209	0.3767938	0.452931319904583
949	10	rs13480579	36198040	0	A	G	0.374	8.151281e-03	0.009983111	290.5417	2.398050e-01	2.353362e-01	0.4149491	0.4236201	0.4412815	0.382005173034586
951	10	rs3676667	46952581	0	G	A	0.37	2.779199e-03	0.01013395	290.2601	2.579224e-01	2.533298e-01	0.7841107	0.7813083	0.7858598	0.105622619706764
953	10	rs3696307	53743149	0	C	G	0.375	-1.966757e-03	0.01038055	290.2375	2.688792e-01	2.640281e-01	0.8498741	0.858585	0.8615889	0.0706454057269259
955	10	rs13480619	57752462	0	A	G	0.396	2.158505e-03	0.01041086	290.2441	2.607438e-01	2.558686e-01	0.835911	0.8319981	0.8342936	0.0778399597218443
957	10	CEL.10_58149652	58401503	0	G	A	0.392	-7.434180e-04	0.01049392	290.2235	2.660908e-01	2.611738e-01	0.9435768	0.9505472	0.9514822	0.0252227457811914
959	10	rs3723140	66444139	0	G	A	0.415	-2.634441e-03	0.0105298	290.2508	2.691214e-01	2.641950e-01	0.8026365	0.8090414	0.8115236	0.0954810945546423
961	10	rs13480638	69444667	0	A	C	0.385	6.715750e-03	0.01077992	290.4175	2.637018e-01	2.582918e-01	0.5338328	0.5313584	0.5321415	0.272594745607751
963	10	CEL.10_71736974	71957978	0	G	A	0.4	3.634196e-03	0.0110264	290.2768	2.656056e-01	2.587546e-01	0.7419719	0.7396869	0.7400714	0.129612542033679
965	10	rs13480652	74612426	0	T	A	0.396	8.414922e-03	0.01101937	290.5117	2.715216e-01	2.646261e-01	0.4457615	0.4462177	0.4478107	0.350897443840511
967	10	rs13480657	76712846	0	A	C	0.398	1.034339e-02	0.0110132	290.6562	2.771073e-01	2.698939e-01	0.3484994	0.3511693	0.3544004	0.45779796527591
969	10	rs3717445	82992865	0	C	G	0.394	2.709940e-04	0.0109968	290.2219	2.670188e-01	2.598943e-01	0.9803584	0.9820871	0.9821158	0.00861512564696603
971	10	rs13480678	84685380	0	G	A	0.392	-3.622413e-03	0.01099475	290.2763	2.668570e-01	2.597329e-01	0.7420646	0.7407569	0.7410465	0.129558285822966
973	10	rs3679902	85342396	0	G	A	0.392	-3.622413e-03	0.01099475	290.2763	2.668570e-01	2.597329e-01	0.7420646	0.7407569	0.7410465	0.129558285822966
975	10	rs13480702	91060255	0	G	A	0.392	-4.827420e-03	0.01112987	290.3158	2.680893e-01	2.608052e-01	0.664836	0.6642793	0.6647552	0.177285472108957
977	10	gnf10.091.965	92973972	0	A	G	0.396	-4.663560e-03	0.01117104	290.3092	2.675260e-01	2.602462e-01	0.6766761	0.6756298	0.6760349	0.169619162398485
979	10	rs13480712	93516234	0	G	A	0.4	-3.591774e-03	0.0112405	290.2734	2.664014e-01	2.590714e-01	0.7495718	0.7474815	0.747809	0.125186760613827
981	10	rs13480716	94516655	0	A	G	0.4	-3.784697e-03	0.0112769	290.2789	2.659572e-01	2.587880e-01	0.7374289	0.7350553	0.7354403	0.132279846300578
983	10	rs13480722	97649553	0	A	G	0.442	-5.304817e-03	0.01137685	290.3319	2.656864e-01	2.582253e-01	0.6413997	0.6385452	0.6391506	0.192871247538815
985	10	rs3683912	99280201	0	G	A	0.438	-1.104386e-02	0.01134275	290.697	2.694591e-01	2.619996e-01	0.3311257	0.3295069	0.3309312	0.480007110594853
987	10	rs3710293	100114798	0	A	G	0.438	-1.104386e-02	0.01134275	290.697	2.694591e-01	2.619996e-01	0.3311257	0.3295069	0.3309312	0.480007110594853
989	10	rs13480734	102375391	0	A	G	0.438	-9.974343e-03	0.01126953	290.616	2.668824e-01	2.593408e-01	0.3769266	0.3744656	0.3756368	0.423743212973361
991	10	rs3688351	104516056	0	G	A	0.44	-1.063563e-02	0.01108953	290.684	2.678661e-01	2.603087e-01	0.3384044	0.3362344	0.3375435	0.470563998814759
993	10	rs13480749	106000594	0	C	G	0.438	-1.190179e-02	0.01101527	290.8067	2.700131e-01	2.625509e-01	0.280918	0.2793502	0.2809909	0.551420432210954
995	10	rs6290359	107990956	0	A	C	0.443	-1.324060e-02	0.01086689	290.965	2.706689e-01	2.636029e-01	0.2241507	0.2227203	0.224634	0.649459900538262
997	10	rs6243755	108737793	0	A	G	0.443	-1.324060e-02	0.01086689	290.965	2.706689e-01	2.636029e-01	0.2241507	0.2227203	0.224634	0.649459900538262
999	10	rs13480759	109378627	0	G	A	0.442	-1.255401e-02	0.01079378	290.9	2.691198e-01	2.622182e-01	0.245852	0.2440984	0.2458353	0.609326254384473
1001	10	rs3680872	114405358	0	G	A	0.451	-6.120224e-03	0.01024514	290.4025	2.598203e-01	2.541788e-01	0.5507687	0.547505	0.5495201	0.259030748523195
1003	10	rs6256918	117551695	0	G	A	0.447	-5.467785e-03	0.00985384	290.3776	2.591675e-01	2.541341e-01	0.5794424	0.5764551	0.5785657	0.236989728993662
1005	10	mCV24217147	117812354	0	A	T	0.447	-5.467785e-03	0.00985384	290.3776	2.591675e-01	2.541341e-01	0.5794424	0.5764551	0.5785657	0.236989728993662
1007	10	mCV22832306	126298823	0	G	A	0.421	-9.467861e-03	0.009194581	290.7551	2.586021e-01	2.554220e-01	0.3040866	0.3016406	0.3034137	0.517002717226071
1009	10	rs3697243	126813010	0	C	G	0.423	-9.582003e-03	0.009290385	290.7569	2.586498e-01	2.552607e-01	0.3033059	0.3008341	0.3026349	0.518119141576836
1011	10	rs3676330	128210048	0	T	A	0.402	-1.386712e-02	0.009021565	291.4054	2.538030e-01	2.519069e-01	0.1254691	0.123881	0.1263184	0.901463217225402
1013	11	rs6190775	6412206	0	A	G	0.492	3.754879e-03	0.008378946	290.3213	2.530344e-01	2.500275e-01	0.6544265	0.6551885	0.6614323	0.184139122889986
1015	11	rs13480863	9293617	0	C	A	0.489	1.590267e-03	0.00852213	290.2395	2.582442e-01	2.548940e-01	0.8521147	0.850092	0.8539266	0.0695019425287067
1017	11	rs3023249	11171143	0	A	C	0.485	-3.938687e-04	0.00860713	290.2223	2.643684e-01	2.608493e-01	0.9635357	0.9698979	0.9707652	0.0161321896480976
1019	11	gnf11.017.294	18112271	0	G	A	0.492	-1.274935e-02	0.008573657	291.2971	2.309553e-01	2.270263e-01	0.1382026	0.142474	0.152515	0.859483786520204
1021	11	rs3723987	19468925	0	C	A	0.494	-1.232662e-02	0.009013025	291.1063	2.236968e-01	2.187218e-01	0.1725906	0.1834628	0.2028305	0.762982861455683
1023	11	rs3023251	20953301	0	G	A	0.494	-1.573416e-02	0.008994984	291.6784	2.176735e-01	2.126626e-01	0.08142045	0.08784139	0.1004369	1.08926650166214
1025	11	rs13480910	22814064	0	A	C	0.494	-1.573416e-02	0.008994984	291.6784	2.176735e-01	2.126626e-01	0.08142045	0.08784139	0.1004369	1.08926650166214
1027	11	rs3706694	28414860	1	G	A	0.479	-1.527292e-02	0.009083777	291.5701	2.196968e-01	2.145773e-01	0.09388397	0.1005365	0.1139644	1.02740855400486
1029	11	rs3723833	33051317	0	G	A	0.479	-2.188161e-02	0.009445268	292.8116	2.149634e-01	2.095643e-01	0.0212902	0.02284743	0.02743936	1.67182025878298
1031	11	rs13480968	36453866	0	G	A	0.485	-2.322859e-02	0.009350435	293.2086	2.149938e-01	2.091837e-01	0.01360632	0.01451928	0.0177357	1.86625931930813
1033	11	rs6164170	40304139	0	G	A	0.492	-2.581750e-02	0.009285953	293.978	2.160571e-01	2.101801e-01	0.005823669	0.006126262	0.007738054	2.23480331699836
1035	11	rs3701734	41327728	0	G	A	0.492	-2.581750e-02	0.009285953	293.978	2.160571e-01	2.101801e-01	0.005823669	0.006126262	0.007738054	2.23480331699836
1037	11	rs3654344	44208120	0	A	C	0.498	2.488237e-02	0.009032114	293.8811	2.098032e-01	2.042227e-01	0.006281465	0.006823053	0.008849954	2.20193905575066
1039	11	rs13481009	46528416	0	G	C	0.483	2.112933e-02	0.00895412	292.8455	2.019329e-01	1.967000e-01	0.01901907	0.0219747	0.02855272	1.72081072313693
1041	11	rs13481011	46928464	0	G	C	0.483	2.112933e-02	0.00895412	292.8455	2.019329e-01	1.967000e-01	0.01901907	0.0219747	0.02855272	1.72081072313693
1043	11	rs13481014	48117382	0	A	G	0.477	2.436916e-02	0.009053716	293.66	2.002491e-01	1.950969e-01	0.007566602	0.008732575	0.01189317	2.12109910913401
1045	11	rs13481033	54898883	0	A	G	0.479	1.504035e-02	0.009559986	291.3412	2.074908e-01	2.019056e-01	0.1168607	0.1345477	0.1633837	0.932331516577635
1047	11	rs4228731	55394554	0	A	G	0.475	1.849593e-02	0.009624122	291.9103	2.007369e-01	1.951574e-01	0.05570757	0.06609635	0.0844342	1.25408578533176
1049	11	rs3684076	56410907	0	G	A	0.475	1.849593e-02	0.009624122	291.9103	2.007369e-01	1.951574e-01	0.05570757	0.06609635	0.0844342	1.25408578533176
1051	11	rs3697686	58567550	0	G	A	0.481	1.040805e-02	0.009700949	290.7269	2.182430e-01	2.124687e-01	0.2843039	0.3147713	0.3601202	0.546217182740574
1053	11	rs13481061	62992617	0	C	A	0.483	9.145253e-03	0.009601364	290.6196	2.224613e-01	2.169573e-01	0.3417205	0.3722908	0.4172208	0.466328966855833
1055	11	rs13481084	68770516	0	A	G	0.449	-1.662471e-02	0.009232482	291.7302	2.089798e-01	2.053575e-01	0.07289959	0.08238334	0.09792387	1.13727491422302
1057	11	rs3701609	73263624	0	G	A	0.438	-1.420230e-02	0.009484891	291.2686	2.172995e-01	2.133417e-01	0.1354988	0.1478823	0.1676918	0.868064550957
1059	11	rs13481109	76595153	0	A	T	0.436	-1.780309e-02	0.009531274	291.8674	2.119933e-01	2.079795e-01	0.06289356	0.06964011	0.0818069	1.20139382195777
1061	11	rs13481119	79547199	0	C	G	0.434	-1.769326e-02	0.009589696	291.8363	2.145025e-01	2.106076e-01	0.06615768	0.07232986	0.08384816	1.17941973291235
1063	11	rs13481127	83412529	0	C	A	0.404	-1.647620e-02	0.009560991	291.622	2.149119e-01	2.103833e-01	0.0860144	0.09421588	0.109041	1.06542883576782
1065	11	rs3661657	84732367	0	G	A	0.409	-1.872216e-02	0.00950531	292.0854	2.175631e-01	2.129840e-01	0.04992747	0.05352198	0.06174249	1.30166044061178
1067	11	rs3719581	86958881	0	A	G	0.408	-1.978512e-02	0.009409375	292.3237	2.105523e-01	2.060912e-01	0.03644224	0.04032668	0.04853964	1.43839493604205
1069	11	rs13481145	88435691	0	C	G	0.404	-2.171986e-02	0.009607489	292.7031	2.196152e-01	2.152111e-01	0.02459414	0.02589652	0.03015865	1.6091683591093
1071	11	rs3688955	90536534	0	G	A	0.4	-1.912435e-02	0.009609405	292.1301	2.187737e-01	2.147415e-01	0.0476074	0.05073265	0.05803418	1.32232553615805
1073	11	rs13481173	96604864	0	G	A	0.392	-1.835213e-02	0.009548686	292.0097	2.221404e-01	2.182380e-01	0.05569203	0.05861272	0.06578425	1.25420695158896
1075	11	rs3661058	98919441	0	G	A	0.377	-1.992742e-02	0.009284948	292.4331	2.145884e-01	2.109196e-01	0.03277161	0.03545901	0.0415554	1.48450222212266
1077	11	rs3698446	105237353	0	G	A	0.355	-1.123791e-02	0.009843028	290.8482	2.332947e-01	2.299332e-01	0.254612	0.2629353	0.2778834	0.594121131668342
1079	11	rs6386362	106978425	0	G	A	0.377	-1.497931e-02	0.009494821	291.4292	2.286044e-01	2.259837e-01	0.1158529	0.1201622	0.1292496	0.936093090590154
1081	11	rs6370458	109394797	0	A	G	0.377	-1.525281e-02	0.009450075	291.4981	2.329282e-01	2.304193e-01	0.1077176	0.1100858	0.1168922	0.967713331442926
1083	11	rs3672597	112234202	0	G	A	0.351	-9.117467e-03	0.009279018	290.6904	2.393573e-01	2.377679e-01	0.3267125	0.3329234	0.3439625	0.48583424912673
1085	11	rs3699056	114003687	0	G	A	0.355	-8.173355e-03	0.009270976	290.5957	2.392706e-01	2.378671e-01	0.3787945	0.3870808	0.3999849	0.421596335468636
1087	12	rs3713137	4835158	0	G	A	0.483	6.805425e-04	0.008831032	290.2246	2.608231e-01	2.595852e-01	0.9386323	0.9381519	0.9382294	0.0275045050240105
1089	12	rs3678128	7414015	0	C	A	0.47	5.447641e-03	0.008867566	290.4112	2.635635e-01	2.619948e-01	0.5395262	0.5380716	0.5389418	0.267987460639746
1091	12	rs13481303	11915326	0	C	A	0.475	2.866922e-03	0.009447159	290.2683	2.623562e-01	2.586847e-01	0.7617722	0.7600191	0.7603991	0.118174880463332
1093	12	rs13481321	16680358	0	A	G	0.485	2.953589e-03	0.009886451	290.2666	2.651636e-01	2.598369e-01	0.7653658	0.7643195	0.7645758	0.116130947916488
1095	12	rs3717860	24728980	0	A	C	0.483	-7.514577e-04	0.009959512	290.2244	2.657480e-01	2.600320e-01	0.939913	0.9407156	0.940794	0.026912343600866
1097	12	rs13481363	27980718	0	G	A	0.496	-8.273468e-03	0.01045879	290.5291	2.755839e-01	2.687181e-01	0.4296254	0.432891	0.4360214	0.366910050507411
1099	12	rs3089800	29000535	0	A	G	0.496	-7.568771e-03	0.01043427	290.4805	2.742440e-01	2.674121e-01	0.468866	0.4717893	0.474452	0.328951259152286
1101	12	UT_12_24.561109	29920622	0	G	A	0.496	-7.048552e-03	0.01051629	290.4437	2.722512e-01	2.654797e-01	0.503286	0.5050929	0.5069939	0.298185150284982
1103	12	rs13481371	30198599	0	G	A	0.498	-6.731116e-03	0.01058712	290.4218	2.714239e-01	2.646068e-01	0.5254706	0.5268689	0.5284557	0.279451577666095
1105	12	rs6223000	34182744	0	A	G	0.498	1.817697e-03	0.01078165	290.2358	2.673595e-01	2.600253e-01	0.8662474	0.8662105	0.8663524	0.0623580558922263
1107	12	rs6311081	37010797	0	G	A	0.498	4.414945e-04	0.01082612	290.2225	2.671704e-01	2.597555e-01	0.9675018	0.9668635	0.9668966	0.0143482183200688
1109	12	rs3658100	38090061	0	G	A	0.498	4.414945e-04	0.01082612	290.2225	2.671704e-01	2.597555e-01	0.9675018	0.9668635	0.9668966	0.0143482183200688
1111	12	CEL.12_38788391	43714208	0	C	A	0.496	-8.828106e-04	0.01082734	290.2249	2.675030e-01	2.598870e-01	0.9350783	0.9352579	0.9353228	0.029152021390417
1113	12	rs3726096	44354662	0	A	G	0.498	4.908609e-03	0.0109317	290.3217	2.697865e-01	2.620090e-01	0.6537833	0.6545924	0.6553162	0.184566177072379
1115	12	gnf12.046.238	47927496	0	A	C	0.498	-3.981738e-03	0.01066617	290.2923	2.658733e-01	2.588608e-01	0.709222	0.7069876	0.7073941	0.149217801088025
1117	12	rs13481445	50342498	0	G	A	0.498	-3.981738e-03	0.01066617	290.2923	2.658733e-01	2.588608e-01	0.709222	0.7069876	0.7073941	0.149217801088025
1119	12	rs3670749	52959274	0	A	G	0.496	-5.260165e-03	0.01061953	290.3452	2.666723e-01	2.598104e-01	0.6207813	0.6191281	0.6196249	0.207061373948854
1121	12	rs3700857	53919899	0	A	G	0.5	-6.560262e-03	0.01056656	290.4153	2.672098e-01	2.605485e-01	0.535235	0.5337107	0.5344214	0.27145549499758
1123	12	rs13481466	56006328	0	A	G	0.5	7.071599e-03	0.01048192	290.4502	2.673950e-01	2.608065e-01	0.5004924	0.4989591	0.4997737	0.300602512916176
1125	12	rs3706319	57952690	0	G	A	0.491	9.178439e-03	0.01056044	290.5987	2.707253e-01	2.642960e-01	0.3855662	0.3851263	0.3867274	0.413901044781865
1127	12	rs3677344	64597056	0	A	C	0.483	2.468559e-03	0.01048269	290.2502	2.636560e-01	2.580851e-01	0.8140124	0.8111673	0.8117254	0.0893689793730124
1129	12	rs13481514	69603798	0	G	A	0.481	3.997233e-03	0.01041335	290.2968	2.629447e-01	2.570109e-01	0.7013949	0.6982128	0.6991323	0.154037396295848
1131	12	rs13481521	71460843	0	A	G	0.481	3.146029e-03	0.01023373	290.2699	2.634026e-01	2.577083e-01	0.7587688	0.7558596	0.7565342	0.119890535277332
1133	12	rs13481527	72887196	0	G	A	0.475	2.411079e-03	0.0102735	290.2501	2.634471e-01	2.577813e-01	0.8146327	0.8114625	0.8121607	0.0890381609766033
1135	12	rs3655558	74725400	0	A	G	0.492	-9.971090e-03	0.00992592	290.714	2.807255e-01	2.766738e-01	0.3160366	0.3210156	0.3273192	0.500262619098062
1137	12	rs13481556	80662553	0	G	A	0.436	2.381990e-03	0.01015271	290.2501	2.623860e-01	2.572633e-01	0.8146893	0.8114229	0.8124116	0.0890079876067162
1139	12	rs13481561	82166529	0	A	G	0.455	7.412737e-03	0.01007625	290.4948	2.616984e-01	2.567414e-01	0.4625905	0.4598106	0.4609941	0.33480329037202
1141	12	rs13481565	83777007	0	A	C	0.449	1.025535e-02	0.01013745	290.7366	2.635199e-01	2.585989e-01	0.3126444	0.3101671	0.3115947	0.504949345876259
1143	12	rs3716095	87045534	0	A	G	0.475	2.773119e-03	0.009745661	290.2624	2.639724e-01	2.597431e-01	0.7762136	0.7751254	0.7753674	0.110018752277258
1145	12	CEL.12_84750094	90158828	0	A	G	0.494	5.617053e-03	0.01004014	290.3796	2.639173e-01	2.587608e-01	0.5763241	0.5740665	0.5747091	0.239333219255754
1147	12	rs3670410	91339037	0	A	G	0.492	6.433214e-03	0.009984763	290.4307	2.645762e-01	2.594105e-01	0.5199404	0.5178101	0.5185448	0.284046436047094
1149	12	rs13481588	91968729	0	A	G	0.489	-7.064534e-03	0.01000746	290.4715	2.676691e-01	2.616403e-01	0.4808584	0.4796115	0.4805558	0.317982792965526
1151	12	rs6207869	94362850	0	G	A	0.487	-6.129930e-03	0.009944674	290.4127	2.662452e-01	2.602771e-01	0.5381615	0.5364647	0.5371554	0.26908737482872
1153	12	rs13481599	96105012	0	C	A	0.483	-8.782084e-03	0.01000807	290.6073	2.687884e-01	2.628769e-01	0.3810157	0.3798043	0.3811709	0.419057128568777
1155	12	rs13481604	98079113	0	G	A	0.464	-9.694936e-03	0.009986379	290.6939	2.682061e-01	2.631522e-01	0.332532	0.3310946	0.3326329	0.478166555609852
1157	12	rs13481618	102528501	0	G	A	0.468	-8.604261e-03	0.00989785	290.6023	2.629456e-01	2.581589e-01	0.3854724	0.382907	0.3841084	0.414006712183221
1159	12	rs6390948	108679049	0	G	A	0.451	-6.648823e-06	0.009438951	290.2216	2.639356e-01	2.597765e-01	0.9994385	0.9974809	0.9974892	0.000243924839898038
1161	12	CEL.12_104545022	109796848	0	G	A	0.447	5.303428e-04	0.009317984	290.2231	2.642853e-01	2.602300e-01	0.9546553	0.9564404	0.9565828	0.0201534120091229
1163	12	rs13481655	112112990	0	A	G	0.442	1.537601e-03	0.009304976	290.2348	2.654284e-01	2.614515e-01	0.8688781	0.8711264	0.8717486	0.0610411489953343
1165	12	rs3023711	116179293	0	A	G	0.455	-1.252297e-03	0.00927693	290.2309	2.628829e-01	2.591852e-01	0.8927226	0.8913081	0.8914976	0.0492834705683009
1167	12	rs3692361	117719114	0	G	A	0.447	-5.892202e-03	0.008934136	290.4406	2.629597e-01	2.597239e-01	0.5101418	0.5081201	0.5088747	0.29230908978857
1169	12	rs6329833	119191551	0	C	A	0.447	-5.892202e-03	0.008934136	290.4406	2.629597e-01	2.597239e-01	0.5101418	0.5081201	0.5088747	0.29230908978857
1171	13	rs13481706	16340817	0	G	A	0.443	1.473812e-03	0.009148473	290.2349	2.616840e-01	2.587134e-01	0.8721389	0.8705746	0.8709192	0.0594143422467774
1173	13	rs3679784	20906467	0	G	A	0.457	7.655803e-03	0.009286272	290.5643	2.602266e-01	2.559974e-01	0.4104471	0.4077701	0.4091963	0.386742808480056
1175	13	rs3663223	23085192	0	A	C	0.464	4.921805e-03	0.009547177	290.3562	2.610403e-01	2.564278e-01	0.6066195	0.6039098	0.6050159	0.217083633250083
1177	13	rs13481734	27037149	0	A	G	0.457	4.736070e-04	0.009708147	290.223	2.647237e-01	2.593737e-01	0.9611281	0.9584369	0.958582	0.0172187253225563
1179	13	CEL.13_27061395	27681712	0	C	A	0.457	4.736070e-04	0.009708147	290.223	2.647237e-01	2.593737e-01	0.9611281	0.9584369	0.958582	0.0172187253225563
1181	13	rs13481740	30677512	0	G	A	0.455	1.882224e-03	0.009843128	290.2407	2.639150e-01	2.579942e-01	0.8484991	0.8450701	0.8457199	0.0713486140006849
1183	13	rs3710348	31273317	0	A	C	0.475	6.328496e-04	0.0100152	290.224	2.650454e-01	2.588474e-01	0.9496641	0.9447536	0.9451985	0.0224299792506417
1185	13	rs3707097	34180210	0	G	A	0.477	5.139963e-03	0.009861507	290.3597	2.614867e-01	2.553242e-01	0.6026558	0.5991842	0.6007223	0.21993065940319
1187	13	rs3725187	35062812	0	G	A	0.485	3.409441e-03	0.009822788	290.2833	2.626007e-01	2.566502e-01	0.7287975	0.7253549	0.7264655	0.137393125796401
1189	13	rs13481764	36557616	0	A	G	0.481	-1.044326e-03	0.009896048	290.2265	2.672161e-01	2.611490e-01	0.916036	0.9210075	0.9216269	0.0380874583254614
1191	13	gnf13.035.637	37519058	0	G	A	0.479	-1.231817e-03	0.009921767	290.2285	2.673688e-01	2.614096e-01	0.901289	0.9062201	0.9069606	0.0451359293534189
1193	13	rs13481783	42840147	0	G	A	0.475	3.643731e-03	0.009608529	290.295	2.597699e-01	2.547282e-01	0.7048316	0.7016334	0.703865	0.151914633259483
1195	13	rs3712907	43171011	1	A	C	0.477	3.291680e-03	0.009607542	290.2816	2.603474e-01	2.554436e-01	0.7321624	0.7289931	0.730855	0.135392577956277
1197	13	rs3688207	45359288	0	A	G	0.485	1.581500e-03	0.00981928	290.2354	2.623525e-01	2.573353e-01	0.8721693	0.8682516	0.8694651	0.0593992043803714
1199	13	rs6411274	47129920	0	G	A	0.485	1.650566e-03	0.009682899	290.2367	2.625806e-01	2.580881e-01	0.8647779	0.8620268	0.8626648	0.0630954176101226
1201	13	rs6244558	47815990	0	A	T	0.485	1.650566e-03	0.009682899	290.2367	2.625806e-01	2.580881e-01	0.8647779	0.8620268	0.8626648	0.0630954176101226
1203	13	rs3693942	54952779	0	G	C	0.485	-7.144124e-04	0.01026648	290.2239	2.650142e-01	2.601634e-01	0.9445753	0.9459063	0.9460162	0.0247634151154004
1205	13	rs3700819	57253189	0	A	G	0.483	-8.974850e-04	0.01015428	290.2253	2.652267e-01	2.603318e-01	0.929638	0.9311827	0.9313466	0.0316861323149596
1207	13	rs4229817	66880535	0	G	A	0.485	-3.754759e-03	0.01017028	290.2892	2.673092e-01	2.620485e-01	0.7122836	0.7131357	0.7138512	0.147347054969621
1209	13	rs3718727	69329150	0	G	A	0.457	1.432916e-03	0.01044741	290.231	2.654905e-01	2.599787e-01	0.8910131	0.8909313	0.891045	0.0501159107601062
1211	13	rs13481871	71293718	0	A	G	0.451	3.594736e-03	0.01038154	290.2816	2.665614e-01	2.606475e-01	0.7294226	0.7290568	0.7294217	0.137020784889474
1213	13	rs13481880	74360804	0	A	C	0.46	6.375592e-03	0.01040834	290.4106	2.657570e-01	2.595167e-01	0.5407054	0.5386439	0.5393234	0.26703929312367
1215	13	rs13481883	75502365	0	A	C	0.458	6.983862e-03	0.01034117	290.4509	2.666031e-01	2.604261e-01	0.5000495	0.4983015	0.499096	0.300987002638392
1217	13	rs13481893	77562077	0	T	A	0.458	6.983862e-03	0.01034117	290.4509	2.666031e-01	2.604261e-01	0.5000495	0.4983015	0.499096	0.300987002638392
1219	13	gnf13.079.671	80405242	0	A	G	0.458	4.923827e-03	0.01033184	290.3361	2.657177e-01	2.595125e-01	0.6340654	0.632257	0.6327327	0.197865944966414
1221	13	rs13481908	82062420	0	G	A	0.455	3.884783e-03	0.01019282	290.295	2.652395e-01	2.592155e-01	0.7034149	0.7015782	0.7019523	0.15278843653195
1223	13	rs3686443	86523144	0	A	C	0.468	-3.655003e-03	0.009630008	290.294	2.652889e-01	2.601556e-01	0.7045909	0.7035327	0.7038876	0.15206297016032
1225	13	gnf13.088.732	88137824	0	A	G	0.462	-2.702765e-03	0.009766337	290.2602	2.652796e-01	2.597812e-01	0.7821948	0.7811674	0.7814012	0.106685075546778
1227	13	rs6288319	91135890	0	G	A	0.464	-2.840814e-03	0.009800766	290.264	2.651390e-01	2.596503e-01	0.7721545	0.770946	0.7711955	0.112295793208106
1229	13	gnf13.093.328	92723867	0	A	G	0.455	-6.480887e-03	0.009643828	290.4486	2.662836e-01	2.604161e-01	0.5021581	0.5004068	0.5011951	0.299159527580774
1231	13	rs13481961	97270237	0	A	G	0.458	-6.009467e-03	0.0095384	290.4218	2.646999e-01	2.588694e-01	0.5292227	0.5268882	0.5276275	0.276361535850172
1233	13	rs13481968	98858289	0	A	C	0.464	-1.794647e-03	0.009427143	290.2399	2.648791e-01	2.597536e-01	0.8491659	0.848384	0.848537	0.0710074541423797
1235	13	rs13481983	103422407	0	G	A	0.464	7.493072e-04	0.009376764	290.2248	2.643865e-01	2.598392e-01	0.9363688	0.9361928	0.9362546	0.028553065515329
1237	13	rs13481996	106812270	0	A	G	0.492	5.710051e-03	0.009047043	290.418	2.711800e-01	2.670017e-01	0.5284899	0.5308092	0.5334922	0.27696330810335
1239	13	rs13482005	108821270	0	A	C	0.481	5.994090e-03	0.00896366	290.4431	2.703475e-01	2.667269e-01	0.5042669	0.5056936	0.5081458	0.297339537926791
1241	13	rs13482019	112768412	0	G	A	0.462	5.823599e-03	0.008570351	290.4516	2.682878e-01	2.655925e-01	0.4974154	0.4976066	0.4995406	0.303280773084
1243	13	rs13482028	116250111	0	C	A	0.425	1.707638e-03	0.008351638	290.2427	2.607402e-01	2.592619e-01	0.8381464	0.837201	0.8374082	0.0766801160248917
1245	14	rs4230144	8091508	1	G	A	0.445	-1.822513e-02	0.009214471	292.1488	2.328051e-01	2.285708e-01	0.04898587	0.04961889	0.0540935	1.30992917437953
1247	14	rs6322899	9819365	0	C	A	0.453	-2.092244e-02	0.009219361	292.7705	2.367390e-01	2.323135e-01	0.02405397	0.0239578	0.02640602	1.61881323501556
1249	14	rs3150398	10794256	0	A	G	0.453	-2.186077e-02	0.009245011	292.9972	2.419618e-01	2.374800e-01	0.01877612	0.0184688	0.02029816	1.72639414778253
1251	14	rs13482084	12241470	0	A	C	0.451	-2.290184e-02	0.00923685	293.2754	2.450945e-01	2.405376e-01	0.01378746	0.01346051	0.01489757	1.86051573451944
1253	14	rs6290836	12546017	0	G	A	0.451	-2.290184e-02	0.00923685	293.2754	2.450945e-01	2.405376e-01	0.01378746	0.01346051	0.01489757	1.86051573451944
1255	14	rs3719629	16227811	0	A	G	0.451	-2.435077e-02	0.009222933	293.684	2.488921e-01	2.443999e-01	0.008779922	0.008500745	0.009552998	2.05650934230803
1257	14	rs3696385	17362990	0	G	A	0.451	-2.435077e-02	0.009222933	293.684	2.488921e-01	2.443999e-01	0.008779922	0.008500745	0.009552998	2.05650934230803
1259	14	rs13482096	22720599	0	A	G	0.453	-1.229675e-02	0.009094746	291.1228	2.390679e-01	2.349909e-01	0.177514	0.1794281	0.1876069	0.750767389747029
1261	14	rs13482104	26344120	0	G	A	0.413	-1.229918e-02	0.00966813	291.0284	2.467865e-01	2.429954e-01	0.2044482	0.203999	0.2090676	0.689416708702253
1263	14	rs6396829	28000963	0	A	G	0.419	-7.787870e-03	0.009642336	290.5462	2.494043e-01	2.456249e-01	0.4200078	0.4203991	0.4271415	0.376742644208043
1265	14	rs13482159	45701304	0	A	G	0.472	-4.631715e-03	0.009345882	290.3455	2.568306e-01	2.529875e-01	0.6205984	0.6186053	0.6216373	0.207189348429692
1267	14	rs13482170	48527625	0	G	A	0.479	-6.278123e-03	0.009484371	290.4415	2.538504e-01	2.498216e-01	0.5085866	0.5072718	0.5117849	0.293635086595863
1269	14	mCV24777660	50228466	1	A	T	0.489	-4.214310e-03	0.009582445	290.3193	2.567140e-01	2.527498e-01	0.6604468	0.658538	0.662088	0.1801621597254
1271	14	rs3666583	52140579	0	A	G	0.491	-4.487972e-03	0.009603396	290.3314	2.552238e-01	2.512207e-01	0.6406495	0.6393414	0.6441259	0.193379508465947
1273	14	rs13482191	54646346	0	A	G	0.432	-4.426164e-03	0.009767885	290.3255	2.575392e-01	2.533866e-01	0.6508256	0.6485332	0.6514722	0.186535372575877
1275	14	rs3692863	58815294	0	G	A	0.453	1.401653e-02	0.009885898	291.1851	2.966642e-01	2.916835e-01	0.1574239	0.1650888	0.1743989	0.802929332649366
1277	14	gnf14.055.608	60835111	0	G	A	0.455	1.329755e-02	0.009872007	291.0944	2.934660e-01	2.887137e-01	0.1791412	0.1864326	0.1953272	0.746804520935262
1279	14	rs3703075	62924599	0	A	G	0.462	-5.812721e-03	0.009417617	290.4119	2.671892e-01	2.633082e-01	0.537625	0.5372579	0.5384317	0.269520544437852
1281	14	rs13482231	66978401	0	A	G	0.457	-5.065891e-03	0.009437461	290.3658	2.659961e-01	2.620390e-01	0.5918696	0.5911955	0.5919933	0.227773965977299
1283	14	rs6156908	74709292	0	G	A	0.483	-3.594949e-03	0.01008884	290.2861	2.640275e-01	2.582971e-01	0.7218798	0.7194039	0.7199059	0.141535110661067
1285	14	rs13482265	79020581	0	A	G	0.481	-5.734826e-03	0.01030607	290.377	2.669425e-01	2.609167e-01	0.5783755	0.5772134	0.5778574	0.237790112048524
1287	14	rs13482284	86216087	0	A	G	0.487	-2.809332e-03	0.01034773	290.2591	2.655288e-01	2.589638e-01	0.7862253	0.7840918	0.7843973	0.104452985097965
1289	14	rs13482296	88916292	0	A	C	0.487	-2.809332e-03	0.01034773	290.2591	2.655288e-01	2.589638e-01	0.7862253	0.7840918	0.7843973	0.104452985097965
1291	14	rs6395984	91070578	0	A	C	0.485	-9.233958e-03	0.01032111	290.6221	2.698296e-01	2.633329e-01	0.3717832	0.3707723	0.3722389	0.429710238857131
1293	14	rs6291434	92011340	0	C	G	0.485	-9.233958e-03	0.01032111	290.6221	2.698296e-01	2.633329e-01	0.3717832	0.3707723	0.3722389	0.429710238857131
1295	14	rs13482311	93124495	0	G	A	0.481	-9.526819e-03	0.01033471	290.6449	2.723669e-01	2.658302e-01	0.3574634	0.3575478	0.3595629	0.446768418175484
1297	14	rs13482327	97201128	0	A	T	0.491	-1.279039e-02	0.01037277	290.9778	2.755413e-01	2.695071e-01	0.218649	0.2187711	0.2216316	0.660252504577871
1299	14	rs3692362	99776069	0	C	G	0.487	-1.562676e-02	0.01014816	291.3981	2.795559e-01	2.739234e-01	0.1247964	0.125047	0.1283133	0.903797942559726
1301	14	CEL.14_94845626	102615050	0	G	A	0.491	-1.803588e-02	0.00992897	291.8584	2.811384e-01	2.759792e-01	0.07043349	0.07040125	0.07328977	1.15222079165609
1303	14	rs13482356	106773805	0	G	A	0.481	1.284667e-02	0.008775396	291.2972	2.621332e-01	2.588927e-01	0.1444041	0.1424665	0.1444774	0.840420475865427
1305	14	rs6169105	117258123	0	A	G	0.481	1.363399e-02	0.008749913	291.4317	2.745034e-01	2.715391e-01	0.1203917	0.1197808	0.1226528	0.919403453015503
1307	14	rs3665550	119026285	0	A	C	0.475	1.498360e-02	0.008784171	291.6715	2.748872e-01	2.720683e-01	0.08923533	0.08859397	0.09129704	1.04946316595767
1309	14	rs13482398	119971733	0	G	A	0.474	7.369226e-03	0.008582201	290.5923	2.635223e-01	2.610327e-01	0.3913079	0.3892398	0.3903929	0.407481384167365
1311	14	CEL.14_116404928	124108797	0	G	A	0.475	4.706163e-03	0.008628109	290.3713	2.628472e-01	2.604808e-01	0.5859095	0.5842974	0.5848897	0.232169460237696
1313	15	rs3665826	5921320	0	A	G	0.494	-3.699142e-03	0.00925396	290.3003	2.672265e-01	2.643550e-01	0.6896753	0.6914968	0.6932906	0.161355327535475
1315	15	CEL.15_8331158	8474278	0	G	A	0.485	-4.081466e-04	0.009511153	290.2225	2.635132e-01	2.600669e-01	0.9658039	0.9670141	0.9670968	0.0151110452133078
1317	15	rs3711814	13219494	0	G	A	0.428	9.390400e-03	0.009656066	290.6979	2.583940e-01	2.540453e-01	0.3317018	0.3290827	0.3310498	0.479252171748693
1319	15	rs3715857	19251978	0	A	G	0.381	1.237539e-02	0.01000687	290.9861	2.489743e-01	2.444379e-01	0.2173059	0.2162592	0.2207618	0.662928482134798
1321	15	rs13482469	20942406	0	G	A	0.381	1.237539e-02	0.01000687	290.9861	2.489743e-01	2.444379e-01	0.2173059	0.2162592	0.2207618	0.662928482134798
1323	15	rs13482485	25450871	0	A	G	0.387	1.019664e-02	0.009958759	290.7456	2.497330e-01	2.450838e-01	0.3068298	0.3059668	0.3112345	0.513102463018156
1325	15	rs13482497	28321743	0	G	A	0.385	1.412955e-02	0.01027582	291.1676	2.494108e-01	2.441559e-01	0.1702928	0.1689767	0.1730181	0.768803713671997
1327	15	rs13482501	29267232	0	G	A	0.411	-8.283673e-03	0.009737898	290.586	2.619251e-01	2.582257e-01	0.3957302	0.3932694	0.3944311	0.402600805450724
1329	15	rs13482509	32042169	0	A	G	0.406	-9.432803e-03	0.009950818	290.6736	2.638546e-01	2.597542e-01	0.344029	0.3417393	0.3430229	0.463404946936811
1331	15	rs3695416	38484397	0	A	C	0.392	-1.456705e-03	0.01022399	290.232	2.640952e-01	2.592127e-01	0.8868107	0.8851649	0.8853494	0.0521690754550214
1333	15	rs3683326	41387862	0	C	A	0.343	2.390985e-03	0.01116255	290.2447	2.651783e-01	2.598817e-01	0.8305595	0.8298795	0.8300542	0.0806292499120887
1335	15	CEL.15_43206205	43188177	0	A	G	0.342	2.218761e-03	0.01136	290.2409	2.653001e-01	2.596796e-01	0.8452983	0.8443622	0.8445217	0.0729900044436813
1337	15	rs13482543	43870892	0	C	A	0.342	2.218761e-03	0.01136	290.2409	2.653001e-01	2.596796e-01	0.8452983	0.8443622	0.8445217	0.0729900044436813
1339	15	rs13482549	45643092	0	A	G	0.332	2.012062e-03	0.0114592	290.237	2.660225e-01	2.601076e-01	0.8607553	0.8607156	0.8608705	0.0651202944976221
1341	15	rs13482571	49998374	0	G	A	0.311	5.942583e-04	0.01168038	290.2229	2.658479e-01	2.598733e-01	0.9594625	0.9597643	0.9598058	0.0179719947287517
1343	15	rs3658705	51383386	0	A	G	0.309	1.209265e-03	0.01178107	290.2269	2.656026e-01	2.597820e-01	0.9183232	0.9178507	0.9179302	0.0370044437732713
1345	15	rs3707900	52483340	0	A	G	0.313	9.963644e-03	0.0118572	290.573	2.715897e-01	2.657319e-01	0.4015017	0.4018252	0.4037802	0.396312611533355
1347	15	rs13482595	58616523	0	G	A	0.287	6.458012e-03	0.01210792	290.365	2.646832e-01	2.594852e-01	0.5942274	0.5923057	0.5928632	0.226047326624493
1349	15	rs3683495	61202502	0	C	A	0.279	-3.709943e-04	0.01227717	290.222	2.654233e-01	2.599172e-01	0.9759159	0.977169	0.9772048	0.0105876062468597
1351	15	rs13482602	61428965	0	G	C	0.279	-3.709943e-04	0.01227717	290.222	2.654233e-01	2.599172e-01	0.9759159	0.977169	0.9772048	0.0105876062468597
1353	15	rs3677062	63461563	0	G	A	0.277	8.515603e-04	0.01227883	290.2239	2.655081e-01	2.600268e-01	0.9447622	0.9455876	0.9456621	0.024677491198755
1355	15	rs6381737	65588301	0	A	G	0.268	2.136729e-03	0.01235949	290.2362	2.661924e-01	2.607507e-01	0.8628774	0.8641506	0.8644421	0.0640509056589099
1357	15	rs13482637	70501126	0	A	C	0.258	3.411777e-03	0.01202098	290.2624	2.638988e-01	2.592961e-01	0.7767728	0.7752866	0.7755542	0.109705990382142
1359	15	rs13482642	72211956	0	T	A	0.247	5.089190e-03	0.01207553	290.3108	2.648924e-01	2.604858e-01	0.6737734	0.672727	0.6731547	0.171486138592731
1361	15	rs8259436	74849948	0	G	A	0.247	3.310001e-03	0.01221816	290.2588	2.635268e-01	2.591665e-01	0.7866739	0.7851282	0.7854001	0.104205258466958
1363	15	rs3665030	79393219	0	G	A	0.255	-2.152288e-03	0.01265801	290.2363	2.633948e-01	2.594788e-01	0.8651143	0.864054	0.8642075	0.0629265092058257
1365	15	rs13482673	82219300	0	G	A	0.392	2.100399e-02	0.009349798	292.723	2.389227e-01	2.351623e-01	0.0255043	0.0253071	0.02757962	1.59338659176852
1367	15	rs3660367	84702107	0	A	G	0.398	1.815714e-02	0.0093666	292.0812	2.372109e-01	2.336315e-01	0.05363233	0.05379168	0.05752063	1.27057333516145
1369	15	rs13482695	88470831	0	A	G	0.266	-1.339678e-04	0.01143358	290.2217	2.629776e-01	2.598125e-01	0.9906602	0.9908043	0.9908134	0.00407528453706269
1371	15	rs13482704	90423484	0	A	C	0.277	1.411423e-03	0.01118835	290.2296	2.623273e-01	2.598133e-01	0.8997087	0.8992465	0.8993448	0.0458980799612633
1373	15	rs3719217	95251593	0	A	G	0.358	1.120289e-03	0.008983579	290.2294	2.626837e-01	2.601681e-01	0.9008531	0.9008558	0.9009847	0.0453460226289198
1375	15	rs6285067	95314545	0	A	G	0.358	1.120289e-03	0.008983579	290.2294	2.626837e-01	2.601681e-01	0.9008531	0.9008558	0.9009847	0.0453460226289198
1377	15	rs13482729	97111470	1	A	G	0.36	-1.835910e-03	0.009163528	290.242	2.607065e-01	2.586602e-01	0.8413619	0.8401264	0.8404789	0.0750171583451707
1379	15	rs13482738	99794398	0	A	G	0.379	3.743476e-03	0.008935022	290.3092	2.647332e-01	2.630916e-01	0.6755825	0.675536	0.6766386	0.170321608733752
1381	16	rs4231060	6223720	0	G	A	0.398	-9.238943e-03	0.009204449	290.7282	2.614785e-01	2.598186e-01	0.3164229	0.314132	0.3155188	0.499732093493744
1383	16	rs4158907	7962829	0	A	G	0.4	-7.536481e-03	0.009481595	290.5397	2.579527e-01	2.552568e-01	0.4274153	0.4251192	0.4266771	0.369149935642602
1385	16	rs4162800	12472778	0	A	G	0.408	-3.931603e-03	0.009473789	290.3087	2.587602e-01	2.555321e-01	0.6784818	0.6764233	0.6780156	0.168461797621905
1387	16	rs4165065	17412079	0	G	A	0.411	-1.503451e-05	0.009425857	290.2216	2.630850e-01	2.597549e-01	0.9987286	0.996585	0.9966034	0.000552513311477478
1389	16	rs4165081	19883078	0	G	A	0.409	2.785188e-03	0.009542148	290.2631	2.668566e-01	2.634736e-01	0.7706064	0.7733061	0.7748898	0.113167388428206
1391	16	rs4165440	24175686	0	A	G	0.385	-1.980726e-03	0.009378678	290.2443	2.617478e-01	2.587244e-01	0.832899	0.8313863	0.831718	0.0794076593400236
1393	16	rs4165602	27436316	0	A	G	0.411	-4.824957e-03	0.009656616	290.3479	2.622151e-01	2.574701e-01	0.6177372	0.6152077	0.6159955	0.209196244755444
1395	16	rs4170308	32471861	0	G	A	0.379	3.437707e-04	0.01030834	290.222	2.652238e-01	2.601223e-01	0.9734217	0.9767132	0.9768411	0.0116989764763093
1397	16	rs4171932	34308360	0	G	A	0.375	4.241547e-04	0.01041819	290.2223	2.653073e-01	2.601081e-01	0.9675557	0.9699711	0.9700748	0.0143240242353136
1399	16	rs4172915	35662190	0	G	A	0.375	4.241547e-04	0.01041819	290.2223	2.653073e-01	2.601081e-01	0.9675557	0.9699711	0.9700748	0.0143240242353136
1401	16	rs4173902	37352817	0	C	G	0.385	1.378318e-02	0.01039069	291.0828	2.855529e-01	2.804199e-01	0.185827	0.1893915	0.1952631	0.73089118431923
1403	16	rs4175608	39182488	1	A	G	0.386	1.417915e-02	0.01032397	291.144	2.867461e-01	2.817198e-01	0.1707913	0.1743874	0.1804172	0.767534255767767
1405	16	rs4177651	40683274	0	A	G	0.379	1.700663e-02	0.01029081	291.5504	2.943371e-01	2.896206e-01	0.09960481	0.1030578	0.109318	1.00171968862431
1407	16	rs4182243	46052656	0	A	G	0.481	-2.248797e-03	0.01020969	290.2471	2.625598e-01	2.565006e-01	0.8258388	0.8212479	0.822848	0.0831047167264546
1409	16	rs4183448	47197448	0	C	A	0.481	-2.248797e-03	0.01020969	290.2471	2.625598e-01	2.565006e-01	0.8258388	0.8212479	0.822848	0.0831047167264546
1411	16	rs4186744	51442133	0	G	C	0.492	-6.557661e-03	0.01024642	290.4295	2.612167e-01	2.544003e-01	0.5227329	0.5190522	0.5208988	0.28172016521925
1413	16	rs3696661	51676702	0	G	A	0.492	-6.557661e-03	0.01024642	290.4295	2.612167e-01	2.544003e-01	0.5227329	0.5190522	0.5208988	0.28172016521925
1415	16	rs6163640	53441204	0	A	C	0.492	-6.557661e-03	0.01024642	290.4295	2.612167e-01	2.544003e-01	0.5227329	0.5190522	0.5208988	0.28172016521925
1417	16	rs4189277	57292483	0	G	A	0.492	-7.107350e-03	0.01023134	290.466	2.619525e-01	2.552248e-01	0.4878788	0.4844325	0.4859651	0.311688053056113
1419	16	rs4194417	62797732	0	G	A	0.487	-1.020376e-02	0.01030074	290.7157	2.645604e-01	2.581386e-01	0.3227988	0.3201671	0.321582	0.491068088430596
1421	16	rs4197150	66296558	0	G	C	0.481	-1.421740e-02	0.01023772	291.1841	2.736666e-01	2.672885e-01	0.1660906	0.1653038	0.1676934	0.779654946017298
1423	16	rs4197715	67263247	0	C	A	0.477	-1.422084e-02	0.009958138	291.2415	2.712924e-01	2.653098e-01	0.1544603	0.1532262	0.1554277	0.811183125989826
1425	16	rs4198737	69011458	0	G	A	0.474	-1.207642e-02	0.01001768	290.9526	2.632274e-01	2.573756e-01	0.2290898	0.2266157	0.2284119	0.639994246918548
1427	16	rs4200124	70694896	0	G	A	0.491	9.225448e-03	0.01003717	290.6478	2.603055e-01	2.544439e-01	0.3588707	0.355855	0.3577067	0.445061998194386
1429	16	rs4201998	72511025	0	A	G	0.491	9.225448e-03	0.01003717	290.6478	2.603055e-01	2.544439e-01	0.3588707	0.355855	0.3577067	0.445061998194386
1431	16	rs4211664	82781462	0	G	C	0.485	4.405819e-03	0.009608156	290.328	2.632970e-01	2.583244e-01	0.6469361	0.6446402	0.6452163	0.189138613903012
1433	16	rs3680665	84553438	0	G	C	0.485	4.405819e-03	0.009608156	290.328	2.632970e-01	2.583244e-01	0.6469361	0.6446402	0.6452163	0.189138613903012
1435	16	rs4212102	85097188	0	A	G	0.481	4.231124e-03	0.009586827	290.3203	2.627556e-01	2.578843e-01	0.6593239	0.6568851	0.6575371	0.180901181119655
1437	16	rs4213268	86462200	0	A	G	0.479	3.805470e-03	0.00952413	290.3026	2.621425e-01	2.575550e-01	0.6898043	0.687329	0.6880518	0.161274102719496
1439	16	rs4214396	87498775	0	A	C	0.479	3.178048e-03	0.009466985	290.2789	2.622486e-01	2.578575e-01	0.7373663	0.7350437	0.7356608	0.132316714924213
1441	16	rs3712360	93538106	0	G	A	0.46	3.265722e-04	0.00914061	290.2224	2.620595e-01	2.591621e-01	0.9715267	0.9688771	0.9692183	0.0125452593942796
1443	16	rs3696981	97395508	0	A	G	0.466	3.615456e-03	0.008710601	290.3083	2.574200e-01	2.557533e-01	0.6784335	0.677187	0.6786617	0.16849271543009
1445	17	rs4136382	3388912	0	G	A	0.442	-6.617489e-03	0.009121916	290.4868	2.600356e-01	2.570079e-01	0.4688213	0.4664246	0.467541	0.328992665201735
1447	17	rs13482843	4044735	0	G	A	0.443	-6.979255e-03	0.009116301	290.5169	2.598686e-01	2.567123e-01	0.444613	0.4421641	0.4433836	0.352017843153616
1449	17	rs13482845	4593482	0	A	G	0.442	-1.056267e-02	0.009297871	290.8705	2.616356e-01	2.582261e-01	0.2569778	0.2546152	0.2562656	0.590104393220993
1451	17	UT_17_3.221024	6039015	0	C	A	0.442	-1.104215e-02	0.009335733	290.9235	2.662940e-01	2.624539e-01	0.2379631	0.2360871	0.2378618	0.623490382056181
1453	17	rs3662575	9973581	0	A	G	0.447	-5.165314e-03	0.009795878	290.3622	2.616594e-01	2.571556e-01	0.5984335	0.5958683	0.5967589	0.222984102881033
1455	17	rs3662820	12315222	0	G	A	0.449	-4.098154e-03	0.009957168	290.3077	2.611356e-01	2.565310e-01	0.6809838	0.6782561	0.6793583	0.166863219444471
1457	17	rs3726555	16402642	0	C	G	0.496	3.102477e-03	0.009943121	290.2704	2.661527e-01	2.604551e-01	0.7552707	0.7548522	0.7551608	0.121897363012538
1459	17	rs13482899	17624343	0	G	A	0.496	3.102477e-03	0.009943121	290.2704	2.661527e-01	2.604551e-01	0.7552707	0.7548522	0.7551608	0.121897363012538
1461	17	rs13482914	20845796	0	C	A	0.494	1.964293e-03	0.009901448	290.2413	2.657528e-01	2.600382e-01	0.8428975	0.8425578	0.8427254	0.0742252342612664
1463	17	rs3696835	22681054	1	A	G	0.496	7.950269e-04	0.009883958	290.2249	2.653284e-01	2.598012e-01	0.9359516	0.9356367	0.9356986	0.0287466089503615
1465	17	rs3719497	25502497	0	G	A	0.494	1.747372e-03	0.01001079	290.2367	2.660578e-01	2.603465e-01	0.8615684	0.862013	0.8622014	0.0647102381656218
1467	17	rs6397584	27451464	0	C	A	0.5	1.586545e-03	0.01025926	290.2334	2.659312e-01	2.603634e-01	0.8772197	0.8779022	0.8780839	0.0568916237965839
1469	17	rs3693494	29780123	0	A	G	0.496	2.050554e-04	0.01017766	290.2219	2.652770e-01	2.596829e-01	0.9839409	0.9821166	0.9821525	0.00703098650229465
1471	17	rs3682923	35834132	0	G	A	0.485	-6.503288e-03	0.01020065	290.4274	2.593113e-01	2.537252e-01	0.5243302	0.5211592	0.5233081	0.280395127379483
1473	17	rs6298471	36547465	0	A	G	0.487	-6.584524e-03	0.01017152	290.4338	2.592120e-01	2.535837e-01	0.5179705	0.5147927	0.5169942	0.285694973945967
1475	17	rs6390174	38990979	0	A	G	0.483	-7.719729e-03	0.01012672	290.5153	2.585427e-01	2.527812e-01	0.4465563	0.4434564	0.4458576	0.350123779243656
1477	17	rs3702604	40954832	0	A	G	0.483	-7.719729e-03	0.01012672	290.5153	2.585427e-01	2.527812e-01	0.4465563	0.4434564	0.4458576	0.350123779243656
1479	17	rs13482997	43824636	0	G	C	0.483	-1.418862e-03	0.01010752	290.2324	2.628971e-01	2.570487e-01	0.8884697	0.883004	0.8846395	0.0513573786039647
1481	17	rs13483016	49557881	0	A	G	0.5	-1.069959e-02	0.009744287	290.8261	2.515433e-01	2.463680e-01	0.2731923	0.2715428	0.2759058	0.563531545527243
1483	17	rs3700227	52611561	1	A	G	0.5	-8.639459e-03	0.01016202	290.5848	2.532303e-01	2.477161e-01	0.3960031	0.3940626	0.3988759	0.40230141430776
1485	17	rs6272475	53482715	0	A	G	0.491	8.470510e-03	0.01014296	290.5724	2.540765e-01	2.485631e-01	0.4044127	0.4022236	0.4066007	0.393175214472442
1487	17	rs3714226	55270111	0	A	C	0.472	-1.349661e-02	0.009912211	291.1449	2.451624e-01	2.401991e-01	0.1744848	0.1741803	0.1796665	0.7582424000151
1489	17	rs13483055	60319945	0	A	G	0.472	-1.563179e-02	0.01003539	291.4313	2.455423e-01	2.406446e-01	0.1205148	0.1198369	0.1241201	0.918959615631494
1491	17	gnf17.064.100	62762288	0	G	A	0.475	-1.285356e-02	0.01008313	291.0318	2.464893e-01	2.415014e-01	0.2035197	0.2030362	0.2085758	0.691393546206801
1493	17	rs3727008	67734196	0	G	A	0.46	-1.382424e-02	0.01007545	291.1639	2.503931e-01	2.463180e-01	0.1712105	0.1698149	0.1733591	0.766469604423898
1495	17	rs3660112	70594166	0	C	A	0.477	-3.719155e-03	0.009926827	290.293	2.574144e-01	2.526501e-01	0.7082175	0.7056293	0.7097757	0.149833346062046
1497	17	rs3675634	71241465	0	G	A	0.479	-5.612863e-03	0.009802275	290.3866	2.550882e-01	2.505462e-01	0.5673992	0.5656292	0.5700871	0.246111280869794
1499	17	rs3691628	72399641	1	G	A	0.485	-6.648990e-03	0.009481499	290.468	2.528140e-01	2.484821e-01	0.4837612	0.4827163	0.4878822	0.315368967106076
1501	17	rs13483103	74204833	0	C	A	0.398	3.284507e-03	0.009899078	290.2735	2.706861e-01	2.658526e-01	0.7403051	0.7472327	0.7506622	0.130589258730417
1503	17	rs6229946	75191195	0	C	A	0.406	6.446387e-03	0.009793245	290.4283	2.782925e-01	2.734053e-01	0.5109544	0.520277	0.5276794	0.291617856640321
1505	17	rs3663088	77048875	0	A	G	0.408	5.544188e-03	0.009705359	290.3748	2.780469e-01	2.729679e-01	0.5683179	0.5798616	0.5880284	0.245408665002604
1507	17	gnf17.082.284	80952261	0	G	A	0.419	9.846529e-04	0.009354555	290.2267	2.655545e-01	2.611501e-01	0.9162504	0.9198667	0.9204799	0.0379858227543574
1509	17	gnf17.083.842	82509468	0	G	A	0.445	1.167718e-03	0.009363117	290.229	2.655009e-01	2.610268e-01	0.9008447	0.903403	0.9038646	0.0453500722244157
1511	17	rs13483135	83478059	0	G	A	0.475	9.041105e-05	0.009039741	290.2216	2.643113e-01	2.598723e-01	0.9920277	0.9950139	0.9950427	0.00347620104219911
1513	17	rs13483144	85885972	0	C	A	0.453	-1.184702e-02	0.009121736	291.0691	2.629687e-01	2.584788e-01	0.1951609	0.1929548	0.1948214	0.709607187771636
1515	17	rs4231720	86810006	0	A	G	0.458	-1.358410e-02	0.009100074	291.3398	2.634585e-01	2.588229e-01	0.1367023	0.1348011	0.1368291	0.864224178417508
1517	17	rs13483157	88888507	0	A	G	0.442	-1.238931e-02	0.009024394	291.1678	2.559017e-01	2.519994e-01	0.1709626	0.1689397	0.1713868	0.767098886041304
1519	17	rs6288047	91579093	0	A	G	0.425	-1.131740e-02	0.009211781	290.9782	2.522500e-01	2.486643e-01	0.2203281	0.2186617	0.2218758	0.656930110671757
1521	17	rs6397044	93194831	0	A	G	0.426	-1.191313e-02	0.009187073	291.0642	2.519000e-01	2.482627e-01	0.1958615	0.1942481	0.1974574	0.708050923784656
1523	17	rs3706382	94131011	0	A	T	0.426	-1.191313e-02	0.009187073	291.0642	2.519000e-01	2.482627e-01	0.1958615	0.1942481	0.1974574	0.708050923784656
1525	18	rs3689558	8042688	0	A	G	0.364	-3.505099e-03	0.009494754	290.2899	2.641945e-01	2.609817e-01	0.7123043	0.7116761	0.7121149	0.147334433922123
1527	18	rs3660245	9273599	0	T	A	0.366	-4.022618e-03	0.009447485	290.3125	2.644838e-01	2.611849e-01	0.6706111	0.6698443	0.6703696	0.173529262376252
1529	18	rs4231742	11084830	0	G	A	0.368	-1.742455e-03	0.009408982	290.2387	2.638175e-01	2.604507e-01	0.8532223	0.8532943	0.853509	0.0689378022610714
1531	18	rs13483212	12110689	0	C	G	0.372	2.718562e-04	0.009279462	290.2221	2.630761e-01	2.597472e-01	0.9766503	0.9761829	0.9762086	0.0102609121941307
1533	18	mCV23617245	14530552	0	G	A	0.377	3.872312e-03	0.009394293	290.3068	2.646014e-01	2.609190e-01	0.6805298	0.6797324	0.6802003	0.167152852544121
1535	18	rs6361186	15008159	0	G	A	0.391	2.855186e-03	0.009472886	290.2676	2.626034e-01	2.587665e-01	0.7633429	0.7616058	0.7619672	0.117280329509239
1537	18	gnf18.021.931	24442754	2	A	G	0.426	-8.215408e-03	0.009197041	290.6236	2.581434e-01	2.539019e-01	0.3725312	0.3699106	0.3718923	0.428837348632723
1539	18	gnf18.022.796	25311399	0	C	A	0.428	-9.750387e-03	0.009167979	290.791	2.592354e-01	2.546706e-01	0.2885188	0.2858992	0.2878228	0.539825882784696
1541	18	rs13483263	26441506	0	A	G	0.426	-1.002778e-02	0.009129612	290.8287	2.618363e-01	2.571615e-01	0.2730434	0.2705054	0.2721652	0.563768316759725
1543	18	rs13483271	28957810	0	G	A	0.453	-1.013544e-02	0.009303828	290.8164	2.687954e-01	2.628648e-01	0.2769818	0.2753947	0.2770709	0.557548766745116
1545	18	rs3722973	30935680	0	A	G	0.472	-5.177367e-03	0.009483204	290.3725	2.639840e-01	2.577880e-01	0.5855623	0.5827896	0.5835559	0.232426892040206
1547	18	rs3718586	33132187	0	A	G	0.472	-3.806501e-03	0.009428404	290.3045	2.640252e-01	2.578245e-01	0.6867416	0.6839206	0.684567	0.163206644023831
1549	18	rs3725637	34428558	0	C	A	0.481	-3.965264e-04	0.00952523	290.2226	2.659281e-01	2.595772e-01	0.966826	0.9647744	0.9648422	0.0146516790083883
1551	18	rs13483299	36120072	0	A	G	0.483	-8.355251e-04	0.009594656	290.2256	2.655823e-01	2.593601e-01	0.9306723	0.9285827	0.9287167	0.0312032119882628
1553	18	rs3664831	37294231	0	C	A	0.483	-8.355251e-04	0.009594656	290.2256	2.655823e-01	2.593601e-01	0.9306723	0.9285827	0.9287167	0.0312032119882628
1555	18	rs3699816	39313732	0	G	A	0.483	3.380087e-03	0.0098065	290.2803	2.679387e-01	2.619608e-01	0.7306117	0.7318746	0.7325596	0.136313377285952
1557	18	rs3676196	42923810	0	A	G	0.474	8.851955e-03	0.009959629	290.614	2.728383e-01	2.670575e-01	0.3749316	0.3756934	0.3780333	0.426047954811096
1559	18	mCV24106092	49031661	0	C	A	0.489	8.152489e-03	0.009880577	290.5613	2.701765e-01	2.646662e-01	0.4100611	0.4097948	0.4114522	0.387151427631898
1561	18	rs13483368	54451905	0	C	A	0.487	9.696927e-03	0.009755675	290.7128	2.733726e-01	2.679413e-01	0.3211472	0.3216204	0.3241809	0.49329586013548
1563	18	rs3683378	55685229	0	G	C	0.485	4.830432e-03	0.009799288	290.3437	2.659316e-01	2.605322e-01	0.6224684	0.6212597	0.6217812	0.205882690905268
1565	18	rs6328845	57804214	0	A	G	0.491	7.342321e-03	0.01006433	290.4891	2.662730e-01	2.605286e-01	0.4663213	0.4644821	0.465375	0.331314746970565
1567	18	rs3720827	63290216	0	G	A	0.5	2.255523e-03	0.009992623	290.2461	2.676051e-01	2.621971e-01	0.8215955	0.8248958	0.8258272	0.0853419480993379
1569	18	rs3691542	66474868	0	G	A	0.494	-7.183612e-03	0.009774909	290.485	2.761264e-01	2.703632e-01	0.4630533	0.468005	0.4722469	0.334369016404058
1571	18	rs3658163	68661313	0	A	T	0.498	-4.288145e-03	0.009416099	290.323	2.705581e-01	2.648214e-01	0.6491932	0.652511	0.6544281	0.187626037856809
1573	18	rs13483426	70123704	0	A	C	0.496	-1.004868e-03	0.009426906	290.227	2.661298e-01	2.605124e-01	0.915191	0.9172168	0.9174421	0.0384882593875413
1575	18	rs6161154	71450022	0	G	A	0.492	2.416151e-04	0.00945485	290.222	2.651497e-01	2.595981e-01	0.979632	0.9772116	0.9772768	0.00893703694418297
1577	18	rs13483436	73432362	0	A	G	0.498	2.884383e-03	0.009526123	290.2683	2.633746e-01	2.581471e-01	0.7622918	0.7598274	0.7603483	0.117878751926027
1579	18	rs13459193	74736176	0	A	G	0.5	-6.246285e-03	0.009528233	290.4383	2.634973e-01	2.587269e-01	0.5126832	0.5103481	0.5111392	0.290150913624234
1581	18	rs13483446	76660820	0	A	G	0.5	-8.969293e-03	0.009567611	290.6634	2.649768e-01	2.603040e-01	0.3493799	0.3471978	0.3484666	0.456702083812683
1583	18	rs3706601	77469962	2	A	G	0.494	-3.713965e-03	0.009577653	290.2979	2.621316e-01	2.577747e-01	0.6984969	0.6961573	0.6968115	0.155835516988427
1585	18	rs13483466	82240605	0	A	G	0.483	7.479905e-03	0.008852643	290.5812	2.589937e-01	2.557195e-01	0.3989153	0.3964232	0.3979353	0.39911930643735
1587	18	mCV24836796	85520123	0	A	G	0.479	-3.763486e-03	0.008857572	290.3128	2.599028e-01	2.571901e-01	0.6712649	0.6693166	0.6701634	0.173106061194121
1589	18	rs13483482	86102991	0	C	A	0.481	-2.807289e-03	0.008683637	290.2745	2.598414e-01	2.574094e-01	0.7467364	0.74505	0.7458403	0.126832678276883
1591	19	rs3671671	4419702	0	C	A	0.44	-1.352131e-02	0.008702081	291.4263	2.468266e-01	2.432084e-01	0.1214343	0.1206098	0.124375	0.915658626302384
1593	19	rs3713033	5029790	0	G	A	0.442	-1.357923e-02	0.008656443	291.4505	2.478611e-01	2.442114e-01	0.1179238	0.1169377	0.1204528	0.928398534467717
1595	19	CEL.19_5283144	5494236	0	C	G	0.442	-1.357923e-02	0.008656443	291.4505	2.478611e-01	2.442114e-01	0.1179238	0.1169377	0.1204528	0.928398534467717
1597	19	rs6236348	6211818	0	A	G	0.443	-1.454458e-02	0.008552073	291.6666	2.486524e-01	2.449420e-01	0.09017985	0.08913655	0.09218432	1.04489049140943
1599	19	rs13483525	10444043	0	G	A	0.442	-8.254085e-03	0.008786523	290.6659	2.570692e-01	2.527391e-01	0.3483859	0.3458526	0.3481832	0.457939430231856
1601	19	UT_19_10.709331	10714324	0	A	G	0.438	-7.432749e-03	0.008807823	290.5803	2.566761e-01	2.523373e-01	0.3995032	0.3970239	0.3995472	0.398479737659686
1603	19	CEL.19_12595293	13325499	0	A	G	0.44	-9.197549e-03	0.009122483	290.7328	2.552797e-01	2.507842e-01	0.3142714	0.3119688	0.3148753	0.502695139782097
1605	19	rs13483540	15465855	0	G	A	0.46	-4.476819e-03	0.009318079	290.3385	2.604302e-01	2.562511e-01	0.6313108	0.6287257	0.6299157	0.199756781019099
1607	19	rs6223359	18525319	0	G	A	0.455	-5.298754e-03	0.009195834	290.3894	2.607268e-01	2.564567e-01	0.5649644	0.562336	0.5634583	0.247978917438371
1609	19	rs6372656	21843202	0	A	C	0.447	-5.262452e-03	0.009298741	290.3831	2.632229e-01	2.590146e-01	0.5719227	0.569818	0.5704486	0.24266266566859
1611	19	rs6309315	23586847	0	G	A	0.46	-2.927629e-03	0.00910684	290.2741	2.626688e-01	2.582669e-01	0.7481052	0.7459532	0.746445	0.126037326511216
1613	19	rs6293693	26086372	0	T	A	0.462	-6.976288e-03	0.009023411	290.5212	2.668174e-01	2.626043e-01	0.4401385	0.4388618	0.4400409	0.356410640966145
1615	19	UT_19_29.979736	30239224	0	G	A	0.485	-9.842369e-03	0.008906466	290.82	2.811489e-01	2.763673e-01	0.2701343	0.2739627	0.2794109	0.568420268256204
1617	19	rs13459194	32049010	0	C	A	0.491	-2.343157e-03	0.008843595	290.256	2.667273e-01	2.620633e-01	0.7912514	0.7931442	0.7939258	0.101685508555332
1619	19	rs6237466	32363371	0	T	A	0.491	-2.343157e-03	0.008843595	290.256	2.667273e-01	2.620633e-01	0.7912514	0.7931442	0.7939258	0.101685508555332
1621	19	rs3710829	38168496	0	A	G	0.498	-5.593668e-03	0.008278168	290.4509	2.647852e-01	2.616892e-01	0.4998164	0.4983188	0.4992239	0.301189497884136
1623	19	rs3656289	42412737	0	A	G	0.494	-3.823655e-03	0.008488591	290.323	2.652147e-01	2.621757e-01	0.6527597	0.6524207	0.6531902	0.185246665847148
1625	19	rs3023496	48137866	0	G	A	0.492	-1.770017e-03	0.008771451	290.242	2.632486e-01	2.602228e-01	0.8402346	0.8398815	0.8400698	0.0755994386279722
1627	19	mCV23069572	52801832	0	G	A	0.466	-5.070712e-03	0.008877138	290.3836	2.684254e-01	2.649651e-01	0.5683449	0.5692512	0.5710323	0.245388032760546
1629	19	rs6304326	53438118	0	A	C	0.464	-4.362304e-03	0.008750145	290.3452	2.670463e-01	2.636606e-01	0.6185196	0.619009	0.6202922	0.208646533646866
1631	19	rs13483682	55161641	0	C	G	0.477	4.874668e-04	0.008825266	290.2232	2.624797e-01	2.596359e-01	0.9559929	0.9552965	0.9553539	0.0195453331446863
1633	19	rs6211533	56992409	0	A	C	0.483	9.738770e-03	0.008469716	290.8853	2.550119e-01	2.531415e-01	0.2512566	0.2492779	0.2515225	0.599882521388634
1635	19	rs6191324	59321829	0	G	A	0.455	-6.898204e-03	0.008676509	290.5397	2.593443e-01	2.579935e-01	0.4273049	0.4250686	0.426155	0.369262127003164
1637	19	UT_4_59.889271	60081646	0	C	A	0.458	-1.022417e-02	0.008543362	290.9412	2.588348e-01	2.576343e-01	0.2324861	0.2302693	0.2320375	0.633603007822446
1639	23	rs13483712	9552353	2	G	A	0.451	1.222593e-03	0.006133397	290.2417	2.606156e-01	2.588951e-01	0.8421558	0.8410744	0.8413573	0.0746075559813335
1641	23	CEL.X_8334947	10003225	0	G	A	0.455	9.989435e-04	0.006082377	290.2353	2.609683e-01	2.592851e-01	0.8696717	0.8687908	0.8689694	0.0606446620787366
1643	23	CEL.X_9031623	10699901	2	A	G	0.454	1.231275e-03	0.006131454	290.242	2.609541e-01	2.591981e-01	0.8410001	0.8399956	0.8402114	0.0752039525618433
1645	23	rs13483724	36008084	0	A	C	0.464	-4.040270e-05	0.007105062	290.2216	2.641991e-01	2.597921e-01	0.9954672	0.9950658	0.9950709	0.00197304512294361
1647	23	gnfX.023.543	38899708	0	G	C	0.462	1.157205e-03	0.00726894	290.2342	2.652019e-01	2.602357e-01	0.8736346	0.8738522	0.8740126	0.0586701742140764
1649	23	gnfX.026.801	42224689	0	T	A	0.458	2.209515e-03	0.007351482	290.2665	2.664865e-01	2.613028e-01	0.7639922	0.7645759	0.7650495	0.116911075343487
1651	23	rs13483731	42452847	0	G	A	0.458	2.209515e-03	0.007351482	290.2665	2.664865e-01	2.613028e-01	0.7639922	0.7645759	0.7650495	0.116911075343487
1653	23	rs13483746	50423971	0	G	A	0.492	4.463555e-03	0.00781308	290.3803	2.737922e-01	2.673744e-01	0.5682892	0.5731983	0.5763548	0.245430597386509
1655	23	gnfX.035.350	50932421	0	T	A	0.492	6.118514e-03	0.007939181	290.5088	2.791607e-01	2.722291e-01	0.4415924	0.4485561	0.4539251	0.35497840961415
1657	23	rs13483750	51374755	0	A	G	0.492	6.118514e-03	0.007939181	290.5088	2.791607e-01	2.722291e-01	0.4415924	0.4485561	0.4539251	0.35497840961415
1659	23	CEL.X_44311522	51965594	0	A	G	0.489	3.022499e-03	0.007928176	290.2917	2.712083e-01	2.643459e-01	0.7033366	0.7080078	0.7098762	0.152836782324321
1661	23	rs13483756	52951019	0	A	C	0.489	4.200662e-03	0.008043993	290.3517	2.756035e-01	2.684178e-01	0.601963	0.6099831	0.6142307	0.220430202080485
1663	23	rs13483761	56215893	0	G	A	0.492	2.393186e-03	0.008132879	290.2624	2.712396e-01	2.638305e-01	0.7687909	0.7751638	0.7770208	0.114191765952382
1665	23	gnfX.044.260	60822990	0	A	T	0.492	-6.354638e-03	0.008443391	290.5065	2.683140e-01	2.599787e-01	0.4523533	0.4503352	0.4512545	0.344522237078106
1667	23	rs13483777	61175347	1	A	G	0.494	-4.686562e-03	0.00842029	290.3789	2.653956e-01	2.572647e-01	0.578288	0.5749177	0.5758027	0.237855819606927
1669	23	rs13483781	62375833	0	G	A	0.496	-5.585585e-03	0.008450516	290.4426	2.660402e-01	2.577104e-01	0.5092065	0.5061222	0.5070397	0.293106061231825
1671	23	rs13483783	63644435	0	G	A	0.492	-3.894715e-03	0.008493026	290.3294	2.643704e-01	2.559317e-01	0.6469159	0.6424322	0.6437597	0.189152174570747
1673	23	rs13483786	64615641	0	C	A	0.492	-3.894715e-03	0.008493026	290.3294	2.643704e-01	2.559317e-01	0.6469159	0.6424322	0.6437597	0.189152174570747
1675	23	rs3157124	71441040	0	G	A	0.494	-3.729101e-03	0.008593685	290.3184	2.645140e-01	2.557943e-01	0.6646914	0.6598756	0.6612945	0.177379940237001
1677	23	rs13483825	74207541	0	G	A	0.498	5.714496e-03	0.008708393	290.4395	2.669411e-01	2.578100e-01	0.5122655	0.5091231	0.510019	0.290504891955313
1679	23	CEL.X_68179178	76622179	0	A	G	0.498	5.305889e-03	0.008758855	290.4085	2.652746e-01	2.559360e-01	0.5451871	0.5409577	0.5422406	0.263454428818833
1681	23	rs13483844	78701528	0	G	A	0.498	-7.927430e-03	0.008842458	290.6278	2.661867e-01	2.565926e-01	0.3707956	0.3673953	0.3688163	0.430865427998571
1683	23	CEL.X_72627341	81071649	0	A	G	0.494	-8.301175e-03	0.008891551	290.6614	2.673223e-01	2.575805e-01	0.3513653	0.3483055	0.3496669	0.454241130611461
1685	23	rs13483858	82200955	0	G	A	0.494	-8.301175e-03	0.008891551	290.6614	2.673223e-01	2.575805e-01	0.3513653	0.3483055	0.3496669	0.454241130611461
1687	23	rs13483862	83024501	0	A	G	0.494	-8.301175e-03	0.008891551	290.6614	2.673223e-01	2.575805e-01	0.3513653	0.3483055	0.3496669	0.454241130611461
1689	23	CEL.X_75125049	83574158	0	A	T	0.494	-8.301175e-03	0.008891551	290.6614	2.673223e-01	2.575805e-01	0.3513653	0.3483055	0.3496669	0.454241130611461
1691	23	rs13483868	84597187	0	A	G	0.491	-7.187828e-03	0.008889598	290.5523	2.667765e-01	2.570665e-01	0.4194956	0.4160938	0.4173188	0.377272590033712
1693	23	rs3725966	85498566	0	G	A	0.492	-4.583614e-03	0.008869844	290.3582	2.658747e-01	2.561832e-01	0.6057554	0.6011894	0.6023849	0.217702705659711
1695	23	CEL.X_77780392	86229492	0	G	A	0.492	-4.583614e-03	0.008869844	290.3582	2.658747e-01	2.561832e-01	0.6057554	0.6011894	0.6023849	0.217702705659711
1697	23	rs13483877	86948528	0	G	A	0.492	1.992325e-03	0.008885841	290.2438	2.731561e-01	2.634090e-01	0.8227653	0.8331692	0.8351141	0.0847240328940679
1699	23	rs13483884	93904871	0	G	A	0.496	5.534062e-04	0.00883697	290.2229	2.701067e-01	2.605874e-01	0.9501135	0.9587157	0.9591093	0.0222245110486714
1701	23	gnfX.080.189	96183176	0	A	G	0.492	2.188399e-03	0.008854333	290.2491	2.731718e-01	2.635974e-01	0.8049805	0.8145596	0.81651	0.0942146399364427
1703	23	rs13483894	96499053	0	G	A	0.492	2.188399e-03	0.008854333	290.2491	2.731718e-01	2.635974e-01	0.8049805	0.8145596	0.81651	0.0942146399364427
1705	23	CEL.X_89752158	98348578	1	C	G	0.498	1.482782e-03	0.008771822	290.2344	2.709966e-01	2.618382e-01	0.8658957	0.8727554	0.8736421	0.0625344170385824
1707	23	CEL.X_91222960	99819380	0	A	G	0.5	1.323842e-03	0.008773455	290.2318	2.706804e-01	2.614459e-01	0.8801768	0.8863372	0.8870076	0.0554300829041433
1709	23	gnfX.084.751	100832043	0	A	G	0.5	1.323842e-03	0.008773455	290.2318	2.706804e-01	2.614459e-01	0.8801768	0.8863372	0.8870076	0.0554300829041433
1711	23	rs13483921	103659886	0	G	A	0.481	1.105693e-03	0.00851663	290.2309	2.668436e-01	2.583531e-01	0.8968021	0.8914459	0.8920105	0.0473033834445906
1713	23	rs13483926	106088410	0	A	G	0.489	-7.527374e-04	0.008437254	290.2249	2.693338e-01	2.608773e-01	0.9289782	0.935675	0.9361627	0.03199447732045
1715	23	CEL.X_100299803	108895446	1	T	A	0.479	1.145121e-03	0.008377357	290.2317	2.669571e-01	2.585713e-01	0.8913786	0.8869174	0.8873455	0.0499377965606734
1717	23	rs13483937	110605911	0	G	C	0.485	-2.883079e-04	0.008404355	290.222	2.686466e-01	2.600869e-01	0.9726603	0.9778059	0.9779149	0.0120388098804449
1719	23	rs13483941	111517912	0	G	C	0.485	-2.883079e-04	0.008404355	290.222	2.686466e-01	2.600869e-01	0.9726603	0.9778059	0.9779149	0.0120388098804449
1721	23	rs6342003	112547782	0	G	A	0.477	2.271100e-03	0.008314352	290.2605	2.656425e-01	2.572781e-01	0.7849491	0.7802516	0.7811499	0.105158504153896
1723	23	rs13483971	119804730	0	A	G	0.477	1.394487e-03	0.008265776	290.2367	2.667364e-01	2.584064e-01	0.8661575	0.8619405	0.8624103	0.0624031297360583
1725	23	CEL.X_112904656	121573629	0	A	G	0.477	1.394487e-03	0.008265776	290.2367	2.667364e-01	2.584064e-01	0.8661575	0.8619405	0.8624103	0.0624031297360583
1727	23	CZECH.X_116527625	126386464	0	C	A	0.477	1.394487e-03	0.008265776	290.2367	2.667364e-01	2.584064e-01	0.8661575	0.8619405	0.8624103	0.0624031297360583
1729	23	rs6205221	130295703	0	C	G	0.474	2.850223e-03	0.008050424	290.2857	2.657965e-01	2.579664e-01	0.7235878	0.7203554	0.7209407	0.140508764141336
1731	23	rs13483997	132113511	0	T	A	0.474	2.850223e-03	0.008050424	290.2857	2.657965e-01	2.579664e-01	0.7235878	0.7203554	0.7209407	0.140508764141336
1733	23	rs13484004	133775534	0	A	G	0.477	2.153913e-03	0.007990939	290.259	2.658163e-01	2.581542e-01	0.7877222	0.7843821	0.7848996	0.103626914843444
1735	23	rs3702256	134949218	0	A	G	0.477	2.153913e-03	0.007990939	290.259	2.658163e-01	2.581542e-01	0.7877222	0.7843821	0.7848996	0.103626914843444
1737	23	CEL.X_125736335	135729173	0	T	A	0.477	2.153913e-03	0.007990939	290.259	2.658163e-01	2.581542e-01	0.7877222	0.7843821	0.7848996	0.103626914843444
1739	23	rs3697198	136216658	0	C	A	0.477	5.667540e-04	0.007835387	290.2246	2.662147e-01	2.590585e-01	0.9423922	0.9382654	0.9385381	0.0257683171144626
1741	23	rs13484024	138007018	0	G	A	0.481	4.809452e-03	0.007585195	290.4252	2.627130e-01	2.563886e-01	0.5265942	0.5234299	0.5245914	0.278523928598479
1743	23	CEL.X_143595976	153708524	0	A	G	0.5	4.319663e-03	0.006626667	290.4352	2.551219e-01	2.514843e-01	0.5150604	0.5133937	0.5167248	0.288141839213958
1745	23	gnfX.141.820	161585622	0	A	C	0.489	3.420383e-03	0.006398469	290.3657	2.580179e-01	2.549502e-01	0.5934038	0.5913468	0.5930435	0.226649676903998
1747	23	CEL.X_154048891	164079037	0	A	G	0.485	3.311326e-03	0.006321819	290.3598	2.570291e-01	2.541684e-01	0.6008634	0.5991117	0.6012335	0.221224249077349
1749	23	CEL.X_155542834	165430168	0	A	G	0.492	2.234836e-03	0.006279737	290.2856	2.588529e-01	2.562688e-01	0.7222154	0.7204942	0.7217975	0.141333255228336
1751	23	gnfX.146.867	166686631	0	A	G	0.496	2.272714e-03	0.006254101	290.2884	2.594325e-01	2.569350e-01	0.7166012	0.7148428	0.7158033	0.144722468912105
