# Supplementary material for: Combinatorial multiomic analysis from a pedigree of Sox10Dom Hirschsprung mice identifies multiple high confidence candidate modifiers of Enteric Nervous System development
Source: PLoS Comput Biol. 2026 Jul 6;22(7):e1014424. doi: 10.1371/journal.pcbi.1014424 (PMC13372245; doi:10.1371/journal.pcbi.1014424)
Supplement: S9 Table — (CSV) [file pcbi.1014424.s017.csv]

	Chrom	rs	Position	n_miss	allele1	allele0	af	beta	se	logl_H1	l_remle	l_mle	p_wald	p.val_unadj	p_score	p.val
1	1	rs3683945	3197400	0	G	A	0.456	2.044089e-03	0.009545311	454.9166	4.711616e-01	4.631965e-01	0.8305467	0.8272848	0.8279958	0.0806359430053641
3	1	rs6269442	3492195	0	G	A	0.456	2.044089e-03	0.009545311	454.9166	4.711616e-01	4.631965e-01	0.8305467	0.8272848	0.8279958	0.0806359430053641
5	1	rs13475701	4526088	0	G	C	0.457	4.500926e-03	0.00956145	455.0053	4.694968e-01	4.613387e-01	0.6380953	0.6353148	0.6363166	0.195114454236067
7	1	rs3716083	9023832	0	A	G	0.456	5.008671e-03	0.009489662	455.0338	4.694985e-01	4.615066e-01	0.5979402	0.5953595	0.596284	0.223342247631397
9	1	rs3722996	11269352	0	C	A	0.455	7.974188e-03	0.009631002	455.2383	4.691953e-01	4.606559e-01	0.4082	0.4057932	0.4069256	0.389126999619948
11	1	rs13475729	12882165	0	A	G	0.453	6.069300e-03	0.009727222	455.0897	4.692248e-01	4.605587e-01	0.5330299	0.5302937	0.5314204	0.273248428795571
13	1	rs3671256	16278641	0	T	A	0.455	6.182062e-03	0.01003404	455.0852	4.664175e-01	4.572609e-01	0.5381866	0.5350079	0.5371835	0.269067119687288
15	1	rs13475750	19473729	0	G	A	0.438	1.077722e-02	0.009877292	455.4918	4.635189e-01	4.544614e-01	0.2759066	0.2737093	0.2758898	0.559237910578092
17	1	rs6404446	20784226	0	A	C	0.441	1.077814e-02	0.009886064	455.4909	4.648543e-01	4.559242e-01	0.2762912	0.2740774	0.2759851	0.558632947339381
19	1	mCV23695025	22168404	0	G	A	0.443	6.399690e-03	0.00983418	455.1068	4.617739e-01	4.529808e-01	0.5155897	0.5129974	0.5170111	0.287695767187224
21	1	rs6173215	22740997	0	G	A	0.443	7.148266e-03	0.009948475	455.1533	4.613114e-01	4.523439e-01	0.4728671	0.4703802	0.4743142	0.325260901221412
23	1	mCV24784983	25227218	0	C	A	0.413	9.169143e-03	0.01002343	455.3143	4.619207e-01	4.529131e-01	0.3608843	0.3585433	0.3614516	0.442632011184269
25	1	rs6166266	25891880	0	C	A	0.412	7.769645e-03	0.01005789	455.1936	4.604473e-01	4.513935e-01	0.4402968	0.4379782	0.4420851	0.356254470905208
27	1	rs3677683	27264311	0	G	A	0.412	7.769645e-03	0.01005789	455.1936	4.604473e-01	4.513935e-01	0.4402968	0.4379782	0.4420851	0.356254470905208
29	1	rs4137502	30830773	0	A	G	0.412	7.769645e-03	0.01005789	455.1936	4.604473e-01	4.513935e-01	0.4402968	0.4379782	0.4420851	0.356254470905208
31	1	rs3707642	32511500	0	A	C	0.402	9.938601e-03	0.009766855	455.4136	4.616291e-01	4.534359e-01	0.3095145	0.3074702	0.3099916	0.509319000529229
33	1	rs3681732	34131057	2	G	A	0.395	1.176971e-02	0.009799356	455.6163	4.578586e-01	4.504049e-01	0.2304626	0.2290165	0.231871	0.637399542862169
35	1	rs3683997	35878973	0	A	G	0.397	7.503102e-03	0.009593675	455.1962	4.511784e-01	4.446944e-01	0.4346433	0.4360029	0.4439911	0.361867010610196
37	1	rs4222295	38996207	0	A	G	0.455	8.237279e-03	0.00911009	455.3038	4.680636e-01	4.624772e-01	0.3664585	0.3645829	0.3655548	0.435975200399362
39	1	gnf01.036.770	39973796	0	A	G	0.444	3.893442e-03	0.008957398	454.9882	4.680173e-01	4.630111e-01	0.6640512	0.6623081	0.662903	0.177798434155732
41	1	rs13475834	42464146	0	C	A	0.47	7.611795e-03	0.008635979	455.2832	4.659846e-01	4.617515e-01	0.3786486	0.3768781	0.3778994	0.42176364457923
43	1	CEL.1_44668113	44324967	0	G	A	0.469	2.214940e-03	0.0091129	454.9228	4.705929e-01	4.645548e-01	0.8080918	0.8064711	0.8067502	0.0925393001550942
45	1	rs13475847	45912374	0	G	A	0.47	2.102574e-03	0.009111779	454.9199	4.706630e-01	4.645821e-01	0.817629	0.815989	0.8162627	0.0874437132017568
47	1	rs13475851	47481218	0	G	A	0.474	4.547198e-03	0.009317652	455.0131	4.696515e-01	4.630364e-01	0.6258136	0.6237937	0.6243916	0.203555003125308
49	1	CEL.1_49993068	49623477	0	A	G	0.474	4.481239e-03	0.009372519	455.0083	4.697069e-01	4.629906e-01	0.6328324	0.6307785	0.6313821	0.198711293762912
51	1	rs3724092	50240045	0	A	C	0.474	4.481239e-03	0.009372519	455.0083	4.697069e-01	4.629906e-01	0.6328324	0.6307785	0.6313821	0.198711293762912
53	1	rs13475866	51398699	0	A	C	0.477	1.221075e-03	0.009214216	454.902	4.702281e-01	4.640326e-01	0.8946416	0.8918337	0.8923812	0.0483509114054818
55	1	rs6322485	63257133	0	A	T	0.446	-9.253505e-03	0.008881429	455.4308	4.850194e-01	4.805136e-01	0.2981148	0.2995715	0.3024888	0.525616462750393
57	1	rs6288543	68510382	0	A	T	0.463	9.179277e-04	0.009141561	454.8981	4.701926e-01	4.645883e-01	0.9200691	0.917603	0.9179838	0.036179554587315
59	1	rs13475919	72973981	0	C	A	0.496	-1.825236e-03	0.008886104	454.9145	4.682539e-01	4.630455e-01	0.8373656	0.8351434	0.8359421	0.0770848844252569
61	1	rs3713616	74441562	0	G	A	0.495	1.638768e-03	0.008809219	454.9107	4.680421e-01	4.627020e-01	0.8525202	0.8499722	0.8510144	0.0692953218432642
63	1	gnf01.075.385	77904629	0	A	G	0.499	2.275308e-03	0.008773717	454.9271	4.671061e-01	4.618596e-01	0.7955175	0.7932776	0.7944756	0.0993502621898225
65	1	rs13475939	78687714	0	A	G	0.499	3.807740e-03	0.008615888	454.9914	4.657951e-01	4.608090e-01	0.6587778	0.6569116	0.6581117	0.181261044444522
67	1	rs3723062	85981894	0	A	G	0.452	5.724125e-03	0.009276093	455.0821	4.548498e-01	4.493659e-01	0.5375444	0.5383737	0.5450285	0.269585658149806
69	1	UT_1_89.100476	87198790	0	G	C	0.452	5.724125e-03	0.009276093	455.0821	4.548498e-01	4.493659e-01	0.5375444	0.5383737	0.5450285	0.269585658149806
71	1	rs6268443	93382587	0	G	A	0.457	1.090300e-02	0.009590951	455.5285	4.411523e-01	4.353336e-01	0.2563289	0.259502	0.2681008	0.59120242618814
73	1	CEL.1_103251925	103350336	0	A	T	0.442	2.057546e-02	0.01052389	456.7865	4.362025e-01	4.279167e-01	0.05129218	0.05164007	0.05490604	1.28994884232924
75	1	CEL.1_105423103	105501703	0	A	G	0.439	2.250672e-02	0.01054314	457.1548	4.385532e-01	4.300060e-01	0.03341433	0.03342117	0.03568373	1.47606724261211
77	1	rs3685919	109631744	0	A	G	0.438	1.778276e-02	0.01073283	456.2538	4.393839e-01	4.307139e-01	0.09836321	0.09897409	0.1037259	1.00716730686968
79	1	rs13476050	110611715	0	T	A	0.438	1.778276e-02	0.01073283	456.2538	4.393839e-01	4.307139e-01	0.09836321	0.09897409	0.1037259	1.00716730686968
81	1	rs3726043	111757576	0	G	A	0.438	1.778276e-02	0.01073283	456.2538	4.393839e-01	4.307139e-01	0.09836321	0.09897409	0.1037259	1.00716730686968
83	1	mCV24201027	115730203	0	A	G	0.435	6.998079e-03	0.01083152	455.0999	4.519770e-01	4.431448e-01	0.5186094	0.5198256	0.5312654	0.285159615736485
85	1	rs3674655	117350031	0	C	G	0.45	1.067075e-02	0.01084402	455.373	4.471697e-01	4.381683e-01	0.3257229	0.3271096	0.3362309	0.487151707219521
87	1	rs3695581	118740485	0	A	G	0.45	1.067075e-02	0.01084402	455.373	4.471697e-01	4.381683e-01	0.3257229	0.3271096	0.3362309	0.487151707219521
89	1	rs3678634	120607495	0	A	T	0.434	1.510630e-02	0.01062847	455.8966	4.441520e-01	4.356552e-01	0.1560377	0.156502	0.1618185	0.806770459825704
91	1	rs3717360	123000666	1	G	A	0.431	1.100708e-02	0.01063896	455.424	4.472288e-01	4.387106e-01	0.3015046	0.3026762	0.3106934	0.520706057522579
93	1	rs3694822	123845105	0	A	C	0.432	8.676605e-03	0.01056941	455.2257	4.480370e-01	4.396489e-01	0.4122015	0.4144842	0.4252873	0.384890432157637
95	1	rs6228473	126627261	0	A	G	0.428	6.149952e-03	0.01064736	455.0602	4.572124e-01	4.488585e-01	0.5638696	0.5628342	0.5702996	0.248821318974582
97	1	rs13476119	134210713	0	G	A	0.435	5.384943e-03	0.01044245	455.0268	4.590083e-01	4.507524e-01	0.6063753	0.6047098	0.6115165	0.217258497501626
99	1	rs8250053	135155923	0	T	A	0.435	1.220571e-02	0.01026751	455.5991	4.523349e-01	4.442872e-01	0.2352632	0.234612	0.2390116	0.628446000094818
101	1	gnf01.137.841	138199952	0	G	A	0.435	1.630328e-03	0.009833484	454.9074	4.705709e-01	4.628760e-01	0.8684064	0.8643775	0.8654034	0.061276984533092
103	1	rs13476141	140533792	0	G	A	0.434	3.365840e-04	0.009829605	454.8936	4.729546e-01	4.651952e-01	0.972702	0.9677336	0.968033	0.0120201911584741
105	1	rs6382880	142521500	0	T	A	0.434	3.365840e-04	0.009829605	454.8936	4.729546e-01	4.651952e-01	0.972702	0.9677336	0.968033	0.0120201911584741
107	1	rs13476152	144112659	1	G	A	0.433	1.783693e-03	0.009779325	454.9103	4.703542e-01	4.626729e-01	0.8553693	0.8514781	0.8525426	0.067846341032511
109	1	rs3672697	145181359	0	A	G	0.433	1.662214e-03	0.009778268	454.9081	4.705471e-01	4.628736e-01	0.8651068	0.8611639	0.8621714	0.0629302742837274
111	1	rs13476208	162025682	0	C	A	0.455	-5.999679e-03	0.008063659	455.1579	4.918698e-01	4.885610e-01	0.4573066	0.4664955	0.4754665	0.339792530692582
113	1	rs13476229	169305174	0	A	G	0.406	-1.956905e-04	0.008929642	454.893	4.722282e-01	4.663007e-01	0.9825273	0.9853824	0.9854585	0.007655373700995
115	1	rs8245216	171241019	0	A	G	0.415	2.445490e-03	0.009046356	454.9302	4.691315e-01	4.624488e-01	0.7870522	0.7843632	0.7852594	0.103996462786861
117	1	rs3707910	172490621	0	A	G	0.41	3.478225e-03	0.009058808	454.9677	4.684783e-01	4.616934e-01	0.7012197	0.6987296	0.6997089	0.15414589137871
119	1	rs3700831	176015516	0	G	A	0.412	5.833230e-03	0.009054097	455.1022	4.669323e-01	4.601300e-01	0.5197878	0.5175043	0.5187146	0.284173918091756
121	1	rs6157620	183561853	0	A	G	0.394	5.955068e-03	0.009039388	455.1116	4.676045e-01	4.611059e-01	0.5104237	0.5082733	0.5092645	0.292069168651588
123	1	mCV22849619	186884747	0	G	A	0.38	-8.440209e-03	0.008892715	455.3397	4.832998e-01	4.777308e-01	0.3431575	0.3444567	0.3468555	0.464506504793069
125	1	rs3667164	188687652	0	G	C	0.373	-7.453239e-03	0.00855476	455.2725	4.755119e-01	4.708924e-01	0.3841667	0.3834915	0.3845768	0.41548028297516
127	1	rs13476300	190298622	0	C	G	0.373	-6.422238e-03	0.00841203	455.1848	4.733406e-01	4.692078e-01	0.4456574	0.4447557	0.44556	0.35099887775844
129	1	rs13476313	194161590	0	A	T	0.38	-2.591361e-03	0.008014701	454.9453	4.697639e-01	4.659757e-01	0.7466239	0.7458045	0.7459973	0.126898112089883
131	1	mCV24145570	195308492	0	A	G	0.39	-4.166809e-04	0.007867535	454.8942	4.699044e-01	4.663324e-01	0.9577896	0.9583561	0.9584126	0.0187298829826295
133	2	rs3674936	20371737	0	G	A	0.463	-3.929213e-03	0.006955493	455.0532	4.666913e-01	4.652920e-01	0.5724654	0.5711821	0.5716051	0.242250757098416
135	2	rs13476439	38111118	0	A	G	0.447	4.659855e-03	0.008772905	455.0314	4.800077e-01	4.736919e-01	0.5956111	0.5985405	0.6004647	0.225037217192815
137	2	rs13476454	41284152	0	G	A	0.444	6.910737e-03	0.009018109	455.1789	4.881738e-01	4.812021e-01	0.4439569	0.4493578	0.4535614	0.352659189796936
139	2	rs13476467	44401773	0	A	C	0.435	-5.759540e-05	0.009294289	454.8928	4.736793e-01	4.659742e-01	0.9950589	0.9933821	0.993392	0.00215121152774288
141	2	rs13476472	45693226	0	G	A	0.433	-5.172733e-03	0.009255993	455.0496	4.742134e-01	4.664443e-01	0.5765874	0.575516	0.5759233	0.239134852357561
143	2	rs6265423	47164611	0	G	C	0.433	-5.060090e-03	0.009304707	455.041	4.750888e-01	4.672301e-01	0.5868798	0.5861898	0.5866142	0.231450838347235
145	2	CEL.2_50605053	50645061	0	A	G	0.428	-4.104454e-03	0.009451332	454.9873	4.746694e-01	4.669224e-01	0.6643338	0.6638163	0.6641258	0.177613650945386
147	2	rs3725341	51465695	0	G	A	0.428	-4.552035e-03	0.009420257	455.0096	4.751384e-01	4.673966e-01	0.6292159	0.6288006	0.6291836	0.20120031148579
149	2	rs13476503	53183609	0	A	G	0.424	-4.353189e-03	0.009353351	455.0011	4.750224e-01	4.675492e-01	0.6418975	0.641607	0.6419898	0.192534315760369
151	2	rs3718711	56535815	0	A	G	0.479	7.117458e-03	0.008781076	455.2231	4.626469e-01	4.574380e-01	0.4181277	0.4163801	0.4181792	0.378691060484358
153	2	rs3672719	58189569	0	G	C	0.494	1.910787e-02	0.008724423	457.2866	4.547417e-01	4.499624e-01	0.02911203	0.02866607	0.02995722	1.53592750988033
155	2	rs13476553	66967900	0	A	G	0.496	1.598658e-02	0.009047106	456.4494	4.478197e-01	4.422195e-01	0.07801399	0.07765997	0.08026661	1.10782750968139
157	2	rs4136610	70151530	0	A	G	0.499	-8.685769e-03	0.009476143	455.3125	4.541229e-01	4.476926e-01	0.3599296	0.3595702	0.3645379	0.443782436236618
159	2	rs3664661	71598563	0	G	A	0.497	8.923558e-03	0.009391337	455.3435	4.534669e-01	4.472342e-01	0.3426116	0.3423795	0.3473227	0.465197936960978
161	2	CEL.2_73370728	73476561	0	A	C	0.5	1.366378e-02	0.00959233	455.9091	4.570219e-01	4.504988e-01	0.1551267	0.1539492	0.156347	0.80931344612771
163	2	gnf02.076.311	77655002	0	A	T	0.494	-1.308586e-02	0.0100642	455.7355	4.486522e-01	4.410378e-01	0.1942969	0.1942116	0.1991175	0.711534128497665
165	2	CEL.2_79237503	79343443	0	A	G	0.492	-9.844969e-03	0.0101448	455.3633	4.529721e-01	4.449882e-01	0.3324343	0.331999	0.337843	0.478294172817483
167	2	rs3722345	80615687	0	G	A	0.494	-1.126243e-02	0.01020726	455.5011	4.522074e-01	4.441470e-01	0.2705539	0.2700276	0.275213	0.567746201386651
169	2	rs3667007	82106117	0	A	G	0.496	-1.197381e-02	0.01030814	455.5678	4.532201e-01	4.449526e-01	0.2461227	0.2452758	0.2498032	0.608848329287449
171	2	rs8273639	84772334	0	A	C	0.497	1.708747e-02	0.0104945	456.2223	4.656761e-01	4.570417e-01	0.1042939	0.102969	0.1046017	0.981741092089403
173	2	rs3689658	85678723	0	G	A	0.499	1.640729e-02	0.01049558	456.1187	4.634701e-01	4.546953e-01	0.1188136	0.1173939	0.1192086	0.925133844986958
175	2	rs13476621	87353090	0	A	G	0.496	1.546945e-02	0.01043459	455.9951	4.598849e-01	4.513627e-01	0.1390209	0.1376013	0.1398087	0.856919904261365
177	2	rs13476639	92826810	0	A	G	0.494	1.736468e-02	0.01036267	456.3005	4.669849e-01	4.583954e-01	0.09460953	0.09336465	0.09491683	1.02406511499404
179	2	rs6316774	96893883	0	G	A	0.497	1.601925e-02	0.01044512	456.0728	4.680701e-01	4.595338e-01	0.1259351	0.1244805	0.1260182	0.899853208638853
181	2	rs13476666	101323040	0	A	C	0.497	1.659613e-02	0.0104337	456.1612	4.713514e-01	4.628821e-01	0.1125144	0.1112256	0.1126617	0.948791891416372
183	2	rs13476689	107465137	0	A	T	0.484	6.541587e-03	0.01004574	455.1069	4.682283e-01	4.607294e-01	0.5153185	0.5129089	0.5139888	0.287924266031658
185	2	rs4138562	114379883	0	A	G	0.475	-5.885069e-03	0.01024746	455.0547	4.822350e-01	4.737222e-01	0.5661032	0.5693669	0.5712198	0.247104390180917
187	2	rs8279354	119166741	0	A	C	0.478	-7.053191e-03	0.01014809	455.1288	4.862717e-01	4.774742e-01	0.4874578	0.4920641	0.4950406	0.312062975904772
189	2	rs3658927	120944865	0	A	G	0.477	-4.914040e-03	0.0100941	455.009	4.809026e-01	4.721736e-01	0.6266606	0.6298188	0.6312824	0.202967609816531
191	2	rs3723643	122318583	0	A	T	0.477	-4.914040e-03	0.0100941	455.009	4.809026e-01	4.721736e-01	0.6266606	0.6298188	0.6312824	0.202967609816531
193	2	rs6228179	123467289	0	A	T	0.472	-6.967868e-03	0.01019269	455.1231	4.832879e-01	4.746743e-01	0.49463	0.4973843	0.4993476	0.305719546609294
195	2	rs6401493	125297773	0	A	G	0.487	-6.607707e-03	0.009539708	455.1302	4.812705e-01	4.739134e-01	0.488945	0.4907795	0.4924982	0.310739990651224
197	2	rs3661596	130144815	0	A	G	0.487	-5.749871e-03	0.009365674	455.0797	4.790778e-01	4.720407e-01	0.539624	0.5409247	0.5421932	0.267908743144357
199	2	rs3665528	131013908	0	G	A	0.488	-6.962422e-03	0.009329472	455.1679	4.827526e-01	4.757142e-01	0.4559522	0.4582284	0.460414	0.341080684450372
201	2	rs4223511	131993535	0	G	A	0.488	-6.962422e-03	0.009329472	455.1679	4.827526e-01	4.757142e-01	0.4559522	0.4582284	0.460414	0.341080684450372
203	2	CEL.2_168586738	168523620	0	A	G	0.394	4.760105e-03	0.007534168	455.0919	4.568965e-01	4.529767e-01	0.527891	0.5280287	0.5322295	0.277455742211309
205	2	rs3726974	169841980	0	C	A	0.391	5.435346e-03	0.007561823	455.15	4.549011e-01	4.509071e-01	0.4727077	0.4732217	0.4779752	0.325407323357601
207	2	rs13476917	171389029	0	G	A	0.397	9.715529e-03	0.007595347	455.7063	4.473838e-01	4.432406e-01	0.2016174	0.2021088	0.2065339	0.695471990094095
209	2	rs6187766	179522759	0	A	G	0.393	1.780973e-02	0.007403713	457.7765	4.538531e-01	4.505645e-01	0.01662064	0.01632535	0.01730797	1.77935225713933
211	2	rs3679483	180126255	1	A	G	0.391	1.902751e-02	0.007411233	458.1764	4.577322e-01	4.546189e-01	0.01062357	0.01038759	0.01113675	1.97372951613932
213	3	rs13476950	3785418	0	A	G	0.368	5.527817e-03	0.008516276	455.0974	4.470825e-01	4.413890e-01	0.5166682	0.5223728	0.5355882	0.286788267677337
215	3	rs13476953	4362510	0	G	A	0.367	6.076689e-03	0.008576211	455.1363	4.452073e-01	4.394289e-01	0.4790315	0.4852551	0.4989393	0.319635927448947
217	3	rs13476957	5629121	0	C	A	0.367	6.076689e-03	0.008576211	455.1363	4.452073e-01	4.394289e-01	0.4790315	0.4852551	0.4989393	0.319635927448947
219	3	rs6248752	12100965	0	G	C	0.371	1.219680e-02	0.008865136	455.8053	4.252457e-01	4.189841e-01	0.1696782	0.1767261	0.1894663	0.770373951600251
221	3	rs13476985	14887895	0	A	G	0.366	1.430519e-02	0.008964633	456.1188	4.189828e-01	4.127322e-01	0.1113681	0.1173772	0.1282381	0.953239189574633
223	3	rs3659988	16450289	0	G	A	0.37	2.023316e-02	0.00898471	457.343	4.065998e-01	4.005005e-01	0.02488807	0.02684939	0.03106097	1.60400878040422
225	3	rs13477019	23824919	0	A	T	0.377	2.077555e-02	0.009641229	457.1575	4.165674e-01	4.100541e-01	0.03179193	0.03331749	0.0372395	1.49768310647002
227	3	rs3715834	26639540	0	G	A	0.376	2.171193e-02	0.009635522	457.35	4.078759e-01	4.012944e-01	0.02480099	0.02663388	0.0307591	1.60553098276428
229	3	rs3660588	30328765	0	G	A	0.367	2.667358e-02	0.009803901	458.4541	3.940284e-01	3.866664e-01	0.006809629	0.007611523	0.009611568	2.16687654853389
231	3	rs13477043	31480577	0	A	G	0.368	2.625185e-02	0.009753482	458.3818	3.955222e-01	3.880979e-01	0.007422562	0.008251582	0.01032976	2.1294461660936
233	3	gnf03.030.222	33313826	0	G	A	0.368	2.545761e-02	0.009782674	458.1389	3.929122e-01	3.854065e-01	0.009617113	0.01083451	0.01361295	2.01695528101243
235	3	rs6246699	36309107	0	G	A	0.364	1.947042e-02	0.00973202	456.7722	3.944940e-01	3.868993e-01	0.04613121	0.05252892	0.06361821	1.33600515390179
237	3	rs6274061	38889885	1	A	G	0.369	1.971761e-02	0.009807667	456.8098	3.995688e-01	3.920040e-01	0.04508286	0.05022325	0.05950568	1.34598854065567
239	3	rs6324747	40032479	0	G	A	0.38	2.383331e-02	0.009944677	457.7033	4.164381e-01	4.085475e-01	0.01702468	0.01774692	0.02022143	1.76892104244251
241	3	rs13477083	43525953	1	G	A	0.38	2.213557e-02	0.01001765	457.287	4.211352e-01	4.133666e-01	0.02771693	0.02865202	0.03186605	1.55725487499442
243	3	CEL.3_45598106	45597095	0	A	G	0.38	2.185717e-02	0.01000752	457.2312	4.211441e-01	4.133949e-01	0.02955957	0.03057198	0.03395225	1.52930188786806
245	3	rs13477097	48327701	0	A	G	0.381	2.145160e-02	0.009952213	457.1809	4.269428e-01	4.194076e-01	0.03174506	0.03241735	0.03539757	1.49832384774716
247	3	rs6335414	53017859	0	G	A	0.443	-3.618985e-03	0.009047519	454.9642	4.880599e-01	4.821647e-01	0.6893802	0.7054526	0.7155393	0.161541194316857
249	3	rs4223969	55049340	0	C	A	0.424	7.157039e-03	0.009484033	455.1751	4.514637e-01	4.450986e-01	0.4509258	0.4523873	0.4601536	0.345894915553748
251	3	rs13477138	59876710	0	A	C	0.416	1.005476e-02	0.009423316	455.4579	4.476708e-01	4.407146e-01	0.2866365	0.2877118	0.294317	0.542668507800245
253	3	rs13477143	60940733	0	G	A	0.416	1.005476e-02	0.009423316	455.4579	4.476708e-01	4.407146e-01	0.2866365	0.2877118	0.294317	0.542668507800245
255	3	rs13477154	63639938	0	A	G	0.411	3.564460e-03	0.009572598	454.9633	4.635749e-01	4.567014e-01	0.7098292	0.7072766	0.7110058	0.148846139198016
257	3	rs13477178	69744854	0	C	A	0.415	3.028490e-03	0.01014149	454.9389	4.682309e-01	4.599386e-01	0.7653883	0.7613856	0.7634598	0.116118180841954
259	3	rs6198234	70015850	0	G	A	0.415	3.028490e-03	0.01014149	454.9389	4.682309e-01	4.599386e-01	0.7653883	0.7613856	0.7634598	0.116118180841954
261	3	rs13477217	78699856	0	G	A	0.412	2.919339e-03	0.0102749	454.9347	4.684055e-01	4.599488e-01	0.7764686	0.772225	0.7743808	0.10987610223093
263	3	rs13477218	79927965	0	G	A	0.412	3.833749e-04	0.01024186	454.8939	4.731633e-01	4.647864e-01	0.9701598	0.9633389	0.9639028	0.0131567249685408
265	3	rs13477224	81360226	0	G	A	0.415	-2.042230e-03	0.01039982	454.9099	4.795005e-01	4.712135e-01	0.8444229	0.8534275	0.8558228	0.0734399975235713
267	3	rs13477233	83479331	0	A	G	0.425	-4.127395e-03	0.0101436	454.9702	4.848083e-01	4.769586e-01	0.6843101	0.6940629	0.6988141	0.164747050034528
269	3	rs3719390	85418436	0	C	A	0.424	-1.247677e-02	0.01006657	455.6184	5.155287e-01	5.079512e-01	0.2159425	0.2283417	0.2405406	0.665661875039393
271	3	rs6376008	86661247	0	A	G	0.425	-1.112634e-02	0.01000642	455.4815	5.074345e-01	5.000905e-01	0.2668666	0.2778803	0.2882973	0.573705777442841
273	3	rs13477251	88854680	0	A	G	0.434	-5.934686e-03	0.009473857	455.0781	4.911343e-01	4.854340e-01	0.5314057	0.5426284	0.5512237	0.274573791541717
275	3	rs3726226	99031461	0	G	A	0.496	3.076033e-03	0.009525203	454.9457	4.699570e-01	4.634717e-01	0.7469189	0.744873	0.7453772	0.126726551055506
277	3	rs3162061	100719693	0	A	G	0.494	2.155819e-03	0.009635578	454.9185	4.701072e-01	4.633816e-01	0.8230819	0.8205252	0.8211431	0.0845569485685405
279	3	rs4138887	102689164	0	T	A	0.491	4.154844e-03	0.009794991	454.9842	4.678634e-01	4.605984e-01	0.6716711	0.6689521	0.6702537	0.172843337692883
281	3	rs13477309	105470404	0	G	A	0.499	-7.137684e-03	0.009949815	455.1521	4.708716e-01	4.627896e-01	0.4735817	0.4714406	0.4722064	0.324605087836173
283	3	rs3702359	107129193	0	A	C	0.499	-7.137684e-03	0.009949815	455.1521	4.708716e-01	4.627896e-01	0.4735817	0.4714406	0.4722064	0.324605087836173
285	3	rs13477321	109192406	0	A	G	0.495	4.956604e-03	0.009879707	455.0204	4.691049e-01	4.609565e-01	0.6161685	0.6134118	0.614491	0.210300507618978
287	3	rs3676545	110256311	0	G	A	0.497	1.444549e-03	0.009813459	454.9043	4.717701e-01	4.636835e-01	0.8830506	0.8792498	0.8799158	0.0540144100451211
289	3	rs3698700	112233831	0	T	A	0.499	4.755644e-04	0.009720132	454.8937	4.749936e-01	4.668760e-01	0.9610039	0.9664023	0.9667016	0.0172748498496205
291	3	gnf03.119.970	116542909	0	A	G	0.475	-4.329257e-04	0.00968926	454.8942	4.729197e-01	4.647489e-01	0.9643848	0.9583193	0.9588524	0.0157496433051056
293	3	rs3708412	117654238	0	A	G	0.478	1.572535e-03	0.009459559	454.905	4.780077e-01	4.701049e-01	0.8680572	0.8757992	0.8775693	0.061451656360506
295	3	CEL.3_120379605	120019881	0	G	A	0.479	5.257567e-03	0.009430599	455.039	4.896591e-01	4.819733e-01	0.5775093	0.5886325	0.5953986	0.238441017658916
297	3	rs13477385	125111194	0	A	C	0.478	-1.312834e-02	0.009060197	455.9462	4.652018e-01	4.582366e-01	0.1481479	0.1466483	0.1482503	0.829304500274891
299	3	rs3671119	126413661	0	A	G	0.47	-1.305143e-02	0.009119693	455.9203	4.633012e-01	4.562311e-01	0.1532054	0.1517021	0.1534483	0.814725926943157
301	3	rs3670168	128292534	0	C	A	0.468	-1.524409e-02	0.009041128	456.3162	4.582215e-01	4.510749e-01	0.09259001	0.09155961	0.09349764	1.03343586899757
303	3	rs13477404	130369996	1	A	G	0.477	-1.426504e-02	0.009071791	456.1311	4.577579e-01	4.509126e-01	0.116665	0.1155502	0.1176493	0.933059414620587
305	3	rs13477408	131638868	0	G	A	0.475	-1.413392e-02	0.009060248	456.1081	4.508903e-01	4.441898e-01	0.1195834	0.1189803	0.1219131	0.922329102862291
307	3	rs3676039	136217610	0	G	A	0.443	-6.237400e-03	0.008492554	455.1603	4.521120e-01	4.463709e-01	0.4631184	0.4645088	0.4718308	0.334307963856634
309	3	rs6407142	143057878	0	G	A	0.419	-7.348537e-03	0.008320517	455.2813	4.525315e-01	4.465445e-01	0.3776886	0.3780412	0.3837134	0.4228661235437
311	3	rs3657112	148365541	0	G	A	0.415	-8.323848e-03	0.008081757	455.4217	4.517582e-01	4.455537e-01	0.3036776	0.3037056	0.3087394	0.517587241519909
313	3	rs13477487	150155110	0	C	A	0.412	-9.382524e-03	0.008098723	455.563	4.522533e-01	4.460967e-01	0.2473704	0.2469693	0.2510634	0.606652268675154
315	3	rs13477494	151564320	0	G	A	0.417	-9.380107e-03	0.00793986	455.5921	4.570306e-01	4.509688e-01	0.2381753	0.2369649	0.2397078	0.623103279082923
317	3	rs13477506	154839655	0	A	G	0.398	-5.674090e-03	0.007655905	455.1669	4.558966e-01	4.515210e-01	0.4590609	0.4590421	0.4632644	0.338129696206724
319	3	CEL.3_159340478	158710906	0	C	A	0.459	-4.352063e-03	0.007178213	455.0681	4.878460e-01	4.859355e-01	0.544681	0.553761	0.5628729	0.263857773871487
321	4	rs3695715	3722677	0	A	G	0.38	8.103990e-03	0.008181122	455.3859	4.636674e-01	4.580391e-01	0.3225168	0.3206708	0.3222733	0.491447657905416
323	4	gnf04.002.008	5086429	0	A	C	0.38	8.103990e-03	0.008181122	455.3859	4.636674e-01	4.580391e-01	0.3225168	0.3206708	0.3222733	0.491447657905416
325	4	gnf04.002.599	5679248	0	A	G	0.38	8.103990e-03	0.008181122	455.3859	4.636674e-01	4.580391e-01	0.3225168	0.3206708	0.3222733	0.491447657905416
327	4	rs3660863	7200288	0	G	A	0.379	7.305600e-03	0.00824297	455.2877	4.633012e-01	4.576363e-01	0.3760186	0.3741476	0.375856	0.424790671887309
329	4	UT_4_10.84692	10899088	0	G	A	0.438	2.623309e-03	0.008865611	454.9372	4.714031e-01	4.645860e-01	0.7674682	0.7657947	0.766079	0.114939610444444
331	4	rs13477568	13837845	0	G	A	0.439	1.399286e-03	0.008947512	454.9052	4.726491e-01	4.655633e-01	0.8758089	0.8747423	0.8748492	0.0575906458060883
333	4	rs6287606	18118213	0	G	A	0.439	1.121675e-03	0.008943239	454.9007	4.731986e-01	4.659411e-01	0.9002553	0.8997576	0.8998254	0.045634313162477
335	4	CEL.4_19508304	19581203	0	A	T	0.439	1.121675e-03	0.008943239	454.9007	4.731986e-01	4.659411e-01	0.9002553	0.8997576	0.8998254	0.045634313162477
337	4	rs13477596	20739673	0	G	A	0.435	1.241528e-03	0.009046114	454.9021	4.737585e-01	4.667394e-01	0.8909094	0.8917939	0.891927	0.0501664587921606
339	4	gnf04.019.134	22379371	3	A	C	0.436	1.110591e-03	0.009055789	454.9002	4.735107e-01	4.665629e-01	0.9024571	0.9031588	0.9032618	0.044573433938761
341	4	rs3701432	29263236	0	A	C	0.45	-8.066079e-03	0.008968511	455.2997	4.629897e-01	4.562603e-01	0.3690137	0.367013	0.3690049	0.432957509927785
343	4	rs3663744	30984140	0	G	A	0.45	-6.645497e-03	0.00901859	455.1661	4.619030e-01	4.550286e-01	0.4616523	0.4596726	0.4623627	0.335684996397478
345	4	rs3674908	32209744	0	G	A	0.473	-1.151509e-02	0.009282092	455.6637	4.558735e-01	4.486285e-01	0.2155198	0.2143454	0.2174586	0.666512824641397
347	4	rs13477643	34982748	0	G	A	0.494	-1.316627e-02	0.009558711	455.8415	4.525108e-01	4.445980e-01	0.1691855	0.1683704	0.1718865	0.771636860799554
349	4	rs3684104	38322919	0	G	A	0.499	1.132006e-02	0.009737578	455.5713	4.585298e-01	4.497005e-01	0.2457474	0.2440558	0.2471237	0.609511068293899
351	4	rs13477662	39790898	0	G	A	0.499	1.132006e-02	0.009737578	455.5713	4.585298e-01	4.497005e-01	0.2457474	0.2440558	0.2471237	0.609511068293899
353	4	CEL.4_40541402	40449984	0	A	G	0.5	-1.027470e-02	0.009774314	455.4475	4.573859e-01	4.485608e-01	0.2938287	0.2922297	0.2960128	0.531905786343986
355	4	rs3698283	43184798	0	G	A	0.497	-1.073877e-02	0.009671038	455.5119	4.583152e-01	4.496062e-01	0.2675174	0.2658339	0.2690732	0.572647965126021
357	4	rs13477681	46175356	0	A	G	0.497	-3.871172e-03	0.009635609	454.9753	4.633974e-01	4.548047e-01	0.6880859	0.684638	0.6895792	0.162357341463207
359	4	rs3676423	51790364	1	A	C	0.495	1.018619e-02	0.009154587	455.5141	4.584883e-01	4.508116e-01	0.2665374	0.2649721	0.2678938	0.574241843020132
361	4	rs3677770	54719483	0	A	C	0.495	6.201829e-03	0.009119966	455.1262	4.649898e-01	4.574104e-01	0.4968956	0.4944248	0.4963782	0.303734848905868
363	4	rs6239799	56497184	0	G	A	0.496	5.873488e-03	0.009096927	455.1033	4.641310e-01	4.567207e-01	0.5188866	0.5164723	0.5187535	0.284927544608986
365	4	rs3712541	59835330	0	A	G	0.496	-2.993857e-03	0.009035078	454.9443	4.810146e-01	4.743841e-01	0.7405534	0.7482021	0.7516929	0.130443619804257
367	4	rs3690581	62707257	0	A	G	0.494	-2.042364e-03	0.008893702	454.9175	4.771267e-01	4.710581e-01	0.8184923	0.8239697	0.8258842	0.0869854018760353
369	4	rs3711477	86231740	0	G	A	0.459	-2.605480e-04	0.008836539	454.8931	4.717515e-01	4.667215e-01	0.9764928	0.9815959	0.9819419	0.0103309545592272
371	4	rs6209043	89939631	0	C	G	0.459	2.937598e-03	0.00885718	454.9486	4.646654e-01	4.592952e-01	0.7403243	0.7382612	0.7405623	0.130577995339249
373	4	rs13477838	91121265	0	G	A	0.491	-1.129618e-02	0.009010875	455.6693	4.419612e-01	4.359485e-01	0.2107422	0.212707	0.219506	0.6762484905331
375	4	rs3659791	95947911	0	T	A	0.494	-6.270142e-03	0.00911651	455.1264	4.510412e-01	4.448298e-01	0.4920062	0.4942549	0.5033699	0.308029424450481
377	4	rs13477873	101430244	0	A	G	0.5	1.337004e-02	0.009446	455.8847	4.410800e-01	4.338688e-01	0.1577543	0.1589898	0.164977	0.802018794107152
379	4	rs6315002	103049359	0	A	G	0.481	6.072528e-03	0.009347172	455.1041	4.565401e-01	4.491487e-01	0.5162962	0.5156877	0.5220335	0.287101071398844
381	4	rs13477883	103962063	0	A	C	0.481	5.058178e-03	0.009422713	455.0374	4.578304e-01	4.501701e-01	0.591711	0.5907646	0.597781	0.227890357045625
383	4	rs6324470	105978113	0	C	A	0.487	1.057349e-02	0.009730405	455.4792	4.471954e-01	4.389275e-01	0.2778737	0.2788212	0.2861949	0.556152556084756
385	4	rs6226080	108710855	0	A	G	0.487	6.302489e-03	0.009772003	455.1013	4.564129e-01	4.479092e-01	0.5193414	0.518428	0.5257308	0.284547055654722
387	4	rs3709486	111622689	0	A	G	0.491	3.095575e-03	0.009891783	454.9435	4.643805e-01	4.556305e-01	0.7544926	0.7501563	0.7555691	0.122345015391276
389	4	rs6381371	116036044	2	A	G	0.49	2.713821e-03	0.009737948	454.9332	4.655205e-01	4.571542e-01	0.7806361	0.7761249	0.7805984	0.107551368929378
391	4	rs3692563	118392047	0	A	G	0.49	2.875550e-03	0.009804096	454.9376	4.662454e-01	4.574450e-01	0.7694502	0.7647086	0.7687015	0.11381948312955
393	4	rs3675629	121058843	0	A	C	0.491	2.331054e-03	0.009470943	454.9245	4.683856e-01	4.601020e-01	0.8057152	0.801151	0.8034921	0.0938184432147608
395	4	rs13477952	122951885	0	G	A	0.491	2.331054e-03	0.009470943	454.9245	4.683856e-01	4.601020e-01	0.8057152	0.801151	0.8034921	0.0938184432147608
397	4	rs13477959	124195952	0	A	G	0.491	2.331054e-03	0.009470943	454.9245	4.683856e-01	4.601020e-01	0.8057152	0.801151	0.8034921	0.0938184432147608
399	4	rs13477965	126712106	0	G	A	0.486	-1.175196e-02	0.008842771	455.7791	4.693758e-01	4.629951e-01	0.1846379	0.1830712	0.1844059	0.733679147993592
401	4	gnf04.123.367	128030098	0	C	A	0.487	-1.408116e-02	0.008915593	456.1401	4.785520e-01	4.721056e-01	0.1150688	0.1142364	0.1157474	0.9390424159415
403	4	rs6355837	129713374	0	A	C	0.477	-1.072047e-02	0.00885912	455.628	4.634986e-01	4.574820e-01	0.226981	0.2252802	0.226942	0.644010494967699
405	4	UT_4_132.137715	133251960	0	C	A	0.46	2.268529e-03	0.008383819	454.9297	4.703732e-01	4.656029e-01	0.7868558	0.7859572	0.7861232	0.104104849600688
407	4	rs13478002	136674649	0	A	G	0.459	5.644332e-03	0.008290878	455.1255	4.714812e-01	4.666704e-01	0.4964147	0.4951459	0.4956934	0.304155366507799
409	4	rs3688566	141570137	0	A	G	0.495	8.900634e-03	0.00791658	455.5272	4.709117e-01	4.656470e-01	0.261585	0.2600085	0.2611013	0.582387163268268
411	4	rs3719891	142505281	0	A	G	0.494	9.218275e-03	0.00793074	455.5702	4.729497e-01	4.676344e-01	0.2458144	0.244424	0.2455758	0.609392679393591
413	4	rs6230717	147899754	0	C	G	0.481	7.326012e-03	0.007701047	455.3475	4.669565e-01	4.623393e-01	0.3420485	0.3402567	0.3412895	0.465912309765528
415	4	rs13478089	154430058	0	G	A	0.441	7.021769e-03	0.007680738	455.3127	4.643667e-01	4.601537e-01	0.3611813	0.3594444	0.3606915	0.442274743178705
417	4	rs13478068	155218171	1	A	G	0.444	6.388123e-03	0.007586272	455.249	4.628768e-01	4.588520e-01	0.4002751	0.3986581	0.4001146	0.397641425305699
419	4	rs6279100	156183777	0	A	G	0.411	2.069821e-04	0.007661428	454.8932	4.686995e-01	4.658400e-01	0.9784609	0.9777742	0.9778092	0.00945652437851214
421	5	rs13478094	4304152	0	G	A	0.46	3.696749e-03	0.007666348	455.0101	4.677053e-01	4.625067e-01	0.6299346	0.6280971	0.6287975	0.200704536790009
423	5	rs3664617	4468200	0	A	G	0.459	3.815805e-03	0.007715387	455.0162	4.671813e-01	4.619135e-01	0.6211852	0.6192831	0.6201163	0.206778900069849
425	5	rs3714258	12371156	0	G	A	0.457	1.024390e-02	0.00799609	455.7152	4.743425e-01	4.685482e-01	0.2009248	0.199672	0.2009552	0.696966455295423
427	5	rs3687916	14324113	0	G	A	0.465	4.068407e-03	0.008126783	455.0192	4.685538e-01	4.630279e-01	0.6169267	0.6150964	0.6156991	0.209766433497731
429	5	rs13478133	21614245	0	A	G	0.46	1.145038e-03	0.008807782	454.9016	4.709513e-01	4.645053e-01	0.896632	0.8942057	0.8945592	0.0473857656091689
431	5	rs6349956	24871638	0	A	G	0.456	9.762289e-04	0.009039541	454.899	4.717787e-01	4.645935e-01	0.9140556	0.9111012	0.9114597	0.0390273862806311
433	5	rs13478154	27114401	0	A	G	0.461	-1.974702e-03	0.009124644	454.9152	4.764249e-01	4.692190e-01	0.8287796	0.8323933	0.833281	0.0815609474111822
435	5	rs3696671	27709523	0	A	G	0.461	-2.471881e-03	0.009120217	454.9284	4.768388e-01	4.697753e-01	0.7865108	0.7897166	0.7907035	0.10429530947019
437	5	rs3680434	28763026	0	A	C	0.479	2.819226e-04	0.009225014	454.8931	4.732617e-01	4.665348e-01	0.9756357	0.9801002	0.9802806	0.0107123165693184
439	5	rs13469943	31077915	0	A	G	0.492	-5.723741e-03	0.009431431	455.0577	4.990647e-01	4.916478e-01	0.5442887	0.5658206	0.5810272	0.264170681994864
441	5	rs3700706	32664422	0	A	C	0.488	-4.430120e-03	0.009427002	454.9899	4.936459e-01	4.861144e-01	0.6386643	0.6595201	0.6724866	0.194727359317708
443	5	rs13459085	34908776	0	A	C	0.486	-4.581610e-03	0.009374474	454.9991	4.933785e-01	4.860937e-01	0.6253094	0.6446961	0.6570584	0.20390504271315
445	5	rs3673363	35518973	0	C	G	0.486	-4.581610e-03	0.009374474	454.9991	4.933785e-01	4.860937e-01	0.6253094	0.6446961	0.6570584	0.20390504271315
447	5	rs6341620	37101560	0	G	A	0.481	2.466965e-03	0.009581723	454.9268	4.615212e-01	4.539916e-01	0.7969569	0.7943113	0.8028626	0.0985651649254747
449	5	rs6215373	44303618	0	G	A	0.486	9.341370e-03	0.009822786	455.3209	4.309869e-01	4.228938e-01	0.3422061	0.3547974	0.3774518	0.465712253203078
451	5	rs13478223	45356296	0	C	A	0.481	1.270122e-02	0.009975323	455.6572	4.190889e-01	4.106721e-01	0.2036925	0.2162841	0.2374442	0.691024961518143
453	5	rs3659933	46079471	0	C	A	0.481	1.270122e-02	0.009975323	455.6572	4.190889e-01	4.106721e-01	0.2036925	0.2162841	0.2374442	0.691024961518143
455	5	CEL.5_45872918	47247757	0	G	C	0.479	1.343249e-02	0.009933018	455.7574	4.174832e-01	4.091383e-01	0.1770709	0.1885198	0.2079255	0.75185280531379
457	5	rs6192958	49346495	0	A	G	0.482	1.904235e-02	0.009894969	456.6673	4.076940e-01	3.994738e-01	0.05503521	0.05958475	0.06816189	1.25935937203079
459	5	rs3664008	53657080	0	A	G	0.459	2.689971e-02	0.00976805	458.4262	3.687365e-01	3.615786e-01	0.006169168	0.007852844	0.01118592	2.20977340280198
461	5	mCV23125912	55224059	0	G	A	0.439	3.295582e-02	0.01007911	459.8852	3.575876e-01	3.492800e-01	0.001173479	0.001578349	0.002554984	2.93052467791518
463	5	CEL.5_56167948	57532726	0	A	G	0.439	3.409400e-02	0.01002807	460.2918	3.549393e-01	3.466851e-01	0.0007447285	0.001016147	0.001705712	3.12800202583181
465	5	rs6354160	61506436	0	A	G	0.438	3.919099e-02	0.01015219	461.9876	3.664080e-01	3.581040e-01	0.0001327602	0.0001652858	0.0002871356	3.87693210200891
467	5	rs6187409	62802059	0	A	G	0.438	3.919099e-02	0.01015219	461.9876	3.664080e-01	3.581040e-01	0.0001327602	0.0001652858	0.0002871356	3.87693210200891
469	5	mCV23386455	64189655	0	A	G	0.438	3.919099e-02	0.01015219	461.9876	3.664080e-01	3.581040e-01	0.0001327602	0.0001652858	0.0002871356	3.87693210200891
471	5	rs4225248	66662116	0	A	G	0.433	4.844330e-02	0.0102496	465.6978	3.980756e-01	3.895605e-01	3.210604e-06	3.340987e-06	6.956792e-06	5.49341325756665
473	5	rs13478309	67147119	0	G	A	0.435	4.819077e-02	0.01022675	465.6171	3.933495e-01	3.850618e-01	3.428476e-06	3.634327e-06	7.636838e-06	5.46489888633396
475	5	gnf05.061.650	67348023	0	G	A	0.435	4.819077e-02	0.01022675	465.6171	3.933495e-01	3.850618e-01	3.428476e-06	3.634327e-06	7.636838e-06	5.46489888633396
477	5	rs6340166	72797039	2	G	A	0.455	3.828657e-02	0.01046234	461.2921	3.731297e-01	3.647639e-01	0.0002879783	0.0003468747	0.0005513892	3.54064023635646
479	5	rs6161105	74395262	0	A	G	0.453	3.113226e-02	0.01042971	459.1135	3.751760e-01	3.668371e-01	0.003017216	0.003667594	0.005170405	2.52039359792902
481	5	mCV22996021	76331955	0	T	A	0.452	1.100820e-02	0.01092296	455.3466	4.157441e-01	4.059279e-01	0.3141817	0.3407754	0.3819963	0.502819114714486
483	5	rs3721607	82505407	0	A	G	0.461	1.686041e-02	0.01071638	456.0241	3.979066e-01	3.882281e-01	0.1164637	0.132529	0.1573488	0.933809416666104
485	5	rs3667334	83042043	0	A	C	0.461	1.686041e-02	0.01071638	456.0241	3.979066e-01	3.882281e-01	0.1164637	0.132529	0.1573488	0.933809416666104
487	5	rs13459087	87092080	0	A	G	0.459	1.479086e-02	0.01074037	455.737	3.984662e-01	3.882056e-01	0.169273	0.1938223	0.2303702	0.771412308790884
489	5	CEL.5_87173557	88395818	0	A	G	0.459	1.479086e-02	0.01074037	455.737	3.984662e-01	3.882056e-01	0.169273	0.1938223	0.2303702	0.771412308790884
491	5	gnf05.084.686	89552608	0	A	G	0.452	7.806185e-03	0.01087086	455.1233	4.288852e-01	4.180895e-01	0.4731414	0.4971942	0.5396134	0.325009049404596
493	5	rs3673049	89687694	0	G	C	0.452	7.806185e-03	0.01087086	455.1233	4.288852e-01	4.180895e-01	0.4731414	0.4971942	0.5396134	0.325009049404596
495	5	rs13478388	90859947	0	A	G	0.455	8.815460e-03	0.01064255	455.2014	4.250175e-01	4.151105e-01	0.408001	0.4320575	0.471339	0.389338772464165
497	5	rs6232866	92110917	0	A	G	0.452	1.062466e-02	0.01047971	455.3525	4.157626e-01	4.063777e-01	0.3113	0.3376349	0.3770413	0.506820879317485
499	5	rs13478402	96190650	0	G	A	0.455	7.468202e-03	0.01061393	455.1163	4.311651e-01	4.215063e-01	0.4820931	0.5037628	0.5414459	0.316869084350575
501	5	CEL.5_93945748	96638827	0	G	A	0.435	4.699600e-03	0.01025469	454.9921	4.473243e-01	4.391794e-01	0.6470043	0.6558647	0.6787565	0.189092832994257
503	5	rs3661241	97837356	0	T	A	0.419	8.917252e-03	0.009908799	455.2692	4.286707e-01	4.217112e-01	0.3687186	0.3855604	0.4117205	0.433304953867668
505	5	rs3705458	99300806	0	G	C	0.372	1.893636e-02	0.009798053	456.6565	3.994879e-01	3.931194e-01	0.05401056	0.06036474	0.07061113	1.26752131978141
507	5	rs13478451	108654761	0	A	G	0.411	1.422159e-02	0.009183649	456.0678	4.308482e-01	4.243350e-01	0.122305	0.1252884	0.1327219	0.912555788033032
509	5	gnf05.106.197	112073661	0	A	G	0.412	1.438383e-02	0.009205629	456.0917	4.323149e-01	4.257514e-01	0.1189909	0.1214991	0.1283242	0.924486250631855
511	5	rs13478473	114210988	0	A	G	0.416	1.531667e-02	0.009110967	456.2915	4.377850e-01	4.312978e-01	0.0935498	0.09441878	0.09883872	1.02895713664061
513	5	rs13478483	117955607	0	G	A	0.417	1.221905e-02	0.008973995	455.8148	4.462099e-01	4.397690e-01	0.1741185	0.1744831	0.1791452	0.759155082868469
515	5	CEL.5_117374791	119888129	0	C	A	0.426	1.152127e-02	0.008859631	455.7306	4.434433e-01	4.376381e-01	0.1942339	0.1955196	0.2012753	0.71167496959752
517	5	rs3671202	124809848	0	G	A	0.499	-1.018166e-02	0.00804785	455.6947	4.582014e-01	4.535470e-01	0.2065862	0.2053536	0.2074873	0.684898692806821
519	5	rs13478518	127784605	0	G	A	0.495	-3.115355e-03	0.007948866	454.9702	4.634197e-01	4.590742e-01	0.6953309	0.6939269	0.6960409	0.157808470454302
521	5	rs13478546	136533611	0	A	G	0.464	7.674177e-03	0.007745039	455.3772	4.870627e-01	4.824686e-01	0.3223809	0.3249536	0.328562	0.491630696613615
523	5	rs4225536	138457140	0	G	A	0.466	5.234697e-03	0.007647064	455.1256	4.781664e-01	4.737279e-01	0.4940481	0.4950266	0.4966855	0.306230766566933
525	5	rs3656197	141782216	0	A	G	0.394	3.540262e-03	0.007113351	455.0171	4.693750e-01	4.669139e-01	0.6189849	0.6179955	0.6183597	0.208319945368678
527	5	rs3718776	149590652	0	A	G	0.439	2.060034e-03	0.006622502	454.9415	4.658299e-01	4.645864e-01	0.755919	0.755076	0.7553649	0.121524738543366
529	6	rs3661828	3466870	0	A	G	0.461	6.316593e-03	0.008147942	455.195	4.625880e-01	4.570127e-01	0.438675	0.4368818	0.4388258	0.357857115244978
531	6	rs13478602	3847192	0	A	C	0.461	6.316593e-03	0.008147942	455.195	4.625880e-01	4.570127e-01	0.438675	0.4368818	0.4388258	0.357857115244978
533	6	rs6172481	4658029	0	C	A	0.465	5.294226e-03	0.008197229	455.1029	4.639480e-01	4.583127e-01	0.5187577	0.5168287	0.5185658	0.285035443932492
535	6	rs3699833	6435777	0	G	A	0.472	4.143772e-03	0.008230875	455.0208	4.658707e-01	4.601820e-01	0.6149412	0.6128612	0.614194	0.211166408999191
537	6	rs3678711	14289843	0	G	A	0.451	1.753426e-04	0.008981087	454.8931	4.728009e-01	4.656983e-01	0.9844336	0.9812059	0.9812933	0.00681357168036662
539	6	rs13478641	16061004	0	A	G	0.448	3.614831e-04	0.009107341	454.8937	4.726959e-01	4.654668e-01	0.9683597	0.965325	0.9654659	0.0139632927864854
541	6	rs3655269	17972617	0	A	G	0.446	-4.829283e-03	0.00920287	455.0258	4.839461e-01	4.764946e-01	0.6000532	0.6060047	0.60932	0.221810243879357
543	6	rs13478656	21943927	0	A	G	0.46	7.720368e-04	0.009310118	454.8964	4.724270e-01	4.654245e-01	0.9339547	0.9321919	0.9323064	0.029674188028086
545	6	rs3671709	25814202	0	A	G	0.46	7.995106e-03	0.009698168	455.2349	4.623800e-01	4.552825e-01	0.4102265	0.4081602	0.410561	0.386976288306909
547	6	rs13478677	27951180	0	G	A	0.477	1.532553e-02	0.009783629	456.1235	4.659019e-01	4.578952e-01	0.1180656	0.1166724	0.118287	0.927876621492427
549	6	gnf06.026.418	29410952	0	A	G	0.477	1.532553e-02	0.009783629	456.1235	4.659019e-01	4.578952e-01	0.1180656	0.1166724	0.118287	0.927876621492427
551	6	rs13478697	32850650	0	G	A	0.472	4.739553e-03	0.009754576	455.0128	4.670236e-01	4.588950e-01	0.6273287	0.6242406	0.6261142	0.202504843235009
553	6	rs13478705	34507506	0	A	G	0.47	6.228926e-03	0.009822683	455.0962	4.654214e-01	4.572070e-01	0.526368	0.5235802	0.5257415	0.278710521076951
555	6	rs13478719	38545339	0	A	G	0.469	9.930318e-03	0.009888319	455.4005	4.656368e-01	4.572955e-01	0.3158902	0.3136216	0.3153387	0.500463847193747
557	6	gnf06.037.785	40799296	0	A	G	0.468	1.009478e-02	0.0099052	455.4156	4.658881e-01	4.575516e-01	0.3087769	0.3065305	0.3081992	0.510355197253995
559	6	rs13478727	43826812	0	C	A	0.468	1.252708e-02	0.009908164	455.6954	4.710363e-01	4.628723e-01	0.2068804	0.2051642	0.2064582	0.684280652761318
561	6	rs13478745	49042801	0	A	G	0.469	1.794345e-02	0.01001748	456.4948	4.822575e-01	4.738370e-01	0.07404421	0.07345631	0.07495281	1.13050889613484
563	6	rs13478753	51197310	0	G	A	0.465	1.449912e-02	0.01003842	455.9382	4.749359e-01	4.668380e-01	0.1494505	0.1481844	0.1495483	0.82550262765128
565	6	rs13478761	53751688	0	A	G	0.466	1.173511e-02	0.01014015	455.566	4.684887e-01	4.603811e-01	0.247871	0.2458971	0.2472627	0.605774281125297
567	6	CEL.6_57082524	57110044	0	A	G	0.475	4.581300e-03	0.01017678	454.996	4.694115e-01	4.607364e-01	0.6528399	0.6496771	0.6509042	0.185193310411849
569	6	rs13478780	59523352	0	C	G	0.475	9.086152e-03	0.01011278	455.2991	4.705257e-01	4.621804e-01	0.3694903	0.36733	0.3683271	0.432396958383554
571	6	rs13478783	60591378	0	G	A	0.477	9.401998e-03	0.0101222	455.3269	4.710451e-01	4.627101e-01	0.353549	0.3514754	0.3524565	0.451550386803805
573	6	rs6378343	63823083	0	C	A	0.482	1.207234e-02	0.01026149	455.5884	4.694783e-01	4.612693e-01	0.2401339	0.238215	0.2395262	0.619546525725209
575	6	rs13478801	65107801	0	G	A	0.479	7.843236e-03	0.01020155	455.191	4.681224e-01	4.599836e-01	0.4424667	0.4399874	0.4412278	0.35411940869596
577	6	mhcCD8b4	71328252	0	G	A	0.484	4.849702e-03	0.010017	455.0111	4.717002e-01	4.640221e-01	0.6285566	0.6266396	0.6270902	0.201655609050562
579	6	rs3672029	75395671	0	A	C	0.491	2.354313e-03	0.009885355	454.9215	4.724283e-01	4.652989e-01	0.8118824	0.81063	0.8107998	0.0905068731354514
581	6	rs3699367	76439562	0	C	A	0.491	2.354313e-03	0.009885355	454.9215	4.724283e-01	4.652989e-01	0.8118824	0.81063	0.8107998	0.0905068731354514
583	6	CEL.6_86289708	85961013	0	A	T	0.494	-1.655565e-04	0.009661704	454.8929	4.716402e-01	4.660124e-01	0.9863375	0.9861106	0.9861198	0.00597445492923647
585	6	rs13478882	89665032	0	A	G	0.497	1.537466e-02	0.009469276	456.2025	4.900840e-01	4.843996e-01	0.1052718	0.1055695	0.1078966	0.977687951175465
587	6	rs6285738	93535974	0	A	G	0.499	-1.564305e-02	0.00943028	456.2591	4.911402e-01	4.854650e-01	0.09796838	0.09832028	0.1006888	1.00891407336254
589	6	rs4138572	98413525	0	A	G	0.499	1.679449e-02	0.00922877	456.537	4.924904e-01	4.870691e-01	0.06956629	0.06977369	0.07193383	1.15760115713525
591	6	rs3718735	101122513	0	G	A	0.496	-1.078992e-02	0.0093508	455.5616	4.660119e-01	4.602778e-01	0.2492557	0.2474714	0.2488488	0.603354901420552
593	6	rs6208251	104888938	0	A	G	0.49	-2.206658e-03	0.009848887	454.9188	4.701526e-01	4.627301e-01	0.8228361	0.8195699	0.8204671	0.0846866629096504
595	6	rs13478952	106305503	0	A	G	0.491	-3.265337e-03	0.009853901	454.9489	4.692134e-01	4.618262e-01	0.7405415	0.7376365	0.7386686	0.130450598566165
597	6	rs3670475	109952189	0	C	A	0.488	-1.397900e-03	0.009966892	454.9033	4.716394e-01	4.637802e-01	0.8885324	0.8847692	0.885414	0.0513267311848911
599	6	rs13478971	111299793	0	C	G	0.486	-5.965145e-04	0.01006	454.8949	4.729112e-01	4.648980e-01	0.9527474	0.9483462	0.9487012	0.0210222277220966
601	6	rs6401637	116090323	0	G	A	0.49	-1.940415e-03	0.01014092	454.9119	4.720221e-01	4.637238e-01	0.8483562	0.8451449	0.8456915	0.0714217618779502
603	6	mCV23042866	116756728	0	C	A	0.49	-1.940415e-03	0.01014092	454.9119	4.720221e-01	4.637238e-01	0.8483562	0.8451449	0.8456915	0.0714217618779502
605	6	rs3695724	120007150	0	T	A	0.49	-1.026555e-02	0.009970317	455.4222	4.799539e-01	4.720604e-01	0.303839	0.303481	0.3047973	0.51735648196197
607	6	rs13479006	121299359	0	G	A	0.488	-9.787846e-03	0.009920464	455.3779	4.814970e-01	4.735764e-01	0.3244428	0.3246402	0.32614	0.488861859215092
609	6	gnf06.122.747	124056494	0	A	G	0.477	-2.603975e-03	0.009749552	454.9279	4.761999e-01	4.678667e-01	0.7895455	0.7908994	0.791252	0.102622837372547
611	6	rs13479014	125048587	0	G	A	0.472	-1.317326e-04	0.009801043	454.8929	4.744450e-01	4.660225e-01	0.9892832	0.9891184	0.9891255	0.00467936604565436
613	6	rs6389420	127044118	0	G	A	0.472	-3.158493e-03	0.00984917	454.9444	4.756055e-01	4.663425e-01	0.7486222	0.7481256	0.7483209	0.125737298254802
615	6	rs3681620	128004531	0	G	A	0.475	-3.155472e-03	0.009993824	454.943	4.757234e-01	4.657881e-01	0.7523693	0.7513667	0.7515568	0.123568933898653
617	6	CEL.6_130920075	130238158	0	C	A	0.474	-6.907322e-03	0.009919078	455.1367	4.751583e-01	4.651979e-01	0.486619	0.4849191	0.4854908	0.312810938080781
619	6	rs3722480	131308308	2	A	G	0.475	-5.643589e-03	0.009914429	455.0564	4.735410e-01	4.637787e-01	0.5695321	0.5673341	0.5678737	0.244481793165225
621	6	rs6339546	133967733	0	G	A	0.474	-6.907322e-03	0.009919078	455.1367	4.751583e-01	4.651979e-01	0.486619	0.4849191	0.4854908	0.312810938080781
623	6	rs13479053	134251233	0	G	A	0.474	-6.907322e-03	0.009919078	455.1367	4.751583e-01	4.651979e-01	0.486619	0.4849191	0.4854908	0.312810938080781
625	6	rs3023102	135382937	0	A	G	0.474	-5.344514e-03	0.009619743	455.0483	4.738781e-01	4.646654e-01	0.5788223	0.5770103	0.5774578	0.23745474538233
627	6	rs13479063	136390263	0	A	C	0.475	-5.474805e-03	0.009532289	455.0588	4.742517e-01	4.652196e-01	0.566071	0.5644789	0.5649147	0.247129093591967
629	6	rs3672808	139857209	0	A	G	0.464	-4.059506e-03	0.008924131	454.9972	4.712229e-01	4.641925e-01	0.6494441	0.6476593	0.6480706	0.187458224277352
631	6	rs3658783	144315226	0	G	A	0.483	7.385034e-03	0.008092686	455.2984	4.916618e-01	4.871004e-01	0.3620469	0.3677803	0.3737236	0.441235166782111
633	6	rs3711088	148311946	0	G	C	0.494	3.872116e-03	0.007634362	455.0212	4.732841e-01	4.698242e-01	0.6123078	0.6122991	0.6130587	0.213030208185723
635	6	gnf06.149.306	149265814	0	C	A	0.494	3.872116e-03	0.007634362	455.0212	4.732841e-01	4.698242e-01	0.6123078	0.6122991	0.6130587	0.213030208185723
637	7	rs3700068	4235946	0	G	A	0.464	-3.435701e-03	0.007858818	454.9864	4.786401e-01	4.724980e-01	0.6622275	0.6652975	0.6670026	0.178992788473302
639	7	rs3714915	4366830	0	C	A	0.464	-3.435701e-03	0.007858818	454.9864	4.786401e-01	4.724980e-01	0.6622275	0.6652975	0.6670026	0.178992788473302
641	7	rs6384973	5085202	0	G	C	0.465	-6.012524e-04	0.007955999	454.8954	4.734356e-01	4.670327e-01	0.9397987	0.9427316	0.9429985	0.0269651600613293
643	7	rs3658362	13076810	0	C	A	0.477	7.624246e-03	0.008156168	455.3319	4.602389e-01	4.530722e-01	0.3504861	0.3487087	0.3515133	0.455329201129568
645	7	rs13479139	16561932	0	G	A	0.486	1.133898e-02	0.008235199	455.8445	4.664437e-01	4.588678e-01	0.1693459	0.1677001	0.1692612	0.771225313509641
647	7	rs6361142	17649315	0	G	A	0.483	1.095348e-02	0.008206891	455.7871	4.640255e-01	4.565724e-01	0.1827736	0.1810925	0.1828427	0.738086533997797
649	7	gnf07.013.809	19403006	0	G	A	0.483	1.132939e-02	0.008206127	455.8494	4.632196e-01	4.558588e-01	0.1682024	0.1666084	0.1684155	0.774167811752611
651	7	rs13479153	24937916	0	A	G	0.494	-9.461718e-03	0.008063433	455.58	4.512254e-01	4.443700e-01	0.2413566	0.2410721	0.2456764	0.617340820713574
653	7	CEL.7_17114061	28155257	0	A	G	0.481	-7.023675e-03	0.007863802	455.2894	4.515445e-01	4.463907e-01	0.3723266	0.3731125	0.3788211	0.429075935523354
655	7	rs4226499	28832210	0	G	A	0.481	-7.023675e-03	0.007863802	455.2894	4.515445e-01	4.463907e-01	0.3723266	0.3731125	0.3788211	0.429075935523354
657	7	rs3719256	44538647	0	A	G	0.455	-5.160115e-03	0.008848977	455.0642	4.628891e-01	4.567123e-01	0.5601464	0.5581992	0.5606896	0.251698450846136
659	7	rs8255275	46167009	0	G	A	0.461	-5.372842e-03	0.009199471	455.0651	4.644176e-01	4.574415e-01	0.5595366	0.5571714	0.5593443	0.252171500452585
661	7	rs8260975	46427408	0	A	C	0.46	-5.794585e-03	0.009206792	455.0928	4.650481e-01	4.579832e-01	0.5294726	0.5270919	0.5289523	0.276156509544599
663	7	CEL.7_36725559	49282547	0	C	G	0.455	-1.084777e-02	0.009435501	455.5567	4.711028e-01	4.632181e-01	0.2509911	0.2492025	0.2503794	0.600341678078394
665	7	rs13479251	52404953	0	G	A	0.446	-9.348466e-03	0.009789373	455.3518	4.611237e-01	4.520671e-01	0.3401968	0.337996	0.341004	0.468269775817154
667	7	rs3718641	53706896	0	A	G	0.446	-9.348466e-03	0.009789373	455.3518	4.611237e-01	4.520671e-01	0.3401968	0.337996	0.341004	0.468269775817154
669	7	rs3663313	56132740	0	G	C	0.443	-1.392172e-02	0.009923288	455.8812	4.646188e-01	4.553037e-01	0.1614424	0.159719	0.161555	0.79198239484472
671	7	rs13479277	58709343	0	C	G	0.459	-2.466169e-03	0.009910133	454.9255	4.698312e-01	4.601886e-01	0.803607	0.798135	0.8003883	0.0949562888872868
673	7	mCV23423763	60967058	0	A	C	0.459	-2.528884e-03	0.01010353	454.926	4.703362e-01	4.601507e-01	0.802491	0.7966493	0.798914	0.0955598295427227
675	7	rs3679779	64400284	0	A	G	0.455	-3.846480e-03	0.01015407	454.967	4.680689e-01	4.577092e-01	0.7050367	0.700039	0.7030218	0.151788275643148
677	7	rs3714908	64512834	0	G	A	0.455	-3.846480e-03	0.01015407	454.967	4.680689e-01	4.577092e-01	0.7050367	0.700039	0.7030218	0.151788275643148
679	7	rs6160140	66281288	0	G	A	0.455	-1.555899e-03	0.01003777	454.9062	4.718690e-01	4.617772e-01	0.876899	0.8698876	0.8717431	0.0570504251843101
681	7	rs3705155	68522719	1	C	A	0.47	-6.717011e-03	0.009591784	455.1399	4.602382e-01	4.517624e-01	0.4841705	0.482045	0.4863485	0.315001675194801
683	7	rs13479319	69796495	2	A	C	0.473	-9.752995e-03	0.009646427	455.4058	4.572724e-01	4.486993e-01	0.3126287	0.3110881	0.3150008	0.504971155301188
685	7	rs13479324	70843941	0	A	G	0.468	-5.631994e-03	0.009614117	455.0664	4.620077e-01	4.534662e-01	0.5583501	0.555733	0.5598785	0.253093401744145
687	7	rs3676254	72686265	0	G	A	0.465	-4.582124e-03	0.00958222	455.0091	4.640611e-01	4.555833e-01	0.6327862	0.629614	0.6332508	0.198743000637436
689	7	rs13479338	74058985	0	G	A	0.46	-2.577489e-03	0.009462138	454.9314	4.671321e-01	4.589162e-01	0.7854603	0.7810397	0.7840529	0.104875760880721
691	7	rs13479347	76287673	0	C	A	0.472	1.566545e-03	0.009150629	454.9064	4.767563e-01	4.691241e-01	0.8641601	0.8691852	0.8702078	0.0634057898066263
693	7	rs13479375	84269003	0	A	G	0.482	1.961482e-03	0.008728282	454.917	4.762098e-01	4.695857e-01	0.8223107	0.8260158	0.8270534	0.0849640586150665
695	7	rs4226783	92932955	2	G	C	0.492	1.719575e-03	0.008706319	454.9117	4.749000e-01	4.684217e-01	0.8435336	0.8460243	0.8466056	0.0738976137222007
697	7	rs13479414	95502908	0	G	A	0.496	8.483517e-03	0.00872122	455.3593	4.876776e-01	4.811672e-01	0.3312912	0.3340631	0.3373763	0.4797901000136
699	7	rs3699086	96102709	0	C	A	0.495	9.256006e-03	0.00866158	455.459	4.858137e-01	4.792871e-01	0.2859069	0.287279	0.2898311	0.543775363369661
701	7	rs3713052	101769676	0	C	A	0.432	5.704846e-04	0.008594765	454.8952	4.723780e-01	4.653127e-01	0.9471131	0.9446964	0.9448532	0.0235981564000859
703	7	rs3673653	107076436	0	G	A	0.442	6.698745e-03	0.008637533	455.1956	4.700049e-01	4.626782e-01	0.4384973	0.4364304	0.4372615	0.358033076411307
705	7	rs6386601	107602853	0	A	C	0.443	6.785927e-03	0.008638134	455.2034	4.704892e-01	4.631737e-01	0.432598	0.4306014	0.4313947	0.363915492735512
707	7	rs13479461	111948552	0	A	C	0.437	5.830551e-03	0.008609244	455.1239	4.698224e-01	4.627027e-01	0.4986585	0.4965775	0.4973256	0.302196773692513
709	7	rs6194926	114366061	0	A	G	0.428	5.590557e-03	0.008557724	455.108	4.691479e-01	4.622282e-01	0.5139682	0.5118362	0.5126366	0.289063750638491
711	7	rs13479477	117238480	0	A	C	0.43	4.290174e-03	0.008416634	455.0239	4.694600e-01	4.630748e-01	0.6105358	0.6085651	0.6091649	0.214288865238171
713	7	rs3709679	120128031	0	A	C	0.452	4.281482e-03	0.007994653	455.0374	4.659856e-01	4.611366e-01	0.5925835	0.5907562	0.5917736	0.227250445260143
715	7	CEL.7_115892950	128414875	0	A	G	0.448	5.833727e-03	0.007653727	455.1845	4.621187e-01	4.585413e-01	0.446403	0.4449675	0.4465196	0.350272895434573
717	7	rs13479522	129035693	0	G	A	0.452	5.662873e-03	0.007649132	455.168	4.622843e-01	4.587487e-01	0.4595517	0.4581202	0.4596352	0.337665622990223
719	7	rs3716088	132998156	1	C	A	0.405	9.427532e-03	0.007022599	455.7962	4.621796e-01	4.605417e-01	0.1802391	0.1788901	0.1803416	0.744150989870608
721	7	rs3663988	139319168	0	A	G	0.408	4.396376e-03	0.006680849	455.1103	4.644688e-01	4.637970e-01	0.5108951	0.5095647	0.510179	0.29166826262047
723	8	rs13479619	15279371	0	G	A	0.386	1.313507e-02	0.008660584	456.0272	4.366029e-01	4.306385e-01	0.1301757	0.1319949	0.1380849	0.885470078293561
725	8	rs3657963	16536622	0	C	A	0.386	1.268061e-02	0.008709008	455.9392	4.381429e-01	4.320022e-01	0.1461982	0.1479878	0.1542797	0.83505797440196
727	8	gnf08.014.711	17579118	0	G	A	0.385	1.250479e-02	0.008724372	455.9063	4.380283e-01	4.318106e-01	0.1525788	0.1545251	0.1611097	0.816505805061487
729	8	mCV24845756	20923450	0	A	C	0.385	1.527390e-02	0.008841546	456.3742	4.408693e-01	4.341357e-01	0.08487722	0.0852037	0.08895012	1.07120885340492
731	8	rs4140004	22532754	0	G	A	0.389	1.472724e-02	0.009192784	456.1683	4.432629e-01	4.362505e-01	0.1099662	0.1102213	0.1142877	0.958740782198159
733	8	rs3661760	23447294	0	C	A	0.389	1.472724e-02	0.009192784	456.1683	4.432629e-01	4.362505e-01	0.1099662	0.1102213	0.1142877	0.958740782198159
735	8	rs13479656	25532421	0	A	G	0.398	1.152270e-02	0.009789674	455.5735	4.394035e-01	4.321838e-01	0.2399125	0.2432829	0.2530372	0.619947123688702
737	8	CEL.8_25963079	27175290	0	T	A	0.398	1.152270e-02	0.009789674	455.5735	4.394035e-01	4.321838e-01	0.2399125	0.2432829	0.2530372	0.619947123688702
739	8	rs13479673	29234307	0	G	A	0.399	6.609579e-03	0.01018338	455.1023	4.535960e-01	4.461056e-01	0.5166893	0.5174131	0.5261867	0.286770532065858
741	8	rs4227096	31261495	0	A	C	0.399	8.911836e-03	0.0101641	455.2753	4.512057e-01	4.435978e-01	0.3811446	0.3817365	0.3890678	0.418910228869983
743	8	rs3706948	31865138	0	G	A	0.399	8.911836e-03	0.0101641	455.2753	4.512057e-01	4.435978e-01	0.3811446	0.3817365	0.3890678	0.418910228869983
745	8	CEL.8_33812776	34853346	0	A	G	0.404	1.256739e-02	0.009852375	455.7014	4.460857e-01	4.388647e-01	0.2028769	0.203478	0.2090897	0.692767399855044
747	8	rs3665028	36194351	0	A	G	0.404	1.207691e-02	0.009823829	455.6463	4.498071e-01	4.428812e-01	0.2196919	0.2195968	0.2242494	0.658185955142087
749	8	rs3667738	38492075	0	T	A	0.426	1.581854e-02	0.00960575	456.2366	4.393930e-01	4.324255e-01	0.1004195	0.1011303	0.1056765	0.998181945357425
751	8	rs13479716	39709256	0	T	A	0.429	1.496078e-02	0.009598693	456.0949	4.388637e-01	4.320136e-01	0.1199065	0.1210153	0.1263341	0.921157273634951
753	8	rs3703811	40656172	0	G	A	0.429	1.496078e-02	0.009598693	456.0949	4.388637e-01	4.320136e-01	0.1199065	0.1210153	0.1263341	0.921157273634951
755	8	rs3707439	58950210	0	G	A	0.362	-2.113039e-03	0.01111717	454.9081	4.804365e-01	4.722289e-01	0.8493546	0.861292	0.8647944	0.0709109567859189
757	8	rs3672639	61221786	0	G	A	0.36	-2.754255e-03	0.01122288	454.9187	4.828008e-01	4.744870e-01	0.8062664	0.8198253	0.8247293	0.0935214384254321
759	8	rs13479793	61982261	0	A	G	0.363	3.770215e-03	0.01124507	454.9508	4.663719e-01	4.578213e-01	0.7375986	0.7334731	0.7367259	0.132179916266862
761	8	rs6372901	64125194	2	A	G	0.362	7.169741e-03	0.01136718	455.0937	4.609135e-01	4.519939e-01	0.5285843	0.5261113	0.5307748	0.276885740418507
763	8	rs13479807	65617851	0	A	G	0.363	5.317282e-03	0.01145187	455.0027	4.630071e-01	4.538402e-01	0.642684	0.6392584	0.6442209	0.192002511974159
765	8	rs13479811	67053305	0	A	G	0.363	5.317282e-03	0.01145187	455.0027	4.630071e-01	4.538402e-01	0.642684	0.6392584	0.6442209	0.192002511974159
767	8	rs3656875	68196791	0	A	G	0.363	5.317282e-03	0.01145187	455.0027	4.630071e-01	4.538402e-01	0.642684	0.6392584	0.6442209	0.192002511974159
769	8	rs3699406	69962170	0	G	A	0.362	3.691013e-03	0.01152617	454.9459	4.657068e-01	4.569176e-01	0.7489685	0.7445219	0.7486501	0.125536447405817
771	8	rs3667475	71464208	0	G	A	0.372	1.114112e-02	0.01108202	455.3956	4.493226e-01	4.410527e-01	0.315368	0.3159508	0.3232425	0.501182376094225
773	8	rs13479830	72979249	0	G	A	0.368	1.954000e-02	0.01094552	456.482	4.477244e-01	4.402954e-01	0.07501516	0.07461851	0.07730601	1.12485096008801
775	8	rs4227253	75127056	0	A	G	0.372	1.422866e-02	0.01031128	455.8454	4.543879e-01	4.482332e-01	0.1684143	0.1674924	0.1703211	0.773621035476382
777	8	rs3698093	78025334	0	A	G	0.426	6.495872e-03	0.009631086	455.1212	4.590819e-01	4.524541e-01	0.5004178	0.4991082	0.5032582	0.300667250728639
779	8	rs4227276	80985464	0	A	G	0.407	7.988760e-03	0.009737107	455.2317	4.691007e-01	4.618589e-01	0.4124702	0.4103432	0.4113055	0.384607422733603
781	8	rs13479863	82939762	0	C	A	0.407	6.815035e-03	0.009773346	455.138	4.690131e-01	4.616001e-01	0.4860307	0.4837682	0.4846915	0.313336297775766
783	8	rs13479871	85066319	0	G	A	0.403	7.834565e-03	0.009836483	455.2122	4.704714e-01	4.628772e-01	0.4262438	0.4241778	0.4250103	0.370341925056034
785	8	rs6257357	85547561	0	A	G	0.403	7.834565e-03	0.009836483	455.2122	4.704714e-01	4.628772e-01	0.4262438	0.4241778	0.4250103	0.370341925056034
787	8	rs13479882	87103241	0	G	A	0.403	7.834565e-03	0.009836483	455.2122	4.704714e-01	4.628772e-01	0.4262438	0.4241778	0.4250103	0.370341925056034
789	8	rs4137596	94689597	0	A	G	0.376	-7.786530e-03	0.01001785	455.194	4.789407e-01	4.713078e-01	0.4374794	0.4376489	0.4387411	0.359042392189003
791	8	rs6287320	97392824	0	A	G	0.375	-9.141060e-03	0.01004265	455.3054	4.813487e-01	4.730388e-01	0.3632741	0.3636429	0.3650548	0.439765564504609
793	8	rs3706149	101419945	0	C	A	0.373	-9.259256e-03	0.01006124	455.3137	4.830650e-01	4.744606e-01	0.3579976	0.3588981	0.3605657	0.446119884837272
795	8	rs3669235	102050268	0	A	G	0.375	-5.458244e-03	0.01004233	455.0406	4.763925e-01	4.677740e-01	0.5870839	0.5867066	0.5871727	0.231299829411185
797	8	rs13479956	102332497	0	G	A	0.375	-5.458244e-03	0.01004233	455.0406	4.763925e-01	4.677740e-01	0.5870839	0.5867066	0.5871727	0.231299829411185
799	8	rs3705275	103336314	0	A	G	0.377	-7.153001e-03	0.00992263	455.1518	4.791306e-01	4.706840e-01	0.4714224	0.4717067	0.4726742	0.326589785483164
801	8	gnf08.108.032	106806405	0	A	G	0.381	-4.608685e-03	0.009439189	455.0123	4.742484e-01	4.670265e-01	0.6256506	0.6249689	0.6253307	0.203668134609134
803	8	rs3662808	109412322	0	A	G	0.386	3.482806e-06	0.008863074	454.8928	4.723633e-01	4.660193e-01	0.9996867	0.9988834	0.9988847	0.00013608578013105
805	8	rs6237645	110017519	2	A	G	0.387	-1.041115e-03	0.008793812	454.9	4.714600e-01	4.655091e-01	0.905819	0.9046984	0.9047985	0.0429585740167015
807	8	rs13479995	113712788	0	C	A	0.424	9.770963e-03	0.008090306	455.6241	4.594478e-01	4.549089e-01	0.2278898	0.226529	0.2285582	0.642275112743493
809	8	gnf08.118.027	116807905	0	G	A	0.419	8.504856e-03	0.008023182	455.4558	4.576495e-01	4.526049e-01	0.2897931	0.2886265	0.2912879	0.537911959332753
811	8	rs13480014	118583194	0	A	G	0.424	3.991393e-03	0.008150184	455.0141	4.650345e-01	4.589438e-01	0.6246036	0.6223939	0.6242348	0.20439551697481
813	8	rs3708073	121760233	0	T	A	0.428	4.808191e-03	0.008061683	455.0722	4.637254e-01	4.575520e-01	0.5512417	0.5491817	0.5512999	0.258657936610431
815	8	rs6377872	122350961	0	A	T	0.429	5.069725e-03	0.008049283	455.0927	4.633867e-01	4.573038e-01	0.5291758	0.5271841	0.5293153	0.276400024965972
817	8	rs6400423	126582425	0	G	A	0.439	4.524362e-03	0.007663228	455.0681	4.619999e-01	4.571609e-01	0.5552696	0.5538091	0.5561161	0.255496102709049
819	8	rs3697596	127830309	0	G	A	0.438	3.374241e-03	0.007563821	454.993	4.625157e-01	4.578180e-01	0.6557738	0.6543964	0.6569626	0.18324593860097
821	9	mCV25073238	10573030	0	G	A	0.337	-1.550496e-03	0.007560698	454.9139	4.675687e-01	4.660036e-01	0.8376234	0.8370976	0.8372107	0.0769511986299249
823	9	rs13480071	12359772	0	A	G	0.34	-1.798891e-03	0.007604745	454.9209	4.675961e-01	4.659983e-01	0.8131329	0.8125312	0.8126641	0.0898384666818984
825	9	rs13480122	31156626	0	G	A	0.425	-2.981306e-03	0.00829907	454.9578	4.677016e-01	4.642621e-01	0.7196172	0.7183585	0.7187127	0.142898464870932
827	9	rs3655898	33679585	0	G	A	0.49	-3.620070e-03	0.009036242	454.9736	4.717366e-01	4.653218e-01	0.6889245	0.6876471	0.6879199	0.161828370298502
829	9	rs3711756	34458844	0	G	A	0.49	-3.620070e-03	0.009036242	454.9736	4.717366e-01	4.653218e-01	0.6889245	0.6876471	0.6879199	0.161828370298502
831	9	UT_9_35.918713	35212457	1	G	A	0.488	-4.659459e-03	0.009296659	455.0183	4.754976e-01	4.681370e-01	0.6165188	0.6163968	0.6168681	0.210053675577947
833	9	rs13480141	36947063	0	G	A	0.482	-2.479135e-03	0.009497805	454.927	4.739988e-01	4.662183e-01	0.7942152	0.7937435	0.7938945	0.100061805495561
835	9	rs13480150	39724362	0	A	G	0.482	-3.103975e-03	0.009516441	454.9461	4.744780e-01	4.666443e-01	0.7444732	0.7441498	0.7443623	0.128150931627867
837	9	rs3714664	40707064	1	A	G	0.482	-2.621691e-03	0.009613259	454.9301	4.739027e-01	4.664156e-01	0.7852176	0.7848819	0.7850471	0.105009974613016
839	9	rs4135590	42988103	0	G	A	0.459	-3.633255e-04	0.01001128	454.8935	4.739081e-01	4.660422e-01	0.9710686	0.9710651	0.971084	0.0127500887849899
841	9	rs13462199	44636817	0	G	A	0.45	9.130135e-04	0.01023126	454.8969	4.737957e-01	4.658359e-01	0.9289394	0.9281605	0.9282144	0.0320126165812012
843	9	rs13480173	46528572	0	G	A	0.45	8.659754e-04	0.01035216	454.8962	4.747334e-01	4.663226e-01	0.9333768	0.9341584	0.9342189	0.0299429981339559
845	9	rs6395817	47415487	0	G	A	0.448	2.109020e-03	0.01033285	454.9133	4.756714e-01	4.672779e-01	0.8383767	0.8396448	0.8398799	0.076560800019271
847	9	gnf09.042.496	48209327	0	G	A	0.442	-6.662619e-03	0.01027157	455.103	4.770198e-01	4.690167e-01	0.5169533	0.5167416	0.5174248	0.286548687986066
849	9	rs13480186	50181089	0	A	G	0.448	-8.221482e-03	0.01037092	455.2071	4.771634e-01	4.694615e-01	0.4284152	0.4278793	0.428733	0.368135128972259
851	9	rs3723670	52514797	0	C	A	0.459	4.787601e-03	0.01027268	455.0016	4.749402e-01	4.669768e-01	0.641442	0.640861	0.6412002	0.192842606972187
853	9	rs3666398	56586960	0	A	G	0.463	6.164938e-03	0.01019402	455.0751	4.774767e-01	4.696624e-01	0.5456945	0.5459558	0.5467033	0.263050423405213
855	9	rs13480217	57818920	0	A	G	0.465	6.656148e-03	0.01022381	455.1041	4.779429e-01	4.701354e-01	0.5154065	0.5156749	0.5165195	0.28785010868707
857	9	rs6224703	59987366	0	G	A	0.461	5.936550e-03	0.01022999	455.0609	4.767245e-01	4.690166e-01	0.5620461	0.5620739	0.5627114	0.250228061380199
859	9	rs3714012	61156533	0	A	G	0.463	6.934460e-03	0.01003562	455.1318	4.756874e-01	4.685985e-01	0.4899915	0.4893727	0.4900474	0.309811453716618
861	9	rs3655717	65465164	0	G	A	0.479	7.142543e-04	0.009695382	454.8955	4.723326e-01	4.663073e-01	0.9413116	0.9418901	0.9419458	0.0262665893679071
863	9	rs6174757	68138488	0	A	C	0.477	2.822214e-03	0.009896623	454.9333	4.735632e-01	4.672763e-01	0.7756677	0.7759081	0.7761589	0.110324292871696
865	9	rs6355445	69962379	0	G	A	0.45	-3.760433e-03	0.01010887	454.9623	4.728377e-01	4.660327e-01	0.7101026	0.7092016	0.7094317	0.148678897203972
867	9	rs3721056	71032447	0	A	G	0.435	-2.951982e-04	0.01037317	454.8932	4.733646e-01	4.658871e-01	0.9773117	0.9760818	0.9761081	0.00996690199198627
869	9	rs13480271	72828858	0	A	G	0.437	3.597306e-05	0.01039058	454.8928	4.735171e-01	4.660386e-01	0.9972395	0.9985639	0.998566	0.00120052770908966
871	9	rs3724833	74888070	0	A	G	0.426	5.914029e-04	0.01051884	454.8944	4.738994e-01	4.661331e-01	0.9551932	0.9555269	0.9555592	0.0199087779368469
873	9	rs13480285	76573593	0	A	G	0.443	-7.811588e-04	0.01036571	454.8956	4.739453e-01	4.663438e-01	0.9399675	0.9408408	0.9409017	0.0268871621605879
875	9	gnf09.074.193	80055175	0	A	G	0.441	-4.578875e-03	0.01047618	454.9867	4.789455e-01	4.708174e-01	0.6623021	0.6646844	0.6657479	0.178943867908017
877	9	rs3676124	83120332	0	A	G	0.441	-3.332314e-03	0.01072637	454.9407	4.762967e-01	4.676329e-01	0.756223	0.7569708	0.7572832	0.121350118006039
879	9	rs3695050	85155754	0	A	G	0.438	-5.471838e-03	0.01082157	455.0189	4.800570e-01	4.710510e-01	0.6133974	0.6155089	0.6165745	0.2122580691883
881	9	rs3700596	86305097	0	G	A	0.439	-4.882100e-03	0.01073601	454.9951	4.785519e-01	4.696469e-01	0.6495522	0.6509859	0.651711	0.187385941956606
883	9	rs3669564	87885544	0	C	A	0.442	-4.361640e-03	0.01061333	454.9765	4.772826e-01	4.688093e-01	0.6813314	0.6823446	0.6828898	0.166641595601199
885	9	gnf09.087.298	90683199	0	A	G	0.439	-8.177576e-05	0.01055898	454.8928	4.744870e-01	4.660599e-01	0.9938247	0.9952327	0.9952388	0.0026902137281401
887	9	rs13480345	92227478	0	T	A	0.437	-1.584767e-03	0.01056552	454.9036	4.757570e-01	4.672768e-01	0.8808477	0.882945	0.8831957	0.0550991753193763
889	9	rs13480351	94284389	0	A	G	0.437	-8.396212e-05	0.01060571	454.8928	4.741954e-01	4.660307e-01	0.9936876	0.9937158	0.9937199	0.00275012960746661
891	9	CEL.9_95875215	96025992	0	A	G	0.45	-4.118670e-03	0.01058298	454.9686	4.752966e-01	4.669615e-01	0.6973592	0.697054	0.6973317	0.156543465238212
893	9	rs3689336	96412477	0	G	A	0.45	-4.118670e-03	0.01058298	454.9686	4.752966e-01	4.669615e-01	0.6973592	0.697054	0.6973317	0.156543465238212
895	9	rs6385971	99865901	0	G	A	0.455	-1.284682e-03	0.01041238	454.9004	4.742636e-01	4.660518e-01	0.9018704	0.9015933	0.9016589	0.0448558666806139
897	9	rs3717654	101984792	0	G	A	0.475	-1.608831e-03	0.009907873	454.9054	4.755250e-01	4.678523e-01	0.8710926	0.8738345	0.8742585	0.0599356756106838
899	9	rs13480386	103625468	0	G	C	0.474	1.555002e-03	0.009676839	454.9061	4.720356e-01	4.648710e-01	0.8724194	0.8704984	0.8707194	0.0592746855746861
901	9	rs3711089	105491662	0	C	A	0.474	-3.245307e-03	0.009795167	454.9462	4.780688e-01	4.702749e-01	0.7405851	0.7437063	0.7447519	0.130425029868099
903	9	rs13480399	106284925	0	A	G	0.478	4.251534e-03	0.009582967	454.9921	4.720877e-01	4.645945e-01	0.657541	0.6558578	0.6562182	0.182077162201534
905	9	rs13480407	108683173	0	G	A	0.475	7.904444e-03	0.009411271	455.2455	4.773918e-01	4.700074e-01	0.4014906	0.4009799	0.4019299	0.396324618295435
907	9	rs13480413	109876984	0	G	C	0.478	5.797011e-03	0.009265938	455.0894	4.730627e-01	4.661636e-01	0.531931	0.5306451	0.5311214	0.274144699025861
909	9	gnf09.110.002	113291116	0	A	G	0.479	1.439301e-02	0.008695311	456.2558	4.883347e-01	4.824438e-01	0.09868642	0.09872504	0.1007969	1.00574260543402
911	9	rs6320810	115155973	0	G	A	0.464	1.286161e-02	0.007806246	456.2487	4.800974e-01	4.759943e-01	0.1002497	0.09960612	0.1012667	0.998916918344084
913	9	rs3669563	117918763	0	G	A	0.478	-9.770571e-03	0.007744701	455.6913	4.674689e-01	4.636443e-01	0.2078633	0.2063184	0.2075839	0.682222182214707
915	9	rs13459114	121915910	0	G	A	0.479	-5.646691e-03	0.007126886	455.2051	4.784067e-01	4.753527e-01	0.4286688	0.4293074	0.4312893	0.367878124795714
917	9	rs6304156	123153990	0	C	G	0.478	-6.245255e-03	0.007144291	455.2716	4.819050e-01	4.789822e-01	0.382576	0.3840769	0.3869866	0.417282277890772
919	10	rs6185923	4967916	0	G	A	0.468	6.873102e-03	0.008012957	455.2527	4.443201e-01	4.389617e-01	0.391565	0.396238	0.4070651	0.407196134504715
921	10	CEL.10_3989939	6359154	0	A	G	0.468	7.145446e-03	0.008000956	455.2814	4.420854e-01	4.366769e-01	0.3723754	0.3779792	0.3898993	0.429019017264112
923	10	rs3721803	7003953	0	G	A	0.437	1.704845e-02	0.008514951	456.8676	4.289940e-01	4.222093e-01	0.04596648	0.04688311	0.05052378	1.33755875217981
925	10	rs3664101	9609273	0	A	C	0.443	2.125429e-02	0.008616388	457.9051	4.336393e-01	4.262693e-01	0.01406999	0.01410783	0.01549399	1.85170621123237
927	10	rs3685588	10825090	0	A	G	0.444	2.350810e-02	0.008633001	458.5669	4.370143e-01	4.294467e-01	0.006762525	0.006712844	0.007505746	2.16989111636346
929	10	rs3686911	14403385	0	A	C	0.446	2.205887e-02	0.008848658	457.9619	4.288709e-01	4.210797e-01	0.01308956	0.01322989	0.01471368	1.88307495182844
931	10	rs3699409	15800614	1	T	A	0.446	2.121502e-02	0.008918069	457.6883	4.297020e-01	4.218546e-01	0.01785214	0.01805231	0.01987488	1.74830971599524
933	10	rs3712394	17943551	0	A	G	0.395	7.872997e-03	0.009416568	455.2412	4.523354e-01	4.444378e-01	0.4036289	0.4038858	0.4112392	0.394017745653205
935	10	rs13480527	19616303	0	G	A	0.399	6.950466e-03	0.009383041	455.1649	4.509040e-01	4.427261e-01	0.459298	0.460672	0.4706546	0.337905445700855
937	10	rs13459119	20325683	0	A	G	0.401	4.234239e-03	0.009469851	454.9937	4.589614e-01	4.505559e-01	0.6550339	0.6533362	0.6615282	0.183736223364002
939	10	rs3679120	22921278	0	A	C	0.397	5.113452e-03	0.009573306	455.0359	4.571017e-01	4.488799e-01	0.5935554	0.5927054	0.6009563	0.226538739571334
941	10	rs13480547	24487562	0	A	G	0.391	1.802900e-03	0.009412552	454.9125	4.662625e-01	4.583814e-01	0.8482019	0.8428089	0.8475357	0.0715007590413747
943	10	rs13480554	25950886	0	G	A	0.394	6.801987e-04	0.009319308	454.8962	4.702671e-01	4.629086e-01	0.9418535	0.9346544	0.9365708	0.0260166440112951
945	10	gnf10.026.889	28957717	0	C	G	0.371	9.430130e-03	0.009233999	455.414	4.539919e-01	4.478923e-01	0.3077819	0.3072699	0.3114149	0.511756923689902
947	10	rs13480578	34577852	0	C	A	0.373	6.516560e-03	0.009239136	455.1414	4.563677e-01	4.504724e-01	0.4810368	0.4807006	0.4857201	0.317821698209133
949	10	rs13480579	36198040	0	A	G	0.372	4.898594e-03	0.009244459	455.0335	4.588945e-01	4.531110e-01	0.5964901	0.5957816	0.6006683	0.224396759958518
951	10	rs3676667	46952581	0	G	A	0.368	4.147803e-03	0.009277449	454.9936	4.633421e-01	4.582271e-01	0.6550655	0.6533822	0.6557118	0.183715272731354
953	10	rs3696307	53743149	0	C	G	0.372	-1.010186e-03	0.009343299	454.8981	4.730926e-01	4.683120e-01	0.9139578	0.9178963	0.918764	0.0390738563999099
955	10	rs13480619	57752462	0	A	G	0.391	2.979121e-03	0.009337739	454.9445	4.659134e-01	4.606196e-01	0.7498685	0.7477178	0.7493343	0.125014889583733
957	10	CEL.10_58149652	58401503	0	G	A	0.39	-1.080560e-03	0.009314076	454.8989	4.735840e-01	4.683331e-01	0.9077022	0.9116789	0.912508	0.042056611952742
959	10	rs3723140	66444139	0	G	A	0.408	4.455003e-04	0.00938032	454.8941	4.702833e-01	4.651960e-01	0.9621449	0.9595189	0.9597676	0.0167595178461955
961	10	rs13480638	69444667	0	A	C	0.381	1.041033e-02	0.01000034	455.4354	4.756887e-01	4.700154e-01	0.2985298	0.2975152	0.2986529	0.525012309996626
963	10	CEL.10_71736974	71957978	0	G	A	0.402	6.392795e-03	0.01042471	455.0799	4.779571e-01	4.706492e-01	0.5400833	0.5407123	0.5416435	0.26753925139864
965	10	rs13480652	74612426	0	T	A	0.399	9.728662e-03	0.01051584	455.314	4.881985e-01	4.803222e-01	0.3554706	0.3587361	0.3618929	0.449196312756345
967	10	rs13480657	76712846	0	A	C	0.401	1.284402e-02	0.01059616	455.6068	5.015744e-01	4.931937e-01	0.2262023	0.2321026	0.2379063	0.645502983529794
969	10	rs3717445	82992865	0	C	G	0.398	2.313483e-03	0.0107077	454.9148	4.781839e-01	4.694520e-01	0.8290571	0.8338945	0.8348959	0.0814155570722498
971	10	rs13480678	84685380	0	G	A	0.398	-2.823133e-03	0.01070904	454.9286	4.719470e-01	4.632552e-01	0.7922126	0.7891469	0.7897576	0.101158254500578
973	10	rs3679902	85342396	0	G	A	0.398	-2.823133e-03	0.01070904	454.9286	4.719470e-01	4.632552e-01	0.7922126	0.7891469	0.7897576	0.101158254500578
975	10	rs13480702	91060255	0	G	A	0.399	-6.020433e-03	0.01080113	455.0497	4.719160e-01	4.631978e-01	0.5775856	0.5753109	0.5759163	0.238383642859638
977	10	gnf10.091.965	92973972	0	A	G	0.404	-7.119378e-03	0.01084727	455.11	4.724652e-01	4.635833e-01	0.5120044	0.5098823	0.5105155	0.290726306822002
979	10	rs13480712	93516234	0	G	A	0.407	-4.608514e-03	0.01090672	454.9836	4.712062e-01	4.622673e-01	0.6728674	0.6699877	0.6707644	0.172070512480662
981	10	rs13480716	94516655	0	A	G	0.407	-5.019711e-03	0.0109046	455.0004	4.707495e-01	4.620145e-01	0.6455394	0.6427382	0.6435637	0.190077245759464
983	10	rs13480722	97649553	0	A	G	0.439	-6.409864e-04	0.01101104	454.8948	4.740593e-01	4.650545e-01	0.9536091	0.9491971	0.9494732	0.0206296132446436
985	10	rs3683912	99280201	0	G	A	0.437	-7.487724e-03	0.01099519	455.1272	4.699829e-01	4.607748e-01	0.4962808	0.4935394	0.4946188	0.304272526364934
987	10	rs3710293	100114798	0	A	G	0.437	-7.487724e-03	0.01099519	455.1272	4.699829e-01	4.607748e-01	0.4962808	0.4935394	0.4946188	0.304272526364934
989	10	rs13480734	102375391	0	A	G	0.438	-7.425697e-03	0.0109651	455.1248	4.685478e-01	4.593665e-01	0.498678	0.495754	0.4971648	0.302179790974247
991	10	rs3688351	104516056	0	G	A	0.442	-1.131919e-02	0.01087443	455.4377	4.717073e-01	4.624815e-01	0.2985752	0.2965095	0.297622	0.524946268112815
993	10	rs13480749	106000594	0	C	G	0.441	-1.339520e-02	0.01082196	455.6615	4.748969e-01	4.657002e-01	0.2165523	0.2150164	0.2162272	0.664437199271918
995	10	rs6290359	107990956	0	A	C	0.443	-1.281404e-02	0.01056955	455.6306	4.733191e-01	4.646954e-01	0.2261199	0.2244671	0.2256646	0.645661215275681
997	10	rs6243755	108737793	0	A	G	0.443	-1.281404e-02	0.01056955	455.6306	4.733191e-01	4.646954e-01	0.2261199	0.2244671	0.2256646	0.645661215275681
999	10	rs13480759	109378627	0	G	A	0.443	-1.358905e-02	0.01043163	455.7443	4.726631e-01	4.644509e-01	0.1934636	0.1918847	0.1931664	0.71340073506992
1001	10	rs3680872	114405358	0	G	A	0.456	-9.728486e-03	0.009723573	455.3955	4.718054e-01	4.649057e-01	0.3176945	0.3159844	0.3169406	0.497990303713383
1003	10	rs6256918	117551695	0	G	A	0.451	-7.217791e-03	0.009231688	455.2005	4.685698e-01	4.622691e-01	0.4347836	0.4327767	0.4336618	0.361726845827303
1005	10	mCV24217147	117812354	0	A	T	0.451	-7.217791e-03	0.009231688	455.2005	4.685698e-01	4.622691e-01	0.4347836	0.4327767	0.4336618	0.361726845827303
1007	10	mCV22832306	126298823	0	G	A	0.424	-7.401454e-03	0.008394883	455.2834	4.652098e-01	4.609532e-01	0.3785095	0.3767426	0.3778606	0.421923215910799
1009	10	rs3697243	126813010	0	C	G	0.425	-7.232230e-03	0.008485267	455.258	4.653142e-01	4.608868e-01	0.394562	0.3927718	0.3938819	0.403884743678334
1011	10	rs3676330	128210048	0	T	A	0.407	-1.066421e-02	0.007985211	455.7847	4.549116e-01	4.520438e-01	0.1825032	0.1816829	0.1839954	0.738729516247736
1013	11	rs6190775	6412206	0	A	G	0.473	2.104611e-03	0.007709236	454.9308	4.653458e-01	4.601980e-01	0.7850006	0.7828394	0.7849305	0.105130011310047
1015	11	rs13480863	9293617	0	C	A	0.469	-5.851428e-04	0.007844119	454.8951	4.734958e-01	4.678675e-01	0.9405746	0.9460777	0.9469157	0.0266067534538399
1017	11	rs3023249	11171143	0	A	C	0.466	-2.871699e-03	0.007911746	454.9545	4.820763e-01	4.763840e-01	0.7168291	0.7254365	0.7302115	0.144584372608071
1019	11	gnf11.017.294	18112271	0	A	G	0.481	1.235998e-02	0.007976671	456.0879	4.459750e-01	4.398359e-01	0.1220792	0.122095	0.125675	0.91335832536498
1021	11	rs3723987	19468925	0	A	C	0.478	9.395552e-03	0.008642483	455.463	4.330844e-01	4.259011e-01	0.2776569	0.2855676	0.3009854	0.556491529485885
1023	11	rs3023251	20953301	0	A	G	0.478	1.232656e-02	0.008747378	455.8495	4.238826e-01	4.162030e-01	0.1595914	0.166585	0.1798194	0.796990515448797
1025	11	rs13480910	22814064	0	C	A	0.478	1.232656e-02	0.008747378	455.8495	4.238826e-01	4.162030e-01	0.1595914	0.166585	0.1798194	0.796990515448797
1027	11	rs3706694	28414860	1	A	G	0.495	1.153243e-02	0.008780724	455.7192	4.240146e-01	4.166851e-01	0.1898371	0.1985761	0.214261	0.721618909133413
1029	11	rs3723833	33051317	0	A	G	0.491	1.976438e-02	0.009036058	457.2167	4.121850e-01	4.046648e-01	0.02932309	0.03109416	0.03531982	1.53279026666257
1031	11	rs13480968	36453866	0	A	G	0.487	2.163921e-02	0.009133917	457.6403	4.172033e-01	4.089802e-01	0.01832389	0.01907125	0.02159234	1.73698232399792
1033	11	rs6164170	40304139	0	A	G	0.483	2.265746e-02	0.009171089	457.8774	4.147249e-01	4.063664e-01	0.01392364	0.01455862	0.01672979	1.85624721406016
1035	11	rs3701734	41327728	0	A	G	0.483	2.265746e-02	0.009171089	457.8774	4.147249e-01	4.063664e-01	0.01392364	0.01455862	0.01672979	1.85624721406016
1037	11	rs3654344	44208120	0	A	C	0.474	2.014081e-02	0.008944735	457.3358	4.042201e-01	3.963851e-01	0.02490467	0.02707552	0.03170623	1.60371920852419
1039	11	rs13481009	46528416	0	G	C	0.461	1.469106e-02	0.008993181	456.142	4.046245e-01	3.968743e-01	0.1031651	0.1139624	0.1313308	0.986467196515589
1041	11	rs13481011	46928464	0	G	C	0.461	1.469106e-02	0.008993181	456.142	4.046245e-01	3.968743e-01	0.1031651	0.1139624	0.1313308	0.986467196515589
1043	11	rs13481014	48117382	0	A	G	0.457	1.732609e-02	0.009081618	456.6063	3.986057e-01	3.911777e-01	0.05715823	0.06413644	0.07580625	1.24292122832639
1045	11	rs13481033	54898883	0	A	G	0.456	8.675444e-03	0.009328156	455.2935	4.266643e-01	4.191898e-01	0.3529395	0.3706993	0.3988594	0.452299733898319
1047	11	rs4228731	55394554	0	A	G	0.45	1.365769e-02	0.009321594	455.8905	4.077234e-01	4.001285e-01	0.1436916	0.1577702	0.1793098	0.842568619341602
1049	11	rs3684076	56410907	0	G	A	0.447	1.403999e-02	0.00933969	455.9337	4.033283e-01	3.957788e-01	0.1335916	0.1490693	0.1720704	0.874220848659408
1051	11	rs3697686	58567550	0	G	A	0.448	5.764991e-03	0.009263515	455.0671	4.348904e-01	4.273376e-01	0.5340914	0.5549041	0.5886205	0.272384415033324
1053	11	rs13481061	62992617	0	C	A	0.448	5.188012e-03	0.009012651	455.0422	4.374241e-01	4.307556e-01	0.5651971	0.5846476	0.6154172	0.247800075162525
1055	11	rs13481084	68770516	0	A	G	0.488	-1.427196e-02	0.008347893	456.2594	4.019204e-01	3.972251e-01	0.08813672	0.09828753	0.1126618	1.05484311575492
1057	11	rs3701609	73263624	0	G	A	0.477	-9.592367e-03	0.008590841	455.4809	4.247490e-01	4.184335e-01	0.26487	0.2781437	0.2986276	0.576967228461064
1059	11	rs13481109	76595153	0	A	T	0.475	-1.354932e-02	0.00862026	456.0659	4.127954e-01	4.064252e-01	0.1168186	0.1255911	0.1394417	0.932488002820841
1061	11	rs13481119	79547199	0	C	G	0.474	-1.371702e-02	0.008609916	456.0988	4.124875e-01	4.063460e-01	0.1119438	0.1204108	0.1337704	0.950999954790193
1063	11	rs13481127	83412529	0	C	A	0.444	-1.541787e-02	0.008788359	456.358	4.087252e-01	4.016557e-01	0.08016583	0.08692121	0.0984721	1.0960107065871
1065	11	rs3661657	84732367	0	G	A	0.448	-1.741261e-02	0.008848014	456.7566	4.095914e-01	4.023837e-01	0.04978896	0.05351938	0.06080031	1.30286694524449
1067	11	rs3719581	86958881	0	A	G	0.444	-1.597483e-02	0.00877744	456.4676	4.061677e-01	3.987999e-01	0.06953733	0.0759428	0.08704813	1.15778198878259
1069	11	rs13481145	88435691	0	C	G	0.442	-1.868795e-02	0.008824279	457.0574	4.083321e-01	4.011924e-01	0.03483347	0.03746464	0.0429692	1.45800326034543
1071	11	rs3688955	90536534	0	G	A	0.438	-1.565889e-02	0.008720962	456.4495	4.158177e-01	4.092456e-01	0.07335071	0.0776517	0.0858964	1.13459567803624
1073	11	rs13481173	96604864	0	G	A	0.429	-1.372454e-02	0.008599457	456.1198	4.192632e-01	4.130213e-01	0.1113143	0.117227	0.127903	0.953449040407756
1075	11	rs3661058	98919441	0	G	A	0.412	-1.394789e-02	0.008349703	456.23	4.145984e-01	4.088996e-01	0.09563995	0.1019716	0.1126481	1.01936065960279
1077	11	rs3698446	105237353	0	G	A	0.386	-7.398085e-03	0.008673437	455.248	4.436257e-01	4.377145e-01	0.3942124	0.3993159	0.4110673	0.404269719054856
1079	11	rs6386362	106978425	0	G	A	0.404	-9.369940e-03	0.008371325	455.5062	4.391297e-01	4.338705e-01	0.2637143	0.26802	0.2775487	0.578866319798119
1081	11	rs6370458	109394797	0	A	G	0.406	-1.015213e-02	0.008309706	455.6286	4.410835e-01	4.358034e-01	0.2225613	0.2250983	0.2322696	0.652550350592604
1083	11	rs3672597	112234202	0	G	A	0.382	-6.139045e-03	0.007820833	455.1949	4.471319e-01	4.430225e-01	0.4329594	0.4369655	0.4459316	0.363552826932226
1085	11	rs3699056	114003687	0	G	A	0.384	-4.475748e-03	0.007809483	455.0532	4.508383e-01	4.472591e-01	0.5668999	0.5711742	0.5802525	0.246493619617695
1087	12	rs3713137	4835158	0	G	A	0.486	-3.834722e-03	0.007573775	455.0206	4.734949e-01	4.710179e-01	0.6129248	0.6131737	0.6142246	0.212592805984728
1089	12	rs3678128	7414015	0	C	A	0.472	2.512745e-03	0.007673383	454.9465	4.700946e-01	4.671616e-01	0.7434961	0.7430689	0.7433253	0.128721305222621
1091	12	rs13481303	11915326	0	C	A	0.464	5.994503e-03	0.008246028	455.1586	4.675332e-01	4.630257e-01	0.4676944	0.4659371	0.4666901	0.330037830142081
1093	12	rs13481321	16680358	0	A	G	0.479	6.270085e-03	0.008983772	455.1369	4.747322e-01	4.679414e-01	0.4856394	0.484766	0.4853926	0.313686086124621
1095	12	rs3717860	24728980	0	A	C	0.478	2.337771e-03	0.009103486	454.9262	4.722165e-01	4.650619e-01	0.7974707	0.796032	0.7962362	0.0982852644614764
1097	12	rs13481363	27980718	0	G	A	0.499	-1.171887e-02	0.009904363	455.5874	4.876475e-01	4.789074e-01	0.2374588	0.2385485	0.2408301	0.624411731238316
1099	12	rs3089800	29000535	0	A	G	0.497	-9.394467e-03	0.009867148	455.3453	4.802754e-01	4.715946e-01	0.3416459	0.3414455	0.3426645	0.466423786760583
1101	12	UT_12_24.561109	29920622	0	G	A	0.497	-8.853156e-03	0.009928096	455.2906	4.781167e-01	4.694384e-01	0.373096	0.3723998	0.3733469	0.428179407049334
1103	12	rs13481371	30198599	0	G	A	0.499	-8.080899e-03	0.009978439	455.2214	4.767313e-01	4.680566e-01	0.4185347	0.4175816	0.4183403	0.378268529561307
1105	12	rs6223000	34182744	0	A	G	0.499	3.489541e-03	0.01028053	454.9509	4.747991e-01	4.655067e-01	0.7344694	0.7332005	0.7334181	0.134026293390374
1107	12	rs6311081	37010797	0	G	A	0.499	1.625496e-03	0.01031619	454.9056	4.744970e-01	4.652356e-01	0.8748802	0.8730386	0.8731884	0.0580514121673761
1109	12	rs3658100	38090061	0	G	A	0.499	1.625496e-03	0.01031619	454.9056	4.744970e-01	4.652356e-01	0.8748802	0.8730386	0.8731884	0.0580514121673761
1111	12	CEL.12_38788391	43714208	0	C	A	0.497	-6.069729e-04	0.0103784	454.8943	4.757458e-01	4.664727e-01	0.9533933	0.9557355	0.955823	0.0207279044157452
1113	12	rs3726096	44354662	0	A	G	0.499	6.252336e-03	0.01043646	455.0727	4.761772e-01	4.669663e-01	0.5494681	0.5485693	0.5490354	0.260057515972283
1115	12	gnf12.046.238	47927496	0	C	A	0.495	4.698724e-03	0.01007688	455.002	4.746711e-01	4.660822e-01	0.6412733	0.6402245	0.6405362	0.192956841954056
1117	12	rs13481445	50342498	0	A	G	0.495	4.698724e-03	0.01007688	455.002	4.746711e-01	4.660822e-01	0.6412733	0.6402245	0.6405362	0.192956841954056
1119	12	rs3670749	52959274	0	G	A	0.497	6.244118e-03	0.009912091	455.0913	4.763400e-01	4.681906e-01	0.5291012	0.5286125	0.5291914	0.27646125348819
1121	12	rs3700857	53919899	0	G	A	0.494	7.979276e-03	0.009919616	455.216	4.782592e-01	4.702862e-01	0.4216661	0.4214148	0.4223699	0.375031312845071
1123	12	rs13481466	56006328	0	A	G	0.495	7.103952e-03	0.009826035	455.1539	4.775161e-01	4.696355e-01	0.4701358	0.4699072	0.4707207	0.32777667680479
1125	12	rs3706319	57952690	0	G	A	0.484	9.829437e-03	0.009781771	455.3966	4.803846e-01	4.730042e-01	0.3155892	0.3154899	0.3169064	0.500877867505266
1127	12	rs3677344	64597056	0	A	C	0.479	1.146966e-03	0.009551809	454.9002	4.715029e-01	4.652790e-01	0.9044837	0.9030087	0.9031482	0.0435992552981875
1129	12	rs13481514	69603798	0	G	A	0.478	2.016383e-03	0.009613382	454.9153	4.708535e-01	4.642428e-01	0.8339757	0.8319009	0.8322597	0.0788466034505804
1131	12	rs13481521	71460843	0	A	G	0.477	1.812711e-03	0.009417013	454.9117	4.710065e-01	4.646550e-01	0.8474574	0.8456845	0.8459471	0.0718821236970621
1133	12	rs13481527	72887196	0	G	A	0.472	1.018582e-04	0.009300258	454.8929	4.717577e-01	4.659133e-01	0.9912673	0.9895693	0.9895924	0.00380922012430297
1135	12	rs3655558	74725400	0	A	G	0.499	-1.319705e-02	0.008503732	456.0875	4.909708e-01	4.876673e-01	0.1215048	0.1221634	0.1250477	0.915406565091705
1137	12	rs13481556	80662553	0	G	A	0.442	-4.407623e-03	0.009117413	455.0079	4.782169e-01	4.725474e-01	0.6290659	0.6314232	0.6330307	0.201303856133093
1139	12	rs13481561	82166529	0	A	G	0.457	2.689996e-03	0.009090071	454.9373	4.689000e-01	4.631540e-01	0.7674455	0.7654056	0.7660162	0.114952456097903
1141	12	rs13481565	83777007	0	A	C	0.451	6.504228e-03	0.009112605	455.1492	4.687214e-01	4.630625e-01	0.4758071	0.4739362	0.4746732	0.322569081702251
1143	12	rs3716095	87045534	0	A	G	0.478	1.287080e-03	0.00873393	454.9039	4.703518e-01	4.652382e-01	0.8829206	0.8817279	0.8818757	0.0540783502529222
1145	12	CEL.12_84750094	90158828	0	A	G	0.492	7.009776e-03	0.00925232	455.182	4.675202e-01	4.605998e-01	0.4491398	0.4469119	0.4480355	0.347618458732619
1147	12	rs3670410	91339037	0	A	G	0.491	7.475892e-03	0.00921997	455.2239	4.681580e-01	4.612082e-01	0.4179603	0.4158005	0.4168476	0.378864967769816
1149	12	rs13481588	91968729	0	A	G	0.492	-1.039503e-02	0.009423321	455.5036	4.732772e-01	4.656259e-01	0.2706651	0.2690562	0.270125	0.567567739259241
1151	12	rs6207869	94362850	0	G	A	0.49	-8.323916e-03	0.009393473	455.2881	4.692657e-01	4.616719e-01	0.3760962	0.3739447	0.3749859	0.424701054579112
1153	12	rs13481599	96105012	0	C	A	0.486	-1.116585e-02	0.00948284	455.5884	4.735709e-01	4.660360e-01	0.2397317	0.2382035	0.2393531	0.620274534907464
1155	12	rs13481604	98079113	0	G	A	0.466	-1.044104e-02	0.009233116	455.5344	4.727213e-01	4.662385e-01	0.2588325	0.2573077	0.2584068	0.586981192900999
1157	12	rs13481618	102528501	0	G	A	0.465	-5.836595e-03	0.00898605	455.1054	4.678510e-01	4.617941e-01	0.5163914	0.5143406	0.515216	0.287020999100515
1159	12	rs6390948	108679049	0	G	A	0.442	2.910856e-04	0.008357221	454.8934	4.725204e-01	4.661003e-01	0.972233	0.9725828	0.9726032	0.0122296419791551
1161	12	CEL.12_104545022	109796848	0	G	A	0.441	-3.319647e-04	0.008288078	454.8936	4.724982e-01	4.659740e-01	0.9680714	0.9676786	0.9677008	0.0140926101684029
1163	12	rs13481655	112112990	0	A	G	0.437	3.776854e-04	0.008233109	454.8938	4.726908e-01	4.662243e-01	0.9634345	0.9642526	0.9642902	0.0161778059234391
1165	12	rs3023711	116179293	1	A	G	0.443	1.049918e-03	0.008052279	454.9012	4.724156e-01	4.664214e-01	0.8963279	0.8966004	0.8966889	0.0475330850815266
1167	12	rs3692361	117719114	0	G	A	0.443	-6.173825e-03	0.007802364	455.2063	4.749472e-01	4.693176e-01	0.4292701	0.4284928	0.4293298	0.367269360430963
1169	12	rs6329833	119191551	0	C	A	0.442	-5.055510e-03	0.007807717	455.1031	4.729055e-01	4.673784e-01	0.5176932	0.5166782	0.5172159	0.285927539522437
1171	13	rs13481706	16340817	0	G	A	0.466	-9.461703e-03	0.007984462	455.5964	4.737668e-01	4.695684e-01	0.2367427	0.2355093	0.2367529	0.625723403659838
1173	13	rs3679784	20906467	0	G	A	0.474	-2.224659e-03	0.00844161	454.9278	4.716610e-01	4.655698e-01	0.7922793	0.791289	0.7914525	0.101121690802196
1175	13	rs3663223	23085192	0	A	C	0.481	-5.218359e-03	0.008724246	455.0722	4.739029e-01	4.671317e-01	0.5500953	0.5491578	0.5496308	0.259562065635191
1177	13	rs13481734	27037149	0	A	G	0.474	-8.069435e-03	0.00896285	455.2989	4.760125e-01	4.683806e-01	0.3685127	0.3674499	0.3683321	0.433547540518964
1179	13	CEL.13_27061395	27681712	0	C	A	0.474	-8.069435e-03	0.00896285	455.2989	4.760125e-01	4.683806e-01	0.3685127	0.3674499	0.3683321	0.433547540518964
1181	13	rs13481740	30677512	0	G	A	0.466	-6.369382e-03	0.00926012	455.1286	4.787722e-01	4.703336e-01	0.4919745	0.4922534	0.4931489	0.308057406981197
1183	13	rs3710348	31273317	0	A	C	0.482	-4.528289e-03	0.009479196	455.0061	4.781014e-01	4.692189e-01	0.633129	0.6340415	0.6346751	0.198507793489224
1185	13	rs3707097	34180210	0	G	A	0.481	2.000608e-03	0.009307446	454.9159	4.752024e-01	4.663221e-01	0.8299224	0.8297915	0.8299168	0.0809625134399814
1187	13	rs3725187	35062812	0	G	A	0.487	1.172074e-03	0.009194289	454.9008	4.749744e-01	4.664034e-01	0.8986283	0.8991637	0.8992491	0.0464199085336607
1189	13	rs13481764	36557616	0	A	G	0.483	-4.193590e-03	0.009286786	454.9939	4.779247e-01	4.692607e-01	0.6518365	0.6529278	0.6535684	0.185861324593847
1191	13	gnf13.035.637	37519058	0	G	A	0.478	-2.000864e-03	0.009224533	454.9161	4.750408e-01	4.668829e-01	0.8283959	0.8289119	0.829086	0.0817620592375206
1193	13	rs13481783	42840147	0	G	A	0.46	8.560935e-03	0.008880034	455.3598	4.710695e-01	4.643006e-01	0.3356182	0.3338387	0.3347682	0.474154496159034
1195	13	rs3712907	43171011	1	A	C	0.461	8.885163e-03	0.00886307	455.3973	4.723475e-01	4.657288e-01	0.3167353	0.3151333	0.31608	0.499303532015251
1197	13	rs3688207	45359288	0	A	G	0.469	5.477030e-03	0.009010973	455.0793	4.681094e-01	4.612971e-01	0.5436666	0.5414189	0.5423777	0.264667346934385
1199	13	rs6411274	47129920	0	G	A	0.468	5.350730e-03	0.008805888	455.0789	4.687378e-01	4.627559e-01	0.5437905	0.5418502	0.5425464	0.264568383790844
1201	13	rs6244558	47815990	0	A	T	0.468	5.350730e-03	0.008805888	455.0789	4.687378e-01	4.627559e-01	0.5437905	0.5418502	0.5425464	0.264568383790844
1203	13	rs3693942	54952779	0	G	C	0.468	6.279772e-03	0.009135959	455.1308	4.654057e-01	4.598266e-01	0.4922643	0.4902732	0.4915552	0.307801658997085
1205	13	rs3700819	57253189	0	A	G	0.468	3.953853e-03	0.009117868	454.988	4.660480e-01	4.601901e-01	0.6647943	0.6625834	0.6640475	0.177312712883932
1207	13	rs4229817	66880535	0	G	A	0.472	-7.623433e-04	0.009292973	454.8958	4.739016e-01	4.674006e-01	0.934662	0.9385907	0.9390279	0.0293454138051859
1209	13	rs3718727	69329150	0	G	A	0.448	3.340298e-03	0.009563974	454.9548	4.695766e-01	4.627344e-01	0.7270863	0.724725	0.7254183	0.138414038398985
1211	13	rs13481871	71293718	0	A	G	0.446	3.774420e-03	0.009510242	454.9728	4.693274e-01	4.622418e-01	0.6916762	0.6892209	0.6900226	0.160097167774402
1213	13	rs13481880	74360804	0	A	C	0.451	8.048978e-03	0.009662047	455.2426	4.671787e-01	4.590152e-01	0.4053325	0.4028889	0.4043133	0.392188572659033
1215	13	rs13481883	75502365	0	A	C	0.45	8.324937e-03	0.009618486	455.2702	4.680428e-01	4.599213e-01	0.3872956	0.3849419	0.3862059	0.411957436932262
1217	13	rs13481893	77562077	0	T	A	0.451	8.778879e-03	0.00959147	455.3144	4.703246e-01	4.621932e-01	0.3606176	0.358498	0.3595083	0.44295308128429
1219	13	gnf13.079.671	80405242	0	A	G	0.451	7.296595e-03	0.009617638	455.1829	4.701125e-01	4.619311e-01	0.4485153	0.4462261	0.4471363	0.348222737475546
1221	13	rs13481908	82062420	0	G	A	0.448	5.518969e-03	0.009498412	455.0635	4.692175e-01	4.614083e-01	0.5615526	0.5590654	0.5600062	0.250609557621875
1223	13	rs3686443	86523144	0	A	C	0.482	-6.542674e-03	0.008843328	455.1682	4.706658e-01	4.638321e-01	0.4598462	0.4579688	0.4586624	0.337387398014302
1225	13	gnf13.088.732	88137824	0	A	G	0.478	-6.782033e-03	0.009105247	455.1719	4.717796e-01	4.642177e-01	0.4568175	0.4549618	0.4556347	0.340257267266902
1227	13	rs6288319	91135890	0	G	A	0.481	-7.135712e-03	0.009137931	455.1996	4.712579e-01	4.637542e-01	0.4353475	0.4334164	0.4341597	0.361163945150313
1229	13	gnf13.093.328	92723867	0	A	G	0.475	-1.250239e-02	0.009113038	455.8348	4.781221e-01	4.700550e-01	0.1708861	0.1698803	0.1712724	0.767293261672513
1231	13	rs13481961	97270237	0	A	G	0.478	-1.096626e-02	0.008917547	455.6508	4.753757e-01	4.675047e-01	0.2195456	0.2182177	0.219433	0.658475262339456
1233	13	rs13481968	98858289	0	A	C	0.481	-5.996498e-03	0.008680105	455.133	4.712222e-01	4.641960e-01	0.4900872	0.4882649	0.4888801	0.309726640156135
1235	13	rs13481983	103422407	0	G	A	0.479	-3.675707e-03	0.008504962	454.9866	4.724080e-01	4.660631e-01	0.6658498	0.6648538	0.6651345	0.176623726367115
1237	13	rs13481996	106812270	0	A	G	0.496	9.796261e-03	0.00786129	455.6562	4.947141e-01	4.890766e-01	0.213471	0.2165834	0.2209857	0.670661115465278
1239	13	rs13482005	108821270	0	A	C	0.491	6.661084e-03	0.007769973	455.256	4.838972e-01	4.786138e-01	0.3918205	0.394048	0.3968894	0.40691284551338
1241	13	rs13482019	112768412	0	G	A	0.469	7.419875e-03	0.00732192	455.3993	4.877579e-01	4.834181e-01	0.3115159	0.3142014	0.3180292	0.506519781730224
1243	13	rs13482028	116250111	0	C	A	0.426	1.792265e-03	0.007089813	454.9249	4.690339e-01	4.661342e-01	0.800562	0.7999669	0.800111	0.0966050282478781
1245	14	rs4230144	8091508	1	G	A	0.455	-1.429928e-02	0.008547372	456.2691	4.314179e-01	4.239430e-01	0.09515059	0.09709875	0.1034421	1.02158851444002
1247	14	rs6322899	9819365	0	C	A	0.456	-1.579229e-02	0.008612651	456.5628	4.407635e-01	4.328825e-01	0.06748297	0.0676134	0.07101526	1.17080581188275
1249	14	rs3150398	10794256	0	A	G	0.456	-1.697784e-02	0.008633665	456.8192	4.456658e-01	4.376759e-01	0.04996234	0.04966487	0.05201474	1.3013572295195
1251	14	rs13482084	12241470	0	A	C	0.452	-1.712643e-02	0.008696201	456.8257	4.465740e-01	4.386193e-01	0.04962204	0.04927878	0.05154776	1.30432538551863
1253	14	rs6290836	12546017	0	G	A	0.452	-1.712643e-02	0.008696201	456.8257	4.465740e-01	4.386193e-01	0.04962204	0.04927878	0.05154776	1.30432538551863
1255	14	rs3719629	16227811	0	A	G	0.452	-1.869674e-02	0.00867198	457.2108	4.498106e-01	4.419549e-01	0.03170299	0.03130774	0.03290879	1.49889977629126
1257	14	rs3696385	17362990	0	G	A	0.452	-1.869674e-02	0.00867198	457.2108	4.498106e-01	4.419549e-01	0.03170299	0.03130774	0.03290879	1.49889977629126
1259	14	rs13482096	22720599	0	A	G	0.464	-7.842277e-03	0.008379821	455.3205	4.414327e-01	4.341912e-01	0.3499358	0.3550284	0.3682456	0.456011624973158
1261	14	rs13482104	26344120	0	G	A	0.42	-7.223759e-03	0.008675706	455.2345	4.477023e-01	4.417780e-01	0.4055627	0.4084241	0.4177351	0.39194199432827
1263	14	rs6396829	28000963	0	A	G	0.424	-1.929464e-03	0.008663406	454.9184	4.642282e-01	4.582262e-01	0.823876	0.8210436	0.8254066	0.0841381482157146
1265	14	rs13482159	45701304	0	A	G	0.481	5.410895e-04	0.008430202	454.8945	4.730917e-01	4.674925e-01	0.9488565	0.9538227	0.9544498	0.0227994629894439
1267	14	rs13482170	48527625	0	G	A	0.486	5.607251e-04	0.008532602	454.8945	4.736254e-01	4.676476e-01	0.9476384	0.9534931	0.9542451	0.0233573492048535
1269	14	mCV24777660	50228466	1	A	T	0.495	1.246122e-03	0.008584042	454.9022	4.756746e-01	4.696697e-01	0.8846548	0.8908589	0.8924707	0.0532261617327871
1271	14	rs3666583	52140579	0	A	G	0.497	1.252670e-03	0.008594167	454.9021	4.761170e-01	4.699964e-01	0.8841886	0.8912412	0.893139	0.0534550888296136
1273	14	rs13482191	54646346	0	A	G	0.446	-2.231408e-03	0.008504117	454.928	4.651984e-01	4.598423e-01	0.79316	0.7908483	0.7932627	0.100639195900558
1275	14	rs3692863	58815294	0	G	A	0.465	1.322488e-02	0.008768706	455.9849	5.168807e-01	5.108674e-01	0.132326	0.1394308	0.1479998	0.878354815320138
1277	14	gnf14.055.608	60835111	0	G	A	0.465	1.403922e-02	0.008790796	456.1126	5.221923e-01	5.163461e-01	0.1110781	0.118305	0.1271738	0.954371557500937
1279	14	rs3703075	62924599	0	A	G	0.474	-8.241697e-03	0.008446652	455.3709	4.697779e-01	4.651374e-01	0.3298083	0.3281681	0.3290885	0.481738419040675
1281	14	rs13482231	66978401	0	A	G	0.472	-8.512971e-03	0.008472967	455.3999	4.666542e-01	4.618654e-01	0.3156621	0.3138754	0.3149926	0.500777558585914
1283	14	rs6156908	74709292	0	A	G	0.495	1.095716e-02	0.009293091	455.587	4.517090e-01	4.444501e-01	0.2391006	0.2386591	0.2432044	0.621419334062551
1285	14	rs13482265	79020581	0	A	G	0.5	-1.145384e-02	0.009491769	455.6217	4.541723e-01	4.463137e-01	0.2282838	0.2272917	0.2311502	0.64152490682005
1287	14	rs13482284	86216087	0	G	A	0.49	1.058644e-02	0.009605216	455.4973	4.481275e-01	4.392827e-01	0.2710826	0.2715397	0.2788907	0.56689835761871
1289	14	rs13482296	88916292	0	C	A	0.49	1.058644e-02	0.009605216	455.4973	4.481275e-01	4.392827e-01	0.2710826	0.2715397	0.2788907	0.56689835761871
1291	14	rs6395984	91070578	0	C	A	0.491	1.723841e-02	0.009564556	456.5146	4.496783e-01	4.409540e-01	0.07227684	0.07170206	0.07432131	1.14100084339062
1293	14	rs6291434	92011340	0	G	C	0.491	1.723841e-02	0.009564556	456.5146	4.496783e-01	4.409540e-01	0.07227684	0.07170206	0.07432131	1.14100084339062
1295	14	rs13482311	93124495	0	A	G	0.492	1.945093e-02	0.009567808	456.9582	4.554378e-01	4.467597e-01	0.04274265	0.04210689	0.04375967	1.36913855552947
1297	14	rs13482327	97201128	0	T	A	0.483	2.316999e-02	0.009532872	457.8386	4.559052e-01	4.481441e-01	0.01553249	0.01521374	0.01619601	1.80875891731866
1299	14	rs3692362	99776069	0	G	C	0.484	2.692110e-02	0.009148704	459.1966	4.590799e-01	4.524593e-01	0.003451533	0.00334779	0.003750432	2.46198796997975
1301	14	CEL.14_94845626	102615050	0	A	G	0.483	2.779206e-02	0.008943175	459.6855	4.560691e-01	4.499853e-01	0.002025962	0.001961377	0.002254816	2.69336870475317
1303	14	rs13482356	106773805	0	G	A	0.459	1.362983e-02	0.007689341	456.4236	4.227685e-01	4.184652e-01	0.07709215	0.08015842	0.08690609	1.11298984225061
1305	14	rs6169105	117258123	0	A	G	0.468	1.185931e-02	0.007643181	456.0903	4.453173e-01	4.407903e-01	0.1215749	0.1217291	0.1253319	0.915156078983442
1307	14	rs3665550	119026285	0	A	C	0.464	1.261759e-02	0.007673964	456.2397	4.472740e-01	4.426894e-01	0.1009495	0.1007389	0.1036625	0.995895827763222
1309	14	rs13482398	119971733	0	G	A	0.463	6.345759e-03	0.007476688	455.2508	4.521897e-01	4.479016e-01	0.3965537	0.397431	0.4028194	0.401697993631273
1311	14	CEL.14_116404928	124108797	0	G	A	0.464	4.315201e-03	0.00756443	455.0549	4.568676e-01	4.526998e-01	0.5686988	0.5691041	0.5739875	0.245117688142994
1313	15	rs3665826	5921320	0	A	G	0.486	-4.201067e-03	0.007864811	455.0341	4.767021e-01	4.734024e-01	0.5935391	0.5950484	0.5968611	0.226550666170363
1315	15	CEL.15_8331158	8474278	0	G	A	0.477	-1.980222e-03	0.00819788	454.9216	4.724966e-01	4.683539e-01	0.8092552	0.8102713	0.8107648	0.0919145012870819
1317	15	rs3711814	13219494	0	G	A	0.417	4.525595e-03	0.008741585	455.0281	4.645260e-01	4.589330e-01	0.6049588	0.602978	0.60474	0.218274201449893
1319	15	rs3715857	19251978	0	A	G	0.372	6.107096e-03	0.009098311	455.1191	4.598753e-01	4.538812e-01	0.5024739	0.5011212	0.5045667	0.298886491878343
1321	15	rs13482469	20942406	0	G	A	0.372	6.107096e-03	0.009098311	455.1191	4.598753e-01	4.538812e-01	0.5024739	0.5011212	0.5045667	0.298886491878343
1323	15	rs13482485	25450871	0	A	G	0.376	5.037174e-03	0.009070345	455.048	4.613598e-01	4.553428e-01	0.578981	0.5773789	0.5806909	0.237335687966084
1325	15	rs13482497	28321743	0	G	A	0.368	1.264157e-02	0.009388337	455.8008	4.562948e-01	4.500622e-01	0.1789275	0.1777994	0.1803823	0.74732290604852
1327	15	rs13482501	29267232	0	G	A	0.416	-4.836646e-03	0.008773008	455.0455	4.707513e-01	4.658838e-01	0.5817411	0.5804862	0.5808821	0.235270252219068
1329	15	rs13482509	32042169	0	A	G	0.408	-4.681801e-03	0.008992904	455.0292	4.698702e-01	4.646250e-01	0.6029373	0.6014143	0.6018327	0.219727848191219
1331	15	rs3695416	38484397	0	A	C	0.397	2.418823e-03	0.009426264	454.9251	4.750460e-01	4.685754e-01	0.7976211	0.7994164	0.7999646	0.098203365864453
1333	15	rs3683326	41387862	0	C	A	0.344	4.437018e-03	0.01037428	454.9846	4.732770e-01	4.664015e-01	0.6691129	0.6682798	0.6685613	0.174500597164642
1335	15	CEL.15_43206205	43188177	0	A	G	0.34	3.692322e-03	0.01055893	454.9546	4.722453e-01	4.648733e-01	0.7267647	0.7252158	0.725488	0.138606175155307
1337	15	rs13482543	43870892	0	C	A	0.34	3.692322e-03	0.01055893	454.9546	4.722453e-01	4.648733e-01	0.7267647	0.7252158	0.725488	0.138606175155307
1339	15	rs13482549	45643092	0	A	G	0.335	6.434597e-04	0.01066068	454.8947	4.732349e-01	4.658369e-01	0.9519017	0.9509916	0.9510333	0.021407897573286
1341	15	rs13482571	49998374	0	G	A	0.315	1.348345e-03	0.01087509	454.9005	4.734890e-01	4.661957e-01	0.9013921	0.9013895	0.9014589	0.0450862525013866
1343	15	rs3658705	51383386	0	A	G	0.315	-1.713749e-04	0.01092015	454.8929	4.731297e-01	4.660755e-01	0.9874871	0.9881838	0.988194	0.00546856905381585
1345	15	rs3707900	52483340	0	A	G	0.318	7.430027e-03	0.01084118	455.1283	4.743459e-01	4.675041e-01	0.4935341	0.4925462	0.4931322	0.306682835030407
1347	15	rs13482595	58616523	0	G	A	0.295	4.184746e-03	0.01122913	454.9623	4.738411e-01	4.671465e-01	0.7096001	0.7093586	0.7096402	0.148986331973617
1349	15	rs3683495	61202502	0	C	A	0.291	-4.288117e-03	0.01144483	454.963	4.744404e-01	4.670435e-01	0.7081068	0.7078616	0.7081353	0.149901235032453
1351	15	rs13482602	61428965	0	G	C	0.289	-2.895343e-03	0.01144571	454.9248	4.738189e-01	4.663740e-01	0.8004317	0.8001337	0.8002844	0.0966757200577422
1353	15	rs3677062	63461563	0	G	A	0.287	-8.491621e-04	0.01138037	454.8957	4.729791e-01	4.656543e-01	0.9405587	0.939226	0.9392958	0.0266140950731312
1355	15	rs6381737	65588301	0	A	G	0.28	-1.642735e-03	0.01136865	454.9036	4.721065e-01	4.650569e-01	0.8851837	0.8834052	0.8835882	0.052966591881282
1357	15	rs13482637	70501126	0	A	C	0.274	-3.558695e-03	0.01100612	454.9451	4.734245e-01	4.667693e-01	0.7466148	0.7463243	0.746543	0.126903405389321
1359	15	rs13482642	72211956	0	T	A	0.267	-5.784369e-03	0.01097999	455.0322	4.726715e-01	4.661274e-01	0.5986289	0.5974804	0.5978509	0.222842320560383
1361	15	rs8259436	74849948	0	G	A	0.264	-5.595536e-03	0.01094446	455.0233	4.749781e-01	4.687546e-01	0.6094574	0.6094551	0.6100165	0.21505664540492
1363	15	rs3665030	79393219	0	G	A	0.249	8.831909e-04	0.01113706	454.8959	4.714399e-01	4.663244e-01	0.9368336	0.9372764	0.937336	0.0283375414701629
1365	15	rs13482673	82219300	0	G	A	0.388	1.756551e-02	0.008492318	457.0305	4.583410e-01	4.534181e-01	0.0392696	0.0386691	0.04003385	1.40594352242903
1367	15	rs3660367	84702107	0	A	G	0.394	1.460534e-02	0.008489841	456.3734	4.571902e-01	4.522440e-01	0.08617585	0.08527937	0.08710658	1.06461442421257
1369	15	rs13482695	88470831	0	A	G	0.271	-1.844926e-03	0.01045923	454.9084	4.715778e-01	4.662218e-01	0.8600786	0.8598232	0.8599223	0.0654618580745049
1371	15	rs13482704	90423484	0	A	C	0.276	3.729329e-03	0.01018582	454.96	4.718067e-01	4.669680e-01	0.7144696	0.7139989	0.7142611	0.146016245295858
1373	15	rs3719217	95251593	0	A	G	0.351	4.549734e-03	0.008227765	455.0464	4.714068e-01	4.663295e-01	0.5806027	0.5794516	0.5798509	0.236120948882618
1375	15	rs6285067	95314545	0	A	G	0.351	4.549734e-03	0.008227765	455.0464	4.714068e-01	4.663295e-01	0.5806027	0.5794516	0.5798509	0.236120948882618
1377	15	rs13482729	97111470	2	A	G	0.353	2.759679e-03	0.008244493	454.9489	4.713442e-01	4.668271e-01	0.738011	0.7375517	0.7377823	0.131937165001215
1379	15	rs13482738	99794398	0	A	G	0.37	7.513802e-03	0.007975734	455.3376	4.732747e-01	4.693836e-01	0.346741	0.3455903	0.3465845	0.459994802644189
1381	16	rs4231060	6223720	0	G	A	0.403	-1.099091e-02	0.007762834	455.896	4.758225e-01	4.725172e-01	0.1576316	0.1566431	0.1581673	0.802356716224901
1383	16	rs4158907	7962829	0	A	G	0.407	-9.821275e-03	0.008101847	455.6299	4.704472e-01	4.662319e-01	0.226169	0.2246769	0.2258623	0.645566922184936
1385	16	rs4162800	12472778	0	A	G	0.412	-4.619085e-03	0.008340768	455.0475	4.676291e-01	4.621026e-01	0.5800399	0.5780973	0.5788895	0.236542130999442
1387	16	rs4165065	17412079	0	G	A	0.415	2.957600e-04	0.008443038	454.8933	4.721906e-01	4.664125e-01	0.9720739	0.9743047	0.9743969	0.01230071743769
1389	16	rs4165081	19883078	0	G	A	0.412	1.848872e-03	0.008516356	454.9157	4.743779e-01	4.686315e-01	0.8282481	0.8304196	0.8310421	0.0818395517158026
1391	16	rs4165440	24175686	0	A	G	0.398	-4.588420e-03	0.008204596	455.0502	4.681482e-01	4.640202e-01	0.5763163	0.5747681	0.5752725	0.239339097059376
1393	16	rs4165602	27436316	0	A	G	0.421	-6.938926e-03	0.008721944	455.2105	4.729900e-01	4.666943e-01	0.4267717	0.4254137	0.4261013	0.369804387141974
1395	16	rs4170308	32471861	0	G	A	0.388	1.472949e-03	0.009419777	454.9045	4.748498e-01	4.678574e-01	0.8758251	0.878442	0.8788787	0.0575826126546342
1397	16	rs4171932	34308360	0	G	A	0.385	6.267553e-04	0.009546314	454.8948	4.736829e-01	4.664608e-01	0.9476872	0.9491321	0.9492137	0.0233349851627896
1399	16	rs4172915	35662190	0	G	A	0.385	6.267553e-04	0.009546314	454.8948	4.736829e-01	4.664608e-01	0.9476872	0.9491321	0.9492137	0.0233349851627896
1401	16	rs4173902	37352817	0	C	G	0.395	1.128890e-02	0.009506419	455.5849	4.950253e-01	4.877153e-01	0.2357616	0.2394011	0.2437563	0.627526929801442
1403	16	rs4175608	39182488	2	A	G	0.394	1.275717e-02	0.009397934	455.8017	4.945136e-01	4.878082e-01	0.1754354	0.1775697	0.1811754	0.755882768590039
1405	16	rs4177651	40683274	0	A	G	0.389	1.393630e-02	0.009362584	455.9818	4.998817e-01	4.934374e-01	0.1374349	0.139991	0.1441289	0.861902969221164
1407	16	rs4182243	46052656	0	A	G	0.487	-3.247093e-03	0.009598866	454.9513	4.692879e-01	4.617267e-01	0.7353375	0.7324002	0.7334472	0.133513285751645
1409	16	rs4183448	47197448	0	C	A	0.487	-3.247093e-03	0.009598866	454.9513	4.692879e-01	4.617267e-01	0.7353375	0.7324002	0.7334472	0.133513285751645
1411	16	rs4186744	51442133	0	G	C	0.495	-5.213034e-03	0.009815778	455.0358	4.693373e-01	4.606328e-01	0.5956646	0.5927378	0.5938953	0.224998209002188
1413	16	rs3696661	51676702	0	G	A	0.492	-4.718372e-03	0.009827817	455.0097	4.707691e-01	4.620072e-01	0.6314263	0.6286774	0.6294952	0.19967733294903
1415	16	rs6163640	53441204	0	A	C	0.492	-4.718372e-03	0.009827817	455.0097	4.707691e-01	4.620072e-01	0.6314263	0.6286774	0.6294952	0.19967733294903
1417	16	rs4189277	57292483	0	G	A	0.487	-2.332977e-03	0.009895386	454.9215	4.721228e-01	4.635442e-01	0.8137411	0.810721	0.8112678	0.0895137483371478
1419	16	rs4194417	62797732	0	G	A	0.481	-5.078403e-03	0.009855988	455.0271	4.710898e-01	4.627958e-01	0.6066666	0.6042981	0.6049501	0.217049914459259
1421	16	rs4197150	66296558	0	G	C	0.478	-1.158082e-02	0.00971436	455.6024	4.813289e-01	4.731358e-01	0.2339431	0.2335382	0.2350351	0.630889759516967
1423	16	rs4197715	67263247	0	C	A	0.473	-1.145765e-02	0.009435333	455.6299	4.797943e-01	4.720053e-01	0.2253643	0.2246803	0.2260937	0.647114879509786
1425	16	rs4198737	69011458	0	G	A	0.469	-8.557059e-03	0.009418522	455.3079	4.710836e-01	4.635622e-01	0.3641639	0.3622372	0.3631373	0.438703108535228
1427	16	rs4200124	70694896	0	G	A	0.494	5.516532e-03	0.009424687	455.066	4.673144e-01	4.601090e-01	0.5586702	0.5561939	0.5574643	0.252844493702881
1429	16	rs4201998	72511025	0	A	G	0.492	6.752757e-03	0.009401925	455.1529	4.675817e-01	4.604935e-01	0.4730503	0.4707619	0.471895	0.325092677759027
1431	16	rs4211664	82781462	0	G	C	0.486	4.644460e-03	0.008697078	455.0359	4.739489e-01	4.667462e-01	0.5936322	0.5927256	0.5931164	0.226482549940889
1433	16	rs3680665	84553438	0	G	C	0.486	4.644460e-03	0.008697078	455.0359	4.739489e-01	4.667462e-01	0.5936322	0.5927256	0.5931164	0.226482549940889
1435	16	rs4212102	85097188	0	A	G	0.483	2.850793e-03	0.008764631	454.9462	4.724294e-01	4.651424e-01	0.7451602	0.7437899	0.7440219	0.127750349403783
1437	16	rs4213268	86462200	0	A	G	0.482	1.878600e-03	0.008698426	454.9165	4.723102e-01	4.651599e-01	0.8291254	0.8277267	0.8279027	0.0813797801741934
1439	16	rs4214396	87498775	0	A	C	0.486	-1.245345e-03	0.008629772	454.9029	4.738673e-01	4.671623e-01	0.8853328	0.8868284	0.8870513	0.0528934456469432
1441	16	rs3712360	93538106	0	G	A	0.469	-8.507645e-03	0.008048231	455.4389	4.938042e-01	4.895042e-01	0.2911367	0.296001	0.3018282	0.535903044980797
1443	16	rs3696981	97395508	0	A	G	0.469	-1.823351e-03	0.007581927	454.9215	4.712884e-01	4.684639e-01	0.8100811	0.8107757	0.811306	0.0914715002332493
1445	17	rs4136382	3388912	0	G	A	0.456	-4.779953e-03	0.008170758	455.0653	4.671968e-01	4.616931e-01	0.5588855	0.5569273	0.5578034	0.252677157787345
1447	17	rs13482843	4044735	0	G	A	0.457	-4.894681e-03	0.008192507	455.0727	4.674586e-01	4.618241e-01	0.5505527	0.5485792	0.5494303	0.259201103170428
1449	17	rs13482845	4593482	0	A	G	0.456	-8.255075e-03	0.008354691	455.3834	4.691430e-01	4.632390e-01	0.3237357	0.3219165	0.3229231	0.489809406071315
1451	17	UT_17_3.221024	6039015	0	C	A	0.452	-7.697803e-03	0.00854286	455.3002	4.733594e-01	4.669509e-01	0.3681089	0.3667166	0.367543	0.434023682216026
1453	17	rs3662575	9973581	0	A	G	0.456	-2.131436e-03	0.008926158	454.9217	4.711689e-01	4.647895e-01	0.811399	0.8098621	0.8100987	0.0907655318729417
1455	17	rs3662820	12315222	0	G	A	0.457	-1.003512e-03	0.009033119	454.8992	4.715537e-01	4.651830e-01	0.9116009	0.909876	0.9100386	0.0401952547237366
1457	17	rs3726555	16402642	0	G	C	0.496	-4.744527e-03	0.009263466	455.0235	4.766493e-01	4.690839e-01	0.6088213	0.6091877	0.6098061	0.215510161903308
1459	17	rs13482899	17624343	0	A	G	0.496	-4.744527e-03	0.009263466	455.0235	4.766493e-01	4.690839e-01	0.6088213	0.6091877	0.6098061	0.215510161903308
1461	17	rs13482914	20845796	0	A	C	0.496	-2.434487e-03	0.009302226	454.9268	4.750632e-01	4.673295e-01	0.7936849	0.7943295	0.7945814	0.100351882147506
1463	17	rs3696835	22681054	1	G	A	0.494	-7.600348e-04	0.009235196	454.8961	4.737848e-01	4.662950e-01	0.9344528	0.9350333	0.9350904	0.0294426303121587
1465	17	rs3719497	25502497	0	A	G	0.499	-2.821514e-03	0.009384584	454.9376	4.754456e-01	4.679806e-01	0.7638406	0.764794	0.7651694	0.116997261533066
1467	17	rs6397584	27451464	0	A	C	0.491	-7.942822e-04	0.009522029	454.8961	4.737117e-01	4.666115e-01	0.9335647	0.9350597	0.9351709	0.0298555782191646
1469	17	rs3693494	29780123	0	A	G	0.488	3.426759e-04	0.009460022	454.8936	4.725476e-01	4.656652e-01	0.9711229	0.9689853	0.9690608	0.0127258046807978
1471	17	rs3682923	35834132	0	G	A	0.499	-8.337920e-03	0.009417158	455.2873	4.623719e-01	4.549509e-01	0.3764954	0.3744152	0.3767657	0.424240325616855
1473	17	rs6298471	36547465	0	A	G	0.499	-7.216729e-03	0.009421774	455.1885	4.635589e-01	4.559929e-01	0.4441677	0.4418623	0.4441288	0.352453026656079
1475	17	rs6390174	38990979	0	A	G	0.496	-9.022917e-03	0.009403056	455.356	4.627612e-01	4.550950e-01	0.3378725	0.3357796	0.3379718	0.471247154730796
1477	17	rs3702604	40954832	0	A	G	0.495	-7.902152e-03	0.009339978	455.2532	4.628467e-01	4.552665e-01	0.3980466	0.3958656	0.3981942	0.400066081348034
1479	17	rs13482997	43824636	0	G	C	0.497	-2.343147e-03	0.009344828	454.9254	4.670578e-01	4.599086e-01	0.8021469	0.7984104	0.8008793	0.0957460905471693
1481	17	rs13483016	49557881	0	G	A	0.484	1.136395e-02	0.009014566	455.6847	4.491556e-01	4.428360e-01	0.208209	0.2082264	0.2127784	0.681500501694557
1483	17	rs3700227	52611561	1	G	A	0.484	1.156316e-02	0.009379395	455.6514	4.512030e-01	4.447525e-01	0.218393	0.2180406	0.2222052	0.66076128588531
1485	17	rs6272475	53482715	0	A	G	0.474	1.294558e-02	0.009425191	455.8355	4.522164e-01	4.456748e-01	0.1703937	0.1697131	0.1730603	0.768546466528331
1487	17	rs3714226	55270111	0	A	C	0.488	-1.546963e-02	0.009047784	456.3484	4.457769e-01	4.401112e-01	0.08811404	0.08796852	0.09096274	1.05495488604067
1489	17	rs13483055	60319945	0	A	G	0.484	-1.501106e-02	0.009155444	456.2301	4.446704e-01	4.387469e-01	0.1019099	0.101957	0.1054428	0.991783624565442
1491	17	gnf17.064.100	62762288	0	G	A	0.488	-1.222765e-02	0.00919734	455.7698	4.443740e-01	4.383711e-01	0.184478	0.1853773	0.1908386	0.734055418384546
1493	17	rs3727008	67734196	0	G	A	0.469	-9.858547e-03	0.008890021	455.5062	4.519433e-01	4.470844e-01	0.268146	0.2680366	0.2720929	0.571628677130466
1495	17	rs3660112	70594166	0	C	A	0.478	4.850216e-04	0.008968757	454.894	4.727780e-01	4.669289e-01	0.9569003	0.9604584	0.9607508	0.019133309261244
1497	17	rs3675634	71241465	0	G	A	0.479	-1.475388e-03	0.00888067	454.9071	4.692893e-01	4.636018e-01	0.8681381	0.865647	0.8663001	0.0614111834671496
1499	17	rs3691628	72399641	1	G	A	0.479	3.600666e-04	0.008600072	454.8935	4.719896e-01	4.666127e-01	0.9666257	0.9693059	0.9694713	0.0147416623113447
1501	17	rs13483103	74204833	0	C	A	0.397	8.149365e-03	0.008966681	455.296	4.909726e-01	4.849063e-01	0.3639981	0.3692037	0.3742531	0.438900883278607
1503	17	rs6229946	75191195	0	C	A	0.404	8.968638e-03	0.00901412	455.3782	4.910871e-01	4.846366e-01	0.3203834	0.3245043	0.3289018	0.494329994070832
1505	17	rs3663088	77048875	0	A	G	0.407	8.085491e-03	0.008951832	455.2875	4.944485e-01	4.875015e-01	0.3669729	0.3742755	0.380563	0.435366006088559
1507	17	gnf17.082.284	80952261	0	G	A	0.419	3.003001e-03	0.008665268	454.9514	4.774047e-01	4.707111e-01	0.7291142	0.73202	0.7332092	0.137204443498863
1509	17	gnf17.083.842	82509468	0	G	A	0.437	5.172306e-03	0.008604373	455.072	4.787044e-01	4.719714e-01	0.5481103	0.549399	0.5506479	0.26113203665954
1511	17	rs13483135	83478059	0	G	A	0.466	2.050598e-03	0.008372905	454.9222	4.752126e-01	4.682677e-01	0.8066576	0.8083922	0.8088569	0.0933107700930718
1513	17	rs13483144	85885972	0	C	A	0.448	-1.168592e-02	0.008440263	455.8487	4.835921e-01	4.763593e-01	0.1669935	0.1667561	0.1685565	0.777300432858828
1515	17	rs4231720	86810006	0	A	G	0.452	-1.258755e-02	0.008435357	456.0024	4.853750e-01	4.779815e-01	0.1364562	0.1363113	0.1381966	0.865006727017785
1517	17	rs13483157	88888507	0	A	G	0.435	-1.117117e-02	0.00822162	455.8184	4.724103e-01	4.662178e-01	0.1750197	0.1736331	0.1749434	0.756913064915011
1519	17	rs6288047	91579093	0	A	G	0.424	-1.202945e-02	0.008238907	455.9618	4.636541e-01	4.582383e-01	0.145084	0.1436868	0.1452998	0.838380479325542
1521	17	rs6397044	93194831	0	A	G	0.425	-1.172533e-02	0.008239095	455.9079	4.599537e-01	4.545315e-01	0.1555074	0.1541963	0.1561289	0.808248939738757
1523	17	rs3706382	94131011	0	A	T	0.425	-1.172533e-02	0.008239095	455.9079	4.599537e-01	4.545315e-01	0.1555074	0.1541963	0.1561289	0.808248939738757
1525	18	rs3689558	8042688	0	A	G	0.368	-7.992620e-03	0.008623483	455.3232	4.751237e-01	4.687832e-01	0.3545884	0.353508	0.3544446	0.450275476006372
1527	18	rs3660245	9273599	0	T	A	0.37	-8.137430e-03	0.00860537	455.3409	4.751450e-01	4.686887e-01	0.3449343	0.3438198	0.3447716	0.462263617577908
1529	18	rs4231742	11084830	0	G	A	0.371	-6.002850e-03	0.008597496	455.1372	4.741157e-01	4.675873e-01	0.4854679	0.4844611	0.4850662	0.313839481129315
1531	18	rs13483212	12110689	0	C	G	0.375	-4.320157e-03	0.008529197	455.0217	4.724004e-01	4.659460e-01	0.6127858	0.6115933	0.6119435	0.212691307104395
1533	18	mCV23617245	14530552	0	G	A	0.375	3.155793e-03	0.008663795	454.9579	4.771274e-01	4.704372e-01	0.7158708	0.7182925	0.7193268	0.145165351868382
1535	18	rs6361186	15008159	0	G	A	0.388	3.962233e-04	0.008668082	454.8938	4.726910e-01	4.661058e-01	0.9635646	0.9638247	0.9638505	0.0161191637453691
1537	18	gnf18.021.931	24442754	2	A	G	0.436	-9.978463e-03	0.008463481	455.5908	4.638128e-01	4.577660e-01	0.2391254	0.237377	0.2390144	0.62137429049252
1539	18	gnf18.022.796	25311399	0	C	A	0.437	-1.026414e-02	0.008488893	455.6271	4.657967e-01	4.593507e-01	0.2273564	0.2255751	0.2270543	0.643292816055033
1541	18	rs13483263	26441506	0	A	G	0.437	-1.156978e-02	0.008473302	455.8282	4.699902e-01	4.634051e-01	0.1729123	0.1713907	0.1727385	0.762174112381778
1543	18	rs13483271	28957810	0	G	A	0.468	-1.260598e-02	0.008800994	455.9203	4.762129e-01	4.685491e-01	0.152859	0.1517154	0.153096	0.815708985886087
1545	18	rs3722973	30935680	0	A	G	0.482	-5.069650e-03	0.008984176	455.0539	4.693645e-01	4.613934e-01	0.5728877	0.5703449	0.571289	0.241930502029445
1547	18	rs3718586	33132187	0	A	G	0.481	-3.798122e-03	0.00900791	454.983	4.709834e-01	4.629110e-01	0.673521	0.6710877	0.6717058	0.171648858676055
1549	18	rs3725637	34428558	0	C	A	0.486	3.996863e-04	0.009147517	454.8937	4.746139e-01	4.663011e-01	0.9651714	0.9668499	0.9669012	0.0153955556051579
1551	18	rs13483299	36120072	0	A	G	0.487	4.296190e-04	0.009178374	454.8938	4.745650e-01	4.663481e-01	0.9626907	0.9645164	0.9645776	0.01651322363325
1553	18	rs3664831	37294231	0	C	A	0.487	4.296190e-04	0.009178374	454.8938	4.745650e-01	4.663481e-01	0.9626907	0.9645164	0.9645776	0.01651322363325
1555	18	rs3699816	39313732	0	G	A	0.486	6.398037e-03	0.00933762	455.1227	4.848717e-01	4.771671e-01	0.4936368	0.4977211	0.5005778	0.306592471662823
1557	18	rs3676196	42923810	0	A	G	0.481	7.260501e-03	0.0092551	455.1992	4.794298e-01	4.725973e-01	0.4332371	0.4337474	0.4350753	0.363274359905964
1559	18	mCV24106092	49031661	0	C	A	0.491	8.651842e-03	0.009095453	455.3454	4.771801e-01	4.707798e-01	0.3420858	0.341416	0.3425443	0.465864953028142
1561	18	rs13483368	54451905	0	C	A	0.491	1.055119e-02	0.00901661	455.5733	4.852654e-01	4.787448e-01	0.2426466	0.2433688	0.2456407	0.61502578970449
1563	18	rs3683378	55685229	0	G	C	0.49	5.367988e-03	0.00906718	455.0682	4.747069e-01	4.681660e-01	0.554182	0.5536406	0.5541849	0.256347584341638
1565	18	rs6328845	57804214	0	A	G	0.497	5.053771e-03	0.009162263	455.0453	4.738625e-01	4.671950e-01	0.5815524	0.5807532	0.5811831	0.235411147649935
1567	18	rs3720827	63290216	0	G	A	0.491	5.493940e-03	0.009061436	455.0748	4.793739e-01	4.725800e-01	0.5446736	0.5462974	0.547707	0.263863674207642
1569	18	rs3691542	66474868	0	A	G	0.499	8.276922e-03	0.009000767	455.3105	4.859272e-01	4.784624e-01	0.3583683	0.3606858	0.3632922	0.445670413474071
1571	18	rs3658163	68661313	0	T	A	0.497	3.829810e-03	0.008790132	454.9868	4.774529e-01	4.696558e-01	0.6633028	0.6646474	0.6653788	0.17828816941053
1573	18	rs13483426	70123704	0	C	A	0.499	2.683270e-04	0.008732905	454.8932	4.739934e-01	4.661057e-01	0.975504	0.9760877	0.9761066	0.0107709454653975
1575	18	rs6161154	71450022	0	A	G	0.5	5.532664e-04	0.00878014	454.8947	4.743548e-01	4.663042e-01	0.9497885	0.9508186	0.9508711	0.0223730931418481
1577	18	rs13483436	73432362	0	G	A	0.492	-1.467843e-03	0.008732948	454.907	4.738823e-01	4.661246e-01	0.8666078	0.8663219	0.8664137	0.0621774063682098
1579	18	rs13459193	74736176	0	A	G	0.488	-3.027686e-03	0.008680459	454.9539	4.732192e-01	4.660122e-01	0.7274351	0.7265715	0.7267834	0.138205747316857
1581	18	rs13483446	76660820	0	A	G	0.486	-3.268965e-03	0.008616373	454.9653	4.724252e-01	4.655269e-01	0.7046075	0.7034216	0.7036681	0.152052738402464
1583	18	rs3706601	77469962	2	A	G	0.479	2.032029e-03	0.008530173	454.9204	4.751739e-01	4.688776e-01	0.8118398	0.8142037	0.814881	0.0905296614485425
1585	18	rs13483466	82240605	0	A	G	0.486	6.157102e-03	0.007456917	455.2355	4.641922e-01	4.598086e-01	0.4094913	0.4077422	0.4090209	0.38775532077079
1587	18	mCV24836796	85520123	0	A	G	0.478	-2.502670e-03	0.007297769	454.9522	4.665177e-01	4.629003e-01	0.7318335	0.7304149	0.731066	0.135587714373669
1589	18	rs13483482	86102991	0	C	A	0.479	-1.342311e-03	0.007190644	454.9105	4.673774e-01	4.639384e-01	0.8520141	0.850678	0.8511563	0.069553218024937
1591	19	rs3671671	4419702	0	C	A	0.451	-1.179718e-02	0.008140955	455.9417	4.514312e-01	4.451314e-01	0.1481196	0.1475124	0.1506963	0.829387469442115
1593	19	rs3713033	5029790	0	G	A	0.452	-1.186219e-02	0.008122081	455.9589	4.525122e-01	4.461439e-01	0.1449721	0.1442327	0.1472072	0.8387155700541
1595	19	CEL.19_5283144	5494236	0	C	G	0.452	-1.186219e-02	0.008122081	455.9589	4.525122e-01	4.461439e-01	0.1449721	0.1442327	0.1472072	0.8387155700541
1597	19	rs6236348	6211818	0	A	G	0.452	-1.172568e-02	0.008058422	455.9498	4.504668e-01	4.440076e-01	0.1464607	0.1459603	0.1493414	0.834278894510168
1599	19	rs13483525	10444043	0	G	A	0.441	-3.257235e-03	0.008327382	454.9706	4.679874e-01	4.610146e-01	0.6959045	0.6932302	0.6944535	0.157450355172107
1601	19	UT_19_10.709331	10714324	0	A	G	0.438	-2.747362e-03	0.008356094	454.948	4.684383e-01	4.614837e-01	0.7424966	0.7396918	0.7408615	0.12930553070384
1603	19	CEL.19_12595293	13325499	0	A	G	0.444	-4.403410e-03	0.008464874	455.0296	4.644275e-01	4.576960e-01	0.6032247	0.6008603	0.60315	0.219520883892126
1605	19	rs13483540	15465855	0	G	A	0.463	1.456183e-04	0.008482512	454.8929	4.726019e-01	4.662396e-01	0.9863124	0.9897089	0.9897727	0.00598550685638924
1607	19	rs6223359	18525319	0	G	A	0.461	-3.032431e-03	0.008440251	454.9585	4.678342e-01	4.612316e-01	0.7195811	0.7169832	0.7181902	0.142920252043415
1609	19	rs6372656	21843202	0	A	C	0.459	-6.928676e-03	0.008483582	455.2285	4.682986e-01	4.618297e-01	0.4145959	0.4125479	0.4135142	0.382374997023104
1611	19	rs6309315	23586847	0	G	A	0.469	-2.302889e-03	0.008366985	454.9316	4.692199e-01	4.626177e-01	0.7832832	0.7806895	0.7815145	0.106081188184241
1613	19	rs6293693	26086372	0	T	A	0.475	-9.517439e-03	0.008247064	455.5599	4.756576e-01	4.695074e-01	0.2491998	0.2480617	0.2492733	0.603452310563956
1615	19	UT_19_29.979736	30239224	0	G	A	0.486	-9.428094e-03	0.00837589	455.5155	4.926541e-01	4.858638e-01	0.2610263	0.2644234	0.2684706	0.583315732625553
1617	19	rs13459194	32049010	0	C	A	0.49	-1.539613e-03	0.008335402	454.9095	4.742800e-01	4.675613e-01	0.8535556	0.8550936	0.8554006	0.0687681839965528
1619	19	rs6237466	32363371	0	T	A	0.49	-1.539613e-03	0.008335402	454.9095	4.742800e-01	4.675613e-01	0.8535556	0.8550936	0.8554006	0.0687681839965528
1621	19	rs3710829	38168496	0	A	G	0.497	-5.893974e-03	0.007652011	455.1902	4.733310e-01	4.680624e-01	0.441623	0.4405451	0.4412587	0.354948316363621
1623	19	rs3656289	42412737	0	A	G	0.497	-6.267378e-03	0.007793994	455.2156	4.771832e-01	4.718385e-01	0.4218186	0.4217105	0.422891	0.374874274052994
1625	19	rs3023496	48137866	0	G	A	0.491	-1.362907e-04	0.008066924	454.8929	4.715180e-01	4.661028e-01	0.9865291	0.9873149	0.987329	0.00589009968393574
1627	19	mCV23069572	52801832	0	G	A	0.452	-1.311034e-03	0.008133897	454.9053	4.744256e-01	4.679937e-01	0.872035	0.8745826	0.8750624	0.0594660838726819
1629	19	rs6304326	53438118	0	A	C	0.453	-2.258960e-03	0.007992245	454.9318	4.758465e-01	4.694596e-01	0.7776016	0.7799946	0.7808164	0.109242854472656
1631	19	rs13483682	55161641	0	C	G	0.461	4.103885e-03	0.007900616	455.0288	4.693336e-01	4.635948e-01	0.6037534	0.6019779	0.6025041	0.219140410530981
1633	19	rs6211533	56992409	0	A	C	0.473	7.720225e-03	0.007416057	455.435	4.560371e-01	4.518275e-01	0.298522	0.2977225	0.300628	0.525023657410566
1635	19	rs6191324	59321829	0	G	A	0.464	-4.536097e-03	0.007419343	455.0806	4.632505e-01	4.599012e-01	0.5413036	0.5399126	0.5412145	0.266559084575416
1637	19	UT_4_59.889271	60081646	0	C	A	0.47	-7.807036e-03	0.007381913	455.4536	4.599667e-01	4.568608e-01	0.2909056	0.2895858	0.2913529	0.536247918403371
1639	23	rs13483712	9552353	2	G	A	0.46	-1.472516e-03	0.005293914	454.9313	4.716969e-01	4.679926e-01	0.7810446	0.7813938	0.7817726	0.107324165891134
1641	23	CEL.X_8334947	10003225	0	G	A	0.463	-1.252014e-03	0.005267769	454.9209	4.711621e-01	4.674536e-01	0.8122601	0.8125067	0.8127762	0.0903048797404483
1643	23	CEL.X_9031623	10699901	2	A	G	0.46	-7.796722e-04	0.005315489	454.9035	4.706471e-01	4.668735e-01	0.8834619	0.883872	0.8840297	0.0538121750497451
1645	23	rs13483724	36008084	0	A	C	0.477	-3.316647e-03	0.006308882	455.0311	4.733588e-01	4.680918e-01	0.5993918	0.5989089	0.5993925	0.222289202730232
1647	23	gnfX.023.543	38899708	0	G	C	0.478	-3.183241e-03	0.006593614	455.009	4.752054e-01	4.690519e-01	0.6295289	0.6298128	0.6304128	0.200984327792134
1649	23	gnfX.026.801	42224689	0	T	A	0.473	-1.845995e-03	0.006687418	454.931	4.728812e-01	4.665443e-01	0.7826654	0.7823682	0.7825421	0.106423865006252
1651	23	rs13483731	42452847	0	G	A	0.475	-2.116555e-03	0.006708952	454.9427	4.729282e-01	4.665736e-01	0.7525665	0.7521495	0.7523509	0.123455117917504
1653	23	rs13483746	50423971	0	G	A	0.494	5.274450e-03	0.007202261	455.1587	4.807861e-01	4.739017e-01	0.4644113	0.4658276	0.4674799	0.333097221603704
1655	23	gnfX.035.350	50932421	0	T	A	0.499	5.254312e-03	0.007443947	455.1391	4.820908e-01	4.743388e-01	0.4807081	0.4828017	0.48461	0.318118559885779
1657	23	rs13483750	51374755	0	A	G	0.499	5.254312e-03	0.007443947	455.1391	4.820908e-01	4.743388e-01	0.4807081	0.4828017	0.48461	0.318118559885779
1659	23	CEL.X_44311522	51965594	0	A	G	0.496	1.666021e-03	0.007452785	454.9175	4.750689e-01	4.673727e-01	0.8232312	0.8242693	0.8245233	0.0844781784168289
1661	23	rs13483756	52951019	0	A	C	0.496	3.172807e-03	0.00754516	454.9794	4.790625e-01	4.712168e-01	0.6743483	0.6771916	0.6784195	0.171115732993918
1663	23	rs13483761	56215893	0	A	G	0.499	-1.698158e-03	0.007617158	454.9166	4.766525e-01	4.690788e-01	0.8237016	0.8271568	0.8279543	0.0842300904197441
1665	23	gnfX.044.260	60822990	0	A	T	0.496	-7.364468e-03	0.008041952	455.3085	4.843193e-01	4.760580e-01	0.3603679	0.3618838	0.3638687	0.443253901027452
1667	23	rs13483777	61175347	1	A	G	0.497	-5.110160e-03	0.008011017	455.0959	4.773028e-01	4.692740e-01	0.5239235	0.5238847	0.5245915	0.280732121324083
1669	23	rs13483781	62375833	0	G	A	0.496	-4.351904e-03	0.008069802	455.0379	4.767721e-01	4.685073e-01	0.5900036	0.5900348	0.5905765	0.229145338433508
1671	23	rs13483783	63644435	0	G	A	0.494	-2.870434e-03	0.008097838	454.956	4.739496e-01	4.657379e-01	0.7231813	0.722124	0.7223441	0.140752812360971
1673	23	rs13483786	64615641	0	C	A	0.494	-2.870434e-03	0.008097838	454.956	4.739496e-01	4.657379e-01	0.7231813	0.722124	0.7223441	0.140752812360971
1675	23	rs3157124	71441040	0	A	G	0.5	1.409398e-03	0.008237887	454.9079	4.725010e-01	4.645618e-01	0.864245	0.8618556	0.8621498	0.063363124344064
1677	23	rs13483825	74207541	0	G	A	0.492	2.843818e-03	0.008395599	454.951	4.725506e-01	4.642490e-01	0.7349999	0.7329848	0.7333341	0.133712720003494
1679	23	CEL.X_68179178	76622179	0	A	G	0.495	1.311660e-03	0.008570122	454.905	4.735987e-01	4.646963e-01	0.8784387	0.875786	0.8760541	0.0562885394397255
1681	23	rs13483844	78701528	0	A	G	0.495	5.949924e-03	0.008696206	455.1288	4.728524e-01	4.633533e-01	0.494262	0.4920457	0.4927263	0.306042777814962
1683	23	CEL.X_72627341	81071649	0	G	A	0.497	6.800617e-03	0.008730979	455.1983	4.732628e-01	4.636266e-01	0.4365132	0.4344059	0.4351567	0.360002618853067
1685	23	rs13483858	82200955	0	A	G	0.497	6.800617e-03	0.008730979	455.1983	4.732628e-01	4.636266e-01	0.4365132	0.4344059	0.4351567	0.360002618853067
1687	23	rs13483862	83024501	0	G	A	0.497	6.800617e-03	0.008730979	455.1983	4.732628e-01	4.636266e-01	0.4365132	0.4344059	0.4351567	0.360002618853067
1689	23	CEL.X_75125049	83574158	0	T	A	0.497	6.800617e-03	0.008730979	455.1983	4.732628e-01	4.636266e-01	0.4365132	0.4344059	0.4351567	0.360002618853067
1691	23	rs13483868	84597187	0	G	A	0.5	6.611810e-03	0.008711238	455.1828	4.737002e-01	4.641458e-01	0.4483183	0.4463321	0.4470255	0.348413533213598
1693	23	rs3725966	85498566	0	A	G	0.496	4.107332e-03	0.008695533	455.0062	4.712210e-01	4.617360e-01	0.6369449	0.6339051	0.6347964	0.195898135421258
1695	23	CEL.X_77780392	86229492	0	A	G	0.496	4.190084e-03	0.008636901	455.0122	4.713529e-01	4.621751e-01	0.6278548	0.6250711	0.6258479	0.202140781183031
1697	23	rs13483877	86948528	0	A	G	0.496	-3.055207e-03	0.008669653	454.9516	4.822609e-01	4.729302e-01	0.7247293	0.7315927	0.7339017	0.139824180283638
1699	23	rs13483884	93904871	0	A	G	0.494	-1.974833e-03	0.008628339	454.9173	4.791122e-01	4.699884e-01	0.8190856	0.8247284	0.8259705	0.0866707091491888
1701	23	gnfX.080.189	96183176	0	A	G	0.499	3.629896e-03	0.008601961	454.9793	4.811087e-01	4.721905e-01	0.6732717	0.677488	0.6791099	0.171809640087441
1703	23	rs13483894	96499053	0	G	A	0.499	3.629896e-03	0.008601961	454.9793	4.811087e-01	4.721905e-01	0.6732717	0.677488	0.6791099	0.171809640087441
1705	23	CEL.X_89752158	98348578	1	G	C	0.497	-3.447140e-03	0.008507832	454.9731	4.794763e-01	4.709996e-01	0.6855758	0.6886408	0.6898198	0.163944520886424
1707	23	CEL.X_91222960	99819380	0	G	A	0.499	-2.944607e-03	0.008493782	454.9522	4.769971e-01	4.686024e-01	0.7290226	0.7303768	0.7308823	0.137259008166039
1709	23	gnfX.084.751	100832043	0	G	A	0.496	-2.046836e-03	0.008519745	454.9211	4.764275e-01	4.679836e-01	0.8102673	0.8121009	0.8124907	0.0913716875844556
1711	23	rs13483921	103659886	0	G	A	0.481	-2.706408e-03	0.008247969	454.9451	4.784344e-01	4.704865e-01	0.7429916	0.7464706	0.7476117	0.129016096191336
1713	23	rs13483926	106088410	0	A	G	0.486	-3.447809e-03	0.008233247	454.9784	4.799659e-01	4.716708e-01	0.6756202	0.6790873	0.6804991	0.170297374172984
1715	23	CEL.X_100299803	108895446	2	T	A	0.473	2.943734e-05	0.008155544	454.8928	4.745456e-01	4.659832e-01	0.9971219	0.9950616	0.99507	0.00125174513751662
1717	23	rs13483937	110605911	0	G	C	0.478	-8.042458e-04	0.008227074	454.8973	4.758784e-01	4.668409e-01	0.9221769	0.924534	0.924698	0.0351857608068968
1719	23	rs13483941	111517912	0	G	C	0.478	-8.042458e-04	0.008227074	454.8973	4.758784e-01	4.668409e-01	0.9221769	0.924534	0.924698	0.0351857608068968
1721	23	rs6342003	112547782	0	G	A	0.473	5.762559e-04	0.008179316	454.8955	4.743962e-01	4.653302e-01	0.9438698	0.9410132	0.9411594	0.0250879093474403
1723	23	rs13483971	119804730	0	A	G	0.473	-6.057723e-05	0.008132731	454.8928	4.752177e-01	4.660638e-01	0.9940608	0.9962372	0.9962443	0.00258705192364032
1725	23	CEL.X_112904656	121573629	0	A	G	0.473	-6.057723e-05	0.008132731	454.8928	4.752177e-01	4.660638e-01	0.9940608	0.9962372	0.9962443	0.00258705192364032
1727	23	CZECH.X_116527625	126386464	0	C	A	0.473	-6.057723e-05	0.008132731	454.8928	4.752177e-01	4.660638e-01	0.9940608	0.9962372	0.9962443	0.00258705192364032
1729	23	rs6205221	130295703	0	C	G	0.473	1.302126e-03	0.00778216	454.9069	4.744471e-01	4.658517e-01	0.8672046	0.8665012	0.8665949	0.0618784271279689
1731	23	rs13483997	132113511	0	T	A	0.468	3.453361e-03	0.007732629	454.9926	4.757240e-01	4.670458e-01	0.6554179	0.6550021	0.6553292	0.183481701853445
1733	23	rs13484004	133775534	0	A	G	0.47	3.180084e-03	0.0076822	454.9784	4.759049e-01	4.672565e-01	0.6791377	0.6789932	0.6793118	0.168042160495533
1735	23	rs3702256	134949218	0	A	G	0.473	1.315221e-03	0.007634977	454.9077	4.745547e-01	4.660067e-01	0.8633216	0.8628656	0.8629591	0.0638273930591233
1737	23	CEL.X_125736335	135729173	0	T	A	0.473	1.315221e-03	0.007634977	454.9077	4.745547e-01	4.660067e-01	0.8633216	0.8628656	0.8629591	0.0638273930591233
1739	23	rs3697198	136216658	0	C	A	0.473	-1.071316e-04	0.007462022	454.8929	4.740471e-01	4.660592e-01	0.9885527	0.9890746	0.989083	0.00500017338205297
1741	23	rs13484024	138007018	0	G	A	0.473	4.492930e-03	0.007153374	455.0907	4.738857e-01	4.669076e-01	0.5303204	0.5292747	0.5297694	0.275461666419008
1743	23	CEL.X_143595976	153708524	0	G	A	0.488	9.943249e-04	0.005930894	454.9065	4.726405e-01	4.678152e-01	0.8669453	0.8684984	0.8688992	0.0620083035129305
1745	23	gnfX.141.820	161585622	0	C	A	0.499	8.547419e-04	0.005731105	454.9038	4.717513e-01	4.667305e-01	0.8815206	0.8819577	0.8820913	0.0547675343439074
1747	23	CEL.X_154048891	164079037	0	A	G	0.496	-8.058771e-04	0.005647177	454.9028	4.719423e-01	4.669561e-01	0.8865983	0.8873854	0.88756	0.0522731057699655
1749	23	CEL.X_155542834	165430168	0	A	G	0.499	1.343537e-04	0.005505551	454.8931	4.704387e-01	4.660018e-01	0.9805435	0.9803234	0.9803366	0.00853313489685347
1751	23	gnfX.146.867	166686631	0	G	A	0.496	2.484680e-04	0.005385185	454.8939	4.700543e-01	4.661355e-01	0.9632232	0.9634051	0.9634332	0.0162730656308527
