# Supplementary material for: Combinatorial multiomic analysis from a pedigree of Sox10Dom Hirschsprung mice identifies multiple high confidence candidate modifiers of Enteric Nervous System development
Source: PLoS Comput Biol. 2026 Jul 6;22(7):e1014424. doi: 10.1371/journal.pcbi.1014424 (PMC13372245; doi:10.1371/journal.pcbi.1014424)
Supplement: S10 Table — (CSV) [file pcbi.1014424.s018.csv]

	Chrom	rs	Position	n_miss	allele1	allele0	af	beta	se	logl_H1	l_remle	l_mle	p_wald	p.val_unadj	p_score	p.val
1	1	rs3683945	3197400	0	G	A	0.457	1.478303e-02	0.007999361	543.0137	3.329947e-01	3.278753e-01	0.06526796	0.07751777	0.09519311	1.18529996129803
3	1	rs6269442	3492195	0	G	A	0.457	1.478303e-02	0.007999361	543.0137	3.329947e-01	3.278753e-01	0.06526796	0.07751777	0.09519311	1.18529996129803
5	1	rs13475701	4526088	0	G	C	0.457	1.438575e-02	0.008023378	542.9064	3.316611e-01	3.264121e-01	0.07366145	0.08849552	0.1095659	1.13275973646127
7	1	rs3716083	9023832	0	A	G	0.459	2.096214e-02	0.008146381	544.477	3.136773e-01	3.082397e-01	0.01040256	0.01396429	0.01993182	1.9828597705993
9	1	rs3722996	11269352	0	C	A	0.463	2.322393e-02	0.008294103	545.0444	3.093881e-01	3.036107e-01	0.005333845	0.007382355	0.01108095	2.27295960893538
11	1	rs13475729	12882165	0	A	G	0.465	2.535154e-02	0.008401247	545.68	3.107982e-01	3.048169e-01	0.002695471	0.003652904	0.005535417	2.5693653362923
13	1	rs3671256	16278641	0	T	A	0.466	2.752972e-02	0.008373474	546.47	3.054154e-01	2.994372e-01	0.001090788	0.001541157	0.002521588	2.96225964847376
15	1	rs13475750	19473729	0	G	A	0.455	2.652908e-02	0.008361674	546.0884	3.035656e-01	2.976052e-01	0.001615845	0.002335106	0.003823404	2.79160030128001
17	1	rs6404446	20784226	0	A	C	0.46	2.952211e-02	0.008276995	547.2207	2.875918e-01	2.817127e-01	0.0004009849	0.0006847732	0.001366985	3.39687198142009
19	1	mCV23695025	22168404	0	G	A	0.46	2.540429e-02	0.008285558	545.6435	2.919740e-01	2.861853e-01	0.002302067	0.003802726	0.006828089	2.63788204069456
21	1	rs6173215	22740997	0	G	A	0.464	2.648548e-02	0.008373975	546.0193	2.995745e-01	2.937234e-01	0.001670352	0.002518251	0.004247731	2.77719199858363
23	1	mCV24784983	25227218	0	C	A	0.435	2.216241e-02	0.008429448	544.5909	3.099555e-01	3.040931e-01	0.008858522	0.01227599	0.0182701	2.05263873192662
25	1	rs6166266	25891880	0	C	A	0.435	2.159940e-02	0.00853003	544.3714	3.133936e-01	3.073683e-01	0.01168224	0.0157415	0.0226963	1.93247387585655
27	1	rs3677683	27264311	0	G	A	0.436	2.144483e-02	0.00851361	544.3355	3.130457e-01	3.069887e-01	0.01212527	0.01639859	0.0236889	1.91630858194594
29	1	rs4137502	30830773	0	A	G	0.437	2.319194e-02	0.00853071	544.8458	3.121647e-01	3.060109e-01	0.006813598	0.009216433	0.01355073	2.16662349324127
31	1	rs3707642	32511500	0	A	C	0.43	1.993459e-02	0.008447508	544.0234	3.229220e-01	3.169598e-01	0.0187186	0.02344209	0.03118873	1.72772663610065
33	1	rs3681732	34131057	0	G	A	0.431	2.045168e-02	0.008403383	544.1858	3.209924e-01	3.152175e-01	0.01533972	0.01945408	0.02625783	1.81418256760769
35	1	rs3683997	35878973	0	A	G	0.433	1.769669e-02	0.008411238	543.4829	3.271037e-01	3.215049e-01	0.03594976	0.04405261	0.05635211	1.44430400461416
37	1	rs4222295	38996207	0	A	G	0.475	2.067034e-02	0.00782405	544.8658	3.513328e-01	3.464371e-01	0.008537391	0.009012218	0.01044196	2.06867482807184
39	1	gnf01.036.770	39973796	0	A	G	0.474	2.061197e-02	0.007739238	544.9214	3.511902e-01	3.465111e-01	0.008020914	0.008468947	0.009827987	2.0957761401274
41	1	rs13475834	42464146	0	A	C	0.499	-1.358276e-02	0.008022109	542.8629	3.653800e-01	3.611287e-01	0.09113011	0.09340961	0.0988175	1.04033810550436
43	1	CEL.1_44668113	44324967	0	G	A	0.481	-1.786888e-03	0.008128454	541.478	4.005602e-01	3.960569e-01	0.8261044	0.8325112	0.8347412	0.082965064690734
45	1	rs13475847	45912374	0	G	A	0.481	-1.786888e-03	0.008128454	541.478	4.005602e-01	3.960569e-01	0.8261044	0.8325112	0.8347412	0.082965064690734
47	1	rs13475851	47481218	0	G	A	0.47	-4.214373e-03	0.008123989	541.5826	4.078884e-01	4.029818e-01	0.6041906	0.6143938	0.6207462	0.218826035765629
49	1	CEL.1_49993068	49623477	0	A	G	0.47	-4.214373e-03	0.008123989	541.5826	4.078884e-01	4.029818e-01	0.6041906	0.6143938	0.6207462	0.218826035765629
51	1	rs3724092	50240045	0	A	C	0.471	-4.359945e-03	0.008134277	541.5919	4.076503e-01	4.027898e-01	0.5922311	0.6015981	0.6075223	0.227508790118378
53	1	rs13475866	51398699	0	A	C	0.471	-7.302540e-03	0.008043776	541.8506	4.153562e-01	4.107493e-01	0.3644534	0.3741131	0.3825646	0.438357993866314
55	1	rs6322485	63257133	0	A	T	0.445	-5.299960e-03	0.007723002	541.6866	4.047685e-01	4.012880e-01	0.492912	0.4967016	0.5001254	0.307230608766873
57	1	rs6288543	68510382	0	A	T	0.456	-1.630665e-03	0.007823997	541.4766	3.982692e-01	3.944354e-01	0.8349985	0.8378137	0.8386882	0.0783143046868267
59	1	rs13475919	72973981	0	C	A	0.493	-3.050057e-04	0.007773451	541.4566	3.953883e-01	3.915516e-01	0.9687193	0.9658935	0.9661273	0.0138020476359403
61	1	rs3713616	74441562	0	G	A	0.5	-7.549036e-04	0.007737878	541.46	3.971831e-01	3.933456e-01	0.9223264	0.9255735	0.9261032	0.0351153602549578
63	1	gnf01.075.385	77904629	0	A	G	0.497	2.872646e-03	0.007935267	541.522	3.929961e-01	3.889943e-01	0.717518	0.7155929	0.7165262	0.144167199538055
65	1	rs13475939	78687714	0	A	G	0.499	3.173350e-03	0.007871176	541.5378	3.931219e-01	3.892571e-01	0.6870253	0.6852496	0.6860212	0.163027269566247
67	1	rs3723062	85981894	0	A	G	0.463	-3.897038e-03	0.008561726	541.556	4.030232e-01	3.987341e-01	0.6492112	0.6542001	0.6570956	0.187613996460963
69	1	UT_1_89.100476	87198790	0	G	C	0.462	-3.307983e-03	0.008561931	541.5276	4.020470e-01	3.977746e-01	0.6994169	0.7043632	0.7069101	0.155263878048978
71	1	rs6268443	93382587	0	G	A	0.464	3.025838e-03	0.008591297	541.5186	3.931749e-01	3.887567e-01	0.724858	0.7226641	0.7237365	0.139747063576052
73	1	CEL.1_103251925	103350336	0	A	T	0.432	4.336739e-03	0.009288632	541.5664	3.916732e-01	3.858521e-01	0.6408115	0.6379483	0.640446	0.193269703007266
75	1	CEL.1_105423103	105501703	0	A	G	0.433	4.764404e-03	0.009318037	541.5883	3.922301e-01	3.862437e-01	0.60939	0.6065563	0.6086133	0.215104676763251
77	1	rs3685919	109631744	0	A	G	0.428	3.942944e-03	0.009369083	541.5457	3.953799e-01	3.890478e-01	0.6740723	0.6713309	0.6721695	0.171293519181223
79	1	rs13476050	110611715	0	T	A	0.427	4.117346e-03	0.009382659	541.5535	3.953911e-01	3.890002e-01	0.6610032	0.6582807	0.6591221	0.179796438034816
81	1	rs3726043	111757576	0	G	A	0.427	4.680052e-03	0.009339055	541.5829	3.954791e-01	3.890317e-01	0.6165318	0.6139802	0.6147736	0.210044518081466
83	1	mCV24201027	115730203	0	A	G	0.43	6.797489e-03	0.009395418	541.7197	3.943565e-01	3.880016e-01	0.4697626	0.4674036	0.4684494	0.328121562399156
85	1	rs3674655	117350031	0	C	G	0.438	7.537428e-03	0.009380455	541.7811	3.936011e-01	3.872331e-01	0.4221044	0.4197741	0.4210107	0.374580120753053
87	1	rs3695581	118740485	0	A	G	0.438	7.537428e-03	0.009380455	541.7811	3.936011e-01	3.872331e-01	0.4221044	0.4197741	0.4210107	0.374580120753053
89	1	rs3678634	120607495	0	A	T	0.424	5.903064e-03	0.009365994	541.6566	3.910611e-01	3.846384e-01	0.5288473	0.5261291	0.5287009	0.27666970857097
91	1	rs3717360	123000666	0	G	A	0.427	6.255294e-03	0.009300215	541.6838	3.886294e-01	3.823957e-01	0.5015562	0.4993966	0.5031949	0.299680396676674
93	1	rs3694822	123845105	0	A	C	0.429	6.137487e-03	0.00926038	541.6773	3.897314e-01	3.837284e-01	0.5078252	0.5055249	0.5085096	0.294285751769908
95	1	rs6228473	126627261	0	A	G	0.427	8.774533e-03	0.009205456	541.9112	3.854792e-01	3.794572e-01	0.3410168	0.3398102	0.3437736	0.467224225208169
97	1	rs13476119	134210713	0	G	A	0.43	8.845331e-03	0.008781988	541.9634	3.843761e-01	3.790995e-01	0.3143848	0.3136033	0.3174562	0.502538459565527
99	1	rs8250053	135155923	0	T	A	0.427	8.243707e-03	0.008867494	541.8877	3.836380e-01	3.781724e-01	0.3530585	0.3525978	0.3573965	0.452153328260241
101	1	gnf01.137.841	138199952	0	G	A	0.428	5.704621e-03	0.008929447	541.6608	3.871498e-01	3.814580e-01	0.523249	0.5217889	0.5265146	0.281291592984301
103	1	rs13476141	140533792	0	G	A	0.428	3.311915e-03	0.008896513	541.5263	3.905486e-01	3.849021e-01	0.7098698	0.7069251	0.7109385	0.148821299628544
105	1	rs6382880	142521500	0	T	A	0.427	3.699309e-03	0.008773459	541.5458	3.896166e-01	3.840606e-01	0.6734876	0.6710478	0.6754184	0.171670395933796
107	1	rs13476152	144112659	0	G	A	0.429	2.702260e-03	0.008752856	541.5045	3.902842e-01	3.847782e-01	0.7576735	0.7546026	0.7595744	0.120517902146152
109	1	rs3672697	145181359	0	A	G	0.426	4.958850e-03	0.008663791	541.6195	3.854593e-01	3.801521e-01	0.5673664	0.56702	0.573686	0.24613638712788
111	1	rs13476208	162025682	0	C	A	0.435	9.785563e-03	0.00678623	542.4811	3.716090e-01	3.694405e-01	0.1500196	0.1521076	0.1572797	0.823851996839218
113	1	rs13476229	169305174	0	A	G	0.379	1.325063e-02	0.008059061	542.7709	3.610327e-01	3.568367e-01	0.1008496	0.104824	0.1127131	0.996325819991
115	1	rs8245216	171241019	0	A	G	0.379	1.230173e-02	0.008152532	542.5723	3.671419e-01	3.624621e-01	0.1320287	0.1350568	0.142379	0.879331652909213
117	1	rs3707910	172490621	1	A	G	0.377	1.420369e-02	0.008133162	542.9528	3.645924e-01	3.598308e-01	0.08143913	0.08356085	0.08912158	1.08916687447462
119	1	rs3700831	176015516	0	G	A	0.376	1.517178e-02	0.008138243	543.1789	3.716806e-01	3.668842e-01	0.06294972	0.06338802	0.06650264	1.20100619729123
121	1	rs6157620	183561853	0	A	G	0.365	1.268163e-02	0.007775001	542.7703	3.705939e-01	3.664160e-01	0.1035879	0.1049127	0.109617	0.984690971136467
123	1	mCV22849619	186884747	0	G	A	0.361	5.419787e-03	0.007727395	541.699	3.815883e-01	3.773712e-01	0.4834402	0.4853961	0.4933288	0.315657239091227
125	1	rs3667164	188687652	0	G	C	0.362	1.429734e-02	0.007304047	543.3609	3.749660e-01	3.710258e-01	0.05092433	0.05092878	0.05313843	1.2930746762054
127	1	rs13476300	190298622	0	C	G	0.367	1.305367e-02	0.006970701	543.1997	3.754976e-01	3.720817e-01	0.06177841	0.06181012	0.06418328	1.20916327339152
129	1	rs13476313	194161590	0	A	T	0.368	1.050634e-02	0.006651679	542.6942	3.750655e-01	3.718521e-01	0.1149379	0.1155107	0.1191252	0.939536742009556
131	1	mCV24145570	195308492	0	A	G	0.376	1.310600e-02	0.006522704	543.4645	3.760328e-01	3.730458e-01	0.04511524	0.04502714	0.04689913	1.34567672796941
133	2	rs3674936	20371737	0	G	A	0.471	-8.959283e-04	0.005995153	541.4667	3.946110e-01	3.933425e-01	0.8812731	0.881863	0.8822364	0.0548894860901354
135	2	rs13476439	38111118	0	A	G	0.492	4.020485e-03	0.007650105	541.595	3.937148e-01	3.890253e-01	0.5994676	0.597482	0.5982719	0.222234284660987
137	2	rs13476454	41284152	0	G	A	0.489	4.919554e-03	0.007718128	541.6605	3.927984e-01	3.878478e-01	0.5241935	0.5221064	0.5232234	0.280508368608103
139	2	rs13476467	44401773	3	A	C	0.489	4.251866e-03	0.007930218	541.601	3.925316e-01	3.872674e-01	0.5921183	0.5897468	0.5912043	0.227591516411323
141	2	rs13476472	45693226	0	G	A	0.488	2.706350e-03	0.008046889	541.5136	3.933798e-01	3.877471e-01	0.7367877	0.7335752	0.7353293	0.132657632901755
143	2	rs6265423	47164611	1	G	C	0.488	2.833695e-03	0.008062359	541.5189	3.930761e-01	3.873657e-01	0.725402	0.7221553	0.7241188	0.139421251364123
145	2	CEL.2_50605053	50645061	0	A	G	0.483	6.095644e-03	0.008192653	541.7346	3.899768e-01	3.842300e-01	0.4572498	0.4551085	0.4575308	0.339846475810901
147	2	rs3725341	51465695	0	G	A	0.485	4.440643e-03	0.008230569	541.6029	3.905334e-01	3.848211e-01	0.5897932	0.5873001	0.590165	0.229300238938343
149	2	rs13476503	53183609	0	A	G	0.482	4.011299e-03	0.008238519	541.5755	3.890780e-01	3.835089e-01	0.6265742	0.6244183	0.6287105	0.203027491721016
151	2	rs3718711	56535815	0	A	G	0.44	-1.072275e-02	0.008005175	542.3492	3.792217e-01	3.751013e-01	0.1811054	0.1812769	0.1851182	0.742068600181586
153	2	rs3672719	58189569	0	G	C	0.453	-6.172666e-03	0.007748489	541.7709	3.821598e-01	3.784154e-01	0.4260955	0.4271748	0.4330017	0.37049305236488
155	2	rs13476553	66967900	0	A	G	0.467	-2.377584e-03	0.008255495	541.4982	3.925376e-01	3.877212e-01	0.7734819	0.7705942	0.7726326	0.111549844630541
157	2	rs4136610	70151530	0	G	A	0.464	-1.517553e-02	0.008691723	542.9803	3.999475e-01	3.945367e-01	0.08151157	0.08077237	0.08201355	1.08878074180577
159	2	rs3664661	71598563	0	G	A	0.464	-1.507536e-02	0.008743621	542.9428	3.995735e-01	3.940298e-01	0.08538049	0.08459812	0.08583621	1.06864135710193
161	2	CEL.2_73370728	73476561	0	A	C	0.464	-1.373756e-02	0.008885008	542.653	3.982806e-01	3.923053e-01	0.1227853	0.1217465	0.1229681	0.910853624326988
163	2	gnf02.076.311	77655002	1	T	A	0.466	-4.344532e-03	0.009258717	541.5675	3.943062e-01	3.880554e-01	0.6391322	0.6362419	0.6374507	0.194409301791076
165	2	CEL.2_79237503	79343443	0	G	A	0.466	-2.901120e-03	0.009332838	541.5054	3.953739e-01	3.888566e-01	0.756061	0.7525249	0.7536427	0.121443163632836
167	2	rs3722345	80615687	1	A	G	0.465	-2.237855e-03	0.009334775	541.4856	3.959279e-01	3.893813e-01	0.8106486	0.8067789	0.807781	0.0911673629936434
169	2	rs3667007	82106117	0	G	A	0.466	6.739286e-04	0.009468664	541.4576	3.999463e-01	3.931172e-01	0.943291	0.9500681	0.9505773	0.0253543091730487
171	2	rs8273639	84772334	0	A	C	0.459	-4.281248e-03	0.009529682	541.5587	3.927408e-01	3.858996e-01	0.6534692	0.6497834	0.6523424	0.184774877226926
173	2	rs3689658	85678723	0	G	A	0.459	-4.281248e-03	0.009529682	541.5587	3.927408e-01	3.858996e-01	0.6534692	0.6497834	0.6523424	0.184774877226926
175	2	rs13476621	87353090	0	A	G	0.458	-5.778435e-03	0.009529034	541.642	3.919651e-01	3.851938e-01	0.5445592	0.5415411	0.5438964	0.263954900415506
177	2	rs13476639	92826810	1	A	G	0.464	-7.913060e-03	0.009405259	541.8122	3.896930e-01	3.832748e-01	0.4006111	0.3983878	0.4009872	0.397277021587715
179	2	rs6316774	96893883	1	G	A	0.463	-5.263169e-03	0.009235402	541.6201	3.923949e-01	3.861992e-01	0.5690421	0.5662459	0.5681596	0.244855601581524
181	2	rs13476666	101323040	0	A	C	0.46	7.714092e-04	0.009216899	541.4585	3.993655e-01	3.933294e-01	0.9333368	0.9394103	0.9400244	0.029961610286649
183	2	rs13476689	107465137	0	A	T	0.45	-2.102929e-03	0.009003854	541.4839	3.949185e-01	3.894048e-01	0.815436	0.8121825	0.8131904	0.0886101191578086
185	2	rs4138562	114379883	0	A	G	0.454	-2.397985e-03	0.009003804	541.4923	3.950860e-01	3.890808e-01	0.7901094	0.7866412	0.7877516	0.102312771333759
187	2	rs8279354	119166741	0	A	C	0.453	-3.411926e-03	0.008817025	541.5321	3.930585e-01	3.871096e-01	0.6989649	0.6957099	0.6976934	0.155544632722211
189	2	rs3658927	120944865	1	A	G	0.45	-1.502711e-03	0.00879312	541.4711	3.960298e-01	3.900540e-01	0.8643837	0.8606159	0.861404	0.0632934313616795
191	2	rs3723643	122318583	0	A	T	0.451	-2.006798e-03	0.00882266	541.4826	3.955122e-01	3.894630e-01	0.8201719	0.81655	0.8175389	0.0860951142048311
193	2	rs6228179	123467289	0	A	T	0.451	-2.006798e-03	0.00882266	541.4826	3.955122e-01	3.894630e-01	0.8201719	0.81655	0.8175389	0.0860951142048311
195	2	rs6401493	125297773	0	A	G	0.473	-5.925475e-03	0.008609001	541.694	3.960237e-01	3.905517e-01	0.4916331	0.4899171	0.4904791	0.308358885217184
197	2	rs3661596	130144815	1	A	G	0.474	-6.607743e-03	0.008525494	541.7572	3.973018e-01	3.918979e-01	0.4387214	0.4373727	0.4379461	0.35781118101507
199	2	rs3665528	131013908	0	G	A	0.474	-6.594519e-03	0.008524771	541.7561	3.972510e-01	3.918488e-01	0.4395988	0.4382364	0.4388088	0.356943501767404
201	2	rs4223511	131993535	0	G	A	0.477	-3.781623e-03	0.008396291	541.5578	3.961953e-01	3.911154e-01	0.6526491	0.6511956	0.651514	0.185320256541211
203	2	CEL.2_168586738	168523620	0	A	G	0.379	9.757272e-03	0.006455046	542.6006	3.936248e-01	3.903873e-01	0.1313588	0.1302172	0.131449	0.88154082761013
205	2	rs3726974	169841980	0	C	A	0.379	1.122604e-02	0.00645687	542.9683	3.967243e-01	3.934514e-01	0.08279956	0.08197206	0.08319998	1.08197197106632
207	2	rs13476917	171389029	0	G	A	0.375	8.433857e-03	0.006496157	542.3005	3.882669e-01	3.850816e-01	0.1948682	0.1936502	0.1952557	0.710259026409916
209	2	rs6187766	179522759	0	A	G	0.397	3.906114e-03	0.00632967	541.6468	3.887959e-01	3.858285e-01	0.5374795	0.5364118	0.5384189	0.269638095517775
211	2	rs3679483	180126255	1	A	G	0.398	4.232317e-03	0.006305824	541.6816	3.883157e-01	3.853636e-01	0.5024599	0.5014506	0.5035532	0.298898592422174
213	3	rs13476950	3785418	0	A	G	0.381	6.534243e-03	0.007899589	541.7966	3.831230e-01	3.788183e-01	0.4085924	0.4089047	0.4141293	0.388709715698576
215	3	rs13476953	4362510	1	G	A	0.381	6.669810e-03	0.007892367	541.8116	3.830658e-01	3.787723e-01	0.3985153	0.398789	0.403901	0.399555000295427
217	3	rs13476957	5629121	0	C	A	0.381	6.534243e-03	0.007899589	541.7966	3.831230e-01	3.788183e-01	0.4085924	0.4089047	0.4141293	0.388709715698576
219	3	rs6248752	12100965	0	G	C	0.38	7.287434e-03	0.008027381	541.8637	3.793411e-01	3.746498e-01	0.364468	0.3663037	0.3738288	0.438340596381657
221	3	rs13476985	14887895	0	A	G	0.379	7.651106e-03	0.008080444	541.901	3.803549e-01	3.756910e-01	0.3442251	0.3452876	0.3515964	0.463157465228513
223	3	rs3659988	16450289	0	G	A	0.383	6.366383e-03	0.008049472	541.7655	3.808415e-01	3.763592e-01	0.4294235	0.4311717	0.4387827	0.367114192687235
225	3	rs13477019	23824919	0	A	T	0.362	1.050058e-02	0.008857101	542.1586	3.837627e-01	3.792636e-01	0.2364363	0.2357369	0.2388653	0.626285845559642
227	3	rs3715834	26639540	0	G	A	0.361	1.037554e-02	0.008875437	542.1398	3.848635e-01	3.803200e-01	0.2430282	0.2421103	0.2449426	0.614343329719341
229	3	rs3660588	30328765	0	G	A	0.362	1.345699e-02	0.009359835	542.4908	3.856587e-01	3.807085e-01	0.1512177	0.1501872	0.1523607	0.8203973717817
231	3	rs13477043	31480577	0	A	G	0.359	1.563542e-02	0.009722057	542.7522	3.918697e-01	3.861979e-01	0.1084978	0.1073347	0.1087453	0.964579067875792
233	3	gnf03.030.222	33313826	0	G	A	0.357	1.504282e-02	0.009850389	542.6251	3.922723e-01	3.865668e-01	0.1274455	0.1261701	0.1275766	0.894675494519319
235	3	rs6246699	36309107	0	G	A	0.357	1.086200e-02	0.009931303	542.0566	3.951007e-01	3.893263e-01	0.2746778	0.2729539	0.2739935	0.561176439695214
237	3	rs6274061	38889885	1	A	G	0.354	1.316424e-02	0.009993347	542.3258	3.970767e-01	3.913979e-01	0.1884219	0.1871022	0.1882242	0.724868621201291
239	3	rs6324747	40032479	0	G	A	0.363	1.064810e-02	0.01001782	542.0236	3.920538e-01	3.863977e-01	0.2884021	0.2865209	0.2879385	0.540001581625661
241	3	rs13477083	43525953	1	G	A	0.362	5.820138e-03	0.01003544	541.6257	3.925702e-01	3.869422e-01	0.5622389	0.559752	0.5612944	0.250079109865358
243	3	CEL.3_45598106	45597095	0	A	G	0.362	5.548938e-03	0.0100405	541.6102	3.925710e-01	3.869337e-01	0.5807792	0.5782335	0.5798308	0.235988945832379
245	3	rs13477097	48327701	0	A	G	0.361	5.524282e-03	0.009710456	541.6191	3.925160e-01	3.875170e-01	0.5697134	0.5675054	0.5688137	0.244343565557156
247	3	rs6335414	53017859	0	G	A	0.412	3.975835e-03	0.008281872	541.5719	3.923220e-01	3.886488e-01	0.6314193	0.6297052	0.6306538	0.199682147569872
249	3	rs4223969	55049340	0	C	A	0.394	4.154334e-03	0.008390183	541.5792	3.910826e-01	3.872989e-01	0.6207463	0.6190461	0.6205787	0.207085860407103
251	3	rs13477138	59876710	0	A	C	0.395	5.976275e-03	0.0088061	541.6876	3.914783e-01	3.870309e-01	0.4977145	0.4958179	0.4971888	0.303019706697695
253	3	rs13477143	60940733	0	G	A	0.394	6.362100e-03	0.008802642	541.7186	3.918132e-01	3.873380e-01	0.4702173	0.4683251	0.4695646	0.327701396571516
255	3	rs13477154	63639938	0	A	G	0.387	-3.646119e-04	0.008810655	541.4564	3.968342e-01	3.923955e-01	0.9670092	0.9689317	0.9690137	0.0145693940760189
257	3	rs13477178	69744854	0	C	A	0.387	-6.170012e-03	0.009167575	541.6807	4.015092e-01	3.964546e-01	0.5012836	0.5022621	0.503399	0.299916503537775
259	3	rs6198234	70015850	0	G	A	0.387	-6.170012e-03	0.009167575	541.6807	4.015092e-01	3.964546e-01	0.5012836	0.5022621	0.503399	0.299916503537775
261	3	rs13477217	78699856	0	G	A	0.388	-5.188670e-03	0.009124931	541.6161	4.008415e-01	3.958301e-01	0.5698997	0.5710627	0.5720483	0.244201571642381
263	3	rs13477218	79927965	0	G	A	0.391	-5.867401e-03	0.009121973	541.6613	4.011738e-01	3.961237e-01	0.5204181	0.5213453	0.5223926	0.283647607203795
265	3	rs13477224	81360226	0	G	A	0.4	-4.022846e-03	0.009159618	541.5509	4.003232e-01	3.953225e-01	0.6607364	0.6624327	0.6633278	0.179971767228775
267	3	rs13477233	83479331	0	A	G	0.418	-8.836633e-03	0.008832469	541.9508	4.067435e-01	4.019310e-01	0.3176311	0.3196433	0.3222285	0.498076981379903
269	3	rs3719390	85418436	0	C	A	0.414	-9.883675e-03	0.008906455	542.0673	4.058399e-01	4.009999e-01	0.2677243	0.2687174	0.2708211	0.572312208279044
271	3	rs6376008	86661247	0	A	G	0.413	-9.193353e-03	0.008879137	541.9885	4.046492e-01	3.998287e-01	0.3010551	0.3019022	0.3037819	0.521354011263354
273	3	rs13477251	88854680	0	A	G	0.428	-9.050997e-05	0.00862814	541.4557	3.963450e-01	3.921635e-01	0.991635	0.993235	0.9932501	0.00364815310367745
275	3	rs3726226	99031461	0	G	A	0.482	8.331444e-03	0.008402834	541.9494	3.953456e-01	3.903902e-01	0.3219832	0.3203599	0.3212279	0.492166787737824
277	3	rs3162061	100719693	0	A	G	0.482	8.331444e-03	0.008402834	541.9494	3.953456e-01	3.903902e-01	0.3219832	0.3203599	0.3212279	0.492166787737824
279	3	rs4138887	102689164	0	T	A	0.484	4.640132e-03	0.00847333	541.6072	3.936537e-01	3.883458e-01	0.5842326	0.58196	0.5829667	0.233414213187364
281	3	rs13477309	105470404	0	A	G	0.493	3.139589e-03	0.008617612	541.5233	3.943265e-01	3.886305e-01	0.7157919	0.7129233	0.7140437	0.145213220454546
283	3	rs3702359	107129193	0	C	A	0.493	3.139589e-03	0.008617612	541.5233	3.943265e-01	3.886305e-01	0.7157919	0.7129233	0.7140437	0.145213220454546
285	3	rs13477321	109192406	0	A	G	0.479	1.508330e-03	0.008658071	541.4717	3.952473e-01	3.896110e-01	0.8617797	0.8578043	0.8589101	0.0646037403263449
287	3	rs3676545	110256311	0	G	A	0.481	3.003260e-03	0.008560842	541.5184	3.941370e-01	3.886323e-01	0.7258957	0.7230715	0.7242197	0.13912577622627
289	3	rs3698700	112233831	0	A	T	0.48	6.916341e-03	0.008420351	541.7953	3.925901e-01	3.872047e-01	0.4118715	0.4098012	0.4110492	0.385238258592161
291	3	gnf03.119.970	116542909	0	A	G	0.484	4.727972e-03	0.008559203	541.6046	4.040400e-01	3.988110e-01	0.5809647	0.58518	0.5876192	0.235850254977919
293	3	rs3708412	117654238	0	A	G	0.491	8.845613e-03	0.00854466	541.9722	4.169845e-01	4.115163e-01	0.301133	0.3094251	0.3165989	0.521241649227874
295	3	CEL.3_120379605	120019881	0	G	A	0.482	3.429728e-04	0.008438019	541.4563	3.980731e-01	3.925306e-01	0.9675964	0.9715352	0.9717011	0.0143057561256223
297	3	rs13477385	125111194	0	A	C	0.471	-8.070510e-03	0.008269361	541.9347	3.913238e-01	3.857546e-01	0.3296227	0.3276741	0.3292393	0.481982887553589
299	3	rs3671119	126413661	0	A	G	0.472	-8.219948e-03	0.008289204	541.9501	3.908784e-01	3.852509e-01	0.3219145	0.3199863	0.321669	0.492259460940477
301	3	rs3670168	128292534	0	C	A	0.473	-9.588672e-03	0.008249094	542.1344	3.914953e-01	3.859236e-01	0.2457054	0.2439682	0.2454583	0.609585298691139
303	3	rs13477404	130369996	0	A	G	0.473	-4.673571e-03	0.00821531	541.6193	3.931335e-01	3.875746e-01	0.5697235	0.5672991	0.5685785	0.244335866360707
305	3	rs13477408	131638868	0	G	A	0.476	-6.202174e-03	0.008175181	541.7456	3.937635e-01	3.882419e-01	0.4484619	0.4463611	0.4473567	0.348274447430628
307	3	rs3676039	136217610	0	G	A	0.432	-8.823273e-03	0.007518786	542.1468	3.900833e-01	3.858538e-01	0.24123	0.2397226	0.241222	0.617568683164252
309	3	rs6407142	143057878	0	G	A	0.409	-1.309283e-02	0.00738381	543.0262	4.020905e-01	3.978815e-01	0.0768888	0.07633967	0.07766752	1.1141369170574
311	3	rs3657112	148365541	0	G	A	0.403	-9.201393e-03	0.007380332	542.2356	3.898294e-01	3.852993e-01	0.2131527	0.2116869	0.2132667	0.671309161784503
313	3	rs13477487	150155110	0	C	A	0.401	-1.014000e-02	0.007391685	542.3994	3.894723e-01	3.848100e-01	0.1708196	0.1694834	0.1710904	0.767462299434605
315	3	rs13477494	151564320	0	G	A	0.404	-8.379924e-03	0.007182901	542.1382	3.877894e-01	3.834462e-01	0.2439826	0.2426434	0.2446244	0.612641144945855
317	3	rs13477506	154839655	0	A	G	0.392	-4.889597e-03	0.006907292	541.7068	3.873555e-01	3.840229e-01	0.4793881	0.4785241	0.4811992	0.319312750795646
319	3	CEL.3_159340478	158710906	0	C	A	0.474	-4.526942e-03	0.006179128	541.7133	4.101997e-01	4.085387e-01	0.4641805	0.4728363	0.4816761	0.333313107999615
321	4	rs3695715	3722677	0	A	G	0.378	-8.886080e-03	0.007510081	542.1585	3.922180e-01	3.877602e-01	0.2373593	0.2357783	0.2370297	0.624593747473931
323	4	gnf04.002.008	5086429	0	A	C	0.378	-8.886080e-03	0.007510081	542.1585	3.922180e-01	3.877602e-01	0.2373593	0.2357783	0.2370297	0.624593747473931
325	4	gnf04.002.599	5679248	0	A	G	0.378	-8.886080e-03	0.007510081	542.1585	3.922180e-01	3.877602e-01	0.2373593	0.2357783	0.2370297	0.624593747473931
327	4	rs3660863	7200288	0	G	A	0.376	-8.878610e-03	0.007558202	542.1484	3.922104e-01	3.877066e-01	0.2407492	0.2391547	0.2404085	0.618435147344291
329	4	UT_4_10.84692	10899088	0	G	A	0.43	-1.004644e-02	0.007866238	542.2719	3.840961e-01	3.791243e-01	0.2022178	0.2013538	0.2042414	0.694180618767095
331	4	rs13477568	13837845	0	G	A	0.429	-9.115933e-03	0.008062826	542.096	3.851045e-01	3.798470e-01	0.2588327	0.2577828	0.260892	0.586980857321569
333	4	rs6287606	18118213	0	G	A	0.427	-1.204354e-02	0.008232857	542.5287	3.890359e-01	3.834898e-01	0.1442171	0.142931	0.1446545	0.840983241729334
335	4	CEL.4_19508304	19581203	0	A	T	0.428	-1.144942e-02	0.008230558	542.4261	3.882803e-01	3.827846e-01	0.1649005	0.1635757	0.1654582	0.782778027515507
337	4	rs13477596	20739673	0	G	A	0.422	-6.349018e-03	0.008339677	541.7473	3.890097e-01	3.837048e-01	0.4468833	0.4450448	0.4476888	0.349805874593082
339	4	gnf04.019.134	22379371	5	A	C	0.425	-5.623540e-03	0.008303679	541.6868	3.903763e-01	3.852246e-01	0.4986121	0.496566	0.4986988	0.302237186523243
341	4	rs3701432	29263236	0	A	C	0.438	6.768847e-04	0.008454796	541.4584	3.984348e-01	3.932427e-01	0.9362264	0.9412568	0.9418071	0.0286191166665251
343	4	rs3663744	30984140	0	G	A	0.438	6.341871e-04	0.008435957	541.458	3.982460e-01	3.931626e-01	0.9401082	0.9449811	0.9454894	0.026822159210209
345	4	rs3674908	32209744	0	G	A	0.453	2.007963e-03	0.008554019	541.4817	4.004419e-01	3.953821e-01	0.8145202	0.819494	0.8209616	0.0890981407725964
347	4	rs13477643	34982748	0	G	A	0.458	3.425378e-03	0.00876243	541.5309	4.005002e-01	3.950100e-01	0.6960477	0.6980517	0.6988697	0.157360997261644
349	4	rs3684104	38322919	0	A	G	0.455	4.573516e-03	0.008874896	541.5854	4.037001e-01	3.977107e-01	0.6065794	0.6105021	0.6124289	0.217112342819026
351	4	rs13477662	39790898	0	A	G	0.455	4.573516e-03	0.008874896	541.5854	4.037001e-01	3.977107e-01	0.6065794	0.6105021	0.6124289	0.217112342819026
353	4	CEL.4_40541402	40449984	0	A	G	0.454	4.467913e-03	0.008906747	541.5787	4.033095e-01	3.973144e-01	0.6161765	0.6198249	0.6215679	0.210294869009895
355	4	rs3698283	43184798	0	G	A	0.456	3.423864e-03	0.00888837	541.5281	4.016608e-01	3.957104e-01	0.7002697	0.7034524	0.7046098	0.154734664752235
357	4	rs13477681	46175356	0	A	G	0.457	1.358974e-03	0.008775334	541.4669	3.993788e-01	3.936211e-01	0.8770002	0.8804693	0.88099	0.0570003075930399
359	4	rs3676423	51790364	0	C	A	0.474	4.625211e-03	0.008673466	541.5947	4.033541e-01	3.981896e-01	0.5941223	0.5978773	0.6000163	0.226124146352166
361	4	rs3677770	54719483	0	C	A	0.471	-3.562650e-04	0.008656564	541.4566	3.969270e-01	3.917222e-01	0.9671906	0.9645222	0.9646419	0.0144879329785168
363	4	rs6239799	56497184	0	A	G	0.473	2.011586e-03	0.00846822	541.483	3.990970e-01	3.942978e-01	0.8123441	0.814988	0.8156986	0.0902599694336642
365	4	rs3712541	59835330	0	G	A	0.486	3.619251e-03	0.008332828	541.5488	3.999471e-01	3.955516e-01	0.6642566	0.6659821	0.6669754	0.177664121781305
367	4	rs3690581	62707257	0	G	A	0.485	3.430187e-03	0.008315713	541.5396	3.997832e-01	3.954175e-01	0.6801773	0.681956	0.6829189	0.167377866154023
369	4	rs3711477	86231740	0	G	A	0.489	-2.756957e-04	0.007759143	541.4562	3.957447e-01	3.924086e-01	0.9716718	0.9734725	0.9735699	0.012480401244748
371	4	rs6209043	89939631	0	C	G	0.482	3.492269e-03	0.007702381	541.5592	3.943280e-01	3.906435e-01	0.6504829	0.649049	0.649438	0.186764115756128
373	4	rs13477838	91121265	0	G	A	0.475	-3.296911e-03	0.008090349	541.5397	3.941569e-01	3.893753e-01	0.68383	0.6817347	0.6824628	0.165051850382563
375	4	rs3659791	95947911	0	T	A	0.48	-6.843667e-03	0.008044616	541.8197	3.925116e-01	3.877968e-01	0.3953899	0.3935148	0.3946242	0.402974428675079
377	4	rs13477873	101430244	0	G	A	0.488	-4.934722e-03	0.008387426	541.6305	3.926744e-01	3.873080e-01	0.5566002	0.5542603	0.5556293	0.254456641949369
379	4	rs6315002	103049359	0	A	G	0.499	1.427569e-03	0.008412991	541.4706	3.961590e-01	3.906071e-01	0.8653347	0.862508	0.8629731	0.0628158806876445
381	4	rs13477883	103962063	0	A	C	0.499	-1.083043e-03	0.008445012	541.4634	3.988814e-01	3.932860e-01	0.8980124	0.9011793	0.9015686	0.0467176664347057
383	4	rs6324470	105978113	0	C	A	0.499	-1.222759e-03	0.008536673	541.4655	3.987405e-01	3.931049e-01	0.8861692	0.888414	0.8886898	0.0524833485297454
385	4	rs6226080	108710855	0	A	G	0.495	4.291266e-03	0.008726113	541.577	3.983064e-01	3.923196e-01	0.6231246	0.6222827	0.6225779	0.205425103129181
387	4	rs3709486	111622689	0	A	G	0.498	2.932210e-03	0.008745049	541.5123	3.975255e-01	3.915918e-01	0.7375587	0.7363538	0.7365525	0.132203409828982
389	4	rs6381371	116036044	1	A	G	0.499	7.734908e-03	0.008826816	541.8387	4.020962e-01	3.960433e-01	0.3813459	0.3814512	0.3824904	0.41868091852123
391	4	rs3692563	118392047	0	A	G	0.499	-2.377054e-03	0.008650155	541.4929	3.992506e-01	3.933918e-01	0.7835994	0.7847542	0.7850653	0.105905905215317
393	4	rs3675629	121058843	0	A	C	0.497	-3.214432e-04	0.008530484	541.4565	3.977773e-01	3.918634e-01	0.9699585	0.9677875	0.9678494	0.0132468467714441
395	4	rs13477952	122951885	0	G	A	0.495	6.112604e-05	0.008518684	541.4557	3.980174e-01	3.921358e-01	0.9942781	0.9967315	0.9967398	0.00249212626353948
397	4	rs13477959	124195952	0	A	G	0.497	-1.498981e-03	0.008467416	541.4717	3.970257e-01	3.912311e-01	0.8595666	0.8576322	0.8578433	0.0657204681427968
399	4	rs13477965	126712106	0	G	A	0.471	2.925042e-03	0.008042357	541.523	3.930580e-01	3.879101e-01	0.7162529	0.7135192	0.7150678	0.144933606628117
401	4	gnf04.123.367	128030098	0	C	A	0.473	5.629757e-04	0.008101092	541.4584	3.962517e-01	3.910045e-01	0.9446281	0.9403648	0.9408801	0.0247391395412082
403	4	rs6355837	129713374	0	A	C	0.458	5.566213e-03	0.0080155	541.6986	3.925714e-01	3.876928e-01	0.4877776	0.4857396	0.4868915	0.311778147482237
405	4	UT_4_132.137715	133251960	0	A	C	0.493	7.953976e-03	0.007482498	542.021	3.847847e-01	3.808421e-01	0.2883588	0.2876098	0.2905929	0.54006679045345
407	4	rs13478002	136674649	0	G	A	0.488	1.019746e-02	0.007523058	542.3767	3.884414e-01	3.843932e-01	0.1759542	0.1747043	0.1763803	0.754600362161815
409	4	rs3688566	141570137	0	A	G	0.466	-4.736127e-05	0.007438114	541.4556	3.965826e-01	3.921259e-01	0.9949225	0.9990304	0.9990407	0.0022107475288576
411	4	rs3719891	142505281	0	A	G	0.467	1.822181e-03	0.007415098	541.4866	3.934934e-01	3.891340e-01	0.8059984	0.8034641	0.8046191	0.0936658203188061
413	4	rs6230717	147899754	0	C	G	0.449	3.124949e-03	0.007181085	541.5514	3.921275e-01	3.880675e-01	0.6636563	0.6617296	0.6629991	0.178056778551558
415	4	rs13478089	154430058	0	G	A	0.427	6.684986e-03	0.006782169	541.9423	3.864507e-01	3.832660e-01	0.3248352	0.3238784	0.3261684	0.48833691558402
417	4	rs13478068	155218171	1	A	G	0.428	8.172880e-03	0.006660065	542.2102	3.872531e-01	3.842683e-01	0.220422	0.2192871	0.2210464	0.656745061354841
419	4	rs6279100	156183777	0	A	G	0.394	5.428808e-03	0.006513833	541.804	3.889567e-01	3.868783e-01	0.4050548	0.4038683	0.4052033	0.392486216964034
421	5	rs13478094	4304152	0	G	A	0.48	-7.857530e-04	0.007066292	541.4617	3.964898e-01	3.926505e-01	0.9115104	0.9124597	0.9125908	0.0402383718396741
423	5	rs3664617	4468200	0	A	G	0.48	-7.857530e-04	0.007066292	541.4617	3.964898e-01	3.926505e-01	0.9115104	0.9124597	0.9125908	0.0402383718396741
425	5	rs3714258	12371156	0	G	A	0.481	3.058486e-03	0.007369765	541.5425	3.952237e-01	3.907820e-01	0.6783404	0.676828	0.677176	0.168552316836527
427	5	rs3687916	14324113	0	G	A	0.485	7.489206e-04	0.007470264	541.4608	3.964830e-01	3.918289e-01	0.9201886	0.91924	0.9193091	0.0361231514100204
429	5	rs13478133	21614245	0	A	G	0.477	1.714439e-03	0.007834221	541.4803	3.952780e-01	3.900493e-01	0.8268761	0.8241385	0.8248014	0.0825595607225585
431	5	rs6349956	24871638	0	A	G	0.479	1.368751e-03	0.007876807	541.4714	3.957530e-01	3.904601e-01	0.8621261	0.8593124	0.8598462	0.0644292068796147
433	5	rs13478154	27114401	0	A	G	0.473	2.501508e-03	0.008004744	541.5054	3.951734e-01	3.898548e-01	0.7548059	0.7524446	0.7530639	0.122164713796681
435	5	rs3696671	27709523	0	A	G	0.47	4.301190e-03	0.007978431	541.6022	3.950855e-01	3.898811e-01	0.5900883	0.5881815	0.5887512	0.229082996267309
437	5	rs3680434	28763026	0	A	C	0.488	-1.772206e-04	0.008505284	541.4559	3.970895e-01	3.918784e-01	0.9833855	0.980508	0.980583	0.00727619966230423
439	5	rs13469943	31077915	0	A	G	0.499	-1.311403e-03	0.008812179	541.4658	3.996441e-01	3.940072e-01	0.881766	0.8865274	0.8873389	0.0546466511402953
441	5	rs3700706	32664422	0	A	C	0.492	2.461355e-03	0.008827005	541.4956	3.950401e-01	3.893204e-01	0.7804955	0.7774595	0.7783883	0.10762959654878
443	5	rs13459085	34908776	0	A	C	0.491	4.694217e-03	0.008801647	541.5994	3.944452e-01	3.888191e-01	0.5940711	0.5917814	0.5926286	0.226161574396266
445	5	rs3673363	35518973	0	C	G	0.491	4.694217e-03	0.008801647	541.5994	3.944452e-01	3.888191e-01	0.5940711	0.5917814	0.5926286	0.226161574396266
447	5	rs6341620	37101560	0	G	A	0.492	8.696142e-04	0.008969938	541.4609	3.958131e-01	3.905334e-01	0.922812	0.918531	0.9192918	0.0348867666651422
449	5	rs6215373	44303618	0	A	G	0.495	7.733270e-04	0.00945556	541.4582	3.995533e-01	3.937244e-01	0.9348545	0.9434412	0.9445458	0.0292559771106589
451	5	rs13478223	45356296	0	A	C	0.495	-2.009831e-03	0.009480727	541.4794	3.938208e-01	3.879470e-01	0.8322118	0.8275671	0.829961	0.079766130602006
453	5	rs3659933	46079471	0	A	C	0.495	-2.009831e-03	0.009480727	541.4794	3.938208e-01	3.879470e-01	0.8322118	0.8275671	0.829961	0.079766130602006
455	5	CEL.5_45872918	47247757	0	C	G	0.495	-2.009831e-03	0.009480727	541.4794	3.938208e-01	3.879470e-01	0.8322118	0.8275671	0.829961	0.079766130602006
457	5	rs6192958	49346495	0	G	A	0.495	-4.974041e-03	0.00960915	541.5906	3.872647e-01	3.813589e-01	0.6049719	0.6034094	0.6094728	0.218264797179528
459	5	rs3664008	53657080	0	A	G	0.48	1.726691e-02	0.009126975	543.2044	3.597110e-01	3.547426e-01	0.05916522	0.0614611	0.06667153	1.22793351626429
461	5	mCV23125912	55224059	0	G	A	0.462	2.044875e-02	0.009342499	543.7766	3.499926e-01	3.440780e-01	0.0291359	0.03120164	0.03555837	1.5355715621286
463	5	CEL.5_56167948	57532726	0	A	G	0.465	2.226328e-02	0.009372173	544.1721	3.431884e-01	3.372440e-01	0.01795334	0.01976065	0.02344427	1.74585474437629
465	5	rs6354160	61506436	0	A	G	0.46	2.284576e-02	0.009382998	544.3011	3.404040e-01	3.341616e-01	0.01529545	0.01705265	0.02058237	1.81543774132448
467	5	rs6187409	62802059	0	A	G	0.46	2.284576e-02	0.009382998	544.3011	3.404040e-01	3.341616e-01	0.01529545	0.01705265	0.02058237	1.81543774132448
469	5	mCV23386455	64189655	0	A	G	0.46	2.244407e-02	0.009374055	544.199	3.393179e-01	3.329780e-01	0.01706992	0.01916166	0.0232192	1.76776851424789
471	5	rs4225248	66662116	0	A	G	0.453	1.853561e-02	0.009481171	543.2721	3.442911e-01	3.381957e-01	0.05121533	0.05664819	0.0658785	1.29060002461212
473	5	rs13478309	67147119	0	G	A	0.453	1.853561e-02	0.009481171	543.2721	3.442911e-01	3.381957e-01	0.05121533	0.05664819	0.0658785	1.29060002461212
475	5	gnf05.061.650	67348023	0	G	A	0.454	1.755145e-02	0.009395805	543.1081	3.446812e-01	3.386731e-01	0.06242373	0.06907711	0.08001403	1.20465028453292
477	5	rs6340166	72797039	0	G	A	0.472	1.906336e-02	0.009357583	543.4026	3.371960e-01	3.308431e-01	0.04222561	0.0484624	0.0586192	1.37442406780265
479	5	rs6161105	74395262	0	A	G	0.47	1.968057e-02	0.00933992	543.5313	3.342313e-01	3.278477e-01	0.03566904	0.04160062	0.05125654	1.44770857914814
481	5	mCV22996021	76331955	0	T	A	0.467	1.576326e-02	0.009336019	542.7669	3.395898e-01	3.331337e-01	0.09203469	0.1053635	0.1254654	1.03604844617705
483	5	rs3721607	82505407	0	A	G	0.475	1.926816e-02	0.009416098	543.4287	3.386873e-01	3.318242e-01	0.0413194	0.04697794	0.05650084	1.38384599350723
485	5	rs3667334	83042043	0	A	C	0.475	1.926816e-02	0.009416098	543.4287	3.386873e-01	3.318242e-01	0.0413194	0.04697794	0.05650084	1.38384599350723
487	5	rs13459087	87092080	0	A	G	0.462	1.655471e-02	0.00941305	542.8993	3.420264e-01	3.351205e-01	0.07932241	0.08928348	0.1051141	1.10060409938603
489	5	CEL.5_87173557	88395818	0	A	G	0.462	1.655471e-02	0.00941305	542.8993	3.420264e-01	3.351205e-01	0.07932241	0.08928348	0.1051141	1.10060409938603
491	5	gnf05.084.686	89552608	0	A	G	0.458	1.787759e-02	0.009374025	543.1616	3.401126e-01	3.333267e-01	0.05715167	0.06472469	0.07708963	1.24297107478422
493	5	rs3673049	89687694	0	G	C	0.458	1.787759e-02	0.009374025	543.1616	3.401126e-01	3.333267e-01	0.05715167	0.06472469	0.07708963	1.24297107478422
495	5	rs13478388	90859947	0	A	G	0.457	1.573578e-02	0.009087737	542.8551	3.427859e-01	3.363139e-01	0.0840549	0.09432272	0.110436	1.07543696418843
497	5	rs6232866	92110917	0	A	G	0.458	1.475345e-02	0.009019623	542.7035	3.449876e-01	3.386202e-01	0.1026147	0.114151	0.1320344	0.988790420202905
499	5	rs13478402	96190650	0	G	A	0.46	1.442801e-02	0.008906528	542.6792	3.453102e-01	3.390260e-01	0.1059607	0.1177393	0.1359207	0.97485518131919
501	5	CEL.5_93945748	96638827	0	G	A	0.436	1.909599e-02	0.008428865	543.9315	3.462148e-01	3.409381e-01	0.02396327	0.02606614	0.03025571	1.62045391891812
503	5	rs3661241	97837356	0	T	A	0.422	1.553911e-02	0.008376902	543.1147	3.529092e-01	3.480004e-01	0.06426418	0.06851737	0.07610702	1.19203102961092
505	5	rs3705458	99300806	0	G	C	0.387	1.122437e-02	0.00836035	542.3228	3.618028e-01	3.573866e-01	0.1801013	0.1878688	0.2007195	0.744483152362094
507	5	rs13478451	108654761	0	A	G	0.407	4.180661e-03	0.007893468	541.5929	3.813568e-01	3.766053e-01	0.5966312	0.6003691	0.612431	0.224294039553339
509	5	gnf05.106.197	112073661	0	A	G	0.405	6.216573e-03	0.007881245	541.7588	3.761665e-01	3.714996e-01	0.4306641	0.4361656	0.4487681	0.365861329355857
511	5	rs13478473	114210988	0	A	G	0.407	5.199920e-03	0.007848234	541.6688	3.776914e-01	3.729378e-01	0.507959	0.5138288	0.5277212	0.294171340456925
513	5	rs13478483	117955607	0	G	A	0.409	8.381926e-03	0.007576906	542.0549	3.723872e-01	3.679340e-01	0.2692229	0.2736202	0.2834363	0.569888001949361
515	5	CEL.5_117374791	119888129	0	C	A	0.415	1.298715e-02	0.007319864	543.0083	3.678500e-01	3.636973e-01	0.07671439	0.07803284	0.08220563	1.1151231639334
517	5	rs3671202	124809848	0	A	G	0.494	8.042777e-03	0.00665576	542.1832	3.805916e-01	3.772148e-01	0.2275435	0.2277209	0.2314492	0.642935566022021
519	5	rs13478518	127784605	0	A	G	0.498	6.104636e-03	0.006611155	541.8815	3.842381e-01	3.810018e-01	0.356312	0.356063	0.3594354	0.448169551081418
521	5	rs13478546	136533611	0	A	G	0.467	-5.512992e-03	0.006491438	541.818	3.915954e-01	3.885589e-01	0.3961911	0.3946335	0.3955979	0.40209528463872
523	5	rs4225536	138457140	0	G	A	0.468	-4.568654e-03	0.006454065	541.7075	3.914745e-01	3.884565e-01	0.4793984	0.477866	0.478806	0.319303419764882
525	5	rs3656197	141782216	0	A	G	0.407	-5.309062e-03	0.006203409	541.8234	3.934369e-01	3.910838e-01	0.3925567	0.3911258	0.3918133	0.406097605877493
527	5	rs3718776	149590652	0	A	G	0.462	-5.785020e-03	0.005838101	541.9483	3.915993e-01	3.902369e-01	0.3222739	0.3208752	0.321753	0.491774865275635
529	6	rs3661828	3466870	0	A	G	0.474	2.783165e-03	0.007089102	541.533	3.963293e-01	3.921914e-01	0.6948063	0.6940392	0.6942552	0.158136252339459
531	6	rs13478602	3847192	0	A	C	0.474	2.783165e-03	0.007089102	541.533	3.963293e-01	3.921914e-01	0.6948063	0.6940392	0.6942552	0.158136252339459
533	6	rs6172481	4658029	0	C	A	0.479	-6.791719e-04	0.007191038	541.46	3.967536e-01	3.924110e-01	0.924797	0.9254489	0.9255215	0.0339535877530866
535	6	rs3699833	6435777	0	G	A	0.479	-3.725433e-03	0.007255762	541.5868	3.991693e-01	3.949049e-01	0.6078973	0.6084855	0.6091955	0.216169785547464
537	6	rs3678711	14289843	0	G	A	0.465	-4.388151e-03	0.008043138	541.6051	3.971626e-01	3.920395e-01	0.5856326	0.5845366	0.5848767	0.23237475570984
539	6	rs13478641	16061004	0	A	G	0.46	-2.768058e-03	0.00794543	541.5168	3.964634e-01	3.914668e-01	0.7277183	0.7264933	0.7267114	0.138036703697363
541	6	rs3655269	17972617	0	A	G	0.456	-7.209365e-03	0.007999101	541.8611	4.012719e-01	3.962272e-01	0.3679357	0.3678572	0.3689418	0.434228071476281
543	6	rs13478656	21943927	0	A	G	0.463	-1.059044e-03	0.008500677	541.4636	3.968110e-01	3.915899e-01	0.9009101	0.8994179	0.8995393	0.0453185442283433
545	6	rs3671709	25814202	0	A	G	0.466	-2.244517e-03	0.008868248	541.4879	3.973962e-01	3.918726e-01	0.800312	0.7994586	0.7995904	0.0967406711796247
547	6	rs13478677	27951180	0	G	A	0.476	-3.328727e-03	0.008958319	541.5254	3.967021e-01	3.909740e-01	0.7103845	0.7087165	0.7090146	0.148506523071105
549	6	gnf06.026.418	29410952	0	A	G	0.475	-5.371293e-03	0.009019347	541.6336	3.980757e-01	3.922693e-01	0.5517946	0.5507404	0.5511277	0.258222553950486
551	6	rs13478697	32850650	0	G	A	0.47	-1.275324e-02	0.009078441	542.4373	4.074280e-01	4.015782e-01	0.1607898	0.1611599	0.1630375	0.793741504991914
553	6	rs13478705	34507506	0	A	G	0.468	-1.109974e-02	0.009048946	542.2081	4.014108e-01	3.956077e-01	0.2206148	0.2199061	0.2210933	0.656365356162691
555	6	rs13478719	38545339	0	A	G	0.47	-9.748494e-03	0.009014033	542.0408	4.007065e-01	3.950619e-01	0.2800748	0.2793522	0.2803953	0.552725965483064
557	6	gnf06.037.785	40799296	0	A	G	0.474	-6.610099e-03	0.00903733	541.724	3.982546e-01	3.925439e-01	0.4649101	0.4638029	0.4643333	0.332631018827408
559	6	rs13478727	43826812	0	C	A	0.475	8.132015e-04	0.009150795	541.4594	3.982252e-01	3.925700e-01	0.9292281	0.9308957	0.9310094	0.0318776655416051
561	6	rs13478745	49042801	1	A	G	0.482	1.643353e-03	0.009269401	541.4712	3.983325e-01	3.925550e-01	0.8593636	0.8598641	0.8599813	0.0658230456415646
563	6	rs13478753	51197310	0	G	A	0.475	1.203208e-03	0.009296188	541.464	3.977033e-01	3.921392e-01	0.8970762	0.8968609	0.8969213	0.0471706652792434
565	6	rs13478761	53751688	0	A	G	0.48	3.440253e-03	0.009391301	541.5228	3.983525e-01	3.927280e-01	0.7142995	0.7140761	0.7143023	0.146119653875621
567	6	CEL.6_57082524	57110044	0	A	G	0.488	2.105771e-03	0.009312109	541.4813	3.980038e-01	3.921156e-01	0.8212031	0.8207049	0.820815	0.0855494198587366
569	6	rs13478780	59523352	0	C	G	0.483	4.725834e-03	0.009317563	541.5842	3.992025e-01	3.933489e-01	0.6122706	0.6120809	0.6124666	0.213056594009173
571	6	rs13478783	60591378	0	G	A	0.482	6.030803e-03	0.009308397	541.6649	4.007766e-01	3.949238e-01	0.5173942	0.5177159	0.5184498	0.286178444042578
573	6	rs6378343	63823083	0	C	A	0.485	1.175385e-03	0.009090794	541.4641	3.976142e-01	3.919135e-01	0.897184	0.8963869	0.8964557	0.0471184800441192
575	6	rs13478801	65107801	0	G	A	0.486	3.270402e-03	0.00906991	541.5206	3.985654e-01	3.929606e-01	0.7185883	0.7186125	0.7188619	0.143519858223499
577	6	mhcCD8b4	71328252	0	G	A	0.482	4.966305e-03	0.00903766	541.6056	4.008230e-01	3.952970e-01	0.5829321	0.5839684	0.5847871	0.234382028967696
579	6	rs3672029	75395671	0	A	C	0.481	4.800986e-03	0.008974198	541.5977	4.006749e-01	3.952340e-01	0.5929357	0.5939884	0.5947919	0.226992400479381
581	6	rs3699367	76439562	0	C	A	0.483	5.297555e-03	0.008918486	541.6308	4.010716e-01	3.958260e-01	0.5528186	0.5538983	0.554866	0.25741735322165
583	6	CEL.6_86289708	85961013	0	A	T	0.489	-3.701105e-03	0.008810427	541.5448	3.932614e-01	3.892051e-01	0.6746299	0.672778	0.6735626	0.170934414529497
585	6	rs13478882	89665032	0	G	A	0.484	-7.822211e-04	0.008881427	541.4597	3.953685e-01	3.913719e-01	0.929858	0.9279077	0.9281268	0.0315833681396513
587	6	rs6285738	93535974	0	A	G	0.484	-3.502109e-03	0.008987713	541.5323	3.942885e-01	3.903329e-01	0.6969796	0.6953934	0.6958307	0.156779933146017
589	6	rs4138572	98413525	0	G	A	0.477	-5.417221e-04	0.009173783	541.4576	3.956054e-01	3.914560e-01	0.9529381	0.9504254	0.9506563	0.0209353089120669
591	6	rs3718735	101122513	0	G	A	0.474	7.920270e-04	0.009172188	541.4591	3.970475e-01	3.927991e-01	0.9312266	0.9332737	0.9334825	0.0309446271226389
593	6	rs6208251	104888938	0	A	G	0.467	-4.598652e-04	0.009353252	541.457	3.968564e-01	3.917244e-01	0.960809	0.9585441	0.9586514	0.0173629375035364
595	6	rs13478952	106305503	0	A	G	0.467	-4.598652e-04	0.009353252	541.457	3.968564e-01	3.917244e-01	0.960809	0.9585441	0.9586514	0.0173629375035364
597	6	rs3670475	109952189	0	C	A	0.462	-3.515870e-03	0.009434247	541.5262	3.949338e-01	3.893852e-01	0.7095724	0.7071029	0.7078554	0.149003285454819
599	6	rs13478971	111299793	0	C	G	0.458	-2.221042e-03	0.00944109	541.4841	3.958598e-01	3.903272e-01	0.8141218	0.8116007	0.8121036	0.0893106158592532
601	6	rs6401637	116090323	0	G	A	0.459	1.104622e-03	0.0093951	541.4621	3.987863e-01	3.932692e-01	0.9064585	0.9098691	0.9102749	0.0426520742309848
603	6	mCV23042866	116756728	0	C	A	0.46	3.491676e-03	0.009415757	541.5221	4.021635e-01	3.966416e-01	0.7109398	0.7154638	0.7172226	0.148167172314812
605	6	rs3695724	120007150	0	T	A	0.458	3.933831e-03	0.009581835	541.5366	4.036760e-01	3.978634e-01	0.6816013	0.6874251	0.6898874	0.166469589922272
607	6	rs13479006	121299359	0	G	A	0.458	1.350192e-03	0.009434464	541.465	3.996177e-01	3.940168e-01	0.8862665	0.8912853	0.8921325	0.0524356662887122
609	6	gnf06.122.747	124056494	0	A	G	0.46	-1.254960e-02	0.009230612	542.3826	3.868180e-01	3.805688e-01	0.174663	0.17334	0.1756738	0.757799084700524
611	6	rs13479014	125048587	0	G	A	0.459	-1.150206e-02	0.009264951	542.2287	3.864003e-01	3.800307e-01	0.215096	0.2136993	0.2164243	0.667367665828623
613	6	rs6389420	127044118	0	G	A	0.451	-1.034219e-02	0.009228529	542.0833	3.820635e-01	3.755858e-01	0.2630356	0.2625329	0.2675117	0.579985468859108
615	6	rs3681620	128004531	1	G	A	0.458	-1.096172e-02	0.009297009	542.1503	3.815037e-01	3.746500e-01	0.2390104	0.2385199	0.2435276	0.6215832012931
617	6	CEL.6_130920075	130238158	0	C	A	0.46	-1.260694e-02	0.009362285	542.3632	3.828607e-01	3.758216e-01	0.1788114	0.177903	0.1814989	0.747604796506164
619	6	rs3722480	131308308	0	A	G	0.46	-1.260694e-02	0.009362285	542.3632	3.828607e-01	3.758216e-01	0.1788114	0.177903	0.1814989	0.747604796506164
621	6	rs6339546	133967733	0	G	A	0.46	-1.249979e-02	0.00931697	542.3567	3.831123e-01	3.760695e-01	0.1804112	0.1794585	0.1830039	0.743736504780709
623	6	rs13479053	134251233	0	G	A	0.459	-1.171243e-02	0.009284841	542.252	3.826805e-01	3.756485e-01	0.2078111	0.2069451	0.2110194	0.682331258800008
625	6	rs3023102	135382937	0	A	G	0.456	-1.079506e-02	0.009182027	542.1476	3.832853e-01	3.764698e-01	0.2403597	0.2394262	0.2436421	0.619138346714157
627	6	rs13479063	136390263	0	A	C	0.459	-1.287793e-02	0.009106268	542.4567	3.834696e-01	3.769217e-01	0.1580136	0.1570835	0.1601094	0.801305532344509
629	6	rs3672808	139857209	0	A	G	0.449	-1.372244e-02	0.008333494	542.8111	3.828884e-01	3.778223e-01	0.1003401	0.09966308	0.1018808	0.998525470485599
631	6	rs3658783	144315226	0	G	A	0.458	-1.045317e-02	0.007278683	542.4856	3.819532e-01	3.787045e-01	0.1516731	0.1512219	0.1537801	0.819091436731262
633	6	rs3711088	148311946	0	G	C	0.463	-6.135571e-03	0.006658491	541.8806	3.861412e-01	3.835374e-01	0.3573111	0.3565716	0.358885	0.446953492071083
635	6	gnf06.149.306	149265814	0	C	A	0.464	-3.961431e-03	0.006665602	541.6327	3.882336e-01	3.856467e-01	0.5526098	0.5518393	0.5539984	0.257581417558878
637	7	rs3700068	4235946	0	G	A	0.454	-5.031280e-04	0.007001536	541.4584	3.957304e-01	3.916092e-01	0.9427462	0.9410357	0.9411691	0.0256052094631614
639	7	rs3714915	4366830	0	C	A	0.454	-5.031280e-04	0.007001536	541.4584	3.957304e-01	3.916092e-01	0.9427462	0.9410357	0.9411691	0.0256052094631614
641	7	rs6384973	5085202	0	G	C	0.454	6.062025e-04	0.007056759	541.4591	3.971984e-01	3.928486e-01	0.9315819	0.9338809	0.9341162	0.0307789581005238
643	7	rs3658362	13076810	0	C	A	0.475	-4.427764e-03	0.007433135	541.6346	3.942477e-01	3.890076e-01	0.5516951	0.5496128	0.5504028	0.258300873306011
645	7	rs13479139	16561932	0	G	A	0.477	-5.365938e-03	0.007508844	541.7128	3.947737e-01	3.893393e-01	0.4752246	0.4732541	0.4740092	0.323101086192413
647	7	rs6361142	17649315	0	G	A	0.481	-5.987373e-03	0.007480275	541.778	3.949499e-01	3.894744e-01	0.4238976	0.4220005	0.4227879	0.37273904228931
649	7	gnf07.013.809	19403006	0	G	A	0.481	-5.987373e-03	0.007480275	541.778	3.949499e-01	3.894744e-01	0.4238976	0.4220005	0.4227879	0.37273904228931
651	7	rs13479153	24937916	0	A	G	0.486	-2.875642e-03	0.007522752	541.5286	3.980173e-01	3.932337e-01	0.7024531	0.7025209	0.702821	0.15338266657042
653	7	CEL.7_17114061	28155257	0	A	G	0.481	-4.685940e-03	0.007389163	541.6572	3.970446e-01	3.930683e-01	0.5263027	0.5254566	0.5259159	0.278764401990905
655	7	rs4226499	28832210	0	G	A	0.483	-5.028059e-03	0.007412098	541.6862	3.974129e-01	3.934328e-01	0.4979003	0.4971085	0.4976385	0.302857612048892
657	7	rs3719256	44538647	0	A	G	0.463	-1.027164e-02	0.008154698	542.2308	4.163195e-01	4.119618e-01	0.2084809	0.2130818	0.2183702	0.680933726803257
659	7	rs8255275	46167009	0	G	A	0.464	-4.254469e-03	0.008338193	541.584	4.013868e-01	3.965803e-01	0.6101395	0.612339	0.6136782	0.21457085817966
661	7	rs8260975	46427408	0	A	C	0.462	-2.973696e-03	0.008360055	541.5179	3.997880e-01	3.949497e-01	0.7222332	0.7242745	0.7251043	0.141322551570514
663	7	CEL.7_36725559	49282547	0	C	G	0.458	1.151951e-03	0.008401862	541.4654	3.966378e-01	3.913386e-01	0.8910091	0.8891089	0.8892991	0.0501178604304611
665	7	rs13479251	52404953	0	G	A	0.449	-1.753134e-03	0.00889284	541.475	3.984468e-01	3.925171e-01	0.8438089	0.8441029	0.8442222	0.073755898247211
667	7	rs3718641	53706896	0	A	G	0.448	-3.833721e-03	0.008917602	541.5477	3.994843e-01	3.935673e-01	0.6674747	0.6677976	0.6681762	0.175565191174815
669	7	rs3663313	56132740	0	G	C	0.444	-3.619427e-03	0.009110071	541.5344	3.992634e-01	3.930988e-01	0.6913388	0.6914148	0.6917019	0.160309068529059
671	7	rs13479277	58709343	0	C	G	0.466	-2.119235e-03	0.008996725	541.4833	3.987911e-01	3.926447e-01	0.8138863	0.8142037	0.8143547	0.0894362618572082
673	7	mCV23423763	60967058	0	A	C	0.464	-4.364323e-03	0.00913862	541.5688	4.009085e-01	3.945356e-01	0.6331935	0.6342648	0.6348756	0.198463552003967
675	7	rs3679779	64400284	0	A	G	0.465	-4.151426e-03	0.00913423	541.5582	4.006749e-01	3.942709e-01	0.649699	0.6506715	0.651212	0.18728780168902
677	7	rs3714908	64512834	0	G	A	0.464	-3.776940e-03	0.009131897	541.5405	4.003672e-01	3.939512e-01	0.6793691	0.6802836	0.6807405	0.16789421019586
679	7	rs6160140	66281288	0	G	A	0.46	-2.161822e-03	0.00894733	541.4848	3.985972e-01	3.924007e-01	0.8091897	0.8090911	0.80922	0.0919496539062167
681	7	rs3705155	68522719	0	C	A	0.468	-3.987914e-03	0.008766929	541.5593	3.983700e-01	3.925754e-01	0.6494183	0.6488173	0.6490929	0.187475477525478
683	7	rs13479319	69796495	0	A	C	0.465	-4.392353e-03	0.008581526	541.5861	3.999238e-01	3.941878e-01	0.6090205	0.6094356	0.6099672	0.215368088504996
685	7	rs13479324	70843941	0	A	G	0.467	4.847923e-03	0.0086572	541.6101	4.028486e-01	3.969753e-01	0.5757723	0.5783628	0.5797835	0.239749232557139
687	7	rs3676254	72686265	0	G	A	0.467	4.847923e-03	0.0086572	541.6101	4.028486e-01	3.969753e-01	0.5757723	0.5783628	0.5797835	0.239749232557139
689	7	rs13479338	74058985	0	G	A	0.464	3.352587e-03	0.008410981	541.5345	3.993720e-01	3.940771e-01	0.6903835	0.6912635	0.6917508	0.160909596702728
691	7	rs13479347	76287673	0	C	A	0.486	1.062505e-02	0.007970648	542.3454	3.991159e-01	3.942927e-01	0.183213	0.1822123	0.1833833	0.737043713921671
693	7	rs13479375	84269003	0	A	G	0.491	8.249423e-03	0.007910709	542.0016	3.948747e-01	3.904060e-01	0.2976043	0.2960336	0.2969514	0.526360798083212
695	7	rs4226783	92932955	0	G	C	0.493	1.029069e-02	0.007834714	542.32	3.979075e-01	3.932465e-01	0.1897062	0.1885699	0.1896964	0.721918475216836
697	7	rs13479414	95502908	0	G	A	0.499	1.105435e-02	0.007935357	542.4285	3.958050e-01	3.910508e-01	0.1643064	0.1630436	0.1642165	0.784345519763047
699	7	rs3699086	96102709	0	C	A	0.495	1.029427e-02	0.007900647	542.3074	3.941776e-01	3.894775e-01	0.1932665	0.1918347	0.1930095	0.713843418221785
701	7	rs3713052	101769676	0	C	A	0.437	-3.819107e-04	0.007978255	541.4569	3.964521e-01	3.916996e-01	0.9618424	0.9595548	0.9596752	0.0168960822422893
703	7	rs3673653	107076436	0	G	A	0.454	-3.155648e-03	0.007906258	541.5363	3.955707e-01	3.902037e-01	0.6899885	0.6879966	0.6884684	0.161158147564429
705	7	rs6386601	107602853	0	A	C	0.454	-3.155648e-03	0.007906258	541.5363	3.955707e-01	3.902037e-01	0.6899885	0.6879966	0.6884684	0.161158147564429
707	7	rs13479461	111948552	0	A	C	0.454	-5.014968e-03	0.007895921	541.659	3.942470e-01	3.889994e-01	0.5256704	0.5236131	0.524412	0.279286477002095
709	7	rs6194926	114366061	0	A	G	0.449	-4.371385e-03	0.007926154	541.6091	3.950738e-01	3.898519e-01	0.5815607	0.5796315	0.5802149	0.235404949380481
711	7	rs13479477	117238480	0	A	C	0.449	1.731452e-03	0.007716595	541.4797	3.994725e-01	3.947081e-01	0.8225653	0.8262118	0.8272092	0.0848296151968688
713	7	rs3709679	120128031	0	A	C	0.471	-4.969638e-04	0.007230497	541.4582	3.956477e-01	3.914514e-01	0.9452344	0.9429702	0.9431815	0.0244604814341642
715	7	CEL.7_115892950	128414875	0	A	G	0.497	3.336757e-03	0.006781217	541.5775	3.927067e-01	3.897736e-01	0.6229226	0.6214909	0.6220797	0.205565912379606
717	7	rs13479522	129035693	0	A	G	0.5	-1.984940e-03	0.006803751	541.4987	3.932255e-01	3.902493e-01	0.7706211	0.769241	0.7697293	0.113159103955104
719	7	rs3716088	132998156	0	C	A	0.442	9.996674e-03	0.006154518	542.776	3.871314e-01	3.853665e-01	0.1050301	0.1041567	0.1056148	0.978686221019851
721	7	rs3663988	139319168	0	A	G	0.436	5.583297e-03	0.005756375	541.924	3.822305e-01	3.810387e-01	0.3326116	0.3331484	0.3363507	0.478062608609762
723	8	rs13479619	15279371	0	G	A	0.366	1.756261e-02	0.007657517	544.0086	3.499015e-01	3.458446e-01	0.02228805	0.02384413	0.02725149	1.65192792664249
725	8	rs3657963	16536622	0	C	A	0.363	1.677121e-02	0.007800193	543.6996	3.519736e-01	3.475812e-01	0.03209025	0.03413378	0.03847564	1.49362689950788
727	8	gnf08.014.711	17579118	1	G	A	0.363	1.778099e-02	0.007956684	543.8848	3.521756e-01	3.476304e-01	0.02593567	0.02751456	0.03111738	1.58610252833188
729	8	mCV24845756	20923450	0	A	C	0.368	2.017726e-02	0.008030491	544.5338	3.506943e-01	3.457812e-01	0.01234101	0.01309399	0.01517006	1.90864929577466
731	8	rs4140004	22532754	0	G	A	0.379	1.148164e-02	0.008316763	542.365	3.581136e-01	3.525753e-01	0.168119	0.1774703	0.1936368	0.774383201915313
733	8	rs3661760	23447294	0	C	A	0.38	1.109329e-02	0.008352891	542.2949	3.584478e-01	3.528285e-01	0.1848392	0.1951228	0.2127442	0.733205919813241
735	8	rs13479656	25532421	0	A	G	0.386	1.268430e-02	0.008381974	542.5532	3.568149e-01	3.512699e-01	0.130924	0.1384494	0.1519167	0.882980734563314
737	8	CEL.8_25963079	27175290	0	T	A	0.392	1.111003e-02	0.008375862	542.2968	3.599083e-01	3.543187e-01	0.1853825	0.1946247	0.2109966	0.731931265402671
739	8	rs13479673	29234307	0	G	A	0.4	1.652262e-02	0.008587091	543.2489	3.540079e-01	3.485060e-01	0.05498237	0.05824999	0.06503039	1.25977654394438
741	8	rs4227096	31261495	0	A	C	0.4	1.585859e-02	0.008695694	543.0636	3.546850e-01	3.491506e-01	0.06886977	0.07292324	0.08101555	1.16197136739798
743	8	rs3706948	31865138	0	G	A	0.4	1.787211e-02	0.008688856	543.5065	3.523692e-01	3.469710e-01	0.04028351	0.04284078	0.04834078	1.39487269533743
745	8	CEL.8_33812776	34853346	0	A	G	0.414	2.013499e-02	0.008393569	544.2624	3.521718e-01	3.471002e-01	0.01686057	0.01782257	0.02042732	1.7731277474058
747	8	rs3665028	36194351	0	A	G	0.412	2.244618e-02	0.008436201	544.9264	3.546047e-01	3.495377e-01	0.008082311	0.008421888	0.009736546	2.09246444231391
749	8	rs3667738	38492075	0	T	A	0.43	2.152303e-02	0.008421543	544.6606	3.562677e-01	3.514066e-01	0.01093147	0.01134797	0.01292913	1.96132143274733
751	8	rs13479716	39709256	0	T	A	0.43	2.152303e-02	0.008421543	544.6606	3.562677e-01	3.514066e-01	0.01093147	0.01134797	0.01292913	1.96132143274733
753	8	rs3703811	40656172	0	G	A	0.43	2.152303e-02	0.008421543	544.6606	3.562677e-01	3.514066e-01	0.01093147	0.01134797	0.01292913	1.96132143274733
755	8	rs3707439	58950210	0	G	A	0.368	4.253037e-03	0.009441468	541.5586	3.930241e-01	3.877072e-01	0.6525976	0.6500446	0.6514588	0.185354527711296
757	8	rs3672639	61221786	0	G	A	0.367	3.944868e-03	0.009467343	541.5438	3.938059e-01	3.884101e-01	0.677114	0.6745415	0.6756686	0.16933820664285
759	8	rs13479793	61982261	0	A	G	0.37	2.314549e-03	0.009593183	541.4854	3.965123e-01	3.907594e-01	0.8094579	0.8073096	0.8076457	0.0918057340300035
761	8	rs6372901	64125194	2	A	G	0.364	5.434433e-03	0.009770519	541.6114	3.971182e-01	3.910659e-01	0.5783513	0.5767613	0.5771609	0.237808283887309
763	8	rs13479807	65617851	0	A	G	0.363	4.846648e-03	0.009831626	541.5781	3.972711e-01	3.910571e-01	0.6222827	0.6206736	0.621027	0.206012272611824
765	8	rs13479811	67053305	0	A	G	0.362	3.948214e-03	0.009875133	541.5365	3.969791e-01	3.907785e-01	0.6894873	0.687659	0.6880016	0.161473728894537
767	8	rs3656875	68196791	0	A	G	0.362	-5.113711e-04	0.009768217	541.4569	3.983867e-01	3.923746e-01	0.9582731	0.9600909	0.9601568	0.0185107029041727
769	8	rs3699406	69962170	0	G	A	0.361	-9.069960e-04	0.009739301	541.4598	3.985895e-01	3.926206e-01	0.9258446	0.927701	0.9278294	0.0334619021151561
771	8	rs3667475	71464208	0	G	A	0.372	-6.059181e-03	0.009498953	541.6552	4.048594e-01	3.990477e-01	0.5238836	0.527565	0.5298388	0.28076519678203
773	8	rs13479830	72979249	0	G	A	0.374	-6.981559e-03	0.009465854	541.7223	4.065193e-01	4.008555e-01	0.461179	0.4652385	0.4681364	0.336130476728082
775	8	rs4227253	75127056	0	A	G	0.392	-1.153122e-02	0.009228436	542.2228	4.135602e-01	4.084864e-01	0.2121337	0.215457	0.2194575	0.673390333079629
777	8	rs3698093	78025334	0	A	G	0.446	-1.075279e-02	0.008850532	542.1826	4.119267e-01	4.065742e-01	0.2250425	0.2278881	0.2314074	0.647735456233124
779	8	rs4227276	80985464	0	A	G	0.422	-5.856863e-03	0.008593325	541.6891	3.967829e-01	3.913398e-01	0.4958752	0.4943734	0.4948666	0.304627611354942
781	8	rs13479863	82939762	0	C	A	0.424	-5.698571e-03	0.008508589	541.6814	3.959527e-01	3.905352e-01	0.5033719	0.5016319	0.5021819	0.298111031965172
783	8	rs13479871	85066319	0	G	A	0.424	-5.698571e-03	0.008508589	541.6814	3.959527e-01	3.905352e-01	0.5033719	0.5016319	0.5021819	0.298111031965172
785	8	rs6257357	85547561	0	A	G	0.424	-5.698571e-03	0.008508589	541.6814	3.959527e-01	3.905352e-01	0.5033719	0.5016319	0.5021819	0.298111031965172
787	8	rs13479882	87103241	0	G	A	0.423	-5.269602e-03	0.008480149	541.65	3.960930e-01	3.907292e-01	0.5346546	0.5329746	0.5334629	0.271926692291252
789	8	rs4137596	94689597	0	A	G	0.419	-1.262292e-03	0.008433263	541.4668	3.977654e-01	3.922334e-01	0.8810854	0.8810211	0.8810942	0.0549819951619973
791	8	rs6287320	97392824	0	A	G	0.421	3.010713e-03	0.008434845	541.5188	3.995829e-01	3.936586e-01	0.7213093	0.7221954	0.7225738	0.141878468319231
793	8	rs3706149	101419945	0	C	A	0.423	-9.679296e-05	0.008446608	541.4557	3.981284e-01	3.921049e-01	0.9908621	0.9907582	0.9907634	0.00398678282683748
795	8	rs3669235	102050268	1	A	G	0.421	9.583748e-04	0.008518443	541.462	3.981258e-01	3.921540e-01	0.9104735	0.910383	0.9104355	0.0407326901450138
797	8	rs13479956	102332497	0	G	A	0.42	1.568841e-03	0.008522218	541.4725	3.984857e-01	3.924036e-01	0.8540287	0.854224	0.8543254	0.0685275344138111
799	8	rs3705275	103336314	0	A	G	0.419	1.879607e-03	0.008476327	541.4803	3.980452e-01	3.922579e-01	0.8246128	0.8243668	0.8244774	0.0837499281737292
801	8	gnf08.108.032	106806405	0	A	G	0.427	2.521950e-03	0.008032132	541.5051	3.973960e-01	3.922733e-01	0.7536826	0.7531673	0.7533319	0.122811511013488
803	8	rs3662808	109412322	0	A	G	0.43	-2.585681e-03	0.007485	541.5151	3.974605e-01	3.933582e-01	0.7299221	0.7301477	0.7304579	0.136723486928023
805	8	rs6237645	110017519	3	A	G	0.43	-3.406985e-03	0.007490053	541.5584	3.988223e-01	3.948924e-01	0.6494281	0.6502496	0.6509705	0.187468923885382
807	8	rs13479995	113712788	0	C	A	0.41	-2.287717e-04	0.007100685	541.4561	3.956286e-01	3.921747e-01	0.9743126	0.974684	0.9747029	0.0113016810331776
809	8	gnf08.118.027	116807905	0	G	A	0.407	-1.953126e-03	0.00712657	541.4931	3.965493e-01	3.928793e-01	0.7841648	0.7842239	0.7844241	0.105592656436306
811	8	rs13480014	118583194	0	A	G	0.423	-4.553911e-03	0.006947592	541.6712	3.963682e-01	3.925367e-01	0.5125095	0.511441	0.5118929	0.290298080010082
813	8	rs3708073	121760233	0	T	A	0.426	-2.306027e-03	0.006871578	541.5125	3.952422e-01	3.910077e-01	0.7373403	0.7359413	0.7362198	0.132332028691074
815	8	rs6377872	122350961	0	A	T	0.423	-2.091134e-03	0.006898969	541.5021	3.952453e-01	3.910121e-01	0.7619504	0.760536	0.7608048	0.118073298617624
817	8	rs6400423	126582425	0	G	A	0.44	-4.357717e-03	0.006589455	541.6756	3.933397e-01	3.897532e-01	0.5087546	0.5071392	0.5077938	0.293491650994075
819	8	rs3697596	127830309	0	G	A	0.437	-3.850888e-03	0.006564375	541.6288	3.929843e-01	3.896400e-01	0.5577494	0.5561837	0.556825	0.253560888237006
821	9	mCV25073238	10573030	0	G	A	0.359	-4.659125e-03	0.006548313	541.7096	3.945231e-01	3.929675e-01	0.4771506	0.4760144	0.4765419	0.321344525726664
823	9	rs13480071	12359772	0	A	G	0.354	-3.982854e-03	0.006547116	541.6414	3.940059e-01	3.923900e-01	0.5432771	0.5421758	0.5425776	0.264978600788548
825	9	rs13480122	31156626	0	G	A	0.431	3.702242e-03	0.007471317	541.579	3.943780e-01	3.917883e-01	0.6204748	0.6194	0.6197017	0.207275852268693
827	9	rs3655898	33679585	0	G	A	0.497	4.479916e-03	0.00811499	541.6088	3.965227e-01	3.918398e-01	0.5811907	0.5800031	0.5803523	0.235681343739116
829	9	rs3711756	34458844	0	G	A	0.498	4.166606e-03	0.008137793	541.5874	3.965593e-01	3.917759e-01	0.6089025	0.6077279	0.6080439	0.215452242838274
831	9	UT_9_35.918713	35212457	1	G	A	0.492	3.528782e-03	0.00839078	541.5449	3.958365e-01	3.907287e-01	0.6742851	0.6726149	0.6729762	0.171156437029983
833	9	rs13480141	36947063	0	G	A	0.493	5.431914e-03	0.008536737	541.6583	3.988069e-01	3.933630e-01	0.5249119	0.5243097	0.5247961	0.279913581459803
835	9	rs13480150	39724362	0	A	G	0.492	4.248223e-03	0.008542974	541.5803	3.962373e-01	3.908500e-01	0.6192417	0.6176007	0.6179838	0.208139805764906
837	9	rs3714664	40707064	1	A	G	0.49	6.386840e-03	0.00864658	541.7291	3.984699e-01	3.931157e-01	0.4605094	0.4595901	0.4601537	0.336761500480238
839	9	rs4135590	42988103	0	G	A	0.466	1.385372e-02	0.008997215	542.6352	4.080608e-01	4.022944e-01	0.1243316	0.1245458	0.1263894	0.905418477460701
841	9	rs13462199	44636817	1	G	A	0.46	1.550718e-02	0.009225972	542.8525	4.150613e-01	4.090745e-01	0.09350637	0.09463483	0.09713252	1.02915880237222
843	9	rs13480173	46528572	0	G	A	0.456	1.468381e-02	0.009328363	542.6864	4.099711e-01	4.040340e-01	0.1161806	0.1166671	0.1186844	0.934866384995129
845	9	rs6395817	47415487	0	G	A	0.455	6.331755e-03	0.009389062	541.6842	3.974934e-01	3.916386e-01	0.5004259	0.4990101	0.4994829	0.300660221088939
847	9	gnf09.042.496	48209327	0	G	A	0.451	6.983016e-03	0.009525591	541.7253	3.982811e-01	3.923707e-01	0.4638994	0.4627174	0.4632459	0.333576189190354
849	9	rs13480186	50181089	0	A	G	0.449	3.803892e-03	0.009456157	541.5369	3.979583e-01	3.922027e-01	0.6876831	0.6869045	0.6871276	0.162611648432341
851	9	rs3723670	52514797	0	C	A	0.447	1.407850e-03	0.009234008	541.4671	3.979020e-01	3.926270e-01	0.8788911	0.8796656	0.8797896	0.0560649333437572
853	9	rs3666398	56586960	0	A	G	0.456	-4.012576e-03	0.009163469	541.5516	3.981775e-01	3.929068e-01	0.6616816	0.6613464	0.6616351	0.179350942021922
855	9	rs13480217	57818920	1	A	G	0.456	-4.250299e-03	0.009146819	541.5642	3.970223e-01	3.918553e-01	0.6423935	0.6413064	0.6415808	0.192198862076222
857	9	rs6224703	59987366	0	G	A	0.457	-2.333460e-03	0.009130898	541.4887	3.965462e-01	3.915011e-01	0.7984125	0.7972064	0.797375	0.0977726723237318
859	9	rs3714012	61156533	1	A	G	0.459	-5.545210e-03	0.009171079	541.6393	3.966712e-01	3.918093e-01	0.5457285	0.5444753	0.5448741	0.263023365129202
861	9	rs3655717	65465164	0	G	A	0.468	-1.289950e-02	0.009199555	542.4414	3.949536e-01	3.904628e-01	0.1615628	0.1602813	0.1614718	0.791658628799821
863	9	rs6174757	68138488	0	A	C	0.463	-1.466855e-02	0.009045985	542.7693	4.022398e-01	3.978238e-01	0.1056137	0.1050353	0.1064268	0.976279742327917
865	9	rs6355445	69962379	0	G	A	0.442	-7.781757e-03	0.00908021	541.8249	3.920754e-01	3.878561e-01	0.3919093	0.3901353	0.3912389	0.406814430600082
867	9	rs3721056	71032447	0	A	G	0.423	-5.735628e-03	0.009222182	541.6506	3.928876e-01	3.883318e-01	0.5343038	0.5323458	0.5333249	0.272211737078253
869	9	rs13480271	72828858	0	A	G	0.423	-5.337948e-03	0.009233797	541.6242	3.929585e-01	3.883569e-01	0.5634997	0.5614979	0.5624857	0.249106310830615
871	9	rs3724833	74888070	0	A	G	0.411	-9.398366e-04	0.009592335	541.461	3.958424e-01	3.905674e-01	0.9219944	0.9178023	0.9185284	0.0352717167516684
873	9	rs13480285	76573593	0	A	G	0.42	-7.099882e-03	0.009431013	541.7409	3.892111e-01	3.837691e-01	0.451958	0.4500349	0.4526747	0.344901921860616
875	9	gnf09.074.193	80055175	0	A	G	0.426	-5.661847e-03	0.009605465	541.6311	3.892079e-01	3.833479e-01	0.5558678	0.5536392	0.5572938	0.255028482801423
877	9	rs3676124	83120332	0	A	G	0.427	-8.045698e-03	0.009632456	541.8058	3.861140e-01	3.800804e-01	0.4040182	0.4026704	0.4070079	0.393599070578661
879	9	rs3695050	85155754	0	A	G	0.427	-7.361584e-03	0.009671107	541.7457	3.843741e-01	3.781510e-01	0.4469483	0.4462899	0.4526719	0.34974271025346
881	9	rs3700596	86305097	0	G	A	0.427	-3.629009e-03	0.009720609	541.5268	3.891367e-01	3.827147e-01	0.7090812	0.705936	0.7126077	0.149304029002131
883	9	rs3669564	87885544	0	C	A	0.427	-1.222455e-02	0.009504176	542.2774	3.767464e-01	3.704259e-01	0.1990381	0.1998356	0.2059886	0.701063782705986
885	9	gnf09.087.298	90683199	0	A	G	0.426	-1.190947e-02	0.009533398	542.2346	3.805732e-01	3.740997e-01	0.2122413	0.2119671	0.2167433	0.673170102918785
887	9	rs13480345	92227478	0	T	A	0.426	-1.190947e-02	0.009533398	542.2346	3.805732e-01	3.740997e-01	0.2122413	0.2119671	0.2167433	0.673170102918785
889	9	rs13480351	94284389	0	A	G	0.423	-1.233879e-02	0.009369218	542.3186	3.777317e-01	3.714262e-01	0.1885395	0.1889352	0.1943531	0.724597648986477
891	9	CEL.9_95875215	96025992	0	A	G	0.432	-1.263587e-02	0.009084347	542.4167	3.760260e-01	3.699453e-01	0.1649422	0.1656333	0.1710534	0.782668217111991
893	9	rs3689336	96412477	0	G	A	0.435	-1.268006e-02	0.008991684	542.4433	3.758676e-01	3.699399e-01	0.1591861	0.1598762	0.1651418	0.798094857181581
895	9	rs6385971	99865901	0	G	A	0.431	-1.117572e-02	0.008926094	542.2348	3.776871e-01	3.720155e-01	0.2112233	0.2119207	0.2175949	0.675258176558244
897	9	rs3717654	101984792	0	G	A	0.454	-7.557672e-03	0.008818844	541.8249	3.883713e-01	3.826760e-01	0.3919152	0.390116	0.3929573	0.406807892561419
899	9	rs13480386	103625468	0	G	C	0.453	-8.497840e-03	0.008649275	541.9404	3.880036e-01	3.826538e-01	0.3263964	0.3248	0.3272992	0.48625463995726
901	9	rs3711089	105491662	0	C	A	0.463	-7.945224e-03	0.00872103	541.8725	3.875765e-01	3.820064e-01	0.3627709	0.3611735	0.3641466	0.440367557544393
903	9	rs13480399	106284925	1	A	G	0.457	-4.598195e-03	0.008315886	541.6101	3.911381e-01	3.860972e-01	0.5805839	0.5783713	0.5803989	0.236135011628882
905	9	rs13480407	108683173	0	G	A	0.463	-5.830044e-03	0.008336502	541.7021	3.932964e-01	3.881135e-01	0.4847087	0.4826194	0.4836459	0.314519185088292
907	9	rs13480413	109876984	0	G	C	0.46	-5.333560e-03	0.008281843	541.6648	3.934852e-01	3.883830e-01	0.5199061	0.5178134	0.5187721	0.284075087008047
909	9	gnf09.110.002	113291116	0	A	G	0.456	-5.311458e-03	0.007705088	541.6947	3.940129e-01	3.897655e-01	0.4909692	0.4892494	0.4899179	0.30894575164404
911	9	rs6320810	115155973	0	G	A	0.449	-5.921486e-03	0.007376947	541.7794	3.942671e-01	3.905492e-01	0.4225797	0.4210203	0.4216887	0.374091369540535
913	9	rs3669563	117918763	0	G	A	0.49	-1.072266e-03	0.006943371	541.4673	3.963667e-01	3.931032e-01	0.8773412	0.8784415	0.8787051	0.05683147566535
915	9	rs13459114	121915910	0	G	A	0.498	-5.527153e-03	0.006423105	541.8275	3.922536e-01	3.897845e-01	0.389975	0.3884859	0.3892841	0.408963233255693
917	9	rs6304156	123153990	1	C	G	0.484	-6.121826e-03	0.006434028	541.91	3.939091e-01	3.916528e-01	0.3418838	0.3404803	0.3412539	0.466121477551732
919	10	rs6185923	4967916	0	G	A	0.455	2.247444e-03	0.007141711	541.5058	3.942510e-01	3.902548e-01	0.7531439	0.7514433	0.7519161	0.123122037072552
921	10	CEL.10_3989939	6359154	0	A	G	0.458	3.632493e-03	0.007155834	541.5855	3.939273e-01	3.898356e-01	0.6119688	0.6102669	0.6108411	0.213270718921823
923	10	rs3721803	7003953	0	G	A	0.428	3.143599e-03	0.00764095	541.5411	3.956635e-01	3.905497e-01	0.6809684	0.6792215	0.679613	0.166873040839115
925	10	rs3664101	9609273	0	A	C	0.429	3.049584e-03	0.007906351	541.531	3.960469e-01	3.902432e-01	0.6998951	0.6977934	0.698254	0.154967046992958
927	10	rs3685588	10825090	0	A	G	0.429	3.049584e-03	0.007906351	541.531	3.960469e-01	3.902432e-01	0.6998951	0.6977934	0.698254	0.154967046992958
929	10	rs3686911	14403385	0	A	C	0.43	-1.437916e-03	0.008010413	541.4711	3.995285e-01	3.935403e-01	0.8576229	0.8604027	0.8608295	0.0667036310901397
931	10	rs3699409	15800614	1	T	A	0.433	-3.038819e-03	0.00801907	541.5255	4.019043e-01	3.960478e-01	0.704908	0.70863	0.7099812	0.151867560596631
933	10	rs3712394	17943551	0	A	G	0.385	-3.983692e-03	0.008402712	541.5678	3.994700e-01	3.936377e-01	0.6356661	0.635839	0.6362486	0.19677094882675
935	10	rs13480527	19616303	0	G	A	0.385	-3.349646e-03	0.008482169	541.5332	3.993630e-01	3.936442e-01	0.6931043	0.6936711	0.6940531	0.159201406793536
937	10	rs13459119	20325683	0	A	G	0.392	1.409619e-04	0.008311775	541.4558	3.977230e-01	3.921149e-01	0.9864768	0.9865967	0.9866044	0.00591312404631486
939	10	rs3679120	22921278	0	A	C	0.386	-1.604003e-03	0.008304348	541.4741	3.981822e-01	3.926565e-01	0.8469287	0.8474696	0.8476076	0.0721531498817483
941	10	rs13480547	24487562	0	A	G	0.391	-2.200948e-03	0.008305483	541.4906	3.985474e-01	3.928631e-01	0.7911338	0.791554	0.7917483	0.101750060512928
943	10	rs13480554	25950886	0	G	A	0.391	-2.561438e-03	0.008303133	541.5029	3.989289e-01	3.932475e-01	0.7578548	0.7585076	0.7587862	0.120413994367003
945	10	gnf10.026.889	28957717	0	C	G	0.359	-1.975983e-03	0.008426591	541.4837	3.962136e-01	3.909708e-01	0.8147105	0.8128902	0.813165	0.0889966864601015
947	10	rs13480578	34577852	0	C	A	0.362	-6.421486e-04	0.008437229	541.4587	3.967459e-01	3.916690e-01	0.9393669	0.937576	0.9376847	0.0271647468998563
949	10	rs13480579	36198040	0	A	G	0.366	-1.621587e-03	0.008397861	541.4747	3.960494e-01	3.911559e-01	0.8469733	0.8452787	0.8455083	0.0721302801597722
951	10	rs3676667	46952581	0	G	A	0.362	4.100586e-03	0.008372905	541.5735	4.014950e-01	3.971987e-01	0.6245581	0.6273248	0.629011	0.204427154830718
953	10	rs3696307	53743149	0	C	G	0.356	6.995100e-03	0.008427045	541.7951	4.058989e-01	4.017511e-01	0.4069441	0.4099536	0.4129191	0.390465243671279
955	10	rs13480619	57752462	0	A	G	0.372	2.826407e-03	0.008018369	541.5174	3.975783e-01	3.938693e-01	0.724638	0.7251759	0.7256102	0.139878895311707
957	10	CEL.10_58149652	58401503	1	G	A	0.371	7.133601e-04	0.008008936	541.4596	3.959957e-01	3.923046e-01	0.9290663	0.9293667	0.9294205	0.0319532927913557
959	10	rs3723140	66444139	0	G	A	0.362	-2.667562e-03	0.0080865	541.5103	3.956237e-01	3.919239e-01	0.7416485	0.7408302	0.7410055	0.129801877307947
961	10	rs13480638	69444667	0	A	C	0.336	1.617393e-03	0.008546768	541.4735	3.967628e-01	3.925003e-01	0.8499916	0.8501147	0.8502289	0.0705853661582648
963	10	CEL.10_71736974	71957978	0	G	A	0.365	-1.916660e-03	0.008761677	541.4801	3.954212e-01	3.905723e-01	0.8269422	0.824808	0.8252266	0.0825248448589488
965	10	rs13480652	74612426	0	T	A	0.365	-3.633030e-06	0.008885823	541.4556	3.970554e-01	3.920855e-01	0.999674	0.9975777	0.9975832	0.000141603083657406
967	10	rs13480657	76712846	0	A	C	0.371	3.069829e-03	0.009136352	541.5105	4.009390e-01	3.955832e-01	0.7370295	0.7404573	0.7416555	0.132515128924103
969	10	rs3717445	82992865	0	C	G	0.372	-4.843841e-03	0.009126049	541.5974	3.968030e-01	3.913171e-01	0.5958447	0.5944206	0.594778	0.224866919323145
971	10	rs13480678	84685380	0	G	A	0.375	-9.942810e-04	0.009206029	541.4617	3.973393e-01	3.916422e-01	0.9140422	0.9124381	0.912547	0.0390337530582265
973	10	rs3679902	85342396	0	G	A	0.376	-1.102669e-03	0.0092242	541.4631	3.971949e-01	3.914795e-01	0.9049013	0.9029929	0.9031451	0.0433987878699033
975	10	rs13480702	91060255	0	G	A	0.375	-1.044575e-03	0.009448448	541.4621	3.972586e-01	3.914401e-01	0.9120194	0.9098546	0.9100235	0.0399959234880982
977	10	gnf10.091.965	92973972	0	A	G	0.374	-4.846424e-03	0.00924902	541.5932	3.985749e-01	3.928492e-01	0.6005465	0.5999672	0.6003147	0.221453359765561
979	10	rs13480712	93516234	0	G	A	0.372	-4.155543e-03	0.009265517	541.5566	3.978770e-01	3.921142e-01	0.6540159	0.6531083	0.6533661	0.184411693268511
981	10	rs13480716	94516655	0	A	G	0.37	-3.593175e-03	0.009242837	541.5317	3.973599e-01	3.916166e-01	0.6976469	0.6964515	0.6966816	0.15636433121978
983	10	rs13480722	97649553	0	A	G	0.398	-5.848010e-03	0.009289751	541.6503	4.046427e-01	3.982110e-01	0.5293399	0.5326333	0.5344952	0.276265369003758
985	10	rs3683912	99280201	0	G	A	0.4	1.710616e-04	0.009329895	541.4558	3.985599e-01	3.920442e-01	0.9853801	0.984124	0.9841387	0.00639621265930091
987	10	rs3710293	100114798	0	A	G	0.398	-3.581421e-03	0.009264886	541.5288	4.016483e-01	3.952058e-01	0.6992695	0.7020029	0.7029046	0.155355413945616
989	10	rs13480734	102375391	0	A	G	0.397	-2.452381e-03	0.009296997	541.4895	4.004244e-01	3.939957e-01	0.7920711	0.7945505	0.795075	0.101235832360342
991	10	rs3688351	104516056	0	G	A	0.405	-7.072531e-03	0.009226718	541.7442	4.067942e-01	4.002244e-01	0.4437727	0.4474198	0.4498807	0.352839418201429
993	10	rs13480749	106000594	0	C	G	0.406	-6.387640e-03	0.009209395	541.6921	4.055433e-01	3.990275e-01	0.488298	0.4916831	0.4937789	0.311315054521411
995	10	rs6290359	107990956	0	A	C	0.404	1.686480e-03	0.008987202	541.4734	3.981291e-01	3.919834e-01	0.8512346	0.8505934	0.8506853	0.0699507319901948
997	10	rs6243755	108737793	0	A	G	0.404	1.686480e-03	0.008987202	541.4734	3.981291e-01	3.919834e-01	0.8512346	0.8505934	0.8506853	0.0699507319901948
999	10	rs13480759	109378627	0	G	A	0.406	2.243760e-03	0.008941609	541.4872	3.984149e-01	3.922977e-01	0.8019815	0.801715	0.8018431	0.0958356498462396
1001	10	rs3680872	114405358	0	G	A	0.405	3.890821e-03	0.008142046	541.5702	3.971322e-01	3.924356e-01	0.6329811	0.6321977	0.6324849	0.19860925726266
1003	10	rs6256918	117551695	0	G	A	0.406	1.900734e-03	0.007988324	541.4842	3.960006e-01	3.915910e-01	0.8120389	0.8109933	0.8111428	0.0904231657702874
1005	10	mCV24217147	117812354	0	A	T	0.406	2.959643e-03	0.00793918	541.5256	3.959177e-01	3.915959e-01	0.7094843	0.7083867	0.7086079	0.149057210493761
1007	10	mCV22832306	126298823	0	G	A	0.396	7.381091e-03	0.007270973	541.9727	3.949551e-01	3.917463e-01	0.3105934	0.3091842	0.3100261	0.507807777113689
1009	10	rs3697243	126813010	0	C	G	0.395	8.364097e-03	0.007238064	542.1249	3.968112e-01	3.936195e-01	0.2484824	0.2473005	0.248314	0.604704366904784
1011	10	rs3676330	128210048	0	T	A	0.381	9.662095e-03	0.006979281	542.4153	3.974773e-01	3.949481e-01	0.1669371	0.1659215	0.167148	0.777447135251555
1013	11	rs6190775	6412206	0	A	G	0.466	1.367583e-02	0.006813172	543.4518	3.703131e-01	3.667871e-01	0.04533132	0.04570631	0.04821096	1.3436016345621
1015	11	rs13480863	9293617	0	C	A	0.47	1.355509e-02	0.006891635	543.3762	3.728064e-01	3.690295e-01	0.04982241	0.05001161	0.05240509	1.30257526868256
1017	11	rs3023249	11171143	0	A	C	0.473	1.460950e-02	0.006903698	543.6815	3.741705e-01	3.703330e-01	0.03488889	0.03486477	0.03665917	1.45731284753508
1019	11	gnf11.017.294	18112271	0	A	G	0.485	1.123982e-02	0.007429917	542.5929	3.760801e-01	3.716459e-01	0.1310522	0.1315233	0.1355203	0.882555684066175
1021	11	rs3723987	19468925	0	A	C	0.49	9.332329e-03	0.00759536	542.1981	3.722214e-01	3.669255e-01	0.219844	0.2229971	0.2317414	0.657885382682208
1023	11	rs3023251	20953301	0	A	G	0.491	8.170876e-03	0.007567009	542.0283	3.737270e-01	3.684293e-01	0.2808203	0.2845183	0.2945348	0.551571501031826
1025	11	rs13480910	22814064	0	C	A	0.492	8.083620e-03	0.007566875	542.0158	3.736679e-01	3.684210e-01	0.285974	0.2898352	0.3000668	0.543673449982208
1027	11	rs3706694	28414860	0	G	A	0.468	-4.238289e-03	0.007622282	541.6095	3.843463e-01	3.792538e-01	0.5784659	0.5790282	0.5870139	0.237722237193347
1029	11	rs3723833	33051317	0	G	A	0.486	-7.015817e-03	0.007793763	541.8554	3.777779e-01	3.724394e-01	0.3685139	0.371249	0.3807734	0.433546126313891
1031	11	rs13480968	36453866	0	G	A	0.489	-5.718305e-03	0.008048435	541.7063	3.818456e-01	3.758878e-01	0.477778	0.4789018	0.4880768	0.320773851862352
1033	11	rs6164170	40304139	0	G	A	0.489	-6.376947e-03	0.008031434	541.7692	3.816865e-01	3.757436e-01	0.4276233	0.4284	0.4364261	0.368938639324477
1035	11	rs3701734	41327728	0	G	A	0.489	-6.376947e-03	0.008031434	541.7692	3.816865e-01	3.757436e-01	0.4276233	0.4284	0.4364261	0.368938639324477
1037	11	rs3654344	44208120	0	C	A	0.486	-9.497330e-03	0.008132496	542.1362	3.810393e-01	3.752142e-01	0.2435085	0.2433601	0.2480802	0.613485874536957
1039	11	rs13481009	46528416	0	C	G	0.5	-1.065230e-02	0.008047743	542.3329	3.844633e-01	3.787272e-01	0.1863088	0.1853137	0.1881078	0.729766631409816
1041	11	rs13481011	46928464	0	C	G	0.5	-1.065230e-02	0.008047743	542.3329	3.844633e-01	3.787272e-01	0.1863088	0.1853137	0.1881078	0.729766631409816
1043	11	rs13481014	48117382	0	A	G	0.498	1.018389e-02	0.008072938	542.2528	3.849173e-01	3.791500e-01	0.2078009	0.2067215	0.2095804	0.682352575815476
1045	11	rs13481033	54898883	1	A	G	0.488	6.548829e-03	0.007933102	541.7936	3.807154e-01	3.756365e-01	0.4095303	0.4109819	0.4186797	0.387713960482351
1047	11	rs4228731	55394554	0	A	G	0.474	8.523336e-03	0.00811771	541.9995	3.758717e-01	3.704064e-01	0.2943079	0.296972	0.3057547	0.531198080134983
1049	11	rs3684076	56410907	0	G	A	0.475	6.653279e-03	0.008045935	541.7933	3.790065e-01	3.736102e-01	0.4087342	0.4112271	0.4207702	0.388559022063616
1051	11	rs3697686	58567550	0	G	A	0.474	2.121127e-03	0.008084604	541.491	3.900222e-01	3.848241e-01	0.7931617	0.790221	0.7959612	0.100638265067147
1053	11	rs13481061	62992617	0	C	A	0.472	-1.455187e-03	0.007841713	541.4703	4.016218e-01	3.970687e-01	0.8528673	0.8639823	0.8681017	0.0691185366648222
1055	11	rs13481084	68770516	0	A	G	0.466	-1.089556e-02	0.007275933	542.5478	3.639420e-01	3.601446e-01	0.1349838	0.1394297	0.1478353	0.869718349969993
1057	11	rs3701609	73263624	0	G	A	0.448	-9.099302e-03	0.007525027	542.1684	3.689373e-01	3.640151e-01	0.2272319	0.2324837	0.2433837	0.643530700155212
1059	11	rs13481109	76595153	0	A	T	0.45	-9.932634e-03	0.007557389	542.297	3.668257e-01	3.617378e-01	0.1894304	0.194554	0.2050545	0.722550323681145
1061	11	rs13481119	79547199	2	C	G	0.451	-9.644331e-03	0.00752411	542.2517	3.654106e-01	3.605536e-01	0.2005897	0.2070267	0.2190232	0.697691371156123
1063	11	rs13481127	83412529	0	C	A	0.424	-1.167422e-02	0.007968339	542.4927	3.607534e-01	3.548541e-01	0.1436129	0.1498231	0.1616475	0.842806547926644
1065	11	rs3661657	84732367	0	G	A	0.424	-1.346653e-02	0.007955919	542.85	3.601808e-01	3.542800e-01	0.09122983	0.09492553	0.1028128	1.0398631344109
1067	11	rs3719581	86958881	0	A	G	0.427	-1.445804e-02	0.007861752	543.1004	3.575249e-01	3.517487e-01	0.06658208	0.06972684	0.07640512	1.17664264176553
1069	11	rs13481145	88435691	0	C	G	0.429	-1.368422e-02	0.007856973	542.9267	3.575929e-01	3.518432e-01	0.08226426	0.08629774	0.09439244	1.08478880459357
1071	11	rs3688955	90536534	0	G	A	0.426	-1.429414e-02	0.00764527	543.1445	3.535892e-01	3.482121e-01	0.06219198	0.06608485	0.07349366	1.20626561637532
1073	11	rs13481173	96604864	0	G	A	0.42	-8.246676e-03	0.00763504	542.0197	3.685243e-01	3.634695e-01	0.2806839	0.2881731	0.3025633	0.551782497738518
1075	11	rs3661058	98919441	0	G	A	0.415	-1.235594e-02	0.007370404	542.8227	3.603758e-01	3.558005e-01	0.09436331	0.09822042	0.1058839	1.02519683368807
1077	11	rs3698446	105237353	1	G	A	0.42	-1.036747e-02	0.006765511	542.593	3.608538e-01	3.567890e-01	0.1261409	0.1314917	0.1410052	0.899144074693267
1079	11	rs6386362	106978425	0	G	A	0.438	-8.720385e-03	0.006619105	542.3044	3.686264e-01	3.647203e-01	0.1883697	0.1926157	0.2013673	0.724988953884399
1081	11	rs6370458	109394797	0	A	G	0.439	-1.078809e-02	0.00666452	542.7406	3.657417e-01	3.618905e-01	0.1062192	0.1089141	0.1150707	0.97379697383473
1083	11	rs3672597	112234202	0	G	A	0.418	-7.928524e-03	0.006581249	542.1741	3.763725e-01	3.731723e-01	0.2289597	0.2306279	0.2361025	0.640240952628804
1085	11	rs3699056	114003687	0	G	A	0.422	-9.053333e-03	0.006465959	542.4284	3.760509e-01	3.731422e-01	0.1621706	0.1630764	0.1672303	0.790027876481708
1087	12	rs3713137	4835158	0	A	G	0.486	2.217256e-03	0.006709571	541.5103	3.952917e-01	3.930555e-01	0.7412082	0.7409407	0.7411906	0.130059784718692
1089	12	rs3678128	7414015	0	A	C	0.499	-2.118113e-03	0.006832176	541.5036	3.960299e-01	3.933803e-01	0.756692	0.7567935	0.7571019	0.121080857514158
1091	12	rs13481303	11915326	0	C	A	0.437	2.441105e-03	0.00769408	541.5057	3.973458e-01	3.935045e-01	0.7511884	0.7516458	0.7519845	0.12425112715154
1093	12	rs13481321	16680358	0	A	G	0.448	-6.780269e-03	0.00821108	541.7959	4.009890e-01	3.957893e-01	0.4093945	0.4093868	0.4103615	0.387857996152495
1095	12	rs3717860	24728980	0	A	C	0.446	-7.485705e-03	0.008324248	541.8581	4.030624e-01	3.975645e-01	0.3690022	0.3696099	0.3709751	0.432971044559064
1097	12	rs13481363	27980718	0	A	G	0.459	-3.663225e-03	0.008617006	541.546	3.990656e-01	3.929371e-01	0.6709596	0.6707757	0.6710591	0.173303628899988
1099	12	rs3089800	29000535	0	G	A	0.457	-3.921071e-03	0.00874749	541.556	3.994011e-01	3.931042e-01	0.6541922	0.6540875	0.6544044	0.184294638317356
1101	12	UT_12_24.561109	29920622	0	A	G	0.457	-3.921071e-03	0.00874749	541.556	3.994011e-01	3.931042e-01	0.6541922	0.6540875	0.6544044	0.184294638317356
1103	12	rs13481371	30198599	0	A	G	0.459	-5.920574e-03	0.008870008	541.6774	4.018299e-01	3.953558e-01	0.5048132	0.505476	0.5063082	0.296869297559068
1105	12	rs6223000	34182744	0	A	G	0.46	-6.144376e-03	0.008795878	541.698	4.025235e-01	3.962269e-01	0.4852004	0.4862513	0.487304	0.314078849772239
1107	12	rs6311081	37010797	0	G	A	0.457	2.944495e-03	0.009019439	541.5093	3.979373e-01	3.919068e-01	0.7442305	0.7433187	0.7434925	0.128292535725031
1109	12	rs3658100	38090061	0	G	A	0.456	4.980858e-03	0.009018866	541.608	3.995391e-01	3.935910e-01	0.5810425	0.5808832	0.5813306	0.235792100242315
1111	12	CEL.12_38788391	43714208	0	C	A	0.457	1.110942e-02	0.008942068	542.2237	4.060771e-01	4.002199e-01	0.2147578	0.2152102	0.2170001	0.668051053641348
1113	12	rs3726096	44354662	2	A	G	0.458	1.195707e-02	0.008961992	542.3405	4.075381e-01	4.016930e-01	0.1828275	0.1834211	0.1853923	0.737958479280542
1115	12	gnf12.046.238	47927496	0	A	C	0.463	3.371191e-03	0.009027138	541.5251	3.992286e-01	3.932330e-01	0.7089925	0.7092857	0.7095822	0.149358358929546
1117	12	rs13481445	50342498	0	G	A	0.463	3.371191e-03	0.009027138	541.5251	3.992286e-01	3.932330e-01	0.7089925	0.7092857	0.7095822	0.149358358929546
1119	12	rs3670749	52959274	0	A	G	0.467	3.542812e-03	0.008941445	541.5332	4.005562e-01	3.945242e-01	0.6921317	0.6937247	0.6943518	0.159811259385453
1121	12	rs3700857	53919899	0	A	G	0.464	6.047329e-03	0.008853635	541.6865	4.032717e-01	3.973460e-01	0.4949444	0.4967811	0.4982059	0.305443585166264
1123	12	rs13481466	56006328	0	G	A	0.463	9.356729e-04	0.008651016	541.4613	3.982720e-01	3.926090e-01	0.9139199	0.9153172	0.9154371	0.0390918660959268
1125	12	rs3706319	57952690	0	A	G	0.47	3.385438e-03	0.008529528	541.534	3.991539e-01	3.937581e-01	0.6916273	0.6922111	0.6926198	0.160127872533226
1127	12	rs3677344	64597056	0	C	A	0.473	6.848665e-03	0.008357809	541.7888	4.036351e-01	3.983920e-01	0.412982	0.414363	0.4160115	0.384068876844887
1129	12	rs13481514	69603798	0	A	G	0.475	7.167030e-03	0.008236934	541.8302	4.051377e-01	4.002069e-01	0.3847142	0.3867292	0.3889445	0.414861783363503
1131	12	rs13481521	71460843	0	G	A	0.48	4.672431e-03	0.008163545	541.6177	4.015518e-01	3.967696e-01	0.5673744	0.5691894	0.5705147	0.24613026351647
1133	12	rs13481527	72887196	0	A	G	0.476	5.244899e-03	0.008221333	541.6558	4.037688e-01	3.990304e-01	0.5238294	0.5269416	0.5291897	0.280810130386825
1135	12	rs3655558	74725400	0	G	A	0.482	-7.240741e-03	0.007397178	541.9326	4.027096e-01	3.997202e-01	0.3281899	0.3287454	0.3306354	0.483874788431498
1137	12	rs13481556	80662553	0	G	A	0.48	1.550063e-03	0.007863006	541.4746	3.978928e-01	3.936007e-01	0.8438137	0.8456247	0.8460537	0.0737534277736429
1139	12	rs13481561	82166529	0	A	G	0.491	-4.118073e-04	0.008186168	541.457	3.968113e-01	3.918362e-01	0.9599019	0.9582992	0.9583646	0.017773148695469
1141	12	rs13481565	83777007	0	A	C	0.484	-7.031360e-05	0.008164436	541.4557	3.969540e-01	3.920170e-01	0.9931325	0.9908305	0.9908562	0.00299280570398615
1143	12	rs3716095	87045534	0	G	A	0.495	2.554827e-03	0.007961704	541.5081	3.940905e-01	3.892496e-01	0.7484461	0.7460433	0.7469299	0.125839470291463
1145	12	CEL.12_84750094	90158828	0	G	A	0.475	2.721637e-03	0.008232073	541.5117	3.936594e-01	3.879359e-01	0.7410932	0.7378155	0.7394647	0.130127171642187
1147	12	rs3670410	91339037	0	G	A	0.476	2.637221e-03	0.0082371	541.5082	3.940257e-01	3.883332e-01	0.7489958	0.7457891	0.7472076	0.125520617603522
1149	12	rs13481588	91968729	0	A	G	0.465	4.684782e-03	0.008271892	541.6179	3.935453e-01	3.877049e-01	0.5714443	0.5689179	0.5701482	0.243026094895193
1151	12	rs6207869	94362850	0	G	A	0.462	5.650615e-03	0.008172076	541.6969	3.926253e-01	3.869134e-01	0.489644	0.4873127	0.4887147	0.310119562883326
1153	12	rs13481599	96105012	0	C	A	0.466	1.397423e-03	0.008113245	541.4712	3.956276e-01	3.900399e-01	0.8633281	0.8598162	0.8606112	0.0638241232422839
1155	12	rs13481604	98079113	0	G	A	0.453	2.595134e-03	0.007880264	541.5109	3.938958e-01	3.890955e-01	0.7420697	0.7396714	0.7406198	0.129555301050149
1157	12	rs13481618	102528501	0	G	A	0.45	6.724494e-04	0.007700941	541.4597	3.956977e-01	3.912233e-01	0.9304565	0.9279217	0.9282196	0.0313039258664369
1159	12	rs6390948	108679049	0	G	A	0.453	2.834381e-03	0.007408291	541.5293	3.962388e-01	3.915456e-01	0.7022038	0.701048	0.7012795	0.153536824664792
1161	12	CEL.12_104545022	109796848	0	G	A	0.454	-4.110334e-03	0.007459975	541.6046	4.030769e-01	3.980576e-01	0.581923	0.5852508	0.5872347	0.235134477356027
1163	12	rs13481655	112112990	0	A	G	0.451	-4.212602e-03	0.007396503	541.6148	4.033313e-01	3.983569e-01	0.5692799	0.5726618	0.5747543	0.244674149884554
1165	12	rs3023711	116179293	0	A	G	0.454	2.066152e-03	0.00725219	541.4966	3.958387e-01	3.913517e-01	0.7758542	0.7746155	0.7748174	0.110219884521076
1167	12	rs3692361	117719114	0	G	A	0.45	6.559663e-03	0.007088393	541.8837	3.999941e-01	3.956328e-01	0.3552593	0.3548007	0.3557973	0.449454544263785
1169	12	rs6329833	119191551	0	C	A	0.451	5.890181e-03	0.006996888	541.8103	3.987784e-01	3.946332e-01	0.4003401	0.3996852	0.4004873	0.397570906681057
1171	13	rs13481706	16340817	0	G	A	0.468	5.314987e-03	0.00704479	541.7409	3.874165e-01	3.843546e-01	0.4509779	0.4500748	0.4524471	0.345844740036046
1173	13	rs3679784	20906467	1	G	A	0.481	9.113476e-03	0.007453595	542.2048	3.866427e-01	3.823642e-01	0.2220978	0.2209226	0.2230901	0.653455743354238
1175	13	rs3663223	23085192	0	A	C	0.488	1.258617e-02	0.007681155	542.8009	3.905712e-01	3.857371e-01	0.1020143	0.100946	0.102372	0.991338946122452
1177	13	rs13481734	27037149	0	A	G	0.484	8.780346e-03	0.008217957	542.0293	3.895725e-01	3.837004e-01	0.2859092	0.2840935	0.2861212	0.543771869668423
1179	13	CEL.13_27061395	27681712	0	C	A	0.484	8.780346e-03	0.008217957	542.0293	3.895725e-01	3.837004e-01	0.2859092	0.2840935	0.2861212	0.543771869668423
1181	13	rs13481740	30677512	0	G	A	0.485	6.612292e-03	0.008360518	541.7707	3.894308e-01	3.833970e-01	0.4294304	0.4272983	0.4300144	0.367107214476098
1183	13	rs3710348	31273317	0	C	A	0.49	-5.861065e-03	0.008508772	541.6953	3.931234e-01	3.867709e-01	0.4912949	0.488717	0.4901769	0.308657744135795
1185	13	rs3707097	34180210	0	A	G	0.494	-3.352602e-03	0.008604844	541.5332	3.948884e-01	3.884206e-01	0.6970071	0.6937856	0.694962	0.156762797977863
1187	13	rs3725187	35062812	0	A	G	0.491	-2.201373e-03	0.00860574	541.4895	3.959520e-01	3.896001e-01	0.7982223	0.7948174	0.7956477	0.0978761434629663
1189	13	rs13481764	36557616	0	G	A	0.492	3.753088e-03	0.008624231	541.5458	4.053279e-01	3.989748e-01	0.6636451	0.6711474	0.6743411	0.178064107856262
1191	13	gnf13.035.637	37519058	0	A	G	0.489	3.599964e-03	0.008495793	541.5416	4.044555e-01	3.983140e-01	0.6719658	0.6784894	0.6812107	0.172652829995649
1193	13	rs13481783	42840147	0	A	G	0.498	4.339221e-03	0.008012813	541.5979	4.050178e-01	3.994516e-01	0.5884121	0.5937767	0.5966594	0.230318405099505
1195	13	rs3712907	43171011	0	C	A	0.498	4.339221e-03	0.008012813	541.5979	4.050178e-01	3.994516e-01	0.5884121	0.5937767	0.5966594	0.230318405099505
1197	13	rs3688207	45359288	0	G	A	0.493	-6.584617e-03	0.008011028	541.7948	3.969382e-01	3.918580e-01	0.4115529	0.4101631	0.4107889	0.385574333716579
1199	13	rs6411274	47129920	0	A	G	0.5	-5.641965e-03	0.007801779	541.7186	3.952081e-01	3.904972e-01	0.4699626	0.4683022	0.4689016	0.327936702191742
1201	13	rs6244558	47815990	1	A	T	0.499	6.259577e-03	0.007808295	541.7785	3.958463e-01	3.912199e-01	0.423183	0.4216673	0.4222905	0.373471786990084
1203	13	rs3693942	54952779	0	C	G	0.5	-8.481111e-03	0.007691524	542.0654	3.964586e-01	3.923646e-01	0.2707776	0.2694519	0.2703842	0.567387265388535
1205	13	rs3700819	57253189	0	A	G	0.5	6.575932e-03	0.007738172	541.8186	3.935418e-01	3.893803e-01	0.395895	0.3941783	0.3950189	0.402419983183693
1207	13	rs4229817	66880535	0	G	A	0.493	3.413498e-03	0.007894665	541.5501	3.940109e-01	3.896882e-01	0.6656763	0.66383	0.6644476	0.176736904911699
1209	13	rs3718727	69329150	0	G	A	0.463	9.188259e-03	0.008184208	542.0784	4.089463e-01	4.038720e-01	0.2621836	0.2643956	0.2673144	0.581394477604967
1211	13	rs13481871	71293718	0	A	G	0.446	5.719430e-03	0.008319672	541.6878	4.052518e-01	3.994650e-01	0.4921551	0.4956385	0.4979758	0.307898010120637
1213	13	rs13481880	74360804	0	A	C	0.444	4.418270e-03	0.008408852	541.5911	4.031693e-01	3.971426e-01	0.5995478	0.6027383	0.6043182	0.222176186295444
1215	13	rs13481883	75502365	0	A	C	0.442	3.547205e-03	0.008383444	541.5436	4.014725e-01	3.954658e-01	0.6724138	0.6748523	0.6758218	0.172363382082136
1217	13	rs13481893	77562077	0	T	A	0.442	2.784467e-04	0.008442614	541.4561	3.983467e-01	3.922713e-01	0.9737046	0.9755846	0.9756252	0.0115727782838294
1219	13	gnf13.079.671	80405242	0	A	G	0.442	2.784467e-04	0.008442614	541.4561	3.983467e-01	3.922713e-01	0.9737046	0.9755846	0.9756252	0.0115727782838294
1221	13	rs13481908	82062420	0	G	A	0.438	-1.724051e-03	0.008358019	541.4772	3.972954e-01	3.916012e-01	0.8366712	0.8354542	0.83559	0.0774451800956154
1223	13	rs3686443	86523144	0	A	C	0.495	-5.534149e-04	0.008027702	541.458	3.972337e-01	3.922069e-01	0.9450701	0.9453448	0.9453805	0.0245359767668542
1225	13	gnf13.088.732	88137824	0	G	A	0.499	-3.012104e-03	0.008151799	541.524	3.981861e-01	3.926235e-01	0.7119311	0.7116136	0.7118325	0.147562034927344
1227	13	rs6288319	91135890	0	A	G	0.495	-2.384032e-03	0.00817385	541.4984	3.976016e-01	3.920704e-01	0.7706794	0.7700157	0.7701641	0.11312624940363
1229	13	gnf13.093.328	92723867	0	A	G	0.499	1.821497e-03	0.008113999	541.4808	3.981366e-01	3.925653e-01	0.8224814	0.822683	0.8228192	0.0848739146165307
1231	13	rs13481961	97270237	0	A	G	0.499	4.907682e-04	0.007982988	541.4576	3.973844e-01	3.920358e-01	0.9510074	0.9505082	0.9505388	0.0218161037075256
1233	13	rs13481968	98858289	0	C	A	0.494	5.259240e-04	0.007939696	541.4577	3.974302e-01	3.923827e-01	0.9472169	0.9483825	0.9484474	0.0235505619817252
1235	13	rs13481983	103422407	0	G	A	0.492	-1.216575e-03	0.007749084	541.4676	3.977750e-01	3.932183e-01	0.8753199	0.8771331	0.8774416	0.0578331979326604
1237	13	rs13481996	106812270	0	G	A	0.489	-3.686607e-04	0.007335649	541.457	3.956288e-01	3.918289e-01	0.9599411	0.9586532	0.958721	0.0177554135539048
1239	13	rs13482005	108821270	0	C	A	0.488	8.296341e-05	0.00717747	541.4557	3.957973e-01	3.921793e-01	0.9907828	0.9924168	0.9924381	0.00402154137760842
1241	13	rs13482019	112768412	0	G	A	0.499	6.182285e-03	0.006651318	541.8888	3.880428e-01	3.854227e-01	0.3531475	0.3519872	0.3536812	0.452043863857236
1243	13	rs13482028	116250111	0	C	A	0.466	1.786672e-02	0.006533673	545.1762	3.820273e-01	3.803016e-01	0.00649802	0.006374904	0.00689838	2.18721895629109
1245	14	rs4230144	8091508	0	G	A	0.466	-4.083280e-03	0.007611591	541.6014	3.931638e-01	3.872612e-01	0.5919143	0.5892405	0.5907055	0.22774116782326
1247	14	rs6322899	9819365	0	C	A	0.464	-3.545693e-03	0.007624668	541.5654	3.942511e-01	3.881985e-01	0.6421401	0.6393576	0.6405093	0.192370208661693
1249	14	rs3150398	10794256	0	A	G	0.463	-3.602282e-03	0.007612084	541.5693	3.941678e-01	3.880948e-01	0.6362818	0.6334893	0.6346763	0.196350499005821
1251	14	rs13482084	12241470	0	A	C	0.455	-5.759408e-03	0.007663337	541.7405	3.924156e-01	3.864200e-01	0.4527205	0.4503645	0.4518827	0.344169839422788
1253	14	rs6290836	12546017	0	G	A	0.455	-5.759408e-03	0.007663337	541.7405	3.924156e-01	3.864200e-01	0.4527205	0.4503645	0.4518827	0.344169839422788
1255	14	rs3719629	16227811	1	A	G	0.456	-5.240730e-03	0.007657021	541.6921	3.924758e-01	3.865617e-01	0.4940603	0.491632	0.4931718	0.306220042252314
1257	14	rs3696385	17362990	0	G	A	0.455	-5.759408e-03	0.007663337	541.7405	3.924156e-01	3.864200e-01	0.4527205	0.4503645	0.4518827	0.344169839422788
1259	14	rs13482096	22720599	0	A	G	0.456	-3.121246e-03	0.007345311	541.5474	3.915955e-01	3.862992e-01	0.6710947	0.6684377	0.6708367	0.173216191029995
1261	14	rs13482104	26344120	0	G	A	0.427	-5.190396e-03	0.007517419	541.6955	3.898098e-01	3.853457e-01	0.4902749	0.4885426	0.4905892	0.309560340224204
1263	14	rs6396829	28000963	0	A	G	0.424	-6.727561e-03	0.007490246	541.8605	3.880705e-01	3.837865e-01	0.3695817	0.3681798	0.3704378	0.432289541201335
1265	14	rs13482159	45701304	0	A	G	0.486	-3.329081e-03	0.007236146	541.5603	3.846575e-01	3.808374e-01	0.645698	0.6472322	0.6549507	0.189970558785904
1267	14	rs13482170	48527625	0	G	A	0.481	-8.706126e-03	0.007321467	542.1585	3.787166e-01	3.745123e-01	0.2350311	0.2357842	0.2408004	0.628874666814501
1269	14	mCV24777660	50228466	2	A	T	0.493	-1.274890e-02	0.007505393	542.8984	3.839366e-01	3.794907e-01	0.09009381	0.0893845	0.09129682	1.04530504670342
1271	14	rs3666583	52140579	0	A	G	0.493	-1.342315e-02	0.007537747	543.041	3.840116e-01	3.795149e-01	0.07563496	0.07496773	0.07674366	1.12127741844565
1273	14	rs13482191	54646346	1	A	G	0.447	-1.387631e-02	0.007479009	543.1774	3.867150e-01	3.828191e-01	0.06421074	0.06350015	0.06493636	1.19239232500541
1275	14	rs3692863	58815294	0	G	A	0.468	-6.172181e-04	0.007605567	541.4593	3.951397e-01	3.907119e-01	0.9353567	0.9315866	0.9322954	0.0290227385394708
1277	14	gnf14.055.608	60835111	0	G	A	0.466	-2.340995e-03	0.007612707	541.5039	3.919595e-01	3.875253e-01	0.7585992	0.7561298	0.7582189	0.119987619629232
1279	14	rs3703075	62924599	1	A	G	0.469	1.372615e-03	0.007292837	541.4724	3.984456e-01	3.949344e-01	0.8507954	0.8547821	0.8561367	0.0701748668652388
1281	14	rs13482231	66978401	0	A	G	0.466	5.534807e-03	0.00740848	541.7249	4.098743e-01	4.060989e-01	0.4554069	0.463076	0.469487	0.341600393551303
1283	14	rs6156908	74709292	0	A	G	0.489	6.047460e-03	0.007873079	541.746	3.790065e-01	3.741824e-01	0.4428277	0.4460109	0.4562144	0.353765220718137
1285	14	rs13482265	79020581	0	G	A	0.494	2.007684e-02	0.008017338	544.5661	3.707382e-01	3.656904e-01	0.01263373	0.01262465	0.01372216	1.89846840880647
1287	14	rs13482284	86216087	0	G	A	0.497	1.910957e-02	0.008244715	544.1085	3.645023e-01	3.585881e-01	0.02091723	0.02125497	0.02328581	1.67949582818745
1289	14	rs13482296	88916292	0	C	A	0.499	1.756728e-02	0.008268541	543.6811	3.640100e-01	3.579956e-01	0.03417625	0.03488147	0.03792401	1.46627559210251
1291	14	rs6395984	91070578	0	A	C	0.499	-2.018371e-02	0.008302628	544.377	3.653051e-01	3.591905e-01	0.0154547	0.0156409	0.01722203	1.81093942085685
1293	14	rs6291434	92011340	0	C	G	0.499	-2.018371e-02	0.008302628	544.377	3.653051e-01	3.591905e-01	0.0154547	0.0156409	0.01722203	1.81093942085685
1295	14	rs13482311	93124495	0	G	A	0.5	-2.011647e-02	0.008291722	544.3613	3.636269e-01	3.575880e-01	0.01566258	0.01592264	0.01761516	1.80513669773954
1297	14	rs13482327	97201128	0	T	A	0.49	1.636559e-02	0.008187346	543.4205	3.628936e-01	3.570616e-01	0.04623376	0.04743927	0.0514965	1.33504078575617
1299	14	rs3692362	99776069	0	G	C	0.49	1.447670e-02	0.008024939	543.0508	3.628119e-01	3.573958e-01	0.07191929	0.07407429	0.07986243	1.1431546086859
1301	14	CEL.14_94845626	102615050	0	A	G	0.49	1.526318e-02	0.00791017	543.2788	3.606352e-01	3.555302e-01	0.05430196	0.05619204	0.06116665	1.26518449450282
1303	14	rs13482356	106773805	0	G	A	0.483	1.828818e-02	0.007002527	544.8321	3.677381e-01	3.640634e-01	0.009317822	0.009358964	0.01029403	2.03068559021278
1305	14	rs6169105	117258123	0	A	G	0.475	7.485653e-03	0.006837211	542.052	3.803286e-01	3.766947e-01	0.2741843	0.2747713	0.2793579	0.561957416864435
1307	14	rs3665550	119026285	0	A	C	0.475	6.314603e-03	0.006867506	541.8734	3.786188e-01	3.748473e-01	0.358342	0.3606994	0.3680036	0.445702286728521
1309	14	rs13482398	119971733	0	G	A	0.476	7.185946e-03	0.006739361	542.0173	3.768608e-01	3.734017e-01	0.2868871	0.2891848	0.295871	0.542288979550348
1311	14	CEL.14_116404928	124108797	0	G	A	0.472	6.031487e-03	0.006597507	541.8672	3.776509e-01	3.746765e-01	0.3611077	0.3642507	0.3717746	0.442363250892317
1313	15	rs3665826	5921320	0	G	A	0.476	-9.592895e-03	0.006780639	542.4572	3.852334e-01	3.823712e-01	0.1578481	0.1569815	0.1589153	0.801760641294613
1315	15	CEL.15_8331158	8474278	0	A	G	0.484	-1.067538e-02	0.007025637	542.6096	3.831584e-01	3.798395e-01	0.1293561	0.1287114	0.1308948	0.88821308659278
1317	15	rs3711814	13219494	0	G	A	0.483	1.434149e-02	0.00715595	543.4481	3.717038e-01	3.677313e-01	0.04566664	0.04590866	0.04833358	1.34040094116595
1319	15	rs3715857	19251978	0	A	G	0.437	1.247270e-02	0.007366872	542.8704	3.690485e-01	3.646991e-01	0.09114659	0.09254617	0.09728389	1.04025957464352
1321	15	rs13482469	20942406	0	G	A	0.439	1.455351e-02	0.007323792	543.4111	3.697910e-01	3.655709e-01	0.04752343	0.04797075	0.05072187	1.32309222172394
1323	15	rs13482485	25450871	0	A	G	0.436	1.386188e-02	0.00743764	543.1729	3.689551e-01	3.646717e-01	0.06302166	0.06384579	0.06739632	1.20051016162941
1325	15	rs13482497	28321743	0	G	A	0.419	1.440549e-02	0.007768576	543.1664	3.758719e-01	3.716718e-01	0.0643595	0.06435084	0.06682484	1.1913873385333
1327	15	rs13482501	29267232	0	G	A	0.361	-8.885874e-03	0.008115866	542.0564	3.863637e-01	3.819214e-01	0.2741682	0.2730069	0.2755239	0.56198291922345
1329	15	rs13482509	32042169	0	A	G	0.367	-1.280207e-02	0.008168527	542.6854	3.861377e-01	3.816129e-01	0.1177751	0.1168221	0.1186785	0.92894651834059
1331	15	rs3695416	38484397	0	A	C	0.369	-4.373183e-03	0.00825584	541.5973	3.918114e-01	3.871893e-01	0.5965811	0.5944921	0.5960097	0.224330509431425
1333	15	rs3683326	41387862	0	C	A	0.317	7.401969e-04	0.009301323	541.4585	3.983179e-01	3.928731e-01	0.9366076	0.9399418	0.9402084	0.0284423225045356
1335	15	CEL.15_43206205	43188177	0	A	G	0.317	1.881742e-03	0.009497293	541.4749	3.987067e-01	3.930118e-01	0.8430311	0.8442493	0.8444657	0.0741564036560987
1337	15	rs13482543	43870892	0	C	A	0.317	1.881742e-03	0.009497293	541.4749	3.987067e-01	3.930118e-01	0.8430311	0.8442493	0.8444657	0.0741564036560987
1339	15	rs13482549	45643092	0	A	G	0.317	3.919508e-04	0.00952579	541.4564	3.978445e-01	3.922395e-01	0.9671979	0.9682323	0.9682638	0.0144846550953843
1341	15	rs13482571	49998374	0	G	A	0.308	2.090466e-03	0.009567917	541.4796	3.972876e-01	3.922210e-01	0.8271507	0.8268202	0.8269278	0.0824153583845719
1343	15	rs3658705	51383386	0	A	G	0.308	9.051128e-04	0.009571086	541.4602	3.970574e-01	3.919986e-01	0.9247014	0.9241444	0.9241917	0.0339984848478955
1345	15	rs3707900	52483340	0	A	G	0.306	2.707023e-03	0.009640258	541.4952	3.972634e-01	3.922580e-01	0.7789924	0.7785357	0.7786796	0.10846677936744
1347	15	rs13482595	58616523	0	G	A	0.284	7.160580e-03	0.01001394	541.7116	3.986081e-01	3.939148e-01	0.4749495	0.474345	0.4749574	0.32335256519044
1349	15	rs3683495	61202502	0	C	A	0.287	1.012393e-02	0.009943726	541.9744	4.001246e-01	3.947829e-01	0.3091779	0.3084216	0.3093893	0.509791556962867
1351	15	rs13482602	61428965	0	G	C	0.287	1.012393e-02	0.009943726	541.9744	4.001246e-01	3.947829e-01	0.3091779	0.3084216	0.3093893	0.509791556962867
1353	15	rs3677062	63461563	0	G	A	0.287	8.985801e-03	0.009957086	541.8641	3.980708e-01	3.927257e-01	0.367309	0.3660992	0.3668219	0.434968430210517
1355	15	rs6381737	65588301	0	A	G	0.282	7.794413e-03	0.009859045	541.7697	3.963974e-01	3.912082e-01	0.4296112	0.4280626	0.4286748	0.366924405067362
1357	15	rs13482637	70501126	0	A	C	0.27	-3.452571e-05	0.009974246	541.4556	3.969825e-01	3.921151e-01	0.9972397	0.9984246	0.9984268	0.0012004406097643
1359	15	rs13482642	72211956	0	T	A	0.267	1.340688e-03	0.01002992	541.4647	3.967183e-01	3.918695e-01	0.8937255	0.892925	0.8929998	0.0487958504894892
1361	15	rs8259436	74849948	0	G	A	0.26	-4.229380e-03	0.01009119	541.5417	4.009055e-01	3.963378e-01	0.6753355	0.6781552	0.6795511	0.170480420354037
1363	15	rs3665030	79393219	0	G	A	0.252	-8.037522e-03	0.01002965	541.7784	3.935672e-01	3.897756e-01	0.4233455	0.4216986	0.4224487	0.373305052251262
1365	15	rs13482673	82219300	1	G	A	0.38	1.042027e-02	0.007262507	542.4766	3.751938e-01	3.715037e-01	0.1520517	0.1530233	0.1574918	0.818008719903328
1367	15	rs3660367	84702107	0	A	G	0.383	5.036709e-03	0.007212553	541.6962	3.809682e-01	3.772843e-01	0.4853417	0.4879477	0.4959511	0.31395239299983
1369	15	rs13482695	88470831	0	A	G	0.283	6.197842e-03	0.008376726	541.7308	3.929212e-01	3.895471e-01	0.4597615	0.4581586	0.4588959	0.337467398959751
1371	15	rs13482704	90423484	0	A	C	0.29	5.167028e-03	0.008070811	541.6616	3.899351e-01	3.867137e-01	0.5223674	0.5209679	0.5225214	0.282023934416536
1373	15	rs3719217	95251593	0	A	G	0.384	6.302027e-03	0.007139867	541.8466	3.885386e-01	3.848914e-01	0.3779045	0.376536	0.3784479	0.42261793657324
1375	15	rs6285067	95314545	1	A	G	0.385	6.103003e-03	0.007138502	541.8224	3.882687e-01	3.846580e-01	0.3930476	0.3917442	0.3937807	0.40555485123902
1377	15	rs13482729	97111470	0	A	G	0.385	7.714466e-03	0.006990479	542.0659	3.871561e-01	3.840104e-01	0.2703826	0.2692428	0.2711657	0.568021260094047
1379	15	rs13482738	99794398	0	A	G	0.406	4.452187e-03	0.006566639	541.6866	3.906801e-01	3.879912e-01	0.4981267	0.4967242	0.4977944	0.302660179103006
1381	16	rs4231060	6223720	0	G	A	0.384	5.065091e-03	0.006921879	541.7246	3.938446e-01	3.913130e-01	0.4647093	0.4633386	0.4638836	0.332818636111046
1383	16	rs4158907	7962829	0	A	G	0.391	6.855026e-03	0.007130987	541.9191	3.959936e-01	3.927010e-01	0.3369275	0.3356438	0.3364308	0.47246354048566
1385	16	rs4162800	12472778	0	A	G	0.391	3.746252e-03	0.00750758	541.5807	3.962688e-01	3.920798e-01	0.618031	0.6170252	0.6173243	0.20898974045927
1387	16	rs4165065	17412079	0	G	A	0.388	-8.034456e-04	0.007804742	541.4608	3.970685e-01	3.924806e-01	0.9180548	0.9188665	0.9189544	0.0371313943681629
1389	16	rs4165081	19883078	0	G	A	0.384	-9.226684e-04	0.007881314	541.4623	3.972984e-01	3.926305e-01	0.9068576	0.9079189	0.9080431	0.0424609030054866
1391	16	rs4165440	24175686	0	A	G	0.357	8.116536e-03	0.00736835	542.0512	4.113363e-01	4.082040e-01	0.2712623	0.2750862	0.2797644	0.566610560236439
1393	16	rs4165602	27436316	0	A	G	0.391	-1.356991e-03	0.007954246	541.4703	3.967558e-01	3.919666e-01	0.8646169	0.8640052	0.8640893	0.0631762798999692
1395	16	rs4170308	32471861	0	G	A	0.365	-7.741046e-03	0.008390402	541.8828	3.971133e-01	3.921268e-01	0.3567164	0.3553566	0.3560937	0.44767692355827
1397	16	rs4171932	34308360	0	G	A	0.363	-1.081276e-02	0.008498699	542.2665	3.986836e-01	3.935739e-01	0.2039427	0.2028392	0.2039457	0.690491835365065
1399	16	rs4172915	35662190	0	G	A	0.365	-1.225827e-02	0.008509136	542.4932	4.016017e-01	3.965017e-01	0.1504071	0.1497175	0.1510468	0.82273166229463
1401	16	rs4173902	37352817	0	C	G	0.377	-6.162082e-03	0.008374371	541.7277	3.961569e-01	3.912166e-01	0.4622276	0.4607082	0.4612628	0.335144125992715
1403	16	rs4175608	39182488	0	A	G	0.377	-5.864773e-03	0.008393949	541.701	3.959741e-01	3.912306e-01	0.4851137	0.4836215	0.4841377	0.31415646037623
1405	16	rs4177651	40683274	0	A	G	0.38	-2.429961e-03	0.008353522	541.4984	3.958262e-01	3.912759e-01	0.7712718	0.7699629	0.7701792	0.112792547450238
1407	16	rs4182243	46052656	0	A	G	0.453	2.453937e-03	0.008741097	541.4946	3.987167e-01	3.936471e-01	0.7790449	0.7802753	0.7806604	0.108437511184568
1409	16	rs4183448	47197448	0	C	A	0.453	3.345323e-03	0.008729723	541.5282	3.998834e-01	3.946442e-01	0.7017482	0.7033285	0.7040038	0.15381869266726
1411	16	rs4186744	51442133	0	G	C	0.46	3.542976e-03	0.00878623	541.5363	3.999646e-01	3.940085e-01	0.6869657	0.6879095	0.6883794	0.163064946597811
1413	16	rs3696661	51676702	0	G	A	0.459	1.754041e-03	0.008788689	541.4754	3.985097e-01	3.925742e-01	0.8419016	0.8423006	0.8424282	0.0747386651206517
1415	16	rs6163640	53441204	0	A	C	0.459	1.743218e-03	0.008853791	541.4749	3.986449e-01	3.925222e-01	0.8440048	0.8443468	0.8444665	0.0736550834601443
1417	16	rs4189277	57292483	0	G	A	0.458	2.010040e-03	0.00882586	541.4813	3.990528e-01	3.929719e-01	0.8199505	0.8208921	0.8210988	0.0862123649647469
1419	16	rs4194417	62797732	0	G	A	0.457	-1.098599e-03	0.008728778	541.4637	3.978087e-01	3.919338e-01	0.8999006	0.8991503	0.8992159	0.0458054586224059
1421	16	rs4197150	66296558	0	G	C	0.458	-4.196201e-03	0.008684565	541.5721	3.994927e-01	3.936211e-01	0.6292083	0.6293402	0.6297511	0.201205557154242
1423	16	rs4197715	67263247	1	C	A	0.464	-2.715342e-03	0.008614195	541.5054	3.981168e-01	3.924277e-01	0.7527459	0.7524101	0.7525822	0.123351601291424
1425	16	rs4198737	69011458	0	G	A	0.458	-5.211691e-03	0.008451934	541.646	3.986703e-01	3.932648e-01	0.537799	0.5372031	0.5376626	0.269380009652482
1427	16	rs4200124	70694896	0	G	A	0.494	-3.889545e-03	0.008319629	541.565	3.981593e-01	3.931132e-01	0.640363	0.6400474	0.6403782	0.193573769444883
1429	16	rs4201998	72511025	0	A	G	0.493	-3.535245e-03	0.008301135	541.5464	3.980716e-01	3.929953e-01	0.6704067	0.6701476	0.6704382	0.173661654045905
1431	16	rs4211664	82781462	0	G	C	0.468	-1.643791e-03	0.008221085	541.4757	3.976175e-01	3.922853e-01	0.8416133	0.8414493	0.8415498	0.074887409988139
1433	16	rs3680665	84553438	0	G	C	0.468	-1.643791e-03	0.008221085	541.4757	3.976175e-01	3.922853e-01	0.8416133	0.8414493	0.8415498	0.074887409988139
1435	16	rs4212102	85097188	0	A	G	0.467	-1.060729e-03	0.008196205	541.464	3.974784e-01	3.921542e-01	0.8970866	0.8969081	0.8969687	0.0471656304377989
1437	16	rs4213268	86462200	0	A	G	0.47	-5.517850e-04	0.008118659	541.458	3.973140e-01	3.921219e-01	0.9458443	0.9457554	0.9457865	0.0241803490275156
1439	16	rs4214396	87498775	0	A	C	0.471	-5.866798e-04	0.008079091	541.4583	3.972683e-01	3.921197e-01	0.9421438	0.9420304	0.9420636	0.0258828055083479
1441	16	rs3712360	93538106	1	G	A	0.445	-4.575131e-03	0.007357638	541.649	3.977390e-01	3.945435e-01	0.5343812	0.5340688	0.5347151	0.272148829125099
1443	16	rs3696981	97395508	0	A	G	0.433	-5.404356e-03	0.006842554	541.7684	3.959522e-01	3.938131e-01	0.4300599	0.4290348	0.4297038	0.366471050402478
1445	17	rs4136382	3388912	0	G	A	0.444	-7.717054e-03	0.007321587	542.0055	3.775662e-01	3.730556e-01	0.2924537	0.2943368	0.3012361	0.533942879756572
1447	17	rs13482843	4044735	0	G	A	0.444	-7.717054e-03	0.007321587	542.0055	3.775662e-01	3.730556e-01	0.2924537	0.2943368	0.3012361	0.533942879756572
1449	17	rs13482845	4593482	0	A	G	0.445	-8.003677e-03	0.007398858	542.0346	3.770426e-01	3.723924e-01	0.2799571	0.2819039	0.2889079	0.552908513874584
1451	17	UT_17_3.221024	6039015	0	C	A	0.445	-8.003677e-03	0.007398858	542.0346	3.770426e-01	3.723924e-01	0.2799571	0.2819039	0.2889079	0.552908513874584
1453	17	rs3662575	9973581	0	A	G	0.46	-2.060880e-03	0.007612605	541.4931	3.901384e-01	3.854173e-01	0.7867335	0.7842605	0.78902	0.104172356688139
1455	17	rs3662820	12315222	1	G	A	0.465	2.084730e-03	0.007727802	541.487	4.049206e-01	3.999169e-01	0.7874633	0.802171	0.8089351	0.103769677511558
1457	17	rs3726555	16402642	0	G	C	0.48	4.206040e-03	0.008070312	541.5928	3.886241e-01	3.829434e-01	0.6025069	0.6004755	0.6049885	0.220037975118627
1459	17	rs13482899	17624343	0	A	G	0.48	4.206040e-03	0.008070312	541.5928	3.886241e-01	3.829434e-01	0.6025069	0.6004755	0.6049885	0.220037975118627
1461	17	rs13482914	20845796	0	A	C	0.482	5.453130e-03	0.008181915	541.6794	3.882743e-01	3.822923e-01	0.5054492	0.5034814	0.5074079	0.296322486498932
1463	17	rs3696835	22681054	0	G	A	0.482	6.571136e-03	0.008093885	541.7872	3.881457e-01	3.822972e-01	0.4173075	0.4154935	0.4186656	0.379543809922022
1465	17	rs3719497	25502497	0	A	G	0.474	1.223408e-02	0.007990008	542.6308	3.885740e-01	3.830136e-01	0.1264439	0.1252616	0.1269778	0.898102117369326
1467	17	rs6397584	27451464	0	A	C	0.46	1.279087e-02	0.008067906	542.7118	3.821691e-01	3.767665e-01	0.113592	0.1129551	0.1154715	0.9446522538204
1469	17	rs3693494	29780123	0	A	G	0.467	1.301819e-02	0.008104226	542.7467	3.842679e-01	3.787813e-01	0.1089138	0.1080788	0.1102276	0.962917089168524
1471	17	rs3682923	35834132	1	A	G	0.469	9.578269e-03	0.008395186	542.1083	3.862267e-01	3.807004e-01	0.2545207	0.2532268	0.256011	0.594276891008188
1473	17	rs6298471	36547465	0	G	A	0.468	9.967549e-03	0.008421665	542.1584	3.870299e-01	3.813699e-01	0.2372247	0.2358131	0.2382942	0.624840093911365
1475	17	rs6390174	38990979	0	G	A	0.468	9.962011e-03	0.00839658	542.1611	3.855911e-01	3.799729e-01	0.2360886	0.2348949	0.2377847	0.626924983173815
1477	17	rs3702604	40954832	0	G	A	0.466	8.750152e-03	0.008392286	542.0006	3.857070e-01	3.801535e-01	0.2976852	0.2964817	0.2997819	0.526242756613298
1479	17	rs13482997	43824636	0	C	G	0.466	6.747390e-03	0.008241362	541.7925	3.878958e-01	3.826002e-01	0.4133868	0.4117851	0.4147997	0.383643395097909
1481	17	rs13483016	49557881	0	G	A	0.45	1.858117e-04	0.008107027	541.456	3.961409e-01	3.918032e-01	0.9817246	0.9788209	0.9789359	0.00801032634228242
1483	17	rs3700227	52611561	1	G	A	0.452	4.372891e-03	0.008155068	541.6006	3.939235e-01	3.895540e-01	0.5920786	0.5902701	0.5909165	0.227620635708862
1485	17	rs6272475	53482715	0	A	G	0.449	5.210977e-03	0.0081876	541.6588	3.973760e-01	3.927136e-01	0.524815	0.5238767	0.5243166	0.279993760667206
1487	17	rs3714226	55270111	0	C	A	0.497	-1.798635e-04	0.007878131	541.4558	3.968152e-01	3.923060e-01	0.9817956	0.9845321	0.9846019	0.00797891855923177
1489	17	rs13483055	60319945	0	G	A	0.494	-1.547407e-03	0.007782636	541.4749	3.981037e-01	3.936378e-01	0.8424888	0.8444115	0.8448563	0.0744358639053225
1491	17	gnf17.064.100	62762288	0	A	G	0.493	-4.448760e-04	0.007719344	541.4572	3.969482e-01	3.925447e-01	0.9540684	0.956108	0.9562371	0.0204204883171939
1493	17	rs3727008	67734196	0	G	A	0.488	-1.677869e-03	0.007321744	541.4824	3.945084e-01	3.906122e-01	0.8188489	0.8171656	0.8175592	0.0867962300471027
1495	17	rs3660112	70594166	0	C	A	0.492	-3.510336e-03	0.007825268	541.5574	3.932942e-01	3.886985e-01	0.6539479	0.6518531	0.6528074	0.184456850519493
1497	17	rs3675634	71241465	0	G	A	0.493	-1.823060e-03	0.007872501	541.4832	3.946435e-01	3.899509e-01	0.8169769	0.8145416	0.8152322	0.0877902229588461
1499	17	rs3691628	72399641	0	A	G	0.499	2.281296e-03	0.007782475	541.4992	3.949166e-01	3.905948e-01	0.7695588	0.7678861	0.7682575	0.11375819124521
1501	17	rs13483103	74204833	0	C	A	0.43	5.375880e-03	0.008204106	541.6623	4.085218e-01	4.033780e-01	0.5126375	0.5202522	0.5253545	0.290189627868151
1503	17	rs6229946	75191195	0	C	A	0.437	3.623928e-03	0.008117758	541.5508	4.047524e-01	3.996156e-01	0.6555131	0.6626572	0.6663422	0.183418624796377
1505	17	rs3663088	77048875	0	A	G	0.435	2.783415e-03	0.008087675	541.5122	4.023763e-01	3.972286e-01	0.7308937	0.7366342	0.7389822	0.136145781537874
1507	17	gnf17.082.284	80952261	0	G	A	0.444	1.192041e-04	0.007679844	541.4557	3.966388e-01	3.921915e-01	0.987623	0.9892315	0.9892534	0.00540880466884934
1509	17	gnf17.083.842	82509468	0	G	A	0.48	-1.253499e-03	0.007430129	541.4702	3.958424e-01	3.912433e-01	0.8661062	0.8644921	0.8647015	0.0624288525020876
1511	17	rs13483135	83478059	0	A	G	0.494	4.012659e-03	0.007447944	541.6015	3.966480e-01	3.917834e-01	0.5903239	0.5891313	0.5894702	0.228909633468627
1513	17	rs13483144	85885972	0	C	A	0.489	-6.035110e-03	0.007359363	541.7929	3.979213e-01	3.927146e-01	0.4126256	0.411477	0.4121082	0.384443831152393
1515	17	rs4231720	86810006	0	A	G	0.491	-5.193474e-03	0.007344227	541.7068	3.968480e-01	3.916973e-01	0.4798464	0.4784701	0.4789747	0.318897759099244
1517	17	rs13483157	88888507	0	A	G	0.484	-8.325700e-03	0.007314165	542.1029	4.018661e-01	3.968755e-01	0.255614	0.2552232	0.2564975	0.592415363517396
1519	17	rs6288047	91579093	0	A	G	0.477	-4.069756e-03	0.007113899	541.6204	3.948555e-01	3.904922e-01	0.5675558	0.5659477	0.5664285	0.24599143379868
1521	17	rs6397044	93194831	0	A	G	0.477	-4.713467e-03	0.007138894	541.6749	3.949242e-01	3.905681e-01	0.509437	0.5078349	0.5083722	0.292909515767612
1523	17	rs3706382	94131011	0	A	T	0.477	-4.713467e-03	0.007138894	541.6749	3.949242e-01	3.905681e-01	0.509437	0.5078349	0.5083722	0.292909515767612
1525	18	rs3689558	8042688	0	A	G	0.386	-1.833096e-03	0.007451419	541.4861	3.963631e-01	3.920030e-01	0.8057918	0.805143	0.8052656	0.0937771564473576
1527	18	rs3660245	9273599	0	T	A	0.386	-1.510587e-03	0.007522659	541.4759	3.964728e-01	3.919900e-01	0.8409437	0.8403439	0.8404423	0.0752330786346509
1529	18	rs4231742	11084830	0	G	A	0.388	-2.200060e-03	0.007581129	541.4979	3.969253e-01	3.922976e-01	0.771798	0.771342	0.7714929	0.112496351172875
1531	18	rs13483212	12110689	0	C	G	0.392	-2.771149e-03	0.007621855	541.522	3.969598e-01	3.922775e-01	0.7163464	0.7156964	0.7158936	0.144876917316436
1533	18	mCV23617245	14530552	0	G	A	0.396	-3.959556e-03	0.007629587	541.5908	3.968411e-01	3.923112e-01	0.6040393	0.6031068	0.6034251	0.218934804395598
1535	18	rs6361186	15008159	0	G	A	0.411	1.386385e-03	0.007623878	541.4723	3.963550e-01	3.919097e-01	0.8557858	0.8551106	0.8552034	0.0676349240133467
1537	18	gnf18.021.931	24442754	0	A	G	0.457	1.330046e-03	0.007586921	541.4708	3.979408e-01	3.928989e-01	0.8609183	0.8619705	0.8621595	0.0650380605587829
1539	18	gnf18.022.796	25311399	0	C	A	0.458	4.007345e-04	0.007636721	541.457	3.972882e-01	3.921762e-01	0.9581742	0.9584495	0.958476	0.0185555272249859
1541	18	rs13483263	26441506	0	A	G	0.457	6.933352e-04	0.007666631	541.4597	3.973153e-01	3.922223e-01	0.9279823	0.9281574	0.9282032	0.0324603072785936
1543	18	rs13483271	28957810	0	G	A	0.483	-1.044959e-03	0.007984748	541.4644	3.974346e-01	3.917799e-01	0.8959383	0.8948526	0.8949379	0.0477218975836143
1545	18	rs3722973	30935680	1	A	G	0.491	-2.195503e-03	0.008197629	541.4915	3.984377e-01	3.924336e-01	0.7889618	0.7888266	0.7889717	0.102944023977945
1547	18	rs3718586	33132187	0	A	G	0.492	-2.635212e-03	0.008258293	541.5064	3.991688e-01	3.928845e-01	0.7498026	0.7500574	0.750276	0.125053057961287
1549	18	rs3725637	34428558	0	C	A	0.495	-1.510827e-03	0.00823646	541.4724	3.985602e-01	3.923287e-01	0.8545437	0.8546038	0.8546987	0.0682657232491759
1551	18	rs13483299	36120072	0	A	G	0.497	3.568587e-03	0.008214425	541.5487	4.012704e-01	3.951458e-01	0.6641892	0.6661811	0.6670078	0.177708190493939
1553	18	rs3664831	37294231	0	C	A	0.495	3.790360e-03	0.008221913	541.5601	4.021404e-01	3.959559e-01	0.6450208	0.6476955	0.6488293	0.190426280435162
1555	18	rs3699816	39313732	0	G	A	0.498	-4.865330e-04	0.007906335	541.4576	3.973939e-01	3.918926e-01	0.9509593	0.9497386	0.9497889	0.0218380699854673
1557	18	rs3676196	42923810	0	A	G	0.497	6.515750e-03	0.007734744	541.8057	4.057415e-01	4.012828e-01	0.4000206	0.4027413	0.4054739	0.397917643082129
1559	18	mCV24106092	49031661	0	A	C	0.494	-2.735832e-03	0.007540063	541.5198	4.006507e-01	3.962633e-01	0.7168987	0.7202689	0.7217991	0.144542207148262
1561	18	rs13483368	54451905	0	A	C	0.498	-2.556126e-03	0.007619938	541.5105	4.001003e-01	3.956207e-01	0.7374434	0.7404156	0.7416353	0.132271306890098
1563	18	rs3683378	55685229	0	C	G	0.5	3.268595e-03	0.007580237	541.5497	3.931706e-01	3.888219e-01	0.6665339	0.6645255	0.6654515	0.176177757415112
1565	18	rs6328845	57804214	0	G	A	0.486	-1.532107e-03	0.007571382	541.4751	3.989396e-01	3.946558e-01	0.8397325	0.8434348	0.8444844	0.0758590380759096
1567	18	rs3720827	63290216	0	G	A	0.472	8.443861e-03	0.007623746	542.0715	3.948640e-01	3.900663e-01	0.2686497	0.2670703	0.2680682	0.570813640069854
1569	18	rs3691542	66474868	0	A	G	0.484	1.117250e-02	0.007790214	542.4873	3.924505e-01	3.873105e-01	0.1522322	0.1508756	0.1522337	0.817493476322066
1571	18	rs3658163	68661313	0	T	A	0.482	1.155988e-02	0.007912866	542.5262	3.935793e-01	3.878498e-01	0.1447559	0.1434024	0.1447276	0.839363726148199
1573	18	rs13483426	70123704	0	C	A	0.482	1.109182e-02	0.00792325	542.439	3.902021e-01	3.843642e-01	0.1622442	0.1608058	0.1624658	0.789830819661758
1575	18	rs6161154	71450022	0	A	G	0.482	1.186825e-02	0.007903417	542.5867	3.926660e-01	3.866966e-01	0.1339005	0.1325706	0.1339727	0.873217801278988
1577	18	rs13483436	73432362	0	G	A	0.476	1.262219e-02	0.00774592	542.7867	3.926716e-01	3.868052e-01	0.1039155	0.1027702	0.104141	0.98331966839657
1579	18	rs13459193	74736176	0	A	G	0.471	1.512300e-02	0.007776162	543.3483	3.921235e-01	3.868414e-01	0.05243558	0.05170444	0.05290807	1.28037392381857
1581	18	rs13483446	76660820	0	A	G	0.479	1.376213e-02	0.007613364	543.0903	3.858588e-01	3.807923e-01	0.07134566	0.07058806	0.07222398	1.14663244014398
1583	18	rs3706601	77469962	1	A	G	0.467	1.449522e-02	0.007503304	543.3221	3.866672e-01	3.816972e-01	0.05401892	0.05335131	0.05477005	1.2674541029092
1585	18	rs13483466	82240605	0	G	A	0.498	9.513440e-04	0.006921852	541.4655	3.932533e-01	3.897745e-01	0.8907452	0.8881737	0.8893786	0.050246509273472
1587	18	mCV24836796	85520123	0	A	G	0.48	1.402896e-03	0.006564942	541.4789	3.927068e-01	3.898492e-01	0.8308836	0.8293499	0.8301468	0.0804598130612327
1589	18	rs13483482	86102991	0	C	A	0.479	1.662766e-03	0.006530462	541.4885	3.923209e-01	3.895172e-01	0.7991376	0.7976945	0.7985814	0.09737843498438
1591	19	rs3671671	4419702	0	C	A	0.448	-1.031859e-02	0.006907165	542.5689	3.800510e-01	3.757613e-01	0.1359176	0.1356676	0.1387307	0.866724302737884
1593	19	rs3713033	5029790	0	G	A	0.446	-1.252994e-02	0.007026323	543.0447	3.827360e-01	3.781261e-01	0.07522758	0.07463529	0.07655495	1.12362290879826
1595	19	CEL.19_5283144	5494236	0	C	G	0.446	-1.252994e-02	0.007026323	543.0447	3.827360e-01	3.781261e-01	0.07522758	0.07463529	0.07655495	1.12362290879826
1597	19	rs6236348	6211818	0	A	G	0.446	-1.252994e-02	0.007026323	543.0447	3.827360e-01	3.781261e-01	0.07522758	0.07463529	0.07655495	1.12362290879826
1599	19	rs13483525	10444043	0	G	A	0.44	-7.359463e-03	0.007492776	541.9401	3.884708e-01	3.834849e-01	0.326536	0.3249301	0.3271827	0.486068931572755
1601	19	UT_19_10.709331	10714324	0	A	G	0.436	-8.380176e-03	0.007529132	542.0779	3.904294e-01	3.854327e-01	0.2663004	0.2646145	0.2662218	0.57462818122286
1603	19	CEL.19_12595293	13325499	0	A	G	0.442	-3.727039e-03	0.007510882	541.5801	3.926583e-01	3.879232e-01	0.6199875	0.6178031	0.6190451	0.207617066527148
1605	19	rs13483540	15465855	1	G	A	0.472	7.160706e-04	0.007473562	541.4602	3.969187e-01	3.923948e-01	0.923712	0.9243515	0.9244213	0.0344634143938862
1607	19	rs6223359	18525319	0	G	A	0.475	1.177143e-03	0.007607259	541.4677	3.969818e-01	3.921251e-01	0.8770976	0.8768015	0.8768742	0.0569520773488872
1609	19	rs6372656	21843202	0	A	C	0.482	-3.371678e-03	0.007611437	541.5535	3.985799e-01	3.938526e-01	0.6580008	0.6582724	0.6587129	0.181773578368758
1611	19	rs6309315	23586847	0	G	A	0.498	-7.994460e-03	0.00768465	541.9903	4.080225e-01	4.029540e-01	0.2987634	0.301114	0.3039449	0.524672606828583
1613	19	rs6293693	26086372	0	A	T	0.499	7.035360e-03	0.007757017	541.8628	4.055401e-01	4.004230e-01	0.3649194	0.3668654	0.3690955	0.437803047874075
1615	19	UT_19_29.979736	30239224	0	A	G	0.497	1.362869e-03	0.007364915	541.4726	3.974005e-01	3.929052e-01	0.8532758	0.8541024	0.8542922	0.0689105713432175
1617	19	rs13459194	32049010	0	A	C	0.5	1.654275e-03	0.007455334	541.4801	3.975886e-01	3.929525e-01	0.824501	0.8251302	0.8253323	0.0838088132829936
1619	19	rs6237466	32363371	0	A	T	0.5	1.654275e-03	0.007455334	541.4801	3.975886e-01	3.929525e-01	0.824501	0.8251302	0.8253323	0.0838088132829936
1621	19	rs3710829	38168496	0	A	G	0.497	-1.550136e-03	0.006624693	541.4836	3.923443e-01	3.888981e-01	0.8150985	0.8131295	0.8145113	0.0887899060801162
1623	19	rs3656289	42412737	0	G	A	0.494	3.258607e-03	0.006586838	541.5787	3.892218e-01	3.855256e-01	0.6210477	0.6197717	0.6223944	0.206875042253019
1625	19	rs3023496	48137866	0	G	A	0.493	9.490724e-03	0.006662065	542.4722	3.868907e-01	3.829571e-01	0.1549824	0.1539059	0.1557307	0.809717618067596
1627	19	mCV23069572	52801832	0	G	A	0.465	1.232313e-02	0.006926433	543.0147	3.666266e-01	3.622460e-01	0.07590458	0.07742953	0.08205563	1.11973201845608
1629	19	rs6304326	53438118	0	A	C	0.465	1.492678e-02	0.006968445	543.7275	3.687761e-01	3.643689e-01	0.03273627	0.03304011	0.03524552	1.48497080600842
1631	19	rs13483682	55161641	0	C	G	0.464	1.447416e-02	0.006795845	543.6839	3.609938e-01	3.570634e-01	0.0337367	0.0347698	0.03785278	1.47189740075939
1633	19	rs6211533	56992409	0	A	C	0.476	1.028694e-02	0.006447715	542.6803	3.569028e-01	3.533290e-01	0.1113304	0.1175785	0.1281057	0.953386230548184
1635	19	rs6191324	59321829	0	G	A	0.477	-1.107490e-02	0.00629938	542.9708	3.638161e-01	3.609810e-01	0.07942528	0.08172101	0.08691744	1.10004124546851
1637	19	UT_4_59.889271	60081646	0	C	A	0.48	-1.249854e-02	0.006231465	543.419	3.576851e-01	3.550339e-01	0.04549714	0.04752704	0.0518955	1.34201590271117
1639	23	rs13483712	9552353	2	G	A	0.485	3.148350e-03	0.006830061	541.5626	3.934256e-01	3.906460e-01	0.6450583	0.6437734	0.6441658	0.190401032304135
1641	23	CEL.X_8334947	10003225	0	G	A	0.488	4.871506e-03	0.006856615	541.7092	3.938165e-01	3.909285e-01	0.4777805	0.476358	0.4769059	0.320771579398228
1643	23	CEL.X_9031623	10699901	0	A	G	0.489	4.279498e-03	0.006900308	541.649	3.934504e-01	3.905679e-01	0.5354534	0.53404	0.5345444	0.271278319423131
1645	23	rs13483724	36008084	0	A	C	0.483	-3.441052e-03	0.008602605	541.5353	3.982536e-01	3.939498e-01	0.6893494	0.6898319	0.6902875	0.161560598078182
1647	23	gnfX.023.543	38899708	0	G	C	0.472	-3.298983e-03	0.008966503	541.5224	3.996634e-01	3.948354e-01	0.7131072	0.7148856	0.7156501	0.146845178606871
1649	23	gnfX.026.801	42224689	0	T	A	0.468	-3.924451e-03	0.009049374	541.5484	4.004903e-01	3.954692e-01	0.6647394	0.6666578	0.6676139	0.1773485792438
1651	23	rs13483731	42452847	0	G	A	0.468	-3.924451e-03	0.009049374	541.5484	4.004903e-01	3.954692e-01	0.6647394	0.6666578	0.6676139	0.1773485792438
1653	23	rs13483746	50423971	0	G	A	0.468	-1.811708e-03	0.00934023	541.4737	3.993499e-01	3.938333e-01	0.8462901	0.8492271	0.8497763	0.0724807395226067
1655	23	gnfX.035.350	50932421	0	T	A	0.467	-1.583458e-04	0.009434674	541.4558	3.978401e-01	3.921570e-01	0.986617	0.987673	0.9876851	0.00585140565617519
1657	23	rs13483750	51374755	0	A	G	0.467	-1.583458e-04	0.009434674	541.4558	3.978401e-01	3.921570e-01	0.986617	0.987673	0.9876851	0.00585140565617519
1659	23	CEL.X_44311522	51965594	0	A	G	0.474	-1.661303e-03	0.009846139	541.4696	3.987881e-01	3.927567e-01	0.8660893	0.8671522	0.8673059	0.0624373268073776
1661	23	rs13483756	52951019	0	A	C	0.473	-1.806843e-03	0.009918579	541.4719	3.991004e-01	3.929949e-01	0.855535	0.8570078	0.8572226	0.0677622187401345
1663	23	rs13483761	56215893	0	G	A	0.474	-3.962415e-04	0.01000395	541.4564	3.983635e-01	3.922620e-01	0.9684232	0.9698347	0.9698712	0.0139348149435525
1665	23	gnfX.044.260	60822990	0	A	T	0.476	-1.059568e-02	0.01058242	541.9575	4.007337e-01	3.939675e-01	0.3172536	0.3163916	0.3172777	0.498593441096885
1667	23	rs13483777	61175347	0	A	G	0.477	-4.735087e-03	0.01062834	541.5561	3.973157e-01	3.904849e-01	0.6561661	0.6540622	0.6544793	0.182986210651041
1669	23	rs13483781	62375833	0	G	A	0.477	-4.735087e-03	0.01062834	541.5561	3.973157e-01	3.904849e-01	0.6561661	0.6540622	0.6544793	0.182986210651041
1671	23	rs13483783	63644435	0	G	A	0.477	-4.735087e-03	0.01062834	541.5561	3.973157e-01	3.904849e-01	0.6561661	0.6540622	0.6544793	0.182986210651041
1673	23	rs13483786	64615641	0	C	A	0.477	-4.735087e-03	0.01062834	541.5561	3.973157e-01	3.904849e-01	0.6561661	0.6540622	0.6544793	0.182986210651041
1675	23	rs3157124	71441040	0	G	A	0.477	-1.009911e-02	0.01083735	541.8907	4.003932e-01	3.933741e-01	0.3519086	0.3509405	0.3517205	0.453570119675446
1677	23	rs13483825	74207541	0	A	G	0.477	-1.073440e-02	0.01092359	541.9387	4.015344e-01	3.944509e-01	0.3263036	0.3256501	0.3265557	0.48637813475791
1679	23	CEL.X_68179178	76622179	0	G	A	0.458	-8.798080e-04	0.01129712	541.459	3.991707e-01	3.914780e-01	0.9379597	0.9344324	0.9346131	0.02781582094248
1681	23	rs13483844	78701528	0	G	A	0.458	-8.798080e-04	0.01129712	541.459	3.991707e-01	3.914780e-01	0.9379597	0.9344324	0.9346131	0.02781582094248
1683	23	CEL.X_72627341	81071649	0	A	G	0.459	-2.090113e-03	0.01130025	541.4735	3.985880e-01	3.908864e-01	0.8533441	0.8502426	0.850565	0.0688758098674726
1685	23	rs13483858	82200955	0	G	A	0.459	-2.090113e-03	0.01130025	541.4735	3.985880e-01	3.908864e-01	0.8533441	0.8502426	0.850565	0.0688758098674726
1687	23	rs13483862	83024501	0	A	G	0.459	-2.090113e-03	0.01130025	541.4735	3.985880e-01	3.908864e-01	0.8533441	0.8502426	0.850565	0.0688758098674726
1689	23	CEL.X_75125049	83574158	0	A	T	0.459	-2.090113e-03	0.01130025	541.4735	3.985880e-01	3.908864e-01	0.8533441	0.8502426	0.850565	0.0688758098674726
1691	23	rs13483868	84597187	0	A	G	0.46	-3.475602e-03	0.01124928	541.5045	3.977216e-01	3.902408e-01	0.7574963	0.7546029	0.7550827	0.120619484137218
1693	23	rs3725966	85498566	0	G	A	0.46	-3.475602e-03	0.01124928	541.5045	3.977216e-01	3.902408e-01	0.7574963	0.7546029	0.7550827	0.120619484137218
1695	23	CEL.X_77780392	86229492	0	G	A	0.471	3.732878e-04	0.01125362	541.4561	3.994689e-01	3.922639e-01	0.9735536	0.9756977	0.9757361	0.0116401329539998
1697	23	rs13483877	86948528	0	G	A	0.471	3.732878e-04	0.01125362	541.4561	3.994689e-01	3.922639e-01	0.9735536	0.9756977	0.9757361	0.0116401329539998
1699	23	rs13483884	93904871	0	G	A	0.47	-8.610294e-04	0.01116799	541.4588	3.987918e-01	3.918242e-01	0.9385806	0.9369646	0.9370308	0.0275284266843827
1701	23	gnfX.080.189	96183176	0	A	G	0.44	-3.254774e-03	0.01085536	541.5018	3.958210e-01	3.894779e-01	0.7644473	0.7613204	0.7621267	0.116652448914956
1703	23	rs13483894	96499053	0	G	A	0.44	-3.254774e-03	0.01085536	541.5018	3.958210e-01	3.894779e-01	0.7644473	0.7613204	0.7621267	0.116652448914956
1705	23	CEL.X_89752158	98348578	1	C	G	0.439	-2.158786e-03	0.01088441	541.4762	3.964962e-01	3.901946e-01	0.8428724	0.8394893	0.8401155	0.0742381669770499
1707	23	CEL.X_91222960	99819380	0	A	G	0.44	6.468751e-03	0.01081243	541.6268	4.086803e-01	4.022868e-01	0.5499671	0.5584919	0.5632104	0.259663289989068
1709	23	gnfX.084.751	100832043	0	A	G	0.44	6.468751e-03	0.01081243	541.6268	4.086803e-01	4.022868e-01	0.5499671	0.5584919	0.5632104	0.259663289989068
1711	23	rs13483921	103659886	0	A	G	0.429	-2.841439e-03	0.01056703	541.4928	3.961069e-01	3.899811e-01	0.7881349	0.7852884	0.7859024	0.103399440744709
1713	23	rs13483926	106088410	0	G	A	0.435	-1.312955e-03	0.01074672	541.4636	3.977531e-01	3.910695e-01	0.902818	0.8995672	0.8998783	0.044399790729915
1715	23	CEL.X_100299803	108895446	0	A	T	0.433	-1.716766e-03	0.01075233	541.469	3.975800e-01	3.908743e-01	0.8732185	0.8701793	0.8705303	0.0588770719060893
1717	23	rs13483937	110605911	0	C	G	0.436	-8.213293e-04	0.01068898	541.4589	3.982207e-01	3.915100e-01	0.9387866	0.9358138	0.9359821	0.0274331180376447
1719	23	rs13483941	111517912	0	C	G	0.436	-8.213293e-04	0.01068898	541.4589	3.982207e-01	3.915100e-01	0.9387866	0.9358138	0.9359821	0.0274331180376447
1721	23	rs6342003	112547782	0	A	G	0.438	-2.729800e-03	0.01065068	541.4893	3.971004e-01	3.904443e-01	0.7978364	0.7951407	0.7955773	0.0980861535883236
1723	23	rs13483971	119804730	0	G	A	0.437	-1.135081e-03	0.01053324	541.4618	3.979841e-01	3.914523e-01	0.9142337	0.9118414	0.9120073	0.0389427740177123
1725	23	CEL.X_112904656	121573629	0	G	A	0.437	-1.135081e-03	0.01053324	541.4618	3.979841e-01	3.914523e-01	0.9142337	0.9118414	0.9120073	0.0389427740177123
1727	23	CZECH.X_116527625	126386464	0	A	C	0.437	-1.135081e-03	0.01053324	541.4618	3.979841e-01	3.914523e-01	0.9142337	0.9118414	0.9120073	0.0389427740177123
1729	23	rs6205221	130295703	0	G	C	0.431	-3.244680e-03	0.009888558	541.5092	3.989434e-01	3.930772e-01	0.7429731	0.743355	0.7436065	0.129026909971657
1731	23	rs13483997	132113511	0	A	T	0.427	-2.432350e-03	0.009775481	541.4865	3.983831e-01	3.925684e-01	0.8036147	0.8037414	0.8038886	0.0949521275851955
1733	23	rs13484004	133775534	0	G	A	0.426	-3.446298e-03	0.009730175	541.5181	3.989436e-01	3.931550e-01	0.7233683	0.7236847	0.7239592	0.140640527143004
1735	23	rs3702256	134949218	0	G	A	0.43	3.796886e-03	0.009355719	541.5376	3.990577e-01	3.937296e-01	0.6850601	0.6855459	0.6859503	0.164271326385807
1737	23	CEL.X_125736335	135729173	0	A	T	0.431	3.033232e-03	0.009294488	541.5088	3.982716e-01	3.929511e-01	0.7443164	0.7444401	0.7446722	0.128242411814207
1739	23	rs3697198	136216658	0	A	C	0.431	3.033232e-03	0.009294488	541.5088	3.982716e-01	3.929511e-01	0.7443164	0.7444401	0.7446722	0.128242411814207
1741	23	rs13484024	138007018	0	A	G	0.431	4.268842e-03	0.009001696	541.5677	3.989289e-01	3.940572e-01	0.6355731	0.6358807	0.6363743	0.196834492158153
1743	23	CEL.X_143595976	153708524	0	G	A	0.451	-5.669813e-04	0.007760927	541.4583	3.959795e-01	3.921312e-01	0.9417948	0.9417152	0.9417488	0.0260437117883275
1745	23	gnfX.141.820	161585622	0	C	A	0.447	2.667170e-03	0.007504555	541.5182	3.982785e-01	3.944622e-01	0.7224547	0.7235472	0.7241766	0.141189379238281
1747	23	CEL.X_154048891	164079037	0	G	A	0.451	-3.843006e-04	0.007254481	541.4571	3.958276e-01	3.920739e-01	0.9577764	0.957527	0.9575517	0.0187358683542233
1749	23	CEL.X_155542834	165430168	0	G	A	0.451	-4.536092e-05	0.007174629	541.4557	3.957475e-01	3.921037e-01	0.9949583	0.9948386	0.9948415	0.00219512072100682
1751	23	gnfX.146.867	166686631	0	G	A	0.451	1.261216e-03	0.007054068	541.4716	3.958669e-01	3.924503e-01	0.8581826	0.8581833	0.8582875	0.0664202952107023
