# Supplementary material for: Combinatorial multiomic analysis from a pedigree of Sox10Dom Hirschsprung mice identifies multiple high confidence candidate modifiers of Enteric Nervous System development
Source: PLoS Comput Biol. 2026 Jul 6;22(7):e1014424. doi: 10.1371/journal.pcbi.1014424 (PMC13372245; doi:10.1371/journal.pcbi.1014424)
Supplement: S11 Table — (CSV) [file pcbi.1014424.s019.csv]

	Chrom	rs	Position	n_miss	allele1	allele0	af	beta	se	logl_H1	l_remle	l_mle	p_wald	p.val_unadj	p_score	p.val
1	1	rs3683945	3197400	0	G	A	0.456	9.283750e-03	0.04619374	-245.1104	1.490026e-01	1.446262e-01	0.8408249	0.8383094	0.8385672	0.0752944356899984
3	1	rs6269442	3492195	0	G	A	0.456	9.283750e-03	0.04619374	-245.1104	1.490026e-01	1.446262e-01	0.8408249	0.8383094	0.8385672	0.0752944356899984
5	1	rs13475701	4526088	0	G	C	0.457	1.008350e-02	0.04614629	-245.1065	1.488648e-01	1.444245e-01	0.8271462	0.8241421	0.8245064	0.0824177211105959
7	1	rs3716083	9023832	0	A	G	0.456	7.630732e-03	0.04594243	-245.1168	1.490073e-01	1.446206e-01	0.8681707	0.8652877	0.8655589	0.0613948753080114
9	1	rs3722996	11269352	0	C	A	0.455	1.400414e-02	0.04609872	-245.084	1.489925e-01	1.443419e-01	0.7614552	0.7587114	0.7591	0.118355643168561
11	1	rs13475729	12882165	0	A	G	0.453	1.260822e-02	0.04642231	-245.0935	1.492227e-01	1.445001e-01	0.7860765	0.7834957	0.7838105	0.104535186898026
13	1	rs3671256	16278641	0	T	A	0.455	2.079867e-02	0.04738024	-245.033	1.487505e-01	1.437537e-01	0.660927	0.6576635	0.6583388	0.179846506093716
15	1	rs13475750	19473729	0	G	A	0.438	4.175849e-02	0.04663079	-244.7269	1.483818e-01	1.432750e-01	0.3710723	0.3684924	0.3695489	0.430541463883895
17	1	rs6404446	20784226	0	A	C	0.441	3.816162e-02	0.04675335	-244.7948	1.481376e-01	1.430803e-01	0.4148716	0.4120702	0.4131289	0.38208629374523
19	1	mCV23695025	22168404	0	G	A	0.443	2.891846e-02	0.04654308	-244.9347	1.465328e-01	1.415485e-01	0.5347523	0.5307326	0.5327774	0.271847338827196
21	1	rs6173215	22740997	0	G	A	0.443	3.982930e-02	0.04691091	-244.7666	1.464228e-01	1.413662e-01	0.3963859	0.3931124	0.3949372	0.401881802373203
23	1	mCV24784983	25227218	0	C	A	0.413	6.359410e-02	0.04735235	-244.2247	1.475048e-01	1.425438e-01	0.1800639	0.1781421	0.1796319	0.744573347715124
25	1	rs6166266	25891880	0	C	A	0.412	5.853597e-02	0.04745525	-244.3654	1.461436e-01	1.412203e-01	0.2181424	0.2158659	0.2176103	0.661259913071652
27	1	rs3677683	27264311	0	G	A	0.412	5.853597e-02	0.04745525	-244.3654	1.461436e-01	1.412203e-01	0.2181424	0.2158659	0.2176103	0.661259913071652
29	1	rs4137502	30830773	0	A	G	0.412	5.853597e-02	0.04745525	-244.3654	1.461436e-01	1.412203e-01	0.2181424	0.2158659	0.2176103	0.661259913071652
31	1	rs3707642	32511500	0	A	C	0.402	5.530610e-02	0.04684179	-244.4299	1.473694e-01	1.426838e-01	0.2384509	0.2362934	0.237685	0.62260103404246
33	1	rs3681732	34131057	2	G	A	0.395	4.571153e-02	0.04746804	-244.6635	1.448951e-01	1.404359e-01	0.336154	0.3334309	0.3356585	0.473461716574684
35	1	rs3683997	35878973	0	A	G	0.397	5.630806e-02	0.04707719	-244.415	1.396906e-01	1.355750e-01	0.2324017	0.2313787	0.2360138	0.633760699440403
37	1	rs4222295	38996207	0	A	G	0.455	4.542644e-02	0.04562888	-244.6322	1.450169e-01	1.412840e-01	0.3200876	0.317765	0.3195388	0.494731149835514
39	1	gnf01.036.770	39973796	0	A	G	0.444	2.076515e-02	0.0454444	-245.0251	1.460541e-01	1.425681e-01	0.6479752	0.6449331	0.6464474	0.188441615594312
41	1	rs13475834	42464146	0	C	A	0.47	3.557761e-03	0.04456125	-245.1276	1.477021e-01	1.444367e-01	0.9364061	0.9316787	0.9323347	0.0285357658556879
43	1	CEL.1_44668113	44324967	0	G	A	0.469	9.937316e-03	0.04551714	-245.1062	1.473883e-01	1.435641e-01	0.8272952	0.8229737	0.8241394	0.0823394954593537
45	1	rs13475847	45912374	0	G	A	0.47	1.470793e-02	0.04544677	-245.0773	1.470042e-01	1.431598e-01	0.746394	0.7426768	0.743942	0.127031860388787
47	1	rs13475851	47481218	0	G	A	0.474	1.079476e-03	0.04632319	-245.1307	1.488708e-01	1.448931e-01	0.9814205	0.9747429	0.9750378	0.00814487467801481
49	1	CEL.1_49993068	49623477	0	A	G	0.474	1.910537e-03	0.04649546	-245.13	1.487454e-01	1.447176e-01	0.9672448	0.9606147	0.9610703	0.0144635964088641
51	1	rs3724092	50240045	0	A	C	0.474	1.910537e-03	0.04649546	-245.13	1.487454e-01	1.447176e-01	0.9672448	0.9606147	0.9610703	0.0144635964088641
53	1	rs13475866	51398699	0	A	C	0.477	-3.431519e-03	0.04606867	-245.1291	1.498568e-01	1.459244e-01	0.9406615	0.9486004	0.9493183	0.026566630695719
55	1	rs6322485	63257133	0	A	T	0.446	-3.549476e-02	0.04576746	-244.8478	1.590049e-01	1.555413e-01	0.4384934	0.4514972	0.4611793	0.358036939048572
57	1	rs6288543	68510382	0	A	T	0.463	-1.567037e-02	0.04609532	-245.0798	1.540639e-01	1.500086e-01	0.7340752	0.7485412	0.7545081	0.134259447887525
59	1	rs13475919	72973981	0	C	A	0.496	-1.143018e-02	0.04495142	-245.0974	1.445052e-01	1.408372e-01	0.7994162	0.7946693	0.8009043	0.0972270551010338
61	1	rs3713616	74441562	0	G	A	0.495	3.051729e-02	0.04431789	-244.8966	1.386821e-01	1.351581e-01	0.4914899	0.4933017	0.5040994	0.308485402387973
63	1	gnf01.075.385	77904629	0	A	G	0.499	4.083065e-02	0.04414828	-244.7082	1.370497e-01	1.335798e-01	0.3556219	0.3576489	0.3670044	0.449011502042961
65	1	rs13475939	78687714	0	A	G	0.499	6.020761e-02	0.04342538	-244.1766	1.357381e-01	1.323123e-01	0.1664085	0.1670546	0.1724589	0.778824494098088
67	1	rs3723062	85981894	0	A	G	0.452	7.130998e-02	0.04605822	-243.9427	1.341956e-01	1.302716e-01	0.122382	0.1231251	0.1284771	0.912282453722583
69	1	UT_1_89.100476	87198790	0	G	C	0.452	7.130998e-02	0.04605822	-243.9427	1.341956e-01	1.302716e-01	0.122382	0.1231251	0.1284771	0.912282453722583
71	1	rs6268443	93382587	0	G	A	0.457	6.355678e-02	0.04703564	-244.2445	1.291819e-01	1.248411e-01	0.1774097	0.1829544	0.1960853	0.751022638499177
73	1	CEL.1_103251925	103350336	0	A	T	0.442	6.209074e-02	0.04922687	-244.3662	1.278930e-01	1.224648e-01	0.2079579	0.2160986	0.2355325	0.682024576807879
75	1	CEL.1_105423103	105501703	0	A	G	0.439	7.689531e-02	0.0489035	-243.9369	1.254847e-01	1.200805e-01	0.1166819	0.1222162	0.1354517	0.932996507620263
77	1	rs3685919	109631744	0	A	G	0.438	6.599105e-02	0.04976508	-244.2816	1.280478e-01	1.225390e-01	0.1856089	0.1923757	0.2094837	0.731401203072877
79	1	rs13476050	110611715	0	T	A	0.438	6.599105e-02	0.04976508	-244.2816	1.280478e-01	1.225390e-01	0.1856089	0.1923757	0.2094837	0.731401203072877
81	1	rs3726043	111757576	0	G	A	0.438	6.599105e-02	0.04976508	-244.2816	1.280478e-01	1.225390e-01	0.1856089	0.1923757	0.2094837	0.731401203072877
83	1	mCV24201027	115730203	0	A	G	0.435	5.880614e-02	0.04997286	-244.4612	1.298413e-01	1.242777e-01	0.2400177	0.2470362	0.2660471	0.619756730251373
85	1	rs3674655	117350031	0	C	G	0.45	7.541759e-02	0.04965068	-244.008	1.278266e-01	1.221955e-01	0.1295923	0.1339135	0.1461041	0.887420802222031
87	1	rs3695581	118740485	0	A	G	0.45	7.541759e-02	0.04965068	-244.008	1.278266e-01	1.221955e-01	0.1295923	0.1339135	0.1461041	0.887420802222031
89	1	rs3678634	120607495	0	A	T	0.434	9.959645e-02	0.04901398	-243.11	1.257378e-01	1.203153e-01	0.04283968	0.04437186	0.04952394	1.36815378188204
91	1	rs3717360	123000666	1	G	A	0.431	8.897804e-02	0.0488318	-243.5255	1.233728e-01	1.180305e-01	0.06921047	0.07312424	0.08256094	1.1598282015075
93	1	rs3694822	123845105	0	A	C	0.432	7.391310e-02	0.04868209	-244.0339	1.230475e-01	1.177272e-01	0.1297642	0.1384876	0.1563292	0.886845106356525
95	1	rs6228473	126627261	0	A	G	0.428	7.951095e-02	0.04886605	-243.858	1.239177e-01	1.186665e-01	0.1045296	0.1105434	0.1239351	0.980760711501452
97	1	rs13476119	134210713	0	G	A	0.435	9.776601e-02	0.0478001	-243.1014	1.224774e-01	1.173823e-01	0.04150362	0.04392127	0.05020555	1.38191402190332
99	1	rs8250053	135155923	0	T	A	0.435	1.099066e-01	0.04749017	-242.5046	1.250855e-01	1.200210e-01	0.02117682	0.02190671	0.02487044	1.67413925481115
101	1	gnf01.137.841	138199952	0	G	A	0.435	8.929902e-02	0.04600603	-243.2858	1.267753e-01	1.222314e-01	0.05298427	0.05471378	0.06024373	1.27585304485511
103	1	rs13476141	140533792	0	G	A	0.434	8.551525e-02	0.04595151	-243.436	1.270653e-01	1.225105e-01	0.06350782	0.06557438	0.07189651	1.19717279480651
105	1	rs6382880	142521500	0	T	A	0.434	8.551525e-02	0.04595151	-243.436	1.270653e-01	1.225105e-01	0.06350782	0.06557438	0.07189651	1.19717279480651
107	1	rs13476152	144112659	1	G	A	0.433	9.215963e-02	0.04583172	-243.144	1.277875e-01	1.232303e-01	0.04504051	0.04619352	0.05065189	1.34639670055165
109	1	rs3672697	145181359	0	A	G	0.433	9.261320e-02	0.04582679	-243.1236	1.278087e-01	1.232522e-01	0.04397765	0.04509006	0.0494543	1.3567679814168
111	1	rs13476208	162025682	0	C	A	0.455	5.846591e-02	0.04116671	-244.1521	1.287076e-01	1.257774e-01	0.156352	0.1616911	0.1725931	0.805896559042676
113	1	rs13476229	169305174	0	A	G	0.406	4.817592e-02	0.04427101	-244.5406	1.385214e-01	1.348267e-01	0.2771855	0.2770869	0.2830053	0.55722949207861
115	1	rs8245216	171241019	0	A	G	0.415	4.045221e-02	0.04451876	-244.7186	1.396062e-01	1.357812e-01	0.3641006	0.3636726	0.370229	0.438778605393234
117	1	rs3707910	172490621	0	A	G	0.41	3.742842e-02	0.04459186	-244.7791	1.398717e-01	1.360590e-01	0.4017908	0.4013466	0.40828	0.396000011726587
119	1	rs3700831	176015516	0	G	A	0.412	4.242788e-02	0.04454179	-244.6782	1.391811e-01	1.353335e-01	0.3414203	0.3411849	0.3478092	0.466710660386243
121	1	rs6157620	183561853	0	A	G	0.394	6.021348e-04	0.04535867	-245.1309	1.485203e-01	1.448625e-01	0.9894153	0.9807801	0.9812222	0.00462137812971402
123	1	mCV22849619	186884747	0	G	A	0.38	-3.015031e-02	0.04541055	-244.9232	1.569647e-01	1.537005e-01	0.5071201	0.5189555	0.5271925	0.294889175596698
125	1	rs3667164	188687652	0	G	C	0.373	-8.304740e-02	0.04512857	-243.5116	1.730644e-01	1.703419e-01	0.06650251	0.07189488	0.07911562	1.17716196283858
127	1	rs13476300	190298622	0	C	G	0.373	-6.361470e-02	0.04459074	-244.1363	1.610482e-01	1.588453e-01	0.1544956	0.1583664	0.1639708	0.811083884672357
129	1	rs13476313	194161590	0	A	T	0.38	-2.993482e-02	0.04265265	-244.8869	1.508492e-01	1.489402e-01	0.4832106	0.4844994	0.4864515	0.315863547335983
131	1	mCV24145570	195308492	0	A	G	0.39	-3.127974e-02	0.04203356	-244.8585	1.525572e-01	1.506541e-01	0.4572329	0.460186	0.4634919	0.339862527676606
133	2	rs3674936	20371737	0	G	A	0.463	-7.326827e-03	0.03830768	-245.1127	1.462305e-01	1.448428e-01	0.8484207	0.8475304	0.847697	0.0713887439908063
135	2	rs13476439	38111118	0	A	G	0.447	-3.246046e-02	0.04388309	-244.8573	1.497636e-01	1.462457e-01	0.4599309	0.4592046	0.4599132	0.337307411803031
137	2	rs13476454	41284152	0	G	A	0.444	-3.990207e-02	0.04468453	-244.7331	1.510747e-01	1.474034e-01	0.3724296	0.3722264	0.3733526	0.428955809415183
139	2	rs13476467	44401773	0	A	C	0.435	-3.456119e-02	0.04553926	-244.8443	1.513457e-01	1.473463e-01	0.4483578	0.4487232	0.4497562	0.348375270496333
141	2	rs13476472	45693226	0	G	A	0.433	-3.815523e-02	0.04531776	-244.7775	1.512583e-01	1.472696e-01	0.4003394	0.4002875	0.4013399	0.39757166605141
143	2	rs6265423	47164611	0	G	C	0.433	-3.001149e-02	0.04542888	-244.9134	1.505888e-01	1.465514e-01	0.5092474	0.5091881	0.5098973	0.29307117964451
145	2	CEL.2_50605053	50645061	0	A	G	0.428	-1.148783e-02	0.04606688	-245.0999	1.492551e-01	1.451278e-01	0.8032053	0.8023156	0.8024594	0.0951734344705201
147	2	rs3725341	51465695	0	G	A	0.428	-1.017789e-02	0.04589385	-245.1063	1.491615e-01	1.450144e-01	0.8246103	0.8234046	0.8235436	0.083751244837563
149	2	rs13476503	53183609	0	A	G	0.424	-2.197952e-02	0.04577796	-245.016	1.499107e-01	1.458363e-01	0.6314053	0.6311636	0.6315518	0.199691776971686
151	2	rs3718711	56535815	0	A	G	0.479	1.273839e-02	0.04433891	-245.0893	1.483621e-01	1.446047e-01	0.7740402	0.7720813	0.772358	0.111236483522786
153	2	rs3672719	58189569	0	G	C	0.494	1.556784e-02	0.04459727	-245.069	1.472914e-01	1.436360e-01	0.727223	0.7242224	0.7250285	0.138332394066722
155	2	rs13476553	66967900	0	A	G	0.496	1.141736e-02	0.04537037	-245.0983	1.480901e-01	1.438340e-01	0.8014475	0.7975177	0.7983016	0.096124921478361
157	2	rs4136610	70151530	0	A	G	0.499	3.568519e-03	0.04675922	-245.1288	1.503298e-01	1.456608e-01	0.9392066	0.9445355	0.9448265	0.0272388642081416
159	2	rs3664661	71598563	0	G	A	0.497	-2.830710e-03	0.04649724	-245.1297	1.501550e-01	1.455563e-01	0.9514871	0.9566317	0.9568524	0.0215970953819994
161	2	CEL.2_73370728	73476561	0	A	C	0.5	4.421132e-03	0.04706401	-245.1263	1.494804e-01	1.446857e-01	0.9252067	0.920755	0.9210521	0.0337612308922386
163	2	gnf02.076.311	77655002	0	A	T	0.494	-3.526096e-02	0.04832111	-244.8615	1.477795e-01	1.426010e-01	0.4660041	0.4626588	0.463903	0.331610262280938
165	2	CEL.2_79237503	79343443	0	A	G	0.492	-4.394044e-02	0.04844093	-244.7169	1.493506e-01	1.440891e-01	0.364925	0.3626734	0.3635818	0.437796383305302
167	2	rs3722345	80615687	0	G	A	0.494	-5.338329e-02	0.04874985	-244.5299	1.509577e-01	1.456164e-01	0.2741814	0.2728087	0.2738736	0.561962010346477
169	2	rs3667007	82106117	0	A	G	0.496	-5.547546e-02	0.04897306	-244.4875	1.507635e-01	1.453284e-01	0.2580137	0.2565081	0.2576096	0.588357233275385
171	2	rs8273639	84772334	0	A	C	0.497	4.175051e-02	0.04941113	-244.7723	1.504021e-01	1.448623e-01	0.3986569	0.3968391	0.3975931	0.399400714686159
173	2	rs3689658	85678723	0	G	A	0.499	5.346344e-02	0.04933668	-244.5421	1.509493e-01	1.453755e-01	0.2792005	0.2777106	0.2787562	0.554083808301575
175	2	rs13476621	87353090	0	A	G	0.496	5.426274e-02	0.04921453	-244.5205	1.501359e-01	1.446267e-01	0.2709003	0.2690692	0.2701517	0.567190514020828
177	2	rs13476639	92826810	0	A	G	0.494	5.847919e-02	0.04890057	-244.4149	1.516287e-01	1.461072e-01	0.2324796	0.2313397	0.2325366	0.633615150284277
179	2	rs6316774	96893883	0	G	A	0.497	3.812319e-02	0.04920322	-244.8288	1.498843e-01	1.443949e-01	0.4389271	0.4367371	0.4374503	0.357607604351831
181	2	rs13476666	101323040	0	A	C	0.497	3.768503e-02	0.04916013	-244.8352	1.498778e-01	1.444049e-01	0.4438027	0.4416198	0.4423221	0.352810059941923
183	2	rs13476689	107465137	0	A	T	0.484	5.030412e-03	0.04812936	-245.1253	1.500102e-01	1.448209e-01	0.9168123	0.9134136	0.9135944	0.0377195688209542
185	2	rs4138562	114379883	0	A	G	0.475	-4.928316e-02	0.04895478	-244.6426	1.601220e-01	1.546100e-01	0.3147075	0.322882	0.3283769	0.502092907007969
187	2	rs8279354	119166741	0	A	C	0.478	-4.144482e-02	0.04824355	-244.7738	1.575723e-01	1.522281e-01	0.3908338	0.3978494	0.4020459	0.408007884772276
189	2	rs3658927	120944865	0	A	G	0.477	-3.251142e-02	0.04796436	-244.9078	1.550176e-01	1.497719e-01	0.4982901	0.5038508	0.506518	0.302517741281847
191	2	rs3723643	122318583	0	A	T	0.477	-3.251142e-02	0.04796436	-244.9078	1.550176e-01	1.497719e-01	0.4982901	0.5038508	0.506518	0.302517741281847
193	2	rs6228179	123467289	0	A	T	0.472	-3.579574e-02	0.04848675	-244.8656	1.553296e-01	1.501264e-01	0.4608074	0.466041	0.4688276	0.336480555293696
195	2	rs6401493	125297773	0	A	G	0.487	-1.652468e-02	0.04638019	-245.069	1.510546e-01	1.466075e-01	0.7218205	0.7242621	0.7249346	0.141570787958899
197	2	rs3661596	130144815	0	A	G	0.487	-1.778502e-02	0.04585028	-245.0574	1.511412e-01	1.468345e-01	0.6983094	0.7008431	0.7016444	0.155952111846062
199	2	rs3665528	131013908	0	G	A	0.488	-1.540843e-02	0.04564708	-245.0755	1.508850e-01	1.466046e-01	0.7358821	0.7384492	0.7391347	0.133191760962759
201	2	rs4223511	131993535	0	G	A	0.488	-1.540843e-02	0.04564708	-245.0755	1.508850e-01	1.466046e-01	0.7358821	0.7384492	0.7391347	0.133191760962759
203	2	CEL.2_168586738	168523620	0	A	G	0.394	3.137000e-02	0.0404524	-244.829	1.453416e-01	1.439174e-01	0.4385326	0.4368773	0.4376755	0.357998116154606
205	2	rs3726974	169841980	0	C	A	0.391	3.509787e-02	0.04057324	-244.7553	1.456990e-01	1.442489e-01	0.3875502	0.3858802	0.386716	0.411672034652036
207	2	rs13476917	171389029	0	G	A	0.397	3.649058e-02	0.04073844	-244.7285	1.470408e-01	1.455129e-01	0.3709575	0.3694722	0.3702879	0.430675843950357
209	2	rs6187766	179522759	0	A	G	0.393	1.975523e-02	0.04045008	-245.0113	1.461300e-01	1.449129e-01	0.6255549	0.6243303	0.6246772	0.203734569710321
211	2	rs3679483	180126255	1	A	G	0.391	2.604593e-02	0.04060987	-244.9247	1.466033e-01	1.454291e-01	0.5216643	0.5203758	0.520875	0.28260888312334
213	3	rs13476950	3785418	0	A	G	0.368	6.614853e-02	0.04313754	-243.9776	1.305994e-01	1.277746e-01	0.1259905	0.1287749	0.1361753	0.899662200542135
215	3	rs13476953	4362510	0	G	A	0.367	6.326010e-02	0.04341907	-244.0918	1.306061e-01	1.277425e-01	0.1459409	0.1493593	0.1578224	0.83582297983319
217	3	rs13476957	5629121	0	C	A	0.367	6.326010e-02	0.04341907	-244.0918	1.306061e-01	1.277425e-01	0.1459409	0.1493593	0.1578224	0.83582297983319
219	3	rs6248752	12100965	0	G	C	0.371	8.093234e-02	0.04445922	-243.5053	1.285268e-01	1.253018e-01	0.06947853	0.07134403	0.07688993	1.15814937876325
221	3	rs13476985	14887895	0	A	G	0.366	8.132925e-02	0.04504627	-243.5323	1.285053e-01	1.252475e-01	0.07178371	0.07373709	0.07946422	1.1439740997658
223	3	rs3659988	16450289	0	G	A	0.37	8.073567e-02	0.04547095	-243.5867	1.282619e-01	1.249330e-01	0.07659798	0.07882095	0.08502037	1.11578268319273
225	3	rs13477019	23824919	0	A	T	0.377	8.177092e-02	0.04798977	-243.6936	1.328791e-01	1.289352e-01	0.0892022	0.08994982	0.09485866	1.04962443445708
227	3	rs3715834	26639540	0	G	A	0.376	8.743408e-02	0.04794095	-243.4829	1.328142e-01	1.287544e-01	0.06895943	0.06941759	0.07350646	1.16140633692925
229	3	rs3660588	30328765	0	G	A	0.367	1.088444e-01	0.04798676	-242.5881	1.299501e-01	1.254580e-01	0.02386915	0.02411512	0.02647868	1.62216304630043
231	3	rs13477043	31480577	0	A	G	0.368	1.123485e-01	0.04775532	-242.3899	1.312938e-01	1.267889e-01	0.01914604	0.01920699	0.02105883	1.71792103809175
233	3	gnf03.030.222	33313826	0	G	A	0.368	1.120874e-01	0.04786182	-242.4143	1.314343e-01	1.268644e-01	0.01969512	0.01974933	0.02162458	1.70564136874268
235	3	rs6246699	36309107	0	G	A	0.364	7.357139e-02	0.04745107	-243.9563	1.289232e-01	1.243821e-01	0.1218507	0.1252885	0.1351205	0.914171971565313
237	3	rs6274061	38889885	1	A	G	0.369	6.844084e-02	0.04788311	-244.1298	1.306881e-01	1.261256e-01	0.1537198	0.1570108	0.1673642	0.813270189254221
239	3	rs6324747	40032479	0	G	A	0.38	8.024739e-02	0.04817599	-243.7536	1.340752e-01	1.293493e-01	0.0965839	0.09693731	0.1019185	1.0150952620307
241	3	rs13477083	43525953	1	G	A	0.38	5.915412e-02	0.04859485	-244.397	1.351767e-01	1.304584e-01	0.2242388	0.2255968	0.2347923	0.649289239341477
243	3	CEL.3_45598106	45597095	0	A	G	0.38	6.001993e-02	0.04855509	-244.3741	1.350955e-01	1.303911e-01	0.2171675	0.2184927	0.2274807	0.663205168156674
245	3	rs13477097	48327701	0	A	G	0.381	6.333257e-02	0.04834169	-244.2795	1.352531e-01	1.305968e-01	0.1909423	0.1918382	0.1995849	0.719097850435134
247	3	rs6335414	53017859	0	G	A	0.443	1.163641e-02	0.04461217	-245.0951	1.439367e-01	1.394395e-01	0.7943593	0.7881516	0.798373	0.0999830155678443
249	3	rs4223969	55049340	0	C	A	0.424	1.744728e-02	0.04672933	-245.0603	1.414934e-01	1.366054e-01	0.7090794	0.7063605	0.7219798	0.149305131458464
251	3	rs13477138	59876710	0	A	C	0.416	3.758918e-02	0.04570572	-244.8024	1.344777e-01	1.295852e-01	0.4113485	0.417413	0.4371472	0.385790082028409
253	3	rs13477143	60940733	0	G	A	0.416	3.758918e-02	0.04570572	-244.8024	1.344777e-01	1.295852e-01	0.4113485	0.417413	0.4371472	0.385790082028409
255	3	rs13477154	63639938	0	A	G	0.411	2.332809e-02	0.04647189	-245.0042	1.408734e-01	1.359914e-01	0.6159666	0.614217	0.627359	0.210442836259207
257	3	rs13477178	69744854	0	C	A	0.415	1.969234e-02	0.04795635	-245.0435	1.439835e-01	1.385202e-01	0.681572	0.6752512	0.6839717	0.166488259343572
259	3	rs6198234	70015850	0	G	A	0.415	1.969234e-02	0.04795635	-245.0435	1.439835e-01	1.385202e-01	0.681572	0.6752512	0.6839717	0.166488259343572
261	3	rs13477217	78699856	0	G	A	0.412	9.184023e-03	0.04866473	-245.1105	1.471193e-01	1.414961e-01	0.8504115	0.8385009	0.8442369	0.0703708755393545
263	3	rs13477218	79927965	0	G	A	0.412	7.582710e-03	0.04855307	-245.1164	1.475367e-01	1.419494e-01	0.875978	0.8630914	0.8683147	0.0575068009079241
265	3	rs13477224	81360226	0	G	A	0.415	9.781588e-03	0.04917133	-245.1085	1.469890e-01	1.414680e-01	0.8424236	0.8312302	0.8368181	0.0744694751485352
267	3	rs13477233	83479331	0	A	G	0.425	-4.074376e-03	0.04851706	-245.1293	1.517373e-01	1.463294e-01	0.9331174	0.9510301	0.9527671	0.0300637121327789
269	3	rs3719390	85418436	0	C	A	0.424	-1.247136e-03	0.04792395	-245.1312	1.504707e-01	1.453497e-01	0.9792523	0.9927932	0.9929826	0.00910539973808956
271	3	rs6376008	86661247	0	A	G	0.425	4.831067e-03	0.04777983	-245.1247	1.486321e-01	1.436106e-01	0.919515	0.9091787	0.9111579	0.0364411817449972
273	3	rs13477251	88854680	0	A	G	0.434	3.097040e-02	0.04620671	-244.9056	1.406950e-01	1.361282e-01	0.5030954	0.5017217	0.5108287	0.298349653582123
275	3	rs3726226	99031461	0	G	A	0.496	2.558617e-02	0.04647622	-244.9766	1.456456e-01	1.409782e-01	0.5822809	0.5781445	0.5809596	0.234867455402278
277	3	rs3162061	100719693	0	A	G	0.494	3.074582e-02	0.04679466	-244.9119	1.454189e-01	1.406679e-01	0.5115497	0.507792	0.5104941	0.291112165691429
279	3	rs4138887	102689164	0	T	A	0.491	4.588170e-02	0.04722481	-244.6548	1.457333e-01	1.407591e-01	0.3318799	0.3289784	0.3309696	0.479019049439611
281	3	rs13477309	105470404	0	G	A	0.499	-4.764804e-02	0.04763291	-244.6273	1.484070e-01	1.432441e-01	0.3177851	0.3154197	0.3165609	0.497866469430341
283	3	rs3702359	107129193	0	A	C	0.499	-4.764804e-02	0.04763291	-244.6273	1.484070e-01	1.432441e-01	0.3177851	0.3154197	0.3165609	0.497866469430341
285	3	rs13477321	109192406	0	A	G	0.495	3.058083e-02	0.04715275	-244.9176	1.471692e-01	1.421195e-01	0.5170171	0.513351	0.5148843	0.286495092664613
287	3	rs3676545	110256311	0	G	A	0.497	2.409367e-02	0.04683396	-244.996	1.471250e-01	1.421279e-01	0.6072334	0.6029676	0.6047237	0.21664434871211
289	3	rs3698700	112233831	0	T	A	0.499	-2.399175e-02	0.04634499	-244.9943	1.470865e-01	1.421239e-01	0.6049807	0.6007569	0.6025107	0.218258479921412
291	3	gnf03.119.970	116542909	0	A	G	0.475	-5.452895e-04	0.04638006	-245.131	1.500081e-01	1.450288e-01	0.9906256	0.9832854	0.983435	0.00409045305951955
293	3	rs3708412	117654238	0	A	G	0.478	2.477118e-02	0.04579121	-244.9939	1.559422e-01	1.510682e-01	0.5888485	0.6002722	0.6055727	0.229996426906089
295	3	CEL.3_120379605	120019881	0	G	A	0.479	3.546753e-02	0.04581643	-244.8474	1.588832e-01	1.540852e-01	0.4393334	0.451218	0.4586043	0.357205778559631
297	3	rs13477385	125111194	0	A	C	0.478	7.224375e-03	0.04477797	-245.1195	1.507188e-01	1.464428e-01	0.8719121	0.8781657	0.8791065	0.0595272953531383
299	3	rs3671119	126413661	0	A	G	0.47	-9.578296e-03	0.04496722	-245.1073	1.480139e-01	1.437842e-01	0.8314349	0.8270058	0.8279262	0.0801717496646558
301	3	rs3670168	128292534	0	C	A	0.468	-3.179429e-02	0.04451903	-244.8731	1.459423e-01	1.416735e-01	0.4755529	0.472468	0.4742229	0.322801165582017
303	3	rs13477404	130369996	1	A	G	0.477	-1.164548e-02	0.04500272	-245.0963	1.474617e-01	1.433236e-01	0.7959489	0.7914717	0.7927632	0.0991148131170907
305	3	rs13477408	131638868	0	G	A	0.475	-5.391733e-03	0.04519977	-245.1233	1.482395e-01	1.441631e-01	0.9051104	0.8997151	0.9005404	0.0432984448980099
307	3	rs3676039	136217610	0	G	A	0.443	-2.110912e-02	0.04310228	-245.0094	1.455011e-01	1.420809e-01	0.6245934	0.6216454	0.6235201	0.204402609216811
309	3	rs6407142	143057878	0	G	A	0.419	-2.414606e-03	0.04242826	-245.1292	1.478251e-01	1.446279e-01	0.9546461	0.9498266	0.9503314	0.0201575973192405
311	3	rs3657112	148365541	0	G	A	0.415	-7.011729e-03	0.04127892	-245.116	1.467975e-01	1.438340e-01	0.8652077	0.8616717	0.8627086	0.0628796241698044
313	3	rs13477487	150155110	0	C	A	0.412	1.701977e-03	0.04149437	-245.1306	1.484356e-01	1.455098e-01	0.9673036	0.9716981	0.9719369	0.0144371959160734
315	3	rs13477494	151564320	0	G	A	0.417	-7.233776e-03	0.0407007	-245.1148	1.467876e-01	1.440050e-01	0.8590277	0.856071	0.8568653	0.0659928317878624
317	3	rs13477506	154839655	0	A	G	0.398	1.160793e-02	0.04046404	-245.0911	1.491515e-01	1.470025e-01	0.774366	0.7768623	0.7779823	0.11105372379954
319	3	CEL.3_159340478	158710906	0	C	A	0.459	-2.202051e-02	0.03920555	-244.975	1.500195e-01	1.485933e-01	0.5746689	0.5762148	0.5781592	0.240582305430867
321	4	rs3695715	3722677	0	A	G	0.38	3.421768e-02	0.04186028	-244.7973	1.500437e-01	1.471125e-01	0.4141906	0.4137879	0.414779	0.382799761585623
323	4	gnf04.002.008	5086429	0	A	C	0.38	3.421768e-02	0.04186028	-244.7973	1.500437e-01	1.471125e-01	0.4141906	0.4137879	0.414779	0.382799761585623
325	4	gnf04.002.599	5679248	0	A	G	0.38	3.421768e-02	0.04186028	-244.7973	1.500437e-01	1.471125e-01	0.4141906	0.4137879	0.414779	0.382799761585623
327	4	rs3660863	7200288	0	G	A	0.379	2.111426e-02	0.04208552	-245.0048	1.482957e-01	1.453350e-01	0.616166	0.6151163	0.6154638	0.21030226969933
329	4	UT_4_10.84692	10899088	0	G	A	0.438	1.868644e-02	0.04391887	-245.0412	1.499965e-01	1.462292e-01	0.6707272	0.6713008	0.6717749	0.173454081358197
331	4	rs13477568	13837845	0	G	A	0.439	1.462381e-02	0.0441246	-245.0768	1.498845e-01	1.460318e-01	0.740507	0.7413839	0.7417546	0.130470831745062
333	4	rs6287606	18118213	0	G	A	0.439	1.160847e-02	0.04391124	-245.0972	1.503364e-01	1.463054e-01	0.7916423	0.7941454	0.7946893	0.101471008091495
335	4	CEL.4_19508304	19581203	0	A	T	0.439	1.160847e-02	0.04391124	-245.0972	1.503364e-01	1.463054e-01	0.7916423	0.7941454	0.7946893	0.101471008091495
337	4	rs13477596	20739673	0	G	A	0.435	-3.358487e-03	0.04435053	-245.1281	1.491038e-01	1.449163e-01	0.9396765	0.9369263	0.9370642	0.0270216341087265
339	4	gnf04.019.134	22379371	3	A	C	0.436	-1.251234e-03	0.04444944	-245.1307	1.492508e-01	1.450796e-01	0.9775574	0.9745918	0.9746562	0.009857732375703
341	4	rs3701432	29263236	0	A	C	0.45	-1.155944e-02	0.04396577	-245.0946	1.469054e-01	1.423873e-01	0.7927536	0.7866776	0.7893046	0.100861777107137
343	4	rs3663744	30984140	0	G	A	0.45	-9.399447e-03	0.04412893	-245.1067	1.473021e-01	1.427138e-01	0.83144	0.8245518	0.827059	0.0801690857217967
345	4	rs3674908	32209744	0	G	A	0.473	-2.363190e-02	0.04493981	-244.9899	1.437730e-01	1.388624e-01	0.5992905	0.5949742	0.6010675	0.222362606719132
347	4	rs13477643	34982748	0	G	A	0.494	-4.149356e-02	0.04551417	-244.7145	1.396743e-01	1.345027e-01	0.3625169	0.3612608	0.3693532	0.44067174245668
349	4	rs3684104	38322919	0	G	A	0.499	4.325068e-02	0.0456382	-244.6805	1.397666e-01	1.343881e-01	0.3438838	0.3424039	0.3501817	0.463588282847144
351	4	rs13477662	39790898	0	G	A	0.499	4.325068e-02	0.0456382	-244.6805	1.397666e-01	1.343881e-01	0.3438838	0.3424039	0.3501817	0.463588282847144
353	4	CEL.4_40541402	40449984	0	A	G	0.5	-4.538869e-02	0.04575375	-244.6384	1.389740e-01	1.335806e-01	0.3218102	0.3208315	0.3290831	0.492400194750626
355	4	rs3698283	43184798	0	G	A	0.497	-4.078928e-02	0.04542324	-244.7272	1.392681e-01	1.339408e-01	0.369756	0.3687165	0.3778408	0.432084770013289
357	4	rs13477681	46175356	0	A	G	0.497	-2.690084e-02	0.04541174	-244.9537	1.411524e-01	1.358484e-01	0.5539463	0.5512939	0.5624859	0.256532334087544
359	4	rs3676423	51790364	1	A	C	0.495	5.307454e-02	0.04383685	-244.3972	1.392909e-01	1.343781e-01	0.2267421	0.2256573	0.230888	0.644467835408663
361	4	rs3677770	54719483	0	A	C	0.495	2.712058e-02	0.04385937	-244.9373	1.426973e-01	1.378741e-01	0.5367083	0.5334288	0.5401338	0.270261688453737
363	4	rs6239799	56497184	0	G	A	0.496	2.209214e-02	0.04394664	-245.0021	1.436039e-01	1.388348e-01	0.61546	0.611263	0.6177623	0.21080016749916
365	4	rs3712541	59835330	0	A	G	0.496	2.557922e-02	0.04404522	-244.9604	1.426524e-01	1.382784e-01	0.5617495	0.5588946	0.5654062	0.250457305463952
367	4	rs3690581	62707257	0	A	G	0.494	7.338515e-03	0.044001	-245.1156	1.468930e-01	1.425811e-01	0.8676302	0.8596434	0.8630536	0.061665339708687
369	4	rs3711477	86231740	0	G	A	0.459	1.557023e-02	0.04428384	-245.0684	1.419237e-01	1.377030e-01	0.7253302	0.7230836	0.7359937	0.139464239785867
371	4	rs6209043	89939631	0	C	G	0.459	3.062982e-02	0.04399483	-244.893	1.373506e-01	1.332244e-01	0.4867149	0.4900289	0.5051229	0.312725358320435
373	4	rs13477838	91121265	0	G	A	0.491	-6.257962e-02	0.04390819	-244.1725	1.229734e-01	1.186775e-01	0.1548986	0.1661419	0.1858093	0.809952507450751
375	4	rs3659791	95947911	0	T	A	0.494	-5.839140e-02	0.0441711	-244.3032	1.249728e-01	1.205991e-01	0.1869741	0.1981439	0.2185517	0.728218548576378
377	4	rs13477873	101430244	0	A	G	0.5	8.304778e-02	0.04493148	-243.4715	1.246480e-01	1.200732e-01	0.06532267	0.06846516	0.07617921	1.18493607221203
379	4	rs6315002	103049359	0	A	G	0.481	7.672164e-02	0.04431032	-243.6757	1.255040e-01	1.211072e-01	0.08417048	0.08797908	0.09697633	1.07484019616072
381	4	rs13477883	103962063	0	A	C	0.481	6.615266e-02	0.04450743	-244.0665	1.260775e-01	1.215868e-01	0.1380107	0.144501	0.1584276	0.860087241346502
383	4	rs6324470	105978113	0	C	A	0.487	9.922042e-02	0.04538203	-242.7995	1.235246e-01	1.189863e-01	0.02939242	0.0308111	0.03501215	1.53176465518704
385	4	rs6226080	108710855	0	A	G	0.487	9.804297e-02	0.04521709	-242.8384	1.235454e-01	1.189832e-01	0.03074987	0.03224054	0.0366197	1.51215671593416
387	4	rs3709486	111622689	0	A	G	0.491	8.733586e-02	0.04547919	-243.3432	1.233838e-01	1.187557e-01	0.05555244	0.05861983	0.06610572	1.2552968610208
389	4	rs6381371	116036044	2	A	G	0.49	8.582494e-02	0.04515596	-243.373	1.248052e-01	1.203226e-01	0.05809662	0.06076393	0.06774157	1.23584913366903
391	4	rs3692563	118392047	0	A	G	0.49	7.356237e-02	0.04525866	-243.8485	1.264288e-01	1.217435e-01	0.1049007	0.1092169	0.1198129	0.979221613759512
393	4	rs3675629	121058843	0	A	C	0.491	9.573681e-02	0.04415581	-242.8164	1.280014e-01	1.235412e-01	0.03075858	0.0314246	0.03461602	1.51203371803833
395	4	rs13477952	122951885	0	G	A	0.491	9.573681e-02	0.04415581	-242.8164	1.280014e-01	1.235412e-01	0.03075858	0.0314246	0.03461602	1.51203371803833
397	4	rs13477959	124195952	0	A	G	0.491	9.573681e-02	0.04415581	-242.8164	1.280014e-01	1.235412e-01	0.03075858	0.0314246	0.03461602	1.51203371803833
399	4	rs13477965	126712106	0	G	A	0.486	-7.447980e-02	0.04323861	-243.6613	1.331148e-01	1.293737e-01	0.0857766	0.08641945	0.09094817	1.06663117225529
401	4	gnf04.123.367	128030098	0	C	A	0.487	-6.841043e-02	0.04372426	-243.9141	1.355209e-01	1.318198e-01	0.1185012	0.1187179	0.1232288	0.926277251757341
403	4	rs6355837	129713374	0	A	C	0.477	-4.737274e-02	0.0438737	-244.5525	1.369149e-01	1.332405e-01	0.2809283	0.2820142	0.289869	0.551404508876889
405	4	UT_4_132.137715	133251960	0	C	A	0.46	1.426220e-02	0.04300866	-245.075	1.459383e-01	1.429261e-01	0.7403625	0.7374138	0.7389215	0.130555586752623
407	4	rs13478002	136674649	0	A	G	0.459	2.099848e-02	0.04258501	-245.0081	1.453565e-01	1.424404e-01	0.6222262	0.6197521	0.6213066	0.206051706059418
409	4	rs3688566	141570137	0	A	G	0.495	1.691537e-04	0.040681	-245.1312	1.480429e-01	1.452120e-01	0.9966845	0.9967879	0.99679	0.00144229564375627
411	4	rs3719891	142505281	0	A	G	0.494	5.930795e-03	0.04074665	-245.1207	1.481520e-01	1.453415e-01	0.8843505	0.8844241	0.8845121	0.0533755743005692
413	4	rs6230717	147899754	0	C	G	0.481	3.077463e-02	0.04025908	-244.8386	1.488773e-01	1.464996e-01	0.4450885	0.444277	0.4450604	0.351553626681447
415	4	rs13478089	154430058	0	G	A	0.441	1.564789e-02	0.04064847	-245.0564	1.461448e-01	1.442028e-01	0.7004823	0.6989379	0.6993967	0.154602834124742
417	4	rs13478068	155218171	1	A	G	0.444	3.209241e-02	0.040297	-244.8126	1.468736e-01	1.449985e-01	0.4262921	0.4247324	0.4254185	0.370292715577587
419	4	rs6279100	156183777	0	A	G	0.411	3.972349e-02	0.04142986	-244.6725	1.505394e-01	1.489630e-01	0.3382546	0.3381653	0.3398649	0.470756288622334
421	5	rs13478094	4304152	0	G	A	0.46	5.417676e-02	0.0391708	-244.1796	1.368019e-01	1.342000e-01	0.1674387	0.1677129	0.1720859	0.776144156534027
423	5	rs3664617	4468200	0	A	G	0.459	5.904952e-02	0.0393321	-244.0102	1.362954e-01	1.336489e-01	0.1340961	0.1342947	0.13829	0.872583852820357
425	5	rs3714258	12371156	0	G	A	0.457	7.581220e-02	0.04036087	-243.3711	1.379421e-01	1.349711e-01	0.06108757	0.06062511	0.06281399	1.21404715030719
427	5	rs3687916	14324113	0	G	A	0.465	4.295805e-02	0.04113248	-244.5874	1.388671e-01	1.358281e-01	0.2969637	0.2969796	0.3023202	0.527296634363533
429	5	rs13478133	21614245	0	A	G	0.46	2.078600e-02	0.04360721	-245.0171	1.414592e-01	1.376553e-01	0.6338716	0.6327962	0.6423721	0.197998705933636
431	5	rs6349956	24871638	0	A	G	0.456	2.583384e-02	0.04396753	-244.9593	1.397142e-01	1.355436e-01	0.5571678	0.5576518	0.5697641	0.254013990393087
433	5	rs13478154	27114401	0	A	G	0.461	1.844654e-02	0.04439977	-245.0435	1.423707e-01	1.381311e-01	0.6780332	0.6752593	0.6849565	0.168749040316138
435	5	rs3696671	27709523	0	A	G	0.461	2.087828e-02	0.04441468	-245.0195	1.418876e-01	1.376865e-01	0.6385669	0.6364746	0.6460505	0.194793596789231
437	5	rs3680434	28763026	0	A	C	0.479	-1.141670e-02	0.04512833	-245.0969	1.446578e-01	1.400624e-01	0.8004164	0.7933405	0.801715	0.0966840215394047
439	5	rs13469943	31077915	0	A	G	0.492	1.786461e-02	0.04511888	-245.0524	1.404756e-01	1.354200e-01	0.6923647	0.6912953	0.7100421	0.159665082601984
441	5	rs3700706	32664422	0	A	C	0.488	3.750702e-02	0.04456064	-244.7947	1.316352e-01	1.266648e-01	0.4004743	0.4120015	0.438718	0.397425349058674
443	5	rs13459085	34908776	0	A	C	0.486	3.100756e-02	0.04463655	-244.9003	1.342644e-01	1.293138e-01	0.4876826	0.4967458	0.5225179	0.311862739300358
445	5	rs3673363	35518973	0	C	G	0.486	3.100756e-02	0.04463655	-244.9003	1.342644e-01	1.293138e-01	0.4876826	0.4967458	0.5225179	0.311862739300358
447	5	rs6341620	37101560	0	G	A	0.481	5.096710e-02	0.04490619	-244.5444	1.228013e-01	1.174398e-01	0.2570947	0.2786353	0.3153987	0.589906876233372
449	5	rs6215373	44303618	0	G	A	0.486	8.042673e-02	0.04479891	-243.6759	1.104661e-01	1.048814e-01	0.07339278	0.08799233	0.1122966	1.13434666161508
451	5	rs13478223	45356296	0	C	A	0.481	9.023563e-02	0.04515848	-243.3158	1.082699e-01	1.026148e-01	0.04639801	0.05671915	0.07458265	1.33350064583633
453	5	rs3659933	46079471	0	C	A	0.481	9.023563e-02	0.04515848	-243.3158	1.082699e-01	1.026148e-01	0.04639801	0.05671915	0.07458265	1.33350064583633
455	5	CEL.5_45872918	47247757	0	G	C	0.479	8.593934e-02	0.04508636	-243.4898	1.087242e-01	1.030550e-01	0.05738096	0.0700033	0.09151169	1.24123219015738
457	5	rs6192958	49346495	0	A	G	0.482	9.095185e-02	0.04498653	-243.2854	1.067974e-01	1.011094e-01	0.04389271	0.05468857	0.07333626	1.35760760435183
459	5	rs3664008	53657080	0	A	G	0.459	9.283383e-02	0.04533773	-243.3388	9.893159e-02	9.331710e-02	0.04127665	0.05830566	0.08708817	1.38429555715487
461	5	mCV23125912	55224059	0	G	A	0.439	1.134744e-01	0.04527545	-242.4481	9.050575e-02	8.471130e-02	0.01261131	0.02053105	0.03574185	1.89923979873844
463	5	CEL.5_56167948	57532726	0	A	G	0.439	1.231706e-01	0.04491827	-241.8832	8.822876e-02	8.261313e-02	0.00638963	0.01081125	0.01991214	2.1945242895115
465	5	rs6354160	61506436	0	A	G	0.438	1.327949e-01	0.04523486	-241.3257	8.902572e-02	8.341014e-02	0.003527907	0.005801047	0.01071599	2.45248287193001
467	5	rs6187409	62802059	0	A	G	0.438	1.327949e-01	0.04523486	-241.3257	8.902572e-02	8.341014e-02	0.003527907	0.005801047	0.01071599	2.45248287193001
469	5	mCV23386455	64189655	0	A	G	0.438	1.327949e-01	0.04523486	-241.3257	8.902572e-02	8.341014e-02	0.003527907	0.005801047	0.01071599	2.45248287193001
471	5	rs4225248	66662116	0	A	G	0.433	1.463813e-01	0.04549342	-240.4319	9.120688e-02	8.580356e-02	0.001401978	0.002171472	0.003999716	2.85325880131484
473	5	rs13478309	67147119	0	G	A	0.435	1.551650e-01	0.04566715	-239.8247	9.254086e-02	8.717789e-02	0.0007503492	0.001122915	0.002074572	3.12473657615683
475	5	gnf05.061.650	67348023	0	G	A	0.435	1.551650e-01	0.04566715	-239.8247	9.254086e-02	8.717789e-02	0.0007503492	0.001122915	0.002074572	3.12473657615683
477	5	rs6340166	72797039	2	G	A	0.455	1.467747e-01	0.04670719	-240.6307	9.309337e-02	8.748260e-02	0.001805158	0.002698208	0.00476331	2.74348477961701
479	5	rs6161105	74395262	0	A	G	0.453	1.451679e-01	0.04673628	-240.6664	9.755067e-02	9.193531e-02	0.002036157	0.002805788	0.004603244	2.69118873831716
481	5	mCV22996021	76331955	0	T	A	0.452	1.461287e-01	0.04729854	-240.6772	1.001425e-01	9.443405e-02	0.00215055	0.002839257	0.004488903	2.66745045570386
483	5	rs3721607	82505407	0	A	G	0.461	1.519479e-01	0.04635837	-240.1821	9.442954e-02	8.889951e-02	0.00114175	0.001654351	0.002913284	2.94242897972096
485	5	rs3667334	83042043	0	A	C	0.461	1.519479e-01	0.04635837	-240.1821	9.442954e-02	8.889951e-02	0.00114175	0.001654351	0.002913284	2.94242897972096
487	5	rs13459087	87092080	0	A	G	0.459	1.495625e-01	0.04570076	-240.2956	8.924675e-02	8.374164e-02	0.001161703	0.001871686	0.003595296	2.93490488911254
489	5	CEL.5_87173557	88395818	0	A	G	0.459	1.495625e-01	0.04570076	-240.2956	8.924675e-02	8.374164e-02	0.001161703	0.001871686	0.003595296	2.93490488911254
491	5	gnf05.084.686	89552608	0	A	G	0.452	1.335539e-01	0.04571484	-241.3786	8.845143e-02	8.295411e-02	0.003689306	0.00615204	0.01146707	2.43305532184014
493	5	rs3673049	89687694	0	G	C	0.452	1.335539e-01	0.04571484	-241.3786	8.845143e-02	8.295411e-02	0.003689306	0.00615204	0.01146707	2.43305532184014
495	5	rs13478388	90859947	0	A	G	0.455	1.201910e-01	0.04585475	-242.1242	9.226794e-02	8.677256e-02	0.009111268	0.01419247	0.0240893	2.04042117878087
497	5	rs6232866	92110917	0	A	G	0.452	1.116061e-01	0.04570981	-242.5837	9.172356e-02	8.623718e-02	0.01507085	0.02399535	0.04066872	1.82186225266882
499	5	rs13478402	96190650	0	G	A	0.455	1.115572e-01	0.04606707	-242.5961	9.367712e-02	8.823645e-02	0.01591252	0.02434097	0.0399781	1.79826103748539
501	5	CEL.5_93945748	96638827	0	G	A	0.435	9.771004e-02	0.04607107	-243.1888	9.887214e-02	9.378925e-02	0.03457275	0.04872391	0.07210848	1.46126607425207
503	5	rs3661241	97837356	0	T	A	0.419	9.519210e-02	0.04583249	-243.2639	9.999824e-02	9.510366e-02	0.0384682	0.05329339	0.07698144	1.41489813467984
505	5	rs3705458	99300806	0	G	C	0.372	9.822032e-02	0.04708417	-243.1532	1.070260e-01	1.025281e-01	0.03763112	0.04670584	0.0614442	1.42445285575451
507	5	rs13478451	108654761	0	A	G	0.411	7.230604e-02	0.04509528	-243.9007	1.234287e-01	1.195938e-01	0.1096651	0.1167008	0.1297667	0.959931561020889
509	5	gnf05.106.197	112073661	0	A	G	0.412	7.687254e-02	0.04513762	-243.7366	1.233601e-01	1.195362e-01	0.08936195	0.09490401	0.1056693	1.04884736288932
511	5	rs13478473	114210988	0	A	G	0.416	7.809225e-02	0.04482594	-243.6639	1.243953e-01	1.206980e-01	0.08228571	0.08669295	0.0957862	1.08467557921055
513	5	rs13478483	117955607	0	G	A	0.417	5.194215e-02	0.04446105	-244.4725	1.300678e-01	1.264197e-01	0.2434241	0.2510378	0.2667838	0.613636427014403
515	5	CEL.5_117374791	119888129	0	C	A	0.426	7.594727e-02	0.04427526	-243.6974	1.269624e-01	1.236410e-01	0.08708691	0.09037458	0.09790188	1.06004711872363
517	5	rs3671202	124809848	0	G	A	0.499	-7.167753e-02	0.0416626	-243.6538	1.384889e-01	1.359772e-01	0.08615807	0.08561626	0.08803521	1.06470403809608
519	5	rs13478518	127784605	0	G	A	0.495	-6.354854e-02	0.041281	-243.9473	1.392326e-01	1.368546e-01	0.1245248	0.1238527	0.1264963	0.904744147117893
521	5	rs13478546	136533611	0	A	G	0.464	-1.506971e-03	0.04055758	-245.1305	1.471778e-01	1.450871e-01	0.9703796	0.9691394	0.9691946	0.0130583420884709
523	5	rs4225536	138457140	0	G	A	0.466	-6.480612e-03	0.04019104	-245.118	1.469008e-01	1.448647e-01	0.8719849	0.8708827	0.8710347	0.0594910355989201
525	5	rs3656197	141782216	0	A	G	0.394	1.094048e-02	0.03896778	-245.0918	1.469011e-01	1.458009e-01	0.7790475	0.7788441	0.7791117	0.108436061763914
527	5	rs3718776	149590652	0	A	G	0.439	4.263281e-02	0.03697492	-244.4689	1.518577e-01	1.510156e-01	0.2496177	0.2497509	0.2522042	0.602724622756496
529	6	rs3661828	3466870	0	A	G	0.461	5.019837e-02	0.04130426	-244.3953	1.380087e-01	1.350720e-01	0.2249844	0.2250431	0.22993	0.647847594016615
531	6	rs13478602	3847192	0	A	C	0.461	5.019837e-02	0.04130426	-244.3953	1.380087e-01	1.350720e-01	0.2249844	0.2250431	0.22993	0.647847594016615
533	6	rs6172481	4658029	0	C	A	0.465	4.267543e-02	0.04154623	-244.6047	1.392734e-01	1.362929e-01	0.3049809	0.3047916	0.3099167	0.515727358306803
535	6	rs3699833	6435777	0	G	A	0.472	1.467559e-02	0.0417987	-245.0682	1.443939e-01	1.412170e-01	0.7257042	0.7226464	0.726589	0.139240363439685
537	6	rs3678711	14289843	0	G	A	0.451	2.326036e-02	0.04390214	-244.9883	1.449709e-01	1.408492e-01	0.5965402	0.5928959	0.5960238	0.224360284516853
539	6	rs13478641	16061004	0	A	G	0.448	2.821837e-02	0.04435817	-244.926	1.448149e-01	1.406154e-01	0.5250577	0.5217234	0.5246126	0.279792968185155
541	6	rs3655269	17972617	0	A	G	0.446	3.096560e-02	0.04453121	-244.8864	1.443680e-01	1.401220e-01	0.487244	0.4840881	0.4872438	0.312253500148638
543	6	rs13478656	21943927	0	A	G	0.46	6.034915e-02	0.04515605	-244.2336	1.464180e-01	1.419547e-01	0.182189	0.1802758	0.1818581	0.739477847909208
545	6	rs3671709	25814202	0	A	G	0.46	5.311414e-02	0.04639945	-244.4723	1.417697e-01	1.369132e-01	0.2530385	0.2509912	0.2549652	0.596813395561404
547	6	rs13478677	27951180	0	G	A	0.477	3.188924e-02	0.04629058	-244.8902	1.433772e-01	1.382213e-01	0.4913057	0.4874937	0.4930668	0.308648197265164
549	6	gnf06.026.418	29410952	0	A	G	0.477	3.188924e-02	0.04629058	-244.8902	1.433772e-01	1.382213e-01	0.4913057	0.4874937	0.4930668	0.308648197265164
551	6	rs13478697	32850650	0	G	A	0.472	2.297205e-02	0.04620705	-245.004	1.454094e-01	1.402252e-01	0.6193637	0.6140263	0.6182606	0.208054251597351
553	6	rs13478705	34507506	0	A	G	0.47	2.737771e-02	0.04637547	-244.9532	1.442903e-01	1.390587e-01	0.5553031	0.5506583	0.5558794	0.255469902055732
555	6	rs13478719	38545339	0	A	G	0.469	5.154909e-02	0.04628906	-244.5067	1.421228e-01	1.368300e-01	0.2661309	0.2637504	0.2679131	0.574904697337406
557	6	gnf06.037.785	40799296	0	A	G	0.468	4.767401e-02	0.04638605	-244.599	1.420334e-01	1.367364e-01	0.3047051	0.3021795	0.3068951	0.516120276714899
559	6	rs13478727	43826812	0	C	A	0.468	5.155735e-02	0.04641671	-244.5094	1.429737e-01	1.376602e-01	0.2673693	0.2647811	0.2683693	0.572888460970893
561	6	rs13478745	49042801	0	A	G	0.469	6.774477e-02	0.04675165	-244.0754	1.455861e-01	1.401096e-01	0.1481419	0.14619	0.1481129	0.829322089587057
563	6	rs13478753	51197310	0	G	A	0.465	6.102622e-02	0.04711439	-244.2865	1.451669e-01	1.397702e-01	0.1960006	0.1936851	0.1958289	0.707742599172655
565	6	rs13478761	53751688	0	A	G	0.466	6.174383e-02	0.047549	-244.2824	1.440515e-01	1.386094e-01	0.1948823	0.1925939	0.1951507	0.710227603475513
567	6	CEL.6_57082524	57110044	0	A	G	0.475	5.328521e-02	0.04741594	-244.494	1.451487e-01	1.395528e-01	0.2618054	0.258948	0.2613806	0.582021399931878
569	6	rs13478780	59523352	0	C	G	0.475	7.450638e-02	0.04745326	-243.8932	1.470382e-01	1.414895e-01	0.1172133	0.1155884	0.1172167	0.931023106842726
571	6	rs13478783	60591378	0	G	A	0.477	7.973569e-02	0.0476115	-243.7248	1.487996e-01	1.432081e-01	0.09480223	0.0935102	0.09496962	1.0231814467832
573	6	rs6378343	63823083	0	C	A	0.482	5.896416e-02	0.04812596	-244.3749	1.446135e-01	1.391177e-01	0.2212471	0.2187291	0.2211957	0.65512241311489
575	6	rs13478801	65107801	0	G	A	0.479	5.275126e-02	0.04797194	-244.5212	1.445228e-01	1.391010e-01	0.2721816	0.2693498	0.2720585	0.56514123728318
577	6	mhcCD8b4	71328252	0	G	A	0.484	4.270145e-02	0.04749967	-244.7224	1.447664e-01	1.394742e-01	0.369223	0.3658496	0.3688154	0.432711253307117
579	6	rs3672029	75395671	0	A	C	0.491	1.786052e-02	0.04745855	-245.0575	1.470829e-01	1.419022e-01	0.706872	0.7010111	0.7035845	0.150659220893986
581	6	rs3699367	76439562	0	C	A	0.491	1.786052e-02	0.04745855	-245.0575	1.470829e-01	1.419022e-01	0.706872	0.7010111	0.7035845	0.150659220893986
583	6	CEL.6_86289708	85961013	0	A	T	0.494	-2.570271e-02	0.04813202	-244.9988	1.564037e-01	1.516124e-01	0.5936466	0.6068655	0.6131855	0.226472015194476
585	6	rs13478882	89665032	0	A	G	0.497	6.294108e-02	0.04763102	-244.3116	1.694300e-01	1.646180e-01	0.1871426	0.200432	0.212511	0.727827341099412
587	6	rs6285738	93535974	0	A	G	0.499	-5.277016e-02	0.04720038	-244.5424	1.652451e-01	1.604766e-01	0.2642629	0.2778463	0.2889853	0.577963803407201
589	6	rs4138572	98413525	0	A	G	0.499	6.593697e-02	0.0465391	-244.1888	1.710997e-01	1.663447e-01	0.1573477	0.1697906	0.1818104	0.803139600921138
591	6	rs3718735	101122513	0	G	A	0.496	-7.144744e-02	0.04714606	-244.0398	1.701755e-01	1.653584e-01	0.1304793	0.1395568	0.1488134	0.884458381880049
593	6	rs6208251	104888938	0	A	G	0.49	-3.008856e-02	0.04755124	-244.9381	1.553590e-01	1.501148e-01	0.5272655	0.5342951	0.5375733	0.277970644465622
595	6	rs13478952	106305503	0	A	G	0.491	-3.823278e-02	0.04773419	-244.8225	1.576731e-01	1.524079e-01	0.4236536	0.4319812	0.4368765	0.372989098820436
597	6	rs3670475	109952189	0	C	A	0.488	-2.278792e-02	0.04757486	-245.0194	1.530328e-01	1.476407e-01	0.6322171	0.6362551	0.6375615	0.199133761683396
599	6	rs13478971	111299793	0	C	G	0.486	-2.862236e-02	0.04794312	-244.9572	1.539727e-01	1.485287e-01	0.5508539	0.555227	0.5570494	0.258963571451969
601	6	rs6401637	116090323	0	G	A	0.49	-2.020634e-02	0.04798614	-245.0454	1.530763e-01	1.474730e-01	0.6739266	0.6786675	0.6799322	0.171387401611335
603	6	mCV23042866	116756728	0	C	A	0.49	-2.020634e-02	0.04798614	-245.0454	1.530763e-01	1.474730e-01	0.6739266	0.6786675	0.6799322	0.171387401611335
605	6	rs3695724	120007150	0	T	A	0.49	-2.818021e-02	0.0476111	-244.9658	1.566476e-01	1.510125e-01	0.5542762	0.565154	0.5698091	0.256273769126425
607	6	rs13479006	121299359	0	G	A	0.488	-2.362811e-02	0.04727639	-245.0145	1.558535e-01	1.502063e-01	0.6175108	0.6289155	0.6331718	0.20935544237698
609	6	gnf06.122.747	124056494	0	A	G	0.477	1.443375e-02	0.04615392	-245.0807	1.488649e-01	1.437463e-01	0.7546545	0.7504909	0.7512502	0.122251833915607
611	6	rs13479014	125048587	0	G	A	0.472	1.411879e-02	0.04637585	-245.0834	1.490554e-01	1.439337e-01	0.7609552	0.7570869	0.7577165	0.118640910858218
613	6	rs6389420	127044118	0	G	A	0.472	9.282150e-03	0.04618706	-245.1102	1.496996e-01	1.445010e-01	0.8408292	0.8374237	0.8377504	0.075292214702612
615	6	rs3681620	128004531	0	G	A	0.475	2.160357e-02	0.04643078	-245.0221	1.502171e-01	1.448654e-01	0.6419901	0.6403088	0.6406406	0.192471669047224
617	6	CEL.6_130920075	130238158	0	C	A	0.474	1.487679e-02	0.04619813	-245.0792	1.506217e-01	1.453067e-01	0.7476112	0.7470876	0.7472814	0.126324201057568
619	6	rs3722480	131308308	2	A	G	0.475	1.829607e-02	0.0463067	-245.0532	1.508408e-01	1.455397e-01	0.6929832	0.6927764	0.6930469	0.159277293866888
621	6	rs6339546	133967733	0	G	A	0.474	1.487679e-02	0.04619813	-245.0792	1.506217e-01	1.453067e-01	0.7476112	0.7470876	0.7472814	0.126324201057568
623	6	rs13479053	134251233	0	G	A	0.474	1.487679e-02	0.04619813	-245.0792	1.506217e-01	1.453067e-01	0.7476112	0.7470876	0.7472814	0.126324201057568
625	6	rs3023102	135382937	0	A	G	0.474	2.502019e-02	0.04541676	-244.9799	1.512327e-01	1.461572e-01	0.5820202	0.5822266	0.5827426	0.235061942160599
627	6	rs13479063	136390263	0	A	C	0.475	2.673357e-02	0.04514081	-244.9562	1.511983e-01	1.461929e-01	0.5540468	0.5540976	0.5546548	0.256453549128413
629	6	rs3672808	139857209	0	A	G	0.464	1.821854e-02	0.04367456	-245.0438	1.495515e-01	1.452432e-01	0.6768062	0.6758614	0.6761292	0.169535671521257
631	6	rs3658783	144315226	0	G	A	0.483	6.242552e-02	0.04180125	-244.0352	1.600217e-01	1.567402e-01	0.1361545	0.1387313	0.1426017	0.865968000355068
633	6	rs3711088	148311946	0	G	C	0.494	3.057812e-02	0.04016892	-244.8408	1.487400e-01	1.461704e-01	0.4469808	0.4460105	0.4467272	0.349711131528329
635	6	gnf06.149.306	149265814	0	C	A	0.494	3.057812e-02	0.04016892	-244.8408	1.487400e-01	1.461704e-01	0.4469808	0.4460105	0.4467272	0.349711131528329
637	7	rs3700068	4235946	0	G	A	0.464	1.093836e-02	0.03986842	-245.0929	1.470896e-01	1.442844e-01	0.7839539	0.7819309	0.7823558	0.105709475025084
639	7	rs3714915	4366830	0	C	A	0.464	1.093836e-02	0.03986842	-245.0929	1.470896e-01	1.442844e-01	0.7839539	0.7819309	0.7823558	0.105709475025084
641	7	rs6384973	5085202	0	G	C	0.465	1.234500e-02	0.04019988	-245.0832	1.469546e-01	1.440376e-01	0.7589406	0.7566868	0.7572467	0.119792213698366
643	7	rs3658362	13076810	0	C	A	0.477	2.688200e-02	0.04062095	-244.91	1.452365e-01	1.419033e-01	0.5085102	0.5059279	0.5076346	0.293700331316876
645	7	rs13479139	16561932	0	G	A	0.486	2.986926e-02	0.04075082	-244.8601	1.457127e-01	1.422685e-01	0.4640207	0.4614891	0.4629014	0.333462645101903
647	7	rs6361142	17649315	0	G	A	0.483	2.326920e-02	0.04070703	-244.9658	1.455072e-01	1.420887e-01	0.567909	0.5651138	0.5668261	0.245721248732696
649	7	gnf07.013.809	19403006	0	G	A	0.483	3.099813e-02	0.04071978	-244.8389	1.451460e-01	1.417372e-01	0.4469709	0.4444712	0.4461753	0.349720750650639
651	7	rs13479153	24937916	0	A	G	0.494	-6.323693e-02	0.04022746	-243.892	1.464827e-01	1.429855e-01	0.1167756	0.1154186	0.1169047	0.932647892603488
653	7	CEL.7_17114061	28155257	0	A	G	0.481	-8.336188e-02	0.04006677	-242.9666	1.451180e-01	1.420107e-01	0.03813361	0.03746371	0.03871458	1.41869207936133
655	7	rs4226499	28832210	0	G	A	0.481	-8.336188e-02	0.04006677	-242.9666	1.451180e-01	1.420107e-01	0.03813361	0.03746371	0.03871458	1.41869207936133
657	7	rs3719256	44538647	0	A	G	0.455	-2.488054e-02	0.04371349	-244.9676	1.485482e-01	1.441460e-01	0.5695706	0.56724	0.5678055	0.244452436132607
659	7	rs8255275	46167009	0	G	A	0.461	-3.410229e-02	0.04488189	-244.8419	1.505480e-01	1.457998e-01	0.4478254	0.4468723	0.4475375	0.348891277512234
661	7	rs8260975	46427408	0	A	C	0.46	-4.008881e-02	0.04492681	-244.7345	1.523356e-01	1.475038e-01	0.3727822	0.3730305	0.3741762	0.428544832976682
663	7	CEL.7_36725559	49282547	0	C	G	0.455	-1.908430e-02	0.04537395	-245.0432	1.509882e-01	1.459340e-01	0.6742816	0.6747994	0.6751685	0.171158691320686
665	7	rs13479251	52404953	0	G	A	0.446	-2.593094e-02	0.04625	-244.9741	1.513140e-01	1.457858e-01	0.5753494	0.5750318	0.5754796	0.240068335471557
667	7	rs3718641	53706896	0	A	G	0.446	-2.593094e-02	0.04625	-244.9741	1.513140e-01	1.457858e-01	0.5753494	0.5750318	0.5754796	0.240068335471557
669	7	rs3663313	56132740	0	G	C	0.443	-2.365060e-02	0.04667011	-245.0026	1.511433e-01	1.455361e-01	0.6126125	0.6120583	0.6124239	0.212814145913973
671	7	rs13479277	58709343	0	C	G	0.459	-2.913432e-03	0.04610361	-245.1292	1.508681e-01	1.451905e-01	0.9496455	0.9491974	0.9492312	0.0224384853703009
673	7	mCV23423763	60967058	0	A	C	0.459	-1.263524e-02	0.04663382	-245.0948	1.513985e-01	1.455341e-01	0.7865778	0.7871614	0.7873487	0.104258315075463
675	7	rs3679779	64400284	0	A	G	0.455	-7.131686e-04	0.04674344	-245.1311	1.511029e-01	1.451958e-01	0.987835	0.9868764	0.9868862	0.00531559040611438
677	7	rs3714908	64512834	0	G	A	0.455	-7.131686e-04	0.04674344	-245.1311	1.511029e-01	1.451958e-01	0.987835	0.9868764	0.9868862	0.00531559040611438
679	7	rs6160140	66281288	0	G	A	0.455	6.059731e-04	0.04635801	-245.1312	1.510410e-01	1.452289e-01	0.9895774	0.991156	0.9911643	0.00455023169681006
681	7	rs3705155	68522719	1	C	A	0.47	1.496928e-02	0.0456969	-245.0798	1.524994e-01	1.470383e-01	0.7434091	0.7485436	0.7496006	0.128772127050359
683	7	rs13479319	69796495	2	A	C	0.473	8.235931e-03	0.04589517	-245.1159	1.513630e-01	1.459068e-01	0.857678	0.8611589	0.8614942	0.0666757297161462
685	7	rs13479324	70843941	0	A	G	0.468	1.603235e-02	0.0457129	-245.0717	1.523171e-01	1.468676e-01	0.7259916	0.7300211	0.7308885	0.139068404223808
687	7	rs3676254	72686265	0	G	A	0.465	2.829254e-02	0.04570323	-244.9445	1.543290e-01	1.488883e-01	0.5362502	0.5410993	0.5431565	0.270632532832618
689	7	rs13479338	74058985	0	G	A	0.46	1.574635e-02	0.0451772	-245.072	1.518646e-01	1.466184e-01	0.7276204	0.730714	0.7314005	0.138095133298448
691	7	rs13479347	76287673	0	C	A	0.472	6.248871e-02	0.04442028	-244.1678	1.627203e-01	1.574636e-01	0.1603051	0.1651115	0.1699063	0.795052660636345
693	7	rs13479375	84269003	0	A	G	0.482	8.164341e-02	0.04320627	-243.3838	1.653631e-01	1.606001e-01	0.05955992	0.06155655	0.06477329	1.22504589425737
695	7	rs4226783	92932955	2	G	C	0.492	7.389923e-02	0.0432267	-243.6986	1.631308e-01	1.585778e-01	0.08815051	0.09051393	0.09406735	1.05477517072093
697	7	rs13479414	95502908	0	G	A	0.496	8.049497e-02	0.04299536	-243.4011	1.609446e-01	1.564495e-01	0.06193981	0.06285958	0.06525081	1.20803013117294
699	7	rs3699086	96102709	0	C	A	0.495	7.732063e-02	0.04249297	-243.4834	1.554667e-01	1.511264e-01	0.06959493	0.06946363	0.07116574	1.15742239764841
701	7	rs3713052	101769676	0	C	A	0.432	-1.019003e-02	0.04224964	-245.1018	1.490781e-01	1.450442e-01	0.8095392	0.8084344	0.8085805	0.0917621167296286
703	7	rs3673653	107076436	0	G	A	0.442	-6.722526e-03	0.04248472	-245.1185	1.489958e-01	1.449953e-01	0.8743554	0.8730041	0.8731157	0.0583120034232837
705	7	rs6386601	107602853	0	A	C	0.443	-3.152021e-03	0.04250851	-245.1283	1.490548e-01	1.450631e-01	0.9409293	0.9393676	0.9394328	0.026443007575284
707	7	rs13479461	111948552	0	A	C	0.437	8.029794e-03	0.04262898	-245.1138	1.495188e-01	1.456783e-01	0.85069	0.8519958	0.8521987	0.0702286723677147
709	7	rs6194926	114366061	0	A	G	0.428	7.434892e-03	0.04254525	-245.1162	1.493388e-01	1.456040e-01	0.8613659	0.8624816	0.8626527	0.064812325207467
711	7	rs13479477	117238480	0	A	C	0.43	4.666818e-03	0.04225633	-245.1253	1.489014e-01	1.454381e-01	0.9121174	0.9131502	0.9132493	0.0399492593790605
713	7	rs3709679	120128031	0	A	C	0.452	9.837543e-03	0.0413678	-245.1032	1.485321e-01	1.457740e-01	0.8121575	0.8127962	0.8130437	0.0903597407735995
715	7	CEL.7_115892950	128414875	0	A	G	0.448	3.680673e-02	0.04092293	-244.7252	1.472459e-01	1.454455e-01	0.3689935	0.3675012	0.3683192	0.43298128408212
717	7	rs13479522	129035693	0	G	A	0.452	3.477650e-02	0.04092437	-244.7685	1.467494e-01	1.449775e-01	0.3959783	0.3943921	0.3951467	0.402328613186811
719	7	rs3716088	132998156	1	C	A	0.405	2.608228e-02	0.03925347	-244.9096	1.464584e-01	1.457753e-01	0.506795	0.5055326	0.506087	0.295167678482995
721	7	rs3663988	139319168	0	A	G	0.408	1.926994e-02	0.03794814	-245.0018	1.465202e-01	1.462107e-01	0.6118868	0.6109786	0.6114821	0.213328915571116
723	8	rs13479619	15279371	0	G	A	0.386	9.259522e-02	0.04339012	-242.8808	1.304464e-01	1.273887e-01	0.03347281	0.0338782	0.03657203	1.47530782764017
725	8	rs3657963	16536622	0	C	A	0.386	8.253899e-02	0.04348368	-243.3574	1.294858e-01	1.264044e-01	0.05842263	0.05963045	0.06407652	1.23341889637346
727	8	gnf08.014.711	17579118	0	G	A	0.385	7.857689e-02	0.04348757	-243.5277	1.290224e-01	1.259133e-01	0.07156132	0.07332301	0.07879179	1.1453216571568
729	8	mCV24845756	20923450	0	A	C	0.385	7.875142e-02	0.04365212	-243.53	1.296757e-01	1.263631e-01	0.07200203	0.07352869	0.0788109	1.1426552590497
731	8	rs4140004	22532754	0	G	A	0.389	6.880205e-02	0.04505485	-243.9919	1.292640e-01	1.257204e-01	0.1275639	0.1311593	0.1403098	0.894272211578751
733	8	rs3661760	23447294	0	C	A	0.389	6.880205e-02	0.04505485	-243.9919	1.292640e-01	1.257204e-01	0.1275639	0.1311593	0.1403098	0.894272211578751
735	8	rs13479656	25532421	0	A	G	0.398	4.894362e-02	0.04780865	-244.6157	1.348871e-01	1.308303e-01	0.306601	0.3099296	0.322092	0.513426432998364
737	8	CEL.8_25963079	27175290	0	T	A	0.398	4.894362e-02	0.04780865	-244.6157	1.348871e-01	1.308303e-01	0.306601	0.3099296	0.322092	0.513426432998364
739	8	rs13479673	29234307	0	G	A	0.399	1.611557e-02	0.04964458	-245.0761	1.443755e-01	1.398257e-01	0.7456458	0.7398797	0.7472907	0.127467424049484
741	8	rs4227096	31261495	0	A	C	0.399	1.103675e-02	0.0495905	-245.104	1.457044e-01	1.410159e-01	0.8239977	0.8156262	0.8220651	0.0840740005343192
743	8	rs3706948	31865138	0	G	A	0.399	1.103675e-02	0.0495905	-245.104	1.457044e-01	1.410159e-01	0.8239977	0.8156262	0.8220651	0.0840740005343192
745	8	CEL.8_33812776	34853346	0	A	G	0.404	7.355622e-02	0.04767265	-243.9469	1.356239e-01	1.313389e-01	0.1236659	0.123794	0.1287687	0.907750037504629
747	8	rs3665028	36194351	0	A	G	0.404	6.747248e-02	0.04780499	-244.1369	1.377275e-01	1.334785e-01	0.1589311	0.1584843	0.1631685	0.79879111074225
749	8	rs3667738	38492075	0	T	A	0.426	6.240337e-02	0.04675893	-244.2448	1.364451e-01	1.320805e-01	0.1828037	0.1830189	0.1892884	0.738015018266733
751	8	rs13479716	39709256	0	T	A	0.429	6.921285e-02	0.04672783	-244.0387	1.362549e-01	1.319042e-01	0.1393736	0.1393631	0.144507	0.855819482049582
753	8	rs3703811	40656172	0	G	A	0.429	6.921285e-02	0.04672783	-244.0387	1.362549e-01	1.319042e-01	0.1393736	0.1393631	0.144507	0.855819482049582
755	8	rs3707439	58950210	0	G	A	0.362	3.441053e-02	0.05273495	-244.9148	1.442027e-01	1.393096e-01	0.5144561	0.5105599	0.5148991	0.288651678901918
757	8	rs3672639	61221786	0	G	A	0.36	3.195562e-02	0.05314181	-244.9469	1.445642e-01	1.396299e-01	0.5479759	0.5437268	0.5480087	0.261238541382728
759	8	rs13479793	61982261	0	A	G	0.363	4.108928e-02	0.05321136	-244.8289	1.446253e-01	1.395723e-01	0.4404757	0.436837	0.4402044	0.35607804558793
761	8	rs6372901	64125194	2	A	G	0.362	5.156397e-02	0.05345035	-244.6614	1.432383e-01	1.380681e-01	0.3352967	0.3323854	0.3362582	0.474570720889232
763	8	rs13479807	65617851	0	A	G	0.363	4.840205e-02	0.05359102	-244.7191	1.430676e-01	1.378179e-01	0.366998	0.3639158	0.3683366	0.435336302481781
765	8	rs13479811	67053305	0	A	G	0.363	4.840205e-02	0.05359102	-244.7191	1.430676e-01	1.378179e-01	0.366998	0.3639158	0.3683366	0.435336302481781
767	8	rs3656875	68196791	0	A	G	0.363	4.840205e-02	0.05359102	-244.7191	1.430676e-01	1.378179e-01	0.366998	0.3639158	0.3683366	0.435336302481781
769	8	rs3699406	69962170	0	G	A	0.362	1.970273e-02	0.05444696	-245.0625	1.464146e-01	1.411319e-01	0.7176475	0.7108814	0.7148168	0.144088823719295
771	8	rs3667475	71464208	0	G	A	0.372	3.763235e-02	0.05283825	-244.8737	1.437117e-01	1.385816e-01	0.4767612	0.4729846	0.4778235	0.321699095783659
773	8	rs13479830	72979249	0	G	A	0.368	3.108046e-02	0.05295973	-244.9554	1.450719e-01	1.400469e-01	0.5576353	0.5531557	0.5569713	0.253649741886438
775	8	rs4227253	75127056	0	A	G	0.372	2.666282e-02	0.05092949	-244.9915	1.464313e-01	1.419486e-01	0.6009107	0.5970043	0.5989376	0.221190062737329
777	8	rs3698093	78025334	0	A	G	0.426	6.814901e-03	0.04751728	-245.1199	1.483580e-01	1.439570e-01	0.886034	0.8802295	0.8812194	0.0525496125045168
779	8	rs4227276	80985464	0	A	G	0.407	2.012157e-02	0.04761087	-245.0412	1.492427e-01	1.448710e-01	0.6728045	0.6712904	0.6715854	0.172111112455934
781	8	rs13479863	82939762	0	C	A	0.407	2.140344e-02	0.04766087	-245.0298	1.495246e-01	1.451013e-01	0.6536282	0.6524379	0.652736	0.184669218960046
783	8	rs13479871	85066319	0	G	A	0.403	1.183341e-02	0.04778904	-245.1001	1.493497e-01	1.448795e-01	0.8045622	0.802993	0.8031716	0.0944403753405051
785	8	rs6257357	85547561	0	A	G	0.403	1.183341e-02	0.04778904	-245.1001	1.493497e-01	1.448795e-01	0.8045622	0.802993	0.8031716	0.0944403753405051
787	8	rs13479882	87103241	0	G	A	0.403	1.183341e-02	0.04778904	-245.1001	1.493497e-01	1.448795e-01	0.8045622	0.802993	0.8031716	0.0944403753405051
789	8	rs4137596	94689597	0	A	G	0.376	-5.766405e-03	0.04826912	-245.124	1.497671e-01	1.451968e-01	0.9049704	0.9045309	0.9045945	0.0433656255758975
791	8	rs6287320	97392824	0	A	G	0.375	-4.420491e-03	0.04798911	-245.1269	1.497325e-01	1.451103e-01	0.926655	0.9255223	0.925581	0.0330819265722886
793	8	rs3706149	101419945	0	C	A	0.373	1.889965e-03	0.04790347	-245.1305	1.499470e-01	1.452780e-01	0.9685492	0.9699553	0.9699854	0.0138783132558702
795	8	rs3669235	102050268	0	A	G	0.375	-3.880963e-03	0.04782307	-245.1278	1.497773e-01	1.450759e-01	0.9353628	0.9337921	0.933855	0.0290199062641462
797	8	rs13479956	102332497	0	G	A	0.375	-3.880963e-03	0.04782307	-245.1278	1.497773e-01	1.450759e-01	0.9353628	0.9337921	0.933855	0.0290199062641462
799	8	rs3705275	103336314	0	A	G	0.377	-7.120290e-03	0.04738536	-245.1197	1.495948e-01	1.450006e-01	0.8806354	0.8791308	0.8792379	0.055203860648409
801	8	gnf08.108.032	106806405	0	A	G	0.381	-5.194428e-03	0.04602339	-245.1246	1.492260e-01	1.449981e-01	0.9101964	0.9085387	0.9086342	0.0408648865435643
803	8	rs3662808	109412322	0	A	G	0.386	1.136966e-02	0.04415507	-245.0993	1.504166e-01	1.465894e-01	0.7969351	0.8004698	0.8012466	0.0985770448015341
805	8	rs6237645	110017519	2	A	G	0.387	1.467000e-02	0.0440882	-245.0775	1.508295e-01	1.470848e-01	0.7395101	0.7431218	0.7441966	0.131055890167003
807	8	rs13479995	113712788	0	C	A	0.424	6.314370e-02	0.04194736	-243.9976	1.501747e-01	1.474319e-01	0.1330649	0.1321255	0.1336067	0.875936488076358
809	8	gnf08.118.027	116807905	0	G	A	0.419	6.156140e-02	0.04135989	-244.0205	1.470876e-01	1.444175e-01	0.1374556	0.1361103	0.1375038	0.861837562116936
811	8	rs13480014	118583194	0	A	G	0.424	6.062963e-02	0.04130785	-244.051	1.470698e-01	1.441938e-01	0.1429884	0.1415942	0.1429882	0.844699193446352
813	8	rs3708073	121760233	0	T	A	0.428	4.358848e-02	0.04085653	-244.5596	1.432254e-01	1.404568e-01	0.2867005	0.2849519	0.2870695	0.54257154965187
815	8	rs6377872	122350961	0	A	T	0.429	4.746366e-02	0.04086896	-244.454	1.435882e-01	1.408571e-01	0.2462142	0.2444869	0.2463773	0.608686903460737
817	8	rs6400423	126582425	0	G	A	0.439	4.025351e-02	0.03993509	-244.6207	1.449474e-01	1.427061e-01	0.3141002	0.3122648	0.3135557	0.502931787068962
819	8	rs3697596	127830309	0	G	A	0.438	3.540269e-02	0.03951064	-244.7277	1.441576e-01	1.419831e-01	0.370797	0.3689988	0.370513	0.430863788251155
821	9	mCV25073238	10573030	0	G	A	0.337	-1.340751e-03	0.04214795	-245.1307	1.459298e-01	1.451382e-01	0.9746396	0.9742558	0.9742871	0.0111559470362996
823	9	rs13480071	12359772	0	A	G	0.34	-3.705674e-03	0.04234819	-245.1273	1.458357e-01	1.450104e-01	0.9303157	0.9297988	0.9298854	0.0313696498311099
825	9	rs13480122	31156626	0	G	A	0.425	-6.350113e-02	0.04329205	-244.0521	1.460067e-01	1.431961e-01	0.1432446	0.1418011	0.143257	0.843921740979462
827	9	rs3655898	33679585	0	G	A	0.49	-2.106866e-02	0.04470051	-245.0179	1.456577e-01	1.417043e-01	0.6376726	0.6339987	0.6363765	0.195402243706578
829	9	rs3711756	34458844	0	G	A	0.49	-2.106866e-02	0.04470051	-245.0179	1.456577e-01	1.417043e-01	0.6376726	0.6339987	0.6363765	0.195402243706578
831	9	UT_9_35.918713	35212457	1	G	A	0.488	-2.600196e-02	0.04510045	-244.9622	1.458940e-01	1.415381e-01	0.564591	0.560924	0.563103	0.24826604911062
833	9	rs13480141	36947063	0	G	A	0.482	-2.281093e-02	0.04568988	-245.0038	1.465208e-01	1.419248e-01	0.6178845	0.6137275	0.615757	0.209092699184032
835	9	rs13480150	39724362	0	A	G	0.482	-3.567050e-02	0.04566724	-244.8227	1.467301e-01	1.420787e-01	0.435226	0.4321268	0.4336132	0.361285168182932
837	9	rs3714664	40707064	1	A	G	0.482	-2.717303e-02	0.04635686	-244.9565	1.468189e-01	1.422077e-01	0.5581043	0.5544655	0.556046	0.253284631382143
839	9	rs4135590	42988103	0	G	A	0.459	-4.712256e-02	0.04782823	-244.6429	1.490038e-01	1.440695e-01	0.3251221	0.323007	0.3240046	0.487953508566511
841	9	rs13462199	44636817	0	G	A	0.45	-3.919744e-02	0.04883653	-244.8064	1.487750e-01	1.438168e-01	0.4226865	0.4202456	0.4210928	0.373981622691758
843	9	rs13480173	46528572	0	G	A	0.45	-2.187702e-02	0.04890084	-245.0284	1.477266e-01	1.425586e-01	0.6548559	0.6501937	0.6517462	0.183854255305704
845	9	rs6395817	47415487	0	G	A	0.448	-1.356438e-02	0.04886202	-245.0906	1.483486e-01	1.431474e-01	0.7814641	0.7756344	0.7770768	0.107090968418971
847	9	gnf09.042.496	48209327	0	G	A	0.442	-1.799035e-02	0.04875997	-245.0606	1.476419e-01	1.425207e-01	0.7123623	0.7069885	0.7088242	0.147299072554116
849	9	rs13480186	50181089	0	A	G	0.448	-2.481214e-02	0.04927749	-245.0015	1.475906e-01	1.423990e-01	0.6148876	0.6104689	0.6120414	0.211204264974339
851	9	rs3723670	52514797	0	C	A	0.459	-1.479169e-02	0.04870633	-245.0835	1.491870e-01	1.438331e-01	0.7615271	0.7572856	0.7579882	0.118314637080345
853	9	rs3666398	56586960	0	A	G	0.463	-1.241565e-03	0.04852941	-245.1306	1.503124e-01	1.449632e-01	0.9796026	0.972892	0.9730687	0.00895007086852148
855	9	rs13480217	57818920	0	A	G	0.465	5.640847e-03	0.04871834	-245.1256	1.514850e-01	1.460710e-01	0.9078834	0.9157576	0.9164208	0.041969924593708
857	9	rs6224703	59987366	0	G	A	0.461	9.862271e-03	0.04884548	-245.1133	1.525155e-01	1.470289e-01	0.8400956	0.8499331	0.8515219	0.0756712899023494
859	9	rs3714012	61156533	0	A	G	0.463	1.284327e-02	0.04835178	-245.0992	1.529334e-01	1.475702e-01	0.790673	0.8000943	0.80208	0.102003091291304
861	9	rs3655717	65465164	0	G	A	0.479	-2.898435e-02	0.04717457	-244.9395	1.476971e-01	1.427329e-01	0.5393098	0.5358049	0.5370044	0.268161687912741
863	9	rs6174757	68138488	0	A	C	0.477	-4.460805e-03	0.04805554	-245.1262	1.496178e-01	1.444913e-01	0.92609	0.91991	0.9204153	0.0333468053223397
865	9	rs6355445	69962379	0	G	A	0.45	-3.164778e-02	0.0485283	-244.9154	1.478982e-01	1.426584e-01	0.5146929	0.5111316	0.5123547	0.288451822641785
867	9	rs3721056	71032447	0	A	G	0.435	-1.500823e-02	0.04933236	-245.0827	1.485589e-01	1.431094e-01	0.7611195	0.7553742	0.756759	0.11854715122388
869	9	rs13480271	72828858	0	A	G	0.437	-1.222137e-02	0.04945619	-245.0988	1.488744e-01	1.434291e-01	0.804951	0.7988955	0.8001109	0.094230555753007
871	9	rs3724833	74888070	0	A	G	0.426	-9.316900e-04	0.0498492	-245.1308	1.506118e-01	1.449078e-01	0.985098	0.9755306	0.9758084	0.00652056265759005
873	9	rs13480285	76573593	0	A	G	0.443	-8.531955e-03	0.04917777	-245.1147	1.494972e-01	1.439393e-01	0.8623558	0.855946	0.8568212	0.0643135113271324
875	9	gnf09.074.193	80055175	0	A	G	0.441	-1.838188e-02	0.04922291	-245.0591	1.488536e-01	1.432314e-01	0.7090254	0.7041393	0.7052324	0.149338206449867
877	9	rs3676124	83120332	0	A	G	0.441	-2.804560e-02	0.0498482	-244.9695	1.483294e-01	1.425177e-01	0.5740211	0.5695649	0.5709518	0.241072143411875
879	9	rs3695050	85155754	0	A	G	0.438	-3.860678e-02	0.05003367	-244.83	1.490128e-01	1.431490e-01	0.4408153	0.4376365	0.4386551	0.355743340221929
881	9	rs3700596	86305097	0	G	A	0.439	-3.382869e-02	0.04973781	-244.8964	1.486665e-01	1.428460e-01	0.4968244	0.4931656	0.4942891	0.303797083272016
883	9	rs3669564	87885544	0	C	A	0.442	-3.609325e-02	0.04946149	-244.8611	1.480926e-01	1.423971e-01	0.4660025	0.4623035	0.4636492	0.331611753410231
885	9	gnf09.087.298	90683199	0	A	G	0.439	-3.498358e-02	0.04936508	-244.8768	1.487740e-01	1.431022e-01	0.4789577	0.4756401	0.4766514	0.319702840380383
887	9	rs13480345	92227478	0	T	A	0.437	-4.501839e-02	0.04942672	-244.7136	1.499088e-01	1.442392e-01	0.362965	0.3607587	0.3616504	0.440135251106342
889	9	rs13480351	94284389	0	A	G	0.437	-4.417339e-02	0.04984778	-244.7348	1.484314e-01	1.429805e-01	0.3760814	0.3732098	0.3743511	0.424718145112872
891	9	CEL.9_95875215	96025992	0	A	G	0.45	-9.007708e-02	0.05006816	-243.5226	1.570105e-01	1.513828e-01	0.07278759	0.07286737	0.07462167	1.13794265988953
893	9	rs3689336	96412477	0	G	A	0.45	-9.007708e-02	0.05006816	-243.5226	1.570105e-01	1.513828e-01	0.07278759	0.07286737	0.07462167	1.13794265988953
895	9	rs6385971	99865901	0	G	A	0.455	-7.667781e-02	0.04932065	-243.9256	1.541169e-01	1.487178e-01	0.120844	0.1204613	0.1220722	0.917774907784916
897	9	rs3717654	101984792	0	G	A	0.475	-5.639825e-02	0.04771662	-244.4376	1.548581e-01	1.498383e-01	0.2379585	0.2388728	0.2408173	0.6234987773659
899	9	rs13480386	103625468	0	G	C	0.474	-6.322848e-02	0.04728189	-244.2504	1.584609e-01	1.535415e-01	0.1819253	0.1844206	0.1875611	0.740106900241953
901	9	rs3711089	105491662	0	C	A	0.474	-5.327377e-02	0.04725464	-244.5032	1.559770e-01	1.509943e-01	0.2602854	0.2623866	0.264852	0.584550191772687
903	9	rs13480399	106284925	0	A	G	0.478	-2.017865e-02	0.04639052	-245.0366	1.503021e-01	1.456236e-01	0.6638254	0.663522	0.663836	0.177946134167855
905	9	rs13480407	108683173	0	G	A	0.475	-2.450622e-02	0.04572766	-244.9877	1.504407e-01	1.459090e-01	0.5923255	0.5920756	0.5925235	0.227439570295233
907	9	rs13480413	109876984	0	G	C	0.478	-1.994818e-02	0.04538774	-245.0347	1.500854e-01	1.456993e-01	0.6605415	0.6603125	0.6606425	0.180099891668209
909	9	gnf09.110.002	113291116	0	A	G	0.479	4.138444e-02	0.04373433	-244.6897	1.546967e-01	1.508206e-01	0.344605	0.3473862	0.3500864	0.462678425504775
911	9	rs6320810	115155973	0	G	A	0.464	6.891027e-02	0.04080043	-243.7137	1.557365e-01	1.528927e-01	0.09203687	0.09222756	0.0943612	1.03603815928678
913	9	rs3669563	117918763	0	G	A	0.478	-8.431696e-02	0.04076819	-243.0013	1.542498e-01	1.516720e-01	0.03928809	0.03902111	0.04044119	1.4057390840063
915	9	rs13459114	121915910	0	G	A	0.479	6.753645e-02	0.03813149	-243.5609	1.437238e-01	1.421097e-01	0.07732749	0.07636715	0.07785755	1.11166608650941
917	9	rs6304156	123153990	0	C	G	0.478	5.430783e-02	0.03824349	-244.123	1.401393e-01	1.385702e-01	0.1564012	0.1556033	0.1579845	0.805759919106228
919	10	rs6185923	4967916	0	G	A	0.468	1.985025e-02	0.04130268	-245.0142	1.456469e-01	1.426536e-01	0.6310706	0.6285378	0.6299278	0.199922052047034
921	10	CEL.10_3989939	6359154	0	A	G	0.468	2.672195e-02	0.04118355	-244.9187	1.450764e-01	1.420324e-01	0.5168222	0.5144471	0.5160585	0.286658839574845
923	10	rs3721803	7003953	0	G	A	0.437	1.343575e-02	0.04315429	-245.0815	1.473525e-01	1.436579e-01	0.755709	0.7525315	0.7533633	0.12164540558815
925	10	rs3664101	9609273	0	A	C	0.443	2.078489e-02	0.0432807	-245.0144	1.477739e-01	1.438289e-01	0.6313333	0.6287782	0.6294158	0.199741302982423
927	10	rs3685588	10825090	0	A	G	0.444	2.305925e-02	0.04327331	-244.9875	1.477317e-01	1.437319e-01	0.5944277	0.5918684	0.5925594	0.225900960894773
929	10	rs3686911	14403385	0	A	C	0.446	1.633322e-02	0.04410252	-245.0611	1.478697e-01	1.436511e-01	0.7113279	0.7080834	0.7088524	0.147930156888517
931	10	rs3699409	15800614	1	T	A	0.446	7.651758e-03	0.0443447	-245.1155	1.486382e-01	1.443340e-01	0.8630944	0.8593512	0.8598257	0.0639417012060103
933	10	rs3712394	17943551	0	A	G	0.395	7.972027e-04	0.04612673	-245.1311	1.494412e-01	1.451940e-01	0.9862199	0.9854806	0.9854914	0.00602623849825434
935	10	rs13480527	19616303	0	G	A	0.399	1.372055e-02	0.0458449	-245.0859	1.491311e-01	1.448475e-01	0.7648864	0.7633182	0.7635314	0.116403060946531
937	10	rs13459119	20325683	0	A	G	0.401	1.038047e-02	0.046017	-245.1055	1.494063e-01	1.450857e-01	0.8216486	0.8206835	0.8208156	0.0853138804044688
939	10	rs3679120	22921278	0	A	C	0.397	-1.462959e-04	0.04662988	-245.1312	1.495299e-01	1.452132e-01	0.9974984	0.999275	0.9992759	0.00108779225447565
941	10	rs13480547	24487562	0	A	G	0.391	-1.190953e-02	0.04614056	-245.0995	1.509839e-01	1.467771e-01	0.7964568	0.8010204	0.8019867	0.0988377754566019
943	10	rs13480554	25950886	0	G	A	0.394	-5.269104e-03	0.04591248	-245.1252	1.498620e-01	1.458121e-01	0.9086919	0.912533	0.9128785	0.0415833431931977
945	10	gnf10.026.889	28957717	0	C	G	0.371	-9.717570e-03	0.04654891	-245.1103	1.500256e-01	1.462209e-01	0.8347457	0.837856	0.838397	0.0784458094357145
947	10	rs13480578	34577852	0	C	A	0.373	9.574768e-04	0.04665891	-245.131	1.487885e-01	1.451409e-01	0.9836386	0.9816384	0.9816693	0.00716443699099142
949	10	rs13480579	36198040	0	A	G	0.372	-3.004674e-03	0.04676135	-245.1293	1.490380e-01	1.454367e-01	0.9488001	0.9510366	0.9511417	0.0228252782067878
951	10	rs3676667	46952581	0	G	A	0.368	1.653535e-02	0.04715162	-245.0706	1.501584e-01	1.465129e-01	0.7260167	0.7277864	0.7284016	0.139053389445316
953	10	rs3696307	53743149	0	C	G	0.372	2.360472e-02	0.04773284	-245.0103	1.506786e-01	1.472008e-01	0.6212229	0.6228646	0.6238267	0.206752543348619
955	10	rs13480619	57752462	0	A	G	0.391	2.744949e-02	0.04731295	-244.9648	1.514270e-01	1.476436e-01	0.5621402	0.5639499	0.5651324	0.250155356151818
957	10	CEL.10_58149652	58401503	0	G	A	0.39	1.243250e-02	0.047059	-245.0966	1.494663e-01	1.457413e-01	0.7917752	0.7924641	0.7927055	0.101398105351971
959	10	rs3723140	66444139	0	G	A	0.408	4.227988e-02	0.0475783	-244.7435	1.551207e-01	1.511442e-01	0.3747526	0.3785541	0.3816744	0.426255345372983
961	10	rs13480638	69444667	0	A	C	0.381	2.941673e-02	0.04986794	-244.9623	1.538444e-01	1.494087e-01	0.5556087	0.5611105	0.5637392	0.255230962480119
963	10	CEL.10_71736974	71957978	0	G	A	0.402	6.324312e-04	0.05006596	-245.1312	1.503756e-01	1.452459e-01	0.989928	0.995604	0.9956263	0.00439639160428248
965	10	rs13480652	74612426	0	T	A	0.399	-1.009376e-02	0.04999476	-245.1098	1.494371e-01	1.443185e-01	0.8401044	0.8360952	0.8365446	0.0756667406922069
967	10	rs13480657	76712846	0	A	C	0.401	-6.445706e-03	0.04994551	-245.1222	1.497594e-01	1.445549e-01	0.8973817	0.8928868	0.8932398	0.0470227911324014
969	10	rs3717445	82992865	0	C	G	0.398	-1.080036e-02	0.05034602	-245.1069	1.493709e-01	1.440270e-01	0.8302532	0.8252932	0.825968	0.0807894418486209
971	10	rs13480678	84685380	0	G	A	0.398	-2.196069e-02	0.05034957	-245.0339	1.488215e-01	1.434769e-01	0.6629619	0.6590805	0.6599232	0.178511429506559
973	10	rs3679902	85342396	0	G	A	0.398	-2.196069e-02	0.05034957	-245.0339	1.488215e-01	1.434769e-01	0.6629619	0.6590805	0.6599232	0.178511429506559
975	10	rs13480702	91060255	0	G	A	0.399	-3.658298e-02	0.05070756	-244.8697	1.506696e-01	1.451524e-01	0.4710704	0.469564	0.4701533	0.326914184066872
977	10	gnf10.091.965	92973972	0	A	G	0.404	-4.323721e-02	0.05080784	-244.7681	1.512265e-01	1.456400e-01	0.3953012	0.3941222	0.3948868	0.403071867284686
979	10	rs13480712	93516234	0	G	A	0.407	-3.401652e-02	0.05096901	-244.9066	1.499884e-01	1.444073e-01	0.5049189	0.5026587	0.503253	0.29677837259609
981	10	rs13480716	94516655	0	A	G	0.407	-3.442713e-02	0.0511351	-244.9029	1.501582e-01	1.446184e-01	0.5011869	0.4991553	0.4997243	0.300000289098608
983	10	rs13480722	97649553	0	A	G	0.439	1.199034e-02	0.05141262	-245.1051	1.518622e-01	1.460820e-01	0.8157162	0.8191529	0.8195647	0.0884609125846559
985	10	rs3683912	99280201	0	G	A	0.437	7.473071e-03	0.05125113	-245.1213	1.515168e-01	1.457465e-01	0.8841455	0.8877365	0.8879891	0.0534762591414611
987	10	rs3710293	100114798	0	A	G	0.437	7.473071e-03	0.05125113	-245.1213	1.515168e-01	1.457465e-01	0.8841455	0.8877365	0.8879891	0.0534762591414611
989	10	rs13480734	102375391	0	A	G	0.438	1.664956e-03	0.05111857	-245.1308	1.510895e-01	1.453215e-01	0.974034	0.9780556	0.9781091	0.0114258832089947
991	10	rs3688351	104516056	0	G	A	0.442	-8.819387e-03	0.05055332	-245.1154	1.505135e-01	1.447600e-01	0.8615979	0.8587321	0.8589285	0.0646953682285561
993	10	rs13480749	106000594	0	C	G	0.441	-1.332437e-02	0.05031153	-245.0954	1.504723e-01	1.447604e-01	0.7912765	0.7890514	0.7892692	0.101671732126497
995	10	rs6290359	107990956	0	A	C	0.443	5.786614e-03	0.04974535	-245.125	1.512049e-01	1.456908e-01	0.9074559	0.9114687	0.9117088	0.0421744713629491
997	10	rs6243755	108737793	0	A	G	0.443	5.786614e-03	0.04974535	-245.125	1.512049e-01	1.456908e-01	0.9074559	0.9114687	0.9117088	0.0421744713629491
999	10	rs13480759	109378627	0	G	A	0.443	-8.018009e-03	0.04938495	-245.1176	1.502145e-01	1.448798e-01	0.8711097	0.8688901	0.8690373	0.0599271502682012
1001	10	rs3680872	114405358	0	G	A	0.456	-2.788970e-02	0.04760065	-244.9601	1.509304e-01	1.463833e-01	0.5582793	0.5585322	0.5591348	0.253148474715284
1003	10	rs6256918	117551695	0	G	A	0.451	-1.870007e-02	0.04580491	-245.0478	1.497083e-01	1.455759e-01	0.6833136	0.6829774	0.6832631	0.165379935422233
1005	10	mCV24217147	117812354	0	A	T	0.451	-1.870007e-02	0.04580491	-245.0478	1.497083e-01	1.455759e-01	0.6833136	0.6829774	0.6832631	0.165379935422233
1007	10	mCV22832306	126298823	0	G	A	0.424	-1.259487e-02	0.04368857	-245.0894	1.480268e-01	1.451484e-01	0.7732817	0.7724703	0.772639	0.111662267441322
1009	10	rs3697243	126813010	0	C	G	0.425	-1.009684e-02	0.04399892	-245.1047	1.480817e-01	1.451171e-01	0.8186184	0.8178445	0.8179763	0.0869184979894792
1011	10	rs3676330	128210048	0	T	A	0.407	-1.956298e-02	0.04289642	-245.0266	1.471814e-01	1.450305e-01	0.64861	0.6474207	0.6477287	0.18801635983921
1013	11	rs6190775	6412206	0	A	G	0.473	4.170094e-02	0.03941309	-244.575	1.377346e-01	1.350066e-01	0.2906971	0.291545	0.2976981	0.536559300738274
1015	11	rs13480863	9293617	0	C	A	0.469	4.106980e-02	0.03969585	-244.6001	1.373849e-01	1.345326e-01	0.3014996	0.30271	0.3096047	0.520713259702629
1017	11	rs3023249	11171143	0	A	C	0.466	3.788240e-02	0.03991505	-244.6836	1.382771e-01	1.353696e-01	0.3431775	0.344057	0.350861	0.464481193859952
1019	11	gnf11.017.294	18112271	0	A	G	0.481	6.121407e-02	0.03992923	-243.9777	1.306612e-01	1.274345e-01	0.1260814	0.128782	0.1363828	0.899348977448912
1021	11	rs3723987	19468925	0	A	C	0.478	6.652026e-02	0.04216549	-243.9185	1.280003e-01	1.241762e-01	0.1154789	0.1193863	0.1289312	0.937497361665281
1023	11	rs3023251	20953301	0	A	G	0.478	6.392777e-02	0.04238076	-244.0283	1.272622e-01	1.231877e-01	0.1322685	0.137479	0.149338	0.87854357157246
1025	11	rs13480910	22814064	0	C	A	0.478	6.392777e-02	0.04238076	-244.0283	1.272622e-01	1.231877e-01	0.1322685	0.137479	0.149338	0.87854357157246
1027	11	rs3706694	28414860	1	A	G	0.495	5.726513e-02	0.04264319	-244.2562	1.290897e-01	1.248889e-01	0.1800986	0.1858681	0.1996107	0.744489663164019
1029	11	rs3723833	33051317	0	A	G	0.491	7.927468e-02	0.04381792	-243.5331	1.266105e-01	1.222776e-01	0.07120228	0.07380732	0.08096029	1.14750609940296
1031	11	rs13480968	36453866	0	A	G	0.487	7.045513e-02	0.04396225	-243.8766	1.283370e-01	1.237976e-01	0.1098369	0.1131812	0.1224762	0.959251732980812
1033	11	rs6164170	40304139	0	A	G	0.483	5.193572e-02	0.04429205	-244.4629	1.309978e-01	1.262913e-01	0.2416916	0.2476259	0.2635973	0.616738443249949
1035	11	rs3701734	41327728	0	A	G	0.483	5.193572e-02	0.04429205	-244.4629	1.309978e-01	1.262913e-01	0.2416916	0.2476259	0.2635973	0.616738443249949
1037	11	rs3654344	44208120	0	A	C	0.474	4.540709e-02	0.04367923	-244.6088	1.314487e-01	1.267861e-01	0.2991977	0.3067154	0.3259408	0.524041749314086
1039	11	rs13481009	46528416	0	G	C	0.461	3.435936e-02	0.04411194	-244.8377	1.344038e-01	1.296855e-01	0.4365095	0.4435674	0.4653157	0.360006300062233
1041	11	rs13481011	46928464	0	G	C	0.461	3.435936e-02	0.04411194	-244.8377	1.344038e-01	1.296855e-01	0.4365095	0.4435674	0.4653157	0.360006300062233
1043	11	rs13481014	48117382	0	A	G	0.457	2.338995e-02	0.04507351	-244.9994	1.379711e-01	1.330652e-01	0.6041084	0.6075859	0.6297027	0.218885125455296
1045	11	rs13481033	54898883	0	A	G	0.456	4.595892e-02	0.04539605	-244.6419	1.300879e-01	1.256629e-01	0.311983	0.3225448	0.3454158	0.505869070107645
1047	11	rs4228731	55394554	0	A	G	0.45	5.820477e-02	0.04524953	-244.347	1.254732e-01	1.210495e-01	0.1991091	0.210425	0.232173	0.70090889070352
1049	11	rs3684076	56410907	0	G	A	0.447	7.094608e-02	0.04522152	-243.966	1.215755e-01	1.172808e-01	0.1175028	0.1268728	0.1442069	0.929951784370451
1051	11	rs3697686	58567550	0	G	A	0.448	8.892334e-02	0.04419694	-243.2208	1.154304e-01	1.115225e-01	0.04491827	0.05061803	0.06111881	1.34757697867777
1053	11	rs13481061	62992617	0	C	A	0.448	9.508940e-02	0.04340151	-242.8709	1.127865e-01	1.091554e-01	0.02905615	0.03348733	0.04169251	1.53676193114345
1055	11	rs13481084	68770516	0	A	G	0.488	-9.978669e-02	0.04162878	-242.5541	1.000921e-01	9.710613e-02	0.01700315	0.0231888	0.03357926	1.7694706138635
1057	11	rs3701609	73263624	0	G	A	0.477	-9.230912e-02	0.04140517	-242.9334	1.004262e-01	9.713969e-02	0.02636288	0.03603132	0.05159005	1.57900714719693
1059	11	rs13481109	76595153	0	A	T	0.475	-9.686749e-02	0.04160635	-242.717	9.995443e-02	9.663719e-02	0.02041929	0.02799397	0.04056382	1.68995936285846
1061	11	rs13481119	79547199	0	C	G	0.474	-1.012663e-01	0.04161074	-242.4833	9.895374e-02	9.573033e-02	0.01540121	0.0213763	0.03163198	1.81244515736615
1063	11	rs13481127	83412529	0	C	A	0.444	-1.076728e-01	0.04214803	-242.0888	1.059936e-01	1.024661e-01	0.01101387	0.01363452	0.01847105	1.95806005393208
1065	11	rs3661657	84732367	0	G	A	0.448	-1.031809e-01	0.04256771	-242.3622	1.103184e-01	1.066763e-01	0.01581367	0.0186076	0.02384705	1.80096732831039
1067	11	rs3719581	86958881	0	A	G	0.444	-8.852522e-02	0.04227728	-243.1039	1.101072e-01	1.064231e-01	0.03692067	0.04404781	0.0558213	1.43273042642558
1069	11	rs13481145	88435691	0	C	G	0.442	-9.894982e-02	0.04256769	-242.6062	1.093543e-01	1.057892e-01	0.02061664	0.02462574	0.03171741	1.68578211249391
1071	11	rs3688955	90536534	0	G	A	0.438	-9.582249e-02	0.04239942	-242.7588	1.088288e-01	1.054092e-01	0.02437967	0.02938522	0.03776135	1.61297217723072
1073	11	rs13481173	96604864	0	G	A	0.429	-8.490445e-02	0.04211088	-243.2636	1.100496e-01	1.066855e-01	0.04447188	0.05327653	0.06690524	1.35191451083962
1075	11	rs3661058	98919441	0	G	A	0.412	-7.214063e-02	0.04159454	-243.7762	1.114286e-01	1.082250e-01	0.08365153	0.09971974	0.1226917	1.0775261113127
1077	11	rs3698446	105237353	0	G	A	0.386	-7.368139e-02	0.04323228	-243.783	1.164618e-01	1.136434e-01	0.08912919	0.1005662	0.1174468	1.04998004029737
1079	11	rs6386362	106978425	0	G	A	0.404	-5.199800e-02	0.04279725	-244.4485	1.235356e-01	1.209495e-01	0.2251165	0.2425809	0.2674141	0.647592672052644
1081	11	rs6370458	109394797	0	A	G	0.406	-5.890567e-02	0.04241413	-244.2334	1.216446e-01	1.191366e-01	0.1656899	0.180236	0.2011138	0.780703964169409
1083	11	rs3672597	112234202	0	G	A	0.382	-6.892621e-02	0.04070678	-243.7894	1.181181e-01	1.161871e-01	0.09121935	0.1013847	0.1157732	1.03991302672804
1085	11	rs3699056	114003687	0	G	A	0.384	-5.885479e-02	0.04114267	-244.1796	1.209333e-01	1.191451e-01	0.1533832	0.1677149	0.186903	0.814222205881519
1087	12	rs3713137	4835158	0	G	A	0.486	-2.371207e-02	0.0410262	-244.9653	1.496895e-01	1.479567e-01	0.5636196	0.5645292	0.5659197	0.249013912610521
1089	12	rs3678128	7414015	0	C	A	0.472	-1.708340e-02	0.04115332	-245.0453	1.484154e-01	1.464613e-01	0.6782883	0.6785498	0.6791206	0.168585674147217
1091	12	rs13481303	11915326	0	C	A	0.464	3.921755e-02	0.04234036	-244.6997	1.467054e-01	1.436310e-01	0.3548988	0.3528829	0.3538907	0.449895469106223
1093	12	rs13481321	16680358	0	A	G	0.479	2.339085e-02	0.04414761	-244.9903	1.494663e-01	1.453133e-01	0.5965333	0.5954503	0.5958249	0.224365307898774
1095	12	rs3717860	24728980	0	A	C	0.478	2.377558e-02	0.04444222	-244.988	1.500901e-01	1.457546e-01	0.5929744	0.5924661	0.5928862	0.226964055672375
1097	12	rs13481363	27980718	0	G	A	0.499	-1.720871e-02	0.04679242	-245.0642	1.510810e-01	1.460347e-01	0.7132491	0.7143404	0.7147187	0.146758767676887
1099	12	rs3089800	29000535	0	A	G	0.497	-9.436986e-03	0.04665573	-245.1108	1.503963e-01	1.453477e-01	0.8398136	0.8398621	0.8399811	0.0758170966460081
1101	12	UT_12_24.561109	29920622	0	G	A	0.497	-1.053747e-02	0.04696256	-245.1062	1.505064e-01	1.454374e-01	0.8225805	0.8228767	0.8230209	0.0848215900405269
1103	12	rs13481371	30198599	0	G	A	0.499	-6.586747e-03	0.04717476	-245.1215	1.503725e-01	1.452688e-01	0.8890298	0.8890073	0.8890838	0.0510836813710092
1105	12	rs6223000	34182744	0	A	G	0.499	2.969049e-03	0.04804246	-245.1294	1.506606e-01	1.452630e-01	0.9507538	0.9513639	0.9513996	0.0219319301122956
1107	12	rs6311081	37010797	0	G	A	0.499	-2.243321e-04	0.04817973	-245.1312	1.506543e-01	1.452124e-01	0.9962874	0.9966377	0.9966399	0.00161536214915555
1109	12	rs3658100	38090061	0	G	A	0.499	-2.243321e-04	0.04817973	-245.1312	1.506543e-01	1.452124e-01	0.9962874	0.9966377	0.9966399	0.00161536214915555
1111	12	CEL.12_38788391	43714208	0	C	A	0.497	1.018933e-04	0.04835421	-245.1312	1.507433e-01	1.452119e-01	0.9983198	0.9993859	0.9993864	0.000730315298331532
1113	12	rs3726096	44354662	0	A	G	0.499	3.168439e-03	0.04859645	-245.1292	1.508804e-01	1.453168e-01	0.9480494	0.9494943	0.9495429	0.0231690322943801
1115	12	gnf12.046.238	47927496	0	C	A	0.495	2.489988e-02	0.04763452	-244.9938	1.502291e-01	1.450319e-01	0.6014645	0.6000418	0.6004129	0.220790000758198
1117	12	rs13481445	50342498	0	A	G	0.495	2.489988e-02	0.04763452	-244.9938	1.502291e-01	1.450319e-01	0.6014645	0.6000418	0.6004129	0.220790000758198
1119	12	rs3670749	52959274	0	G	A	0.497	2.414257e-02	0.04720568	-244.9999	1.503574e-01	1.453010e-01	0.6093407	0.6083357	0.6086915	0.215139812856843
1121	12	rs3700857	53919899	0	G	A	0.494	2.306546e-02	0.04731765	-245.0115	1.498730e-01	1.448653e-01	0.6262099	0.6245713	0.6249227	0.203280070731585
1123	12	rs13481466	56006328	0	A	G	0.495	1.424657e-02	0.04693684	-245.0842	1.494625e-01	1.444864e-01	0.7616527	0.7590832	0.7594082	0.118243014036171
1125	12	rs3706319	57952690	0	G	A	0.484	2.218939e-02	0.04708025	-245.019	1.493815e-01	1.445534e-01	0.6376864	0.6356151	0.6360052	0.195392845154719
1127	12	rs3677344	64597056	0	A	C	0.479	6.359180e-03	0.04695574	-245.1215	1.491765e-01	1.447035e-01	0.8923433	0.8893227	0.8895594	0.0494680328295206
1129	12	rs13481514	69603798	0	G	A	0.478	3.471884e-03	0.04699024	-245.1282	1.494889e-01	1.448798e-01	0.9411401	0.9376548	0.9378195	0.0263457218140171
1131	12	rs13481521	71460843	0	A	G	0.477	1.508549e-02	0.04627251	-245.0774	1.492140e-01	1.447640e-01	0.7445909	0.7428339	0.7430808	0.128082275804889
1133	12	rs13481527	72887196	0	G	A	0.472	8.412758e-03	0.04612211	-245.1139	1.487991e-01	1.445607e-01	0.8553634	0.8525305	0.8528302	0.0678493366348552
1135	12	rs3655558	74725400	0	A	G	0.499	-4.020888e-02	0.04451594	-244.7319	1.554998e-01	1.524273e-01	0.3669597	0.3714708	0.3756065	0.43538162792403
1137	12	rs13481556	80662553	0	G	A	0.442	-4.231050e-02	0.04588993	-244.7197	1.579259e-01	1.537655e-01	0.3571062	0.3642615	0.369568	0.447202609615638
1139	12	rs13481561	82166529	0	A	G	0.457	-1.947322e-02	0.04561163	-245.0425	1.516714e-01	1.476741e-01	0.669665	0.6734857	0.6749019	0.174142398845038
1141	12	rs13481565	83777007	0	A	C	0.451	-1.346011e-02	0.04575863	-245.0891	1.505277e-01	1.465824e-01	0.7687983	0.7717242	0.7724374	0.114187585669162
1143	12	rs3716095	87045534	0	A	G	0.478	-2.352581e-04	0.04423231	-245.1312	1.488092e-01	1.452077e-01	0.9957591	0.9953957	0.9953988	0.00184571598895654
1145	12	CEL.12_84750094	90158828	0	A	G	0.492	2.621190e-02	0.04572547	-244.9692	1.519472e-01	1.478264e-01	0.5668134	0.5692083	0.5705146	0.246559891174635
1147	12	rs3670410	91339037	0	A	G	0.491	2.207328e-02	0.04552232	-245.0152	1.512246e-01	1.471291e-01	0.6280306	0.630016	0.6309381	0.202019195295629
1149	12	rs13481588	91968729	0	A	G	0.492	-3.729585e-02	0.04598639	-244.809	1.550340e-01	1.504999e-01	0.4178556	0.4221363	0.4249964	0.378973773147874
1151	12	rs6207869	94362850	0	G	A	0.49	-3.204109e-02	0.04585549	-244.8915	1.536769e-01	1.491882e-01	0.485136	0.488714	0.4908231	0.31413649692363
1153	12	rs13481599	96105012	0	C	A	0.486	-3.102313e-02	0.04626699	-244.9101	1.531781e-01	1.487151e-01	0.5029259	0.5060337	0.5078392	0.298495998227866
1155	12	rs13481604	98079113	0	G	A	0.466	-2.316116e-02	0.04587029	-245.0046	1.505685e-01	1.466727e-01	0.6138989	0.6147994	0.6154753	0.211903144799142
1157	12	rs13481618	102528501	0	G	A	0.465	6.403553e-03	0.04497272	-245.1211	1.490158e-01	1.453132e-01	0.8868484	0.8869646	0.8870468	0.0521506131676853
1159	12	rs6390948	108679049	0	G	A	0.442	2.044918e-02	0.04193288	-245.011	1.472844e-01	1.440149e-01	0.626065	0.6239238	0.6244869	0.203380574655617
1161	12	CEL.12_104545022	109796848	0	G	A	0.441	8.734008e-03	0.04163541	-245.1086	1.476110e-01	1.444000e-01	0.8339554	0.8315791	0.8319649	0.0788571748440667
1163	12	rs13481655	112112990	0	A	G	0.437	2.236116e-03	0.04149578	-245.1296	1.480872e-01	1.449641e-01	0.9570525	0.9546257	0.95475	0.0190642379442449
1165	12	rs3023711	116179293	1	A	G	0.443	3.082300e-02	0.04091789	-244.8459	1.474985e-01	1.445864e-01	0.4517366	0.4499898	0.4506528	0.345114721185116
1167	12	rs3692361	117719114	0	G	A	0.443	-6.086410e-04	0.03994251	-245.1311	1.480503e-01	1.452567e-01	0.9878503	0.9895337	0.9895546	0.00530886392434805
1169	12	rs6329833	119191551	0	C	A	0.442	5.331188e-03	0.0400222	-245.1221	1.476160e-01	1.448506e-01	0.8941002	0.8925564	0.8927128	0.0486138079729823
1171	13	rs13481706	16340817	0	G	A	0.466	-9.798056e-02	0.04141206	-242.3473	1.549440e-01	1.523462e-01	0.01847644	0.01829269	0.01934621	1.73338170396518
1173	13	rs3679784	20906467	0	G	A	0.474	-8.366744e-02	0.04250469	-243.2062	1.566885e-01	1.533593e-01	0.04973585	0.04974396	0.05149381	1.30333045544106
1175	13	rs3663223	23085192	0	A	C	0.481	-8.541817e-02	0.04352582	-243.23	1.611753e-01	1.574146e-01	0.05042747	0.05117648	0.05350423	1.29733282031205
1177	13	rs13481734	27037149	0	A	G	0.474	-8.295155e-02	0.04386827	-243.3576	1.579462e-01	1.538434e-01	0.05938512	0.05964577	0.06159229	1.2263223616088
1179	13	CEL.13_27061395	27681712	0	C	A	0.474	-8.295155e-02	0.04386827	-243.3576	1.579462e-01	1.538434e-01	0.05938512	0.05964577	0.06159229	1.2263223616088
1181	13	rs13481740	30677512	0	G	A	0.466	-6.438475e-02	0.04462993	-244.0994	1.565060e-01	1.520806e-01	0.149936	0.1508467	0.1532516	0.824094079464961
1183	13	rs3710348	31273317	0	A	C	0.482	-3.883354e-02	0.04518427	-244.7623	1.514183e-01	1.469353e-01	0.3906281	0.3903384	0.3913149	0.408236518764517
1185	13	rs3707097	34180210	0	G	A	0.481	-2.411850e-02	0.04441813	-244.9837	1.502792e-01	1.458053e-01	0.5874525	0.5869767	0.5874128	0.231027243646649
1187	13	rs3725187	35062812	0	G	A	0.487	-1.754145e-02	0.04407516	-245.0515	1.495023e-01	1.451279e-01	0.6908585	0.6897028	0.6899559	0.160610894683768
1189	13	rs13481764	36557616	0	A	G	0.483	-1.854468e-02	0.04438184	-245.0437	1.499193e-01	1.454762e-01	0.6762942	0.6757151	0.6759967	0.169864337132984
1191	13	gnf13.035.637	37519058	0	G	A	0.478	-2.967113e-03	0.04444912	-245.1289	1.495005e-01	1.451358e-01	0.946813	0.9457405	0.9457833	0.0237357877206638
1193	13	rs13481783	42840147	0	G	A	0.46	5.578012e-02	0.04396332	-244.3265	1.515773e-01	1.475099e-01	0.2052834	0.204558	0.2059546	0.687646167920577
1195	13	rs3712907	43171011	1	A	C	0.461	6.130613e-02	0.04406575	-244.1672	1.538949e-01	1.498112e-01	0.1649554	0.1649726	0.1667926	0.782633462769043
1197	13	rs3688207	45359288	0	A	G	0.469	5.528163e-02	0.04441002	-244.3541	1.493600e-01	1.452729e-01	0.2139622	0.2125013	0.213718	0.66966294525567
1199	13	rs6411274	47129920	0	G	A	0.468	6.183548e-02	0.0440522	-244.1445	1.501095e-01	1.463079e-01	0.1612183	0.1600879	0.1614545	0.792585662667816
1201	13	rs6244558	47815990	0	A	T	0.468	6.183548e-02	0.0440522	-244.1445	1.501095e-01	1.463079e-01	0.1612183	0.1600879	0.1614545	0.792585662667816
1203	13	rs3693942	54952779	0	G	C	0.468	8.386022e-02	0.04593242	-243.4694	1.537865e-01	1.500360e-01	0.06866532	0.06829339	0.06988508	1.16326255166562
1205	13	rs3700819	57253189	0	A	G	0.468	6.856863e-02	0.04544287	-243.9901	1.488331e-01	1.450642e-01	0.1321452	0.1308625	0.1322511	0.878948607419695
1207	13	rs4229817	66880535	0	G	A	0.472	5.956081e-02	0.0457366	-244.2799	1.480747e-01	1.441168e-01	0.193607	0.1919328	0.1932366	0.713078944515152
1209	13	rs3718727	69329150	0	G	A	0.448	3.992292e-02	0.04678863	-244.7641	1.471640e-01	1.430465e-01	0.3940451	0.3915313	0.3926369	0.404454068630758
1211	13	rs13481871	71293718	0	A	G	0.446	2.583735e-02	0.04642673	-244.9744	1.478910e-01	1.436851e-01	0.5781796	0.5754834	0.5762089	0.237937235674227
1213	13	rs13481880	74360804	0	A	C	0.451	3.832779e-02	0.04633153	-244.7855	1.462954e-01	1.418593e-01	0.4086074	0.4056426	0.4072453	0.388693772431754
1215	13	rs13481883	75502365	0	A	C	0.45	3.426699e-02	0.04615636	-244.8523	1.460930e-01	1.416761e-01	0.458291	0.4550934	0.4568727	0.338858671423588
1217	13	rs13481893	77562077	0	T	A	0.451	2.913069e-02	0.04603488	-244.928	1.465008e-01	1.420735e-01	0.5272425	0.5238058	0.5254451	0.27798958936331
1219	13	gnf13.079.671	80405242	0	A	G	0.451	3.294329e-02	0.04611391	-244.8731	1.473448e-01	1.428763e-01	0.4754192	0.4724751	0.4735929	0.322923283092327
1221	13	rs13481908	82062420	0	G	A	0.448	2.724371e-02	0.04575694	-244.9514	1.473168e-01	1.429000e-01	0.5519255	0.5487236	0.5498463	0.258119540246291
1223	13	rs3686443	86523144	0	A	C	0.482	-4.049953e-02	0.04329739	-244.691	1.427327e-01	1.389322e-01	0.3501786	0.3480759	0.3514227	0.455710397903886
1225	13	gnf13.088.732	88137824	0	A	G	0.478	-5.113878e-02	0.04408986	-244.455	1.429672e-01	1.390185e-01	0.2468179	0.2448537	0.2475227	0.607623347113161
1227	13	rs6288319	91135890	0	G	A	0.481	-5.346422e-02	0.04426695	-244.3987	1.422574e-01	1.383384e-01	0.2278777	0.2261159	0.2290224	0.64229817258533
1229	13	gnf13.093.328	92723867	0	A	G	0.475	-6.480823e-02	0.04361363	-244.0258	1.399959e-01	1.359672e-01	0.1381073	0.1370432	0.1401843	0.859783365114865
1231	13	rs13481961	97270237	0	A	G	0.478	-5.515848e-02	0.04289604	-244.3038	1.395910e-01	1.356429e-01	0.1992633	0.1982891	0.2024095	0.700572681606434
1233	13	rs13481968	98858289	0	A	C	0.481	-4.624204e-02	0.04245225	-244.5359	1.413194e-01	1.376374e-01	0.2767154	0.2752135	0.2789243	0.557966670461827
1235	13	rs13481983	103422407	0	G	A	0.479	-4.301399e-02	0.04229742	-244.6114	1.429400e-01	1.395648e-01	0.3098201	0.3079167	0.310559	0.50889041021814
1237	13	rs13481996	106812270	0	A	G	0.496	1.848788e-02	0.04011927	-245.032	1.540919e-01	1.510205e-01	0.6451858	0.6559366	0.6620281	0.190315199636312
1239	13	rs13482005	108821270	0	A	C	0.491	-1.100446e-02	0.03973168	-245.0918	1.455917e-01	1.428243e-01	0.7819523	0.7789926	0.7808747	0.10681973860079
1241	13	rs13482019	112768412	0	G	A	0.469	-2.511399e-03	0.03826774	-245.1288	1.469021e-01	1.446265e-01	0.9477088	0.9446195	0.9450868	0.0233250866921697
1243	13	rs13482028	116250111	0	C	A	0.426	1.518980e-04	0.03811441	-245.1312	1.469853e-01	1.452212e-01	0.9968222	0.9982717	0.998277	0.00138229850378859
1245	14	rs4230144	8091508	1	G	A	0.455	-2.320348e-02	0.04273852	-244.982	1.470391e-01	1.433253e-01	0.587501	0.5848404	0.5857254	0.230991389832205
1247	14	rs6322899	9819365	0	C	A	0.456	8.171726e-04	0.04282739	-245.1311	1.490721e-01	1.452807e-01	0.9847867	0.987773	0.9878089	0.00665782538503996
1249	14	rs3150398	10794256	0	A	G	0.456	-4.796293e-04	0.04284338	-245.1311	1.489410e-01	1.451538e-01	0.9910737	0.9884492	0.9884767	0.00389404852866306
1251	14	rs13482084	12241470	0	A	C	0.452	1.053242e-02	0.04320884	-245.1027	1.504186e-01	1.465816e-01	0.8075496	0.81131	0.8121154	0.0928307936473109
1253	14	rs6290836	12546017	0	G	A	0.452	1.053242e-02	0.04320884	-245.1027	1.504186e-01	1.465816e-01	0.8075496	0.81131	0.8121154	0.0928307936473109
1255	14	rs3719629	16227811	0	A	G	0.452	9.754499e-03	0.0431525	-245.1068	1.502448e-01	1.464518e-01	0.8212847	0.824906	0.8256253	0.0855062677211652
1257	14	rs3696385	17362990	0	G	A	0.452	9.754499e-03	0.0431525	-245.1068	1.502448e-01	1.464518e-01	0.8212847	0.824906	0.8256253	0.0855062677211652
1259	14	rs13482096	22720599	0	A	G	0.464	-2.762487e-02	0.04186803	-244.9113	1.464457e-01	1.428406e-01	0.5097715	0.5071728	0.5082929	0.292624448464087
1261	14	rs13482104	26344120	0	G	A	0.42	-1.923875e-02	0.04402385	-245.0342	1.465276e-01	1.431693e-01	0.662351	0.6595717	0.6606259	0.178911803663915
1263	14	rs6396829	28000963	0	A	G	0.424	-9.305767e-03	0.04378259	-245.1077	1.472292e-01	1.438844e-01	0.8317944	0.8284185	0.8292429	0.0799840078197092
1265	14	rs13482159	45701304	0	A	G	0.481	-1.702601e-02	0.04246361	-245.0492	1.444577e-01	1.410591e-01	0.6886755	0.6854856	0.6892384	0.161985366998809
1267	14	rs13482170	48527625	0	G	A	0.486	-5.774235e-03	0.0429423	-245.1212	1.469993e-01	1.435119e-01	0.8931052	0.88728	0.8891193	0.0490973819977025
1269	14	mCV24777660	50228466	1	A	T	0.495	-5.885167e-03	0.04313788	-245.1209	1.470626e-01	1.435556e-01	0.8915551	0.8858457	0.8875774	0.0498518113372112
1271	14	rs3666583	52140579	0	A	G	0.497	-5.517568e-03	0.04313377	-245.122	1.470283e-01	1.434846e-01	0.898281	0.8920515	0.8940215	0.0465877862061099
1273	14	rs13482191	54646346	0	A	G	0.446	-3.594817e-02	0.04286416	-244.7814	1.388684e-01	1.356419e-01	0.4021843	0.4029275	0.4107974	0.395574886888081
1275	14	rs3692863	58815294	0	G	A	0.465	-3.762090e-02	0.04319251	-244.752	1.400836e-01	1.367298e-01	0.384294	0.3837952	0.389827	0.415336396142555
1277	14	gnf14.055.608	60835111	0	G	A	0.465	-2.888051e-02	0.04347129	-244.91	1.412392e-01	1.378842e-01	0.5068588	0.5059431	0.5123955	0.295113008953848
1279	14	rs3703075	62924599	0	A	G	0.474	-4.353269e-02	0.04300135	-244.6179	1.407513e-01	1.376343e-01	0.3120034	0.3109516	0.3150988	0.505840673311067
1281	14	rs13482231	66978401	0	A	G	0.472	-5.759819e-02	0.04293251	-244.231	1.396938e-01	1.365585e-01	0.180517	0.179654	0.1831331	0.743481892602988
1283	14	rs6156908	74709292	0	A	G	0.495	9.394218e-02	0.04469628	-242.9282	1.376823e-01	1.338639e-01	0.03622093	0.03581248	0.03770945	1.44104040303679
1285	14	rs13482265	79020581	0	A	G	0.5	-8.149423e-02	0.04518332	-243.5086	1.371001e-01	1.331540e-01	0.07207006	0.07163176	0.07468459	1.14224511638016
1287	14	rs13482284	86216087	0	G	A	0.49	1.048106e-01	0.04514912	-242.4429	1.395573e-01	1.355063e-01	0.02078491	0.02040822	0.0216752	1.68225185167679
1289	14	rs13482296	88916292	0	C	A	0.49	1.048106e-01	0.04514912	-242.4429	1.395573e-01	1.355063e-01	0.02078491	0.02040822	0.0216752	1.68225185167679
1291	14	rs6395984	91070578	0	C	A	0.491	1.052951e-01	0.0449584	-242.3967	1.385324e-01	1.345041e-01	0.01968676	0.01935644	0.02065127	1.70582575313079
1293	14	rs6291434	92011340	0	G	C	0.491	1.052951e-01	0.0449584	-242.3967	1.385324e-01	1.345041e-01	0.01968676	0.01935644	0.02065127	1.70582575313079
1295	14	rs13482311	93124495	0	A	G	0.492	1.205786e-01	0.04513025	-241.5748	1.427781e-01	1.387294e-01	0.00786514	0.007653252	0.008314361	2.10429354250206
1297	14	rs13482327	97201128	0	T	A	0.483	1.277853e-01	0.04578889	-241.2544	1.472521e-01	1.432835e-01	0.005520365	0.005360209	0.005868452	2.25803220628434
1299	14	rs3692362	99776069	0	G	C	0.484	1.361703e-01	0.04489203	-240.5607	1.483721e-01	1.447595e-01	0.002583036	0.002499476	0.002823905	2.5878695409841
1301	14	CEL.14_94845626	102615050	0	A	G	0.483	1.203145e-01	0.04420081	-241.4413	1.440187e-01	1.405821e-01	0.006783711	0.006596003	0.007183327	2.16853266219279
1303	14	rs13482356	106773805	0	G	A	0.459	7.202632e-02	0.03974752	-243.5091	1.316171e-01	1.291495e-01	0.07075033	0.07167063	0.0760343	1.15027153012389
1305	14	rs6169105	117258123	0	A	G	0.468	4.674071e-02	0.03985644	-244.4443	1.394856e-01	1.371790e-01	0.2416305	0.2411646	0.2449659	0.616848247428097
1307	14	rs3665550	119026285	0	A	C	0.464	4.015994e-02	0.04011273	-244.6303	1.402171e-01	1.379396e-01	0.3173701	0.3168708	0.3208418	0.498433991307317
1309	14	rs13482398	119971733	0	G	A	0.463	3.894054e-02	0.0392681	-244.6393	1.408374e-01	1.387434e-01	0.3219871	0.3212279	0.3245907	0.492161527406782
1311	14	CEL.14_116404928	124108797	0	G	A	0.464	4.487434e-02	0.03974291	-244.4923	1.417991e-01	1.397296e-01	0.2595521	0.258308	0.2607286	0.585775452954569
1313	15	rs3665826	5921320	0	A	G	0.486	1.340654e-02	0.04156832	-245.0785	1.462257e-01	1.438660e-01	0.7472353	0.7452745	0.7459351	0.126542619870722
1315	15	CEL.15_8331158	8474278	0	G	A	0.477	1.071528e-02	0.04264497	-245.099	1.468328e-01	1.440887e-01	0.8017416	0.7994704	0.8000388	0.0959655815619899
1317	15	rs3711814	13219494	0	G	A	0.417	2.311080e-03	0.04442549	-245.1295	1.479871e-01	1.445962e-01	0.9585386	0.9528445	0.9534322	0.0183903935533035
1319	15	rs3715857	19251978	0	A	G	0.372	-4.192370e-03	0.04619446	-245.1278	1.494542e-01	1.460260e-01	0.9277346	0.9339885	0.9347287	0.0325762460231363
1321	15	rs13482469	20942406	0	G	A	0.372	-4.192370e-03	0.04619446	-245.1278	1.494542e-01	1.460260e-01	0.9277346	0.9339885	0.9347287	0.0325762460231363
1323	15	rs13482485	25450871	0	A	G	0.376	4.663111e-03	0.04589266	-245.1254	1.476810e-01	1.442215e-01	0.9191199	0.9141469	0.9149948	0.0366278308208318
1325	15	rs13482497	28321743	0	G	A	0.368	3.474922e-02	0.04690618	-244.8541	1.439015e-01	1.400485e-01	0.4592519	0.4566139	0.4596164	0.337949038271346
1327	15	rs13482501	29267232	0	G	A	0.416	1.488454e-02	0.04513181	-245.0795	1.512735e-01	1.481187e-01	0.7417293	0.7476924	0.7500551	0.129754565026244
1329	15	rs13482509	32042169	0	A	G	0.408	2.316435e-02	0.04597439	-245.0092	1.531345e-01	1.497612e-01	0.6146527	0.6213101	0.624857	0.211370206302233
1331	15	rs3695416	38484397	0	A	C	0.397	1.179123e-02	0.04687607	-245.1013	1.508831e-01	1.469956e-01	0.8015304	0.8067209	0.8079662	0.0960800013174756
1333	15	rs3683326	41387862	0	C	A	0.344	1.817458e-02	0.05119346	-245.0695	1.507843e-01	1.467740e-01	0.7227708	0.7253626	0.7261534	0.140999401289624
1335	15	CEL.15_43206205	43188177	0	A	G	0.34	2.629498e-02	0.05172142	-245.0036	1.513538e-01	1.471916e-01	0.6114667	0.6133635	0.6143158	0.213627189322765
1337	15	rs13482543	43870892	0	C	A	0.34	2.629498e-02	0.05172142	-245.0036	1.513538e-01	1.471916e-01	0.6114667	0.6133635	0.6143158	0.213627189322765
1339	15	rs13482549	45643092	0	A	G	0.335	8.312221e-04	0.05197623	-245.1311	1.494925e-01	1.452432e-01	0.9872488	0.9889039	0.9889177	0.00557338547563699
1341	15	rs13482571	49998374	0	G	A	0.315	1.470543e-03	0.05293883	-245.131	1.496845e-01	1.453187e-01	0.9778535	0.9813036	0.9813595	0.00972620544489327
1343	15	rs3658705	51383386	0	A	G	0.315	-1.458900e-02	0.05327363	-245.093	1.488737e-01	1.445397e-01	0.7843465	0.7820526	0.7823501	0.105492037068482
1345	15	rs3707900	52483340	0	A	G	0.318	-9.338439e-03	0.05299396	-245.1152	1.490862e-01	1.447675e-01	0.8602161	0.8580347	0.8582275	0.0653924333516491
1347	15	rs13482595	58616523	0	G	A	0.295	-2.672410e-02	0.05499111	-245.0111	1.473207e-01	1.431482e-01	0.6272639	0.6240657	0.6250854	0.202549706057334
1349	15	rs3683495	61202502	0	C	A	0.291	-4.796967e-02	0.05541905	-244.7531	1.459963e-01	1.417144e-01	0.3872591	0.3844727	0.3861079	0.411998368188896
1351	15	rs13482602	61428965	0	G	C	0.289	-3.607597e-02	0.05538905	-244.9161	1.457848e-01	1.414919e-01	0.5152288	0.5118723	0.5139052	0.287999868995491
1353	15	rs3677062	63461563	0	G	A	0.287	-2.724653e-02	0.05522681	-245.007	1.459972e-01	1.417278e-01	0.6220417	0.6181301	0.6203892	0.206180500401052
1355	15	rs6381737	65588301	0	A	G	0.28	-4.860551e-02	0.05528067	-244.7411	1.447364e-01	1.405431e-01	0.3798144	0.3770735	0.3793603	0.420428573769654
1357	15	rs13482637	70501126	0	A	C	0.274	-7.295548e-02	0.05414732	-244.2194	1.452484e-01	1.414429e-01	0.1786594	0.1768697	0.1785486	0.747974128855703
1359	15	rs13482642	72211956	0	T	A	0.267	-1.101078e-01	0.05433757	-243.0792	1.498231e-01	1.459838e-01	0.04341619	0.04277899	0.0440265	1.36234829084421
1361	15	rs8259436	74849948	0	G	A	0.264	-8.727179e-02	0.05449249	-243.8465	1.489660e-01	1.452813e-01	0.1100779	0.1089414	0.1103496	0.958299864238573
1363	15	rs3665030	79393219	0	G	A	0.249	1.737776e-02	0.05687916	-245.0836	1.467982e-01	1.437888e-01	0.7601347	0.7575909	0.7583279	0.119109441557111
1365	15	rs13482673	82219300	0	G	A	0.388	3.384881e-03	0.04397875	-245.1282	1.480529e-01	1.450585e-01	0.9386904	0.9375064	0.9375736	0.0274776236472427
1367	15	rs3660367	84702107	0	A	G	0.394	1.627152e-03	0.04394502	-245.1305	1.481033e-01	1.451505e-01	0.9704827	0.9695813	0.9696096	0.0130122020185377
1369	15	rs13482695	88470831	0	A	G	0.271	-1.845100e-02	0.05352567	-245.0711	1.471834e-01	1.443553e-01	0.7304982	0.7286775	0.7290634	0.136380849861143
1371	15	rs13482704	90423484	0	A	C	0.276	2.283942e-02	0.0528558	-245.0391	1.498598e-01	1.472994e-01	0.6659048	0.6676623	0.6687514	0.17658785459837
1373	15	rs3719217	95251593	0	A	G	0.351	3.385887e-02	0.04270999	-244.8163	1.487262e-01	1.463537e-01	0.4284046	0.4274448	0.4282282	0.368145874572462
1375	15	rs6285067	95314545	0	A	G	0.351	3.385887e-02	0.04270999	-244.8163	1.487262e-01	1.463537e-01	0.4284046	0.4274448	0.4282282	0.368145874572462
1377	15	rs13482729	97111470	2	A	G	0.353	4.339475e-02	0.04324096	-244.6295	1.515421e-01	1.493148e-01	0.3162228	0.3164761	0.318317	0.500006820181136
1379	15	rs13482738	99794398	0	A	G	0.37	4.891786e-02	0.04220283	-244.4593	1.501125e-01	1.480876e-01	0.2471285	0.2463567	0.2478088	0.607077166864219
1381	16	rs4231060	6223720	0	G	A	0.403	-2.036116e-02	0.04160817	-245.0112	1.476748e-01	1.459114e-01	0.6248691	0.6242193	0.6246302	0.204210950818733
1383	16	rs4158907	7962829	0	A	G	0.407	-2.387973e-02	0.04271979	-244.9743	1.474053e-01	1.452753e-01	0.5764967	0.575301	0.5757048	0.239203174363891
1385	16	rs4162800	12472778	0	A	G	0.412	-7.455520e-03	0.04285523	-245.1157	1.472053e-01	1.445238e-01	0.8619805	0.8599525	0.860282	0.064502558813556
1387	16	rs4165065	17412079	0	G	A	0.415	-2.665475e-03	0.0431244	-245.1292	1.477907e-01	1.449812e-01	0.950747	0.9488913	0.9489976	0.0219350362929261
1389	16	rs4165081	19883078	0	G	A	0.412	-1.210342e-03	0.04342675	-245.1308	1.479925e-01	1.451151e-01	0.9777796	0.9761145	0.9761573	0.00975902792292144
1391	16	rs4165440	24175686	0	A	G	0.398	-4.152848e-02	0.04264467	-244.6544	1.450543e-01	1.424170e-01	0.3307544	0.3287935	0.3301467	0.480494369716395
1393	16	rs4165602	27436316	0	A	G	0.421	-2.596339e-02	0.04360518	-244.9518	1.456572e-01	1.422230e-01	0.5519127	0.5491772	0.550735	0.258129612319116
1395	16	rs4170308	32471861	0	G	A	0.388	-1.366221e-02	0.04629747	-245.0859	1.463847e-01	1.424794e-01	0.7680795	0.763447	0.765723	0.114593826030437
1397	16	rs4171932	34308360	0	G	A	0.385	-2.236939e-02	0.0466928	-245.0142	1.458594e-01	1.418787e-01	0.6321567	0.6285268	0.6306723	0.19917525477148
1399	16	rs4172915	35662190	0	G	A	0.385	-2.236939e-02	0.0466928	-245.0142	1.458594e-01	1.418787e-01	0.6321567	0.6285268	0.6306723	0.19917525477148
1401	16	rs4173902	37352817	0	C	G	0.395	-3.698385e-02	0.04623222	-244.8083	1.461675e-01	1.422544e-01	0.4242283	0.4215637	0.4229598	0.372400363344488
1403	16	rs4175608	39182488	2	A	G	0.394	-2.091247e-02	0.04613287	-245.0267	1.468853e-01	1.430503e-01	0.6505813	0.6474345	0.6485587	0.186698424029154
1405	16	rs4177651	40683274	0	A	G	0.389	-3.440504e-02	0.04597057	-244.8485	1.467400e-01	1.428905e-01	0.4546672	0.452088	0.4531955	0.342306374963159
1407	16	rs4182243	46052656	0	A	G	0.487	-2.820055e-02	0.04655818	-244.9474	1.501600e-01	1.456343e-01	0.5450671	0.5442437	0.5447184	0.263550030996818
1409	16	rs4183448	47197448	0	C	A	0.487	-2.820055e-02	0.04655818	-244.9474	1.501600e-01	1.456343e-01	0.5450671	0.5442437	0.5447184	0.263550030996818
1411	16	rs4186744	51442133	0	G	C	0.495	-1.060015e-02	0.04670476	-245.1051	1.498604e-01	1.449729e-01	0.8205746	0.8191416	0.8192905	0.0858819302774246
1413	16	rs3696661	51676702	0	G	A	0.492	1.556751e-03	0.04672896	-245.1307	1.501782e-01	1.452727e-01	0.9734411	0.9750734	0.9751004	0.0116903212049165
1415	16	rs6163640	53441204	0	A	C	0.492	1.556751e-03	0.04672896	-245.1307	1.501782e-01	1.452727e-01	0.9734411	0.9750734	0.9751004	0.0116903212049165
1417	16	rs4189277	57292483	0	G	A	0.487	2.740471e-02	0.04726941	-244.9655	1.525067e-01	1.475702e-01	0.5624184	0.5648267	0.5659586	0.249940479439603
1419	16	rs4194417	62797732	0	G	A	0.481	2.846926e-02	0.04727774	-244.9517	1.521335e-01	1.472859e-01	0.5474152	0.5490755	0.5500432	0.261683147765362
1421	16	rs4197150	66296558	0	G	C	0.478	8.322388e-03	0.04660749	-245.1152	1.498103e-01	1.451871e-01	0.8583745	0.8578175	0.8579149	0.0663231925726084
1423	16	rs4197715	67263247	0	C	A	0.473	1.293777e-02	0.04557684	-245.0906	1.495019e-01	1.450275e-01	0.7766647	0.7754843	0.7756592	0.109766433410677
1425	16	rs4198737	69011458	0	G	A	0.469	1.603242e-02	0.04573063	-245.0697	1.499003e-01	1.454353e-01	0.7260923	0.7257266	0.7259513	0.139008168786451
1427	16	rs4200124	70694896	0	G	A	0.494	-6.996175e-03	0.04584405	-245.1194	1.496231e-01	1.450740e-01	0.8787872	0.8777119	0.8778051	0.056116277434109
1429	16	rs4201998	72511025	0	A	G	0.492	2.090453e-04	0.04584299	-245.1312	1.497194e-01	1.452162e-01	0.996364	0.9979761	0.9979784	0.00158197250826787
1431	16	rs4211664	82781462	0	G	C	0.486	9.418606e-03	0.0430351	-245.108	1.498408e-01	1.460970e-01	0.8268761	0.8292517	0.8296845	0.0825595607225585
1433	16	rs3680665	84553438	0	G	C	0.486	9.418606e-03	0.0430351	-245.108	1.498408e-01	1.460970e-01	0.8268761	0.8292517	0.8296845	0.0825595607225585
1435	16	rs4212102	85097188	0	A	G	0.483	9.445476e-04	0.04328735	-245.131	1.489952e-01	1.452519e-01	0.9826025	0.9838737	0.9838915	0.00762213524004947
1437	16	rs4213268	86462200	0	A	G	0.482	-3.707787e-03	0.04311263	-245.1274	1.487523e-01	1.451222e-01	0.9315093	0.9306542	0.9307078	0.0308128048380342
1439	16	rs4214396	87498775	0	A	C	0.486	-2.203073e-02	0.0431011	-245.0004	1.491692e-01	1.456880e-01	0.6095455	0.6089279	0.6093161	0.214993870584741
1441	16	rs3712360	93538106	0	G	A	0.469	-5.064875e-02	0.04211755	-244.423	1.583086e-01	1.556504e-01	0.2298869	0.233981	0.2389045	0.638485776098314
1443	16	rs3696981	97395508	0	A	G	0.469	-1.942441e-02	0.04069064	-245.0177	1.488006e-01	1.468590e-01	0.633371	0.6337592	0.6345273	0.198341825442008
1445	17	rs4136382	3388912	0	G	A	0.456	-2.456394e-02	0.04182804	-244.9576	1.432143e-01	1.404669e-01	0.5573733	0.5556454	0.5589208	0.253853839247396
1447	17	rs13482843	4044735	0	G	A	0.457	-2.122295e-02	0.04185425	-245.0014	1.437261e-01	1.409133e-01	0.6123974	0.6103729	0.6135381	0.212966661814485
1449	17	rs13482845	4593482	0	A	G	0.456	-2.284056e-02	0.04245943	-244.9853	1.431765e-01	1.402416e-01	0.5909304	0.5890937	0.5929721	0.228463667470586
1451	17	UT_17_3.221024	6039015	0	C	A	0.452	-1.059901e-02	0.04301397	-245.0997	1.462034e-01	1.429967e-01	0.8054974	0.8017269	0.8035326	0.0939358570665823
1453	17	rs3662575	9973581	0	A	G	0.456	-9.020641e-03	0.04458959	-245.1097	1.470598e-01	1.435184e-01	0.8397861	0.8354947	0.8367999	0.0758313180086976
1455	17	rs3662820	12315222	0	G	A	0.457	-8.276022e-03	0.04510076	-245.1134	1.473697e-01	1.438007e-01	0.8545017	0.8503442	0.8513606	0.0682870689293358
1457	17	rs3726555	16402642	0	G	C	0.496	1.733938e-02	0.04491832	-245.0549	1.472726e-01	1.430777e-01	0.699695	0.6959637	0.6971692	0.155091229532433
1459	17	rs13482899	17624343	0	A	G	0.496	1.733938e-02	0.04491832	-245.0549	1.472726e-01	1.430777e-01	0.699695	0.6959637	0.6971692	0.155091229532433
1461	17	rs13482914	20845796	0	A	C	0.496	2.650926e-02	0.04490307	-244.9544	1.468618e-01	1.425596e-01	0.5552915	0.5520324	0.5533562	0.255478974341857
1463	17	rs3696835	22681054	1	G	A	0.494	2.986124e-02	0.04476554	-244.906	1.467550e-01	1.425199e-01	0.5051343	0.5021101	0.5034048	0.296593140703711
1465	17	rs3719497	25502497	0	A	G	0.499	1.758913e-02	0.04543204	-245.0545	1.476966e-01	1.433511e-01	0.6988572	0.6952687	0.6962426	0.155611556139423
1467	17	rs6397584	27451464	0	A	C	0.491	3.194191e-02	0.04622113	-244.8896	1.470642e-01	1.427328e-01	0.4899397	0.4869795	0.4881586	0.30985736807098
1469	17	rs3693494	29780123	0	A	G	0.488	2.310594e-02	0.04605585	-245.0029	1.465557e-01	1.422387e-01	0.6161695	0.6123986	0.6141289	0.210299802788839
1471	17	rs3682923	35834132	0	G	A	0.499	-4.691329e-02	0.04570325	-244.6007	1.434403e-01	1.392510e-01	0.3053117	0.3029734	0.3058202	0.515256552569741
1473	17	rs6298471	36547465	0	A	G	0.499	-3.634606e-02	0.04561177	-244.8105	1.436501e-01	1.393827e-01	0.4260251	0.4231978	0.4267081	0.370564812938666
1475	17	rs6390174	38990979	0	A	G	0.496	-4.140380e-02	0.04544434	-244.7127	1.433505e-01	1.390592e-01	0.362819	0.3602561	0.3635954	0.440309978009148
1477	17	rs3702604	40954832	0	A	G	0.495	-3.353138e-02	0.04524231	-244.8535	1.436062e-01	1.393285e-01	0.4590537	0.456117	0.4599538	0.338136507818847
1479	17	rs13482997	43824636	0	G	C	0.497	-4.523530e-02	0.04536062	-244.6311	1.421620e-01	1.380126e-01	0.3192757	0.3172359	0.3210888	0.495834134255753
1481	17	rs13483016	49557881	0	G	A	0.484	4.976034e-02	0.04453522	-244.5043	1.417053e-01	1.377150e-01	0.2645518	0.2628141	0.266403	0.577489279199367
1483	17	rs3700227	52611561	1	G	A	0.484	6.337006e-02	0.04627446	-244.1891	1.463128e-01	1.421277e-01	0.1716603	0.1698487	0.1714152	0.765330132821051
1485	17	rs6272475	53482715	0	A	G	0.474	7.173293e-02	0.04653234	-243.9398	1.487494e-01	1.444986e-01	0.1239992	0.1226812	0.124088	0.906581116746687
1487	17	rs3714226	55270111	0	A	C	0.488	-5.710519e-02	0.04546049	-244.3393	1.420824e-01	1.383928e-01	0.2098234	0.2082044	0.2109855	0.678146079897547
1489	17	rs13483055	60319945	0	A	G	0.484	-4.048476e-02	0.04596898	-244.7408	1.427730e-01	1.390413e-01	0.3790311	0.3769024	0.3803802	0.421325154136792
1491	17	gnf17.064.100	62762288	0	G	A	0.488	-4.303931e-02	0.04600382	-244.6906	1.431748e-01	1.393620e-01	0.3500864	0.3478519	0.3508781	0.455824760185202
1493	17	rs3727008	67734196	0	G	A	0.469	-2.515360e-02	0.04554463	-244.9769	1.462979e-01	1.429398e-01	0.5810739	0.5784569	0.5795671	0.23576863125636
1495	17	rs3660112	70594166	0	C	A	0.478	7.996963e-03	0.04522286	-245.1163	1.495868e-01	1.460706e-01	0.8597313	0.8626559	0.8631194	0.0656372617346598
1497	17	rs3675634	71241465	0	G	A	0.479	9.640018e-03	0.04494712	-245.1089	1.496149e-01	1.461576e-01	0.8302905	0.8327577	0.8332393	0.0807699311495918
1499	17	rs3691628	72399641	1	G	A	0.479	4.275055e-02	0.04399857	-244.6733	1.580380e-01	1.544982e-01	0.3318422	0.3385625	0.3442	0.47906838605801
1501	17	rs13483103	74204833	0	C	A	0.397	2.140981e-02	0.04477806	-245.02	1.521139e-01	1.483828e-01	0.6328278	0.6372196	0.6391882	0.19871445062068
1503	17	rs6229946	75191195	0	C	A	0.404	1.238467e-02	0.04466635	-245.0935	1.499277e-01	1.461848e-01	0.781721	0.7835516	0.7840021	0.10694822108418
1505	17	rs3663088	77048875	0	A	G	0.407	8.886565e-03	0.04410196	-245.1114	1.496455e-01	1.458860e-01	0.8404137	0.842288	0.8425951	0.0755068765589144
1507	17	gnf17.082.284	80952261	0	G	A	0.419	1.184491e-03	0.04301968	-245.1308	1.488319e-01	1.452153e-01	0.9780483	0.9780738	0.9780881	0.00963969745624634
1509	17	gnf17.083.842	82509468	0	G	A	0.437	2.811161e-02	0.04264615	-244.9128	1.486019e-01	1.449981e-01	0.5101724	0.5086399	0.5091595	0.29228304014396
1511	17	rs13483135	83478059	0	G	A	0.466	2.220334e-02	0.04154159	-244.9868	1.470186e-01	1.435803e-01	0.5933148	0.5908931	0.5916547	0.226714818225558
1513	17	rs13483144	85885972	0	C	A	0.448	6.950044e-03	0.04184498	-245.1169	1.480183e-01	1.445739e-01	0.8681731	0.8656977	0.8659992	0.0613936747315397
1515	17	rs4231720	86810006	0	A	G	0.452	1.461835e-02	0.0417158	-245.0689	1.477030e-01	1.442408e-01	0.7262098	0.7239972	0.7244347	0.138937894699903
1517	17	rs13483157	88888507	0	A	G	0.435	1.251198e-02	0.04158444	-245.0851	1.470923e-01	1.440359e-01	0.7636675	0.7613038	0.7618685	0.117095691616859
1519	17	rs6288047	91579093	0	A	G	0.424	-1.149388e-02	0.04238723	-245.0953	1.494445e-01	1.465450e-01	0.7864105	0.7887178	0.7894338	0.104350696521779
1521	17	rs6397044	93194831	0	A	G	0.425	-7.493517e-03	0.04236083	-245.116	1.488229e-01	1.458954e-01	0.8596821	0.8614388	0.8617666	0.0656621158954049
1523	17	rs3706382	94131011	0	A	T	0.425	-7.493517e-03	0.04236083	-245.116	1.488229e-01	1.458954e-01	0.8596821	0.8614388	0.8617666	0.0656621158954049
1525	18	rs3689558	8042688	0	A	G	0.368	-2.451776e-02	0.04380207	-244.9755	1.501022e-01	1.472188e-01	0.5759825	0.5768271	0.5777689	0.239590711488054
1527	18	rs3660245	9273599	0	T	A	0.37	-2.125873e-02	0.04362034	-245.0131	1.496612e-01	1.467581e-01	0.6262819	0.6269771	0.6276903	0.203230139542045
1529	18	rs4231742	11084830	0	G	A	0.371	-2.094099e-02	0.04352014	-245.0165	1.500608e-01	1.471077e-01	0.6306624	0.6319498	0.6328586	0.200203060808314
1531	18	rs13483212	12110689	0	C	G	0.375	-2.166156e-02	0.04322193	-245.0068	1.501584e-01	1.472090e-01	0.6165375	0.6178201	0.6187802	0.210040502932363
1533	18	mCV23617245	14530552	0	G	A	0.375	9.236903e-03	0.0435303	-245.1087	1.485046e-01	1.453798e-01	0.8320674	0.8319766	0.8321053	0.0798414931052978
1535	18	rs6361186	15008159	0	G	A	0.388	2.955321e-03	0.04343119	-245.1288	1.483468e-01	1.450666e-01	0.9457843	0.9444463	0.9445092	0.0242078995402567
1537	18	gnf18.021.931	24442754	2	A	G	0.436	-2.484873e-02	0.04245736	-244.9586	1.480631e-01	1.444120e-01	0.5587136	0.5567959	0.5573088	0.252810757075369
1539	18	gnf18.022.796	25311399	0	C	A	0.437	-1.391765e-02	0.04229188	-245.0761	1.480025e-01	1.442303e-01	0.7422698	0.7398583	0.7402997	0.129438208799548
1541	18	rs13483263	26441506	0	A	G	0.437	-2.166162e-02	0.04205575	-244.9972	1.479780e-01	1.441258e-01	0.6068003	0.6045788	0.6051144	0.216954213171543
1543	18	rs13483271	28957810	0	G	A	0.468	-3.356284e-02	0.04252379	-244.8164	1.462431e-01	1.418445e-01	0.4304387	0.4274535	0.4290557	0.366088688919562
1545	18	rs3722973	30935680	0	A	G	0.482	-1.292804e-02	0.04322	-245.0846	1.475820e-01	1.429847e-01	0.7650086	0.7600035	0.7615525	0.116333682609061
1547	18	rs3718586	33132187	0	A	G	0.481	-8.124816e-03	0.04328494	-245.1123	1.484231e-01	1.437826e-01	0.8512065	0.8457714	0.846787	0.0699650686682069
1549	18	rs3725637	34428558	0	C	A	0.486	5.508453e-03	0.04382731	-245.1243	1.508153e-01	1.460516e-01	0.9000466	0.9060623	0.9066465	0.0457350043396393
1551	18	rs13483299	36120072	0	A	G	0.487	9.112726e-03	0.04409213	-245.1116	1.515049e-01	1.467592e-01	0.8363732	0.8431366	0.8442828	0.0775998917780737
1553	18	rs3664831	37294231	0	C	A	0.487	9.112726e-03	0.04409213	-245.1116	1.515049e-01	1.467592e-01	0.8363732	0.8431366	0.8442828	0.0775998917780737
1555	18	rs3699816	39313732	0	G	A	0.486	1.234254e-02	0.04509789	-245.0963	1.520148e-01	1.473557e-01	0.7844747	0.7915022	0.7931142	0.105421058230736
1557	18	rs3676196	42923810	0	A	G	0.481	-1.352007e-02	0.045034	-245.0851	1.486838e-01	1.442308e-01	0.764172	0.7612982	0.7617437	0.116808879325276
1559	18	mCV24106092	49031661	0	C	A	0.491	1.260019e-02	0.04479602	-245.0937	1.514586e-01	1.471172e-01	0.7786474	0.7840549	0.7853289	0.108659162226053
1561	18	rs13483368	54451905	0	C	A	0.491	1.731813e-03	0.04421817	-245.1306	1.496830e-01	1.453901e-01	0.968779	0.9726627	0.9727631	0.013775283864764
1563	18	rs3683378	55685229	0	G	C	0.49	-1.337723e-03	0.04453145	-245.1306	1.493271e-01	1.450324e-01	0.9760507	0.97221	0.9723089	0.0105276227448329
1565	18	rs6328845	57804214	0	A	G	0.497	-2.460854e-02	0.04491054	-244.9813	1.504440e-01	1.460355e-01	0.5840467	0.5839436	0.5844271	0.233552425590626
1567	18	rs3720827	63290216	0	G	A	0.491	2.817422e-02	0.0443304	-244.9278	1.488501e-01	1.446155e-01	0.5254469	0.5235839	0.5241122	0.279471165843517
1569	18	rs3691542	66474868	0	A	G	0.499	1.282068e-02	0.04362157	-245.0869	1.483495e-01	1.440599e-01	0.7689874	0.765842	0.7663938	0.114080776135243
1571	18	rs3658163	68661313	0	T	A	0.497	-7.117973e-05	0.04258637	-245.1312	1.495230e-01	1.451902e-01	0.9986673	0.9970614	0.9970737	0.000579170271921822
1573	18	rs13483426	70123704	0	C	A	0.499	1.617839e-03	0.04234094	-245.1303	1.492238e-01	1.449362e-01	0.9695402	0.964906	0.9650802	0.0134341790801452
1575	18	rs6161154	71450022	0	A	G	0.5	1.625105e-02	0.04245386	-245.0566	1.481176e-01	1.438900e-01	0.7020843	0.6991663	0.6997802	0.153610738544305
1577	18	rs13483436	73432362	0	G	A	0.492	2.638940e-02	0.04248095	-244.9362	1.475774e-01	1.435295e-01	0.534832	0.5322481	0.5330533	0.271782615980625
1579	18	rs13459193	74736176	0	A	G	0.488	3.510407e-02	0.04265145	-244.7901	1.476087e-01	1.437605e-01	0.4109917	0.4087877	0.4096663	0.386166948636334
1581	18	rs13483446	76660820	0	A	G	0.486	4.897477e-02	0.04265531	-244.4703	1.495598e-01	1.457919e-01	0.2516188	0.2502748	0.2514056	0.599256913182122
1583	18	rs3706601	77469962	2	A	G	0.479	4.689966e-02	0.04256746	-244.5214	1.477034e-01	1.441430e-01	0.2712488	0.2694208	0.2705367	0.566632174450441
1585	18	rs13483466	82240605	0	A	G	0.486	5.027229e-03	0.03886297	-245.1233	1.485790e-01	1.458947e-01	0.8971421	0.8996579	0.9000485	0.0471387627996284
1587	18	mCV24836796	85520123	0	A	G	0.478	-4.819476e-03	0.03861446	-245.1237	1.479639e-01	1.456701e-01	0.900739	0.9020619	0.9022771	0.0454010328617593
1589	18	rs13483482	86102991	0	C	A	0.479	-1.069557e-03	0.03815753	-245.1309	1.475004e-01	1.452910e-01	0.9776527	0.9787731	0.9788081	0.0098153959903108
1591	19	rs3671671	4419702	0	C	A	0.451	-2.046213e-02	0.04139236	-245.0075	1.458516e-01	1.427952e-01	0.6213442	0.6188064	0.620066	0.206667751274498
1593	19	rs3713033	5029790	0	G	A	0.452	-1.907270e-02	0.04125389	-245.0229	1.461196e-01	1.430529e-01	0.6441095	0.6415689	0.6426761	0.191040295367995
1595	19	CEL.19_5283144	5494236	0	C	G	0.452	-1.907270e-02	0.04125389	-245.0229	1.461196e-01	1.430529e-01	0.6441095	0.6415689	0.6426761	0.191040295367995
1597	19	rs6236348	6211818	0	A	G	0.452	-1.037260e-02	0.04089098	-245.0981	1.468253e-01	1.436954e-01	0.79989	0.7968668	0.7977784	0.0969697326051345
1599	19	rs13483525	10444043	0	G	A	0.441	2.325749e-02	0.04168458	-244.9786	1.520587e-01	1.486001e-01	0.5772098	0.5806278	0.5825771	0.238666303964905
1601	19	UT_19_10.709331	10714324	0	A	G	0.438	1.995239e-02	0.04180583	-245.0201	1.517118e-01	1.482375e-01	0.6334455	0.6372643	0.6390942	0.198290744738624
1603	19	CEL.19_12595293	13325499	0	A	G	0.444	7.002377e-03	0.04234558	-245.1185	1.498908e-01	1.463432e-01	0.8687453	0.8733266	0.8741079	0.0611075319725767
1605	19	rs13483540	15465855	0	G	A	0.463	8.143687e-03	0.0425279	-245.1135	1.494349e-01	1.460149e-01	0.8482423	0.8505511	0.8509509	0.0714800740143373
1607	19	rs6223359	18525319	0	G	A	0.461	-1.526296e-02	0.04216406	-245.0652	1.484616e-01	1.449893e-01	0.7175582	0.7163496	0.7165834	0.14414286823331
1609	19	rs6372656	21843202	0	A	C	0.459	-4.468119e-02	0.04261291	-244.5859	1.537710e-01	1.501595e-01	0.2950493	0.2963386	0.2984897	0.530105411380847
1611	19	rs6309315	23586847	0	G	A	0.469	-2.743397e-02	0.04178139	-244.9158	1.499870e-01	1.464306e-01	0.5118257	0.511553	0.5122225	0.290877910930348
1613	19	rs6293693	26086372	0	T	A	0.475	-4.909277e-02	0.04160053	-244.4419	1.552428e-01	1.516590e-01	0.2386892	0.2403399	0.2429781	0.622167231125278
1615	19	UT_19_29.979736	30239224	0	G	A	0.486	-2.918040e-03	0.04150792	-245.1289	1.489405e-01	1.453935e-01	0.9439908	0.9455155	0.9455942	0.0250322382535235
1617	19	rs13459194	32049010	0	C	A	0.49	1.209713e-03	0.0414174	-245.1307	1.486956e-01	1.451079e-01	0.976714	0.9746212	0.9746673	0.0102325871566484
1619	19	rs6237466	32363371	0	T	A	0.49	1.209713e-03	0.0414174	-245.1307	1.486956e-01	1.451079e-01	0.976714	0.9746212	0.9746673	0.0102325871566484
1621	19	rs3710829	38168496	0	A	G	0.497	7.443396e-03	0.03930452	-245.1138	1.488599e-01	1.460956e-01	0.8498967	0.8520317	0.8524958	0.0706338570460195
1623	19	rs3656289	42412737	0	A	G	0.497	-9.352087e-03	0.03994774	-245.1034	1.474154e-01	1.447139e-01	0.8150256	0.8135476	0.8137701	0.0888287498316463
1625	19	rs3023496	48137866	0	G	A	0.491	3.710053e-03	0.04135873	-245.127	1.476017e-01	1.449124e-01	0.9285689	0.9268799	0.9270139	0.0321858659902929
1627	19	mCV23069572	52801832	0	G	A	0.452	4.285419e-02	0.04107274	-244.5841	1.459354e-01	1.431381e-01	0.2974302	0.2955097	0.2967164	0.526614936864937
1629	19	rs6304326	53438118	0	A	C	0.453	2.858124e-02	0.04042421	-244.8793	1.455212e-01	1.427921e-01	0.4799738	0.4778333	0.478976	0.318782468511862
1631	19	rs13483682	55161641	0	C	G	0.461	4.834114e-02	0.04046445	-244.4145	1.452909e-01	1.427667e-01	0.2329565	0.231216	0.2325973	0.632725167273072
1633	19	rs6211533	56992409	0	A	C	0.473	9.505686e-03	0.03922722	-245.1013	1.447097e-01	1.427104e-01	0.8086584	0.8067416	0.8090633	0.0922348978256304
1635	19	rs6191324	59321829	0	G	A	0.464	-3.508963e-03	0.03982894	-245.1271	1.458762e-01	1.441652e-01	0.9298424	0.9272476	0.9283352	0.0315906542529606
1637	19	UT_4_59.889271	60081646	0	C	A	0.47	-1.125704e-02	0.0397944	-245.091	1.435422e-01	1.419093e-01	0.7774209	0.7767695	0.7801735	0.109343788077454
1639	23	rs13483712	9552353	2	G	A	0.46	-1.226094e-02	0.02817243	-245.036	1.470764e-01	1.451623e-01	0.6636535	0.662597	0.6628809	0.178058610866138
1641	23	CEL.X_8334947	10003225	0	G	A	0.463	-8.232183e-03	0.02803252	-245.0878	1.467728e-01	1.448679e-01	0.7691718	0.7681038	0.7683093	0.113976646598006
1643	23	CEL.X_9031623	10699901	2	A	G	0.46	-4.673853e-03	0.02824465	-245.1174	1.470354e-01	1.450781e-01	0.868655	0.8679709	0.8680698	0.0611526761938033
1645	23	rs13483724	36008084	0	A	C	0.477	-1.792482e-02	0.03193675	-244.9724	1.478411e-01	1.443264e-01	0.5749469	0.5729853	0.5734971	0.240372263313627
1647	23	gnfX.023.543	38899708	0	G	C	0.478	-2.675243e-02	0.03283131	-244.7977	1.490558e-01	1.451089e-01	0.4156648	0.4141003	0.414807	0.381256751565546
1649	23	gnfX.026.801	42224689	0	T	A	0.473	-2.476052e-02	0.03316066	-244.8511	1.491459e-01	1.450722e-01	0.4557103	0.4541575	0.4547794	0.341311155348622
1651	23	rs13483731	42452847	0	G	A	0.475	-3.090918e-02	0.03325665	-244.6981	1.498734e-01	1.457426e-01	0.3532571	0.3519908	0.3528604	0.451909100647601
1653	23	rs13483746	50423971	0	G	A	0.494	1.075351e-02	0.03504364	-245.0855	1.513258e-01	1.465443e-01	0.7591154	0.7623234	0.762995	0.119692198052339
1655	23	gnfX.035.350	50932421	0	T	A	0.499	-3.374529e-03	0.03560601	-245.1265	1.500656e-01	1.449800e-01	0.9245435	0.9222747	0.9223742	0.0340726503614619
1657	23	rs13483750	51374755	0	A	G	0.499	-3.374529e-03	0.03560601	-245.1265	1.500656e-01	1.449800e-01	0.9245435	0.9222747	0.9223742	0.0340726503614619
1659	23	CEL.X_44311522	51965594	0	A	G	0.496	-6.155748e-03	0.03569047	-245.1159	1.499740e-01	1.448445e-01	0.863154	0.8609572	0.8611189	0.0639117125309949
1661	23	rs13483756	52951019	0	A	C	0.496	-4.156763e-03	0.03597266	-245.1241	1.500753e-01	1.448364e-01	0.9080667	0.9050375	0.9052041	0.0418822501815055
1663	23	rs13483761	56215893	0	A	G	0.499	7.599438e-03	0.03634082	-245.1083	1.496990e-01	1.443608e-01	0.8344685	0.8305936	0.8310049	0.078590052674827
1665	23	gnfX.044.260	60822990	0	A	T	0.496	6.900048e-03	0.03776789	-245.1154	1.518000e-01	1.459394e-01	0.8551326	0.8589809	0.8593372	0.0679665367534542
1667	23	rs13483777	61175347	1	A	G	0.497	9.978359e-03	0.0378156	-245.0981	1.523979e-01	1.465472e-01	0.7920221	0.796984	0.7977214	0.101262700008812
1669	23	rs13483781	62375833	0	G	A	0.496	2.086999e-02	0.03805341	-244.9861	1.547712e-01	1.487936e-01	0.5837082	0.590042	0.592223	0.233804205628101
1671	23	rs13483783	63644435	0	G	A	0.494	1.721027e-02	0.03814848	-245.0333	1.539501e-01	1.479389e-01	0.6521433	0.6580951	0.6597203	0.185656963223361
1673	23	rs13483786	64615641	0	C	A	0.494	1.721027e-02	0.03814848	-245.0333	1.539501e-01	1.479389e-01	0.6521433	0.6580951	0.6597203	0.185656963223361
1675	23	rs3157124	71441040	0	A	G	0.5	-8.410468e-03	0.03871554	-245.1097	1.528581e-01	1.466381e-01	0.8281383	0.8355732	0.8365299	0.0818971295058435
1677	23	rs13483825	74207541	0	G	A	0.492	-9.056838e-03	0.03917823	-245.107	1.533222e-01	1.468720e-01	0.8173054	0.8258843	0.8270771	0.0876156316544839
1679	23	CEL.X_68179178	76622179	0	A	G	0.495	-1.942725e-02	0.03977085	-245.0204	1.566142e-01	1.498429e-01	0.6254883	0.6377465	0.6415649	0.203780809540443
1681	23	rs13483844	78701528	0	A	G	0.495	-1.646724e-03	0.0397697	-245.1307	1.521989e-01	1.454051e-01	0.9669933	0.9739492	0.9740678	0.0145765349998414
1683	23	CEL.X_72627341	81071649	0	G	A	0.497	2.858129e-03	0.03980694	-245.1281	1.516051e-01	1.447884e-01	0.9427985	0.936551	0.9367903	0.0255811171131796
1685	23	rs13483858	82200955	0	A	G	0.497	2.858129e-03	0.03980694	-245.1281	1.516051e-01	1.447884e-01	0.9427985	0.936551	0.9367903	0.0255811171131796
1687	23	rs13483862	83024501	0	G	A	0.497	2.858129e-03	0.03980694	-245.1281	1.516051e-01	1.447884e-01	0.9427985	0.936551	0.9367903	0.0255811171131796
1689	23	CEL.X_75125049	83574158	0	T	A	0.497	2.858129e-03	0.03980694	-245.1281	1.516051e-01	1.447884e-01	0.9427985	0.936551	0.9367903	0.0255811171131796
1691	23	rs13483868	84597187	0	G	A	0.5	1.021067e-02	0.03973129	-245.097	1.512320e-01	1.444595e-01	0.7973213	0.7936125	0.7939462	0.0983666338134498
1693	23	rs3725966	85498566	0	A	G	0.496	2.018300e-02	0.03973398	-245.0017	1.520966e-01	1.452674e-01	0.6117771	0.6108016	0.6111533	0.213406783529454
1695	23	CEL.X_77780392	86229492	0	A	G	0.496	2.090881e-02	0.03965216	-244.9921	1.523013e-01	1.455265e-01	0.598285	0.5977958	0.5981798	0.223091885506427
1697	23	rs13483877	86948528	0	A	G	0.496	2.262318e-02	0.03962082	-244.9684	1.525424e-01	1.457851e-01	0.568338	0.5681824	0.5686397	0.24539330535139
1699	23	rs13483884	93904871	0	A	G	0.494	1.763471e-02	0.03953493	-245.0312	1.518048e-01	1.451232e-01	0.6558091	0.6546046	0.6548993	0.183222561359295
1701	23	gnfX.080.189	96183176	0	A	G	0.499	-6.648294e-03	0.03947712	-245.1166	1.515802e-01	1.449720e-01	0.8663501	0.8643804	0.8645019	0.0623065701393683
1703	23	rs13483894	96499053	0	G	A	0.499	-6.648294e-03	0.03947712	-245.1166	1.515802e-01	1.449720e-01	0.8663501	0.8643804	0.8645019	0.0623065701393683
1705	23	CEL.X_89752158	98348578	1	G	C	0.497	1.729182e-03	0.03932641	-245.1301	1.516165e-01	1.451272e-01	0.9649511	0.9628364	0.962874	0.0154946944678765
1707	23	CEL.X_91222960	99819380	0	G	A	0.499	-5.933570e-03	0.03931578	-245.1202	1.520152e-01	1.455077e-01	0.8801172	0.8820029	0.8821342	0.05545949157239
1709	23	gnfX.084.751	100832043	0	G	A	0.496	2.236807e-03	0.03936436	-245.1295	1.516742e-01	1.451276e-01	0.9547155	0.9529678	0.953009	0.0201260265187621
1711	23	rs13483921	103659886	0	G	A	0.481	-8.251536e-03	0.03854938	-245.1091	1.520455e-01	1.458086e-01	0.8306205	0.8332298	0.8334924	0.0805973545564885
1713	23	rs13483926	106088410	0	A	G	0.486	-4.322525e-04	0.03830299	-245.1312	1.514293e-01	1.452232e-01	0.9910018	0.9923295	0.9923358	0.00392555668590782
1715	23	CEL.X_100299803	108895446	2	T	A	0.473	1.148890e-02	0.03799477	-245.0856	1.515769e-01	1.454486e-01	0.7625248	0.7626276	0.76282	0.117746026960846
1717	23	rs13483937	110605911	0	G	C	0.478	1.644081e-02	0.03809234	-245.0392	1.525511e-01	1.462750e-01	0.6662707	0.6679497	0.668438	0.17634928489802
1719	23	rs13483941	111517912	0	G	C	0.478	1.644081e-02	0.03809234	-245.0392	1.525511e-01	1.462750e-01	0.6662707	0.6679497	0.668438	0.17634928489802
1721	23	rs6342003	112547782	0	G	A	0.473	5.623111e-03	0.03787497	-245.12	1.512771e-01	1.451149e-01	0.8820535	0.881003	0.8810885	0.0545050724077175
1723	23	rs13483971	119804730	0	A	G	0.473	6.544494e-03	0.03766026	-245.116	1.512784e-01	1.451766e-01	0.8621319	0.8614919	0.8615869	0.0644262851498098
1725	23	CEL.X_112904656	121573629	0	A	G	0.473	6.544494e-03	0.03766026	-245.116	1.512784e-01	1.451766e-01	0.8621319	0.8614919	0.8615869	0.0644262851498098
1727	23	CZECH.X_116527625	126386464	0	C	A	0.473	6.544494e-03	0.03766026	-245.116	1.512784e-01	1.451766e-01	0.8621319	0.8614919	0.8615869	0.0644262851498098
1729	23	rs6205221	130295703	0	C	G	0.473	-2.781910e-03	0.0365602	-245.1283	1.508688e-01	1.452181e-01	0.9393861	0.9392548	0.9392947	0.0271558703162364
1731	23	rs13483997	132113511	0	T	A	0.468	1.452041e-02	0.03641236	-245.0529	1.520205e-01	1.463808e-01	0.6902787	0.6923059	0.6928349	0.160975527473905
1733	23	rs13484004	133775534	0	A	G	0.47	1.719388e-02	0.03624728	-245.0202	1.522702e-01	1.466819e-01	0.6355197	0.637512	0.6381862	0.196870982531393
1735	23	rs3702256	134949218	0	A	G	0.473	7.379826e-03	0.0360364	-245.1104	1.509089e-01	1.454266e-01	0.8378459	0.838371	0.8385028	0.0768358512191529
1737	23	CEL.X_125736335	135729173	0	T	A	0.473	7.379826e-03	0.0360364	-245.1104	1.509089e-01	1.454266e-01	0.8378459	0.838371	0.8385028	0.0768358512191529
1739	23	rs3697198	136216658	0	C	A	0.473	6.681155e-03	0.03557557	-245.1137	1.506415e-01	1.454001e-01	0.851131	0.8516131	0.8517315	0.0700035912683437
1741	23	rs13484024	138007018	0	G	A	0.473	1.316193e-02	0.03478078	-245.0597	1.504461e-01	1.456104e-01	0.7053231	0.7053139	0.7055827	0.151611892366588
1743	23	CEL.X_143595976	153708524	0	G	A	0.488	3.890114e-02	0.03070709	-244.342	1.578254e-01	1.547344e-01	0.2059763	0.2089767	0.2130056	0.68618274745294
1745	23	gnfX.141.820	161585622	0	C	A	0.499	3.378301e-02	0.02966324	-244.4843	1.517950e-01	1.491006e-01	0.2554593	0.2553434	0.2570645	0.592678282196194
1747	23	CEL.X_154048891	164079037	0	A	G	0.496	-3.142029e-02	0.02932027	-244.5586	1.515880e-01	1.490207e-01	0.2845603	0.2845404	0.2862447	0.545825689963561
1749	23	CEL.X_155542834	165430168	0	A	G	0.499	-1.709028e-02	0.02882214	-244.9545	1.473692e-01	1.450666e-01	0.5535584	0.5521818	0.5526243	0.256836554622986
1751	23	gnfX.146.867	166686631	0	G	A	0.496	1.868867e-02	0.02845895	-244.9146	1.474082e-01	1.453012e-01	0.5117735	0.5104403	0.5109527	0.290922205947333
