# Supplementary material for: Combinatorial multiomic analysis from a pedigree of Sox10Dom Hirschsprung mice identifies multiple high confidence candidate modifiers of Enteric Nervous System development
Source: PLoS Comput Biol. 2026 Jul 6;22(7):e1014424. doi: 10.1371/journal.pcbi.1014424 (PMC13372245; doi:10.1371/journal.pcbi.1014424)
Supplement: S12 Table — (CSV) [file pcbi.1014424.s020.csv]

	Chrom	rs	Position	n_miss	allele1	allele0	af	beta	se	logl_H1	l_remle	l_mle	p_wald	p.val_unadj	p_score	p.val
1	1	rs3683945	3197400	0	G	A	0.457	1.102151e-01	0.04434309	-238.6849	2.558048e-01	2.509515e-01	0.01330618	0.01609026	0.02120158	1.87594660591041
3	1	rs6269442	3492195	0	G	A	0.457	1.102151e-01	0.04434309	-238.6849	2.558048e-01	2.509515e-01	0.01330618	0.01609026	0.02120158	1.87594660591041
5	1	rs13475701	4526088	0	G	C	0.457	1.187082e-01	0.0443287	-238.2137	2.529279e-01	2.480323e-01	0.007684927	0.009451353	0.01287185	2.11436025355757
7	1	rs3716083	9023832	0	A	G	0.459	1.393070e-01	0.0453346	-237.1189	2.495872e-01	2.444054e-01	0.002251556	0.002813005	0.004083098	2.64751724692955
9	1	rs3722996	11269352	0	C	A	0.463	1.204760e-01	0.04642233	-238.4445	2.508157e-01	2.451342e-01	0.00976828	0.01225347	0.01694998	2.01018190017782
11	1	rs13475729	12882165	0	A	G	0.465	1.313785e-01	0.04697917	-237.8965	2.523570e-01	2.465058e-01	0.005391347	0.006632863	0.009219608	2.26830271503922
13	1	rs3671256	16278641	0	T	A	0.466	1.483154e-01	0.0470714	-236.838	2.552695e-01	2.492599e-01	0.001738752	0.002069575	0.002918229	2.75976235745225
15	1	rs13475750	19473729	0	G	A	0.455	1.284078e-01	0.04729891	-238.0772	2.583728e-01	2.522450e-01	0.006891476	0.008112253	0.01070611	2.16168775196691
17	1	rs6404446	20784226	0	A	C	0.46	1.372841e-01	0.04731028	-237.5848	2.545476e-01	2.483434e-01	0.003896311	0.004695046	0.006456197	2.40934638541937
19	1	mCV23695025	22168404	0	G	A	0.46	1.099139e-01	0.04732207	-239.0636	2.570913e-01	2.509402e-01	0.02065071	0.02483146	0.03226004	1.68506501210534
21	1	rs6173215	22740997	0	G	A	0.464	9.919615e-02	0.04789098	-239.5746	2.631608e-01	2.568961e-01	0.03891264	0.0451333	0.05581113	1.40990930380077
23	1	mCV24784983	25227218	0	C	A	0.435	8.144714e-02	0.04814716	-240.2368	2.727870e-01	2.663570e-01	0.09142313	0.10103	0.1171033	1.03894391410708
25	1	rs6166266	25891880	0	C	A	0.435	8.665114e-02	0.04865509	-240.0692	2.757670e-01	2.692126e-01	0.07561267	0.08201367	0.09358919	1.12140542605902
27	1	rs3677683	27264311	0	G	A	0.436	8.875594e-02	0.04853815	-239.9853	2.753021e-01	2.687347e-01	0.06813766	0.0739901	0.08468903	1.16661278515819
29	1	rs4137502	30830773	0	A	G	0.437	9.081543e-02	0.04868533	-239.9186	2.750559e-01	2.683636e-01	0.06279545	0.06820463	0.07824496	1.20207182300612
31	1	rs3707642	32511500	0	A	C	0.43	7.408551e-02	0.04810721	-240.4477	2.812491e-01	2.748487e-01	0.1242754	0.132124	0.1464489	0.905614830341341
33	1	rs3681732	34131057	0	G	A	0.431	7.455594e-02	0.04790105	-240.4289	2.794408e-01	2.732183e-01	0.1203167	0.1289529	0.1440618	0.919674088250474
35	1	rs3683997	35878973	0	A	G	0.433	8.719722e-02	0.04774427	-239.9671	2.812265e-01	2.752973e-01	0.06847512	0.07235894	0.08020786	1.16446719798905
37	1	rs4222295	38996207	0	A	G	0.475	9.897264e-02	0.04451794	-239.1225	2.997213e-01	2.943652e-01	0.02670789	0.02657995	0.0281076	1.5733604211345
39	1	gnf01.036.770	39973796	0	A	G	0.474	9.289246e-02	0.04410226	-239.3746	2.994374e-01	2.942852e-01	0.03574304	0.03565054	0.03748964	1.44680851285224
41	1	rs13475834	42464146	0	A	C	0.499	-4.333156e-02	0.04558888	-241.1325	3.043584e-01	2.997202e-01	0.3423862	0.3433678	0.3497946	0.465483748038777
43	1	CEL.1_44668113	44324967	0	G	A	0.481	-6.029984e-02	0.04609675	-240.7492	3.403785e-01	3.356867e-01	0.1915158	0.1970142	0.2031766	0.717795391043892
45	1	rs13475847	45912374	0	G	A	0.481	-6.029984e-02	0.04609675	-240.7492	3.403785e-01	3.356867e-01	0.1915158	0.1970142	0.2031766	0.717795391043892
47	1	rs13475851	47481218	0	G	A	0.47	-5.994823e-02	0.04577788	-240.742	3.376612e-01	3.327807e-01	0.1910313	0.1950777	0.1999312	0.718895468859084
49	1	CEL.1_49993068	49623477	0	A	G	0.47	-5.994823e-02	0.04577788	-240.742	3.376612e-01	3.327807e-01	0.1910313	0.1950777	0.1999312	0.718895468859084
51	1	rs3724092	50240045	0	A	C	0.471	-5.448183e-02	0.04575837	-240.8842	3.337402e-01	3.289205e-01	0.2344347	0.2376462	0.2415665	0.629978105524391
53	1	rs13475866	51398699	0	A	C	0.471	-6.227963e-02	0.04520649	-240.6475	3.359740e-01	3.313891e-01	0.1690039	0.1717313	0.1756556	0.772103273321614
55	1	rs6322485	63257133	0	A	T	0.445	1.412101e-02	0.04355182	-241.5287	3.191706e-01	3.152261e-01	0.7459142	0.7453017	0.7454708	0.127311125087054
57	1	rs6288543	68510382	0	A	T	0.456	-9.470457e-03	0.04415829	-241.5588	3.205077e-01	3.163356e-01	0.8302827	0.8315809	0.8319093	0.0807740110624302
59	1	rs13475919	72973981	0	C	A	0.493	-8.177323e-03	0.04387486	-241.5635	3.176263e-01	3.134513e-01	0.8522338	0.8497619	0.8503865	0.0694412454671856
61	1	rs3713616	74441562	0	G	A	0.5	7.013990e-04	0.04367617	-241.5812	3.190892e-01	3.149297e-01	0.9871945	0.9838962	0.9840004	0.00559727290798141
63	1	gnf01.075.385	77904629	0	A	G	0.497	-1.358975e-02	0.0449435	-241.5379	3.237708e-01	3.194269e-01	0.7625094	0.7680328	0.7702497	0.117754798088761
65	1	rs13475939	78687714	0	A	G	0.499	-4.138797e-05	0.0445107	-241.5814	3.193402e-01	3.151365e-01	0.9992585	0.9978521	0.9978626	0.000322148809768318
67	1	rs3723062	85981894	0	A	G	0.463	1.769943e-03	0.04805183	-241.5806	3.195264e-01	3.147114e-01	0.970634	0.9670601	0.9672527	0.0129445000042847
69	1	UT_1_89.100476	87198790	0	G	C	0.462	1.326690e-02	0.04801828	-241.5423	3.174601e-01	3.126491e-01	0.7824559	0.7797117	0.7806149	0.106540130364729
71	1	rs6268443	93382587	0	G	A	0.464	-9.301406e-03	0.04849841	-241.5646	3.230100e-01	3.180322e-01	0.8479966	0.8543669	0.8559951	0.0716058890218223
73	1	CEL.1_103251925	103350336	0	A	T	0.432	-3.328758e-03	0.05206203	-241.58	3.224971e-01	3.160635e-01	0.9490483	0.9567979	0.9573434	0.0227116844223497
75	1	CEL.1_105423103	105501703	0	A	G	0.433	-1.315614e-03	0.05214794	-241.5813	3.220069e-01	3.154216e-01	0.9798841	0.9874753	0.9876308	0.00882528931476373
77	1	rs3685919	109631744	0	A	G	0.428	-7.156455e-03	0.0523182	-241.5736	3.243352e-01	3.173846e-01	0.8912615	0.9007432	0.9021634	0.0499948533764647
79	1	rs13476050	110611715	0	T	A	0.427	-9.088052e-03	0.05240368	-241.5685	3.250254e-01	3.180147e-01	0.8623978	0.8721303	0.8739358	0.0642923600528361
81	1	rs3726043	111757576	0	G	A	0.427	7.284164e-03	0.05195235	-241.5705	3.200125e-01	3.130365e-01	0.8885592	0.8823841	0.8835144	0.0513136321503609
83	1	mCV24201027	115730203	0	A	G	0.43	2.929677e-02	0.05213426	-241.4208	3.150498e-01	3.081747e-01	0.5744366	0.5708439	0.5737912	0.240757896983637
85	1	rs3674655	117350031	0	C	G	0.438	5.151388e-02	0.05185646	-241.0851	3.105767e-01	3.036872e-01	0.3210629	0.3191173	0.3227909	0.493409875860349
87	1	rs3695581	118740485	0	A	G	0.438	5.151388e-02	0.05185646	-241.0851	3.105767e-01	3.036872e-01	0.3210629	0.3191173	0.3227909	0.493409875860349
89	1	rs3678634	120607495	0	A	T	0.424	6.166112e-02	0.05151736	-240.8668	3.037489e-01	2.968373e-01	0.2319886	0.2318993	0.237888	0.634533355965728
91	1	rs3717360	123000666	0	G	A	0.427	9.555830e-02	0.05109465	-239.838	3.015894e-01	2.948497e-01	0.06211534	0.06185552	0.06443942	1.20680113324288
93	1	rs3694822	123845105	0	A	C	0.429	9.725183e-02	0.05106292	-239.7693	3.054802e-01	2.988986e-01	0.05748911	0.05694402	0.05891859	1.24041441469862
95	1	rs6228473	126627261	0	A	G	0.427	8.893779e-02	0.05071481	-240.0514	2.995374e-01	2.929758e-01	0.08017923	0.08024376	0.08367977	1.09593811880584
97	1	rs13476119	134210713	0	G	A	0.43	1.184429e-01	0.04869861	-238.6336	3.046250e-01	2.987596e-01	0.01540598	0.0151781	0.01613247	1.81231067027433
99	1	rs8250053	135155923	0	T	A	0.427	1.336768e-01	0.0491444	-237.8972	3.073143e-01	3.012293e-01	0.006784483	0.006637921	0.00719729	2.16848324141646
101	1	gnf01.137.841	138199952	0	G	A	0.428	7.359470e-02	0.04932449	-240.4754	2.997707e-01	2.936951e-01	0.1364005	0.1369297	0.1418608	0.865184037693888
103	1	rs13476141	140533792	0	G	A	0.428	5.929924e-02	0.0491239	-240.8592	3.003834e-01	2.943720e-01	0.2280268	0.2294163	0.2367762	0.642014107349912
105	1	rs6382880	142521500	0	T	A	0.427	5.514031e-02	0.04853686	-240.9417	3.010905e-01	2.951694e-01	0.2565525	0.2579934	0.265703	0.590823748964493
107	1	rs13476152	144112659	0	G	A	0.429	4.917903e-02	0.04839285	-241.0733	2.993590e-01	2.934900e-01	0.3100696	0.3134254	0.3243995	0.508540810994
109	1	rs3672697	145181359	0	A	G	0.426	3.944177e-02	0.04817861	-241.2522	3.014722e-01	2.956933e-01	0.4134241	0.4171096	0.4297743	0.383604210360054
111	1	rs13476208	162025682	0	C	A	0.435	4.813447e-02	0.03871255	-240.8197	2.980332e-01	2.955068e-01	0.2143879	0.2170906	0.2235377	0.668799729760623
113	1	rs13476229	169305174	0	A	G	0.379	2.932333e-02	0.04594833	-241.379	3.070372e-01	3.023933e-01	0.5236874	0.5245824	0.532507	0.280927875165349
115	1	rs8245216	171241019	0	A	G	0.379	3.723573e-02	0.04620548	-241.2571	3.073147e-01	3.022742e-01	0.4207507	0.4206081	0.4265886	0.375975152818842
117	1	rs3707910	172490621	1	A	G	0.377	5.446775e-02	0.04605339	-240.884	3.045072e-01	2.994246e-01	0.2375618	0.2375772	0.2423843	0.624223392743787
119	1	rs3700831	176015516	0	G	A	0.376	3.825279e-02	0.04609772	-241.2363	3.090392e-01	3.039162e-01	0.4070897	0.406103	0.4106157	0.390309885804715
121	1	rs6157620	183561853	0	A	G	0.365	4.055494e-02	0.04419628	-241.159	3.105529e-01	3.060766e-01	0.3593247	0.3579909	0.3608411	0.444512928342234
123	1	mCV22849619	186884747	0	G	A	0.361	2.114596e-02	0.04373098	-241.4632	3.141880e-01	3.098047e-01	0.6289478	0.6267803	0.6289429	0.201385397659172
125	1	rs3667164	188687652	0	G	C	0.362	4.393446e-02	0.04155589	-241.0205	3.116127e-01	3.074536e-01	0.2909817	0.2895215	0.2915611	0.536134323175356
127	1	rs13476300	190298622	0	C	G	0.367	5.584732e-02	0.03969904	-240.5898	3.110932e-01	3.074989e-01	0.1602006	0.1590517	0.1607843	0.795335861683734
129	1	rs13476313	194161590	0	A	T	0.368	4.603190e-02	0.0378995	-240.8423	3.102074e-01	3.068600e-01	0.2251771	0.2240513	0.2260715	0.647475778338133
131	1	mCV24145570	195308492	0	A	G	0.376	4.903695e-02	0.03724453	-240.7133	3.098451e-01	3.067177e-01	0.1886494	0.18761	0.1895519	0.724344571735732
133	2	rs3674936	20371737	0	G	A	0.471	3.717624e-02	0.03441068	-240.999	3.236248e-01	3.220833e-01	0.2805682	0.2804511	0.2822036	0.551961554074407
135	2	rs13476439	38111118	0	A	G	0.492	-4.795078e-02	0.04311853	-240.9637	3.242871e-01	3.194800e-01	0.2667143	0.266366	0.2676301	0.573953698803557
137	2	rs13476454	41284152	0	G	A	0.489	-4.264584e-02	0.04350131	-241.1023	3.249774e-01	3.199079e-01	0.3274584	0.3276273	0.3289356	0.484843864521003
139	2	rs13476467	44401773	3	A	C	0.489	-4.575321e-02	0.04467779	-241.0603	3.272057e-01	3.217771e-01	0.3063634	0.3072979	0.3090467	0.513763119351008
141	2	rs13476472	45693226	0	G	A	0.488	-4.889016e-02	0.0453232	-241.0067	3.307672e-01	3.249339e-01	0.2813109	0.2836768	0.2863416	0.550813439828611
143	2	rs6265423	47164611	1	G	C	0.488	-3.729131e-02	0.04530145	-241.2455	3.266242e-01	3.207695e-01	0.4108497	0.4124287	0.4140233	0.386317025809482
145	2	CEL.2_50605053	50645061	0	A	G	0.483	-3.114990e-02	0.04611081	-241.3557	3.258412e-01	3.199090e-01	0.4996841	0.5016879	0.5030995	0.301304469633108
147	2	rs3725341	51465695	0	G	A	0.485	-2.769315e-02	0.04628897	-241.4046	3.252409e-01	3.193232e-01	0.5499692	0.5520671	0.5533182	0.259661631677742
149	2	rs13476503	53183609	0	A	G	0.482	-1.245499e-02	0.04634846	-241.5463	3.228692e-01	3.170665e-01	0.788267	0.7909269	0.7915268	0.103326654355408
151	2	rs3718711	56535815	0	A	G	0.44	-3.721038e-02	0.04542691	-241.2438	3.159450e-01	3.113497e-01	0.4131569	0.4112021	0.4122727	0.38388498983504
153	2	rs3672719	58189569	0	G	C	0.453	-2.372076e-02	0.04395945	-241.4345	3.158776e-01	3.116527e-01	0.5897415	0.587703	0.5887387	0.229338309924688
155	2	rs13476553	66967900	0	A	G	0.467	-2.008714e-02	0.04638301	-241.4866	3.190153e-01	3.136999e-01	0.6651748	0.6632911	0.6636971	0.17706421229114
157	2	rs4136610	70151530	0	G	A	0.464	-6.055900e-02	0.04879328	-240.8125	3.258594e-01	3.199810e-01	0.215216	0.2149512	0.2163136	0.667125444653386
159	2	rs3664661	71598563	0	G	A	0.464	-5.824599e-02	0.04902083	-240.8758	3.245813e-01	3.186050e-01	0.2353986	0.2348385	0.2360243	0.628196124390132
161	2	CEL.2_73370728	73476561	0	A	C	0.464	-7.395052e-02	0.04996303	-240.4963	3.334664e-01	3.268836e-01	0.1395593	0.140701	0.1429773	0.855241217547943
163	2	gnf02.076.311	77655002	1	T	A	0.466	-4.083164e-02	0.0516268	-241.2676	3.221889e-01	3.154556e-01	0.4294274	0.4282491	0.4288412	0.367110248467163
165	2	CEL.2_79237503	79343443	0	G	A	0.466	-4.268272e-02	0.05197459	-241.2438	3.234846e-01	3.164795e-01	0.4119632	0.4112556	0.4119307	0.38514157705118
167	2	rs3722345	80615687	1	A	G	0.465	-4.481402e-02	0.05196657	-241.2093	3.237881e-01	3.167521e-01	0.3889568	0.3883129	0.3890519	0.410098631485259
169	2	rs3667007	82106117	0	G	A	0.466	-1.785254e-02	0.05241967	-241.5222	3.205833e-01	3.133997e-01	0.73359	0.7307052	0.7311902	0.134546597423122
171	2	rs8273639	84772334	0	A	C	0.459	-8.822950e-03	0.05300877	-241.5667	3.210342e-01	3.137101e-01	0.8678845	0.8636342	0.8641452	0.0615380678537862
173	2	rs3689658	85678723	0	G	A	0.459	-8.822950e-03	0.05300877	-241.5667	3.210342e-01	3.137101e-01	0.8678845	0.8636342	0.8641452	0.0615380678537862
175	2	rs13476621	87353090	0	A	G	0.458	-1.494181e-02	0.05302129	-241.5404	3.203030e-01	3.130429e-01	0.7782232	0.7744938	0.7751746	0.108895826369858
177	2	rs13476639	92826810	1	A	G	0.464	-2.406166e-02	0.05248668	-241.4746	3.195676e-01	3.126206e-01	0.6468668	0.6439457	0.6446616	0.189185138157401
179	2	rs6316774	96893883	1	G	A	0.463	8.702631e-06	0.0516027	-241.5814	3.218766e-01	3.151353e-01	0.9998655	0.9968307	0.9968394	5.84165364161477e-05
181	2	rs13476666	101323040	0	A	C	0.46	2.648892e-02	0.0515458	-241.454	3.279462e-01	3.213230e-01	0.6075856	0.6137112	0.6163123	0.216392527624669
183	2	rs13476689	107465137	0	A	T	0.45	-1.971736e-02	0.05033116	-241.5036	3.196053e-01	3.135599e-01	0.6954303	0.6932254	0.6936556	0.157746390966357
185	2	rs4138562	114379883	0	A	G	0.454	-3.200008e-02	0.0502763	-241.3784	3.221909e-01	3.157069e-01	0.524791	0.5239724	0.5244113	0.280013621581811
187	2	rs8279354	119166741	0	A	C	0.453	-8.495522e-03	0.04928969	-241.5661	3.206166e-01	3.143280e-01	0.8632344	0.8609306	0.8611523	0.0638712612902773
189	2	rs3658927	120944865	1	A	G	0.45	1.749733e-02	0.04917661	-241.5196	3.240841e-01	3.178041e-01	0.7221561	0.7251177	0.7259637	0.141368915946913
191	2	rs3723643	122318583	0	A	T	0.451	1.047302e-02	0.0493014	-241.5596	3.228988e-01	3.165615e-01	0.8318709	0.834602	0.8350272	0.0799440676612062
193	2	rs6228179	123467289	0	A	T	0.451	1.047302e-02	0.0493014	-241.5596	3.228988e-01	3.165615e-01	0.8318709	0.834602	0.8350272	0.0799440676612062
195	2	rs6401493	125297773	0	A	G	0.473	1.270874e-02	0.04825917	-241.5474	3.222870e-01	3.165693e-01	0.7924088	0.7941594	0.7945489	0.101050710101916
197	2	rs3661596	130144815	1	A	G	0.474	2.763502e-02	0.04786957	-241.4171	3.252578e-01	3.196154e-01	0.5640325	0.5665084	0.5679084	0.248695870903169
199	2	rs3665528	131013908	0	G	A	0.474	2.799654e-02	0.04787041	-241.4129	3.253875e-01	3.197434e-01	0.5589542	0.5614897	0.562938	0.252623776196149
201	2	rs4223511	131993535	0	G	A	0.477	3.161350e-02	0.04722343	-241.3598	3.254516e-01	3.200841e-01	0.5035619	0.5055511	0.5070351	0.297947136478614
203	2	CEL.2_168586738	168523620	0	A	G	0.379	2.397985e-02	0.03670465	-241.367	3.178403e-01	3.146946e-01	0.5138909	0.512576	0.513029	0.289129072750275
205	2	rs3726974	169841980	0	C	A	0.379	2.534245e-02	0.03670568	-241.3421	3.182826e-01	3.151305e-01	0.4902913	0.4890511	0.4895324	0.309545813046938
207	2	rs13476917	171389029	0	G	A	0.375	2.770093e-02	0.03698395	-241.2997	3.176802e-01	3.145409e-01	0.4542572	0.4528507	0.4534085	0.342698180375484
209	2	rs6187766	179522759	0	A	G	0.397	2.272850e-02	0.03603025	-241.3815	3.174979e-01	3.145647e-01	0.5284869	0.5271725	0.5276099	0.276965773405229
211	2	rs3679483	180126255	1	A	G	0.398	2.243149e-02	0.03589882	-241.3852	3.170090e-01	3.140902e-01	0.5323907	0.5309894	0.5314585	0.273769539549651
213	3	rs13476950	3785418	0	A	G	0.381	1.019124e-02	0.04480121	-241.5552	3.189872e-01	3.145816e-01	0.8201584	0.8189406	0.8191031	0.0861022627352287
215	3	rs13476953	4362510	1	G	A	0.381	9.915965e-03	0.04476564	-241.5566	3.189993e-01	3.146037e-01	0.8247991	0.8236014	0.8237581	0.0836518216154794
217	3	rs13476957	5629121	0	C	A	0.381	1.019124e-02	0.04480121	-241.5552	3.189872e-01	3.145816e-01	0.8201584	0.8189406	0.8191031	0.0861022627352287
219	3	rs6248752	12100965	0	G	C	0.38	3.103063e-02	0.04553181	-241.3483	3.200043e-01	3.151328e-01	0.4959031	0.4946814	0.4951534	0.304603176829507
221	3	rs13476985	14887895	0	A	G	0.379	1.970018e-02	0.04581658	-241.4884	3.194679e-01	3.146355e-01	0.6674208	0.6661854	0.6664499	0.175600262792911
223	3	rs3659988	16450289	0	G	A	0.383	1.998315e-02	0.04564384	-241.4849	3.192876e-01	3.145725e-01	0.6617413	0.6604693	0.6607446	0.179311759715817
225	3	rs13477019	23824919	0	A	T	0.362	1.478899e-02	0.05015538	-241.5374	3.192147e-01	3.142903e-01	0.768237	0.7667073	0.7669456	0.114504780080414
227	3	rs3715834	26639540	0	G	A	0.361	1.439532e-02	0.05022857	-241.5399	3.195378e-01	3.145684e-01	0.7745561	0.7732834	0.7734709	0.110947121432094
229	3	rs3660588	30328765	0	G	A	0.362	-2.008955e-02	0.05299734	-241.5111	3.236749e-01	3.181825e-01	0.7048205	0.7076805	0.7086794	0.151921472775061
231	3	rs13477043	31480577	0	A	G	0.359	1.676808e-02	0.05462237	-241.5343	3.216794e-01	3.155381e-01	0.7590021	0.758871	0.7590437	0.119757022500896
233	3	gnf03.030.222	33313826	0	G	A	0.357	1.193853e-02	0.05530411	-241.5582	3.215816e-01	3.154150e-01	0.8291885	0.8292288	0.8293431	0.0813467297585618
235	3	rs6246699	36309107	0	G	A	0.357	-8.614791e-03	0.05557237	-241.5693	3.212559e-01	3.150740e-01	0.876877	0.8762774	0.8763521	0.0570613210782012
237	3	rs6274061	38889885	1	A	G	0.354	-7.093875e-03	0.05593359	-241.5734	3.213279e-01	3.152583e-01	0.8991353	0.8991679	0.8992291	0.0461749516236839
239	3	rs6324747	40032479	0	G	A	0.363	1.769769e-03	0.05618136	-241.5809	3.212635e-01	3.151616e-01	0.9748842	0.974801	0.9748153	0.011046968186356
241	3	rs13477083	43525953	1	G	A	0.362	2.297209e-03	0.05622907	-241.5806	3.212655e-01	3.152160e-01	0.9674304	0.96791	0.9679307	0.0143802697025637
243	3	CEL.3_45598106	45597095	0	A	G	0.362	2.773123e-03	0.05625406	-241.5802	3.212821e-01	3.152256e-01	0.9607054	0.961154	0.9611789	0.0174097681787255
245	3	rs13477097	48327701	0	A	G	0.361	8.090959e-03	0.0545826	-241.5704	3.206957e-01	3.152513e-01	0.8822264	0.882131	0.882202	0.0544199504084685
247	3	rs6335414	53017859	0	G	A	0.412	-1.251736e-02	0.04690847	-241.5463	3.208651e-01	3.167072e-01	0.7897121	0.7910747	0.7915139	0.102531207658746
249	3	rs4223969	55049340	0	C	A	0.394	2.754678e-02	0.04741192	-241.4113	3.169588e-01	3.127311e-01	0.5615309	0.5596724	0.5603496	0.250626340328163
251	3	rs13477138	59876710	0	A	C	0.395	6.115013e-02	0.04957537	-240.8183	3.193554e-01	3.144063e-01	0.2180545	0.2166674	0.2177281	0.66143494634436
253	3	rs13477143	60940733	0	G	A	0.394	5.737389e-02	0.049537	-240.9082	3.187590e-01	3.137996e-01	0.2474081	0.2458964	0.2469111	0.606586085920651
255	3	rs13477154	63639938	0	A	G	0.387	2.905584e-02	0.04946513	-241.4074	3.176284e-01	3.127513e-01	0.5572354	0.5552299	0.5559032	0.25396130155118
257	3	rs13477178	69744854	0	C	A	0.387	-1.623579e-02	0.05137288	-241.5332	3.237809e-01	3.182361e-01	0.7521231	0.7560624	0.7572438	0.123711072605899
259	3	rs6198234	70015850	0	G	A	0.387	-1.623579e-02	0.05137288	-241.5332	3.237809e-01	3.182361e-01	0.7521231	0.7560624	0.7572438	0.123711072605899
261	3	rs13477217	78699856	0	G	A	0.388	-3.446134e-02	0.05133275	-241.3631	3.298240e-01	3.242731e-01	0.5023602	0.5087419	0.5127113	0.298984775331906
263	3	rs13477218	79927965	0	G	A	0.391	-3.843140e-02	0.05132604	-241.3092	3.308477e-01	3.252545e-01	0.454395	0.4606065	0.4648021	0.342566456091836
265	3	rs13477224	81360226	0	G	A	0.4	-2.357687e-03	0.05127593	-241.5806	3.211480e-01	3.155941e-01	0.9633467	0.9674854	0.9676644	0.016217385981141
267	3	rs13477233	83479331	0	A	G	0.418	-1.821172e-02	0.04955908	-241.5182	3.267450e-01	3.213070e-01	0.7134412	0.722083	0.7257138	0.146641814515465
269	3	rs3719390	85418436	0	C	A	0.414	-3.446220e-02	0.05013089	-241.3551	3.320591e-01	3.265408e-01	0.4921641	0.5010863	0.5068331	0.307890068285636
271	3	rs6376008	86661247	0	A	G	0.413	-3.943140e-02	0.05008049	-241.2854	3.348603e-01	3.293194e-01	0.4314938	0.4416644	0.4488461	0.365025440146066
273	3	rs13477251	88854680	0	A	G	0.428	-3.061491e-02	0.04895601	-241.3988	3.337756e-01	3.288885e-01	0.5320612	0.5456415	0.5548455	0.274038410386102
275	3	rs3726226	99031461	0	G	A	0.482	1.192589e-01	0.04623809	-238.2751	2.995506e-01	2.944153e-01	0.01022481	0.0101257	0.01098077	1.99034475341531
277	3	rs3162061	100719693	0	A	G	0.482	1.192589e-01	0.04623809	-238.2751	2.995506e-01	2.944153e-01	0.01022481	0.0101257	0.01098077	1.99034475341531
279	3	rs4138887	102689164	0	T	A	0.484	1.213809e-01	0.04649388	-238.1938	2.997956e-01	2.943093e-01	0.009343876	0.009243162	0.01005202	2.02947293359566
281	3	rs13477309	105470404	0	A	G	0.493	1.168901e-01	0.0472401	-238.5335	3.021709e-01	2.962945e-01	0.01372187	0.0135504	0.0145205	1.8625866994645
283	3	rs3702359	107129193	0	C	A	0.493	1.168901e-01	0.0472401	-238.5335	3.021709e-01	2.962945e-01	0.01372187	0.0135504	0.0145205	1.8625866994645
285	3	rs13477321	109192406	0	A	G	0.479	6.608465e-02	0.04730122	-240.6293	2.910159e-01	2.851693e-01	0.1630853	0.1675986	0.1784118	0.787585183144875
287	3	rs3676545	110256311	0	G	A	0.481	7.471208e-02	0.04683063	-240.3314	2.916394e-01	2.859050e-01	0.1113463	0.1138416	0.1210355	0.95332420984935
289	3	rs3698700	112233831	0	A	T	0.48	8.997125e-02	0.0460291	-239.7006	2.894744e-01	2.838719e-01	0.05125464	0.05244377	0.05659807	1.29026681251259
291	3	gnf03.119.970	116542909	0	A	G	0.484	-3.930392e-02	0.04703508	-241.241	2.993371e-01	2.934463e-01	0.4038156	0.4093211	0.42457	0.393816907623554
293	3	rs3708412	117654238	0	A	G	0.491	-5.175351e-02	0.04641571	-240.9795	2.929892e-01	2.871246e-01	0.2654577	0.2725609	0.287965	0.576004672775224
295	3	CEL.3_120379605	120019881	0	G	A	0.482	-5.326853e-02	0.04614951	-240.9346	2.930655e-01	2.870287e-01	0.2490188	0.2553895	0.2698147	0.6037678640366
297	3	rs13477385	125111194	0	A	C	0.471	-7.039376e-02	0.04532971	-240.3984	2.915037e-01	2.855559e-01	0.1211578	0.1239952	0.131736	0.916648621246533
299	3	rs3671119	126413661	0	A	G	0.472	-7.869257e-02	0.04535502	-240.1027	2.901625e-01	2.841952e-01	0.08343311	0.08547789	0.09148739	1.07866156762719
301	3	rs3670168	128292534	0	C	A	0.473	-7.522696e-02	0.04519109	-240.2212	2.905449e-01	2.846362e-01	0.09669461	0.09906741	0.1057339	1.01459773390561
303	3	rs13477404	130369996	0	A	G	0.473	-7.168859e-02	0.04512838	-240.3321	2.965483e-01	2.906045e-01	0.1128792	0.113951	0.1191776	0.947386077184402
305	3	rs13477408	131638868	0	G	A	0.476	-6.466655e-02	0.04499859	-240.5582	2.982717e-01	2.923680e-01	0.1514045	0.1525692	0.1585077	0.819861216671314
307	3	rs3676039	136217610	0	G	A	0.432	-4.051689e-02	0.04209327	-241.1225	3.029463e-01	2.983242e-01	0.3363007	0.3380156	0.3455041	0.473272228713253
309	3	rs6407142	143057878	0	G	A	0.409	-6.595856e-02	0.04147972	-240.3142	3.164081e-01	3.118744e-01	0.1125198	0.111391	0.1126849	0.948771048449368
311	3	rs3657112	148365541	0	G	A	0.403	-3.514449e-02	0.04147659	-241.2209	3.110812e-01	3.063292e-01	0.3972691	0.3957671	0.3986727	0.400915213503349
313	3	rs13477487	150155110	0	C	A	0.401	-2.313320e-02	0.04158007	-241.4254	3.121277e-01	3.072676e-01	0.5782517	0.5764016	0.5801142	0.237883081774751
315	3	rs13477494	151564320	0	G	A	0.404	-2.598034e-02	0.04045196	-241.3742	3.108674e-01	3.063026e-01	0.5210435	0.5197654	0.5236995	0.283126017542439
317	3	rs13477506	154839655	0	A	G	0.392	-8.111802e-03	0.03922275	-241.5594	3.152708e-01	3.117390e-01	0.8362508	0.8337569	0.8357724	0.0776634537557566
319	3	CEL.3_159340478	158710906	0	C	A	0.474	-3.442173e-02	0.03543304	-241.1272	3.366054e-01	3.347751e-01	0.3318525	0.3405035	0.3500498	0.479054906266281
321	4	rs3695715	3722677	0	A	G	0.378	1.093518e-02	0.04238308	-241.5478	3.192282e-01	3.145649e-01	0.7965209	0.7952612	0.7954374	0.0988028242123943
323	4	gnf04.002.008	5086429	0	A	C	0.378	1.093518e-02	0.04238308	-241.5478	3.192282e-01	3.145649e-01	0.7965209	0.7952612	0.7954374	0.0988028242123943
325	4	gnf04.002.599	5679248	0	A	G	0.378	1.093518e-02	0.04238308	-241.5478	3.192282e-01	3.145649e-01	0.7965209	0.7952612	0.7954374	0.0988028242123943
327	4	rs3660863	7200288	0	G	A	0.376	4.754611e-03	0.04265146	-241.575	3.195371e-01	3.148077e-01	0.9112897	0.9100261	0.9101176	0.0403435383827574
329	4	UT_4_10.84692	10899088	0	G	A	0.43	1.402227e-02	0.04455599	-241.5334	3.234161e-01	3.180055e-01	0.7531297	0.7566004	0.7576342	0.123130225467599
331	4	rs13477568	13837845	0	G	A	0.429	6.385338e-03	0.04553306	-241.5723	3.221775e-01	3.164906e-01	0.8885382	0.8925374	0.8930555	0.0513238962857093
333	4	rs6287606	18118213	0	G	A	0.427	-5.288082e-03	0.04631363	-241.5745	3.202840e-01	3.143642e-01	0.9091472	0.9062805	0.9065257	0.0413657944764325
335	4	CEL.4_19508304	19581203	0	A	T	0.428	-2.696412e-03	0.04633173	-241.5795	3.206062e-01	3.147271e-01	0.9536173	0.9506929	0.9508298	0.0206258788010017
337	4	rs13477596	20739673	0	G	A	0.422	-3.027460e-02	0.04681658	-241.3705	3.183695e-01	3.126374e-01	0.5181858	0.5160179	0.5167362	0.285514492288326
339	4	gnf04.019.134	22379371	5	A	C	0.425	-4.431067e-02	0.04660355	-241.1271	3.188553e-01	3.132314e-01	0.3422265	0.3404487	0.3413052	0.465686364291786
341	4	rs3701432	29263236	0	A	C	0.438	-2.716704e-02	0.04711137	-241.4131	3.141909e-01	3.085545e-01	0.5644662	0.5617692	0.5643925	0.248362058332406
343	4	rs3663744	30984140	0	G	A	0.438	-1.646979e-02	0.04711549	-241.5188	3.161843e-01	3.106368e-01	0.7268342	0.7233069	0.7254142	0.138564645863402
345	4	rs3674908	32209744	0	G	A	0.453	9.861631e-03	0.04798764	-241.5628	3.246548e-01	3.189710e-01	0.8372735	0.8468766	0.8495055	0.0771326541468926
347	4	rs13477643	34982748	0	G	A	0.458	1.401250e-02	0.04904666	-241.5437	3.257912e-01	3.196664e-01	0.7752441	0.7836911	0.7862984	0.11056153027889
349	4	rs3684104	38322919	0	A	G	0.455	-1.238160e-02	0.04918631	-241.5481	3.178939e-01	3.114182e-01	0.8013682	0.7962836	0.7982602	0.0961678952930585
351	4	rs13477662	39790898	0	A	G	0.455	-1.238160e-02	0.04918631	-241.5481	3.178939e-01	3.114182e-01	0.8013682	0.7962836	0.7982602	0.0961678952930585
353	4	CEL.4_40541402	40449984	0	A	G	0.454	-1.606488e-02	0.04933418	-241.5265	3.169817e-01	3.105014e-01	0.7448558	0.7402707	0.7426302	0.12792779614547
355	4	rs3698283	43184798	0	G	A	0.456	-8.608957e-03	0.04934636	-241.5648	3.185785e-01	3.120858e-01	0.8615842	0.8554361	0.8573144	0.0647022738648231
357	4	rs13477681	46175356	0	A	G	0.457	-1.597792e-02	0.04873658	-241.5257	3.156301e-01	3.093558e-01	0.7431864	0.7385734	0.7421148	0.128902246348909
359	4	rs3676423	51790364	0	C	A	0.474	-5.141029e-02	0.04798343	-241.0064	3.081669e-01	3.026199e-01	0.2845677	0.2835445	0.2874232	0.545814396268061
361	4	rs3677770	54719483	0	C	A	0.471	-7.328190e-02	0.04789199	-240.4108	3.062205e-01	3.006779e-01	0.1266967	0.1259829	0.1287543	0.897234696801284
363	4	rs6239799	56497184	0	A	G	0.473	-6.713318e-02	0.04697054	-240.5597	3.067686e-01	3.015926e-01	0.1536371	0.15287	0.1557381	0.813503899019774
365	4	rs3712541	59835330	0	G	A	0.486	-5.053235e-02	0.04648289	-240.9887	3.101863e-01	3.053572e-01	0.2775788	0.2762429	0.2789105	0.556613706065165
367	4	rs3690581	62707257	0	G	A	0.485	-5.238884e-02	0.04638425	-240.9419	3.097980e-01	3.049963e-01	0.2593206	0.2580665	0.2607561	0.586162982224202
369	4	rs3711477	86231740	0	G	A	0.489	5.710968e-02	0.04354286	-240.7228	3.053699e-01	3.015482e-01	0.1903463	0.1900487	0.1933239	0.720455560694639
371	4	rs6209043	89939631	0	C	G	0.482	4.718757e-02	0.04319537	-240.9858	3.060958e-01	3.019480e-01	0.2752441	0.2750768	0.2791733	0.560281981583842
373	4	rs13477838	91121265	0	G	A	0.475	-3.783660e-02	0.04518995	-241.2291	3.112112e-01	3.059671e-01	0.4028892	0.4011981	0.4043702	0.39481437431743
375	4	rs3659791	95947911	0	T	A	0.48	-4.487712e-02	0.04493993	-241.0817	3.088555e-01	3.036940e-01	0.3185349	0.3174503	0.3211392	0.496842977623566
377	4	rs13477873	101430244	0	G	A	0.488	-1.916032e-02	0.04686435	-241.496	3.154700e-01	3.095805e-01	0.6828508	0.6792686	0.6819591	0.1656741774533
379	4	rs6315002	103049359	0	A	G	0.499	3.443324e-02	0.0468471	-241.3087	3.157228e-01	3.097437e-01	0.4627221	0.4601536	0.4617626	0.334679757731907
381	4	rs13477883	103962063	0	A	C	0.499	2.444357e-02	0.04699909	-241.4441	3.168413e-01	3.108408e-01	0.6032646	0.6002775	0.601703	0.219492158648008
383	4	rs6324470	105978113	0	C	A	0.499	1.171563e-03	0.04764096	-241.5809	3.209138e-01	3.147731e-01	0.9803919	0.9751305	0.9753164	0.00860028554708673
385	4	rs6226080	108710855	0	A	G	0.495	8.244306e-03	0.0485812	-241.5662	3.199691e-01	3.135215e-01	0.8653226	0.8612867	0.8619069	0.0628219534823348
387	4	rs3709486	111622689	0	A	G	0.498	5.556656e-04	0.04876551	-241.5813	3.213996e-01	3.149666e-01	0.9909137	0.9859477	0.986033	0.00396416715530563
389	4	rs6381371	116036044	1	A	G	0.499	3.591145e-03	0.04908518	-241.5783	3.207801e-01	3.142758e-01	0.9417108	0.9368074	0.937193	0.0260824488502233
391	4	rs3692563	118392047	0	A	G	0.499	1.179013e-02	0.04814251	-241.5504	3.194690e-01	3.131524e-01	0.8066472	0.8031844	0.8038649	0.0933163693606272
393	4	rs3675629	121058843	0	A	C	0.497	-6.015333e-03	0.04758872	-241.5737	3.220362e-01	3.157169e-01	0.8994709	0.9012198	0.9013642	0.0460128825395029
395	4	rs13477952	122951885	0	G	A	0.495	-9.168169e-03	0.04753719	-241.5633	3.223258e-01	3.160538e-01	0.847155	0.8488712	0.8491071	0.0720371215629122
397	4	rs13477959	124195952	0	A	G	0.497	-3.096357e-03	0.04727435	-241.5794	3.215656e-01	3.153591e-01	0.9478075	0.9489952	0.9490455	0.023279859051128
399	4	rs13477965	126712106	0	G	A	0.471	-2.272049e-02	0.04526117	-241.4576	3.248394e-01	3.191760e-01	0.6159277	0.6187362	0.6200259	0.210470264026917
401	4	gnf04.123.367	128030098	0	C	A	0.473	-1.342363e-02	0.04544141	-241.5386	3.225585e-01	3.169206e-01	0.7678234	0.7698267	0.7703302	0.114738656563469
403	4	rs6355837	129713374	0	A	C	0.458	3.080927e-03	0.04508221	-241.579	3.204043e-01	3.150907e-01	0.9455458	0.9449846	0.9450188	0.0243174301129293
405	4	UT_4_132.137715	133251960	0	A	C	0.493	-6.312261e-02	0.04267849	-240.4984	3.331959e-01	3.286095e-01	0.1398472	0.1410874	0.1436866	0.854346224585431
407	4	rs13478002	136674649	0	G	A	0.488	-6.129329e-02	0.04280569	-240.5635	3.307283e-01	3.260639e-01	0.152882	0.1536237	0.1558205	0.815643644482071
409	4	rs3688566	141570137	0	A	G	0.466	-2.108308e-02	0.04185941	-241.4541	3.200412e-01	3.153598e-01	0.614749	0.6138725	0.6141777	0.211302169046887
411	4	rs3719891	142505281	0	A	G	0.467	-1.484942e-02	0.04178817	-241.5178	3.191007e-01	3.144874e-01	0.7224974	0.7212147	0.7214471	0.141163711433262
413	4	rs6230717	147899754	0	C	G	0.449	3.126487e-02	0.04070043	-241.2896	3.260939e-01	3.217438e-01	0.4427969	0.4448895	0.4469337	0.353795428257648
415	4	rs13478089	154430058	0	G	A	0.427	6.374197e-02	0.03876248	-240.2399	3.326540e-01	3.292456e-01	0.1008012	0.1014222	0.1037645	0.996534297748864
417	4	rs13478068	155218171	1	A	G	0.428	5.466099e-02	0.03801968	-240.5496	3.252065e-01	3.221085e-01	0.1512276	0.1508541	0.1524645	0.820368940092582
419	4	rs6279100	156183777	0	A	G	0.394	4.889839e-02	0.03720036	-240.7152	3.164957e-01	3.143733e-01	0.1893747	0.1880914	0.1892139	0.722678042145423
421	5	rs13478094	4304152	0	G	A	0.48	-4.675155e-02	0.03995329	-240.8978	3.244615e-01	3.205699e-01	0.2425705	0.2422976	0.243752	0.615162016603105
423	5	rs3664617	4468200	0	A	G	0.48	-4.675155e-02	0.03995329	-240.8978	3.244615e-01	3.205699e-01	0.2425705	0.2422976	0.243752	0.615162016603105
425	5	rs3714258	12371156	0	G	A	0.481	-4.854637e-02	0.04166193	-240.9075	3.287096e-01	3.241828e-01	0.2445495	0.2456523	0.2479227	0.611633220789797
427	5	rs3687916	14324113	0	G	A	0.485	-7.590121e-02	0.04237608	-240.005	3.420838e-01	3.372268e-01	0.07395756	0.07579791	0.07903534	1.13101742547414
429	5	rs13478133	21614245	0	A	G	0.477	-2.382005e-02	0.04409669	-241.4397	3.270239e-01	3.215358e-01	0.5893471	0.594449	0.597116	0.229628849159909
431	5	rs6349956	24871638	0	A	G	0.479	-1.725582e-02	0.04425106	-241.5078	3.247931e-01	3.192368e-01	0.6967597	0.7010915	0.7027228	0.156916976504646
433	5	rs13478154	27114401	0	A	G	0.473	-3.153013e-02	0.04512136	-241.3448	3.303190e-01	3.246694e-01	0.4850547	0.4914897	0.4956046	0.314209282905729
435	5	rs3696671	27709523	0	A	G	0.47	-9.419626e-03	0.04481246	-241.5602	3.223786e-01	3.169102e-01	0.8336078	0.8367885	0.8374019	0.0790382303675947
437	5	rs3680434	28763026	0	A	C	0.488	6.877153e-03	0.04768525	-241.572	3.225533e-01	3.168679e-01	0.8853929	0.8906365	0.8914364	0.0528639649674993
439	5	rs13469943	31077915	0	A	G	0.499	2.706015e-02	0.0489314	-241.4262	3.145122e-01	3.084222e-01	0.5805284	0.5774568	0.580279	0.236176529307687
441	5	rs3700706	32664422	0	A	C	0.492	5.140319e-02	0.04907945	-241.0295	3.146403e-01	3.084587e-01	0.2955135	0.2934135	0.2951558	0.529422674371274
443	5	rs13459085	34908776	0	A	C	0.491	7.851437e-02	0.04912647	-240.3019	3.206359e-01	3.144038e-01	0.1107127	0.1096616	0.1108943	0.955802557770233
445	5	rs3673363	35518973	0	C	G	0.491	7.851437e-02	0.04912647	-240.3019	3.206359e-01	3.144038e-01	0.1107127	0.1096616	0.1108943	0.955802557770233
447	5	rs6341620	37101560	0	G	A	0.492	5.205223e-02	0.04980533	-241.0336	3.092450e-01	3.034731e-01	0.296543	0.2952115	0.2987748	0.527912323180988
449	5	rs6215373	44303618	0	A	G	0.495	-1.027366e-01	0.0518588	-239.623	3.038396e-01	2.976604e-01	0.04820257	0.0478052	0.04971961	1.31692980601294
451	5	rs13478223	45356296	0	A	C	0.495	-1.089992e-01	0.05220278	-239.4042	3.062982e-01	3.000421e-01	0.03737136	0.03691283	0.03840723	1.42746109723337
453	5	rs3659933	46079471	0	A	C	0.495	-1.089992e-01	0.05220278	-239.4042	3.062982e-01	3.000421e-01	0.03737136	0.03691283	0.03840723	1.42746109723337
455	5	CEL.5_45872918	47247757	0	C	G	0.495	-1.089992e-01	0.05220278	-239.4042	3.062982e-01	3.000421e-01	0.03737136	0.03691283	0.03840723	1.42746109723337
457	5	rs6192958	49346495	0	G	A	0.495	-1.166019e-01	0.05291567	-239.1621	3.020123e-01	2.957020e-01	0.02807278	0.0278276	0.02934231	1.55171457778674
459	5	rs3664008	53657080	0	A	G	0.48	8.526626e-02	0.05107385	-240.2267	2.855883e-01	2.800480e-01	0.09573392	0.09976128	0.1082456	1.0189341577429
461	5	mCV23125912	55224059	0	G	A	0.462	7.464737e-02	0.05225739	-240.6116	2.816985e-01	2.752000e-01	0.1538686	0.1637142	0.1811877	0.812849997699868
463	5	CEL.5_56167948	57532726	0	A	G	0.465	6.872563e-02	0.05271623	-240.7802	2.822271e-01	2.755760e-01	0.1930194	0.2055703	0.2273619	0.714399038714874
465	5	rs6354160	61506436	0	A	G	0.46	9.042964e-02	0.05233892	-240.1736	2.730830e-01	2.662831e-01	0.08472947	0.09334763	0.1081729	1.07196551018459
467	5	rs6187409	62802059	0	A	G	0.46	9.042964e-02	0.05233892	-240.1736	2.730830e-01	2.662831e-01	0.08472947	0.09334763	0.1081729	1.07196551018459
469	5	mCV23386455	64189655	0	A	G	0.46	1.042678e-01	0.05209372	-239.6783	2.701728e-01	2.633488e-01	0.04594599	0.0510639	0.06038515	1.33775238627715
471	5	rs4225248	66662116	0	A	G	0.453	9.580232e-02	0.05281052	-240.007	2.764377e-01	2.698561e-01	0.07034538	0.07597629	0.08648717	1.15276441999743
473	5	rs13478309	67147119	0	G	A	0.453	9.580232e-02	0.05281052	-240.007	2.764377e-01	2.698561e-01	0.07034538	0.07597629	0.08648717	1.15276441999743
475	5	gnf05.061.650	67348023	0	G	A	0.454	9.408124e-02	0.05224915	-240.0402	2.743091e-01	2.678377e-01	0.07244477	0.07913957	0.09105042	1.139992962051
477	5	rs6340166	72797039	0	G	A	0.472	1.185500e-01	0.05201272	-239.0784	2.720937e-01	2.653679e-01	0.02312919	0.02525767	0.02983596	1.63583957625186
479	5	rs6161105	74395262	0	A	G	0.47	1.228094e-01	0.05193596	-238.889	2.705292e-01	2.637745e-01	0.01848026	0.02031127	0.02429038	1.73329192295515
481	5	mCV22996021	76331955	0	T	A	0.467	1.219038e-01	0.05189516	-238.9	2.762461e-01	2.694469e-01	0.01926234	0.02057078	0.02385048	1.71529095566642
483	5	rs3721607	82505407	0	A	G	0.475	1.070358e-01	0.05253036	-239.5674	2.790873e-01	2.718122e-01	0.04218635	0.04474713	0.05064808	1.37482804853213
485	5	rs3667334	83042043	0	A	C	0.475	1.070358e-01	0.05253036	-239.5674	2.790873e-01	2.718122e-01	0.04218635	0.04474713	0.05064808	1.37482804853213
487	5	rs13459087	87092080	0	A	G	0.462	9.229963e-02	0.05243244	-240.0892	2.798430e-01	2.726239e-01	0.07904102	0.08406475	0.09428861	1.10214746394784
489	5	CEL.5_87173557	88395818	0	A	G	0.462	9.229963e-02	0.05243244	-240.0892	2.798430e-01	2.726239e-01	0.07904102	0.08406475	0.09428861	1.10214746394784
491	5	gnf05.084.686	89552608	0	A	G	0.458	1.011218e-01	0.05224086	-239.7707	2.786589e-01	2.715495e-01	0.05354533	0.05703581	0.06451824	1.27127840053094
493	5	rs3673049	89687694	0	G	C	0.458	1.011218e-01	0.05224086	-239.7707	2.786589e-01	2.715495e-01	0.05354533	0.05703581	0.06451824	1.27127840053094
495	5	rs13478388	90859947	0	A	G	0.457	7.444659e-02	0.05083991	-240.5592	2.817825e-01	2.749239e-01	0.1438153	0.1527653	0.1693171	0.842194908444741
497	5	rs6232866	92110917	0	A	G	0.458	7.598775e-02	0.05034887	-240.4965	2.806693e-01	2.739567e-01	0.1319576	0.1407349	0.1566975	0.879565591855362
499	5	rs13478402	96190650	0	G	A	0.46	6.551835e-02	0.04985249	-240.7639	2.829725e-01	2.762967e-01	0.1894472	0.2010108	0.2216318	0.722511809146104
501	5	CEL.5_93945748	96638827	0	G	A	0.436	4.223093e-02	0.04788644	-241.2133	2.927242e-01	2.867141e-01	0.3783127	0.3908952	0.4148681	0.422149079147804
503	5	rs3661241	97837356	0	T	A	0.422	4.664778e-02	0.04740977	-241.1187	2.924834e-01	2.870239e-01	0.3256907	0.3360589	0.3554856	0.487194642406409
505	5	rs3705458	99300806	0	G	C	0.387	8.727246e-05	0.04796859	-241.5813	3.197535e-01	3.145744e-01	0.9985492	0.9868716	0.9875696	0.000630531932886028
507	5	rs13478451	108654761	0	A	G	0.407	4.869795e-02	0.04418633	-240.9797	3.015351e-01	2.966323e-01	0.2710174	0.2726244	0.2796717	0.567002825430393
509	5	gnf05.106.197	112073661	0	A	G	0.405	5.632406e-02	0.04419694	-240.7765	3.001793e-01	2.953051e-01	0.2031969	0.2045218	0.2105832	0.692082921994238
511	5	rs13478473	114210988	0	A	G	0.407	5.723084e-02	0.04390187	-240.742	2.980894e-01	2.932084e-01	0.1930473	0.1950811	0.2019776	0.714336268131106
513	5	rs13478483	117955607	0	G	A	0.409	6.577868e-02	0.0426193	-240.3969	3.007220e-01	2.960314e-01	0.1234507	0.1237545	0.1275764	0.908506443153876
515	5	CEL.5_117374791	119888129	0	C	A	0.415	7.767789e-02	0.0414154	-239.8282	3.024219e-01	2.979676e-01	0.06137343	0.06112692	0.06326263	1.21201960445851
517	5	rs3671202	124809848	0	A	G	0.494	5.544603e-02	0.03766393	-240.4988	3.060609e-01	3.024334e-01	0.1417003	0.1411598	0.1436758	0.848629230287426
519	5	rs13478518	127784605	0	A	G	0.498	4.816152e-02	0.03741419	-240.7529	3.074347e-01	3.039806e-01	0.1986814	0.1980015	0.2005925	0.701842788428513
521	5	rs13478546	136533611	0	A	G	0.467	4.822157e-02	0.03712388	-240.7511	3.345495e-01	3.313498e-01	0.1946444	0.1975129	0.2016944	0.710758086598189
523	5	rs4225536	138457140	0	G	A	0.468	4.724072e-02	0.03688298	-240.7722	3.330547e-01	3.298876e-01	0.2009275	0.203298	0.2070352	0.696960619344746
525	5	rs3656197	141782216	0	A	G	0.407	2.292805e-02	0.03546766	-241.374	3.229356e-01	3.205365e-01	0.5183246	0.5195334	0.5212542	0.285398178791716
527	5	rs3718776	149590652	0	A	G	0.462	2.279318e-02	0.03355589	-241.3506	3.196960e-01	3.182875e-01	0.4973293	0.4968718	0.4977476	0.303355953690613
529	6	rs3661828	3466870	0	A	G	0.474	-1.134383e-02	0.04002525	-241.542	3.214583e-01	3.171877e-01	0.7769903	0.7789354	0.7795724	0.109584402927232
531	6	rs13478602	3847192	0	A	C	0.474	-1.134383e-02	0.04002525	-241.542	3.214583e-01	3.171877e-01	0.7769903	0.7789354	0.7795724	0.109584402927232
533	6	rs6172481	4658029	0	C	A	0.479	-8.200429e-03	0.04052225	-241.5614	3.208755e-01	3.163973e-01	0.839722	0.8414316	0.8417915	0.0758644685202117
535	6	rs3699833	6435777	0	G	A	0.479	-3.211179e-03	0.04084897	-241.5784	3.197323e-01	3.153405e-01	0.9373777	0.9379076	0.9379575	0.0280853824588049
537	6	rs3678711	14289843	0	G	A	0.465	-2.323412e-02	0.04508591	-241.4484	3.212631e-01	3.158698e-01	0.6065806	0.6060271	0.60637	0.217111483652258
539	6	rs13478641	16061004	0	A	G	0.46	-2.144900e-02	0.04456012	-241.4651	3.205328e-01	3.152682e-01	0.6305068	0.6295912	0.6298762	0.200310225210564
541	6	rs3655269	17972617	0	A	G	0.456	-3.394126e-02	0.04486077	-241.2963	3.240643e-01	3.187487e-01	0.4496989	0.4501672	0.4511731	0.347078174750302
543	6	rs13478656	21943927	0	A	G	0.463	-2.876876e-02	0.04766477	-241.4002	3.235202e-01	3.179076e-01	0.5464436	0.5471386	0.5479031	0.262454656171359
545	6	rs3671709	25814202	0	A	G	0.466	-5.506597e-04	0.0495575	-241.5814	3.211645e-01	3.151584e-01	0.9911395	0.990888	0.9908932	0.00386521552833823
547	6	rs13478677	27951180	0	G	A	0.476	-2.349399e-02	0.05004007	-241.4712	3.221422e-01	3.159848e-01	0.6389418	0.6386796	0.6389997	0.194538699102915
549	6	gnf06.026.418	29410952	0	A	G	0.475	-3.203043e-02	0.0503924	-241.3804	3.241891e-01	3.179494e-01	0.5253537	0.5260628	0.5268443	0.279548204714297
551	6	rs13478697	32850650	0	G	A	0.47	-4.385744e-02	0.0505995	-241.2078	3.259987e-01	3.197898e-01	0.3865468	0.3873538	0.3886343	0.412797917654297
553	6	rs13478705	34507506	0	A	G	0.468	-2.390217e-02	0.05044811	-241.4688	3.216783e-01	3.154420e-01	0.635879	0.6351238	0.6354069	0.196625517420406
555	6	rs13478719	38545339	0	A	G	0.47	-4.144326e-02	0.05042538	-241.2458	3.259285e-01	3.197984e-01	0.4115933	0.4126155	0.4139038	0.385531703386552
557	6	gnf06.037.785	40799296	0	A	G	0.474	-3.210332e-02	0.05055835	-241.3817	3.252344e-01	3.189903e-01	0.5257736	0.5273897	0.5284843	0.279201224357776
559	6	rs13478727	43826812	0	C	A	0.475	7.137557e-04	0.05107258	-241.5813	3.213290e-01	3.151377e-01	0.988856	0.9881021	0.9881104	0.00486694698591723
561	6	rs13478745	49042801	1	A	G	0.482	4.767332e-02	0.05180943	-241.1598	3.259569e-01	3.194614e-01	0.3579886	0.3584862	0.3596714	0.446130803065409
563	6	rs13478753	51197310	0	G	A	0.475	1.509277e-02	0.05185688	-241.5382	3.197651e-01	3.136160e-01	0.7711525	0.7686122	0.7690385	0.112859729135322
565	6	rs13478761	53751688	0	A	G	0.48	1.690836e-02	0.05235448	-241.5283	3.197871e-01	3.135884e-01	0.7468793	0.7444371	0.744863	0.126749577005715
567	6	CEL.6_57082524	57110044	0	A	G	0.488	1.329383e-02	0.05186809	-241.5478	3.203253e-01	3.139351e-01	0.7978381	0.7954153	0.7957437	0.0980852282108494
569	6	rs13478780	59523352	0	C	G	0.483	3.335452e-02	0.05190156	-241.3739	3.212235e-01	3.148709e-01	0.5207853	0.5194529	0.5198893	0.283341282924857
571	6	rs13478783	60591378	0	G	A	0.482	4.496543e-02	0.05188192	-241.2058	3.235188e-01	3.171174e-01	0.3865844	0.3860513	0.3868296	0.412755675218518
573	6	rs6378343	63823083	0	C	A	0.485	1.779981e-02	0.05069357	-241.5188	3.198979e-01	3.137442e-01	0.7256617	0.7234725	0.7238502	0.139265798122264
575	6	rs13478801	65107801	0	G	A	0.486	1.061472e-02	0.05060394	-241.5589	3.202735e-01	3.142146e-01	0.8339513	0.831772	0.8320214	0.0788593099843307
577	6	mhcCD8b4	71328252	0	G	A	0.482	2.274082e-02	0.05038758	-241.4786	3.200059e-01	3.140549e-01	0.6519822	0.6502287	0.6505763	0.185764260935722
579	6	rs3672029	75395671	0	A	C	0.481	1.665705e-02	0.05005708	-241.5252	3.197243e-01	3.138500e-01	0.7394727	0.7374012	0.7377494	0.13107785474107
581	6	rs3699367	76439562	0	C	A	0.483	2.374234e-02	0.04978026	-241.4665	3.193531e-01	3.136583e-01	0.6336391	0.6317021	0.6321335	0.198158031560118
583	6	CEL.6_86289708	85961013	0	A	T	0.489	2.934930e-02	0.04970969	-241.4064	3.197415e-01	3.151106e-01	0.5552155	0.5540746	0.5544561	0.255538418146671
585	6	rs13478882	89665032	0	G	A	0.484	7.825481e-03	0.05006906	-241.5689	3.188798e-01	3.143303e-01	0.875873	0.8740098	0.8742375	0.0575588611809204
587	6	rs6285738	93535974	0	A	G	0.484	3.725940e-02	0.05057985	-241.3081	3.153562e-01	3.108479e-01	0.4617299	0.4597132	0.460931	0.335612001159157
589	6	rs4138572	98413525	0	G	A	0.477	2.561206e-03	0.05168026	-241.58	3.195087e-01	3.147650e-01	0.9604965	0.9579672	0.9580976	0.0175042133462294
591	6	rs3718735	101122513	0	G	A	0.474	3.277814e-02	0.05150842	-241.3773	3.171940e-01	3.123656e-01	0.524869	0.5228243	0.5236077	0.279949076929922
593	6	rs6208251	104888938	0	A	G	0.467	3.512924e-02	0.05230369	-241.3542	3.189603e-01	3.133134e-01	0.5021646	0.5002243	0.5008311	0.299153906052688
595	6	rs13478952	106305503	0	A	G	0.467	3.512924e-02	0.05230369	-241.3542	3.189603e-01	3.133134e-01	0.5021646	0.5002243	0.5008311	0.299153906052688
597	6	rs3670475	109952189	0	C	A	0.462	1.957012e-02	0.05272218	-241.5114	3.193561e-01	3.133088e-01	0.7106718	0.7082145	0.7087214	0.148330917352526
599	6	rs13478971	111299793	0	C	G	0.458	1.698553e-02	0.052712	-241.5282	3.188099e-01	3.127570e-01	0.7474291	0.7443304	0.7450996	0.126429997570941
601	6	rs6401637	116090323	0	G	A	0.459	2.907070e-02	0.05232285	-241.4251	3.177594e-01	3.117169e-01	0.5787644	0.5760706	0.5770694	0.237498190336428
603	6	mCV23042866	116756728	0	C	A	0.46	3.505707e-02	0.05234486	-241.3549	3.177044e-01	3.116872e-01	0.5033786	0.5009166	0.5018891	0.298105251440545
605	6	rs3695724	120007150	0	T	A	0.458	4.973145e-02	0.05308971	-241.1396	3.173280e-01	3.110901e-01	0.3494031	0.3471995	0.3483618	0.456673246156404
607	6	rs13479006	121299359	0	G	A	0.458	3.816697e-02	0.0524749	-241.3145	3.174479e-01	3.113800e-01	0.4674052	0.4649584	0.4660189	0.330306460281953
609	6	gnf06.122.747	124056494	0	A	G	0.46	-1.001870e-02	0.05186221	-241.5636	3.233871e-01	3.165357e-01	0.8469076	0.8502359	0.8506719	0.0721639698335567
611	6	rs13479014	125048587	0	G	A	0.459	-1.513023e-02	0.05206071	-241.5407	3.245224e-01	3.175299e-01	0.7714735	0.7753705	0.7761779	0.112678987295494
613	6	rs6389420	127044118	0	G	A	0.451	-5.751321e-03	0.05188775	-241.5755	3.225829e-01	3.155638e-01	0.9117924	0.913397	0.9134991	0.0401040320636663
615	6	rs3681620	128004531	1	G	A	0.458	-2.979662e-03	0.05221083	-241.5799	3.226246e-01	3.152607e-01	0.9545154	0.9552908	0.9553223	0.0202170603755335
617	6	CEL.6_130920075	130238158	0	C	A	0.46	2.138846e-03	0.05250759	-241.5806	3.226555e-01	3.151134e-01	0.9675264	0.966806	0.9668269	0.0143371759546342
619	6	rs3722480	131308308	0	A	G	0.46	2.138846e-03	0.05250759	-241.5806	3.226555e-01	3.151134e-01	0.9675264	0.966806	0.9668269	0.0143371759546342
621	6	rs6339546	133967733	0	G	A	0.46	-2.009709e-04	0.0522434	-241.5814	3.227245e-01	3.151686e-01	0.9969324	0.998214	0.9982155	0.00133428933359834
623	6	rs13479053	134251233	0	G	A	0.459	-2.072542e-03	0.05207455	-241.5807	3.227960e-01	3.152574e-01	0.968271	0.9694939	0.9695195	0.0140030751988698
625	6	rs3023102	135382937	0	A	G	0.456	1.400770e-04	0.05150855	-241.5814	3.224615e-01	3.151532e-01	0.9978314	0.9966188	0.9966215	0.000942833697933811
627	6	rs13479063	136390263	0	A	C	0.459	-6.476533e-04	0.05116813	-241.5814	3.222474e-01	3.151860e-01	0.9899069	0.9908723	0.9908791	0.00440564855148399
629	6	rs3672808	139857209	0	A	G	0.449	6.933519e-04	0.04718115	-241.5813	3.206779e-01	3.151116e-01	0.9882817	0.9870071	0.9870202	0.00511924638617817
631	6	rs3658783	144315226	0	G	A	0.458	2.058771e-02	0.04153327	-241.4579	3.183162e-01	3.147023e-01	0.6203586	0.6191711	0.619481	0.207357192791836
633	6	rs3711088	148311946	0	G	C	0.463	1.129368e-02	0.0380236	-241.537	3.171840e-01	3.143818e-01	0.7665929	0.765522	0.7657435	0.115435207394608
635	6	gnf06.149.306	149265814	0	C	A	0.464	1.210896e-02	0.03801552	-241.5303	3.168741e-01	3.140998e-01	0.7502363	0.7490489	0.7493339	0.124801926444565
637	7	rs3700068	4235946	0	G	A	0.454	2.685233e-02	0.03942894	-241.348	3.169038e-01	3.127690e-01	0.4962093	0.494403	0.4951145	0.304335100400705
639	7	rs3714915	4366830	0	C	A	0.454	2.685233e-02	0.03942894	-241.348	3.169038e-01	3.127690e-01	0.4962093	0.494403	0.4951145	0.304335100400705
641	7	rs6384973	5085202	0	G	C	0.454	3.572809e-02	0.03966859	-241.1739	3.180471e-01	3.136934e-01	0.3682582	0.3666205	0.3673906	0.433847573948733
643	7	rs3658362	13076810	0	C	A	0.475	2.838542e-02	0.04162688	-241.347	3.175362e-01	3.122663e-01	0.4956594	0.4935196	0.4943422	0.304816653170879
645	7	rs13479139	16561932	0	G	A	0.477	1.658680e-02	0.04200647	-241.502	3.172687e-01	3.117973e-01	0.6931349	0.6901926	0.6913534	0.159182233463063
647	7	rs6361142	17649315	0	G	A	0.481	1.389121e-02	0.04188114	-241.5253	3.185753e-01	3.130706e-01	0.7402871	0.7376966	0.738314	0.130599818424943
649	7	gnf07.013.809	19403006	0	G	A	0.481	1.389121e-02	0.04188114	-241.5253	3.185753e-01	3.130706e-01	0.7402871	0.7376966	0.738314	0.130599818424943
651	7	rs13479153	24937916	0	A	G	0.486	-2.032411e-02	0.04211094	-241.4634	3.160595e-01	3.110516e-01	0.6295961	0.6270404	0.6284319	0.200937970855036
653	7	CEL.7_17114061	28155257	0	A	G	0.481	-5.011297e-02	0.04148087	-240.8489	3.133981e-01	3.091430e-01	0.2276568	0.2261263	0.2276756	0.642719372993081
655	7	rs4226499	28832210	0	G	A	0.483	-4.576803e-02	0.04160816	-240.9739	3.130883e-01	3.088279e-01	0.2719421	0.2703368	0.2719808	0.565523553051205
657	7	rs3719256	44538647	0	A	G	0.463	-5.072135e-02	0.04559485	-240.9624	3.229685e-01	3.182135e-01	0.2665568	0.2658508	0.2669495	0.574210233923832
659	7	rs8255275	46167009	0	G	A	0.464	-5.362739e-02	0.04665034	-240.9189	3.209151e-01	3.156860e-01	0.250948	0.2496956	0.2506773	0.600416261198999
661	7	rs8260975	46427408	0	A	C	0.462	-4.978707e-02	0.04679852	-241.0139	3.208100e-01	3.155360e-01	0.2879744	0.2866843	0.2875783	0.540646117910549
663	7	CEL.7_36725559	49282547	0	C	G	0.458	-4.327127e-02	0.04701076	-241.1567	3.217064e-01	3.159703e-01	0.3578384	0.3567192	0.3574699	0.446313056688531
665	7	rs13479251	52404953	0	G	A	0.449	-3.563445e-02	0.04940143	-241.3188	3.181493e-01	3.118008e-01	0.4710922	0.4686352	0.4695841	0.326894086432542
667	7	rs3718641	53706896	0	A	G	0.448	-3.630310e-02	0.04948184	-241.3096	3.171885e-01	3.108612e-01	0.4635427	0.460932	0.4621544	0.333910253924601
669	7	rs3663313	56132740	0	G	C	0.444	-5.312708e-02	0.05044237	-241.0232	3.170216e-01	3.104641e-01	0.2928154	0.2906773	0.291991	0.533406086223126
671	7	rs13479277	58709343	0	C	G	0.466	-5.088418e-02	0.04992814	-241.0593	3.195017e-01	3.128851e-01	0.3086914	0.3068129	0.3077648	0.510475469593287
673	7	mCV23423763	60967058	0	A	C	0.464	-6.108266e-02	0.05064056	-240.8515	3.213315e-01	3.144952e-01	0.2283869	0.2269529	0.227989	0.641328810324939
675	7	rs3679779	64400284	0	A	G	0.465	-4.143266e-02	0.05055932	-241.2429	3.188499e-01	3.120153e-01	0.4129518	0.410612	0.4115412	0.384100636517053
677	7	rs3714908	64512834	0	G	A	0.464	-3.259513e-02	0.05055704	-241.3712	3.187276e-01	3.118762e-01	0.5194439	0.5167404	0.5176593	0.284461349427382
679	7	rs6160140	66281288	0	G	A	0.46	1.187441e-02	0.04991858	-241.5557	3.255418e-01	3.186722e-01	0.8120881	0.8205294	0.8224722	0.0903968534332397
681	7	rs3705155	68522719	0	C	A	0.468	1.812541e-02	0.0491304	-241.519	3.285156e-01	3.218980e-01	0.712361	0.7237267	0.7280244	0.14729986510496
683	7	rs13479319	69796495	0	A	C	0.465	-1.152992e-02	0.04776563	-241.5511	3.191216e-01	3.128722e-01	0.8093688	0.8055799	0.8064357	0.0918535410477364
685	7	rs13479324	70843941	0	A	G	0.467	3.274478e-02	0.04859752	-241.3674	3.343801e-01	3.278143e-01	0.5007945	0.512989	0.5200854	0.300340449431746
687	7	rs3676254	72686265	0	G	A	0.467	3.274478e-02	0.04859752	-241.3674	3.343801e-01	3.278143e-01	0.5007945	0.512989	0.5200854	0.300340449431746
689	7	rs13479338	74058985	0	G	A	0.464	1.632872e-02	0.04716505	-241.5245	3.256313e-01	3.197442e-01	0.7293547	0.7358409	0.7380621	0.137061214083625
691	7	rs13479347	76287673	0	C	A	0.486	-4.274296e-03	0.04475315	-241.5766	3.200483e-01	3.147217e-01	0.9239545	0.9221222	0.9222374	0.0343494150195768
693	7	rs13479375	84269003	0	A	G	0.491	-2.130024e-02	0.0445409	-241.4663	3.195055e-01	3.145349e-01	0.6327323	0.6313833	0.6316916	0.198779994916996
695	7	rs4226783	92932955	0	G	C	0.493	2.258182e-03	0.04408672	-241.5802	3.203593e-01	3.153315e-01	0.9591723	0.9602769	0.9603197	0.0181033717470455
697	7	rs13479414	95502908	0	G	A	0.499	6.467204e-03	0.04469196	-241.5711	3.205915e-01	3.154812e-01	0.8850089	0.8855026	0.8855943	0.0530523618429048
699	7	rs3699086	96102709	0	C	A	0.495	1.574835e-02	0.04454283	-241.5191	3.212022e-01	3.161197e-01	0.7238411	0.7240918	0.7243652	0.140356761105623
701	7	rs3713052	101769676	0	C	A	0.437	2.891310e-02	0.04477129	-241.3717	3.193553e-01	3.142883e-01	0.5187476	0.5172107	0.5176807	0.285043899550536
703	7	rs3673653	107076436	0	G	A	0.454	3.563532e-02	0.04428534	-241.2568	3.215279e-01	3.158760e-01	0.4214407	0.4204051	0.4210254	0.375263525367976
705	7	rs6386601	107602853	0	A	C	0.454	3.563532e-02	0.04428534	-241.2568	3.215279e-01	3.158760e-01	0.4214407	0.4204051	0.4210254	0.375263525367976
707	7	rs13479461	111948552	0	A	C	0.454	7.854611e-03	0.04429313	-241.5654	3.201518e-01	3.146759e-01	0.8593286	0.8579497	0.8580808	0.0658407338662144
709	7	rs6194926	114366061	0	A	G	0.449	1.046060e-02	0.04443187	-241.5532	3.197402e-01	3.142816e-01	0.8139842	0.8121942	0.8124233	0.0893840249872242
711	7	rs13479477	117238480	0	A	C	0.449	-4.759440e-04	0.04330129	-241.5814	3.201489e-01	3.152005e-01	0.9912352	0.9926248	0.9926343	0.00382328401866911
713	7	rs3709679	120128031	0	A	C	0.471	1.891444e-02	0.04077802	-241.4738	3.206133e-01	3.161836e-01	0.642992	0.6427419	0.6430823	0.191794430462199
715	7	CEL.7_115892950	128414875	0	A	G	0.497	-7.597858e-03	0.03857275	-241.5622	3.191564e-01	3.160705e-01	0.843938	0.8446319	0.8448716	0.073689457695345
717	7	rs13479522	129035693	0	A	G	0.5	3.315185e-03	0.03867175	-241.5778	3.186172e-01	3.155036e-01	0.9317229	0.9324545	0.9325417	0.030713230236714
719	7	rs3716088	132998156	0	C	A	0.442	-4.058250e-02	0.03541138	-240.9257	3.235874e-01	3.217535e-01	0.2524043	0.2521255	0.2537935	0.597903250654667
721	7	rs3663988	139319168	0	A	G	0.436	7.221429e-03	0.0331782	-241.5576	3.163481e-01	3.151173e-01	0.8277979	0.8273011	0.8274069	0.0820756796742886
723	8	rs13479619	15279371	0	G	A	0.366	5.507209e-02	0.04358336	-240.8072	2.912399e-01	2.867721e-01	0.2070399	0.2133573	0.2255557	0.683945950775008
725	8	rs3657963	16536622	0	C	A	0.363	4.998861e-02	0.04431902	-240.9646	2.934378e-01	2.886295e-01	0.2599641	0.2666858	0.2802794	0.585086622215297
727	8	gnf08.014.711	17579118	1	G	A	0.363	5.510213e-02	0.04510805	-240.8593	2.912407e-01	2.862965e-01	0.2225272	0.2294377	0.2430679	0.652616896647431
729	8	mCV24845756	20923450	0	A	C	0.368	5.613349e-02	0.04552302	-240.8445	2.914066e-01	2.860432e-01	0.2182032	0.224736	0.238367	0.661138884672738
731	8	rs4140004	22532754	0	G	A	0.379	6.913195e-02	0.0464405	-240.5052	2.879117e-01	2.821985e-01	0.1373039	0.142351	0.1532663	0.862317126824247
733	8	rs3661760	23447294	0	C	A	0.38	7.306992e-02	0.04657302	-240.3842	2.873054e-01	2.815562e-01	0.1173809	0.1217647	0.1315163	0.930402564923525
735	8	rs13479656	25532421	0	A	G	0.386	8.900005e-02	0.0468466	-239.8039	2.902807e-01	2.845401e-01	0.05810897	0.05936109	0.0637851	1.23575682250101
737	8	CEL.8_25963079	27175290	0	T	A	0.392	9.801286e-02	0.04673929	-239.406	2.926878e-01	2.869638e-01	0.03656142	0.036989	0.03970767	1.43697694515406
739	8	rs13479673	29234307	0	G	A	0.4	8.027704e-02	0.04807403	-240.2199	2.876615e-01	2.818584e-01	0.09565605	0.09891234	0.1069146	1.01928755675511
741	8	rs4227096	31261495	0	A	C	0.4	8.114475e-02	0.04862254	-240.2225	2.873184e-01	2.814969e-01	0.09585264	0.09923349	0.1074249	1.0183959211621
743	8	rs3706948	31865138	0	G	A	0.4	9.608525e-02	0.04854892	-239.6675	2.842434e-01	2.785912e-01	0.04842148	0.05040484	0.05562473	1.31496194050333
745	8	CEL.8_33812776	34853346	0	A	G	0.414	1.405879e-01	0.0470843	-237.1704	2.927875e-01	2.873717e-01	0.002985114	0.002975978	0.003421706	2.52503907873041
747	8	rs3665028	36194351	0	A	G	0.412	1.365063e-01	0.04734539	-237.4678	2.925331e-01	2.871040e-01	0.004129084	0.004126489	0.004692515	2.38414628196778
749	8	rs3667738	38492075	0	T	A	0.43	1.025345e-01	0.04745279	-239.2702	2.931477e-01	2.877921e-01	0.03125097	0.03155612	0.0338984	1.5051364980284
751	8	rs13479716	39709256	0	T	A	0.43	1.025345e-01	0.04745279	-239.2702	2.931477e-01	2.877921e-01	0.03125097	0.03155612	0.0338984	1.5051364980284
753	8	rs3703811	40656172	0	G	A	0.43	1.025345e-01	0.04745279	-239.2702	2.931477e-01	2.877921e-01	0.03125097	0.03155612	0.0338984	1.5051364980284
755	8	rs3707439	58950210	0	G	A	0.368	4.973221e-02	0.05263469	-241.1322	3.130168e-01	3.072415e-01	0.3452498	0.3431886	0.3454611	0.461866564332015
757	8	rs3672639	61221786	0	G	A	0.367	4.977397e-02	0.05277241	-241.1336	3.142285e-01	3.083679e-01	0.3461045	0.3439323	0.3458034	0.46079275403594
759	8	rs13479793	61982261	0	A	G	0.37	4.188472e-02	0.05341729	-241.2715	3.179191e-01	3.117176e-01	0.4333999	0.4310826	0.4320589	0.3631111932226
761	8	rs6372901	64125194	2	A	G	0.364	1.797369e-02	0.05438621	-241.5254	3.190382e-01	3.125778e-01	0.7411923	0.7378226	0.738668	0.130069101070464
763	8	rs13479807	65617851	0	A	G	0.363	1.715583e-02	0.05467522	-241.5308	3.193494e-01	3.127280e-01	0.7538388	0.7503928	0.751186	0.122721513221993
765	8	rs13479811	67053305	0	A	G	0.362	9.092432e-03	0.05495839	-241.5668	3.201306e-01	3.134911e-01	0.8686718	0.8643669	0.8650185	0.0611442769136031
767	8	rs3656875	68196791	0	A	G	0.362	-7.000313e-03	0.05448322	-241.5741	3.231852e-01	3.166498e-01	0.8978232	0.9037074	0.9043995	0.0468091764997474
769	8	rs3699406	69962170	0	G	A	0.361	-1.096742e-02	0.0543672	-241.5627	3.242056e-01	3.176902e-01	0.8402219	0.8466856	0.8479111	0.0756060029632232
771	8	rs3667475	71464208	0	G	A	0.372	-2.467498e-02	0.05308365	-241.4793	3.289049e-01	3.224913e-01	0.6422812	0.6513719	0.6553284	0.192274789889608
773	8	rs13479830	72979249	0	G	A	0.374	-2.107982e-02	0.05284456	-241.5061	3.271430e-01	3.209149e-01	0.6901583	0.6978861	0.7008402	0.161051284724332
775	8	rs4227253	75127056	0	A	G	0.392	-3.033384e-02	0.05153584	-241.4114	3.261312e-01	3.205355e-01	0.556433	0.5597478	0.5615864	0.254587121503655
777	8	rs3698093	78025334	0	A	G	0.446	-1.964512e-02	0.04931723	-241.5041	3.245342e-01	3.186656e-01	0.6905709	0.6940889	0.6953202	0.160791726356816
779	8	rs4227276	80985464	0	A	G	0.422	-6.678029e-03	0.04807192	-241.5717	3.209450e-01	3.150630e-01	0.8895788	0.8889591	0.8890266	0.050815575529019
781	8	rs13479863	82939762	0	C	A	0.424	-6.329500e-03	0.04761873	-241.5724	3.207315e-01	3.148762e-01	0.894317	0.8931481	0.8932321	0.0485085137003285
783	8	rs13479871	85066319	0	G	A	0.424	-6.329500e-03	0.04761873	-241.5724	3.207315e-01	3.148762e-01	0.894317	0.8931481	0.8932321	0.0485085137003285
785	8	rs6257357	85547561	0	A	G	0.424	-6.329500e-03	0.04761873	-241.5724	3.207315e-01	3.148762e-01	0.894317	0.8931481	0.8932321	0.0485085137003285
787	8	rs13479882	87103241	0	G	A	0.423	1.426417e-03	0.04748063	-241.581	3.210732e-01	3.152501e-01	0.9760471	0.9772585	0.9772808	0.0105292245704534
789	8	rs4137596	94689597	0	A	G	0.419	9.543337e-03	0.04714273	-241.5613	3.220520e-01	3.160119e-01	0.83967	0.8411279	0.8413481	0.0758913631500136
791	8	rs6287320	97392824	0	A	G	0.421	4.274716e-03	0.04700936	-241.5774	3.216175e-01	3.153351e-01	0.9275869	0.9282527	0.9283055	0.0326453933866661
793	8	rs3706149	101419945	0	C	A	0.423	-4.259508e-03	0.04706472	-241.5773	3.215345e-01	3.151409e-01	0.9279284	0.9275968	0.9276386	0.0324855331394943
795	8	rs3669235	102050268	1	A	G	0.421	1.172882e-02	0.04750185	-241.5512	3.222376e-01	3.158434e-01	0.8050904	0.8058398	0.8060251	0.0941553519092691
797	8	rs13479956	102332497	0	G	A	0.42	1.069388e-02	0.04748929	-241.5563	3.222822e-01	3.158033e-01	0.8219395	0.8227955	0.8229672	0.0851601481328554
799	8	rs3705275	103336314	0	A	G	0.419	7.050719e-03	0.04730652	-241.5704	3.216010e-01	3.154190e-01	0.8815876	0.8820269	0.8821116	0.0547345270329533
801	8	gnf08.108.032	106806405	0	A	G	0.427	1.466953e-02	0.04503781	-241.529	3.223261e-01	3.167470e-01	0.7447938	0.746179	0.7466059	0.127963947275096
803	8	rs3662808	109412322	0	A	G	0.43	-2.247268e-02	0.04212326	-241.438	3.181197e-01	3.136799e-01	0.5939575	0.5922738	0.5927314	0.226244629388872
805	8	rs6237645	110017519	3	A	G	0.43	-3.628176e-02	0.0422321	-241.2118	3.212252e-01	3.169586e-01	0.3907499	0.3899291	0.3906858	0.408101124452611
807	8	rs13479995	113712788	0	C	A	0.41	2.156792e-02	0.04015706	-241.4363	3.176708e-01	3.139867e-01	0.5914769	0.59001	0.590422	0.228062211980146
809	8	gnf08.118.027	116807905	0	G	A	0.407	8.529708e-03	0.04025859	-241.5586	3.179536e-01	3.140786e-01	0.832304	0.8306644	0.8309587	0.0797180181704239
811	8	rs13480014	118583194	0	A	G	0.423	-1.477170e-03	0.03925872	-241.5808	3.192710e-01	3.152722e-01	0.9700025	0.97077	0.9707981	0.0132271464195226
813	8	rs3708073	121760233	0	T	A	0.426	5.881568e-03	0.03875773	-241.5699	3.196507e-01	3.153494e-01	0.8794518	0.8794878	0.8795668	0.0557879578752558
815	8	rs6377872	122350961	0	A	T	0.423	9.057633e-03	0.03891604	-241.5544	3.198891e-01	3.155918e-01	0.816065	0.8161237	0.8162643	0.0882752480879758
817	8	rs6400423	126582425	0	G	A	0.44	5.398281e-03	0.03733948	-241.571	3.189896e-01	3.153171e-01	0.8851141	0.8850701	0.8851432	0.0530007408204673
819	8	rs3697596	127830309	0	G	A	0.437	-1.992674e-03	0.03724686	-241.58	3.186596e-01	3.152199e-01	0.9573585	0.9574998	0.9575261	0.0189254024354705
821	9	mCV25073238	10573030	0	G	A	0.359	-2.475440e-02	0.03755181	-241.364	3.194421e-01	3.178746e-01	0.5101072	0.509589	0.5103532	0.292338546497823
823	9	rs13480071	12359772	0	A	G	0.354	-3.475846e-02	0.03753998	-241.1531	3.218805e-01	3.202347e-01	0.3550018	0.3546818	0.3560543	0.449769444893961
825	9	rs13480122	31156626	0	G	A	0.431	1.767416e-02	0.04250011	-241.4945	3.175619e-01	3.146400e-01	0.6777136	0.6766317	0.6768861	0.168953799079334
827	9	rs3655898	33679585	0	G	A	0.497	2.598991e-02	0.04554431	-241.4174	3.186955e-01	3.137072e-01	0.5685269	0.5667687	0.5672452	0.24524898173231
829	9	rs3711756	34458844	0	G	A	0.498	2.737125e-02	0.04563551	-241.4002	3.185428e-01	3.134621e-01	0.5489612	0.5471106	0.5476461	0.260458349942214
831	9	UT_9_35.918713	35212457	1	G	A	0.492	2.900522e-02	0.0469809	-241.3894	3.190695e-01	3.136519e-01	0.5373006	0.5354684	0.5359862	0.269782674457281
833	9	rs13480141	36947063	0	G	A	0.493	5.781942e-02	0.04780755	-240.852	3.263951e-01	3.205872e-01	0.2271494	0.2271038	0.2285511	0.643688406007767
835	9	rs13480150	39724362	0	A	G	0.492	6.106566e-02	0.04787818	-240.7692	3.256975e-01	3.199253e-01	0.2028256	0.2024797	0.203846	0.692877230615468
837	9	rs3714664	40707064	1	A	G	0.49	6.410644e-02	0.04848106	-240.7104	3.278021e-01	3.220288e-01	0.1867541	0.1868801	0.1885303	0.72872985490571
839	9	rs4135590	42988103	0	G	A	0.466	3.184606e-02	0.04996268	-241.3767	3.197232e-01	3.136031e-01	0.524197	0.5222519	0.5227918	0.280505468866667
841	9	rs13462199	44636817	1	G	A	0.46	3.423543e-02	0.05100395	-241.3544	3.197682e-01	3.135251e-01	0.5024248	0.5004473	0.5010246	0.298928931696562
843	9	rs13480173	46528572	0	G	A	0.456	3.469746e-02	0.05164114	-241.3535	3.182361e-01	3.119885e-01	0.502002	0.4995261	0.5004208	0.299294552601527
845	9	rs6395817	47415487	0	G	A	0.455	3.635472e-02	0.05224443	-241.3371	3.186827e-01	3.124312e-01	0.4868841	0.4845628	0.4853548	0.312574407822174
847	9	gnf09.042.496	48209327	0	G	A	0.451	2.516666e-02	0.05299736	-241.4671	3.190527e-01	3.127135e-01	0.6351174	0.6324704	0.633155	0.197145988944959
849	9	rs13480186	50181089	0	A	G	0.449	4.274491e-02	0.05272707	-241.2517	3.216425e-01	3.154631e-01	0.4179854	0.4167676	0.4173817	0.378838887627293
851	9	rs3723670	52514797	0	C	A	0.447	1.548385e-02	0.0516539	-241.5364	3.211405e-01	3.153638e-01	0.7645004	0.7641	0.7642576	0.116622283021122
853	9	rs3666398	56586960	0	A	G	0.456	1.079125e-02	0.05127942	-241.5594	3.212419e-01	3.155010e-01	0.8334213	0.8336024	0.8337224	0.0791354043415978
855	9	rs13480217	57818920	1	A	G	0.456	2.056672e-02	0.0512976	-241.502	3.229938e-01	3.173053e-01	0.6886662	0.6901716	0.6907665	0.161991231830582
857	9	rs6224703	59987366	0	G	A	0.457	2.241001e-02	0.05124771	-241.4868	3.230299e-01	3.174632e-01	0.6621165	0.6634718	0.664109	0.179065589328071
859	9	rs3714012	61156533	1	A	G	0.459	1.379561e-02	0.05149587	-241.5459	3.215505e-01	3.161464e-01	0.7889035	0.7897885	0.7900455	0.102976117171586
861	9	rs3655717	65465164	0	G	A	0.468	-6.326670e-02	0.05180143	-240.834	3.212629e-01	3.161365e-01	0.2226132	0.2214557	0.2225109	0.65244908745326
863	9	rs6174757	68138488	0	A	C	0.463	-6.420545e-02	0.05084595	-240.7828	3.217219e-01	3.167046e-01	0.2073482	0.2062888	0.2073947	0.683299730415519
865	9	rs6355445	69962379	0	G	A	0.442	-5.861457e-02	0.05096945	-240.9174	3.128373e-01	3.080307e-01	0.2507695	0.2491421	0.2509381	0.600725285972066
867	9	rs3721056	71032447	0	A	G	0.423	-5.906946e-02	0.0515829	-240.9231	3.116373e-01	3.065204e-01	0.2527737	0.2512039	0.2533911	0.597268114484017
869	9	rs13480271	72828858	0	A	G	0.423	-5.555561e-02	0.05158323	-240.9996	3.099897e-01	3.048366e-01	0.282065	0.2807004	0.2836039	0.549650799877571
871	9	rs3724833	74888070	0	A	G	0.411	-6.299062e-02	0.05296131	-240.8781	3.023229e-01	2.965667e-01	0.2349339	0.2356087	0.2419618	0.629054311784841
873	9	rs13480285	76573593	0	A	G	0.42	-8.203797e-02	0.05208101	-240.3466	3.007567e-01	2.947911e-01	0.1159275	0.1160601	0.1201493	0.935813529682772
875	9	gnf09.074.193	80055175	0	A	G	0.426	-5.279864e-02	0.05300072	-241.0904	3.013581e-01	2.949158e-01	0.3197055	0.3216977	0.3317923	0.495249892351696
877	9	rs3676124	83120332	0	A	G	0.427	-7.836000e-02	0.05294562	-240.4974	2.969993e-01	2.904938e-01	0.1395848	0.1408988	0.147337	0.855161871365672
879	9	rs3695050	85155754	0	A	G	0.427	-1.020875e-01	0.05282663	-239.7375	2.917397e-01	2.851957e-01	0.05393783	0.05481032	0.05882591	1.26810652985167
881	9	rs3700596	86305097	0	G	A	0.427	-9.605957e-02	0.05280642	-239.956	2.890618e-01	2.825001e-01	0.06957587	0.07138819	0.07714185	1.15754135439619
883	9	rs3669564	87885544	0	C	A	0.427	-9.148031e-02	0.05212383	-240.0667	2.903797e-01	2.836068e-01	0.07994388	0.08176634	0.08784472	1.09721477749576
885	9	gnf09.087.298	90683199	0	A	G	0.426	-8.717117e-02	0.05228481	-240.2077	2.943438e-01	2.873838e-01	0.09617721	0.09741367	0.1031138	1.01692782550695
887	9	rs13480345	92227478	0	T	A	0.426	-8.717117e-02	0.05228481	-240.2077	2.943438e-01	2.873838e-01	0.09617721	0.09741367	0.1031138	1.01692782550695
889	9	rs13480351	94284389	0	A	G	0.423	-6.955806e-02	0.05153439	-240.6899	2.926996e-01	2.858292e-01	0.1777916	0.1817715	0.1928826	0.750088761700033
891	9	CEL.9_95875215	96025992	0	A	G	0.432	-3.676933e-02	0.05047064	-241.3239	2.997248e-01	2.927147e-01	0.4666764	0.4729216	0.4928302	0.330984160993835
893	9	rs3689336	96412477	0	G	A	0.435	-2.756670e-02	0.05018293	-241.4338	3.037592e-01	2.967655e-01	0.583061	0.586814	0.605902	0.234286006857539
895	9	rs6385971	99865901	0	G	A	0.431	-5.999910e-02	0.04930294	-240.8636	2.914579e-01	2.851512e-01	0.224275	0.2308552	0.2455983	0.649219134652261
897	9	rs3717654	101984792	0	G	A	0.454	-8.311397e-02	0.04819374	-240.1241	2.888125e-01	2.828653e-01	0.08530384	0.08777523	0.09459172	1.06903141838378
899	9	rs13480386	103625468	0	G	C	0.453	-9.470937e-02	0.04737351	-239.6149	2.887233e-01	2.831028e-01	0.04619927	0.04734518	0.05131326	1.33536488672692
901	9	rs3711089	105491662	0	C	A	0.463	-9.805227e-02	0.04768751	-239.4987	2.891827e-01	2.834728e-01	0.04035686	0.04125715	0.04478216	1.39408263177415
903	9	rs13480399	106284925	1	A	G	0.457	-9.412426e-02	0.04567175	-239.4827	2.919194e-01	2.867120e-01	0.03989975	0.04048322	0.04344612	1.39902982546515
905	9	rs13480407	108683173	0	G	A	0.463	-8.822407e-02	0.04588121	-239.7465	2.967512e-01	2.914205e-01	0.05513874	0.05540736	0.05835506	1.25854316237423
907	9	rs13480413	109876984	0	G	C	0.46	-9.762815e-02	0.04569586	-239.3083	3.011835e-01	2.958727e-01	0.03319039	0.03299035	0.03467125	1.47898764443223
909	9	gnf09.110.002	113291116	0	A	G	0.456	-7.253621e-02	0.04284319	-240.1559	3.001510e-01	2.957201e-01	0.09114971	0.0913103	0.09455681	1.04024470874899
911	9	rs6320810	115155973	0	G	A	0.449	-6.314180e-02	0.04120516	-240.4162	2.992218e-01	2.953619e-01	0.1261467	0.1268726	0.1310921	0.899124106149467
913	9	rs3669563	117918763	0	G	A	0.49	5.159688e-02	0.03899471	-240.7086	3.043514e-01	3.009231e-01	0.1864624	0.1864267	0.1898959	0.729408730176053
915	9	rs13459114	121915910	0	G	A	0.498	-2.313008e-02	0.03649397	-241.3812	3.088722e-01	3.062316e-01	0.5265364	0.5268854	0.5310078	0.278571600218844
917	9	rs6304156	123153990	1	C	G	0.484	-3.154430e-02	0.03659603	-241.2096	3.097145e-01	3.073010e-01	0.3891782	0.3885223	0.3909621	0.409851494932121
919	10	rs6185923	4967916	0	G	A	0.455	6.086178e-02	0.03984252	-240.4198	3.018715e-01	2.976865e-01	0.127339	0.1274602	0.1309747	0.895038564996656
921	10	CEL.10_3989939	6359154	0	A	G	0.458	5.996312e-02	0.03993794	-240.4578	3.031760e-01	2.988780e-01	0.1339659	0.1338582	0.1371616	0.873005733922419
923	10	rs3721803	7003953	0	G	A	0.428	3.465710e-02	0.04250583	-241.2485	3.085193e-01	3.031296e-01	0.4153124	0.4144726	0.4196344	0.381625101947716
925	10	rs3664101	9609273	0	A	C	0.429	3.651671e-02	0.04373112	-241.2323	3.077699e-01	3.016965e-01	0.4041541	0.4033644	0.4095025	0.393453011079598
927	10	rs3685588	10825090	0	A	G	0.429	3.651671e-02	0.04373112	-241.2323	3.077699e-01	3.016965e-01	0.4041541	0.4033644	0.4095025	0.393453011079598
929	10	rs3686911	14403385	0	A	C	0.43	2.912189e-02	0.0442526	-241.3633	3.103722e-01	3.040672e-01	0.5108281	0.5089033	0.5146926	0.2917252207679
931	10	rs3699409	15800614	1	T	A	0.433	2.982804e-02	0.04430628	-241.3531	3.107413e-01	3.045869e-01	0.5011575	0.4991757	0.5043333	0.30002576588637
933	10	rs3712394	17943551	0	A	G	0.385	4.426376e-03	0.04678783	-241.576	3.194564e-01	3.130862e-01	0.9246713	0.9170916	0.9185732	0.034012621818671
935	10	rs13480527	19616303	0	G	A	0.385	9.237929e-03	0.04719988	-241.5608	3.175422e-01	3.113263e-01	0.84492	0.8389151	0.8414978	0.0731844096341202
937	10	rs13459119	20325683	0	A	G	0.392	2.403116e-02	0.04618299	-241.4439	3.138504e-01	3.078441e-01	0.6030832	0.6000152	0.6035101	0.219622769438049
939	10	rs3679120	22921278	0	A	C	0.386	3.657662e-02	0.04599609	-241.264	3.093294e-01	3.034558e-01	0.4269183	0.4255836	0.4306994	0.369655228614469
941	10	rs13480547	24487562	0	A	G	0.391	4.137056e-02	0.04595517	-241.1743	3.099318e-01	3.039294e-01	0.3684853	0.3668881	0.3709645	0.433579832787897
943	10	rs13480554	25950886	0	G	A	0.391	4.004090e-02	0.04594419	-241.1998	3.100513e-01	3.040555e-01	0.3839489	0.3823155	0.3864762	0.41572657231154
945	10	gnf10.026.889	28957717	0	C	G	0.359	7.054189e-02	0.04694949	-240.4491	3.164766e-01	3.108600e-01	0.1336822	0.1323567	0.1337089	0.873926415897443
947	10	rs13480578	34577852	0	C	A	0.362	6.440862e-02	0.04700353	-240.639	3.145403e-01	3.091013e-01	0.1712925	0.1697837	0.1713101	0.766261652095326
949	10	rs13480579	36198040	0	A	G	0.366	4.803583e-02	0.04686186	-241.0532	3.133084e-01	3.080302e-01	0.3059007	0.3040241	0.3059261	0.514419529207575
951	10	rs3676667	46952581	0	G	A	0.362	4.114521e-02	0.04683217	-241.1933	3.131408e-01	3.085067e-01	0.3801144	0.3782796	0.3801965	0.420085677563222
953	10	rs3696307	53743149	0	C	G	0.356	7.473516e-02	0.04712208	-240.3208	3.162452e-01	3.117873e-01	0.1134582	0.1123208	0.1136213	0.945164110743716
955	10	rs13480619	57752462	0	A	G	0.372	2.262364e-02	0.04515222	-241.4547	3.142919e-01	3.102346e-01	0.6165841	0.6145984	0.6164235	0.210007678719623
957	10	CEL.10_58149652	58401503	1	G	A	0.371	2.528107e-02	0.04512339	-241.4231	3.143180e-01	3.102849e-01	0.5755831	0.5736516	0.5753022	0.239891966098347
959	10	rs3723140	66444139	0	G	A	0.362	1.412367e-02	0.04565576	-241.5329	3.176282e-01	3.135400e-01	0.7572004	0.7553775	0.7558249	0.120789165287022
961	10	rs13480638	69444667	0	A	C	0.336	8.882327e-03	0.04813431	-241.5646	3.205826e-01	3.158756e-01	0.8536809	0.8546363	0.8548197	0.0687044352438988
963	10	CEL.10_71736974	71957978	0	G	A	0.365	-4.091350e-02	0.04895388	-241.2297	3.137728e-01	3.085539e-01	0.4037448	0.4016379	0.4036103	0.393893058087092
965	10	rs13480652	74612426	0	T	A	0.365	-5.366925e-02	0.04965523	-240.9944	3.174550e-01	3.120939e-01	0.28036	0.2785656	0.2796497	0.552283948688493
967	10	rs13480657	76712846	0	A	C	0.371	-3.689083e-02	0.05082304	-241.3155	3.158106e-01	3.100826e-01	0.4683047	0.4658196	0.4673166	0.329471483529425
969	10	rs3717445	82992865	0	C	G	0.372	-1.560076e-02	0.05092648	-241.533	3.175931e-01	3.116609e-01	0.7594913	0.7556416	0.7571393	0.119477196631522
971	10	rs13480678	84685380	0	G	A	0.375	-2.158003e-02	0.05123351	-241.4908	3.168206e-01	3.106830e-01	0.6738074	0.6702583	0.6720386	0.171464223747421
973	10	rs3679902	85342396	0	G	A	0.376	-2.885418e-02	0.05128419	-241.4208	3.156960e-01	3.095610e-01	0.5739707	0.5708681	0.5729207	0.241110276858302
975	10	rs13480702	91060255	0	G	A	0.375	8.296948e-03	0.05281716	-241.5707	3.240889e-01	3.175806e-01	0.8752473	0.8836257	0.8850618	0.0578692202909044
977	10	gnf10.091.965	92973972	0	A	G	0.374	-3.650101e-02	0.0514342	-241.3271	3.171930e-01	3.110377e-01	0.4782875	0.475725	0.4768933	0.320310969226222
979	10	rs13480712	93516234	0	G	A	0.372	-3.888284e-02	0.05150775	-241.2938	3.168255e-01	3.106250e-01	0.4507162	0.4481663	0.4494511	0.346096831890934
981	10	rs13480716	94516655	0	A	G	0.37	-3.010512e-02	0.05140543	-241.4076	3.167033e-01	3.104951e-01	0.5584165	0.5554518	0.556947	0.253041757732527
983	10	rs13480722	97649553	0	A	G	0.398	-4.591714e-02	0.05149767	-241.1835	3.236127e-01	3.167261e-01	0.3730747	0.372357	0.3731228	0.428204201570124
985	10	rs3683912	99280201	0	G	A	0.4	-4.316787e-02	0.05182378	-241.2338	3.231448e-01	3.161092e-01	0.4053101	0.4044056	0.4050679	0.3922125738561
987	10	rs3710293	100114798	0	A	G	0.398	-5.051851e-02	0.05146447	-241.1	3.249182e-01	3.179789e-01	0.3268258	0.3264903	0.3274663	0.485683667086496
989	10	rs13480734	102375391	0	A	G	0.397	-2.596078e-02	0.05157303	-241.4537	3.211644e-01	3.143020e-01	0.6149491	0.6132642	0.6136138	0.21116082975947
991	10	rs3688351	104516056	0	G	A	0.405	-3.237789e-02	0.05096624	-241.378	3.204831e-01	3.136027e-01	0.5255746	0.5235377	0.5240751	0.279365631550238
993	10	rs13480749	106000594	0	C	G	0.406	-2.797596e-02	0.05090648	-241.4288	3.201077e-01	3.132659e-01	0.5829022	0.5805999	0.5811447	0.234404305555393
995	10	rs6290359	107990956	0	A	C	0.404	-2.518985e-02	0.04997173	-241.4531	3.203178e-01	3.137302e-01	0.6144555	0.6124157	0.6128475	0.211509564045621
997	10	rs6243755	108737793	0	A	G	0.404	-2.518985e-02	0.04997173	-241.4531	3.203178e-01	3.137302e-01	0.6144555	0.6124157	0.6128475	0.211509564045621
999	10	rs13480759	109378627	0	G	A	0.406	-2.975941e-02	0.04972066	-241.4009	3.204182e-01	3.138648e-01	0.5497923	0.5479077	0.5483813	0.259801346869647
1001	10	rs3680872	114405358	0	G	A	0.405	-4.112647e-02	0.04565087	-241.1737	3.190572e-01	3.139317e-01	0.3681378	0.3664909	0.3672441	0.433989587365663
1003	10	rs6256918	117551695	0	G	A	0.406	-1.477411e-02	0.04488153	-241.5262	3.174263e-01	3.126087e-01	0.7421759	0.7396395	0.7404753	0.129493152206242
1005	10	mCV24217147	117812354	0	A	T	0.406	-1.144855e-03	0.04469823	-241.581	3.196119e-01	3.148426e-01	0.9795776	0.9760555	0.9761899	0.00896115444526255
1007	10	mCV22832306	126298823	0	G	A	0.396	7.723639e-03	0.04130223	-241.5646	3.206170e-01	3.170820e-01	0.8517443	0.8545654	0.8553463	0.0696907641138624
1009	10	rs3697243	126813010	0	C	G	0.395	1.714056e-02	0.04116246	-241.4971	3.238458e-01	3.203117e-01	0.6773109	0.6813169	0.6836078	0.16921193521342
1011	10	rs3676330	128210048	0	T	A	0.381	1.117112e-02	0.03981716	-241.543	3.209137e-01	3.180912e-01	0.779179	0.781611	0.7827947	0.108362760835575
1013	11	rs6190775	6412206	0	A	G	0.466	5.772646e-02	0.03859441	-240.4754	2.969913e-01	2.932635e-01	0.1354417	0.1369366	0.1420869	0.868247603806491
1015	11	rs13480863	9293617	0	C	A	0.47	7.224795e-02	0.03885912	-239.8684	2.960715e-01	2.921337e-01	0.06366069	0.06417214	0.0672807	1.19612865849591
1017	11	rs3023249	11171143	0	A	C	0.473	8.191920e-02	0.03893244	-239.3803	2.989048e-01	2.948692e-01	0.03593199	0.03589234	0.03772702	1.44451872985668
1019	11	gnf11.017.294	18112271	0	A	G	0.485	6.413932e-02	0.04167242	-240.4066	2.985559e-01	2.938242e-01	0.1244895	0.1253069	0.1298887	0.904867277358316
1021	11	rs3723987	19468925	0	A	C	0.49	6.393626e-02	0.0422139	-240.4583	2.910922e-01	2.855411e-01	0.1305956	0.1339437	0.1422502	0.884071454974504
1023	11	rs3023251	20953301	0	A	G	0.491	6.479094e-02	0.04199683	-240.4165	2.906043e-01	2.850942e-01	0.1236068	0.1269098	0.1350227	0.907957636680512
1025	11	rs13480910	22814064	0	C	A	0.492	6.686748e-02	0.04197642	-240.3401	2.896792e-01	2.842232e-01	0.1118817	0.1151125	0.1229156	0.951240943310431
1027	11	rs3706694	28414860	0	G	A	0.468	-3.036594e-02	0.04253061	-241.331	3.029736e-01	2.974406e-01	0.4756181	0.4791242	0.4918906	0.322741626339831
1029	11	rs3723833	33051317	0	G	A	0.486	-3.188535e-02	0.04355911	-241.3186	3.022672e-01	2.963734e-01	0.4645563	0.4684181	0.4821885	0.332961645938014
1031	11	rs13480968	36453866	0	G	A	0.489	-6.133846e-02	0.04430609	-240.6436	2.923625e-01	2.859981e-01	0.1669284	0.1708313	0.1807912	0.777469769288275
1033	11	rs6164170	40304139	0	G	A	0.489	-5.079692e-02	0.04439093	-240.939	2.966048e-01	2.901890e-01	0.2531165	0.2569842	0.2682937	0.59667954340206
1035	11	rs3701734	41327728	0	G	A	0.489	-5.079692e-02	0.04439093	-240.939	2.966048e-01	2.901890e-01	0.2531165	0.2569842	0.2682937	0.59667954340206
1037	11	rs3654344	44208120	0	C	A	0.486	-3.822295e-02	0.04523182	-241.2295	3.017925e-01	2.953980e-01	0.3985436	0.4014703	0.4136739	0.39952416058247
1039	11	rs13481009	46528416	0	C	G	0.5	-3.586053e-02	0.04487787	-241.2628	3.063349e-01	3.001006e-01	0.4246804	0.4246942	0.4325376	0.37193778225931
1041	11	rs13481011	46928464	0	C	G	0.5	-3.586053e-02	0.04487787	-241.2628	3.063349e-01	3.001006e-01	0.4246804	0.4246942	0.4325376	0.37193778225931
1043	11	rs13481014	48117382	0	A	G	0.498	3.062401e-02	0.0450611	-241.3499	3.083375e-01	3.020563e-01	0.4971074	0.4962355	0.5037089	0.303549771853466
1045	11	rs13481033	54898883	1	A	G	0.488	4.232232e-02	0.04417753	-241.134	2.975502e-01	2.918793e-01	0.3385848	0.3441542	0.3578986	0.470332542459504
1047	11	rs4228731	55394554	0	A	G	0.474	4.885099e-02	0.04503929	-241.0156	2.917774e-01	2.857253e-01	0.278678	0.2874352	0.3049182	0.554897314945566
1049	11	rs3684076	56410907	0	G	A	0.475	4.325633e-02	0.04467807	-241.1289	2.948484e-01	2.888819e-01	0.3334862	0.341447	0.3586557	0.4769221329254
1051	11	rs3697686	58567550	0	G	A	0.474	1.781268e-02	0.04514377	-241.5038	3.084766e-01	3.026573e-01	0.693346	0.6936333	0.706348	0.159049985603264
1053	11	rs13481061	62992617	0	C	A	0.472	3.062532e-03	0.04398709	-241.5782	3.177944e-01	3.126565e-01	0.944525	0.9361738	0.9388288	0.0247865425400744
1055	11	rs13481084	68770516	0	A	G	0.466	-8.332340e-02	0.04080033	-239.5415	2.844120e-01	2.800888e-01	0.04172366	0.04339563	0.04741607	1.37961760225688
1057	11	rs3701609	73263624	0	G	A	0.448	-5.047187e-02	0.0422157	-240.8799	2.963618e-01	2.910406e-01	0.2325065	0.2362233	0.2459137	0.633564901377584
1059	11	rs13481109	76595153	0	A	T	0.45	-5.273081e-02	0.0423846	-240.8222	2.954642e-01	2.899723e-01	0.2141225	0.2178661	0.2275118	0.669337694627918
1061	11	rs13481119	79547199	2	C	G	0.451	-6.730583e-02	0.04209835	-240.3294	2.903546e-01	2.850895e-01	0.1105865	0.1135482	0.1206517	0.956297886895304
1063	11	rs13481127	83412529	0	C	A	0.424	-4.313891e-02	0.04458909	-241.1346	2.923644e-01	2.859083e-01	0.3338361	0.3444698	0.3657345	0.47646670185965
1065	11	rs3661657	84732367	0	G	A	0.424	-6.009882e-02	0.04434549	-240.6965	2.872274e-01	2.808582e-01	0.1760346	0.1834008	0.1977312	0.754401962230043
1067	11	rs3719581	86958881	0	A	G	0.427	-6.131058e-02	0.04390956	-240.6431	2.861595e-01	2.798933e-01	0.1633289	0.1707204	0.184709	0.786936962844212
1069	11	rs13481145	88435691	0	C	G	0.429	-5.611037e-02	0.04392389	-240.7985	2.874266e-01	2.811599e-01	0.2021172	0.2108056	0.2270994	0.694396726824923
1071	11	rs3688955	90536534	0	G	A	0.426	-5.965517e-02	0.04283665	-240.6547	2.841030e-01	2.782048e-01	0.1644365	0.1733779	0.1889939	0.784001775669743
1073	11	rs13481173	96604864	0	G	A	0.42	-3.801161e-02	0.04284617	-241.2001	2.972514e-01	2.917134e-01	0.3754738	0.3824927	0.3983708	0.425420362021742
1075	11	rs3661058	98919441	0	G	A	0.415	-3.453420e-02	0.04175283	-241.2499	2.984709e-01	2.933520e-01	0.4086218	0.4154857	0.4308501	0.388678467446224
1077	11	rs3698446	105237353	1	G	A	0.42	-4.818228e-02	0.03811249	-240.8212	2.857174e-01	2.814465e-01	0.2068216	0.2175476	0.2344042	0.68440410643429
1079	11	rs6386362	106978425	0	G	A	0.438	-5.442869e-02	0.03715995	-240.5451	2.865840e-01	2.825306e-01	0.1437116	0.149957	0.1608242	0.842508175410205
1081	11	rs6370458	109394797	0	A	G	0.439	-7.431025e-02	0.03732561	-239.6555	2.811311e-01	2.771985e-01	0.04711242	0.04969333	0.05487919	1.32686458700242
1083	11	rs3672597	112234202	0	G	A	0.418	-5.080633e-02	0.03718814	-240.6639	2.953639e-01	2.921121e-01	0.1725733	0.1755245	0.1823503	0.763026396104256
1085	11	rs3699056	114003687	0	G	A	0.422	-4.763356e-02	0.03667322	-240.7498	2.975233e-01	2.945405e-01	0.1946691	0.1971716	0.2034636	0.710702978960168
1087	12	rs3713137	4835158	0	A	G	0.486	3.192234e-03	0.0382642	-241.5779	3.175994e-01	3.151844e-01	0.9335506	0.9334067	0.9334451	0.02986213759147
1089	12	rs3678128	7414015	0	A	C	0.499	-4.168536e-03	0.03886542	-241.5757	3.183538e-01	3.155207e-01	0.9146349	0.9151041	0.9151955	0.038752231133511
1091	12	rs13481303	11915326	0	C	A	0.437	-1.222420e-02	0.04342996	-241.5418	3.197906e-01	3.156174e-01	0.7784824	0.7783495	0.7785162	0.108751201553516
1093	12	rs13481321	16680358	0	A	G	0.448	-1.184680e-02	0.04595888	-241.5486	3.217098e-01	3.161607e-01	0.7967051	0.7977399	0.7979998	0.0987024027481161
1095	12	rs3717860	24728980	0	A	C	0.446	-1.244354e-02	0.04649305	-241.5463	3.225130e-01	3.166778e-01	0.7890992	0.7910645	0.7914916	0.102868396911609
1097	12	rs13481363	27980718	0	A	G	0.459	1.458935e-02	0.04795343	-241.5347	3.211903e-01	3.147104e-01	0.7610886	0.7598056	0.7599849	0.118564783109418
1099	12	rs3089800	29000535	0	G	A	0.457	2.180314e-02	0.04863579	-241.4805	3.217705e-01	3.151245e-01	0.6541611	0.6532057	0.6534635	0.184315284970503
1101	12	UT_12_24.561109	29920622	0	A	G	0.457	2.180314e-02	0.04863579	-241.4805	3.217705e-01	3.151245e-01	0.6541611	0.6532057	0.6534635	0.184315284970503
1103	12	rs13481371	30198599	0	A	G	0.459	3.550080e-03	0.04922467	-241.5787	3.216978e-01	3.149087e-01	0.9425391	0.940763	0.9408278	0.0257006246107403
1105	12	rs6223000	34182744	0	A	G	0.46	-5.667563e-03	0.0488741	-241.575	3.223093e-01	3.156684e-01	0.907735	0.9096278	0.9097592	0.0420409189185705
1107	12	rs6311081	37010797	0	G	A	0.457	1.447921e-02	0.05021678	-241.5393	3.210135e-01	3.144681e-01	0.7732266	0.7715883	0.7717922	0.111693214091867
1109	12	rs3658100	38090061	0	G	A	0.456	1.872304e-02	0.05021727	-241.5115	3.214321e-01	3.149732e-01	0.7094462	0.7084391	0.708644	0.149080533157929
1111	12	CEL.12_38788391	43714208	0	C	A	0.457	6.329186e-02	0.04990011	-240.7817	3.293029e-01	3.228839e-01	0.2053346	0.205981	0.2078014	0.687537863474164
1113	12	rs3726096	44354662	2	A	G	0.458	6.547750e-02	0.04997408	-240.7274	3.290075e-01	3.226215e-01	0.1908003	0.191227	0.1929727	0.719420946779502
1115	12	gnf12.046.238	47927496	0	A	C	0.463	3.031758e-02	0.05035237	-241.4016	3.247443e-01	3.182322e-01	0.5474115	0.548651	0.5495063	0.261686083188079
1117	12	rs13481445	50342498	0	G	A	0.463	3.031758e-02	0.05035237	-241.4016	3.247443e-01	3.182322e-01	0.5474115	0.548651	0.5495063	0.261686083188079
1119	12	rs3670749	52959274	0	A	G	0.467	2.284367e-02	0.04983155	-241.4777	3.243641e-01	3.178297e-01	0.6468781	0.6488217	0.6495828	0.189177551611328
1121	12	rs3700857	53919899	0	A	G	0.464	3.603817e-02	0.0493736	-241.3177	3.264430e-01	3.200314e-01	0.4658341	0.467706	0.4691097	0.331768723401641
1123	12	rs13481466	56006328	0	G	A	0.463	2.865846e-02	0.04841606	-241.4088	3.258130e-01	3.196372e-01	0.5542071	0.5568022	0.5581908	0.256327914730131
1125	12	rs3706319	57952690	0	A	G	0.47	2.521833e-02	0.04773163	-241.4431	3.238784e-01	3.179829e-01	0.597532	0.5988578	0.5996459	0.223638831716585
1127	12	rs3677344	64597056	0	C	A	0.473	2.874914e-02	0.0467583	-241.3941	3.245999e-01	3.188813e-01	0.5389738	0.5404703	0.5415319	0.268432345744581
1129	12	rs13481514	69603798	0	A	G	0.475	5.165098e-03	0.04606013	-241.5753	3.209963e-01	3.156155e-01	0.9107649	0.9121129	0.912229	0.0405937150244513
1131	12	rs13481521	71460843	0	G	A	0.48	-1.080112e-03	0.04573235	-241.5811	3.203394e-01	3.150927e-01	0.9811679	0.9800799	0.9800982	0.00825666866062935
1133	12	rs13481527	72887196	0	A	G	0.476	5.916670e-03	0.04605186	-241.5735	3.210975e-01	3.158932e-01	0.8978289	0.8997943	0.9000012	0.0468064193080321
1135	12	rs3655558	74725400	0	G	A	0.482	-2.731535e-02	0.04189239	-241.3683	3.195351e-01	3.161017e-01	0.5147176	0.5138421	0.5143224	0.288430981444411
1137	12	rs13481556	80662553	0	G	A	0.48	2.669694e-02	0.04432688	-241.402	3.243324e-01	3.195424e-01	0.5473011	0.5491198	0.5504514	0.261773678984391
1139	12	rs13481561	82166529	0	A	G	0.491	6.294553e-02	0.04628462	-240.6738	3.373083e-01	3.317001e-01	0.1745354	0.1778746	0.1818031	0.758116474346968
1141	12	rs13481565	83777007	0	A	C	0.484	7.263816e-02	0.04626665	-240.3755	3.419570e-01	3.363781e-01	0.1171347	0.1204135	0.1245821	0.931314430409026
1143	12	rs3716095	87045534	0	G	A	0.495	-2.325381e-02	0.04479191	-241.4473	3.225614e-01	3.173286e-01	0.6039152	0.6044913	0.6050877	0.219024039454359
1145	12	CEL.12_84750094	90158828	0	G	A	0.475	-1.941416e-02	0.04619437	-241.4955	3.251590e-01	3.190425e-01	0.6744921	0.678408	0.6798077	0.17102313264367
1147	12	rs3670410	91339037	0	G	A	0.476	-2.664292e-02	0.0462751	-241.4197	3.271941e-01	3.210721e-01	0.5650775	0.5694866	0.5716682	0.247891984898848
1149	12	rs13481588	91968729	0	A	G	0.465	-1.874650e-02	0.04637466	-241.5015	3.245067e-01	3.182609e-01	0.6862321	0.6892589	0.6902591	0.163528970735096
1151	12	rs6207869	94362850	0	G	A	0.462	-2.645177e-03	0.04579337	-241.5799	3.215017e-01	3.154272e-01	0.9539633	0.955904	0.9559738	0.020468332753001
1153	12	rs13481599	96105012	0	C	A	0.466	1.198789e-02	0.04538543	-241.5463	3.209813e-01	3.150482e-01	0.7917991	0.7910677	0.7912013	0.101384996225208
1155	12	rs13481604	98079113	0	G	A	0.453	1.000644e-02	0.04430035	-241.5557	3.200958e-01	3.149269e-01	0.8214015	0.8205523	0.8206711	0.0854445083960162
1157	12	rs13481618	102528501	0	G	A	0.45	2.897464e-02	0.0433806	-241.3589	3.227214e-01	3.178033e-01	0.504536	0.5047215	0.5054689	0.297107840242631
1159	12	rs6390948	108679049	0	G	A	0.453	2.093695e-02	0.04169407	-241.4561	3.225030e-01	3.175444e-01	0.615808	0.6166179	0.6172686	0.210554673449567
1161	12	CEL.12_104545022	109796848	0	G	A	0.454	-2.077469e-04	0.04175154	-241.5814	3.202579e-01	3.151708e-01	0.9960322	0.9966916	0.996694	0.00172662135916169
1163	12	rs13481655	112112990	0	A	G	0.451	1.869822e-03	0.04140346	-241.5804	3.201248e-01	3.151033e-01	0.9639994	0.9634356	0.9634591	0.0159232364050222
1165	12	rs3023711	116179293	0	A	G	0.454	8.142262e-03	0.0408171	-241.5614	3.196630e-01	3.150096e-01	0.8419779	0.8412897	0.8413896	0.0746993075906243
1167	12	rs3692361	117719114	0	G	A	0.45	2.896258e-02	0.03993473	-241.3187	3.221417e-01	3.176625e-01	0.4686847	0.468489	0.4692388	0.329119223595277
1169	12	rs6329833	119191551	0	C	A	0.451	1.643753e-02	0.03944196	-241.4942	3.194930e-01	3.152344e-01	0.6770624	0.6762467	0.6764804	0.169371303653368
1171	13	rs13481706	16340817	0	G	A	0.468	2.401327e-02	0.03996831	-241.4002	3.117971e-01	3.084401e-01	0.5482766	0.5471442	0.5497782	0.261000289056765
1173	13	rs3679784	20906467	1	G	A	0.481	2.354123e-02	0.04203615	-241.4234	3.123012e-01	3.076884e-01	0.5757478	0.5739518	0.5773385	0.23976771285081
1175	13	rs3663223	23085192	0	A	C	0.488	2.927722e-02	0.043132	-241.3495	3.116296e-01	3.065219e-01	0.4976322	0.4958402	0.4994284	0.303091525765246
1177	13	rs13481734	27037149	0	A	G	0.484	6.699495e-02	0.04573044	-240.5045	3.129377e-01	3.066943e-01	0.1436343	0.1422213	0.1440094	0.842741837795928
1179	13	CEL.13_27061395	27681712	0	C	A	0.484	6.699495e-02	0.04573044	-240.5045	3.129377e-01	3.066943e-01	0.1436343	0.1422213	0.1440094	0.842741837795928
1181	13	rs13481740	30677512	0	G	A	0.485	6.279732e-02	0.04647869	-240.6648	3.132582e-01	3.068419e-01	0.1773564	0.1757363	0.177602	0.751153135161962
1183	13	rs3710348	31273317	0	C	A	0.49	-3.265480e-02	0.04714164	-241.3389	3.124138e-01	3.057021e-01	0.4888652	0.4861203	0.4902033	0.310810877004696
1185	13	rs3707097	34180210	0	A	G	0.494	-3.356829e-02	0.04757955	-241.3298	3.125072e-01	3.057100e-01	0.4808597	0.4780783	0.4820728	0.317981618852599
1187	13	rs3725187	35062812	0	A	G	0.491	-1.041984e-02	0.04781364	-241.556	3.181651e-01	3.113848e-01	0.8275875	0.8214976	0.823776	0.0821860776027522
1189	13	rs13481764	36557616	0	G	A	0.492	-1.362563e-02	0.04767497	-241.5387	3.172429e-01	3.106693e-01	0.7751635	0.7700444	0.772531	0.110606685030805
1191	13	gnf13.035.637	37519058	0	A	G	0.489	-1.520147e-02	0.04703698	-241.5273	3.170306e-01	3.106491e-01	0.7467111	0.7422239	0.7444737	0.126847392755153
1193	13	rs13481783	42840147	0	A	G	0.498	-2.993359e-02	0.04433605	-241.3517	3.113372e-01	3.055786e-01	0.4999327	0.4979244	0.5022757	0.30108845563569
1195	13	rs3712907	43171011	0	C	A	0.498	-2.993359e-02	0.04433605	-241.3517	3.113372e-01	3.055786e-01	0.4999327	0.4979244	0.5022757	0.30108845563569
1197	13	rs3688207	45359288	0	G	A	0.493	-5.621736e-02	0.04451843	-240.7821	3.093243e-01	3.039385e-01	0.2073325	0.2061053	0.2088141	0.683332615588951
1199	13	rs6411274	47129920	0	A	G	0.5	-2.959970e-02	0.0435678	-241.3498	3.099286e-01	3.048219e-01	0.4972446	0.4960741	0.5010349	0.303429924549301
1201	13	rs6244558	47815990	1	A	T	0.499	2.861139e-02	0.04363095	-241.3655	3.102378e-01	3.052043e-01	0.512321	0.5110718	0.5158955	0.290457842060025
1203	13	rs3693942	54952779	0	C	G	0.5	-7.631369e-02	0.04306461	-240.0092	3.124226e-01	3.079357e-01	0.07707259	0.07618404	0.07761973	1.11310004644012
1205	13	rs3700819	57253189	0	A	G	0.5	7.314276e-02	0.04331754	-240.1538	3.110421e-01	3.064887e-01	0.09201739	0.09107825	0.09269693	1.0361300893137
1207	13	rs4229817	66880535	0	G	A	0.493	4.550310e-02	0.04411178	-241.0493	3.074743e-01	3.028087e-01	0.3028527	0.3022422	0.3062933	0.518768550150344
1209	13	rs3718727	69329150	0	G	A	0.463	4.979820e-02	0.04535602	-240.9757	3.127037e-01	3.073730e-01	0.2728297	0.2710588	0.2730926	0.564108354528664
1211	13	rs13481871	71293718	0	A	G	0.446	4.645415e-02	0.04609451	-241.0705	3.172061e-01	3.112441e-01	0.3141021	0.3120592	0.3132221	0.502929160018677
1213	13	rs13481880	74360804	0	A	C	0.444	3.927997e-02	0.04660365	-241.2235	3.180733e-01	3.118570e-01	0.3997682	0.3975381	0.3985123	0.398191755274926
1215	13	rs13481883	75502365	0	A	C	0.442	3.393242e-02	0.04649131	-241.3125	3.174819e-01	3.112615e-01	0.4658597	0.4633483	0.4644447	0.331744857323022
1217	13	rs13481893	77562077	0	T	A	0.442	1.194614e-02	0.04695684	-241.5479	3.194696e-01	3.130670e-01	0.7992999	0.7957631	0.7964765	0.0972902413644791
1219	13	gnf13.079.671	80405242	0	A	G	0.442	1.194614e-02	0.04695684	-241.5479	3.194696e-01	3.130670e-01	0.7992999	0.7957631	0.7964765	0.0972902413644791
1221	13	rs13481908	82062420	0	G	A	0.438	-1.248033e-02	0.04678982	-241.548	3.247440e-01	3.185154e-01	0.7898003	0.796098	0.7976871	0.102482705635788
1223	13	rs3686443	86523144	0	A	C	0.495	-3.914959e-02	0.04483922	-241.1977	3.165126e-01	3.111694e-01	0.3830781	0.3809821	0.3821123	0.416712675270941
1225	13	gnf13.088.732	88137824	0	G	A	0.499	2.840212e-02	0.04540792	-241.3836	3.168829e-01	3.110742e-01	0.5319743	0.529374	0.5305738	0.274109348227107
1227	13	rs6288319	91135890	0	A	G	0.495	2.943715e-02	0.04553838	-241.3702	3.165660e-01	3.107907e-01	0.5183405	0.5157531	0.5170465	0.285384856683616
1229	13	gnf13.093.328	92723867	0	A	G	0.499	-4.913683e-02	0.04516197	-240.9863	3.172211e-01	3.114019e-01	0.2771834	0.2752908	0.2764638	0.557232782372896
1231	13	rs13481961	97270237	0	A	G	0.499	-4.911147e-02	0.04453044	-240.9703	3.179587e-01	3.123331e-01	0.2706833	0.2689146	0.2699868	0.567538537511998
1233	13	rs13481968	98858289	0	C	A	0.494	2.650902e-02	0.04441466	-241.4016	3.178915e-01	3.125616e-01	0.5509119	0.5487515	0.5494754	0.258917846525721
1235	13	rs13481983	103422407	0	G	A	0.492	-2.957283e-02	0.04350367	-241.349	3.187446e-01	3.139259e-01	0.4970019	0.495364	0.4958976	0.303641950989126
1237	13	rs13481996	106812270	0	G	A	0.489	-1.085069e-02	0.04149153	-241.5479	3.210893e-01	3.171117e-01	0.7938169	0.7957658	0.7963954	0.100279659398853
1239	13	rs13482005	108821270	0	C	A	0.488	-2.233593e-03	0.04060715	-241.58	3.190776e-01	3.153466e-01	0.9561595	0.9569446	0.9569912	0.0194696556402487
1241	13	rs13482019	112768412	0	G	A	0.499	4.213157e-02	0.03800058	-240.9672	3.230253e-01	3.202835e-01	0.2681602	0.2677272	0.269118	0.571605679142956
1243	13	rs13482028	116250111	0	C	A	0.466	5.170477e-02	0.03779432	-240.6449	3.213144e-01	3.194230e-01	0.171991	0.1711219	0.1724567	0.764494278398276
1245	14	rs4230144	8091508	0	G	A	0.466	-3.477136e-02	0.04259623	-241.2475	3.220971e-01	3.160136e-01	0.4147686	0.4137963	0.4144356	0.382194129242752
1247	14	rs6322899	9819365	0	C	A	0.464	-1.177931e-02	0.04258051	-241.5425	3.202866e-01	3.141489e-01	0.782189	0.7801948	0.7804613	0.106688295866491
1249	14	rs3150398	10794256	0	A	G	0.463	-1.674865e-02	0.04250873	-241.503	3.204768e-01	3.143180e-01	0.6937678	0.6921445	0.6924211	0.158785861033077
1251	14	rs13482084	12241470	0	A	C	0.455	-2.843435e-02	0.04285359	-241.3599	3.202318e-01	3.141348e-01	0.5073422	0.5056548	0.5061542	0.294699012185062
1253	14	rs6290836	12546017	0	G	A	0.455	-2.843435e-02	0.04285359	-241.3599	3.202318e-01	3.141348e-01	0.5073422	0.5056548	0.5061542	0.294699012185062
1255	14	rs3719629	16227811	1	A	G	0.456	-2.757633e-02	0.04283875	-241.373	3.204574e-01	3.144284e-01	0.520089	0.5185417	0.5189998	0.283922331554567
1257	14	rs3696385	17362990	0	G	A	0.455	-2.843435e-02	0.04285359	-241.3599	3.202318e-01	3.141348e-01	0.5073422	0.5056548	0.5061542	0.294699012185062
1259	14	rs13482096	22720599	0	A	G	0.456	-2.626358e-02	0.04115494	-241.3758	3.172170e-01	3.117407e-01	0.5236985	0.521359	0.5223189	0.280918670021859
1261	14	rs13482104	26344120	0	G	A	0.427	8.562788e-04	0.04245124	-241.5813	3.202443e-01	3.153508e-01	0.9839162	0.988366	0.9884575	0.0070418887915956
1263	14	rs6396829	28000963	0	A	G	0.424	1.346958e-04	0.04237905	-241.5814	3.198742e-01	3.151273e-01	0.9974655	0.9979414	0.99796	0.00110211661238098
1265	14	rs13482159	45701304	0	A	G	0.486	-1.962314e-02	0.04086433	-241.4665	3.092076e-01	3.050404e-01	0.6313217	0.6315848	0.6386208	0.199749282701333
1267	14	rs13482170	48527625	0	G	A	0.481	-2.581753e-02	0.04137095	-241.3868	3.088525e-01	3.042549e-01	0.5329176	0.532646	0.5386954	0.273339936624049
1269	14	mCV24777660	50228466	2	A	T	0.493	-3.423958e-02	0.04226899	-241.2535	3.077965e-01	3.030083e-01	0.418354	0.4180362	0.4234113	0.378456074246997
1271	14	rs3666583	52140579	0	A	G	0.493	-4.568258e-02	0.04237559	-241.0013	3.059439e-01	3.011377e-01	0.2816052	0.2814036	0.2860474	0.550359329961548
1273	14	rs13482191	54646346	1	A	G	0.447	-7.331679e-02	0.04182503	-240.0628	2.944796e-01	2.903928e-01	0.080307	0.08136903	0.08553857	1.09524659757468
1275	14	rs3692863	58815294	0	G	A	0.468	-5.392777e-02	0.04220986	-240.7763	2.977307e-01	2.932216e-01	0.2020588	0.2044564	0.2119496	0.694522230555573
1277	14	gnf14.055.608	60835111	0	G	A	0.466	-6.935712e-02	0.04218243	-240.2458	2.950308e-01	2.905571e-01	0.1008437	0.1021748	0.1071706	0.996351228246445
1279	14	rs3703075	62924599	1	A	G	0.469	-7.225691e-02	0.04051678	-240.0148	2.918716e-01	2.882799e-01	0.07521169	0.07671399	0.08126377	1.12371465265401
1281	14	rs13482231	66978401	0	A	G	0.466	-6.897947e-02	0.04094218	-240.1846	2.921737e-01	2.883818e-01	0.09273421	0.09464269	0.1000021	1.03276002342349
1283	14	rs6156908	74709292	0	A	G	0.489	1.133619e-01	0.0429483	-238.1924	2.741371e-01	2.694821e-01	0.008597133	0.009228797	0.01103844	2.0656463545553
1285	14	rs13482265	79020581	0	G	A	0.494	1.042180e-01	0.04404369	-238.8777	2.723207e-01	2.672324e-01	0.01840108	0.02005032	0.02382782	1.73515668654069
1287	14	rs13482284	86216087	0	G	A	0.497	1.273155e-01	0.04559467	-237.7275	2.900423e-01	2.838571e-01	0.005460487	0.00549839	0.006255344	2.26276862250023
1289	14	rs13482296	88916292	0	C	A	0.499	1.103165e-01	0.04566144	-238.705	2.870463e-01	2.808308e-01	0.01609885	0.01646202	0.01837223	1.79320514611052
1291	14	rs6395984	91070578	0	A	C	0.499	-1.163053e-01	0.04584743	-238.406	2.879654e-01	2.816319e-01	0.01153112	0.01173193	0.01316124	1.93812850829968
1293	14	rs6291434	92011340	0	C	G	0.499	-1.163053e-01	0.04584743	-238.406	2.879654e-01	2.816319e-01	0.01153112	0.01173193	0.01316124	1.93812850829968
1295	14	rs13482311	93124495	0	G	A	0.5	-1.146251e-01	0.04589093	-238.5014	2.886570e-01	2.823384e-01	0.01286096	0.01306673	0.0145774	1.89072661250497
1297	14	rs13482327	97201128	0	T	A	0.49	8.261738e-02	0.04543814	-239.9604	2.880740e-01	2.818620e-01	0.06970593	0.0717686	0.07779403	1.15673027417273
1299	14	rs3692362	99776069	0	G	C	0.49	6.847984e-02	0.04478816	-240.4367	2.908825e-01	2.850089e-01	0.1269883	0.1302569	0.1388377	0.896236290693728
1301	14	CEL.14_94845626	102615050	0	A	G	0.49	7.679076e-02	0.04419093	-240.1034	2.881371e-01	2.825847e-01	0.08296109	0.08556096	0.09227739	1.08112555052119
1303	14	rs13482356	106773805	0	G	A	0.483	2.657405e-02	0.04011561	-241.3621	3.089188e-01	3.047692e-01	0.5080374	0.5077978	0.5128862	0.294104315244141
1305	14	rs6169105	117258123	0	A	G	0.475	-1.710703e-02	0.03907083	-241.4883	3.245092e-01	3.206606e-01	0.6617119	0.6660882	0.6685723	0.179331055083073
1307	14	rs3665550	119026285	0	A	C	0.475	-1.478417e-02	0.03924151	-241.5133	3.245924e-01	3.206125e-01	0.7065419	0.7121096	0.714932	0.150862078119435
1309	14	rs13482398	119971733	0	G	A	0.476	-2.288767e-02	0.0386537	-241.4119	3.280072e-01	3.243098e-01	0.5540729	0.5604109	0.5650001	0.25643309089456
1311	14	CEL.14_116404928	124108797	0	G	A	0.472	-1.111844e-02	0.03781066	-241.5399	3.224148e-01	3.192486e-01	0.7688536	0.7731198	0.7752084	0.114156347799447
1313	15	rs3665826	5921320	0	G	A	0.476	-2.355548e-02	0.03863874	-241.3945	3.134479e-01	3.103218e-01	0.5424184	0.5409418	0.5424782	0.265665586687215
1315	15	CEL.15_8331158	8474278	0	A	G	0.484	-2.789015e-02	0.03993108	-241.3365	3.116291e-01	3.080386e-01	0.4852594	0.4840039	0.4865292	0.314026043103763
1317	15	rs3711814	13219494	0	G	A	0.483	5.028900e-02	0.04065566	-240.8157	3.080420e-01	3.036772e-01	0.2167641	0.2158938	0.2187276	0.664012643088065
1319	15	rs3715857	19251978	0	A	G	0.437	2.089239e-02	0.04190915	-241.4565	3.108487e-01	3.061012e-01	0.6183689	0.6171359	0.6225909	0.208752360774771
1321	15	rs13482469	20942406	0	G	A	0.439	2.641428e-02	0.04168448	-241.3804	3.094233e-01	3.048285e-01	0.5266235	0.5260061	0.5313489	0.278499764879386
1323	15	rs13482485	25450871	0	A	G	0.436	4.756008e-02	0.04213688	-240.947	3.041907e-01	2.995661e-01	0.2596361	0.2599836	0.2650976	0.585634923039605
1325	15	rs13482497	28321743	0	G	A	0.419	1.681330e-02	0.04417343	-241.5079	3.132813e-01	3.086042e-01	0.7036683	0.7012962	0.7051953	0.152632013339769
1327	15	rs13482501	29267232	0	G	A	0.361	-7.275208e-02	0.04526115	-240.2964	3.004799e-01	2.958123e-01	0.1086857	0.1089109	0.1125809	0.963827593168825
1329	15	rs13482509	32042169	0	A	G	0.367	-8.667946e-02	0.04547499	-239.7766	2.980885e-01	2.933589e-01	0.05728827	0.05744378	0.06018015	1.24193429244402
1331	15	rs3695416	38484397	0	A	C	0.369	-6.658699e-02	0.04609893	-240.5365	3.091399e-01	3.042307e-01	0.1493263	0.1482793	0.1505279	0.82586369569779
1333	15	rs3683326	41387862	0	C	A	0.317	-7.316313e-02	0.0514993	-240.5699	3.097133e-01	3.042154e-01	0.1561214	0.1549341	0.1572559	0.806537562889453
1335	15	CEL.15_43206205	43188177	0	A	G	0.317	-3.381077e-02	0.05276839	-241.3737	3.151143e-01	3.092181e-01	0.522025	0.5192548	0.5213034	0.282308697951643
1337	15	rs13482543	43870892	0	C	A	0.317	-3.381077e-02	0.05276839	-241.3737	3.151143e-01	3.092181e-01	0.522025	0.5192548	0.5213034	0.282308697951643
1339	15	rs13482549	45643092	0	A	G	0.317	-2.739741e-02	0.05299333	-241.4457	3.153924e-01	3.095251e-01	0.6054172	0.6023164	0.6045545	0.217945244828112
1341	15	rs13482571	49998374	0	G	A	0.308	-2.590611e-02	0.05350829	-241.4628	3.180051e-01	3.125505e-01	0.6285188	0.6261358	0.6268692	0.201681727342942
1343	15	rs3658705	51383386	0	A	G	0.308	-2.668352e-02	0.05354074	-241.4558	3.182564e-01	3.128048e-01	0.6184661	0.6162084	0.6168582	0.208684100378311
1345	15	rs3707900	52483340	0	A	G	0.306	-2.152081e-02	0.05395074	-241.5007	3.184129e-01	3.129928e-01	0.6901619	0.6877885	0.6883967	0.161049019365708
1347	15	rs13482595	58616523	0	G	A	0.284	-3.384089e-02	0.05609705	-241.3978	3.176380e-01	3.124987e-01	0.5466484	0.5445218	0.5452646	0.262291918705648
1349	15	rs3683495	61202502	0	C	A	0.287	-1.712969e-02	0.05555976	-241.5331	3.196268e-01	3.139032e-01	0.7579912	0.7559444	0.7562768	0.120335836338429
1351	15	rs13482602	61428965	0	G	C	0.287	-1.712969e-02	0.05555976	-241.5331	3.196268e-01	3.139032e-01	0.7579912	0.7559444	0.7562768	0.120335836338429
1353	15	rs3677062	63461563	0	G	A	0.287	-5.180580e-03	0.05571148	-241.5769	3.204475e-01	3.147020e-01	0.9259542	0.9238836	0.924006	0.0334104940731246
1355	15	rs6381737	65588301	0	A	G	0.282	-1.285414e-02	0.05524184	-241.554	3.202757e-01	3.146747e-01	0.8161113	0.8148414	0.8149909	0.0882506087956182
1357	15	rs13482637	70501126	0	A	C	0.27	-1.459557e-02	0.05597055	-241.5473	3.204559e-01	3.152465e-01	0.7943898	0.7939479	0.7940785	0.0999663408371399
1359	15	rs13482642	72211956	0	T	A	0.267	-8.159269e-04	0.0562932	-241.5813	3.203021e-01	3.151185e-01	0.9884422	0.987393	0.9874046	0.00504872134775611
1361	15	rs8259436	74849948	0	G	A	0.26	-5.291925e-04	0.05665112	-241.5814	3.200008e-01	3.151797e-01	0.9925511	0.9932057	0.9932107	0.00324712499130268
1363	15	rs3665030	79393219	0	G	A	0.252	-5.124123e-02	0.05658766	-241.1693	3.160640e-01	3.120307e-01	0.3656847	0.3639167	0.3648962	0.436893209868617
1365	15	rs13482673	82219300	1	G	A	0.38	1.742827e-02	0.04139789	-241.4918	3.139624e-01	3.100399e-01	0.6739645	0.6720165	0.6742775	0.1713629786281
1367	15	rs3660367	84702107	0	A	G	0.383	2.683357e-02	0.04087292	-241.3653	3.107300e-01	3.069046e-01	0.5118372	0.5108574	0.5143117	0.290868153056849
1369	15	rs13482695	88470831	0	A	G	0.283	3.779615e-02	0.04730351	-241.2613	3.108138e-01	3.073384e-01	0.4247126	0.4236118	0.426253	0.37190485455135
1371	15	rs13482704	90423484	0	A	C	0.29	8.160022e-02	0.04553861	-239.975	3.106491e-01	3.074494e-01	0.07383589	0.07306039	0.07451888	1.13173248587161
1373	15	rs3719217	95251593	0	A	G	0.384	4.732414e-02	0.04025405	-240.8899	3.081665e-01	3.045928e-01	0.2403744	0.2395929	0.2423699	0.619111786797205
1375	15	rs6285067	95314545	1	A	G	0.385	4.920274e-02	0.04025052	-240.8339	3.080343e-01	3.044981e-01	0.2222045	0.2214259	0.2241144	0.653247150141419
1377	15	rs13482729	97111470	0	A	G	0.385	8.961941e-02	0.03931908	-238.9935	3.031667e-01	3.002332e-01	0.02312708	0.02290317	0.02408361	1.63587919731761
1379	15	rs13482738	99794398	0	A	G	0.406	7.008579e-02	0.03710635	-239.7997	3.067459e-01	3.041856e-01	0.05957705	0.059065	0.06065128	1.22492100498872
1381	16	rs4231060	6223720	0	G	A	0.384	-5.532019e-03	0.03944947	-241.5716	3.182408e-01	3.155351e-01	0.8885419	0.8887674	0.8888672	0.0513220878252093
1383	16	rs4158907	7962829	0	A	G	0.391	9.308401e-03	0.04043322	-241.5546	3.177212e-01	3.143070e-01	0.8180302	0.8167613	0.8169838	0.0872306627696938
1385	16	rs4162800	12472778	0	A	G	0.391	-1.957509e-02	0.04241444	-241.4766	3.234319e-01	3.190303e-01	0.6446534	0.6470723	0.6483634	0.190673722458841
1387	16	rs4165065	17412079	0	G	A	0.388	1.250916e-02	0.04389473	-241.5409	3.205017e-01	3.157641e-01	0.7757926	0.7758945	0.7760813	0.110254367291381
1389	16	rs4165081	19883078	0	G	A	0.384	-1.111343e-02	0.04431517	-241.5504	3.210811e-01	3.162468e-01	0.8020999	0.8031465	0.8034308	0.0957715378046054
1391	16	rs4165440	24175686	0	A	G	0.357	4.236905e-02	0.04175354	-241.0712	3.277946e-01	3.244464e-01	0.3107856	0.3124353	0.3150413	0.507539112089336
1393	16	rs4165602	27436316	0	A	G	0.391	4.714861e-03	0.04466022	-241.5758	3.202678e-01	3.151664e-01	0.9159701	0.9157413	0.9157899	0.0381187027698656
1395	16	rs4170308	32471861	0	G	A	0.365	-8.598827e-03	0.0470775	-241.5646	3.202723e-01	3.149336e-01	0.8551546	0.8542945	0.8543917	0.0679553638012128
1397	16	rs4171932	34308360	0	G	A	0.363	-2.525653e-02	0.04766502	-241.4408	3.212706e-01	3.157906e-01	0.5964648	0.5958439	0.596192	0.224415180856733
1399	16	rs4172915	35662190	0	G	A	0.365	-2.435568e-02	0.04768473	-241.4507	3.212253e-01	3.157808e-01	0.6097713	0.6091869	0.6095187	0.214833020352653
1401	16	rs4173902	37352817	0	C	G	0.377	4.037931e-03	0.04700967	-241.5778	3.205837e-01	3.152330e-01	0.9315883	0.9317026	0.9317438	0.030775974492602
1403	16	rs4175608	39182488	0	A	G	0.377	8.550961e-03	0.04717943	-241.5652	3.208357e-01	3.156439e-01	0.8562598	0.8568604	0.8569905	0.0673944449166662
1405	16	rs4177651	40683274	0	A	G	0.38	2.678305e-02	0.04701533	-241.4197	3.223984e-01	3.173606e-01	0.569194	0.5695108	0.5701258	0.244739686557931
1407	16	rs4182243	46052656	0	A	G	0.453	5.676095e-02	0.04895039	-240.9087	3.233446e-01	3.178538e-01	0.2468551	0.246078	0.2471775	0.607557895874153
1409	16	rs4183448	47197448	0	C	A	0.453	5.988814e-02	0.04887009	-240.8315	3.252673e-01	3.196205e-01	0.2210576	0.2206864	0.2220028	0.655494549379127
1411	16	rs4186744	51442133	0	G	C	0.46	4.201360e-02	0.04880017	-241.2083	3.188313e-01	3.125883e-01	0.3897436	0.387666	0.388526	0.409221007652925
1413	16	rs3696661	51676702	0	G	A	0.459	3.553321e-02	0.04882878	-241.3142	3.178695e-01	3.116365e-01	0.467177	0.4647233	0.4657168	0.330518546501314
1415	16	rs6163640	53441204	0	A	C	0.459	4.515660e-02	0.04911575	-241.1558	3.179705e-01	3.115795e-01	0.3583934	0.3561883	0.3572527	0.445639996693989
1417	16	rs4189277	57292483	0	G	A	0.458	4.838454e-02	0.04906205	-241.0931	3.208848e-01	3.144814e-01	0.3245803	0.3230232	0.3238418	0.488677842676528
1419	16	rs4194417	62797732	0	G	A	0.457	1.825737e-02	0.04862537	-241.5099	3.198775e-01	3.136409e-01	0.7074914	0.705241	0.7056493	0.150278834892357
1421	16	rs4197150	66296558	0	G	C	0.458	6.871471e-03	0.04838536	-241.5709	3.205824e-01	3.143555e-01	0.8871326	0.8845478	0.8847736	0.0520114611781061
1423	16	rs4197715	67263247	1	C	A	0.464	1.859389e-02	0.04807374	-241.5061	3.209101e-01	3.148310e-01	0.6991068	0.6979679	0.6981889	0.155456473599623
1425	16	rs4198737	69011458	0	G	A	0.458	7.178681e-03	0.04725232	-241.5697	3.206506e-01	3.148645e-01	0.8793177	0.8782114	0.8783035	0.0558541847345868
1427	16	rs4200124	70694896	0	G	A	0.494	-1.653685e-02	0.04656307	-241.5175	3.193954e-01	3.139281e-01	0.7226473	0.7207735	0.7211067	0.141073615620613
1429	16	rs4201998	72511025	0	A	G	0.493	-8.168685e-03	0.04646834	-241.5655	3.198009e-01	3.142905e-01	0.8605393	0.8584125	0.8586465	0.0652292910733198
1431	16	rs4211664	82781462	0	G	C	0.468	1.857200e-02	0.046012	-241.4996	3.206987e-01	3.152491e-01	0.6866776	0.6858929	0.686117	0.16324711942546
1433	16	rs3680665	84553438	0	G	C	0.468	1.857200e-02	0.046012	-241.4996	3.206987e-01	3.152491e-01	0.6866776	0.6858929	0.686117	0.16324711942546
1435	16	rs4212102	85097188	0	A	G	0.467	1.489396e-02	0.0458689	-241.5283	3.203040e-01	3.148638e-01	0.7455567	0.7445126	0.7446913	0.127519322619106
1437	16	rs4213268	86462200	0	A	G	0.47	3.103085e-02	0.04550676	-241.3488	3.220465e-01	3.167376e-01	0.4956631	0.4952113	0.4957855	0.304813411260032
1439	16	rs4214396	87498775	0	A	C	0.471	3.625221e-02	0.04533044	-241.2622	3.235155e-01	3.182303e-01	0.4242966	0.4243015	0.4252032	0.372330448335092
1441	16	rs3712360	93538106	1	G	A	0.445	3.397048e-02	0.04170873	-241.2493	3.207309e-01	3.173415e-01	0.4158157	0.4150963	0.4158594	0.381099116989537
1443	16	rs3696981	97395508	0	A	G	0.433	4.818249e-03	0.03905067	-241.5738	3.173875e-01	3.150329e-01	0.9018588	0.9014112	0.9014733	0.0448614526809848
1445	17	rs4136382	3388912	0	G	A	0.444	-8.095200e-02	0.04061285	-239.6369	2.853341e-01	2.808833e-01	0.04684855	0.04860025	0.05302522	1.3293038463289
1447	17	rs13482843	4044735	0	G	A	0.444	-8.095200e-02	0.04061285	-239.6369	2.853341e-01	2.808833e-01	0.04684855	0.04860025	0.05302522	1.3293038463289
1449	17	rs13482845	4593482	0	A	G	0.445	-7.563209e-02	0.04098029	-239.9263	2.830716e-01	2.785122e-01	0.06562446	0.06885038	0.07555964	1.18293425722386
1451	17	UT_17_3.221024	6039015	0	C	A	0.445	-7.563209e-02	0.04098029	-239.9263	2.830716e-01	2.785122e-01	0.06562446	0.06885038	0.07555964	1.18293425722386
1453	17	rs3662575	9973581	0	A	G	0.46	-8.081486e-02	0.04190745	-239.759	2.868550e-01	2.822052e-01	0.05444542	0.05623983	0.06098016	1.26403864763247
1455	17	rs3662820	12315222	1	G	A	0.465	-6.855326e-02	0.04228878	-240.2992	2.881818e-01	2.833782e-01	0.1057164	0.1092955	0.1172378	0.9758576344805
1457	17	rs3726555	16402642	0	G	C	0.48	1.040275e-02	0.0451096	-241.5531	3.141190e-01	3.077470e-01	0.8177243	0.8117475	0.8195125	0.087393096293261
1459	17	rs13482899	17624343	0	A	G	0.48	1.040275e-02	0.0451096	-241.5531	3.141190e-01	3.077470e-01	0.8177243	0.8117475	0.8195125	0.087393096293261
1461	17	rs13482914	20845796	0	A	C	0.482	2.366705e-02	0.04543101	-241.4459	3.075946e-01	3.010946e-01	0.6026666	0.6026175	0.6146615	0.219922876621746
1463	17	rs3696835	22681054	0	G	A	0.482	4.151016e-02	0.04479554	-241.1561	3.025510e-01	2.963758e-01	0.3546108	0.3563733	0.3662239	0.450248041693423
1465	17	rs3719497	25502497	0	A	G	0.474	4.537075e-02	0.0444131	-241.0625	3.035740e-01	2.976924e-01	0.3075482	0.3082997	0.3156158	0.512086810445972
1467	17	rs6397584	27451464	0	A	C	0.46	7.071904e-02	0.04485351	-240.3454	3.000216e-01	2.942242e-01	0.1155892	0.1158882	0.1200891	0.937082742035896
1469	17	rs3693494	29780123	0	A	G	0.467	6.585635e-02	0.04501492	-240.5176	3.003174e-01	2.944768e-01	0.1441826	0.1446647	0.1495827	0.841087147244472
1471	17	rs3682923	35834132	1	A	G	0.469	7.122435e-02	0.04669777	-240.4173	3.072145e-01	3.013347e-01	0.1279212	0.1270508	0.1296996	0.893057475223877
1473	17	rs6298471	36547465	0	G	A	0.468	6.842132e-02	0.04680252	-240.5117	3.072865e-01	3.012904e-01	0.1444766	0.1435571	0.1464059	0.840202487259064
1475	17	rs6390174	38990979	0	G	A	0.468	7.648776e-02	0.04664412	-240.237	3.061361e-01	3.001865e-01	0.1017566	0.1010514	0.1035954	0.992437412563459
1477	17	rs3702604	40954832	0	G	A	0.466	6.906100e-02	0.04661056	-240.4846	3.050159e-01	2.991378e-01	0.1391449	0.1385824	0.1419204	0.856532706990362
1479	17	rs13482997	43824636	0	C	G	0.466	5.770364e-02	0.04584778	-240.7893	3.063306e-01	3.006590e-01	0.2088437	0.208146	0.2119914	0.68017862117216
1481	17	rs13483016	49557881	0	G	A	0.45	-1.038735e-02	0.0457314	-241.5575	3.235014e-01	3.186208e-01	0.8204215	0.8269765	0.8289339	0.08596296701526
1483	17	rs3700227	52611561	1	G	A	0.452	-9.807053e-03	0.04602884	-241.5601	3.226487e-01	3.177668e-01	0.8313761	0.8362016	0.8374237	0.0802024645391022
1485	17	rs6272475	53482715	0	A	G	0.449	2.509615e-02	0.04596259	-241.4314	3.193071e-01	3.142074e-01	0.5853335	0.5837886	0.5841802	0.232596619489436
1487	17	rs3714226	55270111	0	C	A	0.497	-2.750106e-03	0.04430719	-241.5797	3.205342e-01	3.155994e-01	0.9505359	0.9530624	0.9532034	0.0220314759816295
1489	17	rs13483055	60319945	0	G	A	0.494	-8.046966e-03	0.04375477	-241.5647	3.206297e-01	3.157751e-01	0.8541681	0.8549364	0.8550949	0.0684566518891375
1491	17	gnf17.064.100	62762288	0	A	G	0.493	1.356715e-02	0.04343254	-241.5326	3.204403e-01	3.156037e-01	0.7549047	0.754733	0.7549146	0.122107870723746
1493	17	rs3727008	67734196	0	G	A	0.488	1.310724e-02	0.04136553	-241.5312	3.199030e-01	3.157098e-01	0.7514968	0.7513162	0.7515119	0.124072864372217
1495	17	rs3660112	70594166	0	C	A	0.492	-4.529285e-03	0.04406718	-241.576	3.199108e-01	3.149907e-01	0.9181832	0.9174041	0.9174618	0.0370706577843787
1497	17	rs3675634	71241465	0	G	A	0.493	4.777407e-03	0.04428296	-241.5757	3.203473e-01	3.153511e-01	0.9141371	0.9145025	0.9145635	0.0389886649792075
1499	17	rs3691628	72399641	0	A	G	0.499	1.099480e-02	0.04388183	-241.5505	3.211193e-01	3.164147e-01	0.8022752	0.8035715	0.8039085	0.0956766325383985
1501	17	rs13483103	74204833	0	C	A	0.43	8.894969e-03	0.04579484	-241.5632	3.219730e-01	3.165879e-01	0.8460812	0.8487728	0.8492331	0.0725879549046335
1503	17	rs6229946	75191195	0	C	A	0.437	-1.549908e-02	0.04529682	-241.522	3.189390e-01	3.135822e-01	0.7323882	0.7302726	0.7306965	0.135258661525133
1505	17	rs3663088	77048875	0	A	G	0.435	-8.266465e-03	0.04518373	-241.5641	3.194232e-01	3.140199e-01	0.8549196	0.8524609	0.8527942	0.0680747261117952
1507	17	gnf17.082.284	80952261	0	G	A	0.444	9.000888e-03	0.04321717	-241.5599	3.206070e-01	3.158307e-01	0.8351134	0.8357753	0.8359498	0.0782545476896465
1509	17	gnf17.083.842	82509468	0	G	A	0.48	2.998933e-02	0.0419058	-241.3285	3.261033e-01	3.211184e-01	0.4745944	0.4769129	0.4787688	0.323677390567578
1511	17	rs13483135	83478059	0	A	G	0.494	-2.350213e-02	0.04183771	-241.4236	3.214104e-01	3.163128e-01	0.5745751	0.5741769	0.5746022	0.240653198683289
1513	17	rs13483144	85885972	0	C	A	0.489	1.937398e-02	0.04125336	-241.471	3.211297e-01	3.157697e-01	0.6388487	0.6383522	0.6386513	0.194601984620121
1515	17	rs4231720	86810006	0	A	G	0.491	2.586268e-02	0.0412301	-241.3852	3.228266e-01	3.174778e-01	0.5308024	0.5310173	0.5316809	0.275067122159523
1517	17	rs13483157	88888507	0	A	G	0.484	-2.300634e-03	0.04100547	-241.5799	3.204105e-01	3.153030e-01	0.9552831	0.9560899	0.9561275	0.0198679053293699
1519	17	rs6288047	91579093	0	A	G	0.477	-1.194390e-03	0.04009652	-241.581	3.197239e-01	3.151658e-01	0.9762497	0.9762146	0.9762281	0.0104390865726352
1521	17	rs6397044	93194831	0	A	G	0.477	-1.176466e-02	0.04025421	-241.5388	3.203684e-01	3.158069e-01	0.770226	0.7703244	0.7705206	0.113381825279706
1523	17	rs3706382	94131011	0	A	T	0.477	-1.176466e-02	0.04025421	-241.5388	3.203684e-01	3.158069e-01	0.770226	0.7703244	0.7705206	0.113381825279706
1525	18	rs3689558	8042688	0	A	G	0.386	-2.863073e-02	0.0419876	-241.3488	3.213228e-01	3.168792e-01	0.4956695	0.4951874	0.4957801	0.30480780368759
1527	18	rs3660245	9273599	0	T	A	0.386	-1.905953e-02	0.04234462	-241.4799	3.202962e-01	3.157507e-01	0.6528558	0.652334	0.6526172	0.185182733242509
1529	18	rs4231742	11084830	0	G	A	0.388	-1.681784e-02	0.04263952	-241.5036	3.206354e-01	3.159374e-01	0.6934624	0.693284	0.6935502	0.158977081692656
1531	18	rs13483212	12110689	0	C	G	0.392	-1.216793e-02	0.04285168	-241.5412	3.204608e-01	3.156905e-01	0.7765786	0.7765891	0.7767656	0.109814581379421
1533	18	mCV23617245	14530552	0	G	A	0.396	-7.866969e-03	0.04293137	-241.5646	3.200296e-01	3.153735e-01	0.8546898	0.8546563	0.8547516	0.0681914789473171
1535	18	rs6361186	15008159	0	G	A	0.411	-1.735526e-02	0.04296715	-241.5009	3.225760e-01	3.178868e-01	0.6864679	0.6882687	0.6890918	0.163379766043845
1537	18	gnf18.021.931	24442754	0	A	G	0.457	3.352852e-02	0.04252526	-241.2703	3.221272e-01	3.167690e-01	0.4308643	0.4301987	0.4308694	0.365659488634548
1539	18	gnf18.022.796	25311399	0	C	A	0.458	3.399863e-02	0.04278915	-241.2652	3.217888e-01	3.163635e-01	0.4272958	0.4264475	0.4270872	0.369271375953663
1541	18	rs13483263	26441506	0	A	G	0.457	3.013321e-02	0.04293642	-241.3342	3.206904e-01	3.152889e-01	0.4831678	0.4819756	0.4824693	0.315902016332884
1543	18	rs13483271	28957810	0	G	A	0.483	-3.325556e-03	0.04461179	-241.5788	3.215144e-01	3.154791e-01	0.9406111	0.9423553	0.942437	0.0265899005205102
1545	18	rs3722973	30935680	1	A	G	0.491	9.086657e-03	0.04565602	-241.561	3.204556e-01	3.141712e-01	0.8423355	0.8399054	0.8401724	0.0745148957002218
1547	18	rs3718586	33132187	0	A	G	0.492	1.196419e-02	0.04590671	-241.5467	3.205796e-01	3.140692e-01	0.7945076	0.792226	0.7925137	0.0999019441176765
1549	18	rs3725637	34428558	0	C	A	0.495	1.695799e-02	0.04579003	-241.5118	3.202034e-01	3.137302e-01	0.7113052	0.7090463	0.7094311	0.147944016378698
1551	18	rs13483299	36120072	0	A	G	0.497	1.556773e-02	0.04564129	-241.5224	3.204892e-01	3.141082e-01	0.7331992	0.7312522	0.7315424	0.134778017572035
1553	18	rs3664831	37294231	0	C	A	0.495	1.498382e-02	0.04565726	-241.5269	3.207427e-01	3.143158e-01	0.742931	0.7411763	0.7414221	0.129051519632123
1555	18	rs3699816	39313732	0	G	A	0.498	2.252505e-02	0.04417839	-241.4508	3.208175e-01	3.149824e-01	0.6104005	0.6092465	0.6095571	0.214385119307514
1557	18	rs3676196	42923810	0	A	G	0.497	6.322000e-02	0.04349605	-240.5311	3.298749e-01	3.249926e-01	0.1468058	0.147246	0.1492602	0.833256785985099
1559	18	mCV24106092	49031661	0	A	C	0.494	-2.798969e-02	0.04241893	-241.3648	3.233583e-01	3.185636e-01	0.5097012	0.5103804	0.5113275	0.292684343941673
1561	18	rs13483368	54451905	0	A	C	0.498	-3.066082e-02	0.04284989	-241.3263	3.232896e-01	3.184350e-01	0.4746539	0.4750022	0.4759191	0.323622946389575
1563	18	rs3683378	55685229	0	C	G	0.5	-3.027808e-02	0.04287465	-241.3358	3.266277e-01	3.217853e-01	0.4804366	0.4833368	0.4855375	0.318363915148046
1565	18	rs6328845	57804214	0	G	A	0.486	-1.496789e-02	0.04265719	-241.5211	3.227113e-01	3.180253e-01	0.72584	0.7284047	0.7293685	0.139159102130777
1567	18	rs3720827	63290216	0	G	A	0.472	1.103909e-02	0.04287324	-241.5478	3.196744e-01	3.145006e-01	0.7969267	0.7955159	0.7957027	0.0985816224551902
1569	18	rs3691542	66474868	0	A	G	0.484	-1.037822e-02	0.04390301	-241.5547	3.229593e-01	3.173483e-01	0.81324	0.8170274	0.8178448	0.0897812683123497
1571	18	rs3658163	68661313	0	T	A	0.482	1.449645e-02	0.04433034	-241.5271	3.199301e-01	3.138666e-01	0.7438158	0.7416791	0.7420233	0.128534600674634
1573	18	rs13483426	70123704	0	C	A	0.482	1.719059e-03	0.04447239	-241.5805	3.210778e-01	3.148397e-01	0.9691833	0.9658498	0.9659557	0.0135940777994233
1575	18	rs6161154	71450022	0	A	G	0.482	1.627171e-02	0.04424346	-241.5127	3.198732e-01	3.136152e-01	0.7132162	0.7109093	0.7113247	0.146778800815383
1577	18	rs13483436	73432362	0	G	A	0.476	5.031050e-02	0.04351386	-240.9138	3.253432e-01	3.191313e-01	0.2482275	0.2478894	0.2491178	0.605150106654102
1579	18	rs13459193	74736176	0	A	G	0.471	7.494351e-02	0.04394481	-240.1337	3.301617e-01	3.244583e-01	0.08882385	0.08882905	0.09047576	1.05147040660123
1581	18	rs13483446	76660820	0	A	G	0.479	2.820998e-02	0.04295184	-241.3638	3.176615e-01	3.122373e-01	0.5116639	0.5094503	0.5102746	0.291015223215216
1583	18	rs3706601	77469962	1	A	G	0.467	2.254011e-02	0.04236208	-241.4383	3.175246e-01	3.122187e-01	0.594937	0.5925748	0.5934108	0.225529020827689
1585	18	rs13483466	82240605	0	G	A	0.498	6.400720e-02	0.03922904	-240.252	3.250927e-01	3.214733e-01	0.1034717	0.1029767	0.1044384	0.985178415564013
1587	18	mCV24836796	85520123	0	A	G	0.48	4.725952e-02	0.03733839	-240.7801	3.223562e-01	3.193591e-01	0.2062856	0.2055305	0.2068307	0.685531087387064
1589	18	rs13483482	86102991	0	C	A	0.479	5.283326e-02	0.03717312	-240.5725	3.243789e-01	3.214199e-01	0.1559433	0.1554512	0.1569845	0.807033279679111
1591	19	rs3671671	4419702	0	C	A	0.448	-1.824423e-02	0.03922484	-241.4721	3.175435e-01	3.129900e-01	0.6420757	0.6401008	0.6406969	0.192413766083519
1593	19	rs3713033	5029790	0	G	A	0.446	-3.141929e-02	0.03985266	-241.2693	3.197372e-01	3.148377e-01	0.4308943	0.4294861	0.4300766	0.365629250852268
1595	19	CEL.19_5283144	5494236	0	C	G	0.446	-3.141929e-02	0.03985266	-241.2693	3.197372e-01	3.148377e-01	0.4308943	0.4294861	0.4300766	0.365629250852268
1597	19	rs6236348	6211818	0	A	G	0.446	-3.141929e-02	0.03985266	-241.2693	3.197372e-01	3.148377e-01	0.4308943	0.4294861	0.4300766	0.365629250852268
1599	19	rs13483525	10444043	0	G	A	0.44	1.123021e-02	0.04224633	-241.5463	3.211714e-01	3.158231e-01	0.7904968	0.7908881	0.7910761	0.102099883790159
1601	19	UT_19_10.709331	10714324	0	A	G	0.436	-2.506316e-03	0.04240617	-241.5797	3.205936e-01	3.152585e-01	0.9528971	0.9533754	0.9534075	0.0209539947604139
1603	19	CEL.19_12595293	13325499	0	A	G	0.442	6.386433e-03	0.04226814	-241.5698	3.199445e-01	3.149049e-01	0.8799712	0.8790573	0.8791438	0.0555315413563705
1605	19	rs13483540	15465855	1	G	A	0.472	1.149339e-02	0.04197654	-241.5432	3.182230e-01	3.133866e-01	0.7843627	0.7820454	0.7825737	0.105483067183424
1607	19	rs6223359	18525319	0	G	A	0.475	1.027022e-02	0.04264551	-241.5516	3.185090e-01	3.133305e-01	0.8098006	0.8070821	0.8076754	0.0916219057886568
1609	19	rs6372656	21843202	0	A	C	0.482	1.594914e-02	0.04263964	-241.5103	3.176393e-01	3.125543e-01	0.7085507	0.7060381	0.7068393	0.14962906857468
1611	19	rs6309315	23586847	0	G	A	0.498	1.818249e-02	0.04280342	-241.4898	3.173125e-01	3.119799e-01	0.6711964	0.668518	0.6695278	0.173150381536221
1613	19	rs6293693	26086372	0	A	T	0.499	-3.361682e-02	0.04320754	-241.2765	3.173868e-01	3.119799e-01	0.4369677	0.434858	0.4357746	0.359550664242865
1615	19	UT_19_29.979736	30239224	0	A	G	0.497	-2.259259e-02	0.04130452	-241.4302	3.162593e-01	3.114527e-01	0.5846717	0.5823907	0.5834991	0.233087926910593
1617	19	rs13459194	32049010	0	A	C	0.5	-1.332020e-02	0.04183009	-241.5298	3.182164e-01	3.132779e-01	0.7503051	0.7480479	0.7485874	0.1247621015382
1619	19	rs6237466	32363371	0	A	T	0.5	-1.332020e-02	0.04183009	-241.5298	3.182164e-01	3.132779e-01	0.7503051	0.7480479	0.7485874	0.1247621015382
1621	19	rs3710829	38168496	0	A	G	0.497	-5.403020e-04	0.03755894	-241.5813	3.186499e-01	3.149852e-01	0.988529	0.9859569	0.9860283	0.00501058547500955
1623	19	rs3656289	42412737	0	G	A	0.494	3.446527e-03	0.0373357	-241.5769	3.181935e-01	3.142913e-01	0.9264922	0.9240614	0.9243859	0.0331582325903273
1625	19	rs3023496	48137866	0	G	A	0.493	7.502915e-03	0.03781783	-241.5613	3.181616e-01	3.140078e-01	0.8428265	0.8409667	0.8412938	0.0742618178398751
1627	19	mCV23069572	52801832	0	G	A	0.465	2.354203e-02	0.03952952	-241.4025	3.136292e-01	3.089332e-01	0.5517777	0.5496719	0.5519826	0.25823585543829
1629	19	rs6304326	53438118	0	A	C	0.465	6.468826e-03	0.03989227	-241.5675	3.176461e-01	3.128864e-01	0.8712562	0.8674666	0.8686244	0.0598541183731798
1631	19	rs13483682	55161641	0	C	G	0.464	5.576835e-03	0.03911926	-241.5706	3.174338e-01	3.131419e-01	0.8867029	0.8832437	0.8842807	0.052221871154143
1633	19	rs6211533	56992409	0	A	C	0.476	2.738631e-02	0.03699292	-241.3068	3.101336e-01	3.062995e-01	0.4595045	0.4586231	0.4620387	0.337710231142725
1635	19	rs6191324	59321829	0	G	A	0.477	-3.520056e-02	0.03614103	-241.1069	3.087712e-01	3.057476e-01	0.3306015	0.3299628	0.3327915	0.480695180285911
1637	19	UT_4_59.889271	60081646	0	C	A	0.48	-4.908025e-02	0.03580983	-240.6438	3.055318e-01	3.026657e-01	0.171203	0.1708719	0.173634	0.766488629425043
1639	23	rs13483712	9552353	2	G	A	0.485	2.045615e-02	0.03873615	-241.4418	3.108863e-01	3.079941e-01	0.597703	0.5972523	0.6005973	0.22351456434337
1641	23	CEL.X_8334947	10003225	0	G	A	0.488	2.395283e-02	0.03884788	-241.3914	3.099766e-01	3.069891e-01	0.5378298	0.5375448	0.5411596	0.269355138116788
1643	23	CEL.X_9031623	10699901	0	A	G	0.489	1.723193e-02	0.0391337	-241.4842	3.118188e-01	3.088034e-01	0.6599105	0.6591643	0.6623767	0.180514961415448
1645	23	rs13483724	36008084	0	A	C	0.483	3.136677e-02	0.04836044	-241.3701	3.195615e-01	3.148082e-01	0.516932	0.5156086	0.5160527	0.28656658256773
1647	23	gnfX.023.543	38899708	0	G	C	0.472	2.186032e-02	0.05023825	-241.4862	3.201130e-01	3.148382e-01	0.6636787	0.6625482	0.6628036	0.178042120313215
1649	23	gnfX.026.801	42224689	0	T	A	0.468	7.257443e-03	0.05063289	-241.5709	3.200769e-01	3.146293e-01	0.8860914	0.8844477	0.8845843	0.0525214784872853
1651	23	rs13483731	42452847	0	G	A	0.468	7.257443e-03	0.05063289	-241.5709	3.200769e-01	3.146293e-01	0.8860914	0.8844477	0.8845843	0.0525214784872853
1653	23	rs13483746	50423971	0	G	A	0.468	3.223983e-03	0.05213788	-241.5793	3.207633e-01	3.147547e-01	0.9507217	0.9480294	0.9481497	0.021946593307136
1655	23	gnfX.035.350	50932421	0	T	A	0.467	-4.334783e-03	0.05267699	-241.5782	3.217335e-01	3.155336e-01	0.9344535	0.9363341	0.9364314	0.02944230498163
1657	23	rs13483750	51374755	0	A	G	0.467	-4.334783e-03	0.05267699	-241.5782	3.217335e-01	3.155336e-01	0.9344535	0.9363341	0.9364314	0.02944230498163
1659	23	CEL.X_44311522	51965594	0	A	G	0.474	-1.405894e-02	0.05486703	-241.5493	3.231471e-01	3.165133e-01	0.7978876	0.7999441	0.8003164	0.0980582842606941
1661	23	rs13483756	52951019	0	A	C	0.473	-5.273490e-03	0.05520541	-241.5771	3.222743e-01	3.155682e-01	0.9239413	0.9258019	0.9259068	0.0343556195763069
1663	23	rs13483761	56215893	0	G	A	0.474	1.661363e-03	0.05567885	-241.5809	3.217707e-01	3.150307e-01	0.9762095	0.974237	0.9742709	0.010456970314508
1665	23	gnfX.044.260	60822990	0	A	T	0.476	3.288643e-02	0.05883599	-241.4281	3.268915e-01	3.192915e-01	0.576479	0.5796847	0.580952	0.239216508577839
1667	23	rs13483777	61175347	0	A	G	0.477	3.680728e-02	0.05918516	-241.3917	3.278425e-01	3.201435e-01	0.5343287	0.5378822	0.5394441	0.272191498254146
1669	23	rs13483781	62375833	0	G	A	0.477	3.680728e-02	0.05918516	-241.3917	3.278425e-01	3.201435e-01	0.5343287	0.5378822	0.5394441	0.272191498254146
1671	23	rs13483783	63644435	0	G	A	0.477	3.680728e-02	0.05918516	-241.3917	3.278425e-01	3.201435e-01	0.5343287	0.5378822	0.5394441	0.272191498254146
1673	23	rs13483786	64615641	0	C	A	0.477	3.680728e-02	0.05918516	-241.3917	3.278425e-01	3.201435e-01	0.5343287	0.5378822	0.5394441	0.272191498254146
1675	23	rs3157124	71441040	0	G	A	0.477	-1.833215e-02	0.06001042	-241.5349	3.234249e-01	3.156599e-01	0.7601427	0.7603559	0.7605394	0.119104870870399
1677	23	rs13483825	74207541	0	A	G	0.477	-6.050655e-02	0.06079123	-241.0937	3.318787e-01	3.238972e-01	0.3201279	0.3233171	0.3257629	0.494676474284411
1679	23	CEL.X_68179178	76622179	0	G	A	0.458	-3.223098e-02	0.06232637	-241.4474	3.238835e-01	3.154918e-01	0.6053231	0.6046381	0.6049588	0.218012752469229
1681	23	rs13483844	78701528	0	G	A	0.458	-3.223098e-02	0.06232637	-241.4474	3.238835e-01	3.154918e-01	0.6053231	0.6046381	0.6049588	0.218012752469229
1683	23	CEL.X_72627341	81071649	0	A	G	0.459	-2.482755e-02	0.06233423	-241.5015	3.232490e-01	3.148423e-01	0.6906039	0.6893446	0.6895731	0.160770973418223
1685	23	rs13483858	82200955	0	G	A	0.459	-2.482755e-02	0.06233423	-241.5015	3.232490e-01	3.148423e-01	0.6906039	0.6893446	0.6895731	0.160770973418223
1687	23	rs13483862	83024501	0	A	G	0.459	-2.482755e-02	0.06233423	-241.5015	3.232490e-01	3.148423e-01	0.6906039	0.6893446	0.6895731	0.160770973418223
1689	23	CEL.X_75125049	83574158	0	A	T	0.459	-2.482755e-02	0.06233423	-241.5015	3.232490e-01	3.148423e-01	0.6906039	0.6893446	0.6895731	0.160770973418223
1691	23	rs13483868	84597187	0	A	G	0.46	-3.423057e-02	0.06214152	-241.4288	3.229218e-01	3.147103e-01	0.5820164	0.5805513	0.5809077	0.235064777671152
1693	23	rs3725966	85498566	0	G	A	0.46	-3.423057e-02	0.06214152	-241.4288	3.229218e-01	3.147103e-01	0.5820164	0.5805513	0.5809077	0.235064777671152
1695	23	CEL.X_77780392	86229492	0	G	A	0.471	1.817666e-03	0.06221864	-241.5811	3.232919e-01	3.152760e-01	0.976707	0.9790673	0.9790964	0.0102356997077813
1697	23	rs13483877	86948528	0	G	A	0.471	1.817666e-03	0.06221864	-241.5811	3.232919e-01	3.152760e-01	0.976707	0.9790673	0.9790964	0.0102356997077813
1699	23	rs13483884	93904871	0	G	A	0.47	-1.330167e-02	0.06182499	-241.5581	3.227946e-01	3.149865e-01	0.8297495	0.828851	0.8289605	0.081053000621445
1701	23	gnfX.080.189	96183176	0	A	G	0.44	-1.713803e-02	0.0603841	-241.5404	3.212818e-01	3.141956e-01	0.7766839	0.7745503	0.7748067	0.109755697309259
1703	23	rs13483894	96499053	0	G	A	0.44	-1.713803e-02	0.0603841	-241.5404	3.212818e-01	3.141956e-01	0.7766839	0.7745503	0.7748067	0.109755697309259
1705	23	CEL.X_89752158	98348578	1	C	G	0.439	-2.424871e-02	0.06053666	-241.5004	3.215195e-01	3.144663e-01	0.6889363	0.6873424	0.687604	0.161820931702548
1707	23	CEL.X_91222960	99819380	0	A	G	0.44	-2.013242e-02	0.05975849	-241.5243	3.220265e-01	3.149964e-01	0.7363552	0.7354132	0.7355932	0.132912641928809
1709	23	gnfX.084.751	100832043	0	A	G	0.44	-2.013242e-02	0.05975849	-241.5243	3.220265e-01	3.149964e-01	0.7363552	0.7354132	0.7355932	0.132912641928809
1711	23	rs13483921	103659886	0	A	G	0.429	1.488828e-02	0.05894815	-241.5503	3.233818e-01	3.165317e-01	0.8007215	0.8029613	0.8033418	0.0965185101889677
1713	23	rs13483926	106088410	0	G	A	0.435	5.280851e-03	0.05968417	-241.5778	3.229352e-01	3.155936e-01	0.9295354	0.9319936	0.9321093	0.0317340661052004
1715	23	CEL.X_100299803	108895446	0	A	T	0.433	-2.813437e-03	0.05968901	-241.5802	3.223482e-01	3.150078e-01	0.962427	0.9607209	0.9607606	0.0166322017669965
1717	23	rs13483937	110605911	0	C	G	0.436	1.069964e-04	0.05931907	-241.5814	3.224864e-01	3.151643e-01	0.9985616	0.9995355	0.9995358	0.000625138890521348
1719	23	rs13483941	111517912	0	C	G	0.436	1.069964e-04	0.05931907	-241.5814	3.224864e-01	3.151643e-01	0.9985616	0.9995355	0.9995358	0.000625138890521348
1721	23	rs6342003	112547782	0	A	G	0.438	-8.087850e-03	0.05916593	-241.572	3.223116e-01	3.150521e-01	0.8913321	0.8906377	0.8907048	0.0499604527251459
1723	23	rs13483971	119804730	0	G	A	0.437	-1.080146e-02	0.05851908	-241.5643	3.223325e-01	3.151911e-01	0.8536432	0.8533294	0.8534173	0.0687236148501263
1725	23	CEL.X_112904656	121573629	0	G	A	0.437	-1.080146e-02	0.05851908	-241.5643	3.223325e-01	3.151911e-01	0.8536432	0.8533294	0.8534173	0.0687236148501263
1727	23	CZECH.X_116527625	126386464	0	A	C	0.437	-1.080146e-02	0.05851908	-241.5643	3.223325e-01	3.151911e-01	0.8536432	0.8533294	0.8534173	0.0687236148501263
1729	23	rs6205221	130295703	0	G	C	0.431	3.099204e-02	0.05516529	-241.424	3.231261e-01	3.167608e-01	0.5745354	0.5746618	0.5751528	0.240683207095775
1731	23	rs13483997	132113511	0	A	T	0.427	7.865151e-03	0.05450553	-241.5708	3.210718e-01	3.147838e-01	0.8853294	0.8838812	0.8839841	0.0528951134989349
1733	23	rs13484004	133775534	0	G	A	0.426	3.119060e-03	0.054264	-241.5797	3.212439e-01	3.149976e-01	0.9541894	0.9528283	0.9528716	0.0203654122867114
1735	23	rs3702256	134949218	0	G	A	0.43	5.441065e-03	0.05227982	-241.5758	3.207354e-01	3.148871e-01	0.9171565	0.9158599	0.9159339	0.0375565516939167
1737	23	CEL.X_125736335	135729173	0	A	T	0.431	7.654627e-03	0.05195282	-241.5703	3.205706e-01	3.147388e-01	0.8829325	0.8814708	0.881583	0.0540724968732332
1739	23	rs3697198	136216658	0	A	C	0.431	7.654627e-03	0.05195282	-241.5703	3.205706e-01	3.147388e-01	0.8829325	0.8814708	0.881583	0.0540724968732332
1741	23	rs13484024	138007018	0	A	G	0.431	8.392514e-03	0.05042739	-241.5673	3.200719e-01	3.146788e-01	0.8678967	0.8664776	0.8666059	0.0615319629453112
1743	23	CEL.X_143595976	153708524	0	G	A	0.451	4.980867e-02	0.04384021	-240.9357	3.225329e-01	3.184926e-01	0.2565144	0.2557772	0.2569235	0.590888249791933
1745	23	gnfX.141.820	161585622	0	C	A	0.447	2.643039e-02	0.04237666	-241.3868	3.206713e-01	3.167246e-01	0.533146	0.5326642	0.5331916	0.273153844797661
1747	23	CEL.X_154048891	164079037	0	G	A	0.451	9.942330e-03	0.04098797	-241.5516	3.181606e-01	3.143408e-01	0.8084536	0.8071192	0.8073353	0.0923449007325031
1749	23	CEL.X_155542834	165430168	0	G	A	0.451	1.789217e-02	0.04055666	-241.4834	3.180146e-01	3.143247e-01	0.6593099	0.6579978	0.658302	0.180910402971464
1751	23	gnfX.146.867	166686631	0	G	A	0.451	1.723689e-02	0.03991495	-241.4875	3.173776e-01	3.138918e-01	0.6660684	0.6646298	0.6649973	0.176481169902917
