# Supplementary material for: Combinatorial multiomic analysis from a pedigree of Sox10Dom Hirschsprung mice identifies multiple high confidence candidate modifiers of Enteric Nervous System development
Source: PLoS Comput Biol. 2026 Jul 6;22(7):e1014424. doi: 10.1371/journal.pcbi.1014424 (PMC13372245; doi:10.1371/journal.pcbi.1014424)
Supplement: S13 Table — (CSV) [file pcbi.1014424.s021.csv]

IntervalID	start	end	chrom	orig	start0.5Mb	end0.5Mb	locsUCSC	locs	Significance	Distance	Distance0.5Mb
Chrom10_Interval1	7003953	15800614	10	Male	6503953	16300614	chr10:6503953-16300614	chr10-6503953-16300614	Nominal	8796661	9796661
Chrom11_Interval1	33051317	44208120	11	Male	32551317	44708120	chr11:32551317-44708120	chr11-32551317-44708120	Nominal	11156803	12156803
Chrom11_Interval2	84732367	84732367	11	Male	84232367	85232367	chr11:84232367-85232367	chr11-84232367-85232367	Nominal	0	1000000
Chrom11_Interval3	88435691	88435691	11	Male	87935691	88935691	chr11:87935691-88935691	chr11-87935691-88935691	Nominal	0	1000000
Chrom14_Interval1	10794256	17362990	14	Male	10294256	17862990	chr14:10294256-17862990	chr14-10294256-17862990	Nominal	6568734	7568734
Chrom14_Interval2	93124495	102615050	14	Male	92624495	103115050	chr14:92624495-103115050	chr14-92624495-103115050	Nominal	9490555	10490555
Chrom15_Interval1	82219300	82219300	15	Male	81719300	82719300	chr15:81719300-82719300	chr15-81719300-82719300	Nominal	0	1000000
Chrom1_Interval1	105501703	105501703	1	Male	105001703	106001703	chr1:105001703-106001703	chr1-105001703-106001703	Nominal	0	1000000
Chrom2_Interval1	58189569	58189569	2	Male	57689569	58689569	chr2:57689569-58689569	chr2-57689569-58689569	Nominal	0	1000000
Chrom2_Interval2	179522759	180126255	2	Male	179022759	180626255	chr2:179022759-180626255	chr2-179022759-180626255	Nominal	603496	1603496
Chrom3_Interval1	16450289	48327701	3	Male	15950289	48827701	chr3:15950289-48827701	chr3-15950289-48827701	Nominal	31877412	32877412
Chrom5_Interval1	53657080	74395262	5	Male	53157080	74895262	chr5:53157080-74895262	chr5-53157080-74895262	Bonferroni	20738182	21738182
Chrom11_Interval1	6412206	11171143	11	Female	5912206	11671143	chr11:5912206-11671143	chr11-5912206-11671143	Nominal	4758937	5758937
Chrom13_Interval1	116250111	116250111	13	Female	115750111	116750111	chr13:115750111-116750111	chr13-115750111-116750111	Nominal	0	1000000
Chrom14_Interval1	79020581	97201128	14	Female	78520581	97701128	chr14:78520581-97701128	chr14-78520581-97701128	Nominal	18180547	19180547
Chrom14_Interval2	106773805	106773805	14	Female	106273805	107273805	chr14:106273805-107273805	chr14-106273805-107273805	Nominal	0	1000000
Chrom15_Interval1	13219494	13219494	15	Female	12719494	13719494	chr15:12719494-13719494	chr15-12719494-13719494	Nominal	0	1000000
Chrom15_Interval2	20942406	20942406	15	Female	20442406	21442406	chr15:20442406-21442406	chr15-20442406-21442406	Nominal	0	1000000
Chrom19_Interval1	53438118	55161641	19	Female	52938118	55661641	chr19:52938118-55661641	chr19-52938118-55661641	Nominal	1723523	2723523
Chrom19_Interval2	60081646	60081646	19	Female	59581646	60581646	chr19:59581646-60581646	chr19-59581646-60581646	Nominal	0	1000000
Chrom1_Interval1	9023832	39973796	1	Female	8523832	40473796	chr1:8523832-40473796	chr1-8523832-40473796	LOD>3	30949964	31949964
Chrom1_Interval2	195308492	195308492	1	Female	194808492	195808492	chr1:194808492-195808492	chr1-194808492-195808492	Nominal	0	1000000
Chrom5_Interval1	55224059	64189655	5	Female	54724059	64689655	chr5:54724059-64689655	chr5-54724059-64689655	Nominal	8965596	9965596
Chrom5_Interval2	72797039	74395262	5	Female	72297039	74895262	chr5:72297039-74895262	chr5-72297039-74895262	Nominal	1598223	2598223
Chrom5_Interval3	82505407	83042043	5	Female	82005407	83542043	chr5:82005407-83542043	chr5-82005407-83542043	Nominal	536636	1536636
Chrom5_Interval4	96638827	96638827	5	Female	96138827	97138827	chr5:96138827-97138827	chr5-96138827-97138827	Nominal	0	1000000
Chrom8_Interval1	15279371	20923450	8	Female	14779371	21423450	chr8:14779371-21423450	chr8-14779371-21423450	Nominal	5644079	6644079
Chrom8_Interval2	31865138	40656172	8	Female	31365138	41156172	chr8:31365138-41156172	chr8-31365138-41156172	Nominal	8791034	9791034
Chrom10_Interval1	9609273	10825090	10	BothSexNo15X5	9109273	11325090	chr10:9109273-11325090	chr10-9109273-11325090	Nominal	1215817	2215817
Chrom11_Interval1	84732367	90536534	11	BothSexNo15X5	84232367	91036534	chr11:84232367-91036534	chr11-84232367-91036534	Nominal	5804167	6804167
Chrom13_Interval1	116250111	116250111	13	BothSexNo15X5	115750111	116750111	chr13:115750111-116750111	chr13-115750111-116750111	Nominal	0	1000000
Chrom14_Interval1	91070578	106773805	14	BothSexNo15X5	90570578	107273805	chr14:90570578-107273805	chr14-90570578-107273805	Nominal	15703227	16703227
Chrom1_Interval1	11269352	22740997	1	BothSexNo15X5	10769352	23240997	chr1:10769352-23240997	chr1-10769352-23240997	Nominal	11471645	12471645
Chrom3_Interval1	30328765	33313826	3	BothSexNo15X5	29828765	33813826	chr3:29828765-33813826	chr3-29828765-33813826	Nominal	2985061	3985061
Chrom3_Interval2	40032479	40032479	3	BothSexNo15X5	39532479	40532479	chr3:39532479-40532479	chr3-39532479-40532479	Nominal	0	1000000
Chrom7_Interval1	96102709	96102709	7	BothSexNo15X5	95602709	96602709	chr7:95602709-96602709	chr7-95602709-96602709	Nominal	0	1000000
Chrom7_Interval2	132998156	132998156	7	BothSexNo15X5	132498156	133498156	chr7:132498156-133498156	chr7-132498156-133498156	Nominal	0	1000000
Chrom8_Interval1	15279371	15279371	8	BothSexNo15X5	14779371	15779371	chr8:14779371-15779371	chr8-14779371-15779371	Nominal	0	1000000
Chrom8_Interval2	17579118	20923450	8	BothSexNo15X5	17079118	21423450	chr8:17079118-21423450	chr8-17079118-21423450	Nominal	3344332	4344332
Chrom8_Interval3	34853346	40656172	8	BothSexNo15X5	34353346	41156172	chr8:34353346-41156172	chr8-34353346-41156172	Nominal	5802826	6802826
Chrom11_Interval1	84732367	84732367	11	BothSexAllChrom	84232367	85232367	chr11:84232367-85232367	chr11-84232367-85232367	Nominal	0	1000000
Chrom11_Interval2	88435691	88435691	11	BothSexAllChrom	87935691	88935691	chr11:87935691-88935691	chr11-87935691-88935691	Nominal	0	1000000
Chrom13_Interval1	116250111	116250111	13	BothSexAllChrom	115750111	116750111	chr13:115750111-116750111	chr13-115750111-116750111	Nominal	0	1000000
Chrom14_Interval1	79020581	79020581	14	BothSexAllChrom	78520581	79520581	chr14:78520581-79520581	chr14-78520581-79520581	Nominal	0	1000000
Chrom14_Interval2	91070578	106773805	14	BothSexAllChrom	90570578	107273805	chr14:90570578-107273805	chr14-90570578-107273805	Nominal	15703227	16703227
Chrom15_Interval1	28321743	28321743	15	BothSexAllChrom	27821743	28821743	chr15:27821743-28821743	chr15-27821743-28821743	Nominal	0	1000000
Chrom15_Interval2	82219300	82219300	15	BothSexAllChrom	81719300	82719300	chr15:81719300-82719300	chr15-81719300-82719300	Nominal	0	1000000
Chrom19_Interval1	6211818	6211818	19	BothSexAllChrom	5711818	6711818	chr19:5711818-6711818	chr19-5711818-6711818	Nominal	0	1000000
Chrom1_Interval1	16278641	20784226	1	BothSexAllChrom	15778641	21284226	chr1:15778641-21284226	chr1-15778641-21284226	Nominal	4505585	5505585
Chrom1_Interval2	22740997	22740997	1	BothSexAllChrom	22240997	23240997	chr1:22240997-23240997	chr1-22240997-23240997	Nominal	0	1000000
Chrom1_Interval3	38996207	38996207	1	BothSexAllChrom	38496207	39496207	chr1:38496207-39496207	chr1-38496207-39496207	Nominal	0	1000000
Chrom2_Interval1	180126255	180126255	2	BothSexAllChrom	179626255	180626255	chr2:179626255-180626255	chr2-179626255-180626255	Nominal	0	1000000
Chrom3_Interval1	23824919	33313826	3	BothSexAllChrom	23324919	33813826	chr3:23324919-33813826	chr3-23324919-33813826	Nominal	9488907	10488907
Chrom3_Interval2	38889885	40032479	3	BothSexAllChrom	38389885	40532479	chr3:38389885-40532479	chr3-38389885-40532479	Nominal	1142594	2142594
Chrom3_Interval3	85418436	85418436	3	BothSexAllChrom	84918436	85918436	chr3:84918436-85918436	chr3-84918436-85918436	Nominal	0	1000000
Chrom3_Interval4	128292534	128292534	3	BothSexAllChrom	127792534	128792534	chr3:127792534-128792534	chr3-127792534-128792534	Nominal	0	1000000
Chrom5_Interval1	53657080	74395262	5	BothSexAllChrom	53157080	74895262	chr5:53157080-74895262	chr5-53157080-74895262	FDR	20738182	21738182
Chrom8_Interval1	20923450	20923450	8	BothSexAllChrom	20423450	21423450	chr8:20423450-21423450	chr8-20423450-21423450	Nominal	0	1000000
Chrom8_Interval2	34853346	40656172	8	BothSexAllChrom	34353346	41156172	chr8:34353346-41156172	chr8-34353346-41156172	Nominal	5802826	6802826
Chrom11_Interval1	58567550	96604864	11	BinMale	58067550	97104864	chr11:58067550-97104864	chr11-58067550-97104864	Nominal	38037314	39037314
Chrom13_Interval1	16340817	20906467	13	BinMale	15840817	21406467	chr13:15840817-21406467	chr13-15840817-21406467	Nominal	4565650	5565650
Chrom14_Interval1	74709292	74709292	14	BinMale	74209292	75209292	chr14:74209292-75209292	chr14-74209292-75209292	Nominal	0	1000000
Chrom14_Interval2	86216087	102615050	14	BinMale	85716087	103115050	chr14:85716087-103115050	chr14-85716087-103115050	Nominal	16398963	17398963
Chrom15_Interval1	72211956	72211956	15	BinMale	71711956	72711956	chr15:71711956-72711956	chr15-71711956-72711956	Nominal	0	1000000
Chrom1_Interval1	120607495	120607495	1	BinMale	120107495	121107495	chr1:120107495-121107495	chr1-120107495-121107495	Nominal	0	1000000
Chrom1_Interval2	134210713	135155923	1	BinMale	133710713	135655923	chr1:133710713-135655923	chr1-133710713-135655923	Nominal	945210	1945210
Chrom1_Interval3	144112659	145181359	1	BinMale	143612659	145681359	chr1:143612659-145681359	chr1-143612659-145681359	Nominal	1068700	2068700
Chrom3_Interval1	30328765	33313826	3	BinMale	29828765	33813826	chr3:29828765-33813826	chr3-29828765-33813826	Nominal	2985061	3985061
Chrom4_Interval1	105978113	108710855	4	BinMale	105478113	109210855	chr4:105478113-109210855	chr4-105478113-109210855	Nominal	2732742	3732742
Chrom4_Interval2	121058843	124195952	4	BinMale	120558843	124695952	chr4:120558843-124695952	chr4-120558843-124695952	Nominal	3137109	4137109
Chrom5_Interval1	45356296	46079471	5	BinMale	44856296	46579471	chr5:44856296-46579471	chr5-44856296-46579471	Nominal	723175	1723175
Chrom5_Interval2	49346495	99300806	5	BinMale	48846495	99800806	chr5:48846495-99800806	chr5-48846495-99800806	LOD>3	49954311	50954311
Chrom7_Interval1	28155257	28832210	7	BinMale	27655257	29332210	chr7:27655257-29332210	chr7-27655257-29332210	Nominal	676953	1676953
Chrom8_Interval1	15279371	15279371	8	BinMale	14779371	15779371	chr8:14779371-15779371	chr8-14779371-15779371	Nominal	0	1000000
Chrom9_Interval1	117918763	117918763	9	BinMale	117418763	118418763	chr9:117418763-118418763	chr9-117418763-118418763	Nominal	0	1000000
Chrom11_Interval1	11171143	11171143	11	BinFemale	10671143	11671143	chr11:10671143-11671143	chr11-10671143-11671143	Nominal	0	1000000
Chrom11_Interval2	68770516	68770516	11	BinFemale	68270516	69270516	chr11:68270516-69270516	chr11-68270516-69270516	Nominal	0	1000000
Chrom11_Interval3	109394797	109394797	11	BinFemale	108894797	109894797	chr11:108894797-109894797	chr11-108894797-109894797	Nominal	0	1000000
Chrom14_Interval1	74709292	93124495	14	BinFemale	74209292	93624495	chr14:74209292-93624495	chr14-74209292-93624495	Nominal	18415203	19415203
Chrom15_Interval1	97111470	97111470	15	BinFemale	96611470	97611470	chr15:96611470-97611470	chr15-96611470-97611470	Nominal	0	1000000
Chrom17_Interval1	3388912	4044735	17	BinFemale	2888912	4544735	chr17:2888912-4544735	chr17-2888912-4544735	Nominal	655823	1655823
Chrom1_Interval1	3197400	22740997	1	BinFemale	2697400	23240997	chr1:2697400-23240997	chr1-2697400-23240997	Nominal	19543597	20543597
Chrom1_Interval2	38996207	39973796	1	BinFemale	38496207	40473796	chr1:38496207-40473796	chr1-38496207-40473796	Nominal	977589	1977589
Chrom1_Interval3	134210713	135155923	1	BinFemale	133710713	135655923	chr1:133710713-135655923	chr1-133710713-135655923	Nominal	945210	1945210
Chrom3_Interval1	99031461	107129193	3	BinFemale	98531461	107629193	chr3:98531461-107629193	chr3-98531461-107629193	Nominal	8097732	9097732
Chrom5_Interval1	44303618	49346495	5	BinFemale	43803618	49846495	chr5:43803618-49846495	chr5-43803618-49846495	Nominal	5042877	6042877
Chrom5_Interval2	64189655	64189655	5	BinFemale	63689655	64689655	chr5:63689655-64689655	chr5-63689655-64689655	Nominal	0	1000000
Chrom5_Interval3	72797039	83042043	5	BinFemale	72297039	83542043	chr5:72297039-83542043	chr5-72297039-83542043	Nominal	10245004	11245004
Chrom8_Interval1	27175290	27175290	8	BinFemale	26675290	27675290	chr8:26675290-27675290	chr8-26675290-27675290	Nominal	0	1000000
Chrom8_Interval2	31865138	40656172	8	BinFemale	31365138	41156172	chr8:31365138-41156172	chr8-31365138-41156172	Nominal	8791034	9791034
Chrom9_Interval1	103625468	106284925	9	BinFemale	103125468	106784925	chr9:103125468-106784925	chr9-103125468-106784925	Nominal	2659457	3659457
Chrom9_Interval2	109876984	109876984	9	BinFemale	109376984	110376984	chr9:109376984-110376984	chr9-109376984-110376984	Nominal	0	1000000
Chrom11_Interval1	68770516	68770516	11	BinBothSexAllChrom	68270516	69270516	chr11:68270516-69270516	chr11-68270516-69270516	Nominal	0	1000000
Chrom11_Interval2	84732367	84732367	11	BinBothSexAllChrom	84232367	85232367	chr11:84232367-85232367	chr11-84232367-85232367	Nominal	0	1000000
Chrom13_Interval1	54952779	57253189	13	BinBothSexAllChrom	54452779	57753189	chr13:54452779-57753189	chr13-54452779-57753189	Nominal	2300410	3300410
Chrom14_Interval1	74709292	102615050	14	BinBothSexAllChrom	74209292	103115050	chr14:74209292-103115050	chr14-74209292-103115050	Nominal	27905758	28905758
Chrom15_Interval1	97111470	99794398	15	BinBothSexAllChrom	96611470	100294398	chr15:96611470-100294398	chr15-96611470-100294398	Nominal	2682928	3682928
Chrom1_Interval1	16278641	20784226	1	BinBothSexAllChrom	15778641	21284226	chr1:15778641-21284226	chr1-15778641-21284226	Nominal	4505585	5505585
Chrom1_Interval2	38996207	38996207	1	BinBothSexAllChrom	38496207	39496207	chr1:38496207-39496207	chr1-38496207-39496207	Nominal	0	1000000
Chrom1_Interval3	123000666	123000666	1	BinBothSexAllChrom	122500666	123500666	chr1:122500666-123500666	chr1-122500666-123500666	Nominal	0	1000000
Chrom1_Interval4	134210713	135155923	1	BinBothSexAllChrom	133710713	135655923	chr1:133710713-135655923	chr1-133710713-135655923	Nominal	945210	1945210
Chrom3_Interval1	102689164	107129193	3	BinBothSexAllChrom	102189164	107629193	chr3:102189164-107629193	chr3-102189164-107629193	Nominal	4440029	5440029
Chrom5_Interval1	45356296	49346495	5	BinBothSexAllChrom	44856296	49846495	chr5:44856296-49846495	chr5-44856296-49846495	Nominal	3990199	4990199
Chrom5_Interval2	61506436	89687694	5	BinBothSexAllChrom	61006436	90187694	chr5:61006436-90187694	chr5-61006436-90187694	Nominal	28181258	29181258
Chrom5_Interval3	119888129	124809848	5	BinBothSexAllChrom	119388129	125309848	chr5:119388129-125309848	chr5-119388129-125309848	Nominal	4921719	5921719
Chrom7_Interval1	28155257	28832210	7	BinBothSexAllChrom	27655257	29332210	chr7:27655257-29332210	chr7-27655257-29332210	Nominal	676953	1676953
Chrom8_Interval1	34853346	40656172	8	BinBothSexAllChrom	34353346	41156172	chr8:34353346-41156172	chr8-34353346-41156172	Nominal	5802826	6802826
Chrom9_Interval1	101984792	105491662	9	BinBothSexAllChrom	101484792	105991662	chr9:101484792-105991662	chr9-101484792-105991662	Nominal	3506870	4506870
