# Supplementary material for: Combinatorial multiomic analysis from a pedigree of Sox10Dom Hirschsprung mice identifies multiple high confidence candidate modifiers of Enteric Nervous System development
Source: PLoS Comput Biol. 2026 Jul 6;22(7):e1014424. doi: 10.1371/journal.pcbi.1014424 (PMC13372245; doi:10.1371/journal.pcbi.1014424)
Supplement: S14 Table — (CSV) [file pcbi.1014424.s022.csv]

	X.mm10.knownGene.name	mm10.knownGene.chrom	mm10.knownGene.strand	mm10.knownGene.txStart	mm10.knownGene.txEnd	mm10.kgXref.kgID	mm10.kgXref.mRNA	mm10.kgXref.geneSymbol	mm10.kgXref.refseq	ModInt	source	source_ModInt
Male.54	ENSMUST00000134346.7	chr10	+	7589799	7608567	ENSMUST00000134346.7	AK048919	Lrp11		Chrom10_Interval1	Male	Male_Chrom10_Interval1
Male.55	ENSMUST00000019931.11	chr10	+	7589816	7625483	ENSMUST00000019931.11	NM_172784	Lrp11	NM_172784	Chrom10_Interval1	Male	Male_Chrom10_Interval1
Male.56	ENSMUST00000130590.7	chr10	+	7589978	7625483	ENSMUST00000130590.7	BC059874	Lrp11		Chrom10_Interval1	Male	Male_Chrom10_Interval1
Male.57	ENSMUST00000135907.7	chr10	+	7590126	7624022	ENSMUST00000135907.7	AK031994	Lrp11		Chrom10_Interval1	Male	Male_Chrom10_Interval1
Male.58	ENSMUST00000124961.1	chr10	+	7596183	7623752	ENSMUST00000124961.1	AK031994	Lrp11		Chrom10_Interval1	Male	Male_Chrom10_Interval1
Male.60	ENSMUST00000161123.7	chr10	-	7629372	7663264	ENSMUST00000161123.7	BC040750	Pcmt1		Chrom10_Interval1	Male	Male_Chrom10_Interval1
Male.61	ENSMUST00000162606.7	chr10	-	7629372	7663608	ENSMUST00000162606.7	BC040750	Pcmt1		Chrom10_Interval1	Male	Male_Chrom10_Interval1
Male.62	ENSMUST00000159917.7	chr10	-	7629380	7663303	ENSMUST00000159917.7	NM_008786	Pcmt1	NM_008786	Chrom10_Interval1	Male	Male_Chrom10_Interval1
Male.63	ENSMUST00000161428.7	chr10	-	7637729	7649155	ENSMUST00000161428.7	BC085283	Pcmt1		Chrom10_Interval1	Male	Male_Chrom10_Interval1
Male.64	ENSMUST00000163085.7	chr10	-	7637729	7663261	ENSMUST00000163085.7	AK006162	Pcmt1		Chrom10_Interval1	Male	Male_Chrom10_Interval1
Male.65	ENSMUST00000160250.1	chr10	-	7639658	7663608	ENSMUST00000160250.1	AK148789	Pcmt1		Chrom10_Interval1	Male	Male_Chrom10_Interval1
Male.66	ENSMUST00000162682.7	chr10	-	7644331	7681136	ENSMUST00000162682.7	AK006162	Pcmt1		Chrom10_Interval1	Male	Male_Chrom10_Interval1
Male.67	ENSMUST00000159835.7	chr10	-	7647593	7651536	ENSMUST00000159835.7	AK006162	Pcmt1		Chrom10_Interval1	Male	Male_Chrom10_Interval1
Male.68	ENSMUST00000159977.1	chr10	-	7647618	7681130	ENSMUST00000159977.1	AK006162	Pcmt1		Chrom10_Interval1	Male	Male_Chrom10_Interval1
Male.69	ENSMUST00000160517.1	chr10	-	7648964	7663264	ENSMUST00000160517.1	BC049613	Pcmt1		Chrom10_Interval1	Male	Male_Chrom10_Interval1
Male.77	ENSMUST00000019929.12	chr10	+	7725999	7763149	ENSMUST00000019929.12	AK041900	Katna1		Chrom10_Interval1	Male	Male_Chrom10_Interval1
Male.78	ENSMUST00000165806.7	chr10	+	7725999	7763150	ENSMUST00000165806.7	NM_011835	Katna1	NM_011835	Chrom10_Interval1	Male	Male_Chrom10_Interval1
Male.79	ENSMUST00000173400.7	chr10	+	7726007	7752749	ENSMUST00000173400.7	AK041900	Katna1		Chrom10_Interval1	Male	Male_Chrom10_Interval1
Male.81	ENSMUST00000172400.1	chr10	+	7748874	7760233	ENSMUST00000172400.1	BC009136	Katna1		Chrom10_Interval1	Male	Male_Chrom10_Interval1
Male.82	ENSMUST00000174007.1	chr10	+	7759771	7763064	ENSMUST00000174007.1	BC009136	Katna1		Chrom10_Interval1	Male	Male_Chrom10_Interval1
Male.83	ENSMUST00000173511.1	chr10	+	7761232	7763148	ENSMUST00000173511.1	BC009136	Katna1		Chrom10_Interval1	Male	Male_Chrom10_Interval1
Male.84	ENSMUST00000039763.13	chr10	-	7767946	7780917	ENSMUST00000039763.13	NM_145418	Ginm1	NM_145418	Chrom10_Interval1	Male	Male_Chrom10_Interval1
Male.85	ENSMUST00000133796.1	chr10	-	7767949	7770551	ENSMUST00000133796.1	BC024530	Ginm1		Chrom10_Interval1	Male	Male_Chrom10_Interval1
Male.86	ENSMUST00000124838.1	chr10	-	7767955	7780891	ENSMUST00000124838.1	AK144481	Ginm1		Chrom10_Interval1	Male	Male_Chrom10_Interval1
Male.87	ENSMUST00000124447.1	chr10	-	7779302	7792800	ENSMUST00000124447.1	AK144481	Ginm1		Chrom10_Interval1	Male	Male_Chrom10_Interval1
Male.90	ENSMUST00000188270.1	chr10	-	7791419	7792824	ENSMUST00000188270.1	AK084809	Ginm1		Chrom10_Interval1	Male	Male_Chrom10_Interval1
Male.91	ENSMUST00000065124.1	chr10	-	7792522	7792822	ENSMUST00000065124.1	AK084809	Ginm1		Chrom10_Interval1	Male	Male_Chrom10_Interval1
Male.92	ENSMUST00000015901.10	chr10	+	7792890	7823135	ENSMUST00000015901.10	NM_026141	Ppil4	NM_026141	Chrom10_Interval1	Male	Male_Chrom10_Interval1
Male.93	ENSMUST00000138151.7	chr10	+	7792907	7807366	ENSMUST00000138151.7	AK014453	Ppil4		Chrom10_Interval1	Male	Male_Chrom10_Interval1
Male.94	ENSMUST00000143214.1	chr10	+	7792920	7812874	ENSMUST00000143214.1	AK049634	Ppil4		Chrom10_Interval1	Male	Male_Chrom10_Interval1
Male.95	ENSMUST00000137346.1	chr10	+	7799565	7805394	ENSMUST00000137346.1	AK012371	Ppil4		Chrom10_Interval1	Male	Male_Chrom10_Interval1
Male.100	ENSMUST00000146444.7	chr10	-	7905652	7956230	ENSMUST00000146444.7	NM_138667	Tab2	NM_138667	Chrom10_Interval1	Male	Male_Chrom10_Interval1
Male.101	ENSMUST00000143848.1	chr10	-	7907328	7910500	ENSMUST00000143848.1	BC004072	Tab2		Chrom10_Interval1	Male	Male_Chrom10_Interval1
Male.102	ENSMUST00000142007.1	chr10	-	7907438	7911486	ENSMUST00000142007.1	BC004072	Tab2		Chrom10_Interval1	Male	Male_Chrom10_Interval1
Male.103	ENSMUST00000147938.1	chr10	-	7911491	7955893	ENSMUST00000147938.1	AK147830	Tab2		Chrom10_Interval1	Male	Male_Chrom10_Interval1
Male.104	ENSMUST00000130322.1	chr10	-	7919339	7924260	ENSMUST00000130322.1	AK041067	Tab2		Chrom10_Interval1	Male	Male_Chrom10_Interval1
Male.111	ENSMUST00000015449.5	chr10	-	8722218	8886070	ENSMUST00000015449.5	NM_175155	Sash1	NM_175155	Chrom10_Interval1	Male	Male_Chrom10_Interval1
Male.112	ENSMUST00000212869.1	chr10	-	8744598	8756761	ENSMUST00000212869.1	BC148361	Sash1		Chrom10_Interval1	Male	Male_Chrom10_Interval1
Male.113	ENSMUST00000212553.1	chr10	-	8751158	8762474	ENSMUST00000212553.1	BC148361	Sash1		Chrom10_Interval1	Male	Male_Chrom10_Interval1
Male.114	ENSMUST00000213032.1	chr10	-	8813721	8886052	ENSMUST00000213032.1	AK049453	Sash1		Chrom10_Interval1	Male	Male_Chrom10_Interval1
Male.132	ENSMUST00000100070.4	chr10	-	9622935	9675208	ENSMUST00000100070.4	NM_177271	Samd5	NM_177271	Chrom10_Interval1	Male	Male_Chrom10_Interval1
Male.133	ENSMUST00000221079.1	chr10	-	9628671	9630941	ENSMUST00000221079.1	BC145672	Samd5		Chrom10_Interval1	Male	Male_Chrom10_Interval1
Male.178	ENSMUST00000019974.4	chr10	-	10545001	10558265	ENSMUST00000019974.4	NM_026405	Rab32	NM_026405	Chrom10_Interval1	Male	Male_Chrom10_Interval1
Male.179	ENSMUST00000220018.2	chr10	-	10546194	10558181	ENSMUST00000220018.2	AK012701	Rab32		Chrom10_Interval1	Male	Male_Chrom10_Interval1
Male.229	ENSMUST00000076817.4	chr10	-	12382187	12861735	ENSMUST00000076817.4	NM_011682	Utrn	NM_011682	Chrom10_Interval1	Male	Male_Chrom10_Interval1
Male.230	ENSMUST00000219003.1	chr10	-	12382189	12548879	ENSMUST00000219003.1	AK035043	Utrn		Chrom10_Interval1	Male	Male_Chrom10_Interval1
Male.231	ENSMUST00000218635.1	chr10	-	12383379	12869365	ENSMUST00000218635.1	Y12229	Utrn		Chrom10_Interval1	Male	Male_Chrom10_Interval1
Male.232	ENSMUST00000217994.1	chr10	-	12384187	12614831	ENSMUST00000217994.1	X83506	Utrn		Chrom10_Interval1	Male	Male_Chrom10_Interval1
Male.233	ENSMUST00000217938.1	chr10	-	12401065	12403075	ENSMUST00000217938.1	X83506	Utrn		Chrom10_Interval1	Male	Male_Chrom10_Interval1
Male.235	ENSMUST00000219724.1	chr10	-	12666422	12688862	ENSMUST00000219724.1	AK087303	Utrn		Chrom10_Interval1	Male	Male_Chrom10_Interval1
Male.236	ENSMUST00000219584.1	chr10	-	12720824	12868171	ENSMUST00000219584.1	BC011062	Utrn		Chrom10_Interval1	Male	Male_Chrom10_Interval1
Male.237	ENSMUST00000219660.1	chr10	-	12720824	12868281	ENSMUST00000219660.1	BC062163	Utrn		Chrom10_Interval1	Male	Male_Chrom10_Interval1
Male.238	ENSMUST00000217899.1	chr10	-	12720833	12813615	ENSMUST00000217899.1	AK163051	Utrn		Chrom10_Interval1	Male	Male_Chrom10_Interval1
Male.239	ENSMUST00000219130.1	chr10	-	12747923	12826938	ENSMUST00000219130.1	AK049602	Utrn		Chrom10_Interval1	Male	Male_Chrom10_Interval1
Male.240	ENSMUST00000219163.1	chr10	-	12747926	12813574	ENSMUST00000219163.1	AK134010	Utrn		Chrom10_Interval1	Male	Male_Chrom10_Interval1
Male.242	ENSMUST00000219145.1	chr10	-	12812410	12813549	ENSMUST00000219145.1	AK041435	Utrn		Chrom10_Interval1	Male	Male_Chrom10_Interval1
Male.244	ENSMUST00000219135.1	chr10	-	12861362	12868179	ENSMUST00000219135.1	BC011062	Utrn		Chrom10_Interval1	Male	Male_Chrom10_Interval1
Male.251	ENSMUST00000105139.4	chr10	+	13005342	13009183	ENSMUST00000105139.4	NM_175102	Sf3b5	NM_175102	Chrom10_Interval1	Male	Male_Chrom10_Interval1
Male.253	ENSMUST00000193426.5	chr10	+	13060503	13127354	ENSMUST00000193426.5	FJ425893	Plagl1		Chrom10_Interval1	Male	Male_Chrom10_Interval1
Male.254	ENSMUST00000123135.7	chr10	+	13090690	13124860	ENSMUST00000123135.7	BC065150	Plagl1		Chrom10_Interval1	Male	Male_Chrom10_Interval1
Male.255	ENSMUST00000135095.7	chr10	+	13090711	13125015	ENSMUST00000135095.7	BC065150	Plagl1		Chrom10_Interval1	Male	Male_Chrom10_Interval1
Male.256	ENSMUST00000124252.7	chr10	+	13090787	13124899	ENSMUST00000124252.7	BC065150	Plagl1		Chrom10_Interval1	Male	Male_Chrom10_Interval1
Male.257	ENSMUST00000121646.7	chr10	+	13090787	13131694	ENSMUST00000121646.7	NM_009538	Plagl1	NM_009538	Chrom10_Interval1	Male	Male_Chrom10_Interval1
Male.258	ENSMUST00000129989.7	chr10	+	13090831	13106373	ENSMUST00000129989.7	AK142210	Plagl1		Chrom10_Interval1	Male	Male_Chrom10_Interval1
Male.259	ENSMUST00000150773.7	chr10	+	13090831	13108901	ENSMUST00000150773.7	AK142052	Plagl1		Chrom10_Interval1	Male	Male_Chrom10_Interval1
Male.260	ENSMUST00000130894.7	chr10	+	13090831	13112548	ENSMUST00000130894.7	AK142210	Plagl1		Chrom10_Interval1	Male	Male_Chrom10_Interval1
Male.261	ENSMUST00000130449.7	chr10	+	13090831	13114207	ENSMUST00000130449.7	AK142210	Plagl1		Chrom10_Interval1	Male	Male_Chrom10_Interval1
Male.262	ENSMUST00000144437.7	chr10	+	13090831	13116704	ENSMUST00000144437.7	AK142210	Plagl1		Chrom10_Interval1	Male	Male_Chrom10_Interval1
Male.263	ENSMUST00000139262.7	chr10	+	13090831	13116720	ENSMUST00000139262.7	AK142210	Plagl1		Chrom10_Interval1	Male	Male_Chrom10_Interval1
Male.264	ENSMUST00000149881.7	chr10	+	13090831	13116722	ENSMUST00000149881.7	AK142210	Plagl1		Chrom10_Interval1	Male	Male_Chrom10_Interval1
Male.265	ENSMUST00000138433.7	chr10	+	13090831	13116764	ENSMUST00000138433.7	AK142052	Plagl1		Chrom10_Interval1	Male	Male_Chrom10_Interval1
Male.266	ENSMUST00000135826.7	chr10	+	13090831	13116781	ENSMUST00000135826.7	AK142210	Plagl1		Chrom10_Interval1	Male	Male_Chrom10_Interval1
Male.267	ENSMUST00000141068.7	chr10	+	13090831	13124899	ENSMUST00000141068.7	BC065150	Plagl1		Chrom10_Interval1	Male	Male_Chrom10_Interval1
Male.268	ENSMUST00000135261.7	chr10	+	13090831	13124917	ENSMUST00000135261.7	AK142210	Plagl1		Chrom10_Interval1	Male	Male_Chrom10_Interval1
Male.269	ENSMUST00000126880.7	chr10	+	13090831	13124980	ENSMUST00000126880.7	AK142210	Plagl1		Chrom10_Interval1	Male	Male_Chrom10_Interval1
Male.270	ENSMUST00000121325.7	chr10	+	13090831	13130982	ENSMUST00000121325.7	AK142210	Plagl1		Chrom10_Interval1	Male	Male_Chrom10_Interval1
Male.271	ENSMUST00000121766.7	chr10	+	13090834	13130969	ENSMUST00000121766.7	AK142052	Plagl1		Chrom10_Interval1	Male	Male_Chrom10_Interval1
Male.272	ENSMUST00000130638.7	chr10	+	13090840	13113444	ENSMUST00000130638.7	AK142052	Plagl1		Chrom10_Interval1	Male	Male_Chrom10_Interval1
Male.273	ENSMUST00000141944.7	chr10	+	13090873	13112784	ENSMUST00000141944.7	AK142052	Plagl1		Chrom10_Interval1	Male	Male_Chrom10_Interval1
Male.274	ENSMUST00000130800.7	chr10	+	13090873	13112884	ENSMUST00000130800.7	AK142052	Plagl1		Chrom10_Interval1	Male	Male_Chrom10_Interval1
Male.275	ENSMUST00000143582.7	chr10	+	13091012	13125030	ENSMUST00000143582.7	X95503	Plagl1		Chrom10_Interval1	Male	Male_Chrom10_Interval1
Male.277	ENSMUST00000130313.1	chr10	+	13113464	13127341	ENSMUST00000130313.1	FJ425893	Plagl1		Chrom10_Interval1	Male	Male_Chrom10_Interval1
Male.278	ENSMUST00000145103.1	chr10	+	13116363	13125067	ENSMUST00000145103.1	FJ425893	Plagl1		Chrom10_Interval1	Male	Male_Chrom10_Interval1
Male.281	ENSMUST00000019950.5	chr10	-	13178139	13193168	ENSMUST00000019950.5	NM_181470	Ltv1	NM_181470	Chrom10_Interval1	Male	Male_Chrom10_Interval1
Male.282	ENSMUST00000219824.1	chr10	-	13182411	13192428	ENSMUST00000219824.1	BC069962	Ltv1		Chrom10_Interval1	Male	Male_Chrom10_Interval1
Male.284	ENSMUST00000105545.11	chr10	-	13207716	13474412	ENSMUST00000105545.11	NM_001195065	Phactr2	NM_001195065	Chrom10_Interval1	Male	Male_Chrom10_Interval1
Male.285	ENSMUST00000105543.8	chr10	-	13213394	13324289	ENSMUST00000105543.8	NM_001195096	Phactr2	NM_001195096	Chrom10_Interval1	Male	Male_Chrom10_Interval1
Male.286	ENSMUST00000105546.7	chr10	-	13213394	13388753	ENSMUST00000105546.7	AK142930	Phactr2		Chrom10_Interval1	Male	Male_Chrom10_Interval1
Male.287	ENSMUST00000079698.6	chr10	-	13214257	13388970	ENSMUST00000079698.6	NM_001195066	Phactr2	NM_001195066	Chrom10_Interval1	Male	Male_Chrom10_Interval1
Male.288	ENSMUST00000154265.1	chr10	-	13381402	13388731	ENSMUST00000154265.1	AK084703	Phactr2		Chrom10_Interval1	Male	Male_Chrom10_Interval1
Male.302	ENSMUST00000019944.8	chr10	+	13552893	13563376	ENSMUST00000019944.8	NM_025748	Adat2	NM_025748	Chrom10_Interval1	Male	Male_Chrom10_Interval1
Male.304	ENSMUST00000162610.7	chr10	-	13647053	13868980	ENSMUST00000162610.7	NM_001347362	Aig1	NM_001347362	Chrom10_Interval1	Male	Male_Chrom10_Interval1
Male.305	ENSMUST00000105534.9	chr10	-	13647668	13868822	ENSMUST00000105534.9	AK162306	Aig1		Chrom10_Interval1	Male	Male_Chrom10_Interval1
Male.306	ENSMUST00000019942.5	chr10	-	13652450	13868957	ENSMUST00000019942.5	NM_025446	Aig1	NM_025446	Chrom10_Interval1	Male	Male_Chrom10_Interval1
Male.307	ENSMUST00000162174.7	chr10	-	13653587	13844286	ENSMUST00000162174.7	AK005332	Aig1		Chrom10_Interval1	Male	Male_Chrom10_Interval1
Male.308	ENSMUST00000162798.1	chr10	-	13798146	13861326	ENSMUST00000162798.1	AK147713	Aig1		Chrom10_Interval1	Male	Male_Chrom10_Interval1
Male.309	ENSMUST00000161729.1	chr10	-	13826503	13868976	ENSMUST00000161729.1	AK084050	Aig1		Chrom10_Interval1	Male	Male_Chrom10_Interval1
Male.310	ENSMUST00000162869.1	chr10	-	13829294	13868829	ENSMUST00000162869.1	AK005332	Aig1		Chrom10_Interval1	Male	Male_Chrom10_Interval1
Male.316	ENSMUST00000187083.6	chr10	+	13966074	14150589	ENSMUST00000187083.6	AK147419	Hivep2		Chrom10_Interval1	Male	Male_Chrom10_Interval1
Male.317	ENSMUST00000015645.10	chr10	+	13966378	14151373	ENSMUST00000015645.10	NM_010437	Hivep2	NM_010437	Chrom10_Interval1	Male	Male_Chrom10_Interval1
Male.318	ENSMUST00000191138.6	chr10	+	13966378	14151374	ENSMUST00000191138.6	AK147244	Hivep2		Chrom10_Interval1	Male	Male_Chrom10_Interval1
Male.319	ENSMUST00000186989.6	chr10	+	13966645	14128780	ENSMUST00000186989.6	AK143444	Hivep2		Chrom10_Interval1	Male	Male_Chrom10_Interval1
Male.320	ENSMUST00000185392.1	chr10	+	13966960	14004826	ENSMUST00000185392.1	AK040673	Hivep2		Chrom10_Interval1	Male	Male_Chrom10_Interval1
Male.321	ENSMUST00000191464.1	chr10	+	13967023	14079675	ENSMUST00000191464.1	AK040673	Hivep2		Chrom10_Interval1	Male	Male_Chrom10_Interval1
Male.339	ENSMUST00000154132.7	chr10	-	14654754	14705560	ENSMUST00000154132.7	NM_025418	Vta1	NM_025418	Chrom10_Interval1	Male	Male_Chrom10_Interval1
Male.340	ENSMUST00000020018.11	chr10	-	14655354	14705500	ENSMUST00000020018.11	AK003213	Vta1		Chrom10_Interval1	Male	Male_Chrom10_Interval1
Male.341	ENSMUST00000156398.1	chr10	-	14655662	14668261	ENSMUST00000156398.1	AK003213	Vta1		Chrom10_Interval1	Male	Male_Chrom10_Interval1
Male.342	ENSMUST00000149485.1	chr10	-	14655787	14705459	ENSMUST00000149485.1	BC026752	Vta1		Chrom10_Interval1	Male	Male_Chrom10_Interval1
Male.343	ENSMUST00000133927.1	chr10	-	14655838	14684093	ENSMUST00000133927.1	AK003213	Vta1		Chrom10_Interval1	Male	Male_Chrom10_Interval1
Male.345	ENSMUST00000151805.1	chr10	-	14684880	14705465	ENSMUST00000151805.1	BC026752	Vta1		Chrom10_Interval1	Male	Male_Chrom10_Interval1
Male.6353	ENSMUST00000100070.4	chr10	-	9622935	9675208	ENSMUST00000100070.4	NM_177271	Samd5	NM_177271	Chrom10_Interval1	Male	Male_Chrom10_Interval1
Male.6354	ENSMUST00000221079.1	chr10	-	9628671	9630941	ENSMUST00000221079.1	BC145672	Samd5		Chrom10_Interval1	Male	Male_Chrom10_Interval1
Male.6399	ENSMUST00000019974.4	chr10	-	10545001	10558265	ENSMUST00000019974.4	NM_026405	Rab32	NM_026405	Chrom10_Interval1	Male	Male_Chrom10_Interval1
Male.6400	ENSMUST00000220018.2	chr10	-	10546194	10558181	ENSMUST00000220018.2	AK012701	Rab32		Chrom10_Interval1	Male	Male_Chrom10_Interval1
Male.391	ENSMUST00000075641.9	chr11	-	33152286	33163206	ENSMUST00000075641.9	NM_008722	Npm1	NM_008722	Chrom11_Interval1	Male	Male_Chrom11_Interval1
Male.392	ENSMUST00000093201.12	chr11	-	33152509	33163072	ENSMUST00000093201.12	GU214027	Npm1		Chrom11_Interval1	Male	Male_Chrom11_Interval1
Male.393	ENSMUST00000141881.1	chr11	-	33152510	33154465	ENSMUST00000141881.1	BC085278	Npm1		Chrom11_Interval1	Male	Male_Chrom11_Interval1
Male.394	ENSMUST00000109354.9	chr11	-	33154926	33163077	ENSMUST00000109354.9	NM_001252261	Npm1	NM_001252261	Chrom11_Interval1	Male	Male_Chrom11_Interval1
Male.395	ENSMUST00000101375.4	chr11	-	33155327	33163076	ENSMUST00000101375.4	AK005498	Npm1		Chrom11_Interval1	Male	Male_Chrom11_Interval1
Male.396	ENSMUST00000146759.1	chr11	-	33156025	33157277	ENSMUST00000146759.1	AK005498	Npm1		Chrom11_Interval1	Male	Male_Chrom11_Interval1
Male.425	ENSMUST00000052413.11	chr11	+	34046919	34092295	ENSMUST00000052413.11	NM_010696	Lcp2	NM_010696	Chrom11_Interval1	Male	Male_Chrom11_Interval1
Male.426	ENSMUST00000109329.8	chr11	+	34047167	34090224	ENSMUST00000109329.8	AK037970	Lcp2		Chrom11_Interval1	Male	Male_Chrom11_Interval1
Male.427	ENSMUST00000133120.1	chr11	+	34078176	34078592	ENSMUST00000133120.1	AK153374	Lcp2		Chrom11_Interval1	Male	Male_Chrom11_Interval1
Male.428	ENSMUST00000146318.1	chr11	+	34087003	34090753	ENSMUST00000146318.1	AK153374	Lcp2		Chrom11_Interval1	Male	Male_Chrom11_Interval1
Male.433	ENSMUST00000093193.11	chr11	-	34226814	34783892	ENSMUST00000093193.11	NM_033374	Dock2	NM_033374	Chrom11_Interval1	Male	Male_Chrom11_Interval1
Male.434	ENSMUST00000127846.1	chr11	-	34230558	34231670	ENSMUST00000127846.1	AK085708	Dock2		Chrom11_Interval1	Male	Male_Chrom11_Interval1
Male.435	ENSMUST00000101365.8	chr11	-	34273044	34783892	ENSMUST00000101365.8	AK037611	Dock2		Chrom11_Interval1	Male	Male_Chrom11_Interval1
Male.437	ENSMUST00000157036.1	chr11	-	34307650	34312637	ENSMUST00000157036.1	AK031033	Dock2		Chrom11_Interval1	Male	Male_Chrom11_Interval1
Male.440	ENSMUST00000101364.2	chr11	-	34361958	34688479	ENSMUST00000101364.2	AK165765	Dock2		Chrom11_Interval1	Male	Male_Chrom11_Interval1
Male.441	ENSMUST00000154178.1	chr11	-	34437311	34783883	ENSMUST00000154178.1	AK089682	Dock2		Chrom11_Interval1	Male	Male_Chrom11_Interval1
Male.442	ENSMUST00000143540.7	chr11	-	34437311	34783892	ENSMUST00000143540.7	AK089228	Dock2		Chrom11_Interval1	Male	Male_Chrom11_Interval1
Male.449	ENSMUST00000069837.3	chr11	+	35121223	35708507	ENSMUST00000069837.3	NM_011412	Slit3	NM_011412	Chrom11_Interval1	Male	Male_Chrom11_Interval1
Male.450	ENSMUST00000156571.7	chr11	+	35171628	35235207	ENSMUST00000156571.7	AF144629	Slit3		Chrom11_Interval1	Male	Male_Chrom11_Interval1
Male.451	ENSMUST00000153098.1	chr11	+	35177782	35510128	ENSMUST00000153098.1	AF144629	Slit3		Chrom11_Interval1	Male	Male_Chrom11_Interval1
Male.455	ENSMUST00000124438.1	chr11	+	35544684	35612636	ENSMUST00000124438.1	AF144629	Slit3		Chrom11_Interval1	Male	Male_Chrom11_Interval1
Male.461	ENSMUST00000018992.3	chr11	-	35808380	35834506	ENSMUST00000018992.3	NM_025936	Rars	NM_025936	Chrom11_Interval1	Male	Male_Chrom11_Interval1
Male.462	ENSMUST00000143205.1	chr11	-	35815667	35820109	ENSMUST00000143205.1	AK151168	Rars		Chrom11_Interval1	Male	Male_Chrom11_Interval1
Male.463	ENSMUST00000165817.1	chr11	-	35817427	35821503	ENSMUST00000165817.1	AK151168	Rars		Chrom11_Interval1	Male	Male_Chrom11_Interval1
Male.464	ENSMUST00000166122.1	chr11	-	35821136	35825133	ENSMUST00000166122.1	AK160216	Rars		Chrom11_Interval1	Male	Male_Chrom11_Interval1
Male.465	ENSMUST00000137815.1	chr11	-	35826494	35834461	ENSMUST00000137815.1	AK160216	Rars		Chrom11_Interval1	Male	Male_Chrom11_Interval1
Male.496	ENSMUST00000040167.10	chr11	-	40679313	40692774	ENSMUST00000040167.10	NM_134017	Mat2b	NM_134017	Chrom11_Interval1	Male	Male_Chrom11_Interval1
Male.497	ENSMUST00000101347.9	chr11	-	40679313	40695203	ENSMUST00000101347.9	NM_001199274	Mat2b	NM_001199274	Chrom11_Interval1	Male	Male_Chrom11_Interval1
Male.498	ENSMUST00000141830.7	chr11	-	40680655	40692621	ENSMUST00000141830.7	AB070267	Mat2b		Chrom11_Interval1	Male	Male_Chrom11_Interval1
Male.499	ENSMUST00000137797.1	chr11	-	40680709	40685227	ENSMUST00000137797.1	AK075600	Mat2b		Chrom11_Interval1	Male	Male_Chrom11_Interval1
Male.500	ENSMUST00000156867.1	chr11	-	40684693	40685817	ENSMUST00000156867.1	AK075600	Mat2b		Chrom11_Interval1	Male	Male_Chrom11_Interval1
Male.501	ENSMUST00000109307.1	chr11	-	40685485	40692628	ENSMUST00000109307.1	AK038303	Mat2b		Chrom11_Interval1	Male	Male_Chrom11_Interval1
Male.502	ENSMUST00000135617.1	chr11	-	40687336	40694987	ENSMUST00000135617.1	AK038303	Mat2b		Chrom11_Interval1	Male	Male_Chrom11_Interval1
Male.503	ENSMUST00000020579.8	chr11	-	40701394	40733422	ENSMUST00000020579.8	NM_013552	Hmmr	NM_013552	Chrom11_Interval1	Male	Male_Chrom11_Interval1
Male.504	ENSMUST00000156399.7	chr11	-	40720902	40733416	ENSMUST00000156399.7	AK041617	Hmmr		Chrom11_Interval1	Male	Male_Chrom11_Interval1
Male.505	ENSMUST00000127705.7	chr11	-	40722836	40733416	ENSMUST00000127705.7	AK020144	Hmmr		Chrom11_Interval1	Male	Male_Chrom11_Interval1
Male.506	ENSMUST00000152749.1	chr11	-	40724630	40733391	ENSMUST00000152749.1	AK164410	Hmmr		Chrom11_Interval1	Male	Male_Chrom11_Interval1
Male.507	ENSMUST00000020578.10	chr11	+	40733666	40740046	ENSMUST00000020578.10	NM_026023	Nudcd2	NM_026023	Chrom11_Interval1	Male	Male_Chrom11_Interval1
Male.508	ENSMUST00000127057.1	chr11	+	40733743	40736412	ENSMUST00000127057.1	AK005909	Nudcd2		Chrom11_Interval1	Male	Male_Chrom11_Interval1
Male.509	ENSMUST00000127382.1	chr11	+	40733945	40739550	ENSMUST00000127382.1	NM_001290697	Nudcd2	NM_001290697	Chrom11_Interval1	Male	Male_Chrom11_Interval1
Male.510	ENSMUST00000141839.1	chr11	+	40734204	40739483	ENSMUST00000141839.1	AK012388	Nudcd2		Chrom11_Interval1	Male	Male_Chrom11_Interval1
Male.511	ENSMUST00000144601.1	chr11	+	40736305	40739264	ENSMUST00000144601.1	AK012388	Nudcd2		Chrom11_Interval1	Male	Male_Chrom11_Interval1
Male.512	ENSMUST00000020576.7	chr11	-	40748551	40755311	ENSMUST00000020576.7	NM_009831	Ccng1	NM_009831	Chrom11_Interval1	Male	Male_Chrom11_Interval1
Male.513	ENSMUST00000151359.1	chr11	-	40749089	40753938	ENSMUST00000151359.1	BC005534	Ccng1		Chrom11_Interval1	Male	Male_Chrom11_Interval1
Male.555	ENSMUST00000020687.14	chr11	-	43420249	43426251	ENSMUST00000020687.14	NM_001131054	Pttg1	NM_001131054	Chrom11_Interval1	Male	Male_Chrom11_Interval1
Male.556	ENSMUST00000117446.7	chr11	-	43420263	43425981	ENSMUST00000117446.7	NM_013917	Pttg1	NM_013917	Chrom11_Interval1	Male	Male_Chrom11_Interval1
Male.557	ENSMUST00000140434.7	chr11	-	43420264	43422986	ENSMUST00000140434.7	AF071209	Pttg1		Chrom11_Interval1	Male	Male_Chrom11_Interval1
Male.558	ENSMUST00000101340.10	chr11	-	43420268	43426202	ENSMUST00000101340.10	NM_001362799	Pttg1	NM_001362799	Chrom11_Interval1	Male	Male_Chrom11_Interval1
Male.559	ENSMUST00000118368.7	chr11	-	43420272	43426217	ENSMUST00000118368.7	BC023324	Pttg1		Chrom11_Interval1	Male	Male_Chrom11_Interval1
Male.560	ENSMUST00000121638.7	chr11	-	43420273	43425963	ENSMUST00000121638.7	AF071209	Pttg1		Chrom11_Interval1	Male	Male_Chrom11_Interval1
Male.561	ENSMUST00000152115.7	chr11	-	43420277	43425981	ENSMUST00000152115.7	AF071209	Pttg1		Chrom11_Interval1	Male	Male_Chrom11_Interval1
Male.562	ENSMUST00000020685.9	chr11	-	43421030	43426227	ENSMUST00000020685.9	AF071209	Pttg1		Chrom11_Interval1	Male	Male_Chrom11_Interval1
Male.563	ENSMUST00000150726.1	chr11	-	43422914	43426118	ENSMUST00000150726.1	AF071209	Pttg1		Chrom11_Interval1	Male	Male_Chrom11_Interval1
Male.564	ENSMUST00000148130.1	chr11	-	43424621	43426213	ENSMUST00000148130.1	BC023324	Pttg1		Chrom11_Interval1	Male	Male_Chrom11_Interval1
Male.582	ENSMUST00000061070.5	chr11	+	43681997	43707191	ENSMUST00000061070.5	NM_027557	Pwwp2a	NM_027557	Chrom11_Interval1	Male	Male_Chrom11_Interval1
Male.583	ENSMUST00000094294.4	chr11	+	43682057	43720411	ENSMUST00000094294.4	NM_001164231	Pwwp2a	NM_001164231	Chrom11_Interval1	Male	Male_Chrom11_Interval1
Male.584	ENSMUST00000148461.1	chr11	+	43682547	43684054	ENSMUST00000148461.1	AK171257	Pwwp2a		Chrom11_Interval1	Male	Male_Chrom11_Interval1
Male.585	ENSMUST00000109280.1	chr11	+	43684144	43707191	ENSMUST00000109280.1	AK173305	Pwwp2a		Chrom11_Interval1	Male	Male_Chrom11_Interval1
Male.586	ENSMUST00000129229.1	chr11	+	43705242	43721491	ENSMUST00000129229.1	AK171257	Pwwp2a		Chrom11_Interval1	Male	Male_Chrom11_Interval1
Male.587	ENSMUST00000130467.1	chr11	+	43717655	43720832	ENSMUST00000130467.1	AK171257	Pwwp2a		Chrom11_Interval1	Male	Male_Chrom11_Interval1
Male.588	ENSMUST00000109278.7	chr11	-	43729511	43748008	ENSMUST00000109278.7	AK077715	Ttc1		Chrom11_Interval1	Male	Male_Chrom11_Interval1
Male.589	ENSMUST00000048578.2	chr11	-	43730008	43747982	ENSMUST00000048578.2	NM_133795	Ttc1	NM_133795	Chrom11_Interval1	Male	Male_Chrom11_Interval1
Male.590	ENSMUST00000147984.1	chr11	-	43745017	43747992	ENSMUST00000147984.1	AK077715	Ttc1		Chrom11_Interval1	Male	Male_Chrom11_Interval1
Male.619	ENSMUST00000149997.7	chr11	+	44618115	44646820	ENSMUST00000149997.7	AK051438	Ebf1		Chrom11_Interval1	Male	Male_Chrom11_Interval1
Male.620	ENSMUST00000135993.7	chr11	+	44618178	44643469	ENSMUST00000135993.7	AK137389	Ebf1		Chrom11_Interval1	Male	Male_Chrom11_Interval1
Male.621	ENSMUST00000138452.1	chr11	+	44621760	44643459	ENSMUST00000138452.1	BC139364	Ebf1		Chrom11_Interval1	Male	Male_Chrom11_Interval1
Male.631	ENSMUST00000018842.13	chr11	-	84518283	84525535	ENSMUST00000018842.13	NM_008498	Lhx1	NM_008498	Chrom11_Interval2	Male	Male_Chrom11_Interval2
Male.632	ENSMUST00000184646.2	chr11	-	84519441	84522331	ENSMUST00000184646.2	Z27410	Lhx1		Chrom11_Interval2	Male	Male_Chrom11_Interval2
Male.633	ENSMUST00000176503.1	chr11	-	84519705	84522067	ENSMUST00000176503.1	S68107	Lhx1		Chrom11_Interval2	Male	Male_Chrom11_Interval2
Male.634	ENSMUST00000092827.2	chr11	-	84521895	84522711	ENSMUST00000092827.2	S68107	Lhx1		Chrom11_Interval2	Male	Male_Chrom11_Interval2
Male.646	ENSMUST00000172405.7	chr11	-	84832360	84870738	ENSMUST00000172405.7	NM_153144	Ggnbp2	NM_153144	Chrom11_Interval2	Male	Male_Chrom11_Interval2
Male.647	ENSMUST00000168434.7	chr11	-	84832360	84870817	ENSMUST00000168434.7	NM_001364114	Ggnbp2	NM_001364114	Chrom11_Interval2	Male	Male_Chrom11_Interval2
Male.648	ENSMUST00000108081.8	chr11	-	84832360	84870789	ENSMUST00000108081.8	AY633741	Ggnbp2		Chrom11_Interval2	Male	Male_Chrom11_Interval2
Male.649	ENSMUST00000154915.8	chr11	-	84832805	84870202	ENSMUST00000154915.8	BC139772	Ggnbp2		Chrom11_Interval2	Male	Male_Chrom11_Interval2
Male.650	ENSMUST00000018547.8	chr11	-	84832860	84870646	ENSMUST00000018547.8	AB064543	Ggnbp2		Chrom11_Interval2	Male	Male_Chrom11_Interval2
Male.651	ENSMUST00000100686.9	chr11	-	84832971	84870740	ENSMUST00000100686.9	AY633741	Ggnbp2		Chrom11_Interval2	Male	Male_Chrom11_Interval2
Male.652	ENSMUST00000132098.1	chr11	-	84834135	84836468	ENSMUST00000132098.1	BC139772	Ggnbp2		Chrom11_Interval2	Male	Male_Chrom11_Interval2
Male.653	ENSMUST00000170741.1	chr11	-	84834511	84870725	ENSMUST00000170741.1	AY633741	Ggnbp2		Chrom11_Interval2	Male	Male_Chrom11_Interval2
Male.654	ENSMUST00000168267.1	chr11	-	84836420	84837984	ENSMUST00000168267.1	BC139772	Ggnbp2		Chrom11_Interval2	Male	Male_Chrom11_Interval2
Male.655	ENSMUST00000134043.1	chr11	-	84852381	84858494	ENSMUST00000134043.1	BC060738	Ggnbp2		Chrom11_Interval2	Male	Male_Chrom11_Interval2
Male.656	ENSMUST00000165459.1	chr11	-	84853969	84860659	ENSMUST00000165459.1	BC060738	Ggnbp2		Chrom11_Interval2	Male	Male_Chrom11_Interval2
Male.657	ENSMUST00000166425.1	chr11	-	84860718	84870491	ENSMUST00000166425.1	BC060738	Ggnbp2		Chrom11_Interval2	Male	Male_Chrom11_Interval2
Male.658	ENSMUST00000167429.1	chr11	-	84868879	84870779	ENSMUST00000167429.1	AK162027	Ggnbp2		Chrom11_Interval2	Male	Male_Chrom11_Interval2
Male.674	ENSMUST00000139416.1	chr11	+	84957785	84962555	ENSMUST00000139416.1	AK154754	Car4		Chrom11_Interval2	Male	Male_Chrom11_Interval2
Male.675	ENSMUST00000103194.9	chr11	+	84957787	84966044	ENSMUST00000103194.9	NM_007607	Car4	NM_007607	Chrom11_Interval2	Male	Male_Chrom11_Interval2
Male.676	ENSMUST00000138331.1	chr11	+	84957810	84961918	ENSMUST00000138331.1	AK154754	Car4		Chrom11_Interval2	Male	Male_Chrom11_Interval2
Male.677	ENSMUST00000150596.7	chr11	+	84957824	84964563	ENSMUST00000150596.7	AK154754	Car4		Chrom11_Interval2	Male	Male_Chrom11_Interval2
Male.678	ENSMUST00000127827.1	chr11	+	84958103	84964228	ENSMUST00000127827.1	BC012704	Car4		Chrom11_Interval2	Male	Male_Chrom11_Interval2
Male.679	ENSMUST00000108076.2	chr11	+	84964346	84966044	ENSMUST00000108076.2	BC012704	Car4		Chrom11_Interval2	Male	Male_Chrom11_Interval2
Male.6438	ENSMUST00000018842.13	chr11	-	84518283	84525535	ENSMUST00000018842.13	NM_008498	Lhx1	NM_008498	Chrom11_Interval2	Male	Male_Chrom11_Interval2
Male.6439	ENSMUST00000184646.2	chr11	-	84519441	84522331	ENSMUST00000184646.2	Z27410	Lhx1		Chrom11_Interval2	Male	Male_Chrom11_Interval2
Male.6440	ENSMUST00000176503.1	chr11	-	84519705	84522067	ENSMUST00000176503.1	S68107	Lhx1		Chrom11_Interval2	Male	Male_Chrom11_Interval2
Male.6441	ENSMUST00000092827.2	chr11	-	84521895	84522711	ENSMUST00000092827.2	S68107	Lhx1		Chrom11_Interval2	Male	Male_Chrom11_Interval2
Male.6453	ENSMUST00000168434.7	chr11	-	84832360	84870817	ENSMUST00000168434.7	NM_001364114	Ggnbp2	NM_001364114	Chrom11_Interval2	Male	Male_Chrom11_Interval2
Male.6454	ENSMUST00000108081.8	chr11	-	84832360	84870789	ENSMUST00000108081.8	AY633741	Ggnbp2		Chrom11_Interval2	Male	Male_Chrom11_Interval2
Male.6455	ENSMUST00000172405.7	chr11	-	84832360	84870738	ENSMUST00000172405.7	NM_153144	Ggnbp2	NM_153144	Chrom11_Interval2	Male	Male_Chrom11_Interval2
Male.6456	ENSMUST00000154915.8	chr11	-	84832805	84870202	ENSMUST00000154915.8	BC139772	Ggnbp2		Chrom11_Interval2	Male	Male_Chrom11_Interval2
Male.6457	ENSMUST00000018547.8	chr11	-	84832860	84870646	ENSMUST00000018547.8	AB064543	Ggnbp2		Chrom11_Interval2	Male	Male_Chrom11_Interval2
Male.6458	ENSMUST00000100686.9	chr11	-	84832971	84870740	ENSMUST00000100686.9	AY633741	Ggnbp2		Chrom11_Interval2	Male	Male_Chrom11_Interval2
Male.6459	ENSMUST00000132098.1	chr11	-	84834135	84836468	ENSMUST00000132098.1	BC139772	Ggnbp2		Chrom11_Interval2	Male	Male_Chrom11_Interval2
Male.6460	ENSMUST00000170741.1	chr11	-	84834511	84870725	ENSMUST00000170741.1	AY633741	Ggnbp2		Chrom11_Interval2	Male	Male_Chrom11_Interval2
Male.6461	ENSMUST00000168267.1	chr11	-	84836420	84837984	ENSMUST00000168267.1	BC139772	Ggnbp2		Chrom11_Interval2	Male	Male_Chrom11_Interval2
Male.6462	ENSMUST00000134043.1	chr11	-	84852381	84858494	ENSMUST00000134043.1	BC060738	Ggnbp2		Chrom11_Interval2	Male	Male_Chrom11_Interval2
Male.6463	ENSMUST00000165459.1	chr11	-	84853969	84860659	ENSMUST00000165459.1	BC060738	Ggnbp2		Chrom11_Interval2	Male	Male_Chrom11_Interval2
Male.6464	ENSMUST00000166425.1	chr11	-	84860718	84870491	ENSMUST00000166425.1	BC060738	Ggnbp2		Chrom11_Interval2	Male	Male_Chrom11_Interval2
Male.6465	ENSMUST00000167429.1	chr11	-	84868879	84870779	ENSMUST00000167429.1	AK162027	Ggnbp2		Chrom11_Interval2	Male	Male_Chrom11_Interval2
Male.6481	ENSMUST00000139416.1	chr11	+	84957785	84962555	ENSMUST00000139416.1	AK154754	Car4		Chrom11_Interval2	Male	Male_Chrom11_Interval2
Male.6482	ENSMUST00000103194.9	chr11	+	84957787	84966044	ENSMUST00000103194.9	NM_007607	Car4	NM_007607	Chrom11_Interval2	Male	Male_Chrom11_Interval2
Male.6483	ENSMUST00000138331.1	chr11	+	84957810	84961918	ENSMUST00000138331.1	AK154754	Car4		Chrom11_Interval2	Male	Male_Chrom11_Interval2
Male.6484	ENSMUST00000150596.7	chr11	+	84957824	84964563	ENSMUST00000150596.7	AK154754	Car4		Chrom11_Interval2	Male	Male_Chrom11_Interval2
Male.6485	ENSMUST00000127827.1	chr11	+	84958103	84964228	ENSMUST00000127827.1	BC012704	Car4		Chrom11_Interval2	Male	Male_Chrom11_Interval2
Male.6486	ENSMUST00000108076.2	chr11	+	84964346	84966044	ENSMUST00000108076.2	BC012704	Car4		Chrom11_Interval2	Male	Male_Chrom11_Interval2
Male.8206	ENSMUST00000018842.13	chr11	-	84518283	84525535	ENSMUST00000018842.13	NM_008498	Lhx1	NM_008498	Chrom11_Interval2	Male	Male_Chrom11_Interval2
Male.8207	ENSMUST00000184646.2	chr11	-	84519441	84522331	ENSMUST00000184646.2	Z27410	Lhx1		Chrom11_Interval2	Male	Male_Chrom11_Interval2
Male.8208	ENSMUST00000176503.1	chr11	-	84519705	84522067	ENSMUST00000176503.1	S68107	Lhx1		Chrom11_Interval2	Male	Male_Chrom11_Interval2
Male.8209	ENSMUST00000092827.2	chr11	-	84521895	84522711	ENSMUST00000092827.2	S68107	Lhx1		Chrom11_Interval2	Male	Male_Chrom11_Interval2
Male.8221	ENSMUST00000172405.7	chr11	-	84832360	84870738	ENSMUST00000172405.7	NM_153144	Ggnbp2	NM_153144	Chrom11_Interval2	Male	Male_Chrom11_Interval2
Male.8222	ENSMUST00000168434.7	chr11	-	84832360	84870817	ENSMUST00000168434.7	NM_001364114	Ggnbp2	NM_001364114	Chrom11_Interval2	Male	Male_Chrom11_Interval2
Male.8223	ENSMUST00000108081.8	chr11	-	84832360	84870789	ENSMUST00000108081.8	AY633741	Ggnbp2		Chrom11_Interval2	Male	Male_Chrom11_Interval2
Male.8224	ENSMUST00000154915.8	chr11	-	84832805	84870202	ENSMUST00000154915.8	BC139772	Ggnbp2		Chrom11_Interval2	Male	Male_Chrom11_Interval2
Male.8225	ENSMUST00000018547.8	chr11	-	84832860	84870646	ENSMUST00000018547.8	AB064543	Ggnbp2		Chrom11_Interval2	Male	Male_Chrom11_Interval2
Male.8226	ENSMUST00000100686.9	chr11	-	84832971	84870740	ENSMUST00000100686.9	AY633741	Ggnbp2		Chrom11_Interval2	Male	Male_Chrom11_Interval2
Male.8227	ENSMUST00000132098.1	chr11	-	84834135	84836468	ENSMUST00000132098.1	BC139772	Ggnbp2		Chrom11_Interval2	Male	Male_Chrom11_Interval2
Male.8228	ENSMUST00000170741.1	chr11	-	84834511	84870725	ENSMUST00000170741.1	AY633741	Ggnbp2		Chrom11_Interval2	Male	Male_Chrom11_Interval2
Male.8229	ENSMUST00000168267.1	chr11	-	84836420	84837984	ENSMUST00000168267.1	BC139772	Ggnbp2		Chrom11_Interval2	Male	Male_Chrom11_Interval2
Male.8230	ENSMUST00000134043.1	chr11	-	84852381	84858494	ENSMUST00000134043.1	BC060738	Ggnbp2		Chrom11_Interval2	Male	Male_Chrom11_Interval2
Male.8231	ENSMUST00000165459.1	chr11	-	84853969	84860659	ENSMUST00000165459.1	BC060738	Ggnbp2		Chrom11_Interval2	Male	Male_Chrom11_Interval2
Male.8232	ENSMUST00000166425.1	chr11	-	84860718	84870491	ENSMUST00000166425.1	BC060738	Ggnbp2		Chrom11_Interval2	Male	Male_Chrom11_Interval2
Male.8233	ENSMUST00000167429.1	chr11	-	84868879	84870779	ENSMUST00000167429.1	AK162027	Ggnbp2		Chrom11_Interval2	Male	Male_Chrom11_Interval2
Male.8249	ENSMUST00000139416.1	chr11	+	84957785	84962555	ENSMUST00000139416.1	AK154754	Car4		Chrom11_Interval2	Male	Male_Chrom11_Interval2
Male.8250	ENSMUST00000103194.9	chr11	+	84957787	84966044	ENSMUST00000103194.9	NM_007607	Car4	NM_007607	Chrom11_Interval2	Male	Male_Chrom11_Interval2
Male.8251	ENSMUST00000138331.1	chr11	+	84957810	84961918	ENSMUST00000138331.1	AK154754	Car4		Chrom11_Interval2	Male	Male_Chrom11_Interval2
Male.8252	ENSMUST00000150596.7	chr11	+	84957824	84964563	ENSMUST00000150596.7	AK154754	Car4		Chrom11_Interval2	Male	Male_Chrom11_Interval2
Male.8253	ENSMUST00000127827.1	chr11	+	84958103	84964228	ENSMUST00000127827.1	BC012704	Car4		Chrom11_Interval2	Male	Male_Chrom11_Interval2
Male.8254	ENSMUST00000108076.2	chr11	+	84964346	84966044	ENSMUST00000108076.2	BC012704	Car4		Chrom11_Interval2	Male	Male_Chrom11_Interval2
Male.13852	ENSMUST00000018842.13	chr11	-	84518283	84525535	ENSMUST00000018842.13	NM_008498	Lhx1	NM_008498	Chrom11_Interval2	Male	Male_Chrom11_Interval2
Male.13853	ENSMUST00000184646.2	chr11	-	84519441	84522331	ENSMUST00000184646.2	Z27410	Lhx1		Chrom11_Interval2	Male	Male_Chrom11_Interval2
Male.13854	ENSMUST00000176503.1	chr11	-	84519705	84522067	ENSMUST00000176503.1	S68107	Lhx1		Chrom11_Interval2	Male	Male_Chrom11_Interval2
Male.13855	ENSMUST00000092827.2	chr11	-	84521895	84522711	ENSMUST00000092827.2	S68107	Lhx1		Chrom11_Interval2	Male	Male_Chrom11_Interval2
Male.13867	ENSMUST00000172405.7	chr11	-	84832360	84870738	ENSMUST00000172405.7	NM_153144	Ggnbp2	NM_153144	Chrom11_Interval2	Male	Male_Chrom11_Interval2
Male.13868	ENSMUST00000108081.8	chr11	-	84832360	84870789	ENSMUST00000108081.8	AY633741	Ggnbp2		Chrom11_Interval2	Male	Male_Chrom11_Interval2
Male.13869	ENSMUST00000168434.7	chr11	-	84832360	84870817	ENSMUST00000168434.7	NM_001364114	Ggnbp2	NM_001364114	Chrom11_Interval2	Male	Male_Chrom11_Interval2
Male.13870	ENSMUST00000154915.8	chr11	-	84832805	84870202	ENSMUST00000154915.8	BC139772	Ggnbp2		Chrom11_Interval2	Male	Male_Chrom11_Interval2
Male.13871	ENSMUST00000018547.8	chr11	-	84832860	84870646	ENSMUST00000018547.8	AB064543	Ggnbp2		Chrom11_Interval2	Male	Male_Chrom11_Interval2
Male.13872	ENSMUST00000100686.9	chr11	-	84832971	84870740	ENSMUST00000100686.9	AY633741	Ggnbp2		Chrom11_Interval2	Male	Male_Chrom11_Interval2
Male.13873	ENSMUST00000132098.1	chr11	-	84834135	84836468	ENSMUST00000132098.1	BC139772	Ggnbp2		Chrom11_Interval2	Male	Male_Chrom11_Interval2
Male.13874	ENSMUST00000170741.1	chr11	-	84834511	84870725	ENSMUST00000170741.1	AY633741	Ggnbp2		Chrom11_Interval2	Male	Male_Chrom11_Interval2
Male.13875	ENSMUST00000168267.1	chr11	-	84836420	84837984	ENSMUST00000168267.1	BC139772	Ggnbp2		Chrom11_Interval2	Male	Male_Chrom11_Interval2
Male.13876	ENSMUST00000134043.1	chr11	-	84852381	84858494	ENSMUST00000134043.1	BC060738	Ggnbp2		Chrom11_Interval2	Male	Male_Chrom11_Interval2
Male.13877	ENSMUST00000165459.1	chr11	-	84853969	84860659	ENSMUST00000165459.1	BC060738	Ggnbp2		Chrom11_Interval2	Male	Male_Chrom11_Interval2
Male.13878	ENSMUST00000166425.1	chr11	-	84860718	84870491	ENSMUST00000166425.1	BC060738	Ggnbp2		Chrom11_Interval2	Male	Male_Chrom11_Interval2
Male.13879	ENSMUST00000167429.1	chr11	-	84868879	84870779	ENSMUST00000167429.1	AK162027	Ggnbp2		Chrom11_Interval2	Male	Male_Chrom11_Interval2
Male.13895	ENSMUST00000139416.1	chr11	+	84957785	84962555	ENSMUST00000139416.1	AK154754	Car4		Chrom11_Interval2	Male	Male_Chrom11_Interval2
Male.13896	ENSMUST00000103194.9	chr11	+	84957787	84966044	ENSMUST00000103194.9	NM_007607	Car4	NM_007607	Chrom11_Interval2	Male	Male_Chrom11_Interval2
Male.13897	ENSMUST00000138331.1	chr11	+	84957810	84961918	ENSMUST00000138331.1	AK154754	Car4		Chrom11_Interval2	Male	Male_Chrom11_Interval2
Male.13898	ENSMUST00000150596.7	chr11	+	84957824	84964563	ENSMUST00000150596.7	AK154754	Car4		Chrom11_Interval2	Male	Male_Chrom11_Interval2
Male.13899	ENSMUST00000127827.1	chr11	+	84958103	84964228	ENSMUST00000127827.1	BC012704	Car4		Chrom11_Interval2	Male	Male_Chrom11_Interval2
Male.13900	ENSMUST00000108076.2	chr11	+	84964346	84966044	ENSMUST00000108076.2	BC012704	Car4		Chrom11_Interval2	Male	Male_Chrom11_Interval2
Male.22873	ENSMUST00000018842.13	chr11	-	84518283	84525535	ENSMUST00000018842.13	NM_008498	Lhx1	NM_008498	Chrom11_Interval2	Male	Male_Chrom11_Interval2
Male.22874	ENSMUST00000184646.2	chr11	-	84519441	84522331	ENSMUST00000184646.2	Z27410	Lhx1		Chrom11_Interval2	Male	Male_Chrom11_Interval2
Male.22875	ENSMUST00000176503.1	chr11	-	84519705	84522067	ENSMUST00000176503.1	S68107	Lhx1		Chrom11_Interval2	Male	Male_Chrom11_Interval2
Male.22876	ENSMUST00000092827.2	chr11	-	84521895	84522711	ENSMUST00000092827.2	S68107	Lhx1		Chrom11_Interval2	Male	Male_Chrom11_Interval2
Male.22888	ENSMUST00000172405.7	chr11	-	84832360	84870738	ENSMUST00000172405.7	NM_153144	Ggnbp2	NM_153144	Chrom11_Interval2	Male	Male_Chrom11_Interval2
Male.22889	ENSMUST00000168434.7	chr11	-	84832360	84870817	ENSMUST00000168434.7	NM_001364114	Ggnbp2	NM_001364114	Chrom11_Interval2	Male	Male_Chrom11_Interval2
Male.22890	ENSMUST00000108081.8	chr11	-	84832360	84870789	ENSMUST00000108081.8	AY633741	Ggnbp2		Chrom11_Interval2	Male	Male_Chrom11_Interval2
Male.22891	ENSMUST00000154915.8	chr11	-	84832805	84870202	ENSMUST00000154915.8	BC139772	Ggnbp2		Chrom11_Interval2	Male	Male_Chrom11_Interval2
Male.22892	ENSMUST00000018547.8	chr11	-	84832860	84870646	ENSMUST00000018547.8	AB064543	Ggnbp2		Chrom11_Interval2	Male	Male_Chrom11_Interval2
Male.22893	ENSMUST00000100686.9	chr11	-	84832971	84870740	ENSMUST00000100686.9	AY633741	Ggnbp2		Chrom11_Interval2	Male	Male_Chrom11_Interval2
Male.22894	ENSMUST00000132098.1	chr11	-	84834135	84836468	ENSMUST00000132098.1	BC139772	Ggnbp2		Chrom11_Interval2	Male	Male_Chrom11_Interval2
Male.22895	ENSMUST00000170741.1	chr11	-	84834511	84870725	ENSMUST00000170741.1	AY633741	Ggnbp2		Chrom11_Interval2	Male	Male_Chrom11_Interval2
Male.22896	ENSMUST00000168267.1	chr11	-	84836420	84837984	ENSMUST00000168267.1	BC139772	Ggnbp2		Chrom11_Interval2	Male	Male_Chrom11_Interval2
Male.22897	ENSMUST00000134043.1	chr11	-	84852381	84858494	ENSMUST00000134043.1	BC060738	Ggnbp2		Chrom11_Interval2	Male	Male_Chrom11_Interval2
Male.22898	ENSMUST00000165459.1	chr11	-	84853969	84860659	ENSMUST00000165459.1	BC060738	Ggnbp2		Chrom11_Interval2	Male	Male_Chrom11_Interval2
Male.22899	ENSMUST00000166425.1	chr11	-	84860718	84870491	ENSMUST00000166425.1	BC060738	Ggnbp2		Chrom11_Interval2	Male	Male_Chrom11_Interval2
Male.22900	ENSMUST00000167429.1	chr11	-	84868879	84870779	ENSMUST00000167429.1	AK162027	Ggnbp2		Chrom11_Interval2	Male	Male_Chrom11_Interval2
Male.22916	ENSMUST00000139416.1	chr11	+	84957785	84962555	ENSMUST00000139416.1	AK154754	Car4		Chrom11_Interval2	Male	Male_Chrom11_Interval2
Male.22917	ENSMUST00000103194.9	chr11	+	84957787	84966044	ENSMUST00000103194.9	NM_007607	Car4	NM_007607	Chrom11_Interval2	Male	Male_Chrom11_Interval2
Male.22918	ENSMUST00000138331.1	chr11	+	84957810	84961918	ENSMUST00000138331.1	AK154754	Car4		Chrom11_Interval2	Male	Male_Chrom11_Interval2
Male.22919	ENSMUST00000150596.7	chr11	+	84957824	84964563	ENSMUST00000150596.7	AK154754	Car4		Chrom11_Interval2	Male	Male_Chrom11_Interval2
Male.22920	ENSMUST00000127827.1	chr11	+	84958103	84964228	ENSMUST00000127827.1	BC012704	Car4		Chrom11_Interval2	Male	Male_Chrom11_Interval2
Male.22921	ENSMUST00000108076.2	chr11	+	84964346	84966044	ENSMUST00000108076.2	BC012704	Car4		Chrom11_Interval2	Male	Male_Chrom11_Interval2
Male.698	ENSMUST00000178105.2	chr11	-	87979524	87984012	ENSMUST00000178105.2	NM_001168471	Dynll2	NM_001168471	Chrom11_Interval3	Male	Male_Chrom11_Interval3
Male.699	ENSMUST00000107923.9	chr11	-	87979524	87986585	ENSMUST00000107923.9	NM_001168472	Dynll2	NM_001168472	Chrom11_Interval3	Male	Male_Chrom11_Interval3
Male.700	ENSMUST00000020775.8	chr11	-	87979524	87987533	ENSMUST00000020775.8	NM_026556	Dynll2	NM_026556	Chrom11_Interval3	Male	Male_Chrom11_Interval3
Male.701	ENSMUST00000146941.1	chr11	-	87980154	87987356	ENSMUST00000146941.1	BC040822	Dynll2		Chrom11_Interval3	Male	Male_Chrom11_Interval3
Male.703	ENSMUST00000139129.8	chr11	+	88047372	88053755	ENSMUST00000139129.8	NM_173374	Srsf1	NM_173374	Chrom11_Interval3	Male	Male_Chrom11_Interval3
Male.704	ENSMUST00000079866.10	chr11	+	88047717	88051490	ENSMUST00000079866.10	NM_001078167	Srsf1	NM_001078167	Chrom11_Interval3	Male	Male_Chrom11_Interval3
Male.705	ENSMUST00000171976.1	chr11	+	88047724	88048826	ENSMUST00000171976.1	AK150535	Srsf1		Chrom11_Interval3	Male	Male_Chrom11_Interval3
Male.706	ENSMUST00000107920.9	chr11	+	88047802	88050410	ENSMUST00000107920.9	AK018176	Srsf1		Chrom11_Interval3	Male	Male_Chrom11_Interval3
Male.707	ENSMUST00000134824.8	chr11	+	88048566	88051472	ENSMUST00000134824.8	AK150535	Srsf1		Chrom11_Interval3	Male	Male_Chrom11_Interval3
Male.708	ENSMUST00000172186.1	chr11	+	88048588	88051122	ENSMUST00000172186.1	AK150535	Srsf1		Chrom11_Interval3	Male	Male_Chrom11_Interval3
Male.709	ENSMUST00000132983.2	chr11	+	88049411	88051051	ENSMUST00000132983.2		Srsf1		Chrom11_Interval3	Male	Male_Chrom11_Interval3
Male.713	ENSMUST00000018521.10	chr11	+	88068278	88084729	ENSMUST00000018521.10	NM_016686	Vezf1	NM_016686	Chrom11_Interval3	Male	Male_Chrom11_Interval3
Male.714	ENSMUST00000143052.1	chr11	+	88073587	88084729	ENSMUST00000143052.1	AF104410	Vezf1		Chrom11_Interval3	Male	Male_Chrom11_Interval3
Male.715	ENSMUST00000131964.1	chr11	+	88098057	88100108	ENSMUST00000131964.1	NR_045499	Cuedc1	NR_045499	Chrom11_Interval3	Male	Male_Chrom11_Interval3
Male.716	ENSMUST00000018522.12	chr11	+	88099145	88194140	ENSMUST00000018522.12	NM_198013	Cuedc1	NM_198013	Chrom11_Interval3	Male	Male_Chrom11_Interval3
Male.717	ENSMUST00000133149.1	chr11	+	88099289	88185365	ENSMUST00000133149.1	BC025434	Cuedc1		Chrom11_Interval3	Male	Male_Chrom11_Interval3
Male.718	ENSMUST00000154812.7	chr11	+	88162260	88194140	ENSMUST00000154812.7	AK049250	Cuedc1		Chrom11_Interval3	Male	Male_Chrom11_Interval3
Male.719	ENSMUST00000132377.1	chr11	+	88182302	88183280	ENSMUST00000132377.1	AK162604	Cuedc1		Chrom11_Interval3	Male	Male_Chrom11_Interval3
Male.720	ENSMUST00000142564.1	chr11	+	88186008	88188829	ENSMUST00000142564.1	BC024529	Cuedc1		Chrom11_Interval3	Male	Male_Chrom11_Interval3
Male.721	ENSMUST00000125297.1	chr11	+	88187820	88193004	ENSMUST00000125297.1	AK049250	Cuedc1		Chrom11_Interval3	Male	Male_Chrom11_Interval3
Male.722	ENSMUST00000024486.13	chr11	+	88204387	88211507	ENSMUST00000024486.13	NM_024174	Mrps23	NM_024174	Chrom11_Interval3	Male	Male_Chrom11_Interval3
Male.723	ENSMUST00000118784.7	chr11	+	88204410	88211507	ENSMUST00000118784.7	NR_111902	Mrps23	NR_111902	Chrom11_Interval3	Male	Male_Chrom11_Interval3
Male.724	ENSMUST00000107915.9	chr11	+	88204423	88210670	ENSMUST00000107915.9	AK014375	Mrps23		Chrom11_Interval3	Male	Male_Chrom11_Interval3
Male.725	ENSMUST00000139170.7	chr11	+	88204423	88210230	ENSMUST00000139170.7	AK168051	Mrps23		Chrom11_Interval3	Male	Male_Chrom11_Interval3
Male.726	ENSMUST00000144070.2	chr11	+	88204443	88210971	ENSMUST00000144070.2	NM_001291273	Mrps23	NM_001291273	Chrom11_Interval3	Male	Male_Chrom11_Interval3
Male.730	ENSMUST00000107909.7	chr11	-	88339381	88718229	ENSMUST00000107909.7	NM_001363195	Msi2	NM_001363195	Chrom11_Interval3	Male	Male_Chrom11_Interval3
Male.731	ENSMUST00000092794.11	chr11	-	88343888	88718101	ENSMUST00000092794.11	NM_054043	Msi2	NM_054043	Chrom11_Interval3	Male	Male_Chrom11_Interval3
Male.734	ENSMUST00000148013.7	chr11	-	88365514	88590147	ENSMUST00000148013.7	AK051269	Msi2		Chrom11_Interval3	Male	Male_Chrom11_Interval3
Male.736	ENSMUST00000138790.7	chr11	-	88477963	88718110	ENSMUST00000138790.7	AK031365	Msi2		Chrom11_Interval3	Male	Male_Chrom11_Interval3
Male.737	ENSMUST00000144699.7	chr11	-	88590054	88718513	ENSMUST00000144699.7	BC111809	Msi2		Chrom11_Interval3	Male	Male_Chrom11_Interval3
Male.738	ENSMUST00000107908.1	chr11	-	88685953	88718182	ENSMUST00000107908.1	NM_001201341	Msi2	NM_001201341	Chrom11_Interval3	Male	Male_Chrom11_Interval3
Male.739	ENSMUST00000126293.1	chr11	-	88712187	88718212	ENSMUST00000126293.1	AK156439	Msi2		Chrom11_Interval3	Male	Male_Chrom11_Interval3
Male.6730	ENSMUST00000020775.8	chr11	-	87979524	87987533	ENSMUST00000020775.8	NM_026556	Dynll2	NM_026556	Chrom11_Interval3	Male	Male_Chrom11_Interval3
Male.6731	ENSMUST00000107923.9	chr11	-	87979524	87986585	ENSMUST00000107923.9	NM_001168472	Dynll2	NM_001168472	Chrom11_Interval3	Male	Male_Chrom11_Interval3
Male.6732	ENSMUST00000178105.2	chr11	-	87979524	87984012	ENSMUST00000178105.2	NM_001168471	Dynll2	NM_001168471	Chrom11_Interval3	Male	Male_Chrom11_Interval3
Male.6733	ENSMUST00000146941.1	chr11	-	87980154	87987356	ENSMUST00000146941.1	BC040822	Dynll2		Chrom11_Interval3	Male	Male_Chrom11_Interval3
Male.6735	ENSMUST00000139129.8	chr11	+	88047372	88053755	ENSMUST00000139129.8	NM_173374	Srsf1	NM_173374	Chrom11_Interval3	Male	Male_Chrom11_Interval3
Male.6736	ENSMUST00000079866.10	chr11	+	88047717	88051490	ENSMUST00000079866.10	NM_001078167	Srsf1	NM_001078167	Chrom11_Interval3	Male	Male_Chrom11_Interval3
Male.6737	ENSMUST00000171976.1	chr11	+	88047724	88048826	ENSMUST00000171976.1	AK150535	Srsf1		Chrom11_Interval3	Male	Male_Chrom11_Interval3
Male.6738	ENSMUST00000107920.9	chr11	+	88047802	88050410	ENSMUST00000107920.9	AK018176	Srsf1		Chrom11_Interval3	Male	Male_Chrom11_Interval3
Male.6739	ENSMUST00000134824.8	chr11	+	88048566	88051472	ENSMUST00000134824.8	AK150535	Srsf1		Chrom11_Interval3	Male	Male_Chrom11_Interval3
Male.6740	ENSMUST00000172186.1	chr11	+	88048588	88051122	ENSMUST00000172186.1	AK150535	Srsf1		Chrom11_Interval3	Male	Male_Chrom11_Interval3
Male.6741	ENSMUST00000132983.2	chr11	+	88049411	88051051	ENSMUST00000132983.2		Srsf1		Chrom11_Interval3	Male	Male_Chrom11_Interval3
Male.6745	ENSMUST00000018521.10	chr11	+	88068278	88084729	ENSMUST00000018521.10	NM_016686	Vezf1	NM_016686	Chrom11_Interval3	Male	Male_Chrom11_Interval3
Male.6746	ENSMUST00000143052.1	chr11	+	88073587	88084729	ENSMUST00000143052.1	AF104410	Vezf1		Chrom11_Interval3	Male	Male_Chrom11_Interval3
Male.6747	ENSMUST00000131964.1	chr11	+	88098057	88100108	ENSMUST00000131964.1	NR_045499	Cuedc1	NR_045499	Chrom11_Interval3	Male	Male_Chrom11_Interval3
Male.6748	ENSMUST00000018522.12	chr11	+	88099145	88194140	ENSMUST00000018522.12	NM_198013	Cuedc1	NM_198013	Chrom11_Interval3	Male	Male_Chrom11_Interval3
Male.6749	ENSMUST00000133149.1	chr11	+	88099289	88185365	ENSMUST00000133149.1	BC025434	Cuedc1		Chrom11_Interval3	Male	Male_Chrom11_Interval3
Male.6750	ENSMUST00000154812.7	chr11	+	88162260	88194140	ENSMUST00000154812.7	AK049250	Cuedc1		Chrom11_Interval3	Male	Male_Chrom11_Interval3
Male.6751	ENSMUST00000132377.1	chr11	+	88182302	88183280	ENSMUST00000132377.1	AK162604	Cuedc1		Chrom11_Interval3	Male	Male_Chrom11_Interval3
Male.6752	ENSMUST00000142564.1	chr11	+	88186008	88188829	ENSMUST00000142564.1	BC024529	Cuedc1		Chrom11_Interval3	Male	Male_Chrom11_Interval3
Male.6753	ENSMUST00000125297.1	chr11	+	88187820	88193004	ENSMUST00000125297.1	AK049250	Cuedc1		Chrom11_Interval3	Male	Male_Chrom11_Interval3
Male.6754	ENSMUST00000024486.13	chr11	+	88204387	88211507	ENSMUST00000024486.13	NM_024174	Mrps23	NM_024174	Chrom11_Interval3	Male	Male_Chrom11_Interval3
Male.6755	ENSMUST00000118784.7	chr11	+	88204410	88211507	ENSMUST00000118784.7	NR_111902	Mrps23	NR_111902	Chrom11_Interval3	Male	Male_Chrom11_Interval3
Male.6756	ENSMUST00000139170.7	chr11	+	88204423	88210230	ENSMUST00000139170.7	AK168051	Mrps23		Chrom11_Interval3	Male	Male_Chrom11_Interval3
Male.6757	ENSMUST00000107915.9	chr11	+	88204423	88210670	ENSMUST00000107915.9	AK014375	Mrps23		Chrom11_Interval3	Male	Male_Chrom11_Interval3
Male.6758	ENSMUST00000144070.2	chr11	+	88204443	88210971	ENSMUST00000144070.2	NM_001291273	Mrps23	NM_001291273	Chrom11_Interval3	Male	Male_Chrom11_Interval3
Male.6762	ENSMUST00000107909.7	chr11	-	88339381	88718229	ENSMUST00000107909.7	NM_001363195	Msi2	NM_001363195	Chrom11_Interval3	Male	Male_Chrom11_Interval3
Male.6763	ENSMUST00000092794.11	chr11	-	88343888	88718101	ENSMUST00000092794.11	NM_054043	Msi2	NM_054043	Chrom11_Interval3	Male	Male_Chrom11_Interval3
Male.6766	ENSMUST00000148013.7	chr11	-	88365514	88590147	ENSMUST00000148013.7	AK051269	Msi2		Chrom11_Interval3	Male	Male_Chrom11_Interval3
Male.6768	ENSMUST00000138790.7	chr11	-	88477963	88718110	ENSMUST00000138790.7	AK031365	Msi2		Chrom11_Interval3	Male	Male_Chrom11_Interval3
Male.6769	ENSMUST00000144699.7	chr11	-	88590054	88718513	ENSMUST00000144699.7	BC111809	Msi2		Chrom11_Interval3	Male	Male_Chrom11_Interval3
Male.6770	ENSMUST00000107908.1	chr11	-	88685953	88718182	ENSMUST00000107908.1	NM_001201341	Msi2	NM_001201341	Chrom11_Interval3	Male	Male_Chrom11_Interval3
Male.6771	ENSMUST00000126293.1	chr11	-	88712187	88718212	ENSMUST00000126293.1	AK156439	Msi2		Chrom11_Interval3	Male	Male_Chrom11_Interval3
Male.8273	ENSMUST00000178105.2	chr11	-	87979524	87984012	ENSMUST00000178105.2	NM_001168471	Dynll2	NM_001168471	Chrom11_Interval3	Male	Male_Chrom11_Interval3
Male.8274	ENSMUST00000107923.9	chr11	-	87979524	87986585	ENSMUST00000107923.9	NM_001168472	Dynll2	NM_001168472	Chrom11_Interval3	Male	Male_Chrom11_Interval3
Male.8275	ENSMUST00000020775.8	chr11	-	87979524	87987533	ENSMUST00000020775.8	NM_026556	Dynll2	NM_026556	Chrom11_Interval3	Male	Male_Chrom11_Interval3
Male.8276	ENSMUST00000146941.1	chr11	-	87980154	87987356	ENSMUST00000146941.1	BC040822	Dynll2		Chrom11_Interval3	Male	Male_Chrom11_Interval3
Male.8278	ENSMUST00000139129.8	chr11	+	88047372	88053755	ENSMUST00000139129.8	NM_173374	Srsf1	NM_173374	Chrom11_Interval3	Male	Male_Chrom11_Interval3
Male.8279	ENSMUST00000079866.10	chr11	+	88047717	88051490	ENSMUST00000079866.10	NM_001078167	Srsf1	NM_001078167	Chrom11_Interval3	Male	Male_Chrom11_Interval3
Male.8280	ENSMUST00000171976.1	chr11	+	88047724	88048826	ENSMUST00000171976.1	AK150535	Srsf1		Chrom11_Interval3	Male	Male_Chrom11_Interval3
Male.8281	ENSMUST00000107920.9	chr11	+	88047802	88050410	ENSMUST00000107920.9	AK018176	Srsf1		Chrom11_Interval3	Male	Male_Chrom11_Interval3
Male.8282	ENSMUST00000134824.8	chr11	+	88048566	88051472	ENSMUST00000134824.8	AK150535	Srsf1		Chrom11_Interval3	Male	Male_Chrom11_Interval3
Male.8283	ENSMUST00000172186.1	chr11	+	88048588	88051122	ENSMUST00000172186.1	AK150535	Srsf1		Chrom11_Interval3	Male	Male_Chrom11_Interval3
Male.8284	ENSMUST00000132983.2	chr11	+	88049411	88051051	ENSMUST00000132983.2		Srsf1		Chrom11_Interval3	Male	Male_Chrom11_Interval3
Male.8288	ENSMUST00000018521.10	chr11	+	88068278	88084729	ENSMUST00000018521.10	NM_016686	Vezf1	NM_016686	Chrom11_Interval3	Male	Male_Chrom11_Interval3
Male.8289	ENSMUST00000143052.1	chr11	+	88073587	88084729	ENSMUST00000143052.1	AF104410	Vezf1		Chrom11_Interval3	Male	Male_Chrom11_Interval3
Male.8290	ENSMUST00000131964.1	chr11	+	88098057	88100108	ENSMUST00000131964.1	NR_045499	Cuedc1	NR_045499	Chrom11_Interval3	Male	Male_Chrom11_Interval3
Male.8291	ENSMUST00000018522.12	chr11	+	88099145	88194140	ENSMUST00000018522.12	NM_198013	Cuedc1	NM_198013	Chrom11_Interval3	Male	Male_Chrom11_Interval3
Male.8292	ENSMUST00000133149.1	chr11	+	88099289	88185365	ENSMUST00000133149.1	BC025434	Cuedc1		Chrom11_Interval3	Male	Male_Chrom11_Interval3
Male.8293	ENSMUST00000154812.7	chr11	+	88162260	88194140	ENSMUST00000154812.7	AK049250	Cuedc1		Chrom11_Interval3	Male	Male_Chrom11_Interval3
Male.8294	ENSMUST00000132377.1	chr11	+	88182302	88183280	ENSMUST00000132377.1	AK162604	Cuedc1		Chrom11_Interval3	Male	Male_Chrom11_Interval3
Male.8295	ENSMUST00000142564.1	chr11	+	88186008	88188829	ENSMUST00000142564.1	BC024529	Cuedc1		Chrom11_Interval3	Male	Male_Chrom11_Interval3
Male.8296	ENSMUST00000125297.1	chr11	+	88187820	88193004	ENSMUST00000125297.1	AK049250	Cuedc1		Chrom11_Interval3	Male	Male_Chrom11_Interval3
Male.8297	ENSMUST00000024486.13	chr11	+	88204387	88211507	ENSMUST00000024486.13	NM_024174	Mrps23	NM_024174	Chrom11_Interval3	Male	Male_Chrom11_Interval3
Male.8298	ENSMUST00000118784.7	chr11	+	88204410	88211507	ENSMUST00000118784.7	NR_111902	Mrps23	NR_111902	Chrom11_Interval3	Male	Male_Chrom11_Interval3
Male.8299	ENSMUST00000107915.9	chr11	+	88204423	88210670	ENSMUST00000107915.9	AK014375	Mrps23		Chrom11_Interval3	Male	Male_Chrom11_Interval3
Male.8300	ENSMUST00000139170.7	chr11	+	88204423	88210230	ENSMUST00000139170.7	AK168051	Mrps23		Chrom11_Interval3	Male	Male_Chrom11_Interval3
Male.8301	ENSMUST00000144070.2	chr11	+	88204443	88210971	ENSMUST00000144070.2	NM_001291273	Mrps23	NM_001291273	Chrom11_Interval3	Male	Male_Chrom11_Interval3
Male.8305	ENSMUST00000107909.7	chr11	-	88339381	88718229	ENSMUST00000107909.7	NM_001363195	Msi2	NM_001363195	Chrom11_Interval3	Male	Male_Chrom11_Interval3
Male.8306	ENSMUST00000092794.11	chr11	-	88343888	88718101	ENSMUST00000092794.11	NM_054043	Msi2	NM_054043	Chrom11_Interval3	Male	Male_Chrom11_Interval3
Male.8309	ENSMUST00000148013.7	chr11	-	88365514	88590147	ENSMUST00000148013.7	AK051269	Msi2		Chrom11_Interval3	Male	Male_Chrom11_Interval3
Male.8311	ENSMUST00000138790.7	chr11	-	88477963	88718110	ENSMUST00000138790.7	AK031365	Msi2		Chrom11_Interval3	Male	Male_Chrom11_Interval3
Male.8312	ENSMUST00000144699.7	chr11	-	88590054	88718513	ENSMUST00000144699.7	BC111809	Msi2		Chrom11_Interval3	Male	Male_Chrom11_Interval3
Male.8313	ENSMUST00000107908.1	chr11	-	88685953	88718182	ENSMUST00000107908.1	NM_001201341	Msi2	NM_001201341	Chrom11_Interval3	Male	Male_Chrom11_Interval3
Male.8314	ENSMUST00000126293.1	chr11	-	88712187	88718212	ENSMUST00000126293.1	AK156439	Msi2		Chrom11_Interval3	Male	Male_Chrom11_Interval3
Male.14144	ENSMUST00000178105.2	chr11	-	87979524	87984012	ENSMUST00000178105.2	NM_001168471	Dynll2	NM_001168471	Chrom11_Interval3	Male	Male_Chrom11_Interval3
Male.14145	ENSMUST00000107923.9	chr11	-	87979524	87986585	ENSMUST00000107923.9	NM_001168472	Dynll2	NM_001168472	Chrom11_Interval3	Male	Male_Chrom11_Interval3
Male.14146	ENSMUST00000020775.8	chr11	-	87979524	87987533	ENSMUST00000020775.8	NM_026556	Dynll2	NM_026556	Chrom11_Interval3	Male	Male_Chrom11_Interval3
Male.14147	ENSMUST00000146941.1	chr11	-	87980154	87987356	ENSMUST00000146941.1	BC040822	Dynll2		Chrom11_Interval3	Male	Male_Chrom11_Interval3
Male.14149	ENSMUST00000139129.8	chr11	+	88047372	88053755	ENSMUST00000139129.8	NM_173374	Srsf1	NM_173374	Chrom11_Interval3	Male	Male_Chrom11_Interval3
Male.14150	ENSMUST00000079866.10	chr11	+	88047717	88051490	ENSMUST00000079866.10	NM_001078167	Srsf1	NM_001078167	Chrom11_Interval3	Male	Male_Chrom11_Interval3
Male.14151	ENSMUST00000171976.1	chr11	+	88047724	88048826	ENSMUST00000171976.1	AK150535	Srsf1		Chrom11_Interval3	Male	Male_Chrom11_Interval3
Male.14152	ENSMUST00000107920.9	chr11	+	88047802	88050410	ENSMUST00000107920.9	AK018176	Srsf1		Chrom11_Interval3	Male	Male_Chrom11_Interval3
Male.14153	ENSMUST00000134824.8	chr11	+	88048566	88051472	ENSMUST00000134824.8	AK150535	Srsf1		Chrom11_Interval3	Male	Male_Chrom11_Interval3
Male.14154	ENSMUST00000172186.1	chr11	+	88048588	88051122	ENSMUST00000172186.1	AK150535	Srsf1		Chrom11_Interval3	Male	Male_Chrom11_Interval3
Male.14155	ENSMUST00000132983.2	chr11	+	88049411	88051051	ENSMUST00000132983.2		Srsf1		Chrom11_Interval3	Male	Male_Chrom11_Interval3
Male.14159	ENSMUST00000018521.10	chr11	+	88068278	88084729	ENSMUST00000018521.10	NM_016686	Vezf1	NM_016686	Chrom11_Interval3	Male	Male_Chrom11_Interval3
Male.14160	ENSMUST00000143052.1	chr11	+	88073587	88084729	ENSMUST00000143052.1	AF104410	Vezf1		Chrom11_Interval3	Male	Male_Chrom11_Interval3
Male.14161	ENSMUST00000131964.1	chr11	+	88098057	88100108	ENSMUST00000131964.1	NR_045499	Cuedc1	NR_045499	Chrom11_Interval3	Male	Male_Chrom11_Interval3
Male.14162	ENSMUST00000018522.12	chr11	+	88099145	88194140	ENSMUST00000018522.12	NM_198013	Cuedc1	NM_198013	Chrom11_Interval3	Male	Male_Chrom11_Interval3
Male.14163	ENSMUST00000133149.1	chr11	+	88099289	88185365	ENSMUST00000133149.1	BC025434	Cuedc1		Chrom11_Interval3	Male	Male_Chrom11_Interval3
Male.14164	ENSMUST00000154812.7	chr11	+	88162260	88194140	ENSMUST00000154812.7	AK049250	Cuedc1		Chrom11_Interval3	Male	Male_Chrom11_Interval3
Male.14165	ENSMUST00000132377.1	chr11	+	88182302	88183280	ENSMUST00000132377.1	AK162604	Cuedc1		Chrom11_Interval3	Male	Male_Chrom11_Interval3
Male.14166	ENSMUST00000142564.1	chr11	+	88186008	88188829	ENSMUST00000142564.1	BC024529	Cuedc1		Chrom11_Interval3	Male	Male_Chrom11_Interval3
Male.14167	ENSMUST00000125297.1	chr11	+	88187820	88193004	ENSMUST00000125297.1	AK049250	Cuedc1		Chrom11_Interval3	Male	Male_Chrom11_Interval3
Male.14168	ENSMUST00000024486.13	chr11	+	88204387	88211507	ENSMUST00000024486.13	NM_024174	Mrps23	NM_024174	Chrom11_Interval3	Male	Male_Chrom11_Interval3
Male.14169	ENSMUST00000118784.7	chr11	+	88204410	88211507	ENSMUST00000118784.7	NR_111902	Mrps23	NR_111902	Chrom11_Interval3	Male	Male_Chrom11_Interval3
Male.14170	ENSMUST00000139170.7	chr11	+	88204423	88210230	ENSMUST00000139170.7	AK168051	Mrps23		Chrom11_Interval3	Male	Male_Chrom11_Interval3
Male.14171	ENSMUST00000107915.9	chr11	+	88204423	88210670	ENSMUST00000107915.9	AK014375	Mrps23		Chrom11_Interval3	Male	Male_Chrom11_Interval3
Male.14172	ENSMUST00000144070.2	chr11	+	88204443	88210971	ENSMUST00000144070.2	NM_001291273	Mrps23	NM_001291273	Chrom11_Interval3	Male	Male_Chrom11_Interval3
Male.14176	ENSMUST00000107909.7	chr11	-	88339381	88718229	ENSMUST00000107909.7	NM_001363195	Msi2	NM_001363195	Chrom11_Interval3	Male	Male_Chrom11_Interval3
Male.14177	ENSMUST00000092794.11	chr11	-	88343888	88718101	ENSMUST00000092794.11	NM_054043	Msi2	NM_054043	Chrom11_Interval3	Male	Male_Chrom11_Interval3
Male.14180	ENSMUST00000148013.7	chr11	-	88365514	88590147	ENSMUST00000148013.7	AK051269	Msi2		Chrom11_Interval3	Male	Male_Chrom11_Interval3
Male.14182	ENSMUST00000138790.7	chr11	-	88477963	88718110	ENSMUST00000138790.7	AK031365	Msi2		Chrom11_Interval3	Male	Male_Chrom11_Interval3
Male.14183	ENSMUST00000144699.7	chr11	-	88590054	88718513	ENSMUST00000144699.7	BC111809	Msi2		Chrom11_Interval3	Male	Male_Chrom11_Interval3
Male.14184	ENSMUST00000107908.1	chr11	-	88685953	88718182	ENSMUST00000107908.1	NM_001201341	Msi2	NM_001201341	Chrom11_Interval3	Male	Male_Chrom11_Interval3
Male.14185	ENSMUST00000126293.1	chr11	-	88712187	88718212	ENSMUST00000126293.1	AK156439	Msi2		Chrom11_Interval3	Male	Male_Chrom11_Interval3
Male.817	ENSMUST00000224882.1	chr14	-	12372562	12823053	ENSMUST00000224882.1	BC079679	Cadps		Chrom14_Interval1	Male	Male_Chrom14_Interval1
Male.818	ENSMUST00000112657.8	chr14	-	12372564	12823079	ENSMUST00000112657.8	NM_001359920	Cadps	NM_001359920	Chrom14_Interval1	Male	Male_Chrom14_Interval1
Male.819	ENSMUST00000112658.7	chr14	-	12372564	12823079	ENSMUST00000112658.7	NM_001042617	Cadps	NM_001042617	Chrom14_Interval1	Male	Male_Chrom14_Interval1
Male.820	ENSMUST00000177814.1	chr14	-	12372564	12823079	ENSMUST00000177814.1	AK122453	Cadps		Chrom14_Interval1	Male	Male_Chrom14_Interval1
Male.821	ENSMUST00000067491.13	chr14	-	12372585	12823045	ENSMUST00000067491.13	NM_012061	Cadps	NM_012061	Chrom14_Interval1	Male	Male_Chrom14_Interval1
Male.822	ENSMUST00000225807.1	chr14	-	12373147	12406288	ENSMUST00000225807.1	BC057065	Cadps		Chrom14_Interval1	Male	Male_Chrom14_Interval1
Male.823	ENSMUST00000223637.1	chr14	-	12373652	12376943	ENSMUST00000223637.1	BC057065	Cadps		Chrom14_Interval1	Male	Male_Chrom14_Interval1
Male.824	ENSMUST00000224140.1	chr14	-	12373678	12377279	ENSMUST00000224140.1	BC057065	Cadps		Chrom14_Interval1	Male	Male_Chrom14_Interval1
Male.826	ENSMUST00000224581.1	chr14	-	12376677	12489517	ENSMUST00000224581.1	BC057065	Cadps		Chrom14_Interval1	Male	Male_Chrom14_Interval1
Male.829	ENSMUST00000224106.1	chr14	-	12434862	12541958	ENSMUST00000224106.1	AK133310	Cadps		Chrom14_Interval1	Male	Male_Chrom14_Interval1
Male.830	ENSMUST00000224704.1	chr14	-	12470166	12474527	ENSMUST00000224704.1	AK083966	Cadps		Chrom14_Interval1	Male	Male_Chrom14_Interval1
Male.831	ENSMUST00000225606.1	chr14	-	12536072	12546401	ENSMUST00000225606.1	D86214	Cadps		Chrom14_Interval1	Male	Male_Chrom14_Interval1
Male.861	ENSMUST00000065865.9	chr14	-	13949011	13961277	ENSMUST00000065865.9	NM_025435	Thoc7	NM_025435	Chrom14_Interval1	Male	Male_Chrom14_Interval1
Male.862	ENSMUST00000225401.1	chr14	-	13949013	13961215	ENSMUST00000225401.1	AK147003	Thoc7		Chrom14_Interval1	Male	Male_Chrom14_Interval1
Male.863	ENSMUST00000223832.1	chr14	-	13949013	13961260	ENSMUST00000223832.1	BC027113	Thoc7		Chrom14_Interval1	Male	Male_Chrom14_Interval1
Male.864	ENSMUST00000224392.1	chr14	-	13949068	13950296	ENSMUST00000224392.1	AK010958	Thoc7		Chrom14_Interval1	Male	Male_Chrom14_Interval1
Male.865	ENSMUST00000224015.1	chr14	-	13949117	13961212	ENSMUST00000224015.1	AK147003	Thoc7		Chrom14_Interval1	Male	Male_Chrom14_Interval1
Male.866	ENSMUST00000225325.1	chr14	-	13949149	13961852	ENSMUST00000225325.1	AK007440	Thoc7		Chrom14_Interval1	Male	Male_Chrom14_Interval1
Male.867	ENSMUST00000225559.1	chr14	-	13949301	13954623	ENSMUST00000225559.1	BC116919	Thoc7		Chrom14_Interval1	Male	Male_Chrom14_Interval1
Male.868	ENSMUST00000225202.1	chr14	-	13950118	13961212	ENSMUST00000225202.1	AK147003	Thoc7		Chrom14_Interval1	Male	Male_Chrom14_Interval1
Male.869	ENSMUST00000225891.1	chr14	-	13950142	13961206	ENSMUST00000225891.1	BC116919	Thoc7		Chrom14_Interval1	Male	Male_Chrom14_Interval1
Male.870	ENSMUST00000224652.1	chr14	-	13950322	13957543	ENSMUST00000224652.1	BC116919	Thoc7		Chrom14_Interval1	Male	Male_Chrom14_Interval1
Male.871	ENSMUST00000225590.1	chr14	-	13950342	13961160	ENSMUST00000225590.1	BC116919	Thoc7		Chrom14_Interval1	Male	Male_Chrom14_Interval1
Male.872	ENSMUST00000224764.1	chr14	-	13950434	13955698	ENSMUST00000224764.1		Thoc7		Chrom14_Interval1	Male	Male_Chrom14_Interval1
Male.873	ENSMUST00000225317.1	chr14	-	13950940	13961234	ENSMUST00000225317.1	AK013319	Thoc7		Chrom14_Interval1	Male	Male_Chrom14_Interval1
Male.874	ENSMUST00000226008.1	chr14	-	13953117	13957631	ENSMUST00000226008.1	AK147003	Thoc7		Chrom14_Interval1	Male	Male_Chrom14_Interval1
Male.884	ENSMUST00000022256.4	chr14	-	14112173	14120984	ENSMUST00000022256.4	NM_025550	Psmd6	NM_025550	Chrom14_Interval1	Male	Male_Chrom14_Interval1
Male.885	ENSMUST00000153237.1	chr14	-	14113909	14116550	ENSMUST00000153237.1	BC006869	Psmd6		Chrom14_Interval1	Male	Male_Chrom14_Interval1
Male.886	ENSMUST00000224955.1	chr14	-	14114154	14120106	ENSMUST00000224955.1	BC006869	Psmd6		Chrom14_Interval1	Male	Male_Chrom14_Interval1
Male.887	ENSMUST00000127228.1	chr14	-	14116194	14117352	ENSMUST00000127228.1	BC006869	Psmd6		Chrom14_Interval1	Male	Male_Chrom14_Interval1
Male.888	ENSMUST00000224076.1	chr14	-	14116804	14120636	ENSMUST00000224076.1	BC006869	Psmd6		Chrom14_Interval1	Male	Male_Chrom14_Interval1
Male.889	ENSMUST00000147471.1	chr14	-	14119632	14120933	ENSMUST00000147471.1	AJ252147	Psmd6		Chrom14_Interval1	Male	Male_Chrom14_Interval1
Male.1005	ENSMUST00000017629.11	chr14	+	16365178	16435462	ENSMUST00000017629.11	NM_009409	Top2b	NM_009409	Chrom14_Interval1	Male	Male_Chrom14_Interval1
Male.1006	ENSMUST00000159987.1	chr14	+	16389576	16393426	ENSMUST00000159987.1	AK041054	Top2b		Chrom14_Interval1	Male	Male_Chrom14_Interval1
Male.1007	ENSMUST00000160501.7	chr14	+	16409907	16417030	ENSMUST00000160501.7	D38046	Top2b		Chrom14_Interval1	Male	Male_Chrom14_Interval1
Male.1008	ENSMUST00000159302.1	chr14	+	16412082	16416709	ENSMUST00000159302.1	D38046	Top2b		Chrom14_Interval1	Male	Male_Chrom14_Interval1
Male.1009	ENSMUST00000161693.1	chr14	+	16413716	16425437	ENSMUST00000161693.1	D38046	Top2b		Chrom14_Interval1	Male	Male_Chrom14_Interval1
Male.1010	ENSMUST00000224695.1	chr14	+	16423185	16424022	ENSMUST00000224695.1	AK051348	Top2b		Chrom14_Interval1	Male	Male_Chrom14_Interval1
Male.1011	ENSMUST00000163032.1	chr14	+	16423287	16428505	ENSMUST00000163032.1	D38046	Top2b		Chrom14_Interval1	Male	Male_Chrom14_Interval1
Male.1012	ENSMUST00000224460.1	chr14	+	16425427	16428828	ENSMUST00000224460.1	AK051896	Top2b		Chrom14_Interval1	Male	Male_Chrom14_Interval1
Male.1080	ENSMUST00000071533.12	chr14	-	97786852	98169543	ENSMUST00000071533.12	NM_007826	Dach1	NM_007826	Chrom14_Interval2	Male	Male_Chrom14_Interval2
Male.1081	ENSMUST00000069334.7	chr14	-	97786852	98169543	ENSMUST00000069334.7	NM_001038610	Dach1	NM_001038610	Chrom14_Interval2	Male	Male_Chrom14_Interval2
Male.1082	ENSMUST00000156684.1	chr14	-	97825865	98169765	ENSMUST00000156684.1	AK139060	Dach1		Chrom14_Interval2	Male	Male_Chrom14_Interval2
Male.1097	ENSMUST00000226823.1	chr14	+	99046221	99047912	ENSMUST00000226823.1	AK020138	Bora		Chrom14_Interval2	Male	Male_Chrom14_Interval2
Male.1098	ENSMUST00000022656.7	chr14	+	99046376	99074540	ENSMUST00000022656.7	NM_175265	Bora	NM_175265	Chrom14_Interval2	Male	Male_Chrom14_Interval2
Male.1099	ENSMUST00000228082.1	chr14	+	99046453	99047334	ENSMUST00000228082.1	AK143852	Bora		Chrom14_Interval2	Male	Male_Chrom14_Interval2
Male.1100	ENSMUST00000227744.1	chr14	+	99046475	99074539	ENSMUST00000227744.1	BC052183	Bora		Chrom14_Interval2	Male	Male_Chrom14_Interval2
Male.1101	ENSMUST00000227128.1	chr14	+	99046479	99061542	ENSMUST00000227128.1	AK034930	Bora		Chrom14_Interval2	Male	Male_Chrom14_Interval2
Male.1108	ENSMUST00000228246.1	chr14	+	99099423	99107764	ENSMUST00000228246.1	AK017107	Pibf1		Chrom14_Interval2	Male	Male_Chrom14_Interval2
Male.1109	ENSMUST00000022650.8	chr14	+	99099906	99254493	ENSMUST00000022650.8	NM_029320	Pibf1	NM_029320	Chrom14_Interval2	Male	Male_Chrom14_Interval2
Male.1110	ENSMUST00000228598.1	chr14	+	99099930	99198374	ENSMUST00000228598.1	AK045133	Pibf1		Chrom14_Interval2	Male	Male_Chrom14_Interval2
Male.1111	ENSMUST00000228354.1	chr14	+	99099944	99180439	ENSMUST00000228354.1	AK030385	Pibf1		Chrom14_Interval2	Male	Male_Chrom14_Interval2
Male.1112	ENSMUST00000228279.1	chr14	+	99099957	99114217	ENSMUST00000228279.1	AK015781	Pibf1		Chrom14_Interval2	Male	Male_Chrom14_Interval2
Male.1114	ENSMUST00000227969.1	chr14	+	99133284	99223678	ENSMUST00000227969.1	AK149007	Pibf1		Chrom14_Interval2	Male	Male_Chrom14_Interval2
Male.1115	ENSMUST00000228288.1	chr14	+	99176550	99254493	ENSMUST00000228288.1	AK006060	Pibf1		Chrom14_Interval2	Male	Male_Chrom14_Interval2
Male.1116	ENSMUST00000226935.1	chr14	+	99176570	99243080	ENSMUST00000226935.1	AK017117	Pibf1		Chrom14_Interval2	Male	Male_Chrom14_Interval2
Male.1118	ENSMUST00000005279.7	chr14	+	99298690	99315036	ENSMUST00000005279.7	NM_009769	Klf5	NM_009769	Chrom14_Interval2	Male	Male_Chrom14_Interval2
Male.1119	ENSMUST00000226784.1	chr14	+	99299153	99305326	ENSMUST00000226784.1	BC006646	Klf5		Chrom14_Interval2	Male	Male_Chrom14_Interval2
Male.1165	ENSMUST00000227868.1	chr14	-	101632980	101640448	ENSMUST00000227868.1	AK045407	Commd6		Chrom14_Interval2	Male	Male_Chrom14_Interval2
Male.1166	ENSMUST00000100339.8	chr14	-	101633765	101640686	ENSMUST00000100339.8	NM_001033132	Commd6	NM_001033132	Chrom14_Interval2	Male	Male_Chrom14_Interval2
Male.1167	ENSMUST00000168587.2	chr14	-	101634095	101640457	ENSMUST00000168587.2	NM_001168592	Commd6	NM_001168592	Chrom14_Interval2	Male	Male_Chrom14_Interval2
Male.1168	ENSMUST00000131022.1	chr14	-	101640055	101640686	ENSMUST00000131022.1	AK006871	Commd6		Chrom14_Interval2	Male	Male_Chrom14_Interval2
Male.1169	ENSMUST00000227815.1	chr14	+	101653966	101667822	ENSMUST00000227815.1	AK050278	Uchl3		Chrom14_Interval2	Male	Male_Chrom14_Interval2
Male.1170	ENSMUST00000002289.7	chr14	+	101653993	101696125	ENSMUST00000002289.7	NM_016723	Uchl3	NM_016723	Chrom14_Interval2	Male	Male_Chrom14_Interval2
Male.1171	ENSMUST00000226521.1	chr14	+	101654015	101654518	ENSMUST00000226521.1	BC048481	Uchl3		Chrom14_Interval2	Male	Male_Chrom14_Interval2
Male.1172	ENSMUST00000228773.1	chr14	+	101654024	101696125	ENSMUST00000228773.1	BC029242	Uchl3		Chrom14_Interval2	Male	Male_Chrom14_Interval2
Male.1173	ENSMUST00000226340.1	chr14	+	101665795	101696124	ENSMUST00000226340.1	AB033370	Uchl3		Chrom14_Interval2	Male	Male_Chrom14_Interval2
Male.1178	ENSMUST00000100337.9	chr14	+	101729956	101934710	ENSMUST00000100337.9	NM_201529	Lmo7	NM_201529	Chrom14_Interval2	Male	Male_Chrom14_Interval2
Male.1179	ENSMUST00000159769.7	chr14	+	101828967	101880831	ENSMUST00000159769.7	AK143133	Lmo7		Chrom14_Interval2	Male	Male_Chrom14_Interval2
Male.1180	ENSMUST00000159258.7	chr14	+	101838511	101934689	ENSMUST00000159258.7	BC082553	Lmo7		Chrom14_Interval2	Male	Male_Chrom14_Interval2
Male.1181	ENSMUST00000161668.7	chr14	+	101840296	101884414	ENSMUST00000161668.7	AK143133	Lmo7		Chrom14_Interval2	Male	Male_Chrom14_Interval2
Male.1182	ENSMUST00000159026.7	chr14	+	101840506	101898604	ENSMUST00000159026.7	AK143133	Lmo7		Chrom14_Interval2	Male	Male_Chrom14_Interval2
Male.1183	ENSMUST00000162091.7	chr14	+	101840506	101885833	ENSMUST00000162091.7	AK053129	Lmo7		Chrom14_Interval2	Male	Male_Chrom14_Interval2
Male.1184	ENSMUST00000159314.7	chr14	+	101840647	101934687	ENSMUST00000159314.7	NM_001347628	Lmo7	NM_001347628	Chrom14_Interval2	Male	Male_Chrom14_Interval2
Male.1185	ENSMUST00000159948.7	chr14	+	101840818	101912677	ENSMUST00000159948.7	BC049164	Lmo7		Chrom14_Interval2	Male	Male_Chrom14_Interval2
Male.1186	ENSMUST00000159812.1	chr14	+	101869469	101884217	ENSMUST00000159812.1	AK143133	Lmo7		Chrom14_Interval2	Male	Male_Chrom14_Interval2
Male.1187	ENSMUST00000159597.7	chr14	+	101876823	101934526	ENSMUST00000159597.7	AK129231	Lmo7		Chrom14_Interval2	Male	Male_Chrom14_Interval2
Male.1188	ENSMUST00000159806.1	chr14	+	101880840	101934195	ENSMUST00000159806.1	BC145011	Lmo7		Chrom14_Interval2	Male	Male_Chrom14_Interval2
Male.1189	ENSMUST00000160876.1	chr14	+	101884086	101900115	ENSMUST00000160876.1	BC145011	Lmo7		Chrom14_Interval2	Male	Male_Chrom14_Interval2
Male.1190	ENSMUST00000159797.1	chr14	+	101884118	101888200	ENSMUST00000159797.1	AK164481	Lmo7		Chrom14_Interval2	Male	Male_Chrom14_Interval2
Male.1191	ENSMUST00000159154.1	chr14	+	101919076	101930760	ENSMUST00000159154.1	AK047836	Lmo7		Chrom14_Interval2	Male	Male_Chrom14_Interval2
Male.1192	ENSMUST00000159850.2	chr14	+	101926302	101933137	ENSMUST00000159850.2	BC145011	Lmo7		Chrom14_Interval2	Male	Male_Chrom14_Interval2
Male.1193	ENSMUST00000160038.1	chr14	+	101929260	101932866	ENSMUST00000160038.1	BC145011	Lmo7		Chrom14_Interval2	Male	Male_Chrom14_Interval2
Male.1200	ENSMUST00000184744.1	chr14	-	102976580	102982637	ENSMUST00000184744.1	NM_177715	Kctd12	NM_177715	Chrom14_Interval2	Male	Male_Chrom14_Interval2
Male.1201	ENSMUST00000183756.1	chr14	-	102977536	102981551	ENSMUST00000183756.1		Kctd12		Chrom14_Interval2	Male	Male_Chrom14_Interval2
Male.6933	ENSMUST00000069334.7	chr14	-	97786852	98169543	ENSMUST00000069334.7	NM_001038610	Dach1	NM_001038610	Chrom14_Interval2	Male	Male_Chrom14_Interval2
Male.6934	ENSMUST00000071533.12	chr14	-	97786852	98169543	ENSMUST00000071533.12	NM_007826	Dach1	NM_007826	Chrom14_Interval2	Male	Male_Chrom14_Interval2
Male.6935	ENSMUST00000156684.1	chr14	-	97825865	98169765	ENSMUST00000156684.1	AK139060	Dach1		Chrom14_Interval2	Male	Male_Chrom14_Interval2
Male.6950	ENSMUST00000226823.1	chr14	+	99046221	99047912	ENSMUST00000226823.1	AK020138	Bora		Chrom14_Interval2	Male	Male_Chrom14_Interval2
Male.6951	ENSMUST00000022656.7	chr14	+	99046376	99074540	ENSMUST00000022656.7	NM_175265	Bora	NM_175265	Chrom14_Interval2	Male	Male_Chrom14_Interval2
Male.6952	ENSMUST00000228082.1	chr14	+	99046453	99047334	ENSMUST00000228082.1	AK143852	Bora		Chrom14_Interval2	Male	Male_Chrom14_Interval2
Male.6953	ENSMUST00000227744.1	chr14	+	99046475	99074539	ENSMUST00000227744.1	BC052183	Bora		Chrom14_Interval2	Male	Male_Chrom14_Interval2
Male.6954	ENSMUST00000227128.1	chr14	+	99046479	99061542	ENSMUST00000227128.1	AK034930	Bora		Chrom14_Interval2	Male	Male_Chrom14_Interval2
Male.6961	ENSMUST00000228246.1	chr14	+	99099423	99107764	ENSMUST00000228246.1	AK017107	Pibf1		Chrom14_Interval2	Male	Male_Chrom14_Interval2
Male.6962	ENSMUST00000022650.8	chr14	+	99099906	99254493	ENSMUST00000022650.8	NM_029320	Pibf1	NM_029320	Chrom14_Interval2	Male	Male_Chrom14_Interval2
Male.6963	ENSMUST00000228598.1	chr14	+	99099930	99198374	ENSMUST00000228598.1	AK045133	Pibf1		Chrom14_Interval2	Male	Male_Chrom14_Interval2
Male.6964	ENSMUST00000228354.1	chr14	+	99099944	99180439	ENSMUST00000228354.1	AK030385	Pibf1		Chrom14_Interval2	Male	Male_Chrom14_Interval2
Male.6965	ENSMUST00000228279.1	chr14	+	99099957	99114217	ENSMUST00000228279.1	AK015781	Pibf1		Chrom14_Interval2	Male	Male_Chrom14_Interval2
Male.6967	ENSMUST00000227969.1	chr14	+	99133284	99223678	ENSMUST00000227969.1	AK149007	Pibf1		Chrom14_Interval2	Male	Male_Chrom14_Interval2
Male.6968	ENSMUST00000228288.1	chr14	+	99176550	99254493	ENSMUST00000228288.1	AK006060	Pibf1		Chrom14_Interval2	Male	Male_Chrom14_Interval2
Male.6969	ENSMUST00000226935.1	chr14	+	99176570	99243080	ENSMUST00000226935.1	AK017117	Pibf1		Chrom14_Interval2	Male	Male_Chrom14_Interval2
Male.6971	ENSMUST00000005279.7	chr14	+	99298690	99315036	ENSMUST00000005279.7	NM_009769	Klf5	NM_009769	Chrom14_Interval2	Male	Male_Chrom14_Interval2
Male.6972	ENSMUST00000226784.1	chr14	+	99299153	99305326	ENSMUST00000226784.1	BC006646	Klf5		Chrom14_Interval2	Male	Male_Chrom14_Interval2
Male.7018	ENSMUST00000227868.1	chr14	-	101632980	101640448	ENSMUST00000227868.1	AK045407	Commd6		Chrom14_Interval2	Male	Male_Chrom14_Interval2
Male.7019	ENSMUST00000100339.8	chr14	-	101633765	101640686	ENSMUST00000100339.8	NM_001033132	Commd6	NM_001033132	Chrom14_Interval2	Male	Male_Chrom14_Interval2
Male.7020	ENSMUST00000168587.2	chr14	-	101634095	101640457	ENSMUST00000168587.2	NM_001168592	Commd6	NM_001168592	Chrom14_Interval2	Male	Male_Chrom14_Interval2
Male.7021	ENSMUST00000131022.1	chr14	-	101640055	101640686	ENSMUST00000131022.1	AK006871	Commd6		Chrom14_Interval2	Male	Male_Chrom14_Interval2
Male.7022	ENSMUST00000227815.1	chr14	+	101653966	101667822	ENSMUST00000227815.1	AK050278	Uchl3		Chrom14_Interval2	Male	Male_Chrom14_Interval2
Male.7023	ENSMUST00000002289.7	chr14	+	101653993	101696125	ENSMUST00000002289.7	NM_016723	Uchl3	NM_016723	Chrom14_Interval2	Male	Male_Chrom14_Interval2
Male.7024	ENSMUST00000226521.1	chr14	+	101654015	101654518	ENSMUST00000226521.1	BC048481	Uchl3		Chrom14_Interval2	Male	Male_Chrom14_Interval2
Male.7025	ENSMUST00000228773.1	chr14	+	101654024	101696125	ENSMUST00000228773.1	BC029242	Uchl3		Chrom14_Interval2	Male	Male_Chrom14_Interval2
Male.7026	ENSMUST00000226340.1	chr14	+	101665795	101696124	ENSMUST00000226340.1	AB033370	Uchl3		Chrom14_Interval2	Male	Male_Chrom14_Interval2
Male.7031	ENSMUST00000100337.9	chr14	+	101729956	101934710	ENSMUST00000100337.9	NM_201529	Lmo7	NM_201529	Chrom14_Interval2	Male	Male_Chrom14_Interval2
Male.7032	ENSMUST00000159769.7	chr14	+	101828967	101880831	ENSMUST00000159769.7	AK143133	Lmo7		Chrom14_Interval2	Male	Male_Chrom14_Interval2
Male.7033	ENSMUST00000159258.7	chr14	+	101838511	101934689	ENSMUST00000159258.7	BC082553	Lmo7		Chrom14_Interval2	Male	Male_Chrom14_Interval2
Male.7034	ENSMUST00000161668.7	chr14	+	101840296	101884414	ENSMUST00000161668.7	AK143133	Lmo7		Chrom14_Interval2	Male	Male_Chrom14_Interval2
Male.7035	ENSMUST00000162091.7	chr14	+	101840506	101885833	ENSMUST00000162091.7	AK053129	Lmo7		Chrom14_Interval2	Male	Male_Chrom14_Interval2
Male.7036	ENSMUST00000159026.7	chr14	+	101840506	101898604	ENSMUST00000159026.7	AK143133	Lmo7		Chrom14_Interval2	Male	Male_Chrom14_Interval2
Male.7037	ENSMUST00000159314.7	chr14	+	101840647	101934687	ENSMUST00000159314.7	NM_001347628	Lmo7	NM_001347628	Chrom14_Interval2	Male	Male_Chrom14_Interval2
Male.7038	ENSMUST00000159948.7	chr14	+	101840818	101912677	ENSMUST00000159948.7	BC049164	Lmo7		Chrom14_Interval2	Male	Male_Chrom14_Interval2
Male.7039	ENSMUST00000159812.1	chr14	+	101869469	101884217	ENSMUST00000159812.1	AK143133	Lmo7		Chrom14_Interval2	Male	Male_Chrom14_Interval2
Male.7040	ENSMUST00000159597.7	chr14	+	101876823	101934526	ENSMUST00000159597.7	AK129231	Lmo7		Chrom14_Interval2	Male	Male_Chrom14_Interval2
Male.7041	ENSMUST00000159806.1	chr14	+	101880840	101934195	ENSMUST00000159806.1	BC145011	Lmo7		Chrom14_Interval2	Male	Male_Chrom14_Interval2
Male.7042	ENSMUST00000160876.1	chr14	+	101884086	101900115	ENSMUST00000160876.1	BC145011	Lmo7		Chrom14_Interval2	Male	Male_Chrom14_Interval2
Male.7043	ENSMUST00000159797.1	chr14	+	101884118	101888200	ENSMUST00000159797.1	AK164481	Lmo7		Chrom14_Interval2	Male	Male_Chrom14_Interval2
Male.7044	ENSMUST00000159154.1	chr14	+	101919076	101930760	ENSMUST00000159154.1	AK047836	Lmo7		Chrom14_Interval2	Male	Male_Chrom14_Interval2
Male.7045	ENSMUST00000159850.2	chr14	+	101926302	101933137	ENSMUST00000159850.2	BC145011	Lmo7		Chrom14_Interval2	Male	Male_Chrom14_Interval2
Male.7046	ENSMUST00000160038.1	chr14	+	101929260	101932866	ENSMUST00000160038.1	BC145011	Lmo7		Chrom14_Interval2	Male	Male_Chrom14_Interval2
Male.7053	ENSMUST00000184744.1	chr14	-	102976580	102982637	ENSMUST00000184744.1	NM_177715	Kctd12	NM_177715	Chrom14_Interval2	Male	Male_Chrom14_Interval2
Male.7054	ENSMUST00000183756.1	chr14	-	102977536	102981551	ENSMUST00000183756.1		Kctd12		Chrom14_Interval2	Male	Male_Chrom14_Interval2
Male.8451	ENSMUST00000069334.7	chr14	-	97786852	98169543	ENSMUST00000069334.7	NM_001038610	Dach1	NM_001038610	Chrom14_Interval2	Male	Male_Chrom14_Interval2
Male.8452	ENSMUST00000071533.12	chr14	-	97786852	98169543	ENSMUST00000071533.12	NM_007826	Dach1	NM_007826	Chrom14_Interval2	Male	Male_Chrom14_Interval2
Male.8453	ENSMUST00000156684.1	chr14	-	97825865	98169765	ENSMUST00000156684.1	AK139060	Dach1		Chrom14_Interval2	Male	Male_Chrom14_Interval2
Male.8468	ENSMUST00000226823.1	chr14	+	99046221	99047912	ENSMUST00000226823.1	AK020138	Bora		Chrom14_Interval2	Male	Male_Chrom14_Interval2
Male.8469	ENSMUST00000022656.7	chr14	+	99046376	99074540	ENSMUST00000022656.7	NM_175265	Bora	NM_175265	Chrom14_Interval2	Male	Male_Chrom14_Interval2
Male.8470	ENSMUST00000228082.1	chr14	+	99046453	99047334	ENSMUST00000228082.1	AK143852	Bora		Chrom14_Interval2	Male	Male_Chrom14_Interval2
Male.8471	ENSMUST00000227744.1	chr14	+	99046475	99074539	ENSMUST00000227744.1	BC052183	Bora		Chrom14_Interval2	Male	Male_Chrom14_Interval2
Male.8472	ENSMUST00000227128.1	chr14	+	99046479	99061542	ENSMUST00000227128.1	AK034930	Bora		Chrom14_Interval2	Male	Male_Chrom14_Interval2
Male.8479	ENSMUST00000228246.1	chr14	+	99099423	99107764	ENSMUST00000228246.1	AK017107	Pibf1		Chrom14_Interval2	Male	Male_Chrom14_Interval2
Male.8480	ENSMUST00000022650.8	chr14	+	99099906	99254493	ENSMUST00000022650.8	NM_029320	Pibf1	NM_029320	Chrom14_Interval2	Male	Male_Chrom14_Interval2
Male.8481	ENSMUST00000228598.1	chr14	+	99099930	99198374	ENSMUST00000228598.1	AK045133	Pibf1		Chrom14_Interval2	Male	Male_Chrom14_Interval2
Male.8482	ENSMUST00000228354.1	chr14	+	99099944	99180439	ENSMUST00000228354.1	AK030385	Pibf1		Chrom14_Interval2	Male	Male_Chrom14_Interval2
Male.8483	ENSMUST00000228279.1	chr14	+	99099957	99114217	ENSMUST00000228279.1	AK015781	Pibf1		Chrom14_Interval2	Male	Male_Chrom14_Interval2
Male.8485	ENSMUST00000227969.1	chr14	+	99133284	99223678	ENSMUST00000227969.1	AK149007	Pibf1		Chrom14_Interval2	Male	Male_Chrom14_Interval2
Male.8486	ENSMUST00000228288.1	chr14	+	99176550	99254493	ENSMUST00000228288.1	AK006060	Pibf1		Chrom14_Interval2	Male	Male_Chrom14_Interval2
Male.8487	ENSMUST00000226935.1	chr14	+	99176570	99243080	ENSMUST00000226935.1	AK017117	Pibf1		Chrom14_Interval2	Male	Male_Chrom14_Interval2
Male.8489	ENSMUST00000005279.7	chr14	+	99298690	99315036	ENSMUST00000005279.7	NM_009769	Klf5	NM_009769	Chrom14_Interval2	Male	Male_Chrom14_Interval2
Male.8490	ENSMUST00000226784.1	chr14	+	99299153	99305326	ENSMUST00000226784.1	BC006646	Klf5		Chrom14_Interval2	Male	Male_Chrom14_Interval2
Male.8536	ENSMUST00000227868.1	chr14	-	101632980	101640448	ENSMUST00000227868.1	AK045407	Commd6		Chrom14_Interval2	Male	Male_Chrom14_Interval2
Male.8537	ENSMUST00000100339.8	chr14	-	101633765	101640686	ENSMUST00000100339.8	NM_001033132	Commd6	NM_001033132	Chrom14_Interval2	Male	Male_Chrom14_Interval2
Male.8538	ENSMUST00000168587.2	chr14	-	101634095	101640457	ENSMUST00000168587.2	NM_001168592	Commd6	NM_001168592	Chrom14_Interval2	Male	Male_Chrom14_Interval2
Male.8539	ENSMUST00000131022.1	chr14	-	101640055	101640686	ENSMUST00000131022.1	AK006871	Commd6		Chrom14_Interval2	Male	Male_Chrom14_Interval2
Male.8540	ENSMUST00000227815.1	chr14	+	101653966	101667822	ENSMUST00000227815.1	AK050278	Uchl3		Chrom14_Interval2	Male	Male_Chrom14_Interval2
Male.8541	ENSMUST00000002289.7	chr14	+	101653993	101696125	ENSMUST00000002289.7	NM_016723	Uchl3	NM_016723	Chrom14_Interval2	Male	Male_Chrom14_Interval2
Male.8542	ENSMUST00000226521.1	chr14	+	101654015	101654518	ENSMUST00000226521.1	BC048481	Uchl3		Chrom14_Interval2	Male	Male_Chrom14_Interval2
Male.8543	ENSMUST00000228773.1	chr14	+	101654024	101696125	ENSMUST00000228773.1	BC029242	Uchl3		Chrom14_Interval2	Male	Male_Chrom14_Interval2
Male.8544	ENSMUST00000226340.1	chr14	+	101665795	101696124	ENSMUST00000226340.1	AB033370	Uchl3		Chrom14_Interval2	Male	Male_Chrom14_Interval2
Male.8549	ENSMUST00000100337.9	chr14	+	101729956	101934710	ENSMUST00000100337.9	NM_201529	Lmo7	NM_201529	Chrom14_Interval2	Male	Male_Chrom14_Interval2
Male.8550	ENSMUST00000159769.7	chr14	+	101828967	101880831	ENSMUST00000159769.7	AK143133	Lmo7		Chrom14_Interval2	Male	Male_Chrom14_Interval2
Male.8551	ENSMUST00000159258.7	chr14	+	101838511	101934689	ENSMUST00000159258.7	BC082553	Lmo7		Chrom14_Interval2	Male	Male_Chrom14_Interval2
Male.8552	ENSMUST00000161668.7	chr14	+	101840296	101884414	ENSMUST00000161668.7	AK143133	Lmo7		Chrom14_Interval2	Male	Male_Chrom14_Interval2
Male.8553	ENSMUST00000162091.7	chr14	+	101840506	101885833	ENSMUST00000162091.7	AK053129	Lmo7		Chrom14_Interval2	Male	Male_Chrom14_Interval2
Male.8554	ENSMUST00000159026.7	chr14	+	101840506	101898604	ENSMUST00000159026.7	AK143133	Lmo7		Chrom14_Interval2	Male	Male_Chrom14_Interval2
Male.8555	ENSMUST00000159314.7	chr14	+	101840647	101934687	ENSMUST00000159314.7	NM_001347628	Lmo7	NM_001347628	Chrom14_Interval2	Male	Male_Chrom14_Interval2
Male.8556	ENSMUST00000159948.7	chr14	+	101840818	101912677	ENSMUST00000159948.7	BC049164	Lmo7		Chrom14_Interval2	Male	Male_Chrom14_Interval2
Male.8557	ENSMUST00000159812.1	chr14	+	101869469	101884217	ENSMUST00000159812.1	AK143133	Lmo7		Chrom14_Interval2	Male	Male_Chrom14_Interval2
Male.8558	ENSMUST00000159597.7	chr14	+	101876823	101934526	ENSMUST00000159597.7	AK129231	Lmo7		Chrom14_Interval2	Male	Male_Chrom14_Interval2
Male.8559	ENSMUST00000159806.1	chr14	+	101880840	101934195	ENSMUST00000159806.1	BC145011	Lmo7		Chrom14_Interval2	Male	Male_Chrom14_Interval2
Male.8560	ENSMUST00000160876.1	chr14	+	101884086	101900115	ENSMUST00000160876.1	BC145011	Lmo7		Chrom14_Interval2	Male	Male_Chrom14_Interval2
Male.8561	ENSMUST00000159797.1	chr14	+	101884118	101888200	ENSMUST00000159797.1	AK164481	Lmo7		Chrom14_Interval2	Male	Male_Chrom14_Interval2
Male.8562	ENSMUST00000159154.1	chr14	+	101919076	101930760	ENSMUST00000159154.1	AK047836	Lmo7		Chrom14_Interval2	Male	Male_Chrom14_Interval2
Male.8563	ENSMUST00000159850.2	chr14	+	101926302	101933137	ENSMUST00000159850.2	BC145011	Lmo7		Chrom14_Interval2	Male	Male_Chrom14_Interval2
Male.8564	ENSMUST00000160038.1	chr14	+	101929260	101932866	ENSMUST00000160038.1	BC145011	Lmo7		Chrom14_Interval2	Male	Male_Chrom14_Interval2
Male.8571	ENSMUST00000184744.1	chr14	-	102976580	102982637	ENSMUST00000184744.1	NM_177715	Kctd12	NM_177715	Chrom14_Interval2	Male	Male_Chrom14_Interval2
Male.8572	ENSMUST00000183756.1	chr14	-	102977536	102981551	ENSMUST00000183756.1		Kctd12		Chrom14_Interval2	Male	Male_Chrom14_Interval2
Male.15063	ENSMUST00000071533.12	chr14	-	97786852	98169543	ENSMUST00000071533.12	NM_007826	Dach1	NM_007826	Chrom14_Interval2	Male	Male_Chrom14_Interval2
Male.15064	ENSMUST00000069334.7	chr14	-	97786852	98169543	ENSMUST00000069334.7	NM_001038610	Dach1	NM_001038610	Chrom14_Interval2	Male	Male_Chrom14_Interval2
Male.15065	ENSMUST00000156684.1	chr14	-	97825865	98169765	ENSMUST00000156684.1	AK139060	Dach1		Chrom14_Interval2	Male	Male_Chrom14_Interval2
Male.15080	ENSMUST00000226823.1	chr14	+	99046221	99047912	ENSMUST00000226823.1	AK020138	Bora		Chrom14_Interval2	Male	Male_Chrom14_Interval2
Male.15081	ENSMUST00000022656.7	chr14	+	99046376	99074540	ENSMUST00000022656.7	NM_175265	Bora	NM_175265	Chrom14_Interval2	Male	Male_Chrom14_Interval2
Male.15082	ENSMUST00000228082.1	chr14	+	99046453	99047334	ENSMUST00000228082.1	AK143852	Bora		Chrom14_Interval2	Male	Male_Chrom14_Interval2
Male.15083	ENSMUST00000227744.1	chr14	+	99046475	99074539	ENSMUST00000227744.1	BC052183	Bora		Chrom14_Interval2	Male	Male_Chrom14_Interval2
Male.15084	ENSMUST00000227128.1	chr14	+	99046479	99061542	ENSMUST00000227128.1	AK034930	Bora		Chrom14_Interval2	Male	Male_Chrom14_Interval2
Male.15091	ENSMUST00000228246.1	chr14	+	99099423	99107764	ENSMUST00000228246.1	AK017107	Pibf1		Chrom14_Interval2	Male	Male_Chrom14_Interval2
Male.15092	ENSMUST00000022650.8	chr14	+	99099906	99254493	ENSMUST00000022650.8	NM_029320	Pibf1	NM_029320	Chrom14_Interval2	Male	Male_Chrom14_Interval2
Male.15093	ENSMUST00000228598.1	chr14	+	99099930	99198374	ENSMUST00000228598.1	AK045133	Pibf1		Chrom14_Interval2	Male	Male_Chrom14_Interval2
Male.15094	ENSMUST00000228354.1	chr14	+	99099944	99180439	ENSMUST00000228354.1	AK030385	Pibf1		Chrom14_Interval2	Male	Male_Chrom14_Interval2
Male.15095	ENSMUST00000228279.1	chr14	+	99099957	99114217	ENSMUST00000228279.1	AK015781	Pibf1		Chrom14_Interval2	Male	Male_Chrom14_Interval2
Male.15097	ENSMUST00000227969.1	chr14	+	99133284	99223678	ENSMUST00000227969.1	AK149007	Pibf1		Chrom14_Interval2	Male	Male_Chrom14_Interval2
Male.15098	ENSMUST00000228288.1	chr14	+	99176550	99254493	ENSMUST00000228288.1	AK006060	Pibf1		Chrom14_Interval2	Male	Male_Chrom14_Interval2
Male.15099	ENSMUST00000226935.1	chr14	+	99176570	99243080	ENSMUST00000226935.1	AK017117	Pibf1		Chrom14_Interval2	Male	Male_Chrom14_Interval2
Male.15101	ENSMUST00000005279.7	chr14	+	99298690	99315036	ENSMUST00000005279.7	NM_009769	Klf5	NM_009769	Chrom14_Interval2	Male	Male_Chrom14_Interval2
Male.15102	ENSMUST00000226784.1	chr14	+	99299153	99305326	ENSMUST00000226784.1	BC006646	Klf5		Chrom14_Interval2	Male	Male_Chrom14_Interval2
Male.15148	ENSMUST00000227868.1	chr14	-	101632980	101640448	ENSMUST00000227868.1	AK045407	Commd6		Chrom14_Interval2	Male	Male_Chrom14_Interval2
Male.15149	ENSMUST00000100339.8	chr14	-	101633765	101640686	ENSMUST00000100339.8	NM_001033132	Commd6	NM_001033132	Chrom14_Interval2	Male	Male_Chrom14_Interval2
Male.15150	ENSMUST00000168587.2	chr14	-	101634095	101640457	ENSMUST00000168587.2	NM_001168592	Commd6	NM_001168592	Chrom14_Interval2	Male	Male_Chrom14_Interval2
Male.15151	ENSMUST00000131022.1	chr14	-	101640055	101640686	ENSMUST00000131022.1	AK006871	Commd6		Chrom14_Interval2	Male	Male_Chrom14_Interval2
Male.15152	ENSMUST00000227815.1	chr14	+	101653966	101667822	ENSMUST00000227815.1	AK050278	Uchl3		Chrom14_Interval2	Male	Male_Chrom14_Interval2
Male.15153	ENSMUST00000002289.7	chr14	+	101653993	101696125	ENSMUST00000002289.7	NM_016723	Uchl3	NM_016723	Chrom14_Interval2	Male	Male_Chrom14_Interval2
Male.15154	ENSMUST00000226521.1	chr14	+	101654015	101654518	ENSMUST00000226521.1	BC048481	Uchl3		Chrom14_Interval2	Male	Male_Chrom14_Interval2
Male.15155	ENSMUST00000228773.1	chr14	+	101654024	101696125	ENSMUST00000228773.1	BC029242	Uchl3		Chrom14_Interval2	Male	Male_Chrom14_Interval2
Male.15156	ENSMUST00000226340.1	chr14	+	101665795	101696124	ENSMUST00000226340.1	AB033370	Uchl3		Chrom14_Interval2	Male	Male_Chrom14_Interval2
Male.15161	ENSMUST00000100337.9	chr14	+	101729956	101934710	ENSMUST00000100337.9	NM_201529	Lmo7	NM_201529	Chrom14_Interval2	Male	Male_Chrom14_Interval2
Male.15162	ENSMUST00000159769.7	chr14	+	101828967	101880831	ENSMUST00000159769.7	AK143133	Lmo7		Chrom14_Interval2	Male	Male_Chrom14_Interval2
Male.15163	ENSMUST00000159258.7	chr14	+	101838511	101934689	ENSMUST00000159258.7	BC082553	Lmo7		Chrom14_Interval2	Male	Male_Chrom14_Interval2
Male.15164	ENSMUST00000161668.7	chr14	+	101840296	101884414	ENSMUST00000161668.7	AK143133	Lmo7		Chrom14_Interval2	Male	Male_Chrom14_Interval2
Male.15165	ENSMUST00000159026.7	chr14	+	101840506	101898604	ENSMUST00000159026.7	AK143133	Lmo7		Chrom14_Interval2	Male	Male_Chrom14_Interval2
Male.15166	ENSMUST00000162091.7	chr14	+	101840506	101885833	ENSMUST00000162091.7	AK053129	Lmo7		Chrom14_Interval2	Male	Male_Chrom14_Interval2
Male.15167	ENSMUST00000159314.7	chr14	+	101840647	101934687	ENSMUST00000159314.7	NM_001347628	Lmo7	NM_001347628	Chrom14_Interval2	Male	Male_Chrom14_Interval2
Male.15168	ENSMUST00000159948.7	chr14	+	101840818	101912677	ENSMUST00000159948.7	BC049164	Lmo7		Chrom14_Interval2	Male	Male_Chrom14_Interval2
Male.15169	ENSMUST00000159812.1	chr14	+	101869469	101884217	ENSMUST00000159812.1	AK143133	Lmo7		Chrom14_Interval2	Male	Male_Chrom14_Interval2
Male.15170	ENSMUST00000159597.7	chr14	+	101876823	101934526	ENSMUST00000159597.7	AK129231	Lmo7		Chrom14_Interval2	Male	Male_Chrom14_Interval2
Male.15171	ENSMUST00000159806.1	chr14	+	101880840	101934195	ENSMUST00000159806.1	BC145011	Lmo7		Chrom14_Interval2	Male	Male_Chrom14_Interval2
Male.15172	ENSMUST00000160876.1	chr14	+	101884086	101900115	ENSMUST00000160876.1	BC145011	Lmo7		Chrom14_Interval2	Male	Male_Chrom14_Interval2
Male.15173	ENSMUST00000159797.1	chr14	+	101884118	101888200	ENSMUST00000159797.1	AK164481	Lmo7		Chrom14_Interval2	Male	Male_Chrom14_Interval2
Male.15174	ENSMUST00000159154.1	chr14	+	101919076	101930760	ENSMUST00000159154.1	AK047836	Lmo7		Chrom14_Interval2	Male	Male_Chrom14_Interval2
Male.15175	ENSMUST00000159850.2	chr14	+	101926302	101933137	ENSMUST00000159850.2	BC145011	Lmo7		Chrom14_Interval2	Male	Male_Chrom14_Interval2
Male.15176	ENSMUST00000160038.1	chr14	+	101929260	101932866	ENSMUST00000160038.1	BC145011	Lmo7		Chrom14_Interval2	Male	Male_Chrom14_Interval2
Male.15183	ENSMUST00000184744.1	chr14	-	102976580	102982637	ENSMUST00000184744.1	NM_177715	Kctd12	NM_177715	Chrom14_Interval2	Male	Male_Chrom14_Interval2
Male.15184	ENSMUST00000183756.1	chr14	-	102977536	102981551	ENSMUST00000183756.1		Kctd12		Chrom14_Interval2	Male	Male_Chrom14_Interval2
Male.23672	ENSMUST00000069334.7	chr14	-	97786852	98169543	ENSMUST00000069334.7	NM_001038610	Dach1	NM_001038610	Chrom14_Interval2	Male	Male_Chrom14_Interval2
Male.23673	ENSMUST00000071533.12	chr14	-	97786852	98169543	ENSMUST00000071533.12	NM_007826	Dach1	NM_007826	Chrom14_Interval2	Male	Male_Chrom14_Interval2
Male.23674	ENSMUST00000156684.1	chr14	-	97825865	98169765	ENSMUST00000156684.1	AK139060	Dach1		Chrom14_Interval2	Male	Male_Chrom14_Interval2
Male.23689	ENSMUST00000226823.1	chr14	+	99046221	99047912	ENSMUST00000226823.1	AK020138	Bora		Chrom14_Interval2	Male	Male_Chrom14_Interval2
Male.23690	ENSMUST00000022656.7	chr14	+	99046376	99074540	ENSMUST00000022656.7	NM_175265	Bora	NM_175265	Chrom14_Interval2	Male	Male_Chrom14_Interval2
Male.23691	ENSMUST00000228082.1	chr14	+	99046453	99047334	ENSMUST00000228082.1	AK143852	Bora		Chrom14_Interval2	Male	Male_Chrom14_Interval2
Male.23692	ENSMUST00000227744.1	chr14	+	99046475	99074539	ENSMUST00000227744.1	BC052183	Bora		Chrom14_Interval2	Male	Male_Chrom14_Interval2
Male.23693	ENSMUST00000227128.1	chr14	+	99046479	99061542	ENSMUST00000227128.1	AK034930	Bora		Chrom14_Interval2	Male	Male_Chrom14_Interval2
Male.23700	ENSMUST00000228246.1	chr14	+	99099423	99107764	ENSMUST00000228246.1	AK017107	Pibf1		Chrom14_Interval2	Male	Male_Chrom14_Interval2
Male.23701	ENSMUST00000022650.8	chr14	+	99099906	99254493	ENSMUST00000022650.8	NM_029320	Pibf1	NM_029320	Chrom14_Interval2	Male	Male_Chrom14_Interval2
Male.23702	ENSMUST00000228598.1	chr14	+	99099930	99198374	ENSMUST00000228598.1	AK045133	Pibf1		Chrom14_Interval2	Male	Male_Chrom14_Interval2
Male.23703	ENSMUST00000228354.1	chr14	+	99099944	99180439	ENSMUST00000228354.1	AK030385	Pibf1		Chrom14_Interval2	Male	Male_Chrom14_Interval2
Male.23704	ENSMUST00000228279.1	chr14	+	99099957	99114217	ENSMUST00000228279.1	AK015781	Pibf1		Chrom14_Interval2	Male	Male_Chrom14_Interval2
Male.23706	ENSMUST00000227969.1	chr14	+	99133284	99223678	ENSMUST00000227969.1	AK149007	Pibf1		Chrom14_Interval2	Male	Male_Chrom14_Interval2
Male.23707	ENSMUST00000228288.1	chr14	+	99176550	99254493	ENSMUST00000228288.1	AK006060	Pibf1		Chrom14_Interval2	Male	Male_Chrom14_Interval2
Male.23708	ENSMUST00000226935.1	chr14	+	99176570	99243080	ENSMUST00000226935.1	AK017117	Pibf1		Chrom14_Interval2	Male	Male_Chrom14_Interval2
Male.23710	ENSMUST00000005279.7	chr14	+	99298690	99315036	ENSMUST00000005279.7	NM_009769	Klf5	NM_009769	Chrom14_Interval2	Male	Male_Chrom14_Interval2
Male.23711	ENSMUST00000226784.1	chr14	+	99299153	99305326	ENSMUST00000226784.1	BC006646	Klf5		Chrom14_Interval2	Male	Male_Chrom14_Interval2
Male.23757	ENSMUST00000227868.1	chr14	-	101632980	101640448	ENSMUST00000227868.1	AK045407	Commd6		Chrom14_Interval2	Male	Male_Chrom14_Interval2
Male.23758	ENSMUST00000100339.8	chr14	-	101633765	101640686	ENSMUST00000100339.8	NM_001033132	Commd6	NM_001033132	Chrom14_Interval2	Male	Male_Chrom14_Interval2
Male.23759	ENSMUST00000168587.2	chr14	-	101634095	101640457	ENSMUST00000168587.2	NM_001168592	Commd6	NM_001168592	Chrom14_Interval2	Male	Male_Chrom14_Interval2
Male.23760	ENSMUST00000131022.1	chr14	-	101640055	101640686	ENSMUST00000131022.1	AK006871	Commd6		Chrom14_Interval2	Male	Male_Chrom14_Interval2
Male.23761	ENSMUST00000227815.1	chr14	+	101653966	101667822	ENSMUST00000227815.1	AK050278	Uchl3		Chrom14_Interval2	Male	Male_Chrom14_Interval2
Male.23762	ENSMUST00000002289.7	chr14	+	101653993	101696125	ENSMUST00000002289.7	NM_016723	Uchl3	NM_016723	Chrom14_Interval2	Male	Male_Chrom14_Interval2
Male.23763	ENSMUST00000226521.1	chr14	+	101654015	101654518	ENSMUST00000226521.1	BC048481	Uchl3		Chrom14_Interval2	Male	Male_Chrom14_Interval2
Male.23764	ENSMUST00000228773.1	chr14	+	101654024	101696125	ENSMUST00000228773.1	BC029242	Uchl3		Chrom14_Interval2	Male	Male_Chrom14_Interval2
Male.23765	ENSMUST00000226340.1	chr14	+	101665795	101696124	ENSMUST00000226340.1	AB033370	Uchl3		Chrom14_Interval2	Male	Male_Chrom14_Interval2
Male.23770	ENSMUST00000100337.9	chr14	+	101729956	101934710	ENSMUST00000100337.9	NM_201529	Lmo7	NM_201529	Chrom14_Interval2	Male	Male_Chrom14_Interval2
Male.23771	ENSMUST00000159769.7	chr14	+	101828967	101880831	ENSMUST00000159769.7	AK143133	Lmo7		Chrom14_Interval2	Male	Male_Chrom14_Interval2
Male.23772	ENSMUST00000159258.7	chr14	+	101838511	101934689	ENSMUST00000159258.7	BC082553	Lmo7		Chrom14_Interval2	Male	Male_Chrom14_Interval2
Male.23773	ENSMUST00000161668.7	chr14	+	101840296	101884414	ENSMUST00000161668.7	AK143133	Lmo7		Chrom14_Interval2	Male	Male_Chrom14_Interval2
Male.23774	ENSMUST00000159026.7	chr14	+	101840506	101898604	ENSMUST00000159026.7	AK143133	Lmo7		Chrom14_Interval2	Male	Male_Chrom14_Interval2
Male.23775	ENSMUST00000162091.7	chr14	+	101840506	101885833	ENSMUST00000162091.7	AK053129	Lmo7		Chrom14_Interval2	Male	Male_Chrom14_Interval2
Male.23776	ENSMUST00000159314.7	chr14	+	101840647	101934687	ENSMUST00000159314.7	NM_001347628	Lmo7	NM_001347628	Chrom14_Interval2	Male	Male_Chrom14_Interval2
Male.23777	ENSMUST00000159948.7	chr14	+	101840818	101912677	ENSMUST00000159948.7	BC049164	Lmo7		Chrom14_Interval2	Male	Male_Chrom14_Interval2
Male.23778	ENSMUST00000159812.1	chr14	+	101869469	101884217	ENSMUST00000159812.1	AK143133	Lmo7		Chrom14_Interval2	Male	Male_Chrom14_Interval2
Male.23779	ENSMUST00000159597.7	chr14	+	101876823	101934526	ENSMUST00000159597.7	AK129231	Lmo7		Chrom14_Interval2	Male	Male_Chrom14_Interval2
Male.23780	ENSMUST00000159806.1	chr14	+	101880840	101934195	ENSMUST00000159806.1	BC145011	Lmo7		Chrom14_Interval2	Male	Male_Chrom14_Interval2
Male.23781	ENSMUST00000160876.1	chr14	+	101884086	101900115	ENSMUST00000160876.1	BC145011	Lmo7		Chrom14_Interval2	Male	Male_Chrom14_Interval2
Male.23782	ENSMUST00000159797.1	chr14	+	101884118	101888200	ENSMUST00000159797.1	AK164481	Lmo7		Chrom14_Interval2	Male	Male_Chrom14_Interval2
Male.23783	ENSMUST00000159154.1	chr14	+	101919076	101930760	ENSMUST00000159154.1	AK047836	Lmo7		Chrom14_Interval2	Male	Male_Chrom14_Interval2
Male.23784	ENSMUST00000159850.2	chr14	+	101926302	101933137	ENSMUST00000159850.2	BC145011	Lmo7		Chrom14_Interval2	Male	Male_Chrom14_Interval2
Male.23785	ENSMUST00000160038.1	chr14	+	101929260	101932866	ENSMUST00000160038.1	BC145011	Lmo7		Chrom14_Interval2	Male	Male_Chrom14_Interval2
Male.23792	ENSMUST00000184744.1	chr14	-	102976580	102982637	ENSMUST00000184744.1	NM_177715	Kctd12	NM_177715	Chrom14_Interval2	Male	Male_Chrom14_Interval2
Male.23793	ENSMUST00000183756.1	chr14	-	102977536	102981551	ENSMUST00000183756.1		Kctd12		Chrom14_Interval2	Male	Male_Chrom14_Interval2
Male.1226	ENSMUST00000109554.2	chr15	+	81745056	81796260	ENSMUST00000109554.2	NM_001081016	Zc3h7b	NM_001081016	Chrom15_Interval1	Male	Male_Chrom15_Interval1
Male.1227	ENSMUST00000229044.1	chr15	+	81745056	81784444	ENSMUST00000229044.1	AK165492	Zc3h7b		Chrom15_Interval1	Male	Male_Chrom15_Interval1
Male.1228	ENSMUST00000230946.1	chr15	+	81745120	81772452	ENSMUST00000230946.1	AK171949	Zc3h7b		Chrom15_Interval1	Male	Male_Chrom15_Interval1
Male.1229	ENSMUST00000230368.1	chr15	+	81745170	81784456	ENSMUST00000230368.1	AK129268	Zc3h7b		Chrom15_Interval1	Male	Male_Chrom15_Interval1
Male.1230	ENSMUST00000231108.1	chr15	+	81775778	81784300	ENSMUST00000231108.1	AK157711	Zc3h7b		Chrom15_Interval1	Male	Male_Chrom15_Interval1
Male.1231	ENSMUST00000230590.1	chr15	+	81778666	81778915	ENSMUST00000230590.1	AK193237	Zc3h7b		Chrom15_Interval1	Male	Male_Chrom15_Interval1
Male.1249	ENSMUST00000023117.9	chr15	-	81864519	81871911	ENSMUST00000023117.9	NM_026737	Phf5a	NM_026737	Chrom15_Interval1	Male	Male_Chrom15_Interval1
Male.1250	ENSMUST00000230134.1	chr15	-	81865468	81867597	ENSMUST00000230134.1	AK163247	Phf5a		Chrom15_Interval1	Male	Male_Chrom15_Interval1
Male.1251	ENSMUST00000160415.1	chr15	-	81865685	81871665	ENSMUST00000160415.1	AK163247	Phf5a		Chrom15_Interval1	Male	Male_Chrom15_Interval1
Male.1252	ENSMUST00000023116.6	chr15	+	81872308	81915133	ENSMUST00000023116.6	NM_080633	Aco2	NM_080633	Chrom15_Interval1	Male	Male_Chrom15_Interval1
Male.1253	ENSMUST00000135198.1	chr15	+	81872483	81889688	ENSMUST00000135198.1	AK143917	Aco2		Chrom15_Interval1	Male	Male_Chrom15_Interval1
Male.1254	ENSMUST00000157003.7	chr15	+	81872483	81889689	ENSMUST00000157003.7	AK143917	Aco2		Chrom15_Interval1	Male	Male_Chrom15_Interval1
Male.1255	ENSMUST00000229068.1	chr15	+	81872507	81905891	ENSMUST00000229068.1	AK143917	Aco2		Chrom15_Interval1	Male	Male_Chrom15_Interval1
Male.1256	ENSMUST00000231091.1	chr15	+	81872689	81895281	ENSMUST00000231091.1	AK144207	Aco2		Chrom15_Interval1	Male	Male_Chrom15_Interval1
Male.1259	ENSMUST00000231075.1	chr15	+	81895305	81903971	ENSMUST00000231075.1	AK144207	Aco2		Chrom15_Interval1	Male	Male_Chrom15_Interval1
Male.1260	ENSMUST00000126352.7	chr15	+	81907078	81910509	ENSMUST00000126352.7	AK144207	Aco2		Chrom15_Interval1	Male	Male_Chrom15_Interval1
Male.1261	ENSMUST00000155704.1	chr15	+	81907358	81910163	ENSMUST00000155704.1	AK144207	Aco2		Chrom15_Interval1	Male	Male_Chrom15_Interval1
Male.1262	ENSMUST00000144324.1	chr15	+	81910288	81913293	ENSMUST00000144324.1	AK144207	Aco2		Chrom15_Interval1	Male	Male_Chrom15_Interval1
Male.1305	ENSMUST00000080622.8	chr15	-	82040524	82047598	ENSMUST00000080622.8	NM_011482	Snu13	NM_011482	Chrom15_Interval1	Male	Male_Chrom15_Interval1
Male.1306	ENSMUST00000072904.4	chr15	-	82041477	82047535	ENSMUST00000072904.4	BC054450	Snu13		Chrom15_Interval1	Male	Male_Chrom15_Interval1
Male.1307	ENSMUST00000230953.1	chr15	-	82041733	82047519	ENSMUST00000230953.1	BC083315	Snu13		Chrom15_Interval1	Male	Male_Chrom15_Interval1
Male.1308	ENSMUST00000166578.1	chr15	-	82043049	82047579	ENSMUST00000166578.1	AK145608	Snu13		Chrom15_Interval1	Male	Male_Chrom15_Interval1
Male.1325	ENSMUST00000023100.7	chr15	+	82147180	82205379	ENSMUST00000023100.7	NM_033218	Srebf2	NM_033218	Chrom15_Interval1	Male	Male_Chrom15_Interval1
Male.1326	ENSMUST00000229336.1	chr15	+	82147203	82204675	ENSMUST00000229336.1	AK155857	Srebf2		Chrom15_Interval1	Male	Male_Chrom15_Interval1
Male.1327	ENSMUST00000231065.1	chr15	+	82147245	82173625	ENSMUST00000231065.1	AK032847	Srebf2		Chrom15_Interval1	Male	Male_Chrom15_Interval1
Male.1328	ENSMUST00000230105.1	chr15	+	82147250	82173894	ENSMUST00000230105.1	AK053802	Srebf2		Chrom15_Interval1	Male	Male_Chrom15_Interval1
Male.1329	ENSMUST00000229009.1	chr15	+	82148012	82171267	ENSMUST00000229009.1	BC014730	Srebf2		Chrom15_Interval1	Male	Male_Chrom15_Interval1
Male.1330	ENSMUST00000229518.1	chr15	+	82148024	82170161	ENSMUST00000229518.1	AK032847	Srebf2		Chrom15_Interval1	Male	Male_Chrom15_Interval1
Male.1332	ENSMUST00000230955.1	chr15	+	82194971	82203819	ENSMUST00000230955.1	BC167259	Srebf2		Chrom15_Interval1	Male	Male_Chrom15_Interval1
Male.1349	ENSMUST00000239048.1	chr15	+	82268801	82294574	ENSMUST00000239048.1	NM_001368784	Sept3	NM_001368784	Chrom15_Interval1	Male	Male_Chrom15_Interval1
Male.1350	ENSMUST00000238416.2	chr15	+	82268801	82294574	ENSMUST00000238416.2	NM_001368785	Sept3	NM_001368785	Chrom15_Interval1	Male	Male_Chrom15_Interval1
Male.1351	ENSMUST00000116423.2	chr15	+	82274892	82292066	ENSMUST00000116423.2	NM_011889	Sept3	NM_011889	Chrom15_Interval1	Male	Male_Chrom15_Interval1
Male.1352	ENSMUST00000230418.1	chr15	+	82274992	82285816	ENSMUST00000230418.1	AF104411	Sept3		Chrom15_Interval1	Male	Male_Chrom15_Interval1
Male.1353	ENSMUST00000023095.13	chr15	+	82275238	82294574	ENSMUST00000023095.13	AK169916	Sept3		Chrom15_Interval1	Male	Male_Chrom15_Interval1
Male.1354	ENSMUST00000230365.1	chr15	+	82275275	82293855	ENSMUST00000230365.1	AK046722	Sept3		Chrom15_Interval1	Male	Male_Chrom15_Interval1
Male.1355	ENSMUST00000229067.1	chr15	+	82275399	82290234	ENSMUST00000229067.1	AK030668	Sept3		Chrom15_Interval1	Male	Male_Chrom15_Interval1
Male.1356	ENSMUST00000230799.1	chr15	+	82282532	82290235	ENSMUST00000230799.1	AK220520	Sept3		Chrom15_Interval1	Male	Male_Chrom15_Interval1
Male.1357	ENSMUST00000230507.1	chr15	+	82284429	82293570	ENSMUST00000230507.1	AK046722	Sept3		Chrom15_Interval1	Male	Male_Chrom15_Interval1
Male.1359	ENSMUST00000023088.7	chr15	-	82329531	82338826	ENSMUST00000023088.7	NM_008669	Naga	NM_008669	Chrom15_Interval1	Male	Male_Chrom15_Interval1
Male.1360	ENSMUST00000229733.1	chr15	-	82329640	82338880	ENSMUST00000229733.1	AK153002	Naga		Chrom15_Interval1	Male	Male_Chrom15_Interval1
Male.1361	ENSMUST00000230268.1	chr15	-	82329686	82330922	ENSMUST00000230268.1	AK077116	Naga		Chrom15_Interval1	Male	Male_Chrom15_Interval1
Male.1362	ENSMUST00000230664.1	chr15	-	82329900	82332685	ENSMUST00000230664.1	AK077116	Naga		Chrom15_Interval1	Male	Male_Chrom15_Interval1
Male.1363	ENSMUST00000230139.1	chr15	-	82330733	82335965	ENSMUST00000230139.1	AF079458	Naga		Chrom15_Interval1	Male	Male_Chrom15_Interval1
Male.1364	ENSMUST00000230380.1	chr15	-	82334616	82338782	ENSMUST00000230380.1	AK133576	Naga		Chrom15_Interval1	Male	Male_Chrom15_Interval1
Male.1365	ENSMUST00000229948.1	chr15	-	82334785	82338807	ENSMUST00000229948.1	AK153002	Naga		Chrom15_Interval1	Male	Male_Chrom15_Interval1
Male.1366	ENSMUST00000229294.1	chr15	-	82334785	82338336	ENSMUST00000229294.1	AK133576	Naga		Chrom15_Interval1	Male	Male_Chrom15_Interval1
Male.1367	ENSMUST00000229388.1	chr15	-	82334888	82338925	ENSMUST00000229388.1	AK153002	Naga		Chrom15_Interval1	Male	Male_Chrom15_Interval1
Male.1368	ENSMUST00000230269.1	chr15	-	82336769	82338460	ENSMUST00000230269.1	AK133576	Naga		Chrom15_Interval1	Male	Male_Chrom15_Interval1
Male.1370	ENSMUST00000160994.7	chr15	+	82338958	82349059	ENSMUST00000160994.7	AK184297	Smdt1		Chrom15_Interval1	Male	Male_Chrom15_Interval1
Male.1373	ENSMUST00000162705.1	chr15	+	82340985	82349007	ENSMUST00000162705.1	AK184297	Smdt1		Chrom15_Interval1	Male	Male_Chrom15_Interval1
Male.1376	ENSMUST00000023086.14	chr15	+	82345953	82349090	ENSMUST00000023086.14	NM_026914	Smdt1	NM_026914	Chrom15_Interval1	Male	Male_Chrom15_Interval1
Male.1377	ENSMUST00000161892.1	chr15	+	82346013	82349091	ENSMUST00000161892.1	AK151325	Smdt1		Chrom15_Interval1	Male	Male_Chrom15_Interval1
Male.1378	ENSMUST00000230165.1	chr15	+	82346076	82348442	ENSMUST00000230165.1	AK170899	Smdt1		Chrom15_Interval1	Male	Male_Chrom15_Interval1
Male.1379	ENSMUST00000159054.1	chr15	+	82347219	82348869	ENSMUST00000159054.1	AK187209	Smdt1		Chrom15_Interval1	Male	Male_Chrom15_Interval1
Male.1380	ENSMUST00000023085.6	chr15	-	82350139	82354322	ENSMUST00000023085.6	NM_025987	Ndufa6	NM_025987	Chrom15_Interval1	Male	Male_Chrom15_Interval1
Male.1381	ENSMUST00000230589.1	chr15	-	82350160	82351207	ENSMUST00000230589.1	AK002749	Ndufa6		Chrom15_Interval1	Male	Male_Chrom15_Interval1
Male.1382	ENSMUST00000230676.1	chr15	-	82350160	82353345	ENSMUST00000230676.1	AK002749	Ndufa6		Chrom15_Interval1	Male	Male_Chrom15_Interval1
Male.1383	ENSMUST00000230494.1	chr15	-	82350163	82354254	ENSMUST00000230494.1	BC048451	Ndufa6		Chrom15_Interval1	Male	Male_Chrom15_Interval1
Male.1384	ENSMUST00000229427.1	chr15	-	82350169	82352446	ENSMUST00000229427.1	AK010988	Ndufa6		Chrom15_Interval1	Male	Male_Chrom15_Interval1
Male.1385	ENSMUST00000229537.1	chr15	-	82350171	82354189	ENSMUST00000229537.1	AK010988	Ndufa6		Chrom15_Interval1	Male	Male_Chrom15_Interval1
Male.1386	ENSMUST00000229283.1	chr15	-	82353096	82354237	ENSMUST00000229283.1	AK080809	Ndufa6		Chrom15_Interval1	Male	Male_Chrom15_Interval1
Male.8716	ENSMUST00000109554.2	chr15	+	81745056	81796260	ENSMUST00000109554.2	NM_001081016	Zc3h7b	NM_001081016	Chrom15_Interval1	Male	Male_Chrom15_Interval1
Male.8717	ENSMUST00000229044.1	chr15	+	81745056	81784444	ENSMUST00000229044.1	AK165492	Zc3h7b		Chrom15_Interval1	Male	Male_Chrom15_Interval1
Male.8718	ENSMUST00000230946.1	chr15	+	81745120	81772452	ENSMUST00000230946.1	AK171949	Zc3h7b		Chrom15_Interval1	Male	Male_Chrom15_Interval1
Male.8719	ENSMUST00000230368.1	chr15	+	81745170	81784456	ENSMUST00000230368.1	AK129268	Zc3h7b		Chrom15_Interval1	Male	Male_Chrom15_Interval1
Male.8720	ENSMUST00000231108.1	chr15	+	81775778	81784300	ENSMUST00000231108.1	AK157711	Zc3h7b		Chrom15_Interval1	Male	Male_Chrom15_Interval1
Male.8721	ENSMUST00000230590.1	chr15	+	81778666	81778915	ENSMUST00000230590.1	AK193237	Zc3h7b		Chrom15_Interval1	Male	Male_Chrom15_Interval1
Male.8739	ENSMUST00000023117.9	chr15	-	81864519	81871911	ENSMUST00000023117.9	NM_026737	Phf5a	NM_026737	Chrom15_Interval1	Male	Male_Chrom15_Interval1
Male.8740	ENSMUST00000230134.1	chr15	-	81865468	81867597	ENSMUST00000230134.1	AK163247	Phf5a		Chrom15_Interval1	Male	Male_Chrom15_Interval1
Male.8741	ENSMUST00000160415.1	chr15	-	81865685	81871665	ENSMUST00000160415.1	AK163247	Phf5a		Chrom15_Interval1	Male	Male_Chrom15_Interval1
Male.8742	ENSMUST00000023116.6	chr15	+	81872308	81915133	ENSMUST00000023116.6	NM_080633	Aco2	NM_080633	Chrom15_Interval1	Male	Male_Chrom15_Interval1
Male.8743	ENSMUST00000135198.1	chr15	+	81872483	81889688	ENSMUST00000135198.1	AK143917	Aco2		Chrom15_Interval1	Male	Male_Chrom15_Interval1
Male.8744	ENSMUST00000157003.7	chr15	+	81872483	81889689	ENSMUST00000157003.7	AK143917	Aco2		Chrom15_Interval1	Male	Male_Chrom15_Interval1
Male.8745	ENSMUST00000229068.1	chr15	+	81872507	81905891	ENSMUST00000229068.1	AK143917	Aco2		Chrom15_Interval1	Male	Male_Chrom15_Interval1
Male.8746	ENSMUST00000231091.1	chr15	+	81872689	81895281	ENSMUST00000231091.1	AK144207	Aco2		Chrom15_Interval1	Male	Male_Chrom15_Interval1
Male.8749	ENSMUST00000231075.1	chr15	+	81895305	81903971	ENSMUST00000231075.1	AK144207	Aco2		Chrom15_Interval1	Male	Male_Chrom15_Interval1
Male.8750	ENSMUST00000126352.7	chr15	+	81907078	81910509	ENSMUST00000126352.7	AK144207	Aco2		Chrom15_Interval1	Male	Male_Chrom15_Interval1
Male.8751	ENSMUST00000155704.1	chr15	+	81907358	81910163	ENSMUST00000155704.1	AK144207	Aco2		Chrom15_Interval1	Male	Male_Chrom15_Interval1
Male.8752	ENSMUST00000144324.1	chr15	+	81910288	81913293	ENSMUST00000144324.1	AK144207	Aco2		Chrom15_Interval1	Male	Male_Chrom15_Interval1
Male.8795	ENSMUST00000080622.8	chr15	-	82040524	82047598	ENSMUST00000080622.8	NM_011482	Snu13	NM_011482	Chrom15_Interval1	Male	Male_Chrom15_Interval1
Male.8796	ENSMUST00000072904.4	chr15	-	82041477	82047535	ENSMUST00000072904.4	BC054450	Snu13		Chrom15_Interval1	Male	Male_Chrom15_Interval1
Male.8797	ENSMUST00000230953.1	chr15	-	82041733	82047519	ENSMUST00000230953.1	BC083315	Snu13		Chrom15_Interval1	Male	Male_Chrom15_Interval1
Male.8798	ENSMUST00000166578.1	chr15	-	82043049	82047579	ENSMUST00000166578.1	AK145608	Snu13		Chrom15_Interval1	Male	Male_Chrom15_Interval1
Male.8815	ENSMUST00000023100.7	chr15	+	82147180	82205379	ENSMUST00000023100.7	NM_033218	Srebf2	NM_033218	Chrom15_Interval1	Male	Male_Chrom15_Interval1
Male.8816	ENSMUST00000229336.1	chr15	+	82147203	82204675	ENSMUST00000229336.1	AK155857	Srebf2		Chrom15_Interval1	Male	Male_Chrom15_Interval1
Male.8817	ENSMUST00000231065.1	chr15	+	82147245	82173625	ENSMUST00000231065.1	AK032847	Srebf2		Chrom15_Interval1	Male	Male_Chrom15_Interval1
Male.8818	ENSMUST00000230105.1	chr15	+	82147250	82173894	ENSMUST00000230105.1	AK053802	Srebf2		Chrom15_Interval1	Male	Male_Chrom15_Interval1
Male.8819	ENSMUST00000229009.1	chr15	+	82148012	82171267	ENSMUST00000229009.1	BC014730	Srebf2		Chrom15_Interval1	Male	Male_Chrom15_Interval1
Male.8820	ENSMUST00000229518.1	chr15	+	82148024	82170161	ENSMUST00000229518.1	AK032847	Srebf2		Chrom15_Interval1	Male	Male_Chrom15_Interval1
Male.8822	ENSMUST00000230955.1	chr15	+	82194971	82203819	ENSMUST00000230955.1	BC167259	Srebf2		Chrom15_Interval1	Male	Male_Chrom15_Interval1
Male.8839	ENSMUST00000239048.1	chr15	+	82268801	82294574	ENSMUST00000239048.1	NM_001368784	Sept3	NM_001368784	Chrom15_Interval1	Male	Male_Chrom15_Interval1
Male.8840	ENSMUST00000238416.2	chr15	+	82268801	82294574	ENSMUST00000238416.2	NM_001368785	Sept3	NM_001368785	Chrom15_Interval1	Male	Male_Chrom15_Interval1
Male.8841	ENSMUST00000116423.2	chr15	+	82274892	82292066	ENSMUST00000116423.2	NM_011889	Sept3	NM_011889	Chrom15_Interval1	Male	Male_Chrom15_Interval1
Male.8842	ENSMUST00000230418.1	chr15	+	82274992	82285816	ENSMUST00000230418.1	AF104411	Sept3		Chrom15_Interval1	Male	Male_Chrom15_Interval1
Male.8843	ENSMUST00000023095.13	chr15	+	82275238	82294574	ENSMUST00000023095.13	AK169916	Sept3		Chrom15_Interval1	Male	Male_Chrom15_Interval1
Male.8844	ENSMUST00000230365.1	chr15	+	82275275	82293855	ENSMUST00000230365.1	AK046722	Sept3		Chrom15_Interval1	Male	Male_Chrom15_Interval1
Male.8845	ENSMUST00000229067.1	chr15	+	82275399	82290234	ENSMUST00000229067.1	AK030668	Sept3		Chrom15_Interval1	Male	Male_Chrom15_Interval1
Male.8846	ENSMUST00000230799.1	chr15	+	82282532	82290235	ENSMUST00000230799.1	AK220520	Sept3		Chrom15_Interval1	Male	Male_Chrom15_Interval1
Male.8847	ENSMUST00000230507.1	chr15	+	82284429	82293570	ENSMUST00000230507.1	AK046722	Sept3		Chrom15_Interval1	Male	Male_Chrom15_Interval1
Male.8849	ENSMUST00000023088.7	chr15	-	82329531	82338826	ENSMUST00000023088.7	NM_008669	Naga	NM_008669	Chrom15_Interval1	Male	Male_Chrom15_Interval1
Male.8850	ENSMUST00000229733.1	chr15	-	82329640	82338880	ENSMUST00000229733.1	AK153002	Naga		Chrom15_Interval1	Male	Male_Chrom15_Interval1
Male.8851	ENSMUST00000230268.1	chr15	-	82329686	82330922	ENSMUST00000230268.1	AK077116	Naga		Chrom15_Interval1	Male	Male_Chrom15_Interval1
Male.8852	ENSMUST00000230664.1	chr15	-	82329900	82332685	ENSMUST00000230664.1	AK077116	Naga		Chrom15_Interval1	Male	Male_Chrom15_Interval1
Male.8853	ENSMUST00000230139.1	chr15	-	82330733	82335965	ENSMUST00000230139.1	AF079458	Naga		Chrom15_Interval1	Male	Male_Chrom15_Interval1
Male.8854	ENSMUST00000230380.1	chr15	-	82334616	82338782	ENSMUST00000230380.1	AK133576	Naga		Chrom15_Interval1	Male	Male_Chrom15_Interval1
Male.8855	ENSMUST00000229948.1	chr15	-	82334785	82338807	ENSMUST00000229948.1	AK153002	Naga		Chrom15_Interval1	Male	Male_Chrom15_Interval1
Male.8856	ENSMUST00000229294.1	chr15	-	82334785	82338336	ENSMUST00000229294.1	AK133576	Naga		Chrom15_Interval1	Male	Male_Chrom15_Interval1
Male.8857	ENSMUST00000229388.1	chr15	-	82334888	82338925	ENSMUST00000229388.1	AK153002	Naga		Chrom15_Interval1	Male	Male_Chrom15_Interval1
Male.8858	ENSMUST00000230269.1	chr15	-	82336769	82338460	ENSMUST00000230269.1	AK133576	Naga		Chrom15_Interval1	Male	Male_Chrom15_Interval1
Male.8860	ENSMUST00000160994.7	chr15	+	82338958	82349059	ENSMUST00000160994.7	AK184297	Smdt1		Chrom15_Interval1	Male	Male_Chrom15_Interval1
Male.8863	ENSMUST00000162705.1	chr15	+	82340985	82349007	ENSMUST00000162705.1	AK184297	Smdt1		Chrom15_Interval1	Male	Male_Chrom15_Interval1
Male.8866	ENSMUST00000023086.14	chr15	+	82345953	82349090	ENSMUST00000023086.14	NM_026914	Smdt1	NM_026914	Chrom15_Interval1	Male	Male_Chrom15_Interval1
Male.8867	ENSMUST00000161892.1	chr15	+	82346013	82349091	ENSMUST00000161892.1	AK151325	Smdt1		Chrom15_Interval1	Male	Male_Chrom15_Interval1
Male.8868	ENSMUST00000230165.1	chr15	+	82346076	82348442	ENSMUST00000230165.1	AK170899	Smdt1		Chrom15_Interval1	Male	Male_Chrom15_Interval1
Male.8869	ENSMUST00000159054.1	chr15	+	82347219	82348869	ENSMUST00000159054.1	AK187209	Smdt1		Chrom15_Interval1	Male	Male_Chrom15_Interval1
Male.8870	ENSMUST00000023085.6	chr15	-	82350139	82354322	ENSMUST00000023085.6	NM_025987	Ndufa6	NM_025987	Chrom15_Interval1	Male	Male_Chrom15_Interval1
Male.8871	ENSMUST00000230589.1	chr15	-	82350160	82351207	ENSMUST00000230589.1	AK002749	Ndufa6		Chrom15_Interval1	Male	Male_Chrom15_Interval1
Male.8872	ENSMUST00000230676.1	chr15	-	82350160	82353345	ENSMUST00000230676.1	AK002749	Ndufa6		Chrom15_Interval1	Male	Male_Chrom15_Interval1
Male.8873	ENSMUST00000230494.1	chr15	-	82350163	82354254	ENSMUST00000230494.1	BC048451	Ndufa6		Chrom15_Interval1	Male	Male_Chrom15_Interval1
Male.8874	ENSMUST00000229427.1	chr15	-	82350169	82352446	ENSMUST00000229427.1	AK010988	Ndufa6		Chrom15_Interval1	Male	Male_Chrom15_Interval1
Male.8875	ENSMUST00000229537.1	chr15	-	82350171	82354189	ENSMUST00000229537.1	AK010988	Ndufa6		Chrom15_Interval1	Male	Male_Chrom15_Interval1
Male.8876	ENSMUST00000229283.1	chr15	-	82353096	82354237	ENSMUST00000229283.1	AK080809	Ndufa6		Chrom15_Interval1	Male	Male_Chrom15_Interval1
Male.1462	ENSMUST00000070699.14	chr1	-	105518421	105659008	ENSMUST00000070699.14	AB030279	Pign		Chrom1_Interval1	Male	Male_Chrom1_Interval1
Male.1463	ENSMUST00000186485.6	chr1	-	105518425	105663662	ENSMUST00000186485.6	NM_013784	Pign	NM_013784	Chrom1_Interval1	Male	Male_Chrom1_Interval1
Male.1464	ENSMUST00000190945.6	chr1	-	105521136	105568948	ENSMUST00000190945.6	EU234001	Pign		Chrom1_Interval1	Male	Male_Chrom1_Interval1
Male.1465	ENSMUST00000190139.1	chr1	-	105521145	105569165	ENSMUST00000190139.1	AK132928	Pign		Chrom1_Interval1	Male	Male_Chrom1_Interval1
Male.1466	ENSMUST00000187537.6	chr1	-	105552629	105663643	ENSMUST00000187537.6	AB030280	Pign		Chrom1_Interval1	Male	Male_Chrom1_Interval1
Male.1467	ENSMUST00000190811.6	chr1	-	105556805	105663662	ENSMUST00000190811.6	AB030280	Pign		Chrom1_Interval1	Male	Male_Chrom1_Interval1
Male.1472	ENSMUST00000186195.1	chr1	-	105628327	105638261	ENSMUST00000186195.1	AB030280	Pign		Chrom1_Interval1	Male	Male_Chrom1_Interval1
Male.1473	ENSMUST00000191408.6	chr1	-	105646628	105663677	ENSMUST00000191408.6	AK014165	Pign		Chrom1_Interval1	Male	Male_Chrom1_Interval1
Male.1474	ENSMUST00000185983.6	chr1	-	105646628	105663676	ENSMUST00000185983.6	AK165971	Pign		Chrom1_Interval1	Male	Male_Chrom1_Interval1
Male.1475	ENSMUST00000188858.1	chr1	-	105646782	105649651	ENSMUST00000188858.1	AK014165	Pign		Chrom1_Interval1	Male	Male_Chrom1_Interval1
Male.1476	ENSMUST00000187909.1	chr1	-	105658258	105663673	ENSMUST00000187909.1	AK082387	Pign		Chrom1_Interval1	Male	Male_Chrom1_Interval1
Male.1477	ENSMUST00000185209.1	chr1	-	105659177	105663672	ENSMUST00000185209.1	AK082387	Pign		Chrom1_Interval1	Male	Male_Chrom1_Interval1
Male.1508	ENSMUST00000028175.6	chr2	-	58129136	58160495	ENSMUST00000028175.6	NM_139200	Cytip	NM_139200	Chrom2_Interval1	Male	Male_Chrom2_Interval1
Male.1509	ENSMUST00000144117.7	chr2	-	58133848	58195517	ENSMUST00000144117.7	AK170796	Cytip		Chrom2_Interval1	Male	Male_Chrom2_Interval1
Male.1510	ENSMUST00000148764.7	chr2	-	58133933	58195527	ENSMUST00000148764.7	AK170796	Cytip		Chrom2_Interval1	Male	Male_Chrom2_Interval1
Male.1511	ENSMUST00000131443.7	chr2	-	58134065	58156797	ENSMUST00000131443.7	AK170796	Cytip		Chrom2_Interval1	Male	Male_Chrom2_Interval1
Male.1512	ENSMUST00000146545.7	chr2	-	58147558	58160119	ENSMUST00000146545.7	AK168343	Cytip		Chrom2_Interval1	Male	Male_Chrom2_Interval1
Male.1513	ENSMUST00000151785.1	chr2	-	58147733	58195528	ENSMUST00000151785.1	AK164790	Cytip		Chrom2_Interval1	Male	Male_Chrom2_Interval1
Male.1514	ENSMUST00000153052.1	chr2	-	58159975	58195532	ENSMUST00000153052.1	AK164790	Cytip		Chrom2_Interval1	Male	Male_Chrom2_Interval1
Male.1515	ENSMUST00000151169.1	chr2	-	58160036	58160657	ENSMUST00000151169.1		Cytip		Chrom2_Interval1	Male	Male_Chrom2_Interval1
Male.1558	ENSMUST00000029082.8	chr2	-	180036373	180042433	ENSMUST00000029082.8	NM_011969	Psma7	NM_011969	Chrom2_Interval2	Male	Male_Chrom2_Interval2
Male.1559	ENSMUST00000129529.8	chr2	-	180036373	180042410	ENSMUST00000129529.8	AK165563	Psma7		Chrom2_Interval2	Male	Male_Chrom2_Interval2
Male.1560	ENSMUST00000126021.7	chr2	-	180036373	180042395	ENSMUST00000126021.7	BC014752	Psma7		Chrom2_Interval2	Male	Male_Chrom2_Interval2
Male.1561	ENSMUST00000135650.1	chr2	-	180036818	180037488	ENSMUST00000135650.1	BC008222	Psma7		Chrom2_Interval2	Male	Male_Chrom2_Interval2
Male.1562	ENSMUST00000142042.1	chr2	-	180037633	180038821	ENSMUST00000142042.1	BC008222	Psma7		Chrom2_Interval2	Male	Male_Chrom2_Interval2
Male.1563	ENSMUST00000132431.1	chr2	-	180038068	180040145	ENSMUST00000132431.1	BC008222	Psma7		Chrom2_Interval2	Male	Male_Chrom2_Interval2
Male.1564	ENSMUST00000155898.1	chr2	-	180039295	180042385	ENSMUST00000155898.1	BC008222	Psma7		Chrom2_Interval2	Male	Male_Chrom2_Interval2
Male.1586	ENSMUST00000061437.4	chr2	+	180171484	180176286	ENSMUST00000061437.4	NM_019822	Adrm1	NM_019822	Chrom2_Interval2	Male	Male_Chrom2_Interval2
Male.1587	ENSMUST00000155357.1	chr2	+	180171594	180172439	ENSMUST00000155357.1	KY499672	Adrm1		Chrom2_Interval2	Male	Male_Chrom2_Interval2
Male.1588	ENSMUST00000128029.7	chr2	+	180171605	180176284	ENSMUST00000128029.7	AK082084	Adrm1		Chrom2_Interval2	Male	Male_Chrom2_Interval2
Male.1589	ENSMUST00000147341.7	chr2	+	180171605	180173281	ENSMUST00000147341.7	AK143843	Adrm1		Chrom2_Interval2	Male	Male_Chrom2_Interval2
Male.1590	ENSMUST00000152540.7	chr2	+	180171613	180176135	ENSMUST00000152540.7	AK143843	Adrm1		Chrom2_Interval2	Male	Male_Chrom2_Interval2
Male.1591	ENSMUST00000145230.7	chr2	+	180171658	180176286	ENSMUST00000145230.7	BC019746	Adrm1		Chrom2_Interval2	Male	Male_Chrom2_Interval2
Male.1592	ENSMUST00000147383.1	chr2	+	180172153	180176284	ENSMUST00000147383.1	AK216229	Adrm1		Chrom2_Interval2	Male	Male_Chrom2_Interval2
Male.1593	ENSMUST00000152850.1	chr2	+	180175354	180176282	ENSMUST00000152850.1	AK075674	Adrm1		Chrom2_Interval2	Male	Male_Chrom2_Interval2
Male.1594	ENSMUST00000015791.5	chr2	-	180176372	180225859	ENSMUST00000015791.5	NM_001081171	Lama5	NM_001081171	Chrom2_Interval2	Male	Male_Chrom2_Interval2
Male.1595	ENSMUST00000130796.1	chr2	-	180176372	180179643	ENSMUST00000130796.1	BC020313	Lama5		Chrom2_Interval2	Male	Male_Chrom2_Interval2
Male.1596	ENSMUST00000149812.1	chr2	-	180176453	180177587	ENSMUST00000149812.1	BC043478	Lama5		Chrom2_Interval2	Male	Male_Chrom2_Interval2
Male.1597	ENSMUST00000123906.1	chr2	-	180177167	180178403	ENSMUST00000123906.1	BC043478	Lama5		Chrom2_Interval2	Male	Male_Chrom2_Interval2
Male.1599	ENSMUST00000059080.6	chr2	+	180257376	180258445	ENSMUST00000059080.6	NM_025587	Rps21	NM_025587	Chrom2_Interval2	Male	Male_Chrom2_Interval2
Male.1600	ENSMUST00000148629.1	chr2	+	180257378	180258442	ENSMUST00000148629.1	AK010610	Rps21		Chrom2_Interval2	Male	Male_Chrom2_Interval2
Male.1601	ENSMUST00000145043.1	chr2	+	180257417	180258143	ENSMUST00000145043.1	AK007846	Rps21		Chrom2_Interval2	Male	Male_Chrom2_Interval2
Male.1602	ENSMUST00000125301.7	chr2	+	180257417	180257994	ENSMUST00000125301.7	AK007846	Rps21		Chrom2_Interval2	Male	Male_Chrom2_Interval2
Male.1622	ENSMUST00000169630.7	chr2	+	180581303	180585634	ENSMUST00000169630.7	NM_028479	Mrgbp	NM_028479	Chrom2_Interval2	Male	Male_Chrom2_Interval2
Male.1623	ENSMUST00000029085.8	chr2	+	180582711	180586287	ENSMUST00000029085.8	BC085320	Mrgbp		Chrom2_Interval2	Male	Male_Chrom2_Interval2
Male.1624	ENSMUST00000150757.7	chr2	+	180582722	180586304	ENSMUST00000150757.7	BC085320	Mrgbp		Chrom2_Interval2	Male	Male_Chrom2_Interval2
Male.1625	ENSMUST00000130277.7	chr2	+	180582725	180586304	ENSMUST00000130277.7	BC085320	Mrgbp		Chrom2_Interval2	Male	Male_Chrom2_Interval2
Male.1626	ENSMUST00000123609.7	chr2	+	180582731	180586304	ENSMUST00000123609.7	BC085320	Mrgbp		Chrom2_Interval2	Male	Male_Chrom2_Interval2
Male.1627	ENSMUST00000149969.1	chr2	+	180582757	180586304	ENSMUST00000149969.1	BC085320	Mrgbp		Chrom2_Interval2	Male	Male_Chrom2_Interval2
Male.1628	ENSMUST00000029087.3	chr2	+	180589244	180595836	ENSMUST00000029087.3	NM_031373	Ogfr	NM_031373	Chrom2_Interval2	Male	Male_Chrom2_Interval2
Male.1629	ENSMUST00000147070.1	chr2	+	180589461	180593849	ENSMUST00000147070.1	AF303894	Ogfr		Chrom2_Interval2	Male	Male_Chrom2_Interval2
Male.9533	ENSMUST00000029082.8	chr2	-	180036373	180042433	ENSMUST00000029082.8	NM_011969	Psma7	NM_011969	Chrom2_Interval2	Male	Male_Chrom2_Interval2
Male.9534	ENSMUST00000129529.8	chr2	-	180036373	180042410	ENSMUST00000129529.8	AK165563	Psma7		Chrom2_Interval2	Male	Male_Chrom2_Interval2
Male.9535	ENSMUST00000126021.7	chr2	-	180036373	180042395	ENSMUST00000126021.7	BC014752	Psma7		Chrom2_Interval2	Male	Male_Chrom2_Interval2
Male.9536	ENSMUST00000135650.1	chr2	-	180036818	180037488	ENSMUST00000135650.1	BC008222	Psma7		Chrom2_Interval2	Male	Male_Chrom2_Interval2
Male.9537	ENSMUST00000142042.1	chr2	-	180037633	180038821	ENSMUST00000142042.1	BC008222	Psma7		Chrom2_Interval2	Male	Male_Chrom2_Interval2
Male.9538	ENSMUST00000132431.1	chr2	-	180038068	180040145	ENSMUST00000132431.1	BC008222	Psma7		Chrom2_Interval2	Male	Male_Chrom2_Interval2
Male.9539	ENSMUST00000155898.1	chr2	-	180039295	180042385	ENSMUST00000155898.1	BC008222	Psma7		Chrom2_Interval2	Male	Male_Chrom2_Interval2
Male.9561	ENSMUST00000061437.4	chr2	+	180171484	180176286	ENSMUST00000061437.4	NM_019822	Adrm1	NM_019822	Chrom2_Interval2	Male	Male_Chrom2_Interval2
Male.9562	ENSMUST00000155357.1	chr2	+	180171594	180172439	ENSMUST00000155357.1	KY499672	Adrm1		Chrom2_Interval2	Male	Male_Chrom2_Interval2
Male.9563	ENSMUST00000147341.7	chr2	+	180171605	180173281	ENSMUST00000147341.7	AK143843	Adrm1		Chrom2_Interval2	Male	Male_Chrom2_Interval2
Male.9564	ENSMUST00000128029.7	chr2	+	180171605	180176284	ENSMUST00000128029.7	AK082084	Adrm1		Chrom2_Interval2	Male	Male_Chrom2_Interval2
Male.9565	ENSMUST00000152540.7	chr2	+	180171613	180176135	ENSMUST00000152540.7	AK143843	Adrm1		Chrom2_Interval2	Male	Male_Chrom2_Interval2
Male.9566	ENSMUST00000145230.7	chr2	+	180171658	180176286	ENSMUST00000145230.7	BC019746	Adrm1		Chrom2_Interval2	Male	Male_Chrom2_Interval2
Male.9567	ENSMUST00000147383.1	chr2	+	180172153	180176284	ENSMUST00000147383.1	AK216229	Adrm1		Chrom2_Interval2	Male	Male_Chrom2_Interval2
Male.9568	ENSMUST00000152850.1	chr2	+	180175354	180176282	ENSMUST00000152850.1	AK075674	Adrm1		Chrom2_Interval2	Male	Male_Chrom2_Interval2
Male.9569	ENSMUST00000130796.1	chr2	-	180176372	180179643	ENSMUST00000130796.1	BC020313	Lama5		Chrom2_Interval2	Male	Male_Chrom2_Interval2
Male.9570	ENSMUST00000015791.5	chr2	-	180176372	180225859	ENSMUST00000015791.5	NM_001081171	Lama5	NM_001081171	Chrom2_Interval2	Male	Male_Chrom2_Interval2
Male.9571	ENSMUST00000149812.1	chr2	-	180176453	180177587	ENSMUST00000149812.1	BC043478	Lama5		Chrom2_Interval2	Male	Male_Chrom2_Interval2
Male.9572	ENSMUST00000123906.1	chr2	-	180177167	180178403	ENSMUST00000123906.1	BC043478	Lama5		Chrom2_Interval2	Male	Male_Chrom2_Interval2
Male.9574	ENSMUST00000059080.6	chr2	+	180257376	180258445	ENSMUST00000059080.6	NM_025587	Rps21	NM_025587	Chrom2_Interval2	Male	Male_Chrom2_Interval2
Male.9575	ENSMUST00000148629.1	chr2	+	180257378	180258442	ENSMUST00000148629.1	AK010610	Rps21		Chrom2_Interval2	Male	Male_Chrom2_Interval2
Male.9576	ENSMUST00000145043.1	chr2	+	180257417	180258143	ENSMUST00000145043.1	AK007846	Rps21		Chrom2_Interval2	Male	Male_Chrom2_Interval2
Male.9577	ENSMUST00000125301.7	chr2	+	180257417	180257994	ENSMUST00000125301.7	AK007846	Rps21		Chrom2_Interval2	Male	Male_Chrom2_Interval2
Male.9597	ENSMUST00000169630.7	chr2	+	180581303	180585634	ENSMUST00000169630.7	NM_028479	Mrgbp	NM_028479	Chrom2_Interval2	Male	Male_Chrom2_Interval2
Male.9598	ENSMUST00000029085.8	chr2	+	180582711	180586287	ENSMUST00000029085.8	BC085320	Mrgbp		Chrom2_Interval2	Male	Male_Chrom2_Interval2
Male.9599	ENSMUST00000150757.7	chr2	+	180582722	180586304	ENSMUST00000150757.7	BC085320	Mrgbp		Chrom2_Interval2	Male	Male_Chrom2_Interval2
Male.9600	ENSMUST00000130277.7	chr2	+	180582725	180586304	ENSMUST00000130277.7	BC085320	Mrgbp		Chrom2_Interval2	Male	Male_Chrom2_Interval2
Male.9601	ENSMUST00000123609.7	chr2	+	180582731	180586304	ENSMUST00000123609.7	BC085320	Mrgbp		Chrom2_Interval2	Male	Male_Chrom2_Interval2
Male.9602	ENSMUST00000149969.1	chr2	+	180582757	180586304	ENSMUST00000149969.1	BC085320	Mrgbp		Chrom2_Interval2	Male	Male_Chrom2_Interval2
Male.9603	ENSMUST00000029087.3	chr2	+	180589244	180595836	ENSMUST00000029087.3	NM_031373	Ogfr	NM_031373	Chrom2_Interval2	Male	Male_Chrom2_Interval2
Male.9604	ENSMUST00000147070.1	chr2	+	180589461	180593849	ENSMUST00000147070.1	AF303894	Ogfr		Chrom2_Interval2	Male	Male_Chrom2_Interval2
Male.1677	ENSMUST00000029125.9	chr3	-	19131401	19163065	ENSMUST00000029125.9	NM_028840	Armc1	NM_028840	Chrom3_Interval1	Male	Male_Chrom3_Interval1
Male.1679	ENSMUST00000130806.7	chr3	+	19187326	19215694	ENSMUST00000130806.7	AK006952	Mtfr1		Chrom3_Interval1	Male	Male_Chrom3_Interval1
Male.1680	ENSMUST00000117529.7	chr3	+	19187328	19219719	ENSMUST00000117529.7	NM_001253391	Mtfr1	NM_001253391	Chrom3_Interval1	Male	Male_Chrom3_Interval1
Male.1681	ENSMUST00000119865.7	chr3	+	19187346	19219370	ENSMUST00000119865.7	NM_001253390	Mtfr1	NM_001253390	Chrom3_Interval1	Male	Male_Chrom3_Interval1
Male.1682	ENSMUST00000130645.7	chr3	+	19188109	19220817	ENSMUST00000130645.7	NM_026182	Mtfr1	NM_026182	Chrom3_Interval1	Male	Male_Chrom3_Interval1
Male.1683	ENSMUST00000029129.9	chr3	+	19188264	19219556	ENSMUST00000029129.9	NR_045575	Mtfr1	NR_045575	Chrom3_Interval1	Male	Male_Chrom3_Interval1
Male.1684	ENSMUST00000138777.7	chr3	+	19188273	19215703	ENSMUST00000138777.7	DQ369744	Mtfr1		Chrom3_Interval1	Male	Male_Chrom3_Interval1
Male.1685	ENSMUST00000132035.1	chr3	+	19188313	19211551	ENSMUST00000132035.1	DQ369744	Mtfr1		Chrom3_Interval1	Male	Male_Chrom3_Interval1
Male.1686	ENSMUST00000131053.1	chr3	+	19211571	19216222	ENSMUST00000131053.1	AK193362	Mtfr1		Chrom3_Interval1	Male	Male_Chrom3_Interval1
Male.1749	ENSMUST00000118015.8	chr3	-	20122083	20155317	ENSMUST00000118015.8	AK159576	Gyg		Chrom3_Interval1	Male	Male_Chrom3_Interval1
Male.1750	ENSMUST00000178328.7	chr3	-	20122086	20155096	ENSMUST00000178328.7	NM_013755	Gyg	NM_013755	Chrom3_Interval1	Male	Male_Chrom3_Interval1
Male.1751	ENSMUST00000184552.1	chr3	-	20122146	20155069	ENSMUST00000184552.1	NM_001355261	Gyg	NM_001355261	Chrom3_Interval1	Male	Male_Chrom3_Interval1
Male.1752	ENSMUST00000135475.1	chr3	-	20122555	20123543	ENSMUST00000135475.1	AF114031	Gyg		Chrom3_Interval1	Male	Male_Chrom3_Interval1
Male.1753	ENSMUST00000001921.2	chr3	-	20215619	20242181	ENSMUST00000001921.2	NM_007753	Cpa3	NM_007753	Chrom3_Interval1	Male	Male_Chrom3_Interval1
Male.1755	ENSMUST00000191659.1	chr3	-	20228807	20240747	ENSMUST00000191659.1	BC156751	Cpa3		Chrom3_Interval1	Male	Male_Chrom3_Interval1
Male.1781	ENSMUST00000193734.5	chr3	+	22076651	22216594	ENSMUST00000193734.5	AK136255	Tbl1xr1		Chrom3_Interval1	Male	Male_Chrom3_Interval1
Male.1782	ENSMUST00000202747.3	chr3	+	22076726	22212751	ENSMUST00000202747.3	NM_030732	Tbl1xr1	NM_030732	Chrom3_Interval1	Male	Male_Chrom3_Interval1
Male.1783	ENSMUST00000202647.3	chr3	+	22076755	22188503	ENSMUST00000202647.3	AK036064	Tbl1xr1		Chrom3_Interval1	Male	Male_Chrom3_Interval1
Male.1784	ENSMUST00000200793.3	chr3	+	22076831	22190921	ENSMUST00000200793.3	AK036064	Tbl1xr1		Chrom3_Interval1	Male	Male_Chrom3_Interval1
Male.1785	ENSMUST00000202149.3	chr3	+	22076880	22189793	ENSMUST00000202149.3	AK036064	Tbl1xr1		Chrom3_Interval1	Male	Male_Chrom3_Interval1
Male.1786	ENSMUST00000200943.3	chr3	+	22076935	22188471	ENSMUST00000200943.3	AK036064	Tbl1xr1		Chrom3_Interval1	Male	Male_Chrom3_Interval1
Male.1787	ENSMUST00000063988.13	chr3	+	22077283	22215293	ENSMUST00000063988.13	AK136255	Tbl1xr1		Chrom3_Interval1	Male	Male_Chrom3_Interval1
Male.1789	ENSMUST00000192328.4	chr3	+	22114488	22211968	ENSMUST00000192328.4	AK136255	Tbl1xr1		Chrom3_Interval1	Male	Male_Chrom3_Interval1
Male.1790	ENSMUST00000202356.3	chr3	+	22139273	22189786	ENSMUST00000202356.3	AF268195	Tbl1xr1		Chrom3_Interval1	Male	Male_Chrom3_Interval1
Male.1791	ENSMUST00000201509.1	chr3	+	22148941	22213075	ENSMUST00000201509.1	AK136255	Tbl1xr1		Chrom3_Interval1	Male	Male_Chrom3_Interval1
Male.1792	ENSMUST00000201467.1	chr3	+	22203191	22210579	ENSMUST00000201467.1	BC018512	Tbl1xr1		Chrom3_Interval1	Male	Male_Chrom3_Interval1
Male.1831	ENSMUST00000108300.7	chr3	-	27097221	27153861	ENSMUST00000108300.7	NM_007900	Ect2	NM_007900	Chrom3_Interval1	Male	Male_Chrom3_Interval1
Male.1832	ENSMUST00000108298.8	chr3	-	27097221	27153878	ENSMUST00000108298.8	NM_001177626	Ect2	NM_001177626	Chrom3_Interval1	Male	Male_Chrom3_Interval1
Male.1833	ENSMUST00000176242.8	chr3	-	27097222	27153854	ENSMUST00000176242.8	NM_001177625	Ect2	NM_001177625	Chrom3_Interval1	Male	Male_Chrom3_Interval1
Male.1834	ENSMUST00000184113.7	chr3	-	27097225	27153850	ENSMUST00000184113.7	L11316	Ect2		Chrom3_Interval1	Male	Male_Chrom3_Interval1
Male.1835	ENSMUST00000150061.1	chr3	-	27098305	27117807	ENSMUST00000150061.1	L11316	Ect2		Chrom3_Interval1	Male	Male_Chrom3_Interval1
Male.1837	ENSMUST00000176908.1	chr3	-	27117851	27122692	ENSMUST00000176908.1	L11316	Ect2		Chrom3_Interval1	Male	Male_Chrom3_Interval1
Male.1838	ENSMUST00000108296.5	chr3	-	27121877	27153812	ENSMUST00000108296.5	AK040174	Ect2		Chrom3_Interval1	Male	Male_Chrom3_Interval1
Male.1839	ENSMUST00000124727.1	chr3	-	27131462	27137136	ENSMUST00000124727.1	AK040174	Ect2		Chrom3_Interval1	Male	Male_Chrom3_Interval1
Male.1840	ENSMUST00000196926.1	chr3	-	27144949	27147201	ENSMUST00000196926.1	AK040174	Ect2		Chrom3_Interval1	Male	Male_Chrom3_Interval1
Male.1841	ENSMUST00000176780.7	chr3	-	27145019	27153854	ENSMUST00000176780.7	AK220452	Ect2		Chrom3_Interval1	Male	Male_Chrom3_Interval1
Male.1842	ENSMUST00000176535.7	chr3	-	27145967	27153828	ENSMUST00000176535.7	BC025565	Ect2		Chrom3_Interval1	Male	Male_Chrom3_Interval1
Male.1843	ENSMUST00000177055.7	chr3	-	27145983	27153810	ENSMUST00000177055.7	BC025565	Ect2		Chrom3_Interval1	Male	Male_Chrom3_Interval1
Male.1844	ENSMUST00000175857.1	chr3	-	27146027	27153782	ENSMUST00000175857.1	BC025565	Ect2		Chrom3_Interval1	Male	Male_Chrom3_Interval1
Male.1856	ENSMUST00000195008.5	chr3	-	27416161	27710398	ENSMUST00000195008.5	NM_001356953	Fndc3b	NM_001356953	Chrom3_Interval1	Male	Male_Chrom3_Interval1
Male.1857	ENSMUST00000046157.9	chr3	-	27416161	27710439	ENSMUST00000046157.9	NM_173182	Fndc3b	NM_173182	Chrom3_Interval1	Male	Male_Chrom3_Interval1
Male.1858	ENSMUST00000191684.1	chr3	-	27494431	27711307	ENSMUST00000191684.1	AK045099	Fndc3b		Chrom3_Interval1	Male	Male_Chrom3_Interval1
Male.1859	ENSMUST00000193779.1	chr3	-	27501434	27711239	ENSMUST00000193779.1	AK045099	Fndc3b		Chrom3_Interval1	Male	Male_Chrom3_Interval1
Male.1904	ENSMUST00000043867.10	chr3	+	28805435	28807415	ENSMUST00000043867.10	NM_026517	Rpl22l1	NM_026517	Chrom3_Interval1	Male	Male_Chrom3_Interval1
Male.1905	ENSMUST00000194649.1	chr3	+	28805468	28807424	ENSMUST00000194649.1	NM_001347226	Rpl22l1	NM_001347226	Chrom3_Interval1	Male	Male_Chrom3_Interval1
Male.1906	ENSMUST00000195728.1	chr3	+	28805507	28807415	ENSMUST00000195728.1	AK170359	Rpl22l1		Chrom3_Interval1	Male	Male_Chrom3_Interval1
Male.1907	ENSMUST00000193168.1	chr3	+	28805509	28807422	ENSMUST00000193168.1	AK008915	Rpl22l1		Chrom3_Interval1	Male	Male_Chrom3_Interval1
Male.1908	ENSMUST00000195519.5	chr3	+	28805564	28806700	ENSMUST00000195519.5	AK010265	Rpl22l1		Chrom3_Interval1	Male	Male_Chrom3_Interval1
Male.1909	ENSMUST00000191667.5	chr3	+	28805596	28807294	ENSMUST00000191667.5	BC026533	Rpl22l1		Chrom3_Interval1	Male	Male_Chrom3_Interval1
Male.1910	ENSMUST00000195827.5	chr3	+	28805662	28807415	ENSMUST00000195827.5	BC026533	Rpl22l1		Chrom3_Interval1	Male	Male_Chrom3_Interval1
Male.1911	ENSMUST00000194092.1	chr3	+	28806457	28807415	ENSMUST00000194092.1	NR_154889	Rpl22l1	NR_154889	Chrom3_Interval1	Male	Male_Chrom3_Interval1
Male.1912	ENSMUST00000191691.1	chr3	+	28806498	28807416	ENSMUST00000191691.1	AK008915	Rpl22l1		Chrom3_Interval1	Male	Male_Chrom3_Interval1
Male.1932	ENSMUST00000172694.7	chr3	-	29951295	30013156	ENSMUST00000172694.7	NM_007963	Mecom	NM_007963	Chrom3_Interval1	Male	Male_Chrom3_Interval1
Male.1933	ENSMUST00000173495.7	chr3	-	29951298	30509733	ENSMUST00000173495.7	BC076620	Mecom		Chrom3_Interval1	Male	Male_Chrom3_Interval1
Male.1934	ENSMUST00000108270.9	chr3	-	29951305	30013505	ENSMUST00000108270.9	BC076620	Mecom		Chrom3_Interval1	Male	Male_Chrom3_Interval1
Male.1935	ENSMUST00000108271.9	chr3	-	29951306	30140423	ENSMUST00000108271.9	AK033517	Mecom		Chrom3_Interval1	Male	Male_Chrom3_Interval1
Male.1936	ENSMUST00000173059.7	chr3	-	29952566	30238162	ENSMUST00000173059.7	AK033517	Mecom		Chrom3_Interval1	Male	Male_Chrom3_Interval1
Male.1937	ENSMUST00000174413.7	chr3	-	29952715	29997663	ENSMUST00000174413.7	BC139762	Mecom		Chrom3_Interval1	Male	Male_Chrom3_Interval1
Male.1938	ENSMUST00000166001.7	chr3	-	29952781	29997702	ENSMUST00000166001.7	AJ001482	Mecom		Chrom3_Interval1	Male	Male_Chrom3_Interval1
Male.1939	ENSMUST00000173899.7	chr3	-	29963073	30509514	ENSMUST00000173899.7	AJ001482	Mecom		Chrom3_Interval1	Male	Male_Chrom3_Interval1
Male.1940	ENSMUST00000172697.7	chr3	-	29965455	30509822	ENSMUST00000172697.7	AJ001482	Mecom		Chrom3_Interval1	Male	Male_Chrom3_Interval1
Male.1941	ENSMUST00000172754.7	chr3	-	29977343	30548008	ENSMUST00000172754.7	AK052472	Mecom		Chrom3_Interval1	Male	Male_Chrom3_Interval1
Male.1942	ENSMUST00000170212.7	chr3	-	29983960	30013061	ENSMUST00000170212.7	AK051098	Mecom		Chrom3_Interval1	Male	Male_Chrom3_Interval1
Male.1943	ENSMUST00000174428.1	chr3	-	29983960	30013204	ENSMUST00000174428.1	AK085548	Mecom		Chrom3_Interval1	Male	Male_Chrom3_Interval1
Male.1944	ENSMUST00000174406.1	chr3	-	29997728	30011439	ENSMUST00000174406.1	AK051098	Mecom		Chrom3_Interval1	Male	Male_Chrom3_Interval1
Male.1946	ENSMUST00000173411.7	chr3	-	30014973	30509733	ENSMUST00000173411.7	AJ010015	Mecom		Chrom3_Interval1	Male	Male_Chrom3_Interval1
Male.1950	ENSMUST00000195690.1	chr3	-	30235442	30237960	ENSMUST00000195690.1	AK036948	Mecom		Chrom3_Interval1	Male	Male_Chrom3_Interval1
Male.1951	ENSMUST00000173022.1	chr3	-	30236568	30509487	ENSMUST00000173022.1	AJ010015	Mecom		Chrom3_Interval1	Male	Male_Chrom3_Interval1
Male.1952	ENSMUST00000061088.6	chr3	-	30237971	30238319	ENSMUST00000061088.6		Mecom		Chrom3_Interval1	Male	Male_Chrom3_Interval1
Male.1982	ENSMUST00000029256.8	chr3	+	30792874	30821263	ENSMUST00000029256.8	NM_027016	Sec62	NM_027016	Chrom3_Interval1	Male	Male_Chrom3_Interval1
Male.1984	ENSMUST00000191730.1	chr3	+	30793335	30801541	ENSMUST00000191730.1	BC048532	Sec62		Chrom3_Interval1	Male	Male_Chrom3_Interval1
Male.1985	ENSMUST00000195072.1	chr3	+	30818850	30820032	ENSMUST00000195072.1		Sec62		Chrom3_Interval1	Male	Male_Chrom3_Interval1
Male.2013	ENSMUST00000118470.7	chr3	+	31095057	31122573	ENSMUST00000118470.7	NM_001039090	Skil	NM_001039090	Chrom3_Interval1	Male	Male_Chrom3_Interval1
Male.2014	ENSMUST00000144756.7	chr3	+	31095060	31101393	ENSMUST00000144756.7	AK162952	Skil		Chrom3_Interval1	Male	Male_Chrom3_Interval1
Male.2015	ENSMUST00000029194.11	chr3	+	31095060	31122577	ENSMUST00000029194.11	NM_011386	Skil	NM_011386	Chrom3_Interval1	Male	Male_Chrom3_Interval1
Male.2016	ENSMUST00000123532.1	chr3	+	31095064	31097892	ENSMUST00000123532.1	AK162952	Skil		Chrom3_Interval1	Male	Male_Chrom3_Interval1
Male.2017	ENSMUST00000117728.7	chr3	+	31095124	31119280	ENSMUST00000117728.7	NM_001271772	Skil	NM_001271772	Chrom3_Interval1	Male	Male_Chrom3_Interval1
Male.2018	ENSMUST00000118204.1	chr3	+	31096832	31118991	ENSMUST00000118204.1	U10532	Skil		Chrom3_Interval1	Male	Male_Chrom3_Interval1
Male.2041	ENSMUST00000108243.7	chr3	+	32397670	32466107	ENSMUST00000108243.7	BC089038	Pik3ca		Chrom3_Interval1	Male	Male_Chrom3_Interval1
Male.2042	ENSMUST00000029201.13	chr3	+	32436150	32468486	ENSMUST00000029201.13	NM_008839	Pik3ca	NM_008839	Chrom3_Interval1	Male	Male_Chrom3_Interval1
Male.2043	ENSMUST00000108242.1	chr3	+	32436375	32466107	ENSMUST00000108242.1	AK051885	Pik3ca		Chrom3_Interval1	Male	Male_Chrom3_Interval1
Male.2045	ENSMUST00000195230.1	chr3	+	32461676	32462828	ENSMUST00000195230.1	U03279	Pik3ca		Chrom3_Interval1	Male	Male_Chrom3_Interval1
Male.2067	ENSMUST00000155737.7	chr3	-	32580331	32616585	ENSMUST00000155737.7	NM_013531	Gnb4	NM_013531	Chrom3_Interval1	Male	Male_Chrom3_Interval1
Male.2068	ENSMUST00000108234.7	chr3	-	32583997	32616517	ENSMUST00000108234.7	AK158965	Gnb4		Chrom3_Interval1	Male	Male_Chrom3_Interval1
Male.2069	ENSMUST00000152901.7	chr3	-	32583997	32616525	ENSMUST00000152901.7	AK169752	Gnb4		Chrom3_Interval1	Male	Male_Chrom3_Interval1
Male.2070	ENSMUST00000184130.6	chr3	-	32585054	32616522	ENSMUST00000184130.6	AK172147	Gnb4		Chrom3_Interval1	Male	Male_Chrom3_Interval1
Male.2071	ENSMUST00000192116.1	chr3	-	32587705	32598178	ENSMUST00000192116.1	AF501886	Gnb4		Chrom3_Interval1	Male	Male_Chrom3_Interval1
Male.2072	ENSMUST00000193050.1	chr3	-	32591133	32616479	ENSMUST00000193050.1	BC028753	Gnb4		Chrom3_Interval1	Male	Male_Chrom3_Interval1
Male.2073	ENSMUST00000144292.1	chr3	-	32592210	32616525	ENSMUST00000144292.1	AK165084	Gnb4		Chrom3_Interval1	Male	Male_Chrom3_Interval1
Male.2074	ENSMUST00000143588.1	chr3	-	32599843	32616529	ENSMUST00000143588.1	AK044119	Gnb4		Chrom3_Interval1	Male	Male_Chrom3_Interval1
Male.2076	ENSMUST00000194781.5	chr3	+	32706297	32718613	ENSMUST00000194781.5	AK002724	Actl6a		Chrom3_Interval1	Male	Male_Chrom3_Interval1
Male.2077	ENSMUST00000029214.13	chr3	+	32708506	32726973	ENSMUST00000029214.13	NM_019673	Actl6a	NM_019673	Chrom3_Interval1	Male	Male_Chrom3_Interval1
Male.2078	ENSMUST00000194226.1	chr3	+	32708549	32710006	ENSMUST00000194226.1		Actl6a		Chrom3_Interval1	Male	Male_Chrom3_Interval1
Male.2079	ENSMUST00000193615.1	chr3	+	32708764	32718607	ENSMUST00000193615.1	AK002724	Actl6a		Chrom3_Interval1	Male	Male_Chrom3_Interval1
Male.2080	ENSMUST00000126144.2	chr3	+	32709163	32718656	ENSMUST00000126144.2	AK002724	Actl6a		Chrom3_Interval1	Male	Male_Chrom3_Interval1
Male.2081	ENSMUST00000135400.1	chr3	+	32711382	32712170	ENSMUST00000135400.1	AK182047	Actl6a		Chrom3_Interval1	Male	Male_Chrom3_Interval1
Male.2082	ENSMUST00000193231.5	chr3	+	32712171	32726773	ENSMUST00000193231.5	AK002724	Actl6a		Chrom3_Interval1	Male	Male_Chrom3_Interval1
Male.2083	ENSMUST00000153779.1	chr3	+	32718566	32726968	ENSMUST00000153779.1	AK090154	Actl6a		Chrom3_Interval1	Male	Male_Chrom3_Interval1
Male.2088	ENSMUST00000127477.7	chr3	+	32736989	32751566	ENSMUST00000127477.7	NM_025316	Ndufb5	NM_025316	Chrom3_Interval1	Male	Male_Chrom3_Interval1
Male.2089	ENSMUST00000121778.7	chr3	+	32737070	32748900	ENSMUST00000121778.7	BC025155	Ndufb5		Chrom3_Interval1	Male	Male_Chrom3_Interval1
Male.2090	ENSMUST00000195565.1	chr3	+	32737075	32740202	ENSMUST00000195565.1	AK165361	Ndufb5		Chrom3_Interval1	Male	Male_Chrom3_Interval1
Male.2091	ENSMUST00000029217.11	chr3	+	32737105	32751246	ENSMUST00000029217.11	AK004372	Ndufb5		Chrom3_Interval1	Male	Male_Chrom3_Interval1
Male.2092	ENSMUST00000156174.1	chr3	+	32737106	32748471	ENSMUST00000156174.1	BC025155	Ndufb5		Chrom3_Interval1	Male	Male_Chrom3_Interval1
Male.2093	ENSMUST00000154257.7	chr3	+	32737126	32749073	ENSMUST00000154257.7	BC025155	Ndufb5		Chrom3_Interval1	Male	Male_Chrom3_Interval1
Male.2094	ENSMUST00000139593.7	chr3	+	32741594	32751102	ENSMUST00000139593.7	BC025155	Ndufb5		Chrom3_Interval1	Male	Male_Chrom3_Interval1
Male.2095	ENSMUST00000122290.1	chr3	+	32744755	32751230	ENSMUST00000122290.1	BC025155	Ndufb5		Chrom3_Interval1	Male	Male_Chrom3_Interval1
Male.2128	ENSMUST00000099153.9	chr3	+	33799831	33814860	ENSMUST00000099153.9	NM_025978	Ttc14	NM_025978	Chrom3_Interval1	Male	Male_Chrom3_Interval1
Male.2129	ENSMUST00000199523.1	chr3	+	33800174	33800870	ENSMUST00000199523.1	AK087051	Ttc14		Chrom3_Interval1	Male	Male_Chrom3_Interval1
Male.2130	ENSMUST00000200559.1	chr3	+	33800182	33801491	ENSMUST00000200559.1	AK163444	Ttc14		Chrom3_Interval1	Male	Male_Chrom3_Interval1
Male.2131	ENSMUST00000196139.4	chr3	+	33800190	33802934	ENSMUST00000196139.4	AK031605	Ttc14		Chrom3_Interval1	Male	Male_Chrom3_Interval1
Male.2132	ENSMUST00000200271.4	chr3	+	33800190	33808044	ENSMUST00000200271.4	NM_001290502	Ttc14	NM_001290502	Chrom3_Interval1	Male	Male_Chrom3_Interval1
Male.2133	ENSMUST00000198529.4	chr3	+	33800209	33807899	ENSMUST00000198529.4	AK134539	Ttc14		Chrom3_Interval1	Male	Male_Chrom3_Interval1
Male.2134	ENSMUST00000199222.4	chr3	+	33800212	33809677	ENSMUST00000199222.4	AK030130	Ttc14		Chrom3_Interval1	Male	Male_Chrom3_Interval1
Male.2135	ENSMUST00000117915.7	chr3	+	33800212	33812291	ENSMUST00000117915.7	NM_001290500	Ttc14	NM_001290500	Chrom3_Interval1	Male	Male_Chrom3_Interval1
Male.2136	ENSMUST00000108210.8	chr3	+	33800250	33809944	ENSMUST00000108210.8	NM_027619	Ttc14	NM_027619	Chrom3_Interval1	Male	Male_Chrom3_Interval1
Male.2137	ENSMUST00000196975.4	chr3	+	33800262	33807497	ENSMUST00000196975.4	AK044266	Ttc14		Chrom3_Interval1	Male	Male_Chrom3_Interval1
Male.2138	ENSMUST00000196369.1	chr3	+	33801213	33808031	ENSMUST00000196369.1	AK017763	Ttc14		Chrom3_Interval1	Male	Male_Chrom3_Interval1
Male.2139	ENSMUST00000197592.1	chr3	+	33802539	33803115	ENSMUST00000197592.1	BC021448	Ttc14		Chrom3_Interval1	Male	Male_Chrom3_Interval1
Male.2153	ENSMUST00000001620.12	chr3	+	34019942	34069342	ENSMUST00000001620.12	NM_001113188	Fxr1	NM_001113188	Chrom3_Interval1	Male	Male_Chrom3_Interval1
Male.2154	ENSMUST00000167354.7	chr3	+	34020097	34069337	ENSMUST00000167354.7	X90875	Fxr1		Chrom3_Interval1	Male	Male_Chrom3_Interval1
Male.2155	ENSMUST00000200086.4	chr3	+	34020097	34069371	ENSMUST00000200086.4	BC019139	Fxr1		Chrom3_Interval1	Male	Male_Chrom3_Interval1
Male.2156	ENSMUST00000198051.4	chr3	+	34020104	34069345	ENSMUST00000198051.4	BC019139	Fxr1		Chrom3_Interval1	Male	Male_Chrom3_Interval1
Male.2157	ENSMUST00000197694.4	chr3	+	34020107	34069345	ENSMUST00000197694.4	NM_001113189	Fxr1	NM_001113189	Chrom3_Interval1	Male	Male_Chrom3_Interval1
Male.2158	ENSMUST00000200392.4	chr3	+	34020107	34070322	ENSMUST00000200392.4	NM_008053	Fxr1	NM_008053	Chrom3_Interval1	Male	Male_Chrom3_Interval1
Male.2159	ENSMUST00000196519.1	chr3	+	34039530	34041664	ENSMUST00000196519.1	X90875	Fxr1		Chrom3_Interval1	Male	Male_Chrom3_Interval1
Male.2160	ENSMUST00000197853.1	chr3	+	34039533	34046537	ENSMUST00000197853.1	X90875	Fxr1		Chrom3_Interval1	Male	Male_Chrom3_Interval1
Male.2161	ENSMUST00000200425.1	chr3	+	34046631	34049115	ENSMUST00000200425.1	AK037649	Fxr1		Chrom3_Interval1	Male	Male_Chrom3_Interval1
Male.2163	ENSMUST00000011029.11	chr3	-	34056019	34081312	ENSMUST00000011029.11	NM_001026211	Dnajc19	NM_001026211	Chrom3_Interval1	Male	Male_Chrom3_Interval1
Male.2165	ENSMUST00000108195.9	chr3	-	34077278	34081321	ENSMUST00000108195.9	NM_026332	Dnajc19	NM_026332	Chrom3_Interval1	Male	Male_Chrom3_Interval1
Male.2166	ENSMUST00000120805.7	chr3	-	34077323	34081310	ENSMUST00000120805.7	NM_001286973	Dnajc19	NM_001286973	Chrom3_Interval1	Male	Male_Chrom3_Interval1
Male.2167	ENSMUST00000197111.1	chr3	-	34077353	34080180	ENSMUST00000197111.1	BC020327	Dnajc19		Chrom3_Interval1	Male	Male_Chrom3_Interval1
Male.2168	ENSMUST00000117223.3	chr3	-	34077433	34081262	ENSMUST00000117223.3	NM_001286972	Dnajc19	NM_001286972	Chrom3_Interval1	Male	Male_Chrom3_Interval1
Male.2196	ENSMUST00000099151.5	chr3	+	34650404	34652461	ENSMUST00000099151.5	NM_011443	Sox2	NM_011443	Chrom3_Interval1	Male	Male_Chrom3_Interval1
Male.2221	ENSMUST00000200351.1	chr3	+	35754105	35756011	ENSMUST00000200351.1	AK041684	Atp11b		Chrom3_Interval1	Male	Male_Chrom3_Interval1
Male.2222	ENSMUST00000200445.4	chr3	+	35754133	35829688	ENSMUST00000200445.4	AK154156	Atp11b		Chrom3_Interval1	Male	Male_Chrom3_Interval1
Male.2223	ENSMUST00000196700.4	chr3	+	35754133	35856271	ENSMUST00000196700.4	AK129248	Atp11b		Chrom3_Interval1	Male	Male_Chrom3_Interval1
Male.2224	ENSMUST00000029257.14	chr3	+	35754133	35856276	ENSMUST00000029257.14	NM_029570	Atp11b	NM_029570	Chrom3_Interval1	Male	Male_Chrom3_Interval1
Male.2225	ENSMUST00000199892.4	chr3	+	35788114	35806968	ENSMUST00000199892.4	AK154156	Atp11b		Chrom3_Interval1	Male	Male_Chrom3_Interval1
Male.2226	ENSMUST00000198599.1	chr3	+	35789605	35856274	ENSMUST00000198599.1	BC076603	Atp11b		Chrom3_Interval1	Male	Male_Chrom3_Interval1
Male.2227	ENSMUST00000196965.1	chr3	+	35807841	35810281	ENSMUST00000196965.1	AK043943	Atp11b		Chrom3_Interval1	Male	Male_Chrom3_Interval1
Male.2228	ENSMUST00000197003.1	chr3	+	35827049	35829189	ENSMUST00000197003.1	AK043943	Atp11b		Chrom3_Interval1	Male	Male_Chrom3_Interval1
Male.2229	ENSMUST00000196409.1	chr3	+	35838720	35856271	ENSMUST00000196409.1	AK003820	Atp11b		Chrom3_Interval1	Male	Male_Chrom3_Interval1
Male.2230	ENSMUST00000211902.1	chr3	+	35839048	35849564	ENSMUST00000211902.1	BC026741	Atp11b		Chrom3_Interval1	Male	Male_Chrom3_Interval1
Male.2231	ENSMUST00000197764.1	chr3	+	35839053	35856276	ENSMUST00000197764.1	BC026986	Atp11b		Chrom3_Interval1	Male	Male_Chrom3_Interval1
Male.2291	ENSMUST00000029266.13	chr3	-	36448922	36475894	ENSMUST00000029266.13	NM_009673	Anxa5	NM_009673	Chrom3_Interval1	Male	Male_Chrom3_Interval1
Male.2292	ENSMUST00000196097.1	chr3	-	36449163	36452328	ENSMUST00000196097.1	AK147740	Anxa5		Chrom3_Interval1	Male	Male_Chrom3_Interval1
Male.2293	ENSMUST00000199478.1	chr3	-	36452204	36475659	ENSMUST00000199478.1	AK147740	Anxa5		Chrom3_Interval1	Male	Male_Chrom3_Interval1
Male.2309	ENSMUST00000029270.9	chr3	-	36564864	36572150	ENSMUST00000029270.9	NM_009828	Ccna2	NM_009828	Chrom3_Interval1	Male	Male_Chrom3_Interval1
Male.2310	ENSMUST00000156575.1	chr3	-	36565634	36566845	ENSMUST00000156575.1	BC052730	Ccna2		Chrom3_Interval1	Male	Male_Chrom3_Interval1
Male.2311	ENSMUST00000196316.1	chr3	-	36565977	36571551	ENSMUST00000196316.1	X75483	Ccna2		Chrom3_Interval1	Male	Male_Chrom3_Interval1
Male.2312	ENSMUST00000147380.1	chr3	-	36565977	36571927	ENSMUST00000147380.1	X75483	Ccna2		Chrom3_Interval1	Male	Male_Chrom3_Interval1
Male.2313	ENSMUST00000145309.1	chr3	-	36570450	36571964	ENSMUST00000145309.1	AK135861	Ccna2		Chrom3_Interval1	Male	Male_Chrom3_Interval1
Male.2388	ENSMUST00000108117.2	chr3	-	37404909	37419580	ENSMUST00000108117.2	BC027267	Nudt6		Chrom3_Interval1	Male	Male_Chrom3_Interval1
Male.2389	ENSMUST00000108118.8	chr3	-	37404909	37419580	ENSMUST00000108118.8	BC027267	Nudt6		Chrom3_Interval1	Male	Male_Chrom3_Interval1
Male.2390	ENSMUST00000052645.12	chr3	-	37404909	37419596	ENSMUST00000052645.12	NM_001291044	Nudt6	NM_001291044	Chrom3_Interval1	Male	Male_Chrom3_Interval1
Male.2391	ENSMUST00000146324.7	chr3	-	37404909	37420186	ENSMUST00000146324.7	AF453427	Nudt6		Chrom3_Interval1	Male	Male_Chrom3_Interval1
Male.2392	ENSMUST00000141438.1	chr3	-	37404981	37420211	ENSMUST00000141438.1	AF453427	Nudt6		Chrom3_Interval1	Male	Male_Chrom3_Interval1
Male.2393	ENSMUST00000099130.8	chr3	-	37404985	37419590	ENSMUST00000099130.8	NM_153561	Nudt6	NM_153561	Chrom3_Interval1	Male	Male_Chrom3_Interval1
Male.2394	ENSMUST00000133894.5	chr3	-	37405078	37410675	ENSMUST00000133894.5	AF453428	Nudt6		Chrom3_Interval1	Male	Male_Chrom3_Interval1
Male.2395	ENSMUST00000149449.7	chr3	-	37405355	37419573	ENSMUST00000149449.7	AF453428	Nudt6		Chrom3_Interval1	Male	Male_Chrom3_Interval1
Male.2396	ENSMUST00000198158.4	chr3	-	37409507	37419557	ENSMUST00000198158.4	AF453428	Nudt6		Chrom3_Interval1	Male	Male_Chrom3_Interval1
Male.2397	ENSMUST00000138949.1	chr3	-	37412370	37419566	ENSMUST00000138949.1	AK086019	Nudt6		Chrom3_Interval1	Male	Male_Chrom3_Interval1
Male.2414	ENSMUST00000108109.7	chr3	+	37639946	37644598	ENSMUST00000108109.7	NM_001305442	Spry1	NM_001305442	Chrom3_Interval1	Male	Male_Chrom3_Interval1
Male.2415	ENSMUST00000038569.7	chr3	+	37639957	37644598	ENSMUST00000038569.7	NM_011896	Spry1	NM_011896	Chrom3_Interval1	Male	Male_Chrom3_Interval1
Male.2416	ENSMUST00000108107.1	chr3	+	37640079	37644598	ENSMUST00000108107.1	BC051977	Spry1		Chrom3_Interval1	Male	Male_Chrom3_Interval1
Male.2452	ENSMUST00000061260.7	chr3	+	38886939	39011985	ENSMUST00000061260.7	NM_183221	Fat4	NM_183221	Chrom3_Interval1	Male	Male_Chrom3_Interval1
Male.2453	ENSMUST00000129182.1	chr3	+	38890941	38952429	ENSMUST00000129182.1	AK034552	Fat4		Chrom3_Interval1	Male	Male_Chrom3_Interval1
Male.2518	ENSMUST00000048490.12	chr3	+	40949827	40977782	ENSMUST00000048490.12	AK160155	Larp1b		Chrom3_Interval1	Male	Male_Chrom3_Interval1
Male.2519	ENSMUST00000191805.6	chr3	+	40950630	40977793	ENSMUST00000191805.6	NM_001040399	Larp1b	NM_001040399	Chrom3_Interval1	Male	Male_Chrom3_Interval1
Male.2520	ENSMUST00000191872.5	chr3	+	40950791	40977629	ENSMUST00000191872.5	AK163348	Larp1b		Chrom3_Interval1	Male	Male_Chrom3_Interval1
Male.2521	ENSMUST00000200432.1	chr3	+	40950817	40962228	ENSMUST00000200432.1	AK163348	Larp1b		Chrom3_Interval1	Male	Male_Chrom3_Interval1
Male.2522	ENSMUST00000197092.1	chr3	+	40961631	40964035	ENSMUST00000197092.1	AK163348	Larp1b		Chrom3_Interval1	Male	Male_Chrom3_Interval1
Male.2523	ENSMUST00000193795.1	chr3	+	40963980	41012377	ENSMUST00000193795.1	AK076732	Larp1b		Chrom3_Interval1	Male	Male_Chrom3_Interval1
Male.2524	ENSMUST00000191998.1	chr3	+	40971636	40977376	ENSMUST00000191998.1	AK163348	Larp1b		Chrom3_Interval1	Male	Male_Chrom3_Interval1
Male.2528	ENSMUST00000191882.5	chr3	+	41011087	41040178	ENSMUST00000191882.5	AK136175	Larp1b		Chrom3_Interval1	Male	Male_Chrom3_Interval1
Male.2529	ENSMUST00000065411.12	chr3	+	41021938	41040234	ENSMUST00000065411.12	AK082627	Larp1b		Chrom3_Interval1	Male	Male_Chrom3_Interval1
Male.2530	ENSMUST00000192456.5	chr3	+	41023832	41039655	ENSMUST00000192456.5	AK136175	Larp1b		Chrom3_Interval1	Male	Male_Chrom3_Interval1
Male.2531	ENSMUST00000099121.9	chr3	+	41024372	41039236	ENSMUST00000099121.9	AK016857	Larp1b		Chrom3_Interval1	Male	Male_Chrom3_Interval1
Male.2532	ENSMUST00000197214.1	chr3	+	41033514	41034240	ENSMUST00000197214.1	AK016857	Larp1b		Chrom3_Interval1	Male	Male_Chrom3_Interval1
Male.2533	ENSMUST00000194006.1	chr3	+	41033533	41040198	ENSMUST00000194006.1	BC100361	Larp1b		Chrom3_Interval1	Male	Male_Chrom3_Interval1
Male.2534	ENSMUST00000026862.8	chr3	+	41033943	41040196	ENSMUST00000026862.8	BC100361	Larp1b		Chrom3_Interval1	Male	Male_Chrom3_Interval1
Male.2535	ENSMUST00000199797.1	chr3	+	41036732	41038613	ENSMUST00000199797.1	AK016857	Larp1b		Chrom3_Interval1	Male	Male_Chrom3_Interval1
Male.2536	ENSMUST00000058578.7	chr3	-	41066325	41083046	ENSMUST00000058578.7	NM_027558	Pgrmc2	NM_027558	Chrom3_Interval1	Male	Male_Chrom3_Interval1
Male.2537	ENSMUST00000124636.1	chr3	-	41068519	41070670	ENSMUST00000124636.1	AK184727	Pgrmc2		Chrom3_Interval1	Male	Male_Chrom3_Interval1
Male.7512	ENSMUST00000172694.7	chr3	-	29951295	30013156	ENSMUST00000172694.7	NM_007963	Mecom	NM_007963	Chrom3_Interval1	Male	Male_Chrom3_Interval1
Male.7513	ENSMUST00000173495.7	chr3	-	29951298	30509733	ENSMUST00000173495.7	BC076620	Mecom		Chrom3_Interval1	Male	Male_Chrom3_Interval1
Male.7514	ENSMUST00000108270.9	chr3	-	29951305	30013505	ENSMUST00000108270.9	BC076620	Mecom		Chrom3_Interval1	Male	Male_Chrom3_Interval1
Male.7515	ENSMUST00000108271.9	chr3	-	29951306	30140423	ENSMUST00000108271.9	AK033517	Mecom		Chrom3_Interval1	Male	Male_Chrom3_Interval1
Male.7516	ENSMUST00000173059.7	chr3	-	29952566	30238162	ENSMUST00000173059.7	AK033517	Mecom		Chrom3_Interval1	Male	Male_Chrom3_Interval1
Male.7517	ENSMUST00000174413.7	chr3	-	29952715	29997663	ENSMUST00000174413.7	BC139762	Mecom		Chrom3_Interval1	Male	Male_Chrom3_Interval1
Male.7518	ENSMUST00000166001.7	chr3	-	29952781	29997702	ENSMUST00000166001.7	AJ001482	Mecom		Chrom3_Interval1	Male	Male_Chrom3_Interval1
Male.7519	ENSMUST00000173899.7	chr3	-	29963073	30509514	ENSMUST00000173899.7	AJ001482	Mecom		Chrom3_Interval1	Male	Male_Chrom3_Interval1
Male.7520	ENSMUST00000172697.7	chr3	-	29965455	30509822	ENSMUST00000172697.7	AJ001482	Mecom		Chrom3_Interval1	Male	Male_Chrom3_Interval1
Male.7521	ENSMUST00000172754.7	chr3	-	29977343	30548008	ENSMUST00000172754.7	AK052472	Mecom		Chrom3_Interval1	Male	Male_Chrom3_Interval1
Male.7522	ENSMUST00000170212.7	chr3	-	29983960	30013061	ENSMUST00000170212.7	AK051098	Mecom		Chrom3_Interval1	Male	Male_Chrom3_Interval1
Male.7523	ENSMUST00000174428.1	chr3	-	29983960	30013204	ENSMUST00000174428.1	AK085548	Mecom		Chrom3_Interval1	Male	Male_Chrom3_Interval1
Male.7524	ENSMUST00000174406.1	chr3	-	29997728	30011439	ENSMUST00000174406.1	AK051098	Mecom		Chrom3_Interval1	Male	Male_Chrom3_Interval1
Male.7526	ENSMUST00000173411.7	chr3	-	30014973	30509733	ENSMUST00000173411.7	AJ010015	Mecom		Chrom3_Interval1	Male	Male_Chrom3_Interval1
Male.7530	ENSMUST00000195690.1	chr3	-	30235442	30237960	ENSMUST00000195690.1	AK036948	Mecom		Chrom3_Interval1	Male	Male_Chrom3_Interval1
Male.7531	ENSMUST00000173022.1	chr3	-	30236568	30509487	ENSMUST00000173022.1	AJ010015	Mecom		Chrom3_Interval1	Male	Male_Chrom3_Interval1
Male.7532	ENSMUST00000061088.6	chr3	-	30237971	30238319	ENSMUST00000061088.6		Mecom		Chrom3_Interval1	Male	Male_Chrom3_Interval1
Male.7562	ENSMUST00000029256.8	chr3	+	30792874	30821263	ENSMUST00000029256.8	NM_027016	Sec62	NM_027016	Chrom3_Interval1	Male	Male_Chrom3_Interval1
Male.7564	ENSMUST00000191730.1	chr3	+	30793335	30801541	ENSMUST00000191730.1	BC048532	Sec62		Chrom3_Interval1	Male	Male_Chrom3_Interval1
Male.7565	ENSMUST00000195072.1	chr3	+	30818850	30820032	ENSMUST00000195072.1		Sec62		Chrom3_Interval1	Male	Male_Chrom3_Interval1
Male.7593	ENSMUST00000118470.7	chr3	+	31095057	31122573	ENSMUST00000118470.7	NM_001039090	Skil	NM_001039090	Chrom3_Interval1	Male	Male_Chrom3_Interval1
Male.7594	ENSMUST00000144756.7	chr3	+	31095060	31101393	ENSMUST00000144756.7	AK162952	Skil		Chrom3_Interval1	Male	Male_Chrom3_Interval1
Male.7595	ENSMUST00000029194.11	chr3	+	31095060	31122577	ENSMUST00000029194.11	NM_011386	Skil	NM_011386	Chrom3_Interval1	Male	Male_Chrom3_Interval1
Male.7596	ENSMUST00000123532.1	chr3	+	31095064	31097892	ENSMUST00000123532.1	AK162952	Skil		Chrom3_Interval1	Male	Male_Chrom3_Interval1
Male.7597	ENSMUST00000117728.7	chr3	+	31095124	31119280	ENSMUST00000117728.7	NM_001271772	Skil	NM_001271772	Chrom3_Interval1	Male	Male_Chrom3_Interval1
Male.7598	ENSMUST00000118204.1	chr3	+	31096832	31118991	ENSMUST00000118204.1	U10532	Skil		Chrom3_Interval1	Male	Male_Chrom3_Interval1
Male.7621	ENSMUST00000108243.7	chr3	+	32397670	32466107	ENSMUST00000108243.7	BC089038	Pik3ca		Chrom3_Interval1	Male	Male_Chrom3_Interval1
Male.7622	ENSMUST00000029201.13	chr3	+	32436150	32468486	ENSMUST00000029201.13	NM_008839	Pik3ca	NM_008839	Chrom3_Interval1	Male	Male_Chrom3_Interval1
Male.7623	ENSMUST00000108242.1	chr3	+	32436375	32466107	ENSMUST00000108242.1	AK051885	Pik3ca		Chrom3_Interval1	Male	Male_Chrom3_Interval1
Male.7625	ENSMUST00000195230.1	chr3	+	32461676	32462828	ENSMUST00000195230.1	U03279	Pik3ca		Chrom3_Interval1	Male	Male_Chrom3_Interval1
Male.7647	ENSMUST00000155737.7	chr3	-	32580331	32616585	ENSMUST00000155737.7	NM_013531	Gnb4	NM_013531	Chrom3_Interval1	Male	Male_Chrom3_Interval1
Male.7648	ENSMUST00000108234.7	chr3	-	32583997	32616517	ENSMUST00000108234.7	AK158965	Gnb4		Chrom3_Interval1	Male	Male_Chrom3_Interval1
Male.7649	ENSMUST00000152901.7	chr3	-	32583997	32616525	ENSMUST00000152901.7	AK169752	Gnb4		Chrom3_Interval1	Male	Male_Chrom3_Interval1
Male.7650	ENSMUST00000184130.6	chr3	-	32585054	32616522	ENSMUST00000184130.6	AK172147	Gnb4		Chrom3_Interval1	Male	Male_Chrom3_Interval1
Male.7651	ENSMUST00000192116.1	chr3	-	32587705	32598178	ENSMUST00000192116.1	AF501886	Gnb4		Chrom3_Interval1	Male	Male_Chrom3_Interval1
Male.7652	ENSMUST00000193050.1	chr3	-	32591133	32616479	ENSMUST00000193050.1	BC028753	Gnb4		Chrom3_Interval1	Male	Male_Chrom3_Interval1
Male.7653	ENSMUST00000144292.1	chr3	-	32592210	32616525	ENSMUST00000144292.1	AK165084	Gnb4		Chrom3_Interval1	Male	Male_Chrom3_Interval1
Male.7654	ENSMUST00000143588.1	chr3	-	32599843	32616529	ENSMUST00000143588.1	AK044119	Gnb4		Chrom3_Interval1	Male	Male_Chrom3_Interval1
Male.7656	ENSMUST00000194781.5	chr3	+	32706297	32718613	ENSMUST00000194781.5	AK002724	Actl6a		Chrom3_Interval1	Male	Male_Chrom3_Interval1
Male.7657	ENSMUST00000029214.13	chr3	+	32708506	32726973	ENSMUST00000029214.13	NM_019673	Actl6a	NM_019673	Chrom3_Interval1	Male	Male_Chrom3_Interval1
Male.7658	ENSMUST00000194226.1	chr3	+	32708549	32710006	ENSMUST00000194226.1		Actl6a		Chrom3_Interval1	Male	Male_Chrom3_Interval1
Male.7659	ENSMUST00000193615.1	chr3	+	32708764	32718607	ENSMUST00000193615.1	AK002724	Actl6a		Chrom3_Interval1	Male	Male_Chrom3_Interval1
Male.7660	ENSMUST00000126144.2	chr3	+	32709163	32718656	ENSMUST00000126144.2	AK002724	Actl6a		Chrom3_Interval1	Male	Male_Chrom3_Interval1
Male.7661	ENSMUST00000135400.1	chr3	+	32711382	32712170	ENSMUST00000135400.1	AK182047	Actl6a		Chrom3_Interval1	Male	Male_Chrom3_Interval1
Male.7662	ENSMUST00000193231.5	chr3	+	32712171	32726773	ENSMUST00000193231.5	AK002724	Actl6a		Chrom3_Interval1	Male	Male_Chrom3_Interval1
Male.7663	ENSMUST00000153779.1	chr3	+	32718566	32726968	ENSMUST00000153779.1	AK090154	Actl6a		Chrom3_Interval1	Male	Male_Chrom3_Interval1
Male.7668	ENSMUST00000127477.7	chr3	+	32736989	32751566	ENSMUST00000127477.7	NM_025316	Ndufb5	NM_025316	Chrom3_Interval1	Male	Male_Chrom3_Interval1
Male.7669	ENSMUST00000121778.7	chr3	+	32737070	32748900	ENSMUST00000121778.7	BC025155	Ndufb5		Chrom3_Interval1	Male	Male_Chrom3_Interval1
Male.7670	ENSMUST00000195565.1	chr3	+	32737075	32740202	ENSMUST00000195565.1	AK165361	Ndufb5		Chrom3_Interval1	Male	Male_Chrom3_Interval1
Male.7671	ENSMUST00000029217.11	chr3	+	32737105	32751246	ENSMUST00000029217.11	AK004372	Ndufb5		Chrom3_Interval1	Male	Male_Chrom3_Interval1
Male.7672	ENSMUST00000156174.1	chr3	+	32737106	32748471	ENSMUST00000156174.1	BC025155	Ndufb5		Chrom3_Interval1	Male	Male_Chrom3_Interval1
Male.7673	ENSMUST00000154257.7	chr3	+	32737126	32749073	ENSMUST00000154257.7	BC025155	Ndufb5		Chrom3_Interval1	Male	Male_Chrom3_Interval1
Male.7674	ENSMUST00000139593.7	chr3	+	32741594	32751102	ENSMUST00000139593.7	BC025155	Ndufb5		Chrom3_Interval1	Male	Male_Chrom3_Interval1
Male.7675	ENSMUST00000122290.1	chr3	+	32744755	32751230	ENSMUST00000122290.1	BC025155	Ndufb5		Chrom3_Interval1	Male	Male_Chrom3_Interval1
Male.7708	ENSMUST00000099153.9	chr3	+	33799831	33814860	ENSMUST00000099153.9	NM_025978	Ttc14	NM_025978	Chrom3_Interval1	Male	Male_Chrom3_Interval1
Male.7709	ENSMUST00000199523.1	chr3	+	33800174	33800870	ENSMUST00000199523.1	AK087051	Ttc14		Chrom3_Interval1	Male	Male_Chrom3_Interval1
Male.7710	ENSMUST00000200559.1	chr3	+	33800182	33801491	ENSMUST00000200559.1	AK163444	Ttc14		Chrom3_Interval1	Male	Male_Chrom3_Interval1
Male.7711	ENSMUST00000196139.4	chr3	+	33800190	33802934	ENSMUST00000196139.4	AK031605	Ttc14		Chrom3_Interval1	Male	Male_Chrom3_Interval1
Male.7712	ENSMUST00000200271.4	chr3	+	33800190	33808044	ENSMUST00000200271.4	NM_001290502	Ttc14	NM_001290502	Chrom3_Interval1	Male	Male_Chrom3_Interval1
Male.7713	ENSMUST00000198529.4	chr3	+	33800209	33807899	ENSMUST00000198529.4	AK134539	Ttc14		Chrom3_Interval1	Male	Male_Chrom3_Interval1
Male.7714	ENSMUST00000199222.4	chr3	+	33800212	33809677	ENSMUST00000199222.4	AK030130	Ttc14		Chrom3_Interval1	Male	Male_Chrom3_Interval1
Male.7715	ENSMUST00000117915.7	chr3	+	33800212	33812291	ENSMUST00000117915.7	NM_001290500	Ttc14	NM_001290500	Chrom3_Interval1	Male	Male_Chrom3_Interval1
Male.7716	ENSMUST00000108210.8	chr3	+	33800250	33809944	ENSMUST00000108210.8	NM_027619	Ttc14	NM_027619	Chrom3_Interval1	Male	Male_Chrom3_Interval1
Male.7717	ENSMUST00000196975.4	chr3	+	33800262	33807497	ENSMUST00000196975.4	AK044266	Ttc14		Chrom3_Interval1	Male	Male_Chrom3_Interval1
Male.7718	ENSMUST00000196369.1	chr3	+	33801213	33808031	ENSMUST00000196369.1	AK017763	Ttc14		Chrom3_Interval1	Male	Male_Chrom3_Interval1
Male.7719	ENSMUST00000197592.1	chr3	+	33802539	33803115	ENSMUST00000197592.1	BC021448	Ttc14		Chrom3_Interval1	Male	Male_Chrom3_Interval1
Male.9642	ENSMUST00000108300.7	chr3	-	27097221	27153861	ENSMUST00000108300.7	NM_007900	Ect2	NM_007900	Chrom3_Interval1	Male	Male_Chrom3_Interval1
Male.9643	ENSMUST00000108298.8	chr3	-	27097221	27153878	ENSMUST00000108298.8	NM_001177626	Ect2	NM_001177626	Chrom3_Interval1	Male	Male_Chrom3_Interval1
Male.9644	ENSMUST00000176242.8	chr3	-	27097222	27153854	ENSMUST00000176242.8	NM_001177625	Ect2	NM_001177625	Chrom3_Interval1	Male	Male_Chrom3_Interval1
Male.9645	ENSMUST00000184113.7	chr3	-	27097225	27153850	ENSMUST00000184113.7	L11316	Ect2		Chrom3_Interval1	Male	Male_Chrom3_Interval1
Male.9646	ENSMUST00000150061.1	chr3	-	27098305	27117807	ENSMUST00000150061.1	L11316	Ect2		Chrom3_Interval1	Male	Male_Chrom3_Interval1
Male.9648	ENSMUST00000176908.1	chr3	-	27117851	27122692	ENSMUST00000176908.1	L11316	Ect2		Chrom3_Interval1	Male	Male_Chrom3_Interval1
Male.9649	ENSMUST00000108296.5	chr3	-	27121877	27153812	ENSMUST00000108296.5	AK040174	Ect2		Chrom3_Interval1	Male	Male_Chrom3_Interval1
Male.9650	ENSMUST00000124727.1	chr3	-	27131462	27137136	ENSMUST00000124727.1	AK040174	Ect2		Chrom3_Interval1	Male	Male_Chrom3_Interval1
Male.9651	ENSMUST00000196926.1	chr3	-	27144949	27147201	ENSMUST00000196926.1	AK040174	Ect2		Chrom3_Interval1	Male	Male_Chrom3_Interval1
Male.9652	ENSMUST00000176780.7	chr3	-	27145019	27153854	ENSMUST00000176780.7	AK220452	Ect2		Chrom3_Interval1	Male	Male_Chrom3_Interval1
Male.9653	ENSMUST00000176535.7	chr3	-	27145967	27153828	ENSMUST00000176535.7	BC025565	Ect2		Chrom3_Interval1	Male	Male_Chrom3_Interval1
Male.9654	ENSMUST00000177055.7	chr3	-	27145983	27153810	ENSMUST00000177055.7	BC025565	Ect2		Chrom3_Interval1	Male	Male_Chrom3_Interval1
Male.9655	ENSMUST00000175857.1	chr3	-	27146027	27153782	ENSMUST00000175857.1	BC025565	Ect2		Chrom3_Interval1	Male	Male_Chrom3_Interval1
Male.9667	ENSMUST00000195008.5	chr3	-	27416161	27710398	ENSMUST00000195008.5	NM_001356953	Fndc3b	NM_001356953	Chrom3_Interval1	Male	Male_Chrom3_Interval1
Male.9668	ENSMUST00000046157.9	chr3	-	27416161	27710439	ENSMUST00000046157.9	NM_173182	Fndc3b	NM_173182	Chrom3_Interval1	Male	Male_Chrom3_Interval1
Male.9669	ENSMUST00000191684.1	chr3	-	27494431	27711307	ENSMUST00000191684.1	AK045099	Fndc3b		Chrom3_Interval1	Male	Male_Chrom3_Interval1
Male.9670	ENSMUST00000193779.1	chr3	-	27501434	27711239	ENSMUST00000193779.1	AK045099	Fndc3b		Chrom3_Interval1	Male	Male_Chrom3_Interval1
Male.9715	ENSMUST00000043867.10	chr3	+	28805435	28807415	ENSMUST00000043867.10	NM_026517	Rpl22l1	NM_026517	Chrom3_Interval1	Male	Male_Chrom3_Interval1
Male.9716	ENSMUST00000194649.1	chr3	+	28805468	28807424	ENSMUST00000194649.1	NM_001347226	Rpl22l1	NM_001347226	Chrom3_Interval1	Male	Male_Chrom3_Interval1
Male.9717	ENSMUST00000195728.1	chr3	+	28805507	28807415	ENSMUST00000195728.1	AK170359	Rpl22l1		Chrom3_Interval1	Male	Male_Chrom3_Interval1
Male.9718	ENSMUST00000193168.1	chr3	+	28805509	28807422	ENSMUST00000193168.1	AK008915	Rpl22l1		Chrom3_Interval1	Male	Male_Chrom3_Interval1
Male.9719	ENSMUST00000195519.5	chr3	+	28805564	28806700	ENSMUST00000195519.5	AK010265	Rpl22l1		Chrom3_Interval1	Male	Male_Chrom3_Interval1
Male.9720	ENSMUST00000191667.5	chr3	+	28805596	28807294	ENSMUST00000191667.5	BC026533	Rpl22l1		Chrom3_Interval1	Male	Male_Chrom3_Interval1
Male.9721	ENSMUST00000195827.5	chr3	+	28805662	28807415	ENSMUST00000195827.5	BC026533	Rpl22l1		Chrom3_Interval1	Male	Male_Chrom3_Interval1
Male.9722	ENSMUST00000194092.1	chr3	+	28806457	28807415	ENSMUST00000194092.1	NR_154889	Rpl22l1	NR_154889	Chrom3_Interval1	Male	Male_Chrom3_Interval1
Male.9723	ENSMUST00000191691.1	chr3	+	28806498	28807416	ENSMUST00000191691.1	AK008915	Rpl22l1		Chrom3_Interval1	Male	Male_Chrom3_Interval1
Male.9743	ENSMUST00000172694.7	chr3	-	29951295	30013156	ENSMUST00000172694.7	NM_007963	Mecom	NM_007963	Chrom3_Interval1	Male	Male_Chrom3_Interval1
Male.9744	ENSMUST00000173495.7	chr3	-	29951298	30509733	ENSMUST00000173495.7	BC076620	Mecom		Chrom3_Interval1	Male	Male_Chrom3_Interval1
Male.9745	ENSMUST00000108270.9	chr3	-	29951305	30013505	ENSMUST00000108270.9	BC076620	Mecom		Chrom3_Interval1	Male	Male_Chrom3_Interval1
Male.9746	ENSMUST00000108271.9	chr3	-	29951306	30140423	ENSMUST00000108271.9	AK033517	Mecom		Chrom3_Interval1	Male	Male_Chrom3_Interval1
Male.9747	ENSMUST00000173059.7	chr3	-	29952566	30238162	ENSMUST00000173059.7	AK033517	Mecom		Chrom3_Interval1	Male	Male_Chrom3_Interval1
Male.9748	ENSMUST00000174413.7	chr3	-	29952715	29997663	ENSMUST00000174413.7	BC139762	Mecom		Chrom3_Interval1	Male	Male_Chrom3_Interval1
Male.9749	ENSMUST00000166001.7	chr3	-	29952781	29997702	ENSMUST00000166001.7	AJ001482	Mecom		Chrom3_Interval1	Male	Male_Chrom3_Interval1
Male.9750	ENSMUST00000173899.7	chr3	-	29963073	30509514	ENSMUST00000173899.7	AJ001482	Mecom		Chrom3_Interval1	Male	Male_Chrom3_Interval1
Male.9751	ENSMUST00000172697.7	chr3	-	29965455	30509822	ENSMUST00000172697.7	AJ001482	Mecom		Chrom3_Interval1	Male	Male_Chrom3_Interval1
Male.9752	ENSMUST00000172754.7	chr3	-	29977343	30548008	ENSMUST00000172754.7	AK052472	Mecom		Chrom3_Interval1	Male	Male_Chrom3_Interval1
Male.9753	ENSMUST00000170212.7	chr3	-	29983960	30013061	ENSMUST00000170212.7	AK051098	Mecom		Chrom3_Interval1	Male	Male_Chrom3_Interval1
Male.9754	ENSMUST00000174428.1	chr3	-	29983960	30013204	ENSMUST00000174428.1	AK085548	Mecom		Chrom3_Interval1	Male	Male_Chrom3_Interval1
Male.9755	ENSMUST00000174406.1	chr3	-	29997728	30011439	ENSMUST00000174406.1	AK051098	Mecom		Chrom3_Interval1	Male	Male_Chrom3_Interval1
Male.9757	ENSMUST00000173411.7	chr3	-	30014973	30509733	ENSMUST00000173411.7	AJ010015	Mecom		Chrom3_Interval1	Male	Male_Chrom3_Interval1
Male.9761	ENSMUST00000195690.1	chr3	-	30235442	30237960	ENSMUST00000195690.1	AK036948	Mecom		Chrom3_Interval1	Male	Male_Chrom3_Interval1
Male.9762	ENSMUST00000173022.1	chr3	-	30236568	30509487	ENSMUST00000173022.1	AJ010015	Mecom		Chrom3_Interval1	Male	Male_Chrom3_Interval1
Male.9763	ENSMUST00000061088.6	chr3	-	30237971	30238319	ENSMUST00000061088.6		Mecom		Chrom3_Interval1	Male	Male_Chrom3_Interval1
Male.9793	ENSMUST00000029256.8	chr3	+	30792874	30821263	ENSMUST00000029256.8	NM_027016	Sec62	NM_027016	Chrom3_Interval1	Male	Male_Chrom3_Interval1
Male.9795	ENSMUST00000191730.1	chr3	+	30793335	30801541	ENSMUST00000191730.1	BC048532	Sec62		Chrom3_Interval1	Male	Male_Chrom3_Interval1
Male.9796	ENSMUST00000195072.1	chr3	+	30818850	30820032	ENSMUST00000195072.1		Sec62		Chrom3_Interval1	Male	Male_Chrom3_Interval1
Male.9824	ENSMUST00000118470.7	chr3	+	31095057	31122573	ENSMUST00000118470.7	NM_001039090	Skil	NM_001039090	Chrom3_Interval1	Male	Male_Chrom3_Interval1
Male.9825	ENSMUST00000144756.7	chr3	+	31095060	31101393	ENSMUST00000144756.7	AK162952	Skil		Chrom3_Interval1	Male	Male_Chrom3_Interval1
Male.9826	ENSMUST00000029194.11	chr3	+	31095060	31122577	ENSMUST00000029194.11	NM_011386	Skil	NM_011386	Chrom3_Interval1	Male	Male_Chrom3_Interval1
Male.9827	ENSMUST00000123532.1	chr3	+	31095064	31097892	ENSMUST00000123532.1	AK162952	Skil		Chrom3_Interval1	Male	Male_Chrom3_Interval1
Male.9828	ENSMUST00000117728.7	chr3	+	31095124	31119280	ENSMUST00000117728.7	NM_001271772	Skil	NM_001271772	Chrom3_Interval1	Male	Male_Chrom3_Interval1
Male.9829	ENSMUST00000118204.1	chr3	+	31096832	31118991	ENSMUST00000118204.1	U10532	Skil		Chrom3_Interval1	Male	Male_Chrom3_Interval1
Male.9852	ENSMUST00000108243.7	chr3	+	32397670	32466107	ENSMUST00000108243.7	BC089038	Pik3ca		Chrom3_Interval1	Male	Male_Chrom3_Interval1
Male.9853	ENSMUST00000029201.13	chr3	+	32436150	32468486	ENSMUST00000029201.13	NM_008839	Pik3ca	NM_008839	Chrom3_Interval1	Male	Male_Chrom3_Interval1
Male.9854	ENSMUST00000108242.1	chr3	+	32436375	32466107	ENSMUST00000108242.1	AK051885	Pik3ca		Chrom3_Interval1	Male	Male_Chrom3_Interval1
Male.9856	ENSMUST00000195230.1	chr3	+	32461676	32462828	ENSMUST00000195230.1	U03279	Pik3ca		Chrom3_Interval1	Male	Male_Chrom3_Interval1
Male.9878	ENSMUST00000155737.7	chr3	-	32580331	32616585	ENSMUST00000155737.7	NM_013531	Gnb4	NM_013531	Chrom3_Interval1	Male	Male_Chrom3_Interval1
Male.9879	ENSMUST00000108234.7	chr3	-	32583997	32616517	ENSMUST00000108234.7	AK158965	Gnb4		Chrom3_Interval1	Male	Male_Chrom3_Interval1
Male.9880	ENSMUST00000152901.7	chr3	-	32583997	32616525	ENSMUST00000152901.7	AK169752	Gnb4		Chrom3_Interval1	Male	Male_Chrom3_Interval1
Male.9881	ENSMUST00000184130.6	chr3	-	32585054	32616522	ENSMUST00000184130.6	AK172147	Gnb4		Chrom3_Interval1	Male	Male_Chrom3_Interval1
Male.9882	ENSMUST00000192116.1	chr3	-	32587705	32598178	ENSMUST00000192116.1	AF501886	Gnb4		Chrom3_Interval1	Male	Male_Chrom3_Interval1
Male.9883	ENSMUST00000193050.1	chr3	-	32591133	32616479	ENSMUST00000193050.1	BC028753	Gnb4		Chrom3_Interval1	Male	Male_Chrom3_Interval1
Male.9884	ENSMUST00000144292.1	chr3	-	32592210	32616525	ENSMUST00000144292.1	AK165084	Gnb4		Chrom3_Interval1	Male	Male_Chrom3_Interval1
Male.9885	ENSMUST00000143588.1	chr3	-	32599843	32616529	ENSMUST00000143588.1	AK044119	Gnb4		Chrom3_Interval1	Male	Male_Chrom3_Interval1
Male.9887	ENSMUST00000194781.5	chr3	+	32706297	32718613	ENSMUST00000194781.5	AK002724	Actl6a		Chrom3_Interval1	Male	Male_Chrom3_Interval1
Male.9888	ENSMUST00000029214.13	chr3	+	32708506	32726973	ENSMUST00000029214.13	NM_019673	Actl6a	NM_019673	Chrom3_Interval1	Male	Male_Chrom3_Interval1
Male.9889	ENSMUST00000194226.1	chr3	+	32708549	32710006	ENSMUST00000194226.1		Actl6a		Chrom3_Interval1	Male	Male_Chrom3_Interval1
Male.9890	ENSMUST00000193615.1	chr3	+	32708764	32718607	ENSMUST00000193615.1	AK002724	Actl6a		Chrom3_Interval1	Male	Male_Chrom3_Interval1
Male.9891	ENSMUST00000126144.2	chr3	+	32709163	32718656	ENSMUST00000126144.2	AK002724	Actl6a		Chrom3_Interval1	Male	Male_Chrom3_Interval1
Male.9892	ENSMUST00000135400.1	chr3	+	32711382	32712170	ENSMUST00000135400.1	AK182047	Actl6a		Chrom3_Interval1	Male	Male_Chrom3_Interval1
Male.9893	ENSMUST00000193231.5	chr3	+	32712171	32726773	ENSMUST00000193231.5	AK002724	Actl6a		Chrom3_Interval1	Male	Male_Chrom3_Interval1
Male.9894	ENSMUST00000153779.1	chr3	+	32718566	32726968	ENSMUST00000153779.1	AK090154	Actl6a		Chrom3_Interval1	Male	Male_Chrom3_Interval1
Male.9899	ENSMUST00000127477.7	chr3	+	32736989	32751566	ENSMUST00000127477.7	NM_025316	Ndufb5	NM_025316	Chrom3_Interval1	Male	Male_Chrom3_Interval1
Male.9900	ENSMUST00000121778.7	chr3	+	32737070	32748900	ENSMUST00000121778.7	BC025155	Ndufb5		Chrom3_Interval1	Male	Male_Chrom3_Interval1
Male.9901	ENSMUST00000195565.1	chr3	+	32737075	32740202	ENSMUST00000195565.1	AK165361	Ndufb5		Chrom3_Interval1	Male	Male_Chrom3_Interval1
Male.9902	ENSMUST00000029217.11	chr3	+	32737105	32751246	ENSMUST00000029217.11	AK004372	Ndufb5		Chrom3_Interval1	Male	Male_Chrom3_Interval1
Male.9903	ENSMUST00000156174.1	chr3	+	32737106	32748471	ENSMUST00000156174.1	BC025155	Ndufb5		Chrom3_Interval1	Male	Male_Chrom3_Interval1
Male.9904	ENSMUST00000154257.7	chr3	+	32737126	32749073	ENSMUST00000154257.7	BC025155	Ndufb5		Chrom3_Interval1	Male	Male_Chrom3_Interval1
Male.9905	ENSMUST00000139593.7	chr3	+	32741594	32751102	ENSMUST00000139593.7	BC025155	Ndufb5		Chrom3_Interval1	Male	Male_Chrom3_Interval1
Male.9906	ENSMUST00000122290.1	chr3	+	32744755	32751230	ENSMUST00000122290.1	BC025155	Ndufb5		Chrom3_Interval1	Male	Male_Chrom3_Interval1
Male.9939	ENSMUST00000099153.9	chr3	+	33799831	33814860	ENSMUST00000099153.9	NM_025978	Ttc14	NM_025978	Chrom3_Interval1	Male	Male_Chrom3_Interval1
Male.9940	ENSMUST00000199523.1	chr3	+	33800174	33800870	ENSMUST00000199523.1	AK087051	Ttc14		Chrom3_Interval1	Male	Male_Chrom3_Interval1
Male.9941	ENSMUST00000200559.1	chr3	+	33800182	33801491	ENSMUST00000200559.1	AK163444	Ttc14		Chrom3_Interval1	Male	Male_Chrom3_Interval1
Male.9942	ENSMUST00000196139.4	chr3	+	33800190	33802934	ENSMUST00000196139.4	AK031605	Ttc14		Chrom3_Interval1	Male	Male_Chrom3_Interval1
Male.9943	ENSMUST00000200271.4	chr3	+	33800190	33808044	ENSMUST00000200271.4	NM_001290502	Ttc14	NM_001290502	Chrom3_Interval1	Male	Male_Chrom3_Interval1
Male.9944	ENSMUST00000198529.4	chr3	+	33800209	33807899	ENSMUST00000198529.4	AK134539	Ttc14		Chrom3_Interval1	Male	Male_Chrom3_Interval1
Male.9945	ENSMUST00000199222.4	chr3	+	33800212	33809677	ENSMUST00000199222.4	AK030130	Ttc14		Chrom3_Interval1	Male	Male_Chrom3_Interval1
Male.9946	ENSMUST00000117915.7	chr3	+	33800212	33812291	ENSMUST00000117915.7	NM_001290500	Ttc14	NM_001290500	Chrom3_Interval1	Male	Male_Chrom3_Interval1
Male.9947	ENSMUST00000108210.8	chr3	+	33800250	33809944	ENSMUST00000108210.8	NM_027619	Ttc14	NM_027619	Chrom3_Interval1	Male	Male_Chrom3_Interval1
Male.9948	ENSMUST00000196975.4	chr3	+	33800262	33807497	ENSMUST00000196975.4	AK044266	Ttc14		Chrom3_Interval1	Male	Male_Chrom3_Interval1
Male.9949	ENSMUST00000196369.1	chr3	+	33801213	33808031	ENSMUST00000196369.1	AK017763	Ttc14		Chrom3_Interval1	Male	Male_Chrom3_Interval1
Male.9950	ENSMUST00000197592.1	chr3	+	33802539	33803115	ENSMUST00000197592.1	BC021448	Ttc14		Chrom3_Interval1	Male	Male_Chrom3_Interval1
Male.9966	ENSMUST00000061260.7	chr3	+	38886939	39011985	ENSMUST00000061260.7	NM_183221	Fat4	NM_183221	Chrom3_Interval1	Male	Male_Chrom3_Interval1
Male.9967	ENSMUST00000129182.1	chr3	+	38890941	38952429	ENSMUST00000129182.1	AK034552	Fat4		Chrom3_Interval1	Male	Male_Chrom3_Interval1
Male.15517	ENSMUST00000172694.7	chr3	-	29951295	30013156	ENSMUST00000172694.7	NM_007963	Mecom	NM_007963	Chrom3_Interval1	Male	Male_Chrom3_Interval1
Male.15518	ENSMUST00000173495.7	chr3	-	29951298	30509733	ENSMUST00000173495.7	BC076620	Mecom		Chrom3_Interval1	Male	Male_Chrom3_Interval1
Male.15519	ENSMUST00000108270.9	chr3	-	29951305	30013505	ENSMUST00000108270.9	BC076620	Mecom		Chrom3_Interval1	Male	Male_Chrom3_Interval1
Male.15520	ENSMUST00000108271.9	chr3	-	29951306	30140423	ENSMUST00000108271.9	AK033517	Mecom		Chrom3_Interval1	Male	Male_Chrom3_Interval1
Male.15521	ENSMUST00000173059.7	chr3	-	29952566	30238162	ENSMUST00000173059.7	AK033517	Mecom		Chrom3_Interval1	Male	Male_Chrom3_Interval1
Male.15522	ENSMUST00000174413.7	chr3	-	29952715	29997663	ENSMUST00000174413.7	BC139762	Mecom		Chrom3_Interval1	Male	Male_Chrom3_Interval1
Male.15523	ENSMUST00000166001.7	chr3	-	29952781	29997702	ENSMUST00000166001.7	AJ001482	Mecom		Chrom3_Interval1	Male	Male_Chrom3_Interval1
Male.15524	ENSMUST00000173899.7	chr3	-	29963073	30509514	ENSMUST00000173899.7	AJ001482	Mecom		Chrom3_Interval1	Male	Male_Chrom3_Interval1
Male.15525	ENSMUST00000172697.7	chr3	-	29965455	30509822	ENSMUST00000172697.7	AJ001482	Mecom		Chrom3_Interval1	Male	Male_Chrom3_Interval1
Male.15526	ENSMUST00000172754.7	chr3	-	29977343	30548008	ENSMUST00000172754.7	AK052472	Mecom		Chrom3_Interval1	Male	Male_Chrom3_Interval1
Male.15527	ENSMUST00000170212.7	chr3	-	29983960	30013061	ENSMUST00000170212.7	AK051098	Mecom		Chrom3_Interval1	Male	Male_Chrom3_Interval1
Male.15528	ENSMUST00000174428.1	chr3	-	29983960	30013204	ENSMUST00000174428.1	AK085548	Mecom		Chrom3_Interval1	Male	Male_Chrom3_Interval1
Male.15529	ENSMUST00000174406.1	chr3	-	29997728	30011439	ENSMUST00000174406.1	AK051098	Mecom		Chrom3_Interval1	Male	Male_Chrom3_Interval1
Male.15531	ENSMUST00000173411.7	chr3	-	30014973	30509733	ENSMUST00000173411.7	AJ010015	Mecom		Chrom3_Interval1	Male	Male_Chrom3_Interval1
Male.15535	ENSMUST00000195690.1	chr3	-	30235442	30237960	ENSMUST00000195690.1	AK036948	Mecom		Chrom3_Interval1	Male	Male_Chrom3_Interval1
Male.15536	ENSMUST00000173022.1	chr3	-	30236568	30509487	ENSMUST00000173022.1	AJ010015	Mecom		Chrom3_Interval1	Male	Male_Chrom3_Interval1
Male.15537	ENSMUST00000061088.6	chr3	-	30237971	30238319	ENSMUST00000061088.6		Mecom		Chrom3_Interval1	Male	Male_Chrom3_Interval1
Male.15567	ENSMUST00000029256.8	chr3	+	30792874	30821263	ENSMUST00000029256.8	NM_027016	Sec62	NM_027016	Chrom3_Interval1	Male	Male_Chrom3_Interval1
Male.15569	ENSMUST00000191730.1	chr3	+	30793335	30801541	ENSMUST00000191730.1	BC048532	Sec62		Chrom3_Interval1	Male	Male_Chrom3_Interval1
Male.15570	ENSMUST00000195072.1	chr3	+	30818850	30820032	ENSMUST00000195072.1		Sec62		Chrom3_Interval1	Male	Male_Chrom3_Interval1
Male.15598	ENSMUST00000118470.7	chr3	+	31095057	31122573	ENSMUST00000118470.7	NM_001039090	Skil	NM_001039090	Chrom3_Interval1	Male	Male_Chrom3_Interval1
Male.15599	ENSMUST00000144756.7	chr3	+	31095060	31101393	ENSMUST00000144756.7	AK162952	Skil		Chrom3_Interval1	Male	Male_Chrom3_Interval1
Male.15600	ENSMUST00000029194.11	chr3	+	31095060	31122577	ENSMUST00000029194.11	NM_011386	Skil	NM_011386	Chrom3_Interval1	Male	Male_Chrom3_Interval1
Male.15601	ENSMUST00000123532.1	chr3	+	31095064	31097892	ENSMUST00000123532.1	AK162952	Skil		Chrom3_Interval1	Male	Male_Chrom3_Interval1
Male.15602	ENSMUST00000117728.7	chr3	+	31095124	31119280	ENSMUST00000117728.7	NM_001271772	Skil	NM_001271772	Chrom3_Interval1	Male	Male_Chrom3_Interval1
Male.15603	ENSMUST00000118204.1	chr3	+	31096832	31118991	ENSMUST00000118204.1	U10532	Skil		Chrom3_Interval1	Male	Male_Chrom3_Interval1
Male.15626	ENSMUST00000108243.7	chr3	+	32397670	32466107	ENSMUST00000108243.7	BC089038	Pik3ca		Chrom3_Interval1	Male	Male_Chrom3_Interval1
Male.15627	ENSMUST00000029201.13	chr3	+	32436150	32468486	ENSMUST00000029201.13	NM_008839	Pik3ca	NM_008839	Chrom3_Interval1	Male	Male_Chrom3_Interval1
Male.15628	ENSMUST00000108242.1	chr3	+	32436375	32466107	ENSMUST00000108242.1	AK051885	Pik3ca		Chrom3_Interval1	Male	Male_Chrom3_Interval1
Male.15630	ENSMUST00000195230.1	chr3	+	32461676	32462828	ENSMUST00000195230.1	U03279	Pik3ca		Chrom3_Interval1	Male	Male_Chrom3_Interval1
Male.15652	ENSMUST00000155737.7	chr3	-	32580331	32616585	ENSMUST00000155737.7	NM_013531	Gnb4	NM_013531	Chrom3_Interval1	Male	Male_Chrom3_Interval1
Male.15653	ENSMUST00000108234.7	chr3	-	32583997	32616517	ENSMUST00000108234.7	AK158965	Gnb4		Chrom3_Interval1	Male	Male_Chrom3_Interval1
Male.15654	ENSMUST00000152901.7	chr3	-	32583997	32616525	ENSMUST00000152901.7	AK169752	Gnb4		Chrom3_Interval1	Male	Male_Chrom3_Interval1
Male.15655	ENSMUST00000184130.6	chr3	-	32585054	32616522	ENSMUST00000184130.6	AK172147	Gnb4		Chrom3_Interval1	Male	Male_Chrom3_Interval1
Male.15656	ENSMUST00000192116.1	chr3	-	32587705	32598178	ENSMUST00000192116.1	AF501886	Gnb4		Chrom3_Interval1	Male	Male_Chrom3_Interval1
Male.15657	ENSMUST00000193050.1	chr3	-	32591133	32616479	ENSMUST00000193050.1	BC028753	Gnb4		Chrom3_Interval1	Male	Male_Chrom3_Interval1
Male.15658	ENSMUST00000144292.1	chr3	-	32592210	32616525	ENSMUST00000144292.1	AK165084	Gnb4		Chrom3_Interval1	Male	Male_Chrom3_Interval1
Male.15659	ENSMUST00000143588.1	chr3	-	32599843	32616529	ENSMUST00000143588.1	AK044119	Gnb4		Chrom3_Interval1	Male	Male_Chrom3_Interval1
Male.15661	ENSMUST00000194781.5	chr3	+	32706297	32718613	ENSMUST00000194781.5	AK002724	Actl6a		Chrom3_Interval1	Male	Male_Chrom3_Interval1
Male.15662	ENSMUST00000029214.13	chr3	+	32708506	32726973	ENSMUST00000029214.13	NM_019673	Actl6a	NM_019673	Chrom3_Interval1	Male	Male_Chrom3_Interval1
Male.15663	ENSMUST00000194226.1	chr3	+	32708549	32710006	ENSMUST00000194226.1		Actl6a		Chrom3_Interval1	Male	Male_Chrom3_Interval1
Male.15664	ENSMUST00000193615.1	chr3	+	32708764	32718607	ENSMUST00000193615.1	AK002724	Actl6a		Chrom3_Interval1	Male	Male_Chrom3_Interval1
Male.15665	ENSMUST00000126144.2	chr3	+	32709163	32718656	ENSMUST00000126144.2	AK002724	Actl6a		Chrom3_Interval1	Male	Male_Chrom3_Interval1
Male.15666	ENSMUST00000135400.1	chr3	+	32711382	32712170	ENSMUST00000135400.1	AK182047	Actl6a		Chrom3_Interval1	Male	Male_Chrom3_Interval1
Male.15667	ENSMUST00000193231.5	chr3	+	32712171	32726773	ENSMUST00000193231.5	AK002724	Actl6a		Chrom3_Interval1	Male	Male_Chrom3_Interval1
Male.15668	ENSMUST00000153779.1	chr3	+	32718566	32726968	ENSMUST00000153779.1	AK090154	Actl6a		Chrom3_Interval1	Male	Male_Chrom3_Interval1
Male.15673	ENSMUST00000127477.7	chr3	+	32736989	32751566	ENSMUST00000127477.7	NM_025316	Ndufb5	NM_025316	Chrom3_Interval1	Male	Male_Chrom3_Interval1
Male.15674	ENSMUST00000121778.7	chr3	+	32737070	32748900	ENSMUST00000121778.7	BC025155	Ndufb5		Chrom3_Interval1	Male	Male_Chrom3_Interval1
Male.15675	ENSMUST00000195565.1	chr3	+	32737075	32740202	ENSMUST00000195565.1	AK165361	Ndufb5		Chrom3_Interval1	Male	Male_Chrom3_Interval1
Male.15676	ENSMUST00000029217.11	chr3	+	32737105	32751246	ENSMUST00000029217.11	AK004372	Ndufb5		Chrom3_Interval1	Male	Male_Chrom3_Interval1
Male.15677	ENSMUST00000156174.1	chr3	+	32737106	32748471	ENSMUST00000156174.1	BC025155	Ndufb5		Chrom3_Interval1	Male	Male_Chrom3_Interval1
Male.15678	ENSMUST00000154257.7	chr3	+	32737126	32749073	ENSMUST00000154257.7	BC025155	Ndufb5		Chrom3_Interval1	Male	Male_Chrom3_Interval1
Male.15679	ENSMUST00000139593.7	chr3	+	32741594	32751102	ENSMUST00000139593.7	BC025155	Ndufb5		Chrom3_Interval1	Male	Male_Chrom3_Interval1
Male.15680	ENSMUST00000122290.1	chr3	+	32744755	32751230	ENSMUST00000122290.1	BC025155	Ndufb5		Chrom3_Interval1	Male	Male_Chrom3_Interval1
Male.15713	ENSMUST00000099153.9	chr3	+	33799831	33814860	ENSMUST00000099153.9	NM_025978	Ttc14	NM_025978	Chrom3_Interval1	Male	Male_Chrom3_Interval1
Male.15714	ENSMUST00000199523.1	chr3	+	33800174	33800870	ENSMUST00000199523.1	AK087051	Ttc14		Chrom3_Interval1	Male	Male_Chrom3_Interval1
Male.15715	ENSMUST00000200559.1	chr3	+	33800182	33801491	ENSMUST00000200559.1	AK163444	Ttc14		Chrom3_Interval1	Male	Male_Chrom3_Interval1
Male.15716	ENSMUST00000196139.4	chr3	+	33800190	33802934	ENSMUST00000196139.4	AK031605	Ttc14		Chrom3_Interval1	Male	Male_Chrom3_Interval1
Male.15717	ENSMUST00000200271.4	chr3	+	33800190	33808044	ENSMUST00000200271.4	NM_001290502	Ttc14	NM_001290502	Chrom3_Interval1	Male	Male_Chrom3_Interval1
Male.15718	ENSMUST00000198529.4	chr3	+	33800209	33807899	ENSMUST00000198529.4	AK134539	Ttc14		Chrom3_Interval1	Male	Male_Chrom3_Interval1
Male.15719	ENSMUST00000199222.4	chr3	+	33800212	33809677	ENSMUST00000199222.4	AK030130	Ttc14		Chrom3_Interval1	Male	Male_Chrom3_Interval1
Male.15720	ENSMUST00000117915.7	chr3	+	33800212	33812291	ENSMUST00000117915.7	NM_001290500	Ttc14	NM_001290500	Chrom3_Interval1	Male	Male_Chrom3_Interval1
Male.15721	ENSMUST00000108210.8	chr3	+	33800250	33809944	ENSMUST00000108210.8	NM_027619	Ttc14	NM_027619	Chrom3_Interval1	Male	Male_Chrom3_Interval1
Male.15722	ENSMUST00000196975.4	chr3	+	33800262	33807497	ENSMUST00000196975.4	AK044266	Ttc14		Chrom3_Interval1	Male	Male_Chrom3_Interval1
Male.15723	ENSMUST00000196369.1	chr3	+	33801213	33808031	ENSMUST00000196369.1	AK017763	Ttc14		Chrom3_Interval1	Male	Male_Chrom3_Interval1
Male.15724	ENSMUST00000197592.1	chr3	+	33802539	33803115	ENSMUST00000197592.1	BC021448	Ttc14		Chrom3_Interval1	Male	Male_Chrom3_Interval1
Male.2661	ENSMUST00000201991.3	chr5	+	53466151	53649390	ENSMUST00000201991.3	AK080359	Rbpj		Chrom5_Interval1	Male	Male_Chrom5_Interval1
Male.2664	ENSMUST00000201721.1	chr5	+	53555705	53557224	ENSMUST00000201721.1		Rbpj		Chrom5_Interval1	Male	Male_Chrom5_Interval1
Male.2665	ENSMUST00000087360.8	chr5	+	53555833	53657358	ENSMUST00000087360.8	NM_001080928	Rbpj	NM_001080928	Chrom5_Interval1	Male	Male_Chrom5_Interval1
Male.2666	ENSMUST00000037618.12	chr5	+	53590213	53657362	ENSMUST00000037618.12	NM_009035	Rbpj	NM_009035	Chrom5_Interval1	Male	Male_Chrom5_Interval1
Male.2667	ENSMUST00000201912.3	chr5	+	53590367	53657362	ENSMUST00000201912.3	NM_001277116	Rbpj	NM_001277116	Chrom5_Interval1	Male	Male_Chrom5_Interval1
Male.2668	ENSMUST00000113865.4	chr5	+	53590470	53657362	ENSMUST00000113865.4	NM_001080927	Rbpj	NM_001080927	Chrom5_Interval1	Male	Male_Chrom5_Interval1
Male.2669	ENSMUST00000201883.3	chr5	+	53590980	53656137	ENSMUST00000201883.3	AK153163	Rbpj		Chrom5_Interval1	Male	Male_Chrom5_Interval1
Male.2670	ENSMUST00000201928.3	chr5	+	53619435	53645979	ENSMUST00000201928.3	AK080359	Rbpj		Chrom5_Interval1	Male	Male_Chrom5_Interval1
Male.2671	ENSMUST00000200856.3	chr5	+	53624913	53642065	ENSMUST00000200856.3	AK080359	Rbpj		Chrom5_Interval1	Male	Male_Chrom5_Interval1
Male.2672	ENSMUST00000201701.1	chr5	+	53625076	53642065	ENSMUST00000201701.1	AK080359	Rbpj		Chrom5_Interval1	Male	Male_Chrom5_Interval1
Male.2673	ENSMUST00000202476.1	chr5	+	53638631	53642067	ENSMUST00000202476.1	AK083931	Rbpj		Chrom5_Interval1	Male	Male_Chrom5_Interval1
Male.2674	ENSMUST00000202092.1	chr5	+	53645737	53651459	ENSMUST00000202092.1	AK080359	Rbpj		Chrom5_Interval1	Male	Male_Chrom5_Interval1
Male.2689	ENSMUST00000117661.8	chr5	+	53998498	54121057	ENSMUST00000117661.8	NM_001081103	Stim2	NM_001081103	Chrom5_Interval1	Male	Male_Chrom5_Interval1
Male.2690	ENSMUST00000201469.3	chr5	+	53998564	54121057	ENSMUST00000201469.3	NM_001363348	Stim2	NM_001363348	Chrom5_Interval1	Male	Male_Chrom5_Interval1
Male.2691	ENSMUST00000200873.1	chr5	+	54074736	54104489	ENSMUST00000200873.1	AK080310	Stim2		Chrom5_Interval1	Male	Male_Chrom5_Interval1
Male.2693	ENSMUST00000201198.1	chr5	+	54105367	54119934	ENSMUST00000201198.1	AK142275	Stim2		Chrom5_Interval1	Male	Male_Chrom5_Interval1
Male.2694	ENSMUST00000202342.1	chr5	+	54115856	54118587	ENSMUST00000202342.1	BC043455	Stim2		Chrom5_Interval1	Male	Male_Chrom5_Interval1
Male.2719	ENSMUST00000180708.2	chr5	-	57570081	57717920	ENSMUST00000180708.2	NR_015588	4932441J04Rik	NR_015588	Chrom5_Interval1	Male	Male_Chrom5_Interval1
Male.2723	ENSMUST00000193156.1	chr5	-	57716139	57720201	ENSMUST00000193156.1	AK034221	4932441J04Rik		Chrom5_Interval1	Male	Male_Chrom5_Interval1
Male.2724	ENSMUST00000191837.5	chr5	+	57717966	58133230	ENSMUST00000191837.5	NM_001122758	Pcdh7	NM_001122758	Chrom5_Interval1	Male	Male_Chrom5_Interval1
Male.2725	ENSMUST00000068110.9	chr5	+	57718019	57729465	ENSMUST00000068110.9	NM_018764	Pcdh7	NM_018764	Chrom5_Interval1	Male	Male_Chrom5_Interval1
Male.2726	ENSMUST00000094783.6	chr5	+	57719096	58129351	ENSMUST00000094783.6	NM_001310606	Pcdh7	NM_001310606	Chrom5_Interval1	Male	Male_Chrom5_Interval1
Male.2727	ENSMUST00000192287.5	chr5	+	57720122	57916032	ENSMUST00000192287.5	AK165115	Pcdh7		Chrom5_Interval1	Male	Male_Chrom5_Interval1
Male.2728	ENSMUST00000195156.2	chr5	+	57721161	58129797	ENSMUST00000195156.2	AK039737	Pcdh7		Chrom5_Interval1	Male	Male_Chrom5_Interval1
Male.2729	ENSMUST00000199310.1	chr5	+	57721912	57913448	ENSMUST00000199310.1	AY861419	Pcdh7		Chrom5_Interval1	Male	Male_Chrom5_Interval1
Male.2730	ENSMUST00000192048.1	chr5	+	57722208	58129454	ENSMUST00000192048.1	NM_001310608	Pcdh7	NM_001310608	Chrom5_Interval1	Male	Male_Chrom5_Interval1
Male.2812	ENSMUST00000087324.6	chr5	+	64092949	64128351	ENSMUST00000087324.6	NM_025700	Pgm2	NM_025700	Chrom5_Interval1	Male	Male_Chrom5_Interval1
Male.2814	ENSMUST00000199093.4	chr5	+	64103389	64110601	ENSMUST00000199093.4	AK014332	Pgm2		Chrom5_Interval1	Male	Male_Chrom5_Interval1
Male.2815	ENSMUST00000129152.1	chr5	+	64106440	64108317	ENSMUST00000129152.1	AK014332	Pgm2		Chrom5_Interval1	Male	Male_Chrom5_Interval1
Male.2817	ENSMUST00000197577.1	chr5	+	64112100	64128164	ENSMUST00000197577.1	AK004286	Pgm2		Chrom5_Interval1	Male	Male_Chrom5_Interval1
Male.2819	ENSMUST00000199270.4	chr5	+	64156304	64173517	ENSMUST00000199270.4	BC059824	Tbc1d1		Chrom5_Interval1	Male	Male_Chrom5_Interval1
Male.2820	ENSMUST00000043893.12	chr5	+	64159450	64351486	ENSMUST00000043893.12	NM_001310611	Tbc1d1	NM_001310611	Chrom5_Interval1	Male	Male_Chrom5_Interval1
Male.2821	ENSMUST00000121370.7	chr5	+	64159819	64351486	ENSMUST00000121370.7	AK122445	Tbc1d1		Chrom5_Interval1	Male	Male_Chrom5_Interval1
Male.2822	ENSMUST00000129389.7	chr5	+	64160210	64174258	ENSMUST00000129389.7	AK080526	Tbc1d1		Chrom5_Interval1	Male	Male_Chrom5_Interval1
Male.2823	ENSMUST00000101195.8	chr5	+	64160210	64351486	ENSMUST00000101195.8	NM_019636	Tbc1d1	NM_019636	Chrom5_Interval1	Male	Male_Chrom5_Interval1
Male.2825	ENSMUST00000119756.5	chr5	+	64230398	64351486	ENSMUST00000119756.5	NM_001289514	Tbc1d1	NM_001289514	Chrom5_Interval1	Male	Male_Chrom5_Interval1
Male.2828	ENSMUST00000147348.5	chr5	+	64275419	64284739	ENSMUST00000147348.5	AK122445	Tbc1d1		Chrom5_Interval1	Male	Male_Chrom5_Interval1
Male.2829	ENSMUST00000140960.2	chr5	+	64298529	64351481	ENSMUST00000140960.2	AK168763	Tbc1d1		Chrom5_Interval1	Male	Male_Chrom5_Interval1
Male.2854	ENSMUST00000165536.7	chr5	+	64803387	64832901	ENSMUST00000165536.7	NM_008453	Klf3	NM_008453	Chrom5_Interval1	Male	Male_Chrom5_Interval1
Male.2855	ENSMUST00000200587.4	chr5	+	64803576	64823109	ENSMUST00000200587.4	AK010713	Klf3		Chrom5_Interval1	Male	Male_Chrom5_Interval1
Male.2856	ENSMUST00000200677.1	chr5	+	64803621	64822172	ENSMUST00000200677.1	AK010713	Klf3		Chrom5_Interval1	Male	Male_Chrom5_Interval1
Male.2858	ENSMUST00000166409.5	chr5	+	64812338	64829482	ENSMUST00000166409.5	DQ981866	Klf3		Chrom5_Interval1	Male	Male_Chrom5_Interval1
Male.2859	ENSMUST00000197869.1	chr5	+	64812339	64819319	ENSMUST00000197869.1	AK029070	Klf3		Chrom5_Interval1	Male	Male_Chrom5_Interval1
Male.2860	ENSMUST00000197879.1	chr5	+	64812383	64822243	ENSMUST00000197879.1	DQ981866	Klf3		Chrom5_Interval1	Male	Male_Chrom5_Interval1
Male.2861	ENSMUST00000196764.1	chr5	+	64815849	64825429	ENSMUST00000196764.1	AK046659	Klf3		Chrom5_Interval1	Male	Male_Chrom5_Interval1
Male.2862	ENSMUST00000200384.1	chr5	+	64822347	64827167	ENSMUST00000200384.1	AK177867	Klf3		Chrom5_Interval1	Male	Male_Chrom5_Interval1
Male.2863	ENSMUST00000198946.1	chr5	+	64826808	64829550	ENSMUST00000198946.1	AK081467	Klf3		Chrom5_Interval1	Male	Male_Chrom5_Interval1
Male.2896	ENSMUST00000203581.2	chr5	-	65261849	65335564	ENSMUST00000203581.2	X72711	Rfc1		Chrom5_Interval1	Male	Male_Chrom5_Interval1
Male.2897	ENSMUST00000172732.7	chr5	-	65261851	65335621	ENSMUST00000172732.7	X72711	Rfc1		Chrom5_Interval1	Male	Male_Chrom5_Interval1
Male.2898	ENSMUST00000204965.2	chr5	-	65261851	65335670	ENSMUST00000204965.2	NM_011258	Rfc1	NM_011258	Chrom5_Interval1	Male	Male_Chrom5_Interval1
Male.2899	ENSMUST00000203471.2	chr5	-	65262601	65335618	ENSMUST00000203471.2	BC085173	Rfc1		Chrom5_Interval1	Male	Male_Chrom5_Interval1
Male.2900	ENSMUST00000203596.1	chr5	-	65263075	65269111	ENSMUST00000203596.1	AK134660	Rfc1		Chrom5_Interval1	Male	Male_Chrom5_Interval1
Male.2901	ENSMUST00000205063.1	chr5	-	65264245	65273667	ENSMUST00000205063.1	AK143077	Rfc1		Chrom5_Interval1	Male	Male_Chrom5_Interval1
Male.2903	ENSMUST00000203644.1	chr5	-	65310970	65335613	ENSMUST00000203644.1	AK136937	Rfc1		Chrom5_Interval1	Male	Male_Chrom5_Interval1
Male.2907	ENSMUST00000151917.5	chr5	-	65388363	65388914	ENSMUST00000151917.5	AK191132	Rpl9		Chrom5_Interval1	Male	Male_Chrom5_Interval1
Male.2908	ENSMUST00000150815.5	chr5	-	65388363	65390833	ENSMUST00000150815.5	BC081435	Rpl9		Chrom5_Interval1	Male	Male_Chrom5_Interval1
Male.2909	ENSMUST00000118543.7	chr5	-	65388363	65391005	ENSMUST00000118543.7	AK053431	Rpl9		Chrom5_Interval1	Male	Male_Chrom5_Interval1
Male.2910	ENSMUST00000127874.5	chr5	-	65388363	65391399	ENSMUST00000127874.5	AK053431	Rpl9		Chrom5_Interval1	Male	Male_Chrom5_Interval1
Male.2911	ENSMUST00000057885.12	chr5	-	65388363	65391444	ENSMUST00000057885.12	NM_011292	Rpl9	NM_011292	Chrom5_Interval1	Male	Male_Chrom5_Interval1
Male.2912	ENSMUST00000140879.1	chr5	-	65388364	65391398	ENSMUST00000140879.1	AK050296	Rpl9		Chrom5_Interval1	Male	Male_Chrom5_Interval1
Male.2913	ENSMUST00000196667.4	chr5	-	65388377	65390986	ENSMUST00000196667.4	AK053431	Rpl9		Chrom5_Interval1	Male	Male_Chrom5_Interval1
Male.2914	ENSMUST00000147966.1	chr5	-	65388406	65389373	ENSMUST00000147966.1	AK204218	Rpl9		Chrom5_Interval1	Male	Male_Chrom5_Interval1
Male.2915	ENSMUST00000120094.4	chr5	-	65388477	65391380	ENSMUST00000120094.4	AK050296	Rpl9		Chrom5_Interval1	Male	Male_Chrom5_Interval1
Male.2916	ENSMUST00000147660.7	chr5	-	65388676	65391381	ENSMUST00000147660.7	AK053431	Rpl9		Chrom5_Interval1	Male	Male_Chrom5_Interval1
Male.2917	ENSMUST00000128074.5	chr5	-	65388916	65390991	ENSMUST00000128074.5	AK053431	Rpl9		Chrom5_Interval1	Male	Male_Chrom5_Interval1
Male.2918	ENSMUST00000122026.5	chr5	+	65391496	65409207	ENSMUST00000122026.5	NM_024471	Lias	NM_024471	Chrom5_Interval1	Male	Male_Chrom5_Interval1
Male.2919	ENSMUST00000031101.9	chr5	+	65391539	65410693	ENSMUST00000031101.9	NM_001310612	Lias	NM_001310612	Chrom5_Interval1	Male	Male_Chrom5_Interval1
Male.2920	ENSMUST00000139847.7	chr5	+	65391543	65396183	ENSMUST00000139847.7	AK013575	Lias		Chrom5_Interval1	Male	Male_Chrom5_Interval1
Male.2921	ENSMUST00000126036.1	chr5	+	65391563	65395612	ENSMUST00000126036.1	AK013575	Lias		Chrom5_Interval1	Male	Male_Chrom5_Interval1
Male.2922	ENSMUST00000200374.1	chr5	+	65391564	65397686	ENSMUST00000200374.1	BC002141	Lias		Chrom5_Interval1	Male	Male_Chrom5_Interval1
Male.2923	ENSMUST00000127519.1	chr5	+	65397541	65399918	ENSMUST00000127519.1	AK045167	Lias		Chrom5_Interval1	Male	Male_Chrom5_Interval1
Male.2926	ENSMUST00000031103.13	chr5	-	65413220	65435949	ENSMUST00000031103.13	NM_009466	Ugdh	NM_009466	Chrom5_Interval1	Male	Male_Chrom5_Interval1
Male.2927	ENSMUST00000125375.7	chr5	-	65413223	65425474	ENSMUST00000125375.7	AK149590	Ugdh		Chrom5_Interval1	Male	Male_Chrom5_Interval1
Male.2928	ENSMUST00000139402.2	chr5	-	65417517	65422806	ENSMUST00000139402.2	AK168064	Ugdh		Chrom5_Interval1	Male	Male_Chrom5_Interval1
Male.2929	ENSMUST00000131263.2	chr5	-	65423353	65428387	ENSMUST00000131263.2	AK167560	Ugdh		Chrom5_Interval1	Male	Male_Chrom5_Interval1
Male.2932	ENSMUST00000139122.7	chr5	-	65446843	65493400	ENSMUST00000139122.7	NM_133697	Smim14	NM_133697	Chrom5_Interval1	Male	Male_Chrom5_Interval1
Male.2933	ENSMUST00000121661.7	chr5	-	65449802	65493060	ENSMUST00000121661.7	AK164394	Smim14		Chrom5_Interval1	Male	Male_Chrom5_Interval1
Male.2934	ENSMUST00000040532.11	chr5	-	65449803	65492871	ENSMUST00000040532.11	AK044669	Smim14		Chrom5_Interval1	Male	Male_Chrom5_Interval1
Male.2935	ENSMUST00000135258.2	chr5	-	65449926	65461303	ENSMUST00000135258.2	AK003345	Smim14		Chrom5_Interval1	Male	Male_Chrom5_Interval1
Male.2936	ENSMUST00000200111.2	chr5	-	65453019	65458511	ENSMUST00000200111.2		Smim14		Chrom5_Interval1	Male	Male_Chrom5_Interval1
Male.2937	ENSMUST00000149167.1	chr5	-	65460557	65537184	ENSMUST00000149167.1	AK044403	Smim14		Chrom5_Interval1	Male	Male_Chrom5_Interval1
Male.2938	ENSMUST00000125954.2	chr5	-	65466349	65537129	ENSMUST00000125954.2	AK044403	Smim14		Chrom5_Interval1	Male	Male_Chrom5_Interval1
Male.2939	ENSMUST00000144562.1	chr5	-	65468297	65492881	ENSMUST00000144562.1	AK088833	Smim14		Chrom5_Interval1	Male	Male_Chrom5_Interval1
Male.2941	ENSMUST00000198981.2	chr5	-	65489944	65493400	ENSMUST00000198981.2	AK044898	Smim14		Chrom5_Interval1	Male	Male_Chrom5_Interval1
Male.2944	ENSMUST00000142407.7	chr5	+	65537232	65598988	ENSMUST00000142407.7	NM_016786	Ube2k	NM_016786	Chrom5_Interval1	Male	Male_Chrom5_Interval1
Male.2945	ENSMUST00000201266.3	chr5	+	65537260	65595755	ENSMUST00000201266.3	AK048194	Ube2k		Chrom5_Interval1	Male	Male_Chrom5_Interval1
Male.2946	ENSMUST00000201292.3	chr5	+	65537275	65595755	ENSMUST00000201292.3	AK048194	Ube2k		Chrom5_Interval1	Male	Male_Chrom5_Interval1
Male.2947	ENSMUST00000201984.3	chr5	+	65537290	65595755	ENSMUST00000201984.3	NM_001310619	Ube2k	NM_001310619	Chrom5_Interval1	Male	Male_Chrom5_Interval1
Male.2948	ENSMUST00000202679.3	chr5	+	65537290	65598929	ENSMUST00000202679.3	AK048194	Ube2k		Chrom5_Interval1	Male	Male_Chrom5_Interval1
Male.2949	ENSMUST00000202082.3	chr5	+	65537319	65598929	ENSMUST00000202082.3	AK048194	Ube2k		Chrom5_Interval1	Male	Male_Chrom5_Interval1
Male.2950	ENSMUST00000202601.3	chr5	+	65537333	65595145	ENSMUST00000202601.3	AK162142	Ube2k		Chrom5_Interval1	Male	Male_Chrom5_Interval1
Male.2951	ENSMUST00000200946.2	chr5	+	65537361	65594548	ENSMUST00000200946.2	BC085311	Ube2k		Chrom5_Interval1	Male	Male_Chrom5_Interval1
Male.2952	ENSMUST00000201383.1	chr5	+	65537483	65596028	ENSMUST00000201383.1	AK036068	Ube2k		Chrom5_Interval1	Male	Male_Chrom5_Interval1
Male.2954	ENSMUST00000202721.1	chr5	+	65569382	65572160	ENSMUST00000202721.1		Ube2k		Chrom5_Interval1	Male	Male_Chrom5_Interval1
Male.2956	ENSMUST00000202572.1	chr5	+	65591595	65595145	ENSMUST00000202572.1	AK035371	Ube2k		Chrom5_Interval1	Male	Male_Chrom5_Interval1
Male.2957	ENSMUST00000201948.3	chr5	-	65605720	65698168	ENSMUST00000201948.3	AK172992	Pds5a		Chrom5_Interval1	Male	Male_Chrom5_Interval1
Male.2958	ENSMUST00000201673.1	chr5	-	65605722	65611773	ENSMUST00000201673.1		Pds5a		Chrom5_Interval1	Male	Male_Chrom5_Interval1
Male.2959	ENSMUST00000202648.3	chr5	-	65607769	65620600	ENSMUST00000202648.3	AK079236	Pds5a		Chrom5_Interval1	Male	Male_Chrom5_Interval1
Male.2960	ENSMUST00000031104.6	chr5	-	65615259	65697856	ENSMUST00000031104.6	NM_001081321	Pds5a	NM_001081321	Chrom5_Interval1	Male	Male_Chrom5_Interval1
Male.2961	ENSMUST00000201987.1	chr5	-	65615415	65622548	ENSMUST00000201987.1	AK079236	Pds5a		Chrom5_Interval1	Male	Male_Chrom5_Interval1
Male.2963	ENSMUST00000200766.3	chr5	-	65622869	65650416	ENSMUST00000200766.3	AK172992	Pds5a		Chrom5_Interval1	Male	Male_Chrom5_Interval1
Male.2964	ENSMUST00000202107.3	chr5	-	65622884	65628600	ENSMUST00000202107.3	AK018509	Pds5a		Chrom5_Interval1	Male	Male_Chrom5_Interval1
Male.2965	ENSMUST00000202910.1	chr5	-	65623344	65629618	ENSMUST00000202910.1	AK136537	Pds5a		Chrom5_Interval1	Male	Male_Chrom5_Interval1
Male.2966	ENSMUST00000201420.1	chr5	-	65623827	65630049	ENSMUST00000201420.1	BC021408	Pds5a		Chrom5_Interval1	Male	Male_Chrom5_Interval1
Male.2968	ENSMUST00000201046.1	chr5	-	65637741	65638916	ENSMUST00000201046.1	BC021408	Pds5a		Chrom5_Interval1	Male	Male_Chrom5_Interval1
Male.2969	ENSMUST00000201109.1	chr5	-	65642080	65645101	ENSMUST00000201109.1	AK049501	Pds5a		Chrom5_Interval1	Male	Male_Chrom5_Interval1
Male.2970	ENSMUST00000200790.1	chr5	-	65645958	65698273	ENSMUST00000200790.1	AK172992	Pds5a		Chrom5_Interval1	Male	Male_Chrom5_Interval1
Male.2971	ENSMUST00000202698.1	chr5	-	65654073	65655223	ENSMUST00000202698.1	AK172992	Pds5a		Chrom5_Interval1	Male	Male_Chrom5_Interval1
Male.2973	ENSMUST00000201034.1	chr5	-	65665952	65696865	ENSMUST00000201034.1	AK172992	Pds5a		Chrom5_Interval1	Male	Male_Chrom5_Interval1
Male.2979	ENSMUST00000201489.3	chr5	+	65763520	65830108	ENSMUST00000201489.3	NM_001024917	N4bp2	NM_001024917	Chrom5_Interval1	Male	Male_Chrom5_Interval1
Male.2980	ENSMUST00000201503.3	chr5	+	65763978	65775894	ENSMUST00000201503.3	AK173167	N4bp2		Chrom5_Interval1	Male	Male_Chrom5_Interval1
Male.2981	ENSMUST00000202934.3	chr5	+	65763978	65786259	ENSMUST00000202934.3	BC054549	N4bp2		Chrom5_Interval1	Male	Male_Chrom5_Interval1
Male.2982	ENSMUST00000201615.3	chr5	+	65764119	65817284	ENSMUST00000201615.3	AK173167	N4bp2		Chrom5_Interval1	Male	Male_Chrom5_Interval1
Male.2983	ENSMUST00000087264.3	chr5	+	65764119	65826650	ENSMUST00000087264.3	BC156351	N4bp2		Chrom5_Interval1	Male	Male_Chrom5_Interval1
Male.2986	ENSMUST00000202817.1	chr5	+	65782947	65785101	ENSMUST00000202817.1		N4bp2		Chrom5_Interval1	Male	Male_Chrom5_Interval1
Male.2987	ENSMUST00000200843.1	chr5	+	65801072	65804207	ENSMUST00000200843.1	AK149866	N4bp2		Chrom5_Interval1	Male	Male_Chrom5_Interval1
Male.2988	ENSMUST00000202411.1	chr5	+	65809730	65815058	ENSMUST00000202411.1	AK136182	N4bp2		Chrom5_Interval1	Male	Male_Chrom5_Interval1
Male.2989	ENSMUST00000201044.1	chr5	+	65825241	65826874	ENSMUST00000201044.1	AK136182	N4bp2		Chrom5_Interval1	Male	Male_Chrom5_Interval1
Male.3015	ENSMUST00000113726.7	chr5	-	66016548	66098191	ENSMUST00000113726.7	NM_139065	Rbm47	NM_139065	Chrom5_Interval1	Male	Male_Chrom5_Interval1
Male.3016	ENSMUST00000201544.3	chr5	-	66016548	66173118	ENSMUST00000201544.3	AK170082	Rbm47		Chrom5_Interval1	Male	Male_Chrom5_Interval1
Male.3017	ENSMUST00000094757.8	chr5	-	66016555	66081000	ENSMUST00000094757.8	BC034195	Rbm47		Chrom5_Interval1	Male	Male_Chrom5_Interval1
Male.3018	ENSMUST00000167950.7	chr5	-	66016556	66151924	ENSMUST00000167950.7	NM_001127382	Rbm47	NM_001127382	Chrom5_Interval1	Male	Male_Chrom5_Interval1
Male.3019	ENSMUST00000094756.10	chr5	-	66018601	66151078	ENSMUST00000094756.10	NM_001291226	Rbm47	NM_001291226	Chrom5_Interval1	Male	Male_Chrom5_Interval1
Male.3020	ENSMUST00000200775.3	chr5	-	66018601	66151078	ENSMUST00000200775.3	NM_178446	Rbm47	NM_178446	Chrom5_Interval1	Male	Male_Chrom5_Interval1
Male.3021	ENSMUST00000113724.5	chr5	-	66018984	66081099	ENSMUST00000113724.5	BC034195	Rbm47		Chrom5_Interval1	Male	Male_Chrom5_Interval1
Male.3022	ENSMUST00000202794.3	chr5	-	66025541	66150956	ENSMUST00000202794.3	AK142584	Rbm47		Chrom5_Interval1	Male	Male_Chrom5_Interval1
Male.3023	ENSMUST00000200852.3	chr5	-	66026784	66054552	ENSMUST00000200852.3	AK142584	Rbm47		Chrom5_Interval1	Male	Male_Chrom5_Interval1
Male.3024	ENSMUST00000201311.3	chr5	-	66027027	66081990	ENSMUST00000201311.3	AK142584	Rbm47		Chrom5_Interval1	Male	Male_Chrom5_Interval1
Male.3025	ENSMUST00000202700.3	chr5	-	66027219	66080984	ENSMUST00000202700.3	BC034195	Rbm47		Chrom5_Interval1	Male	Male_Chrom5_Interval1
Male.3026	ENSMUST00000201561.3	chr5	-	66027239	66151323	ENSMUST00000201561.3	AK142584	Rbm47		Chrom5_Interval1	Male	Male_Chrom5_Interval1
Male.3027	ENSMUST00000201605.3	chr5	-	66046093	66151788	ENSMUST00000201605.3	AK170082	Rbm47		Chrom5_Interval1	Male	Male_Chrom5_Interval1
Male.3028	ENSMUST00000201670.1	chr5	-	66046208	66151782	ENSMUST00000201670.1	AK170082	Rbm47		Chrom5_Interval1	Male	Male_Chrom5_Interval1
Male.3041	ENSMUST00000162955.7	chr5	-	66298702	66313728	ENSMUST00000162955.7	BC042797	Apbb2		Chrom5_Interval1	Male	Male_Chrom5_Interval1
Male.3042	ENSMUST00000162366.7	chr5	-	66298724	66618758	ENSMUST00000162366.7	NM_001310626	Apbb2	NM_001310626	Chrom5_Interval1	Male	Male_Chrom5_Interval1
Male.3043	ENSMUST00000160870.7	chr5	-	66298727	66618681	ENSMUST00000160870.7	NM_001201413	Apbb2	NM_001201413	Chrom5_Interval1	Male	Male_Chrom5_Interval1
Male.3044	ENSMUST00000159512.7	chr5	-	66298727	66618784	ENSMUST00000159512.7	NM_001201414	Apbb2	NM_001201414	Chrom5_Interval1	Male	Male_Chrom5_Interval1
Male.3045	ENSMUST00000159786.7	chr5	-	66298839	66618663	ENSMUST00000159786.7	NM_001201415	Apbb2	NM_001201415	Chrom5_Interval1	Male	Male_Chrom5_Interval1
Male.3046	ENSMUST00000201776.3	chr5	-	66300660	66492172	ENSMUST00000201776.3	BC076587	Apbb2		Chrom5_Interval1	Male	Male_Chrom5_Interval1
Male.3047	ENSMUST00000160775.7	chr5	-	66301871	66337682	ENSMUST00000160775.7	AK172405	Apbb2		Chrom5_Interval1	Male	Male_Chrom5_Interval1
Male.3048	ENSMUST00000087256.11	chr5	-	66301887	66618671	ENSMUST00000087256.11	AK004792	Apbb2		Chrom5_Interval1	Male	Male_Chrom5_Interval1
Male.3049	ENSMUST00000162349.7	chr5	-	66301887	66618671	ENSMUST00000162349.7	NM_009686	Apbb2	NM_009686	Chrom5_Interval1	Male	Male_Chrom5_Interval1
Male.3050	ENSMUST00000160063.4	chr5	-	66302204	66492171	ENSMUST00000160063.4	AK004792	Apbb2		Chrom5_Interval1	Male	Male_Chrom5_Interval1
Male.3051	ENSMUST00000161771.1	chr5	-	66307582	66337483	ENSMUST00000161771.1	AK172405	Apbb2		Chrom5_Interval1	Male	Male_Chrom5_Interval1
Male.3056	ENSMUST00000162401.7	chr5	-	66399621	66618670	ENSMUST00000162401.7	AK032770	Apbb2		Chrom5_Interval1	Male	Male_Chrom5_Interval1
Male.3057	ENSMUST00000160185.7	chr5	-	66399621	66618683	ENSMUST00000160185.7	AK032770	Apbb2		Chrom5_Interval1	Male	Male_Chrom5_Interval1
Male.3060	ENSMUST00000162382.7	chr5	-	66451981	66618640	ENSMUST00000162382.7	AK169495	Apbb2		Chrom5_Interval1	Male	Male_Chrom5_Interval1
Male.3061	ENSMUST00000161879.7	chr5	-	66451994	66514830	ENSMUST00000161879.7	AK169495	Apbb2		Chrom5_Interval1	Male	Male_Chrom5_Interval1
Male.3062	ENSMUST00000160103.7	chr5	-	66452023	66618671	ENSMUST00000160103.7	AK032770	Apbb2		Chrom5_Interval1	Male	Male_Chrom5_Interval1
Male.3063	ENSMUST00000162994.7	chr5	-	66452227	66618774	ENSMUST00000162994.7	AK153260	Apbb2		Chrom5_Interval1	Male	Male_Chrom5_Interval1
Male.3064	ENSMUST00000159357.7	chr5	-	66452260	66514837	ENSMUST00000159357.7	AK169495	Apbb2		Chrom5_Interval1	Male	Male_Chrom5_Interval1
Male.3065	ENSMUST00000161716.7	chr5	-	66452266	66546957	ENSMUST00000161716.7	AK169495	Apbb2		Chrom5_Interval1	Male	Male_Chrom5_Interval1
Male.3066	ENSMUST00000161936.1	chr5	-	66461913	66618672	ENSMUST00000161936.1	AK032770	Apbb2		Chrom5_Interval1	Male	Male_Chrom5_Interval1
Male.3069	ENSMUST00000159847.1	chr5	-	66540701	66618688	ENSMUST00000159847.1	AK153260	Apbb2		Chrom5_Interval1	Male	Male_Chrom5_Interval1
Male.3073	ENSMUST00000031131.10	chr5	+	66676090	66687234	ENSMUST00000031131.10	NM_011670	Uchl1	NM_011670	Chrom5_Interval1	Male	Male_Chrom5_Interval1
Male.3074	ENSMUST00000177194.2	chr5	+	66676241	66676845	ENSMUST00000177194.2	AK004066	Uchl1		Chrom5_Interval1	Male	Male_Chrom5_Interval1
Male.3075	ENSMUST00000176015.4	chr5	+	66676891	66687229	ENSMUST00000176015.4	AK170728	Uchl1		Chrom5_Interval1	Male	Male_Chrom5_Interval1
Male.3076	ENSMUST00000202339.1	chr5	+	66683683	66686938	ENSMUST00000202339.1	AF172334	Uchl1		Chrom5_Interval1	Male	Male_Chrom5_Interval1
Male.3079	ENSMUST00000201852.3	chr5	+	66745826	66974662	ENSMUST00000201852.3	BC075634	Limch1		Chrom5_Interval1	Male	Male_Chrom5_Interval1
Male.3080	ENSMUST00000101164.10	chr5	+	66745844	67056214	ENSMUST00000101164.10	NM_001001980	Limch1	NM_001001980	Chrom5_Interval1	Male	Male_Chrom5_Interval1
Male.3081	ENSMUST00000238785.1	chr5	+	66745844	67057158	ENSMUST00000238785.1	AK147547	Limch1		Chrom5_Interval1	Male	Male_Chrom5_Interval1
Male.3082	ENSMUST00000202830.1	chr5	+	66745866	66748404	ENSMUST00000202830.1	AK045629	Limch1		Chrom5_Interval1	Male	Male_Chrom5_Interval1
Male.3083	ENSMUST00000118242.7	chr5	+	66745882	67056077	ENSMUST00000118242.7	AK134095	Limch1		Chrom5_Interval1	Male	Male_Chrom5_Interval1
Male.3084	ENSMUST00000130228.1	chr5	+	66745888	66953678	ENSMUST00000130228.1	BC075634	Limch1		Chrom5_Interval1	Male	Male_Chrom5_Interval1
Male.3086	ENSMUST00000122812.4	chr5	+	66898430	66969153	ENSMUST00000122812.4	BC075634	Limch1		Chrom5_Interval1	Male	Male_Chrom5_Interval1
Male.3087	ENSMUST00000117601.7	chr5	+	66898459	67054348	ENSMUST00000117601.7	AK134095	Limch1		Chrom5_Interval1	Male	Male_Chrom5_Interval1
Male.3089	ENSMUST00000201322.3	chr5	+	66968004	67054694	ENSMUST00000201322.3	AK134095	Limch1		Chrom5_Interval1	Male	Male_Chrom5_Interval1
Male.3090	ENSMUST00000038188.13	chr5	+	66968415	67057158	ENSMUST00000038188.13	NM_001256122	Limch1	NM_001256122	Chrom5_Interval1	Male	Male_Chrom5_Interval1
Male.3091	ENSMUST00000238993.1	chr5	+	66968415	67057158	ENSMUST00000238993.1	AK147547	Limch1		Chrom5_Interval1	Male	Male_Chrom5_Interval1
Male.3092	ENSMUST00000140428.7	chr5	+	66968564	67030853	ENSMUST00000140428.7	AK019457	Limch1		Chrom5_Interval1	Male	Male_Chrom5_Interval1
Male.3093	ENSMUST00000127184.7	chr5	+	66968576	66998765	ENSMUST00000127184.7	AK147547	Limch1		Chrom5_Interval1	Male	Male_Chrom5_Interval1
Male.3094	ENSMUST00000202048.1	chr5	+	66968649	66974915	ENSMUST00000202048.1	AK140954	Limch1		Chrom5_Interval1	Male	Male_Chrom5_Interval1
Male.3095	ENSMUST00000132991.4	chr5	+	66968960	66998795	ENSMUST00000132991.4	AK134095	Limch1		Chrom5_Interval1	Male	Male_Chrom5_Interval1
Male.3097	ENSMUST00000119854.7	chr5	+	66974542	67056123	ENSMUST00000119854.7	AK147547	Limch1		Chrom5_Interval1	Male	Male_Chrom5_Interval1
Male.3098	ENSMUST00000147050.7	chr5	+	66977017	66999241	ENSMUST00000147050.7	AK019457	Limch1		Chrom5_Interval1	Male	Male_Chrom5_Interval1
Male.3101	ENSMUST00000137394.1	chr5	+	66997091	66999346	ENSMUST00000137394.1	AK019457	Limch1		Chrom5_Interval1	Male	Male_Chrom5_Interval1
Male.3103	ENSMUST00000135334.2	chr5	+	67043848	67054646	ENSMUST00000135334.2	BC042189	Limch1		Chrom5_Interval1	Male	Male_Chrom5_Interval1
Male.3104	ENSMUST00000153174.1	chr5	+	67044400	67054641	ENSMUST00000153174.1	BC042189	Limch1		Chrom5_Interval1	Male	Male_Chrom5_Interval1
Male.3106	ENSMUST00000012664.10	chr5	-	67094398	67099301	ENSMUST00000012664.10	NM_008888	Phox2b	NM_008888	Chrom5_Interval1	Male	Male_Chrom5_Interval1
Male.3107	ENSMUST00000174251.1	chr5	-	67097043	67099057	ENSMUST00000174251.1	AK052579	Phox2b		Chrom5_Interval1	Male	Male_Chrom5_Interval1
Male.3110	ENSMUST00000037918.11	chr5	+	67260564	67291461	ENSMUST00000037918.11	NM_028975	Tmem33	NM_028975	Chrom5_Interval1	Male	Male_Chrom5_Interval1
Male.3111	ENSMUST00000162543.7	chr5	+	67260650	67264612	ENSMUST00000162543.7	AK012413	Tmem33		Chrom5_Interval1	Male	Male_Chrom5_Interval1
Male.3112	ENSMUST00000161233.7	chr5	+	67260695	67268568	ENSMUST00000161233.7	AK005493	Tmem33		Chrom5_Interval1	Male	Male_Chrom5_Interval1
Male.3113	ENSMUST00000201979.3	chr5	+	67260695	67286659	ENSMUST00000201979.3	BC016570	Tmem33		Chrom5_Interval1	Male	Male_Chrom5_Interval1
Male.3114	ENSMUST00000160352.7	chr5	+	67260696	67291461	ENSMUST00000160352.7	NM_030108	Tmem33	NM_030108	Chrom5_Interval1	Male	Male_Chrom5_Interval1
Male.3115	ENSMUST00000162074.7	chr5	+	67260703	67264279	ENSMUST00000162074.7	AK012413	Tmem33		Chrom5_Interval1	Male	Male_Chrom5_Interval1
Male.3116	ENSMUST00000202324.1	chr5	+	67260753	67263073	ENSMUST00000202324.1	LF194981	Tmem33		Chrom5_Interval1	Male	Male_Chrom5_Interval1
Male.3117	ENSMUST00000161369.2	chr5	+	67260804	67291461	ENSMUST00000161369.2	AK032555	Tmem33		Chrom5_Interval1	Male	Male_Chrom5_Interval1
Male.3118	ENSMUST00000163028.2	chr5	+	67260895	67269006	ENSMUST00000163028.2	AK019127	Tmem33		Chrom5_Interval1	Male	Male_Chrom5_Interval1
Male.3141	ENSMUST00000087241.6	chr5	+	67607881	67613992	ENSMUST00000087241.6	NM_001033415	Shisa3	NM_001033415	Chrom5_Interval1	Male	Male_Chrom5_Interval1
Male.3142	ENSMUST00000142843.1	chr5	+	67607968	67623552	ENSMUST00000142843.1	AK085772	Shisa3		Chrom5_Interval1	Male	Male_Chrom5_Interval1
Male.3240	ENSMUST00000013693.10	chr5	-	72156574	72168189	ENSMUST00000013693.10	NM_178599	Commd8	NM_178599	Chrom5_Interval1	Male	Male_Chrom5_Interval1
Male.3241	ENSMUST00000199767.4	chr5	-	72157184	72168164	ENSMUST00000199767.4	AK158078	Commd8		Chrom5_Interval1	Male	Male_Chrom5_Interval1
Male.3242	ENSMUST00000198951.1	chr5	-	72159010	72161138	ENSMUST00000198951.1	BC023888	Commd8		Chrom5_Interval1	Male	Male_Chrom5_Interval1
Male.3243	ENSMUST00000196152.1	chr5	-	72159875	72165720	ENSMUST00000196152.1	AK013015	Commd8		Chrom5_Interval1	Male	Male_Chrom5_Interval1
Male.3244	ENSMUST00000196241.1	chr5	-	72160961	72168156	ENSMUST00000196241.1	AK012653	Commd8		Chrom5_Interval1	Male	Male_Chrom5_Interval1
Male.3290	ENSMUST00000169534.5	chr5	-	72695977	72736602	ENSMUST00000169534.5	NM_013698	Txk	NM_013698	Chrom5_Interval1	Male	Male_Chrom5_Interval1
Male.3291	ENSMUST00000197313.4	chr5	-	72695977	72752773	ENSMUST00000197313.4	NM_001289494	Txk	NM_001289494	Chrom5_Interval1	Male	Male_Chrom5_Interval1
Male.3292	ENSMUST00000113604.9	chr5	-	72695977	72752777	ENSMUST00000113604.9	NM_001122754	Txk	NM_001122754	Chrom5_Interval1	Male	Male_Chrom5_Interval1
Male.3293	ENSMUST00000198464.2	chr5	-	72695979	72752773	ENSMUST00000198464.2	NM_001289495	Txk	NM_001289495	Chrom5_Interval1	Male	Male_Chrom5_Interval1
Male.3294	ENSMUST00000198798.4	chr5	-	72695985	72735906	ENSMUST00000198798.4	D83201	Txk		Chrom5_Interval1	Male	Male_Chrom5_Interval1
Male.3295	ENSMUST00000198970.4	chr5	-	72695985	72735906	ENSMUST00000198970.4	D83202	Txk		Chrom5_Interval1	Male	Male_Chrom5_Interval1
Male.3296	ENSMUST00000197843.2	chr5	-	72703469	72752774	ENSMUST00000197843.2	AK138069	Txk		Chrom5_Interval1	Male	Male_Chrom5_Interval1
Male.3298	ENSMUST00000197923.2	chr5	-	72748560	72752770	ENSMUST00000197923.2		Txk		Chrom5_Interval1	Male	Male_Chrom5_Interval1
Male.3299	ENSMUST00000071944.12	chr5	-	72755715	72868444	ENSMUST00000071944.12	NM_001113460	Tec	NM_001113460	Chrom5_Interval1	Male	Male_Chrom5_Interval1
Male.3300	ENSMUST00000113594.7	chr5	-	72755722	72868459	ENSMUST00000113594.7	NM_001113464	Tec	NM_001113464	Chrom5_Interval1	Male	Male_Chrom5_Interval1
Male.3301	ENSMUST00000126481.7	chr5	-	72755733	72868396	ENSMUST00000126481.7	BC018230	Tec		Chrom5_Interval1	Male	Male_Chrom5_Interval1
Male.3302	ENSMUST00000155342.7	chr5	-	72755737	72786020	ENSMUST00000155342.7	BC062884	Tec		Chrom5_Interval1	Male	Male_Chrom5_Interval1
Male.3303	ENSMUST00000073843.12	chr5	-	72755737	72868446	ENSMUST00000073843.12	NM_013689	Tec	NM_013689	Chrom5_Interval1	Male	Male_Chrom5_Interval1
Male.3304	ENSMUST00000138842.7	chr5	-	72755737	72868483	ENSMUST00000138842.7	X55663	Tec		Chrom5_Interval1	Male	Male_Chrom5_Interval1
Male.3305	ENSMUST00000149533.7	chr5	-	72773208	72868449	ENSMUST00000149533.7	AK133418	Tec		Chrom5_Interval1	Male	Male_Chrom5_Interval1
Male.3307	ENSMUST00000150193.1	chr5	-	72823157	72868443	ENSMUST00000150193.1	AK133418	Tec		Chrom5_Interval1	Male	Male_Chrom5_Interval1
Male.3308	ENSMUST00000202547.1	chr5	-	72823461	72844449	ENSMUST00000202547.1	AK133418	Tec		Chrom5_Interval1	Male	Male_Chrom5_Interval1
Male.3311	ENSMUST00000144843.7	chr5	+	72914303	72978829	ENSMUST00000144843.7	NM_001113423	Slain2	NM_001113423	Chrom5_Interval1	Male	Male_Chrom5_Interval1
Male.3312	ENSMUST00000143829.4	chr5	+	72914368	72978811	ENSMUST00000143829.4	NM_153567	Slain2	NM_153567	Chrom5_Interval1	Male	Male_Chrom5_Interval1
Male.3313	ENSMUST00000183284.2	chr5	+	72914415	72918485	ENSMUST00000183284.2	LF194990	Slain2		Chrom5_Interval1	Male	Male_Chrom5_Interval1
Male.3314	ENSMUST00000200785.1	chr5	+	72914667	72957414	ENSMUST00000200785.1	AK039970	Slain2		Chrom5_Interval1	Male	Male_Chrom5_Interval1
Male.3315	ENSMUST00000145939.1	chr5	+	72948498	72974702	ENSMUST00000145939.1	BC038019	Slain2		Chrom5_Interval1	Male	Male_Chrom5_Interval1
Male.3322	ENSMUST00000202697.3	chr5	-	73019986	73071175	ENSMUST00000202697.3	BC051118	Fryl		Chrom5_Interval1	Male	Male_Chrom5_Interval1
Male.3323	ENSMUST00000101127.11	chr5	-	73020321	73256619	ENSMUST00000101127.11	NM_028194	Fryl	NM_028194	Chrom5_Interval1	Male	Male_Chrom5_Interval1
Male.3324	ENSMUST00000202806.3	chr5	-	73020325	73035042	ENSMUST00000202806.3	BC043713	Fryl		Chrom5_Interval1	Male	Male_Chrom5_Interval1
Male.3325	ENSMUST00000146953.7	chr5	-	73020336	73047001	ENSMUST00000146953.7	BC043713	Fryl		Chrom5_Interval1	Male	Male_Chrom5_Interval1
Male.3326	ENSMUST00000156661.8	chr5	-	73021197	73071577	ENSMUST00000156661.8	BC051118	Fryl		Chrom5_Interval1	Male	Male_Chrom5_Interval1
Male.3327	ENSMUST00000094700.10	chr5	-	73021210	73148136	ENSMUST00000094700.10	BC156499	Fryl		Chrom5_Interval1	Male	Male_Chrom5_Interval1
Male.3328	ENSMUST00000202381.3	chr5	-	73041495	73088420	ENSMUST00000202381.3	BC172707	Fryl		Chrom5_Interval1	Male	Male_Chrom5_Interval1
Male.3330	ENSMUST00000201200.1	chr5	-	73047519	73050512	ENSMUST00000201200.1	BC027144	Fryl		Chrom5_Interval1	Male	Male_Chrom5_Interval1
Male.3331	ENSMUST00000175890.1	chr5	-	73047622	73083289	ENSMUST00000175890.1	BC172707	Fryl		Chrom5_Interval1	Male	Male_Chrom5_Interval1
Male.3332	ENSMUST00000143665.2	chr5	-	73053893	73054824	ENSMUST00000143665.2	AK009138	Fryl		Chrom5_Interval1	Male	Male_Chrom5_Interval1
Male.3333	ENSMUST00000201841.1	chr5	-	73064355	73065233	ENSMUST00000201841.1	BC051118	Fryl		Chrom5_Interval1	Male	Male_Chrom5_Interval1
Male.3334	ENSMUST00000201277.1	chr5	-	73065423	73071299	ENSMUST00000201277.1	BC051118	Fryl		Chrom5_Interval1	Male	Male_Chrom5_Interval1
Male.3335	ENSMUST00000202413.1	chr5	-	73072900	73076015	ENSMUST00000202413.1	BC172707	Fryl		Chrom5_Interval1	Male	Male_Chrom5_Interval1
Male.3336	ENSMUST00000201405.1	chr5	-	73097385	73098379	ENSMUST00000201405.1	BC172707	Fryl		Chrom5_Interval1	Male	Male_Chrom5_Interval1
Male.3337	ENSMUST00000153923.7	chr5	-	73099513	73168440	ENSMUST00000153923.7	AK036035	Fryl		Chrom5_Interval1	Male	Male_Chrom5_Interval1
Male.3338	ENSMUST00000153903.2	chr5	-	73108515	73119844	ENSMUST00000153903.2	AK036035	Fryl		Chrom5_Interval1	Male	Male_Chrom5_Interval1
Male.3339	ENSMUST00000152631.1	chr5	-	73118324	73122254	ENSMUST00000152631.1	AK036035	Fryl		Chrom5_Interval1	Male	Male_Chrom5_Interval1
Male.3340	ENSMUST00000148433.7	chr5	-	73119256	73256425	ENSMUST00000148433.7	AK033493	Fryl		Chrom5_Interval1	Male	Male_Chrom5_Interval1
Male.3341	ENSMUST00000176910.2	chr5	-	73148037	73191879	ENSMUST00000176910.2	AK033493	Fryl		Chrom5_Interval1	Male	Male_Chrom5_Interval1
Male.3344	ENSMUST00000123446.2	chr5	-	73193827	73256589	ENSMUST00000123446.2	AK171992	Fryl		Chrom5_Interval1	Male	Male_Chrom5_Interval1
Male.3351	ENSMUST00000071081.12	chr5	+	73292783	73313957	ENSMUST00000071081.12	NM_001159888	Ociad1	NM_001159888	Chrom5_Interval1	Male	Male_Chrom5_Interval1
Male.3352	ENSMUST00000031038.10	chr5	+	73292791	73314069	ENSMUST00000031038.10	NM_023429	Ociad1	NM_023429	Chrom5_Interval1	Male	Male_Chrom5_Interval1
Male.3353	ENSMUST00000166823.4	chr5	+	73292792	73309365	ENSMUST00000166823.4	NM_001159889	Ociad1	NM_001159889	Chrom5_Interval1	Male	Male_Chrom5_Interval1
Male.3354	ENSMUST00000202250.3	chr5	+	73292806	73306780	ENSMUST00000202250.3	AK078102	Ociad1		Chrom5_Interval1	Male	Male_Chrom5_Interval1
Male.3355	ENSMUST00000201556.3	chr5	+	73292831	73313914	ENSMUST00000201556.3	AK167320	Ociad1		Chrom5_Interval1	Male	Male_Chrom5_Interval1
Male.3356	ENSMUST00000202237.3	chr5	+	73292840	73310416	ENSMUST00000202237.3	AK007636	Ociad1		Chrom5_Interval1	Male	Male_Chrom5_Interval1
Male.3357	ENSMUST00000200935.3	chr5	+	73292894	73313941	ENSMUST00000200935.3	NM_001159887	Ociad1	NM_001159887	Chrom5_Interval1	Male	Male_Chrom5_Interval1
Male.3358	ENSMUST00000201505.1	chr5	+	73293052	73294979	ENSMUST00000201505.1	AK181231	Ociad1		Chrom5_Interval1	Male	Male_Chrom5_Interval1
Male.3359	ENSMUST00000201739.1	chr5	+	73295002	73313941	ENSMUST00000201739.1	AK082781	Ociad1		Chrom5_Interval1	Male	Male_Chrom5_Interval1
Male.3360	ENSMUST00000201191.1	chr5	+	73304126	73305159	ENSMUST00000201191.1	AK051307	Ociad1		Chrom5_Interval1	Male	Male_Chrom5_Interval1
Male.3363	ENSMUST00000200830.3	chr5	-	73322198	73338948	ENSMUST00000200830.3	BC044883	Ociad2		Chrom5_Interval1	Male	Male_Chrom5_Interval1
Male.3364	ENSMUST00000087195.8	chr5	-	73322198	73338992	ENSMUST00000087195.8	NM_026950	Ociad2	NM_026950	Chrom5_Interval1	Male	Male_Chrom5_Interval1
Male.3365	ENSMUST00000201908.3	chr5	-	73322212	73338948	ENSMUST00000201908.3	NM_001310636	Ociad2	NM_001310636	Chrom5_Interval1	Male	Male_Chrom5_Interval1
Male.3366	ENSMUST00000200776.3	chr5	-	73322212	73338951	ENSMUST00000200776.3	BC044883	Ociad2		Chrom5_Interval1	Male	Male_Chrom5_Interval1
Male.3367	ENSMUST00000202012.1	chr5	-	73323345	73338558	ENSMUST00000202012.1	BC044883	Ociad2		Chrom5_Interval1	Male	Male_Chrom5_Interval1
Male.3368	ENSMUST00000200821.1	chr5	-	73327664	73341028	ENSMUST00000200821.1	AK007617	Ociad2		Chrom5_Interval1	Male	Male_Chrom5_Interval1
Male.3400	ENSMUST00000119154.7	chr5	-	73998452	74068420	ENSMUST00000119154.7	AK145298	Usp46		Chrom5_Interval1	Male	Male_Chrom5_Interval1
Male.3401	ENSMUST00000068058.13	chr5	-	73998725	74068431	ENSMUST00000068058.13	NM_177561	Usp46	NM_177561	Chrom5_Interval1	Male	Male_Chrom5_Interval1
Male.3402	ENSMUST00000128750.1	chr5	-	74001798	74035641	ENSMUST00000128750.1	AK029604	Usp46		Chrom5_Interval1	Male	Male_Chrom5_Interval1
Male.3404	ENSMUST00000152408.2	chr5	-	74026292	74029368	ENSMUST00000152408.2	AK029604	Usp46		Chrom5_Interval1	Male	Male_Chrom5_Interval1
Male.3405	ENSMUST00000150009.1	chr5	-	74029269	74032591	ENSMUST00000150009.1	AK029604	Usp46		Chrom5_Interval1	Male	Male_Chrom5_Interval1
Male.3406	ENSMUST00000145016.2	chr5	-	74029315	74065748	ENSMUST00000145016.2	BC039916	Usp46		Chrom5_Interval1	Male	Male_Chrom5_Interval1
Male.3436	ENSMUST00000080164.11	chr5	+	74535448	74598790	ENSMUST00000080164.11	NM_024183	Fip1l1	NM_024183	Chrom5_Interval1	Male	Male_Chrom5_Interval1
Male.3437	ENSMUST00000113536.7	chr5	+	74535470	74598800	ENSMUST00000113536.7	NM_001159573	Fip1l1	NM_001159573	Chrom5_Interval1	Male	Male_Chrom5_Interval1
Male.3438	ENSMUST00000113534.8	chr5	+	74535478	74592430	ENSMUST00000113534.8	BC003263	Fip1l1		Chrom5_Interval1	Male	Male_Chrom5_Interval1
Male.3439	ENSMUST00000113535.8	chr5	+	74535480	74596145	ENSMUST00000113535.8	NM_001159574	Fip1l1	NM_001159574	Chrom5_Interval1	Male	Male_Chrom5_Interval1
Male.3440	ENSMUST00000135377.2	chr5	+	74535483	74540566	ENSMUST00000135377.2	AK166064	Fip1l1		Chrom5_Interval1	Male	Male_Chrom5_Interval1
Male.3441	ENSMUST00000120618.5	chr5	+	74535502	74591812	ENSMUST00000120618.5	BC003263	Fip1l1		Chrom5_Interval1	Male	Male_Chrom5_Interval1
Male.3442	ENSMUST00000121950.4	chr5	+	74535683	74585431	ENSMUST00000121950.4	BC003263	Fip1l1		Chrom5_Interval1	Male	Male_Chrom5_Interval1
Male.3443	ENSMUST00000200979.1	chr5	+	74535978	74545452	ENSMUST00000200979.1	AK166064	Fip1l1		Chrom5_Interval1	Male	Male_Chrom5_Interval1
Male.3445	ENSMUST00000200787.3	chr5	+	74584736	74591912	ENSMUST00000200787.3	AK008561	Fip1l1		Chrom5_Interval1	Male	Male_Chrom5_Interval1
Male.3446	ENSMUST00000202499.1	chr5	+	74584781	74588223	ENSMUST00000202499.1	AK008561	Fip1l1		Chrom5_Interval1	Male	Male_Chrom5_Interval1
Male.3447	ENSMUST00000201310.1	chr5	+	74586128	74588418	ENSMUST00000201310.1	LF194994	Fip1l1		Chrom5_Interval1	Male	Male_Chrom5_Interval1
Male.3448	ENSMUST00000139697.2	chr5	+	74586802	74592002	ENSMUST00000139697.2	BC003263	Fip1l1		Chrom5_Interval1	Male	Male_Chrom5_Interval1
Male.3453	ENSMUST00000125129.2	chr5	+	74594719	74595930	ENSMUST00000125129.2	AK008561	Fip1l1		Chrom5_Interval1	Male	Male_Chrom5_Interval1
Male.5425	ENSMUST00000180708.2	chr5	-	57570081	57717920	ENSMUST00000180708.2	NR_015588	4932441J04Rik	NR_015588	Chrom5_Interval1	Male	Male_Chrom5_Interval1
Male.5429	ENSMUST00000193156.1	chr5	-	57716139	57720201	ENSMUST00000193156.1	AK034221	4932441J04Rik		Chrom5_Interval1	Male	Male_Chrom5_Interval1
Male.5430	ENSMUST00000191837.5	chr5	+	57717966	58133230	ENSMUST00000191837.5	NM_001122758	Pcdh7	NM_001122758	Chrom5_Interval1	Male	Male_Chrom5_Interval1
Male.5431	ENSMUST00000068110.9	chr5	+	57718019	57729465	ENSMUST00000068110.9	NM_018764	Pcdh7	NM_018764	Chrom5_Interval1	Male	Male_Chrom5_Interval1
Male.5432	ENSMUST00000094783.6	chr5	+	57719096	58129351	ENSMUST00000094783.6	NM_001310606	Pcdh7	NM_001310606	Chrom5_Interval1	Male	Male_Chrom5_Interval1
Male.5433	ENSMUST00000192287.5	chr5	+	57720122	57916032	ENSMUST00000192287.5	AK165115	Pcdh7		Chrom5_Interval1	Male	Male_Chrom5_Interval1
Male.5434	ENSMUST00000195156.2	chr5	+	57721161	58129797	ENSMUST00000195156.2	AK039737	Pcdh7		Chrom5_Interval1	Male	Male_Chrom5_Interval1
Male.5435	ENSMUST00000199310.1	chr5	+	57721912	57913448	ENSMUST00000199310.1	AY861419	Pcdh7		Chrom5_Interval1	Male	Male_Chrom5_Interval1
Male.5436	ENSMUST00000192048.1	chr5	+	57722208	58129454	ENSMUST00000192048.1	NM_001310608	Pcdh7	NM_001310608	Chrom5_Interval1	Male	Male_Chrom5_Interval1
Male.5518	ENSMUST00000087324.6	chr5	+	64092949	64128351	ENSMUST00000087324.6	NM_025700	Pgm2	NM_025700	Chrom5_Interval1	Male	Male_Chrom5_Interval1
Male.5520	ENSMUST00000199093.4	chr5	+	64103389	64110601	ENSMUST00000199093.4	AK014332	Pgm2		Chrom5_Interval1	Male	Male_Chrom5_Interval1
Male.5521	ENSMUST00000129152.1	chr5	+	64106440	64108317	ENSMUST00000129152.1	AK014332	Pgm2		Chrom5_Interval1	Male	Male_Chrom5_Interval1
Male.5523	ENSMUST00000197577.1	chr5	+	64112100	64128164	ENSMUST00000197577.1	AK004286	Pgm2		Chrom5_Interval1	Male	Male_Chrom5_Interval1
Male.5525	ENSMUST00000199270.4	chr5	+	64156304	64173517	ENSMUST00000199270.4	BC059824	Tbc1d1		Chrom5_Interval1	Male	Male_Chrom5_Interval1
Male.5526	ENSMUST00000043893.12	chr5	+	64159450	64351486	ENSMUST00000043893.12	NM_001310611	Tbc1d1	NM_001310611	Chrom5_Interval1	Male	Male_Chrom5_Interval1
Male.5527	ENSMUST00000121370.7	chr5	+	64159819	64351486	ENSMUST00000121370.7	AK122445	Tbc1d1		Chrom5_Interval1	Male	Male_Chrom5_Interval1
Male.5528	ENSMUST00000129389.7	chr5	+	64160210	64174258	ENSMUST00000129389.7	AK080526	Tbc1d1		Chrom5_Interval1	Male	Male_Chrom5_Interval1
Male.5529	ENSMUST00000101195.8	chr5	+	64160210	64351486	ENSMUST00000101195.8	NM_019636	Tbc1d1	NM_019636	Chrom5_Interval1	Male	Male_Chrom5_Interval1
Male.5531	ENSMUST00000119756.5	chr5	+	64230398	64351486	ENSMUST00000119756.5	NM_001289514	Tbc1d1	NM_001289514	Chrom5_Interval1	Male	Male_Chrom5_Interval1
Male.5534	ENSMUST00000147348.5	chr5	+	64275419	64284739	ENSMUST00000147348.5	AK122445	Tbc1d1		Chrom5_Interval1	Male	Male_Chrom5_Interval1
Male.5535	ENSMUST00000140960.2	chr5	+	64298529	64351481	ENSMUST00000140960.2	AK168763	Tbc1d1		Chrom5_Interval1	Male	Male_Chrom5_Interval1
Male.5595	ENSMUST00000169534.5	chr5	-	72695977	72736602	ENSMUST00000169534.5	NM_013698	Txk	NM_013698	Chrom5_Interval1	Male	Male_Chrom5_Interval1
Male.5596	ENSMUST00000197313.4	chr5	-	72695977	72752773	ENSMUST00000197313.4	NM_001289494	Txk	NM_001289494	Chrom5_Interval1	Male	Male_Chrom5_Interval1
Male.5597	ENSMUST00000113604.9	chr5	-	72695977	72752777	ENSMUST00000113604.9	NM_001122754	Txk	NM_001122754	Chrom5_Interval1	Male	Male_Chrom5_Interval1
Male.5598	ENSMUST00000198464.2	chr5	-	72695979	72752773	ENSMUST00000198464.2	NM_001289495	Txk	NM_001289495	Chrom5_Interval1	Male	Male_Chrom5_Interval1
Male.5599	ENSMUST00000198798.4	chr5	-	72695985	72735906	ENSMUST00000198798.4	D83201	Txk		Chrom5_Interval1	Male	Male_Chrom5_Interval1
Male.5600	ENSMUST00000198970.4	chr5	-	72695985	72735906	ENSMUST00000198970.4	D83202	Txk		Chrom5_Interval1	Male	Male_Chrom5_Interval1
Male.5601	ENSMUST00000197843.2	chr5	-	72703469	72752774	ENSMUST00000197843.2	AK138069	Txk		Chrom5_Interval1	Male	Male_Chrom5_Interval1
Male.5603	ENSMUST00000197923.2	chr5	-	72748560	72752770	ENSMUST00000197923.2		Txk		Chrom5_Interval1	Male	Male_Chrom5_Interval1
Male.5604	ENSMUST00000071944.12	chr5	-	72755715	72868444	ENSMUST00000071944.12	NM_001113460	Tec	NM_001113460	Chrom5_Interval1	Male	Male_Chrom5_Interval1
Male.5605	ENSMUST00000113594.7	chr5	-	72755722	72868459	ENSMUST00000113594.7	NM_001113464	Tec	NM_001113464	Chrom5_Interval1	Male	Male_Chrom5_Interval1
Male.5606	ENSMUST00000126481.7	chr5	-	72755733	72868396	ENSMUST00000126481.7	BC018230	Tec		Chrom5_Interval1	Male	Male_Chrom5_Interval1
Male.5607	ENSMUST00000155342.7	chr5	-	72755737	72786020	ENSMUST00000155342.7	BC062884	Tec		Chrom5_Interval1	Male	Male_Chrom5_Interval1
Male.5608	ENSMUST00000073843.12	chr5	-	72755737	72868446	ENSMUST00000073843.12	NM_013689	Tec	NM_013689	Chrom5_Interval1	Male	Male_Chrom5_Interval1
Male.5609	ENSMUST00000138842.7	chr5	-	72755737	72868483	ENSMUST00000138842.7	X55663	Tec		Chrom5_Interval1	Male	Male_Chrom5_Interval1
Male.5610	ENSMUST00000149533.7	chr5	-	72773208	72868449	ENSMUST00000149533.7	AK133418	Tec		Chrom5_Interval1	Male	Male_Chrom5_Interval1
Male.5612	ENSMUST00000150193.1	chr5	-	72823157	72868443	ENSMUST00000150193.1	AK133418	Tec		Chrom5_Interval1	Male	Male_Chrom5_Interval1
Male.5613	ENSMUST00000202547.1	chr5	-	72823461	72844449	ENSMUST00000202547.1	AK133418	Tec		Chrom5_Interval1	Male	Male_Chrom5_Interval1
Male.5616	ENSMUST00000144843.7	chr5	+	72914303	72978829	ENSMUST00000144843.7	NM_001113423	Slain2	NM_001113423	Chrom5_Interval1	Male	Male_Chrom5_Interval1
Male.5617	ENSMUST00000143829.4	chr5	+	72914368	72978811	ENSMUST00000143829.4	NM_153567	Slain2	NM_153567	Chrom5_Interval1	Male	Male_Chrom5_Interval1
Male.5618	ENSMUST00000183284.2	chr5	+	72914415	72918485	ENSMUST00000183284.2	LF194990	Slain2		Chrom5_Interval1	Male	Male_Chrom5_Interval1
Male.5619	ENSMUST00000200785.1	chr5	+	72914667	72957414	ENSMUST00000200785.1	AK039970	Slain2		Chrom5_Interval1	Male	Male_Chrom5_Interval1
Male.5620	ENSMUST00000145939.1	chr5	+	72948498	72974702	ENSMUST00000145939.1	BC038019	Slain2		Chrom5_Interval1	Male	Male_Chrom5_Interval1
Male.5627	ENSMUST00000202697.3	chr5	-	73019986	73071175	ENSMUST00000202697.3	BC051118	Fryl		Chrom5_Interval1	Male	Male_Chrom5_Interval1
Male.5628	ENSMUST00000101127.11	chr5	-	73020321	73256619	ENSMUST00000101127.11	NM_028194	Fryl	NM_028194	Chrom5_Interval1	Male	Male_Chrom5_Interval1
Male.5629	ENSMUST00000202806.3	chr5	-	73020325	73035042	ENSMUST00000202806.3	BC043713	Fryl		Chrom5_Interval1	Male	Male_Chrom5_Interval1
Male.5630	ENSMUST00000146953.7	chr5	-	73020336	73047001	ENSMUST00000146953.7	BC043713	Fryl		Chrom5_Interval1	Male	Male_Chrom5_Interval1
Male.5631	ENSMUST00000156661.8	chr5	-	73021197	73071577	ENSMUST00000156661.8	BC051118	Fryl		Chrom5_Interval1	Male	Male_Chrom5_Interval1
Male.5632	ENSMUST00000094700.10	chr5	-	73021210	73148136	ENSMUST00000094700.10	BC156499	Fryl		Chrom5_Interval1	Male	Male_Chrom5_Interval1
Male.5633	ENSMUST00000202381.3	chr5	-	73041495	73088420	ENSMUST00000202381.3	BC172707	Fryl		Chrom5_Interval1	Male	Male_Chrom5_Interval1
Male.5635	ENSMUST00000201200.1	chr5	-	73047519	73050512	ENSMUST00000201200.1	BC027144	Fryl		Chrom5_Interval1	Male	Male_Chrom5_Interval1
Male.5636	ENSMUST00000175890.1	chr5	-	73047622	73083289	ENSMUST00000175890.1	BC172707	Fryl		Chrom5_Interval1	Male	Male_Chrom5_Interval1
Male.5637	ENSMUST00000143665.2	chr5	-	73053893	73054824	ENSMUST00000143665.2	AK009138	Fryl		Chrom5_Interval1	Male	Male_Chrom5_Interval1
Male.5638	ENSMUST00000201841.1	chr5	-	73064355	73065233	ENSMUST00000201841.1	BC051118	Fryl		Chrom5_Interval1	Male	Male_Chrom5_Interval1
Male.5639	ENSMUST00000201277.1	chr5	-	73065423	73071299	ENSMUST00000201277.1	BC051118	Fryl		Chrom5_Interval1	Male	Male_Chrom5_Interval1
Male.5640	ENSMUST00000202413.1	chr5	-	73072900	73076015	ENSMUST00000202413.1	BC172707	Fryl		Chrom5_Interval1	Male	Male_Chrom5_Interval1
Male.5641	ENSMUST00000201405.1	chr5	-	73097385	73098379	ENSMUST00000201405.1	BC172707	Fryl		Chrom5_Interval1	Male	Male_Chrom5_Interval1
Male.5642	ENSMUST00000153923.7	chr5	-	73099513	73168440	ENSMUST00000153923.7	AK036035	Fryl		Chrom5_Interval1	Male	Male_Chrom5_Interval1
Male.5643	ENSMUST00000153903.2	chr5	-	73108515	73119844	ENSMUST00000153903.2	AK036035	Fryl		Chrom5_Interval1	Male	Male_Chrom5_Interval1
Male.5644	ENSMUST00000152631.1	chr5	-	73118324	73122254	ENSMUST00000152631.1	AK036035	Fryl		Chrom5_Interval1	Male	Male_Chrom5_Interval1
Male.5645	ENSMUST00000148433.7	chr5	-	73119256	73256425	ENSMUST00000148433.7	AK033493	Fryl		Chrom5_Interval1	Male	Male_Chrom5_Interval1
Male.5646	ENSMUST00000176910.2	chr5	-	73148037	73191879	ENSMUST00000176910.2	AK033493	Fryl		Chrom5_Interval1	Male	Male_Chrom5_Interval1
Male.5649	ENSMUST00000123446.2	chr5	-	73193827	73256589	ENSMUST00000123446.2	AK171992	Fryl		Chrom5_Interval1	Male	Male_Chrom5_Interval1
Male.5656	ENSMUST00000071081.12	chr5	+	73292783	73313957	ENSMUST00000071081.12	NM_001159888	Ociad1	NM_001159888	Chrom5_Interval1	Male	Male_Chrom5_Interval1
Male.5657	ENSMUST00000031038.10	chr5	+	73292791	73314069	ENSMUST00000031038.10	NM_023429	Ociad1	NM_023429	Chrom5_Interval1	Male	Male_Chrom5_Interval1
Male.5658	ENSMUST00000166823.4	chr5	+	73292792	73309365	ENSMUST00000166823.4	NM_001159889	Ociad1	NM_001159889	Chrom5_Interval1	Male	Male_Chrom5_Interval1
Male.5659	ENSMUST00000202250.3	chr5	+	73292806	73306780	ENSMUST00000202250.3	AK078102	Ociad1		Chrom5_Interval1	Male	Male_Chrom5_Interval1
Male.5660	ENSMUST00000201556.3	chr5	+	73292831	73313914	ENSMUST00000201556.3	AK167320	Ociad1		Chrom5_Interval1	Male	Male_Chrom5_Interval1
Male.5661	ENSMUST00000202237.3	chr5	+	73292840	73310416	ENSMUST00000202237.3	AK007636	Ociad1		Chrom5_Interval1	Male	Male_Chrom5_Interval1
Male.5662	ENSMUST00000200935.3	chr5	+	73292894	73313941	ENSMUST00000200935.3	NM_001159887	Ociad1	NM_001159887	Chrom5_Interval1	Male	Male_Chrom5_Interval1
Male.5663	ENSMUST00000201505.1	chr5	+	73293052	73294979	ENSMUST00000201505.1	AK181231	Ociad1		Chrom5_Interval1	Male	Male_Chrom5_Interval1
Male.5664	ENSMUST00000201739.1	chr5	+	73295002	73313941	ENSMUST00000201739.1	AK082781	Ociad1		Chrom5_Interval1	Male	Male_Chrom5_Interval1
Male.5665	ENSMUST00000201191.1	chr5	+	73304126	73305159	ENSMUST00000201191.1	AK051307	Ociad1		Chrom5_Interval1	Male	Male_Chrom5_Interval1
Male.5668	ENSMUST00000200830.3	chr5	-	73322198	73338948	ENSMUST00000200830.3	BC044883	Ociad2		Chrom5_Interval1	Male	Male_Chrom5_Interval1
Male.5669	ENSMUST00000087195.8	chr5	-	73322198	73338992	ENSMUST00000087195.8	NM_026950	Ociad2	NM_026950	Chrom5_Interval1	Male	Male_Chrom5_Interval1
Male.5670	ENSMUST00000201908.3	chr5	-	73322212	73338948	ENSMUST00000201908.3	NM_001310636	Ociad2	NM_001310636	Chrom5_Interval1	Male	Male_Chrom5_Interval1
Male.5671	ENSMUST00000200776.3	chr5	-	73322212	73338951	ENSMUST00000200776.3	BC044883	Ociad2		Chrom5_Interval1	Male	Male_Chrom5_Interval1
Male.5672	ENSMUST00000202012.1	chr5	-	73323345	73338558	ENSMUST00000202012.1	BC044883	Ociad2		Chrom5_Interval1	Male	Male_Chrom5_Interval1
Male.5673	ENSMUST00000200821.1	chr5	-	73327664	73341028	ENSMUST00000200821.1	AK007617	Ociad2		Chrom5_Interval1	Male	Male_Chrom5_Interval1
Male.5705	ENSMUST00000119154.7	chr5	-	73998452	74068420	ENSMUST00000119154.7	AK145298	Usp46		Chrom5_Interval1	Male	Male_Chrom5_Interval1
Male.5706	ENSMUST00000068058.13	chr5	-	73998725	74068431	ENSMUST00000068058.13	NM_177561	Usp46	NM_177561	Chrom5_Interval1	Male	Male_Chrom5_Interval1
Male.5707	ENSMUST00000128750.1	chr5	-	74001798	74035641	ENSMUST00000128750.1	AK029604	Usp46		Chrom5_Interval1	Male	Male_Chrom5_Interval1
Male.5709	ENSMUST00000152408.2	chr5	-	74026292	74029368	ENSMUST00000152408.2	AK029604	Usp46		Chrom5_Interval1	Male	Male_Chrom5_Interval1
Male.5710	ENSMUST00000150009.1	chr5	-	74029269	74032591	ENSMUST00000150009.1	AK029604	Usp46		Chrom5_Interval1	Male	Male_Chrom5_Interval1
Male.5711	ENSMUST00000145016.2	chr5	-	74029315	74065748	ENSMUST00000145016.2	BC039916	Usp46		Chrom5_Interval1	Male	Male_Chrom5_Interval1
Male.5741	ENSMUST00000080164.11	chr5	+	74535448	74598790	ENSMUST00000080164.11	NM_024183	Fip1l1	NM_024183	Chrom5_Interval1	Male	Male_Chrom5_Interval1
Male.5742	ENSMUST00000113536.7	chr5	+	74535470	74598800	ENSMUST00000113536.7	NM_001159573	Fip1l1	NM_001159573	Chrom5_Interval1	Male	Male_Chrom5_Interval1
Male.5743	ENSMUST00000113534.8	chr5	+	74535478	74592430	ENSMUST00000113534.8	BC003263	Fip1l1		Chrom5_Interval1	Male	Male_Chrom5_Interval1
Male.5744	ENSMUST00000113535.8	chr5	+	74535480	74596145	ENSMUST00000113535.8	NM_001159574	Fip1l1	NM_001159574	Chrom5_Interval1	Male	Male_Chrom5_Interval1
Male.5745	ENSMUST00000135377.2	chr5	+	74535483	74540566	ENSMUST00000135377.2	AK166064	Fip1l1		Chrom5_Interval1	Male	Male_Chrom5_Interval1
Male.5746	ENSMUST00000120618.5	chr5	+	74535502	74591812	ENSMUST00000120618.5	BC003263	Fip1l1		Chrom5_Interval1	Male	Male_Chrom5_Interval1
Male.5747	ENSMUST00000121950.4	chr5	+	74535683	74585431	ENSMUST00000121950.4	BC003263	Fip1l1		Chrom5_Interval1	Male	Male_Chrom5_Interval1
Male.5748	ENSMUST00000200979.1	chr5	+	74535978	74545452	ENSMUST00000200979.1	AK166064	Fip1l1		Chrom5_Interval1	Male	Male_Chrom5_Interval1
Male.5750	ENSMUST00000200787.3	chr5	+	74584736	74591912	ENSMUST00000200787.3	AK008561	Fip1l1		Chrom5_Interval1	Male	Male_Chrom5_Interval1
Male.5751	ENSMUST00000202499.1	chr5	+	74584781	74588223	ENSMUST00000202499.1	AK008561	Fip1l1		Chrom5_Interval1	Male	Male_Chrom5_Interval1
Male.5752	ENSMUST00000201310.1	chr5	+	74586128	74588418	ENSMUST00000201310.1	LF194994	Fip1l1		Chrom5_Interval1	Male	Male_Chrom5_Interval1
Male.5753	ENSMUST00000139697.2	chr5	+	74586802	74592002	ENSMUST00000139697.2	BC003263	Fip1l1		Chrom5_Interval1	Male	Male_Chrom5_Interval1
Male.5758	ENSMUST00000125129.2	chr5	+	74594719	74595930	ENSMUST00000125129.2	AK008561	Fip1l1		Chrom5_Interval1	Male	Male_Chrom5_Interval1
Male.10061	ENSMUST00000201991.3	chr5	+	53466151	53649390	ENSMUST00000201991.3	AK080359	Rbpj		Chrom5_Interval1	Male	Male_Chrom5_Interval1
Male.10064	ENSMUST00000201721.1	chr5	+	53555705	53557224	ENSMUST00000201721.1		Rbpj		Chrom5_Interval1	Male	Male_Chrom5_Interval1
Male.10065	ENSMUST00000087360.8	chr5	+	53555833	53657358	ENSMUST00000087360.8	NM_001080928	Rbpj	NM_001080928	Chrom5_Interval1	Male	Male_Chrom5_Interval1
Male.10066	ENSMUST00000037618.12	chr5	+	53590213	53657362	ENSMUST00000037618.12	NM_009035	Rbpj	NM_009035	Chrom5_Interval1	Male	Male_Chrom5_Interval1
Male.10067	ENSMUST00000201912.3	chr5	+	53590367	53657362	ENSMUST00000201912.3	NM_001277116	Rbpj	NM_001277116	Chrom5_Interval1	Male	Male_Chrom5_Interval1
Male.10068	ENSMUST00000113865.4	chr5	+	53590470	53657362	ENSMUST00000113865.4	NM_001080927	Rbpj	NM_001080927	Chrom5_Interval1	Male	Male_Chrom5_Interval1
Male.10069	ENSMUST00000201883.3	chr5	+	53590980	53656137	ENSMUST00000201883.3	AK153163	Rbpj		Chrom5_Interval1	Male	Male_Chrom5_Interval1
Male.10070	ENSMUST00000201928.3	chr5	+	53619435	53645979	ENSMUST00000201928.3	AK080359	Rbpj		Chrom5_Interval1	Male	Male_Chrom5_Interval1
Male.10071	ENSMUST00000200856.3	chr5	+	53624913	53642065	ENSMUST00000200856.3	AK080359	Rbpj		Chrom5_Interval1	Male	Male_Chrom5_Interval1
Male.10072	ENSMUST00000201701.1	chr5	+	53625076	53642065	ENSMUST00000201701.1	AK080359	Rbpj		Chrom5_Interval1	Male	Male_Chrom5_Interval1
Male.10073	ENSMUST00000202476.1	chr5	+	53638631	53642067	ENSMUST00000202476.1	AK083931	Rbpj		Chrom5_Interval1	Male	Male_Chrom5_Interval1
Male.10074	ENSMUST00000202092.1	chr5	+	53645737	53651459	ENSMUST00000202092.1	AK080359	Rbpj		Chrom5_Interval1	Male	Male_Chrom5_Interval1
Male.10089	ENSMUST00000117661.8	chr5	+	53998498	54121057	ENSMUST00000117661.8	NM_001081103	Stim2	NM_001081103	Chrom5_Interval1	Male	Male_Chrom5_Interval1
Male.10090	ENSMUST00000201469.3	chr5	+	53998564	54121057	ENSMUST00000201469.3	NM_001363348	Stim2	NM_001363348	Chrom5_Interval1	Male	Male_Chrom5_Interval1
Male.10091	ENSMUST00000200873.1	chr5	+	54074736	54104489	ENSMUST00000200873.1	AK080310	Stim2		Chrom5_Interval1	Male	Male_Chrom5_Interval1
Male.10093	ENSMUST00000201198.1	chr5	+	54105367	54119934	ENSMUST00000201198.1	AK142275	Stim2		Chrom5_Interval1	Male	Male_Chrom5_Interval1
Male.10094	ENSMUST00000202342.1	chr5	+	54115856	54118587	ENSMUST00000202342.1	BC043455	Stim2		Chrom5_Interval1	Male	Male_Chrom5_Interval1
Male.10119	ENSMUST00000180708.2	chr5	-	57570081	57717920	ENSMUST00000180708.2	NR_015588	4932441J04Rik	NR_015588	Chrom5_Interval1	Male	Male_Chrom5_Interval1
Male.10123	ENSMUST00000193156.1	chr5	-	57716139	57720201	ENSMUST00000193156.1	AK034221	4932441J04Rik		Chrom5_Interval1	Male	Male_Chrom5_Interval1
Male.10124	ENSMUST00000191837.5	chr5	+	57717966	58133230	ENSMUST00000191837.5	NM_001122758	Pcdh7	NM_001122758	Chrom5_Interval1	Male	Male_Chrom5_Interval1
Male.10125	ENSMUST00000068110.9	chr5	+	57718019	57729465	ENSMUST00000068110.9	NM_018764	Pcdh7	NM_018764	Chrom5_Interval1	Male	Male_Chrom5_Interval1
Male.10126	ENSMUST00000094783.6	chr5	+	57719096	58129351	ENSMUST00000094783.6	NM_001310606	Pcdh7	NM_001310606	Chrom5_Interval1	Male	Male_Chrom5_Interval1
Male.10127	ENSMUST00000192287.5	chr5	+	57720122	57916032	ENSMUST00000192287.5	AK165115	Pcdh7		Chrom5_Interval1	Male	Male_Chrom5_Interval1
Male.10128	ENSMUST00000195156.2	chr5	+	57721161	58129797	ENSMUST00000195156.2	AK039737	Pcdh7		Chrom5_Interval1	Male	Male_Chrom5_Interval1
Male.10129	ENSMUST00000199310.1	chr5	+	57721912	57913448	ENSMUST00000199310.1	AY861419	Pcdh7		Chrom5_Interval1	Male	Male_Chrom5_Interval1
Male.10130	ENSMUST00000192048.1	chr5	+	57722208	58129454	ENSMUST00000192048.1	NM_001310608	Pcdh7	NM_001310608	Chrom5_Interval1	Male	Male_Chrom5_Interval1
Male.10212	ENSMUST00000087324.6	chr5	+	64092949	64128351	ENSMUST00000087324.6	NM_025700	Pgm2	NM_025700	Chrom5_Interval1	Male	Male_Chrom5_Interval1
Male.10214	ENSMUST00000199093.4	chr5	+	64103389	64110601	ENSMUST00000199093.4	AK014332	Pgm2		Chrom5_Interval1	Male	Male_Chrom5_Interval1
Male.10215	ENSMUST00000129152.1	chr5	+	64106440	64108317	ENSMUST00000129152.1	AK014332	Pgm2		Chrom5_Interval1	Male	Male_Chrom5_Interval1
Male.10217	ENSMUST00000197577.1	chr5	+	64112100	64128164	ENSMUST00000197577.1	AK004286	Pgm2		Chrom5_Interval1	Male	Male_Chrom5_Interval1
Male.10219	ENSMUST00000199270.4	chr5	+	64156304	64173517	ENSMUST00000199270.4	BC059824	Tbc1d1		Chrom5_Interval1	Male	Male_Chrom5_Interval1
Male.10220	ENSMUST00000043893.12	chr5	+	64159450	64351486	ENSMUST00000043893.12	NM_001310611	Tbc1d1	NM_001310611	Chrom5_Interval1	Male	Male_Chrom5_Interval1
Male.10221	ENSMUST00000121370.7	chr5	+	64159819	64351486	ENSMUST00000121370.7	AK122445	Tbc1d1		Chrom5_Interval1	Male	Male_Chrom5_Interval1
Male.10222	ENSMUST00000129389.7	chr5	+	64160210	64174258	ENSMUST00000129389.7	AK080526	Tbc1d1		Chrom5_Interval1	Male	Male_Chrom5_Interval1
Male.10223	ENSMUST00000101195.8	chr5	+	64160210	64351486	ENSMUST00000101195.8	NM_019636	Tbc1d1	NM_019636	Chrom5_Interval1	Male	Male_Chrom5_Interval1
Male.10225	ENSMUST00000119756.5	chr5	+	64230398	64351486	ENSMUST00000119756.5	NM_001289514	Tbc1d1	NM_001289514	Chrom5_Interval1	Male	Male_Chrom5_Interval1
Male.10228	ENSMUST00000147348.5	chr5	+	64275419	64284739	ENSMUST00000147348.5	AK122445	Tbc1d1		Chrom5_Interval1	Male	Male_Chrom5_Interval1
Male.10229	ENSMUST00000140960.2	chr5	+	64298529	64351481	ENSMUST00000140960.2	AK168763	Tbc1d1		Chrom5_Interval1	Male	Male_Chrom5_Interval1
Male.10254	ENSMUST00000165536.7	chr5	+	64803387	64832901	ENSMUST00000165536.7	NM_008453	Klf3	NM_008453	Chrom5_Interval1	Male	Male_Chrom5_Interval1
Male.10255	ENSMUST00000200587.4	chr5	+	64803576	64823109	ENSMUST00000200587.4	AK010713	Klf3		Chrom5_Interval1	Male	Male_Chrom5_Interval1
Male.10256	ENSMUST00000200677.1	chr5	+	64803621	64822172	ENSMUST00000200677.1	AK010713	Klf3		Chrom5_Interval1	Male	Male_Chrom5_Interval1
Male.10258	ENSMUST00000166409.5	chr5	+	64812338	64829482	ENSMUST00000166409.5	DQ981866	Klf3		Chrom5_Interval1	Male	Male_Chrom5_Interval1
Male.10259	ENSMUST00000197869.1	chr5	+	64812339	64819319	ENSMUST00000197869.1	AK029070	Klf3		Chrom5_Interval1	Male	Male_Chrom5_Interval1
Male.10260	ENSMUST00000197879.1	chr5	+	64812383	64822243	ENSMUST00000197879.1	DQ981866	Klf3		Chrom5_Interval1	Male	Male_Chrom5_Interval1
Male.10261	ENSMUST00000196764.1	chr5	+	64815849	64825429	ENSMUST00000196764.1	AK046659	Klf3		Chrom5_Interval1	Male	Male_Chrom5_Interval1
Male.10262	ENSMUST00000200384.1	chr5	+	64822347	64827167	ENSMUST00000200384.1	AK177867	Klf3		Chrom5_Interval1	Male	Male_Chrom5_Interval1
Male.10263	ENSMUST00000198946.1	chr5	+	64826808	64829550	ENSMUST00000198946.1	AK081467	Klf3		Chrom5_Interval1	Male	Male_Chrom5_Interval1
Male.10296	ENSMUST00000203581.2	chr5	-	65261849	65335564	ENSMUST00000203581.2	X72711	Rfc1		Chrom5_Interval1	Male	Male_Chrom5_Interval1
Male.10297	ENSMUST00000172732.7	chr5	-	65261851	65335621	ENSMUST00000172732.7	X72711	Rfc1		Chrom5_Interval1	Male	Male_Chrom5_Interval1
Male.10298	ENSMUST00000204965.2	chr5	-	65261851	65335670	ENSMUST00000204965.2	NM_011258	Rfc1	NM_011258	Chrom5_Interval1	Male	Male_Chrom5_Interval1
Male.10299	ENSMUST00000203471.2	chr5	-	65262601	65335618	ENSMUST00000203471.2	BC085173	Rfc1		Chrom5_Interval1	Male	Male_Chrom5_Interval1
Male.10300	ENSMUST00000203596.1	chr5	-	65263075	65269111	ENSMUST00000203596.1	AK134660	Rfc1		Chrom5_Interval1	Male	Male_Chrom5_Interval1
Male.10301	ENSMUST00000205063.1	chr5	-	65264245	65273667	ENSMUST00000205063.1	AK143077	Rfc1		Chrom5_Interval1	Male	Male_Chrom5_Interval1
Male.10303	ENSMUST00000203644.1	chr5	-	65310970	65335613	ENSMUST00000203644.1	AK136937	Rfc1		Chrom5_Interval1	Male	Male_Chrom5_Interval1
Male.10307	ENSMUST00000151917.5	chr5	-	65388363	65388914	ENSMUST00000151917.5	AK191132	Rpl9		Chrom5_Interval1	Male	Male_Chrom5_Interval1
Male.10308	ENSMUST00000150815.5	chr5	-	65388363	65390833	ENSMUST00000150815.5	BC081435	Rpl9		Chrom5_Interval1	Male	Male_Chrom5_Interval1
Male.10309	ENSMUST00000118543.7	chr5	-	65388363	65391005	ENSMUST00000118543.7	AK053431	Rpl9		Chrom5_Interval1	Male	Male_Chrom5_Interval1
Male.10310	ENSMUST00000127874.5	chr5	-	65388363	65391399	ENSMUST00000127874.5	AK053431	Rpl9		Chrom5_Interval1	Male	Male_Chrom5_Interval1
Male.10311	ENSMUST00000057885.12	chr5	-	65388363	65391444	ENSMUST00000057885.12	NM_011292	Rpl9	NM_011292	Chrom5_Interval1	Male	Male_Chrom5_Interval1
Male.10312	ENSMUST00000140879.1	chr5	-	65388364	65391398	ENSMUST00000140879.1	AK050296	Rpl9		Chrom5_Interval1	Male	Male_Chrom5_Interval1
Male.10313	ENSMUST00000196667.4	chr5	-	65388377	65390986	ENSMUST00000196667.4	AK053431	Rpl9		Chrom5_Interval1	Male	Male_Chrom5_Interval1
Male.10314	ENSMUST00000147966.1	chr5	-	65388406	65389373	ENSMUST00000147966.1	AK204218	Rpl9		Chrom5_Interval1	Male	Male_Chrom5_Interval1
Male.10315	ENSMUST00000120094.4	chr5	-	65388477	65391380	ENSMUST00000120094.4	AK050296	Rpl9		Chrom5_Interval1	Male	Male_Chrom5_Interval1
Male.10316	ENSMUST00000147660.7	chr5	-	65388676	65391381	ENSMUST00000147660.7	AK053431	Rpl9		Chrom5_Interval1	Male	Male_Chrom5_Interval1
Male.10317	ENSMUST00000128074.5	chr5	-	65388916	65390991	ENSMUST00000128074.5	AK053431	Rpl9		Chrom5_Interval1	Male	Male_Chrom5_Interval1
Male.10318	ENSMUST00000122026.5	chr5	+	65391496	65409207	ENSMUST00000122026.5	NM_024471	Lias	NM_024471	Chrom5_Interval1	Male	Male_Chrom5_Interval1
Male.10319	ENSMUST00000031101.9	chr5	+	65391539	65410693	ENSMUST00000031101.9	NM_001310612	Lias	NM_001310612	Chrom5_Interval1	Male	Male_Chrom5_Interval1
Male.10320	ENSMUST00000139847.7	chr5	+	65391543	65396183	ENSMUST00000139847.7	AK013575	Lias		Chrom5_Interval1	Male	Male_Chrom5_Interval1
Male.10321	ENSMUST00000126036.1	chr5	+	65391563	65395612	ENSMUST00000126036.1	AK013575	Lias		Chrom5_Interval1	Male	Male_Chrom5_Interval1
Male.10322	ENSMUST00000200374.1	chr5	+	65391564	65397686	ENSMUST00000200374.1	BC002141	Lias		Chrom5_Interval1	Male	Male_Chrom5_Interval1
Male.10323	ENSMUST00000127519.1	chr5	+	65397541	65399918	ENSMUST00000127519.1	AK045167	Lias		Chrom5_Interval1	Male	Male_Chrom5_Interval1
Male.10326	ENSMUST00000031103.13	chr5	-	65413220	65435949	ENSMUST00000031103.13	NM_009466	Ugdh	NM_009466	Chrom5_Interval1	Male	Male_Chrom5_Interval1
Male.10327	ENSMUST00000125375.7	chr5	-	65413223	65425474	ENSMUST00000125375.7	AK149590	Ugdh		Chrom5_Interval1	Male	Male_Chrom5_Interval1
Male.10328	ENSMUST00000139402.2	chr5	-	65417517	65422806	ENSMUST00000139402.2	AK168064	Ugdh		Chrom5_Interval1	Male	Male_Chrom5_Interval1
Male.10329	ENSMUST00000131263.2	chr5	-	65423353	65428387	ENSMUST00000131263.2	AK167560	Ugdh		Chrom5_Interval1	Male	Male_Chrom5_Interval1
Male.10332	ENSMUST00000139122.7	chr5	-	65446843	65493400	ENSMUST00000139122.7	NM_133697	Smim14	NM_133697	Chrom5_Interval1	Male	Male_Chrom5_Interval1
Male.10333	ENSMUST00000121661.7	chr5	-	65449802	65493060	ENSMUST00000121661.7	AK164394	Smim14		Chrom5_Interval1	Male	Male_Chrom5_Interval1
Male.10334	ENSMUST00000040532.11	chr5	-	65449803	65492871	ENSMUST00000040532.11	AK044669	Smim14		Chrom5_Interval1	Male	Male_Chrom5_Interval1
Male.10335	ENSMUST00000135258.2	chr5	-	65449926	65461303	ENSMUST00000135258.2	AK003345	Smim14		Chrom5_Interval1	Male	Male_Chrom5_Interval1
Male.10336	ENSMUST00000200111.2	chr5	-	65453019	65458511	ENSMUST00000200111.2		Smim14		Chrom5_Interval1	Male	Male_Chrom5_Interval1
Male.10337	ENSMUST00000149167.1	chr5	-	65460557	65537184	ENSMUST00000149167.1	AK044403	Smim14		Chrom5_Interval1	Male	Male_Chrom5_Interval1
Male.10338	ENSMUST00000125954.2	chr5	-	65466349	65537129	ENSMUST00000125954.2	AK044403	Smim14		Chrom5_Interval1	Male	Male_Chrom5_Interval1
Male.10339	ENSMUST00000144562.1	chr5	-	65468297	65492881	ENSMUST00000144562.1	AK088833	Smim14		Chrom5_Interval1	Male	Male_Chrom5_Interval1
Male.10341	ENSMUST00000198981.2	chr5	-	65489944	65493400	ENSMUST00000198981.2	AK044898	Smim14		Chrom5_Interval1	Male	Male_Chrom5_Interval1
Male.10344	ENSMUST00000142407.7	chr5	+	65537232	65598988	ENSMUST00000142407.7	NM_016786	Ube2k	NM_016786	Chrom5_Interval1	Male	Male_Chrom5_Interval1
Male.10345	ENSMUST00000201266.3	chr5	+	65537260	65595755	ENSMUST00000201266.3	AK048194	Ube2k		Chrom5_Interval1	Male	Male_Chrom5_Interval1
Male.10346	ENSMUST00000201292.3	chr5	+	65537275	65595755	ENSMUST00000201292.3	AK048194	Ube2k		Chrom5_Interval1	Male	Male_Chrom5_Interval1
Male.10347	ENSMUST00000201984.3	chr5	+	65537290	65595755	ENSMUST00000201984.3	NM_001310619	Ube2k	NM_001310619	Chrom5_Interval1	Male	Male_Chrom5_Interval1
Male.10348	ENSMUST00000202679.3	chr5	+	65537290	65598929	ENSMUST00000202679.3	AK048194	Ube2k		Chrom5_Interval1	Male	Male_Chrom5_Interval1
Male.10349	ENSMUST00000202082.3	chr5	+	65537319	65598929	ENSMUST00000202082.3	AK048194	Ube2k		Chrom5_Interval1	Male	Male_Chrom5_Interval1
Male.10350	ENSMUST00000202601.3	chr5	+	65537333	65595145	ENSMUST00000202601.3	AK162142	Ube2k		Chrom5_Interval1	Male	Male_Chrom5_Interval1
Male.10351	ENSMUST00000200946.2	chr5	+	65537361	65594548	ENSMUST00000200946.2	BC085311	Ube2k		Chrom5_Interval1	Male	Male_Chrom5_Interval1
Male.10352	ENSMUST00000201383.1	chr5	+	65537483	65596028	ENSMUST00000201383.1	AK036068	Ube2k		Chrom5_Interval1	Male	Male_Chrom5_Interval1
Male.10354	ENSMUST00000202721.1	chr5	+	65569382	65572160	ENSMUST00000202721.1		Ube2k		Chrom5_Interval1	Male	Male_Chrom5_Interval1
Male.10356	ENSMUST00000202572.1	chr5	+	65591595	65595145	ENSMUST00000202572.1	AK035371	Ube2k		Chrom5_Interval1	Male	Male_Chrom5_Interval1
Male.10357	ENSMUST00000201948.3	chr5	-	65605720	65698168	ENSMUST00000201948.3	AK172992	Pds5a		Chrom5_Interval1	Male	Male_Chrom5_Interval1
Male.10358	ENSMUST00000201673.1	chr5	-	65605722	65611773	ENSMUST00000201673.1		Pds5a		Chrom5_Interval1	Male	Male_Chrom5_Interval1
Male.10359	ENSMUST00000202648.3	chr5	-	65607769	65620600	ENSMUST00000202648.3	AK079236	Pds5a		Chrom5_Interval1	Male	Male_Chrom5_Interval1
Male.10360	ENSMUST00000031104.6	chr5	-	65615259	65697856	ENSMUST00000031104.6	NM_001081321	Pds5a	NM_001081321	Chrom5_Interval1	Male	Male_Chrom5_Interval1
Male.10361	ENSMUST00000201987.1	chr5	-	65615415	65622548	ENSMUST00000201987.1	AK079236	Pds5a		Chrom5_Interval1	Male	Male_Chrom5_Interval1
Male.10363	ENSMUST00000200766.3	chr5	-	65622869	65650416	ENSMUST00000200766.3	AK172992	Pds5a		Chrom5_Interval1	Male	Male_Chrom5_Interval1
Male.10364	ENSMUST00000202107.3	chr5	-	65622884	65628600	ENSMUST00000202107.3	AK018509	Pds5a		Chrom5_Interval1	Male	Male_Chrom5_Interval1
Male.10365	ENSMUST00000202910.1	chr5	-	65623344	65629618	ENSMUST00000202910.1	AK136537	Pds5a		Chrom5_Interval1	Male	Male_Chrom5_Interval1
Male.10366	ENSMUST00000201420.1	chr5	-	65623827	65630049	ENSMUST00000201420.1	BC021408	Pds5a		Chrom5_Interval1	Male	Male_Chrom5_Interval1
Male.10368	ENSMUST00000201046.1	chr5	-	65637741	65638916	ENSMUST00000201046.1	BC021408	Pds5a		Chrom5_Interval1	Male	Male_Chrom5_Interval1
Male.10369	ENSMUST00000201109.1	chr5	-	65642080	65645101	ENSMUST00000201109.1	AK049501	Pds5a		Chrom5_Interval1	Male	Male_Chrom5_Interval1
Male.10370	ENSMUST00000200790.1	chr5	-	65645958	65698273	ENSMUST00000200790.1	AK172992	Pds5a		Chrom5_Interval1	Male	Male_Chrom5_Interval1
Male.10371	ENSMUST00000202698.1	chr5	-	65654073	65655223	ENSMUST00000202698.1	AK172992	Pds5a		Chrom5_Interval1	Male	Male_Chrom5_Interval1
Male.10373	ENSMUST00000201034.1	chr5	-	65665952	65696865	ENSMUST00000201034.1	AK172992	Pds5a		Chrom5_Interval1	Male	Male_Chrom5_Interval1
Male.10379	ENSMUST00000201489.3	chr5	+	65763520	65830108	ENSMUST00000201489.3	NM_001024917	N4bp2	NM_001024917	Chrom5_Interval1	Male	Male_Chrom5_Interval1
Male.10380	ENSMUST00000201503.3	chr5	+	65763978	65775894	ENSMUST00000201503.3	AK173167	N4bp2		Chrom5_Interval1	Male	Male_Chrom5_Interval1
Male.10381	ENSMUST00000202934.3	chr5	+	65763978	65786259	ENSMUST00000202934.3	BC054549	N4bp2		Chrom5_Interval1	Male	Male_Chrom5_Interval1
Male.10382	ENSMUST00000201615.3	chr5	+	65764119	65817284	ENSMUST00000201615.3	AK173167	N4bp2		Chrom5_Interval1	Male	Male_Chrom5_Interval1
Male.10383	ENSMUST00000087264.3	chr5	+	65764119	65826650	ENSMUST00000087264.3	BC156351	N4bp2		Chrom5_Interval1	Male	Male_Chrom5_Interval1
Male.10386	ENSMUST00000202817.1	chr5	+	65782947	65785101	ENSMUST00000202817.1		N4bp2		Chrom5_Interval1	Male	Male_Chrom5_Interval1
Male.10387	ENSMUST00000200843.1	chr5	+	65801072	65804207	ENSMUST00000200843.1	AK149866	N4bp2		Chrom5_Interval1	Male	Male_Chrom5_Interval1
Male.10388	ENSMUST00000202411.1	chr5	+	65809730	65815058	ENSMUST00000202411.1	AK136182	N4bp2		Chrom5_Interval1	Male	Male_Chrom5_Interval1
Male.10389	ENSMUST00000201044.1	chr5	+	65825241	65826874	ENSMUST00000201044.1	AK136182	N4bp2		Chrom5_Interval1	Male	Male_Chrom5_Interval1
Male.10415	ENSMUST00000113726.7	chr5	-	66016548	66098191	ENSMUST00000113726.7	NM_139065	Rbm47	NM_139065	Chrom5_Interval1	Male	Male_Chrom5_Interval1
Male.10416	ENSMUST00000201544.3	chr5	-	66016548	66173118	ENSMUST00000201544.3	AK170082	Rbm47		Chrom5_Interval1	Male	Male_Chrom5_Interval1
Male.10417	ENSMUST00000094757.8	chr5	-	66016555	66081000	ENSMUST00000094757.8	BC034195	Rbm47		Chrom5_Interval1	Male	Male_Chrom5_Interval1
Male.10418	ENSMUST00000167950.7	chr5	-	66016556	66151924	ENSMUST00000167950.7	NM_001127382	Rbm47	NM_001127382	Chrom5_Interval1	Male	Male_Chrom5_Interval1
Male.10419	ENSMUST00000094756.10	chr5	-	66018601	66151078	ENSMUST00000094756.10	NM_001291226	Rbm47	NM_001291226	Chrom5_Interval1	Male	Male_Chrom5_Interval1
Male.10420	ENSMUST00000200775.3	chr5	-	66018601	66151078	ENSMUST00000200775.3	NM_178446	Rbm47	NM_178446	Chrom5_Interval1	Male	Male_Chrom5_Interval1
Male.10421	ENSMUST00000113724.5	chr5	-	66018984	66081099	ENSMUST00000113724.5	BC034195	Rbm47		Chrom5_Interval1	Male	Male_Chrom5_Interval1
Male.10422	ENSMUST00000202794.3	chr5	-	66025541	66150956	ENSMUST00000202794.3	AK142584	Rbm47		Chrom5_Interval1	Male	Male_Chrom5_Interval1
Male.10423	ENSMUST00000200852.3	chr5	-	66026784	66054552	ENSMUST00000200852.3	AK142584	Rbm47		Chrom5_Interval1	Male	Male_Chrom5_Interval1
Male.10424	ENSMUST00000201311.3	chr5	-	66027027	66081990	ENSMUST00000201311.3	AK142584	Rbm47		Chrom5_Interval1	Male	Male_Chrom5_Interval1
Male.10425	ENSMUST00000202700.3	chr5	-	66027219	66080984	ENSMUST00000202700.3	BC034195	Rbm47		Chrom5_Interval1	Male	Male_Chrom5_Interval1
Male.10426	ENSMUST00000201561.3	chr5	-	66027239	66151323	ENSMUST00000201561.3	AK142584	Rbm47		Chrom5_Interval1	Male	Male_Chrom5_Interval1
Male.10427	ENSMUST00000201605.3	chr5	-	66046093	66151788	ENSMUST00000201605.3	AK170082	Rbm47		Chrom5_Interval1	Male	Male_Chrom5_Interval1
Male.10428	ENSMUST00000201670.1	chr5	-	66046208	66151782	ENSMUST00000201670.1	AK170082	Rbm47		Chrom5_Interval1	Male	Male_Chrom5_Interval1
Male.10441	ENSMUST00000162955.7	chr5	-	66298702	66313728	ENSMUST00000162955.7	BC042797	Apbb2		Chrom5_Interval1	Male	Male_Chrom5_Interval1
Male.10442	ENSMUST00000162366.7	chr5	-	66298724	66618758	ENSMUST00000162366.7	NM_001310626	Apbb2	NM_001310626	Chrom5_Interval1	Male	Male_Chrom5_Interval1
Male.10443	ENSMUST00000160870.7	chr5	-	66298727	66618681	ENSMUST00000160870.7	NM_001201413	Apbb2	NM_001201413	Chrom5_Interval1	Male	Male_Chrom5_Interval1
Male.10444	ENSMUST00000159512.7	chr5	-	66298727	66618784	ENSMUST00000159512.7	NM_001201414	Apbb2	NM_001201414	Chrom5_Interval1	Male	Male_Chrom5_Interval1
Male.10445	ENSMUST00000159786.7	chr5	-	66298839	66618663	ENSMUST00000159786.7	NM_001201415	Apbb2	NM_001201415	Chrom5_Interval1	Male	Male_Chrom5_Interval1
Male.10446	ENSMUST00000201776.3	chr5	-	66300660	66492172	ENSMUST00000201776.3	BC076587	Apbb2		Chrom5_Interval1	Male	Male_Chrom5_Interval1
Male.10447	ENSMUST00000160775.7	chr5	-	66301871	66337682	ENSMUST00000160775.7	AK172405	Apbb2		Chrom5_Interval1	Male	Male_Chrom5_Interval1
Male.10448	ENSMUST00000087256.11	chr5	-	66301887	66618671	ENSMUST00000087256.11	AK004792	Apbb2		Chrom5_Interval1	Male	Male_Chrom5_Interval1
Male.10449	ENSMUST00000162349.7	chr5	-	66301887	66618671	ENSMUST00000162349.7	NM_009686	Apbb2	NM_009686	Chrom5_Interval1	Male	Male_Chrom5_Interval1
Male.10450	ENSMUST00000160063.4	chr5	-	66302204	66492171	ENSMUST00000160063.4	AK004792	Apbb2		Chrom5_Interval1	Male	Male_Chrom5_Interval1
Male.10451	ENSMUST00000161771.1	chr5	-	66307582	66337483	ENSMUST00000161771.1	AK172405	Apbb2		Chrom5_Interval1	Male	Male_Chrom5_Interval1
Male.10456	ENSMUST00000162401.7	chr5	-	66399621	66618670	ENSMUST00000162401.7	AK032770	Apbb2		Chrom5_Interval1	Male	Male_Chrom5_Interval1
Male.10457	ENSMUST00000160185.7	chr5	-	66399621	66618683	ENSMUST00000160185.7	AK032770	Apbb2		Chrom5_Interval1	Male	Male_Chrom5_Interval1
Male.10460	ENSMUST00000162382.7	chr5	-	66451981	66618640	ENSMUST00000162382.7	AK169495	Apbb2		Chrom5_Interval1	Male	Male_Chrom5_Interval1
Male.10461	ENSMUST00000161879.7	chr5	-	66451994	66514830	ENSMUST00000161879.7	AK169495	Apbb2		Chrom5_Interval1	Male	Male_Chrom5_Interval1
Male.10462	ENSMUST00000160103.7	chr5	-	66452023	66618671	ENSMUST00000160103.7	AK032770	Apbb2		Chrom5_Interval1	Male	Male_Chrom5_Interval1
Male.10463	ENSMUST00000162994.7	chr5	-	66452227	66618774	ENSMUST00000162994.7	AK153260	Apbb2		Chrom5_Interval1	Male	Male_Chrom5_Interval1
Male.10464	ENSMUST00000159357.7	chr5	-	66452260	66514837	ENSMUST00000159357.7	AK169495	Apbb2		Chrom5_Interval1	Male	Male_Chrom5_Interval1
Male.10465	ENSMUST00000161716.7	chr5	-	66452266	66546957	ENSMUST00000161716.7	AK169495	Apbb2		Chrom5_Interval1	Male	Male_Chrom5_Interval1
Male.10466	ENSMUST00000161936.1	chr5	-	66461913	66618672	ENSMUST00000161936.1	AK032770	Apbb2		Chrom5_Interval1	Male	Male_Chrom5_Interval1
Male.10469	ENSMUST00000159847.1	chr5	-	66540701	66618688	ENSMUST00000159847.1	AK153260	Apbb2		Chrom5_Interval1	Male	Male_Chrom5_Interval1
Male.10473	ENSMUST00000031131.10	chr5	+	66676090	66687234	ENSMUST00000031131.10	NM_011670	Uchl1	NM_011670	Chrom5_Interval1	Male	Male_Chrom5_Interval1
Male.10474	ENSMUST00000177194.2	chr5	+	66676241	66676845	ENSMUST00000177194.2	AK004066	Uchl1		Chrom5_Interval1	Male	Male_Chrom5_Interval1
Male.10475	ENSMUST00000176015.4	chr5	+	66676891	66687229	ENSMUST00000176015.4	AK170728	Uchl1		Chrom5_Interval1	Male	Male_Chrom5_Interval1
Male.10476	ENSMUST00000202339.1	chr5	+	66683683	66686938	ENSMUST00000202339.1	AF172334	Uchl1		Chrom5_Interval1	Male	Male_Chrom5_Interval1
Male.10479	ENSMUST00000201852.3	chr5	+	66745826	66974662	ENSMUST00000201852.3	BC075634	Limch1		Chrom5_Interval1	Male	Male_Chrom5_Interval1
Male.10480	ENSMUST00000101164.10	chr5	+	66745844	67056214	ENSMUST00000101164.10	NM_001001980	Limch1	NM_001001980	Chrom5_Interval1	Male	Male_Chrom5_Interval1
Male.10481	ENSMUST00000238785.1	chr5	+	66745844	67057158	ENSMUST00000238785.1	AK147547	Limch1		Chrom5_Interval1	Male	Male_Chrom5_Interval1
Male.10482	ENSMUST00000202830.1	chr5	+	66745866	66748404	ENSMUST00000202830.1	AK045629	Limch1		Chrom5_Interval1	Male	Male_Chrom5_Interval1
Male.10483	ENSMUST00000118242.7	chr5	+	66745882	67056077	ENSMUST00000118242.7	AK134095	Limch1		Chrom5_Interval1	Male	Male_Chrom5_Interval1
Male.10484	ENSMUST00000130228.1	chr5	+	66745888	66953678	ENSMUST00000130228.1	BC075634	Limch1		Chrom5_Interval1	Male	Male_Chrom5_Interval1
Male.10486	ENSMUST00000122812.4	chr5	+	66898430	66969153	ENSMUST00000122812.4	BC075634	Limch1		Chrom5_Interval1	Male	Male_Chrom5_Interval1
Male.10487	ENSMUST00000117601.7	chr5	+	66898459	67054348	ENSMUST00000117601.7	AK134095	Limch1		Chrom5_Interval1	Male	Male_Chrom5_Interval1
Male.10489	ENSMUST00000201322.3	chr5	+	66968004	67054694	ENSMUST00000201322.3	AK134095	Limch1		Chrom5_Interval1	Male	Male_Chrom5_Interval1
Male.10490	ENSMUST00000038188.13	chr5	+	66968415	67057158	ENSMUST00000038188.13	NM_001256122	Limch1	NM_001256122	Chrom5_Interval1	Male	Male_Chrom5_Interval1
Male.10491	ENSMUST00000238993.1	chr5	+	66968415	67057158	ENSMUST00000238993.1	AK147547	Limch1		Chrom5_Interval1	Male	Male_Chrom5_Interval1
Male.10492	ENSMUST00000140428.7	chr5	+	66968564	67030853	ENSMUST00000140428.7	AK019457	Limch1		Chrom5_Interval1	Male	Male_Chrom5_Interval1
Male.10493	ENSMUST00000127184.7	chr5	+	66968576	66998765	ENSMUST00000127184.7	AK147547	Limch1		Chrom5_Interval1	Male	Male_Chrom5_Interval1
Male.10494	ENSMUST00000202048.1	chr5	+	66968649	66974915	ENSMUST00000202048.1	AK140954	Limch1		Chrom5_Interval1	Male	Male_Chrom5_Interval1
Male.10495	ENSMUST00000132991.4	chr5	+	66968960	66998795	ENSMUST00000132991.4	AK134095	Limch1		Chrom5_Interval1	Male	Male_Chrom5_Interval1
Male.10497	ENSMUST00000119854.7	chr5	+	66974542	67056123	ENSMUST00000119854.7	AK147547	Limch1		Chrom5_Interval1	Male	Male_Chrom5_Interval1
Male.10498	ENSMUST00000147050.7	chr5	+	66977017	66999241	ENSMUST00000147050.7	AK019457	Limch1		Chrom5_Interval1	Male	Male_Chrom5_Interval1
Male.10501	ENSMUST00000137394.1	chr5	+	66997091	66999346	ENSMUST00000137394.1	AK019457	Limch1		Chrom5_Interval1	Male	Male_Chrom5_Interval1
Male.10503	ENSMUST00000135334.2	chr5	+	67043848	67054646	ENSMUST00000135334.2	BC042189	Limch1		Chrom5_Interval1	Male	Male_Chrom5_Interval1
Male.10504	ENSMUST00000153174.1	chr5	+	67044400	67054641	ENSMUST00000153174.1	BC042189	Limch1		Chrom5_Interval1	Male	Male_Chrom5_Interval1
Male.10506	ENSMUST00000012664.10	chr5	-	67094398	67099301	ENSMUST00000012664.10	NM_008888	Phox2b	NM_008888	Chrom5_Interval1	Male	Male_Chrom5_Interval1
Male.10507	ENSMUST00000174251.1	chr5	-	67097043	67099057	ENSMUST00000174251.1	AK052579	Phox2b		Chrom5_Interval1	Male	Male_Chrom5_Interval1
Male.10510	ENSMUST00000037918.11	chr5	+	67260564	67291461	ENSMUST00000037918.11	NM_028975	Tmem33	NM_028975	Chrom5_Interval1	Male	Male_Chrom5_Interval1
Male.10511	ENSMUST00000162543.7	chr5	+	67260650	67264612	ENSMUST00000162543.7	AK012413	Tmem33		Chrom5_Interval1	Male	Male_Chrom5_Interval1
Male.10512	ENSMUST00000161233.7	chr5	+	67260695	67268568	ENSMUST00000161233.7	AK005493	Tmem33		Chrom5_Interval1	Male	Male_Chrom5_Interval1
Male.10513	ENSMUST00000201979.3	chr5	+	67260695	67286659	ENSMUST00000201979.3	BC016570	Tmem33		Chrom5_Interval1	Male	Male_Chrom5_Interval1
Male.10514	ENSMUST00000160352.7	chr5	+	67260696	67291461	ENSMUST00000160352.7	NM_030108	Tmem33	NM_030108	Chrom5_Interval1	Male	Male_Chrom5_Interval1
Male.10515	ENSMUST00000162074.7	chr5	+	67260703	67264279	ENSMUST00000162074.7	AK012413	Tmem33		Chrom5_Interval1	Male	Male_Chrom5_Interval1
Male.10516	ENSMUST00000202324.1	chr5	+	67260753	67263073	ENSMUST00000202324.1	LF194981	Tmem33		Chrom5_Interval1	Male	Male_Chrom5_Interval1
Male.10517	ENSMUST00000161369.2	chr5	+	67260804	67291461	ENSMUST00000161369.2	AK032555	Tmem33		Chrom5_Interval1	Male	Male_Chrom5_Interval1
Male.10518	ENSMUST00000163028.2	chr5	+	67260895	67269006	ENSMUST00000163028.2	AK019127	Tmem33		Chrom5_Interval1	Male	Male_Chrom5_Interval1
Male.10541	ENSMUST00000087241.6	chr5	+	67607881	67613992	ENSMUST00000087241.6	NM_001033415	Shisa3	NM_001033415	Chrom5_Interval1	Male	Male_Chrom5_Interval1
Male.10542	ENSMUST00000142843.1	chr5	+	67607968	67623552	ENSMUST00000142843.1	AK085772	Shisa3		Chrom5_Interval1	Male	Male_Chrom5_Interval1
Male.10640	ENSMUST00000013693.10	chr5	-	72156574	72168189	ENSMUST00000013693.10	NM_178599	Commd8	NM_178599	Chrom5_Interval1	Male	Male_Chrom5_Interval1
Male.10641	ENSMUST00000199767.4	chr5	-	72157184	72168164	ENSMUST00000199767.4	AK158078	Commd8		Chrom5_Interval1	Male	Male_Chrom5_Interval1
Male.10642	ENSMUST00000198951.1	chr5	-	72159010	72161138	ENSMUST00000198951.1	BC023888	Commd8		Chrom5_Interval1	Male	Male_Chrom5_Interval1
Male.10643	ENSMUST00000196152.1	chr5	-	72159875	72165720	ENSMUST00000196152.1	AK013015	Commd8		Chrom5_Interval1	Male	Male_Chrom5_Interval1
Male.10644	ENSMUST00000196241.1	chr5	-	72160961	72168156	ENSMUST00000196241.1	AK012653	Commd8		Chrom5_Interval1	Male	Male_Chrom5_Interval1
Male.10690	ENSMUST00000169534.5	chr5	-	72695977	72736602	ENSMUST00000169534.5	NM_013698	Txk	NM_013698	Chrom5_Interval1	Male	Male_Chrom5_Interval1
Male.10691	ENSMUST00000197313.4	chr5	-	72695977	72752773	ENSMUST00000197313.4	NM_001289494	Txk	NM_001289494	Chrom5_Interval1	Male	Male_Chrom5_Interval1
Male.10692	ENSMUST00000113604.9	chr5	-	72695977	72752777	ENSMUST00000113604.9	NM_001122754	Txk	NM_001122754	Chrom5_Interval1	Male	Male_Chrom5_Interval1
Male.10693	ENSMUST00000198464.2	chr5	-	72695979	72752773	ENSMUST00000198464.2	NM_001289495	Txk	NM_001289495	Chrom5_Interval1	Male	Male_Chrom5_Interval1
Male.10694	ENSMUST00000198798.4	chr5	-	72695985	72735906	ENSMUST00000198798.4	D83201	Txk		Chrom5_Interval1	Male	Male_Chrom5_Interval1
Male.10695	ENSMUST00000198970.4	chr5	-	72695985	72735906	ENSMUST00000198970.4	D83202	Txk		Chrom5_Interval1	Male	Male_Chrom5_Interval1
Male.10696	ENSMUST00000197843.2	chr5	-	72703469	72752774	ENSMUST00000197843.2	AK138069	Txk		Chrom5_Interval1	Male	Male_Chrom5_Interval1
Male.10698	ENSMUST00000197923.2	chr5	-	72748560	72752770	ENSMUST00000197923.2		Txk		Chrom5_Interval1	Male	Male_Chrom5_Interval1
Male.10699	ENSMUST00000071944.12	chr5	-	72755715	72868444	ENSMUST00000071944.12	NM_001113460	Tec	NM_001113460	Chrom5_Interval1	Male	Male_Chrom5_Interval1
Male.10700	ENSMUST00000113594.7	chr5	-	72755722	72868459	ENSMUST00000113594.7	NM_001113464	Tec	NM_001113464	Chrom5_Interval1	Male	Male_Chrom5_Interval1
Male.10701	ENSMUST00000126481.7	chr5	-	72755733	72868396	ENSMUST00000126481.7	BC018230	Tec		Chrom5_Interval1	Male	Male_Chrom5_Interval1
Male.10702	ENSMUST00000155342.7	chr5	-	72755737	72786020	ENSMUST00000155342.7	BC062884	Tec		Chrom5_Interval1	Male	Male_Chrom5_Interval1
Male.10703	ENSMUST00000073843.12	chr5	-	72755737	72868446	ENSMUST00000073843.12	NM_013689	Tec	NM_013689	Chrom5_Interval1	Male	Male_Chrom5_Interval1
Male.10704	ENSMUST00000138842.7	chr5	-	72755737	72868483	ENSMUST00000138842.7	X55663	Tec		Chrom5_Interval1	Male	Male_Chrom5_Interval1
Male.10705	ENSMUST00000149533.7	chr5	-	72773208	72868449	ENSMUST00000149533.7	AK133418	Tec		Chrom5_Interval1	Male	Male_Chrom5_Interval1
Male.10707	ENSMUST00000150193.1	chr5	-	72823157	72868443	ENSMUST00000150193.1	AK133418	Tec		Chrom5_Interval1	Male	Male_Chrom5_Interval1
Male.10708	ENSMUST00000202547.1	chr5	-	72823461	72844449	ENSMUST00000202547.1	AK133418	Tec		Chrom5_Interval1	Male	Male_Chrom5_Interval1
Male.10711	ENSMUST00000144843.7	chr5	+	72914303	72978829	ENSMUST00000144843.7	NM_001113423	Slain2	NM_001113423	Chrom5_Interval1	Male	Male_Chrom5_Interval1
Male.10712	ENSMUST00000143829.4	chr5	+	72914368	72978811	ENSMUST00000143829.4	NM_153567	Slain2	NM_153567	Chrom5_Interval1	Male	Male_Chrom5_Interval1
Male.10713	ENSMUST00000183284.2	chr5	+	72914415	72918485	ENSMUST00000183284.2	LF194990	Slain2		Chrom5_Interval1	Male	Male_Chrom5_Interval1
Male.10714	ENSMUST00000200785.1	chr5	+	72914667	72957414	ENSMUST00000200785.1	AK039970	Slain2		Chrom5_Interval1	Male	Male_Chrom5_Interval1
Male.10715	ENSMUST00000145939.1	chr5	+	72948498	72974702	ENSMUST00000145939.1	BC038019	Slain2		Chrom5_Interval1	Male	Male_Chrom5_Interval1
Male.10722	ENSMUST00000202697.3	chr5	-	73019986	73071175	ENSMUST00000202697.3	BC051118	Fryl		Chrom5_Interval1	Male	Male_Chrom5_Interval1
Male.10723	ENSMUST00000101127.11	chr5	-	73020321	73256619	ENSMUST00000101127.11	NM_028194	Fryl	NM_028194	Chrom5_Interval1	Male	Male_Chrom5_Interval1
Male.10724	ENSMUST00000202806.3	chr5	-	73020325	73035042	ENSMUST00000202806.3	BC043713	Fryl		Chrom5_Interval1	Male	Male_Chrom5_Interval1
Male.10725	ENSMUST00000146953.7	chr5	-	73020336	73047001	ENSMUST00000146953.7	BC043713	Fryl		Chrom5_Interval1	Male	Male_Chrom5_Interval1
Male.10726	ENSMUST00000156661.8	chr5	-	73021197	73071577	ENSMUST00000156661.8	BC051118	Fryl		Chrom5_Interval1	Male	Male_Chrom5_Interval1
Male.10727	ENSMUST00000094700.10	chr5	-	73021210	73148136	ENSMUST00000094700.10	BC156499	Fryl		Chrom5_Interval1	Male	Male_Chrom5_Interval1
Male.10728	ENSMUST00000202381.3	chr5	-	73041495	73088420	ENSMUST00000202381.3	BC172707	Fryl		Chrom5_Interval1	Male	Male_Chrom5_Interval1
Male.10730	ENSMUST00000201200.1	chr5	-	73047519	73050512	ENSMUST00000201200.1	BC027144	Fryl		Chrom5_Interval1	Male	Male_Chrom5_Interval1
Male.10731	ENSMUST00000175890.1	chr5	-	73047622	73083289	ENSMUST00000175890.1	BC172707	Fryl		Chrom5_Interval1	Male	Male_Chrom5_Interval1
Male.10732	ENSMUST00000143665.2	chr5	-	73053893	73054824	ENSMUST00000143665.2	AK009138	Fryl		Chrom5_Interval1	Male	Male_Chrom5_Interval1
Male.10733	ENSMUST00000201841.1	chr5	-	73064355	73065233	ENSMUST00000201841.1	BC051118	Fryl		Chrom5_Interval1	Male	Male_Chrom5_Interval1
Male.10734	ENSMUST00000201277.1	chr5	-	73065423	73071299	ENSMUST00000201277.1	BC051118	Fryl		Chrom5_Interval1	Male	Male_Chrom5_Interval1
Male.10735	ENSMUST00000202413.1	chr5	-	73072900	73076015	ENSMUST00000202413.1	BC172707	Fryl		Chrom5_Interval1	Male	Male_Chrom5_Interval1
Male.10736	ENSMUST00000201405.1	chr5	-	73097385	73098379	ENSMUST00000201405.1	BC172707	Fryl		Chrom5_Interval1	Male	Male_Chrom5_Interval1
Male.10737	ENSMUST00000153923.7	chr5	-	73099513	73168440	ENSMUST00000153923.7	AK036035	Fryl		Chrom5_Interval1	Male	Male_Chrom5_Interval1
Male.10738	ENSMUST00000153903.2	chr5	-	73108515	73119844	ENSMUST00000153903.2	AK036035	Fryl		Chrom5_Interval1	Male	Male_Chrom5_Interval1
Male.10739	ENSMUST00000152631.1	chr5	-	73118324	73122254	ENSMUST00000152631.1	AK036035	Fryl		Chrom5_Interval1	Male	Male_Chrom5_Interval1
Male.10740	ENSMUST00000148433.7	chr5	-	73119256	73256425	ENSMUST00000148433.7	AK033493	Fryl		Chrom5_Interval1	Male	Male_Chrom5_Interval1
Male.10741	ENSMUST00000176910.2	chr5	-	73148037	73191879	ENSMUST00000176910.2	AK033493	Fryl		Chrom5_Interval1	Male	Male_Chrom5_Interval1
Male.10744	ENSMUST00000123446.2	chr5	-	73193827	73256589	ENSMUST00000123446.2	AK171992	Fryl		Chrom5_Interval1	Male	Male_Chrom5_Interval1
Male.10751	ENSMUST00000071081.12	chr5	+	73292783	73313957	ENSMUST00000071081.12	NM_001159888	Ociad1	NM_001159888	Chrom5_Interval1	Male	Male_Chrom5_Interval1
Male.10752	ENSMUST00000031038.10	chr5	+	73292791	73314069	ENSMUST00000031038.10	NM_023429	Ociad1	NM_023429	Chrom5_Interval1	Male	Male_Chrom5_Interval1
Male.10753	ENSMUST00000166823.4	chr5	+	73292792	73309365	ENSMUST00000166823.4	NM_001159889	Ociad1	NM_001159889	Chrom5_Interval1	Male	Male_Chrom5_Interval1
Male.10754	ENSMUST00000202250.3	chr5	+	73292806	73306780	ENSMUST00000202250.3	AK078102	Ociad1		Chrom5_Interval1	Male	Male_Chrom5_Interval1
Male.10755	ENSMUST00000201556.3	chr5	+	73292831	73313914	ENSMUST00000201556.3	AK167320	Ociad1		Chrom5_Interval1	Male	Male_Chrom5_Interval1
Male.10756	ENSMUST00000202237.3	chr5	+	73292840	73310416	ENSMUST00000202237.3	AK007636	Ociad1		Chrom5_Interval1	Male	Male_Chrom5_Interval1
Male.10757	ENSMUST00000200935.3	chr5	+	73292894	73313941	ENSMUST00000200935.3	NM_001159887	Ociad1	NM_001159887	Chrom5_Interval1	Male	Male_Chrom5_Interval1
Male.10758	ENSMUST00000201505.1	chr5	+	73293052	73294979	ENSMUST00000201505.1	AK181231	Ociad1		Chrom5_Interval1	Male	Male_Chrom5_Interval1
Male.10759	ENSMUST00000201739.1	chr5	+	73295002	73313941	ENSMUST00000201739.1	AK082781	Ociad1		Chrom5_Interval1	Male	Male_Chrom5_Interval1
Male.10760	ENSMUST00000201191.1	chr5	+	73304126	73305159	ENSMUST00000201191.1	AK051307	Ociad1		Chrom5_Interval1	Male	Male_Chrom5_Interval1
Male.10763	ENSMUST00000200830.3	chr5	-	73322198	73338948	ENSMUST00000200830.3	BC044883	Ociad2		Chrom5_Interval1	Male	Male_Chrom5_Interval1
Male.10764	ENSMUST00000087195.8	chr5	-	73322198	73338992	ENSMUST00000087195.8	NM_026950	Ociad2	NM_026950	Chrom5_Interval1	Male	Male_Chrom5_Interval1
Male.10765	ENSMUST00000201908.3	chr5	-	73322212	73338948	ENSMUST00000201908.3	NM_001310636	Ociad2	NM_001310636	Chrom5_Interval1	Male	Male_Chrom5_Interval1
Male.10766	ENSMUST00000200776.3	chr5	-	73322212	73338951	ENSMUST00000200776.3	BC044883	Ociad2		Chrom5_Interval1	Male	Male_Chrom5_Interval1
Male.10767	ENSMUST00000202012.1	chr5	-	73323345	73338558	ENSMUST00000202012.1	BC044883	Ociad2		Chrom5_Interval1	Male	Male_Chrom5_Interval1
Male.10768	ENSMUST00000200821.1	chr5	-	73327664	73341028	ENSMUST00000200821.1	AK007617	Ociad2		Chrom5_Interval1	Male	Male_Chrom5_Interval1
Male.10800	ENSMUST00000119154.7	chr5	-	73998452	74068420	ENSMUST00000119154.7	AK145298	Usp46		Chrom5_Interval1	Male	Male_Chrom5_Interval1
Male.10801	ENSMUST00000068058.13	chr5	-	73998725	74068431	ENSMUST00000068058.13	NM_177561	Usp46	NM_177561	Chrom5_Interval1	Male	Male_Chrom5_Interval1
Male.10802	ENSMUST00000128750.1	chr5	-	74001798	74035641	ENSMUST00000128750.1	AK029604	Usp46		Chrom5_Interval1	Male	Male_Chrom5_Interval1
Male.10804	ENSMUST00000152408.2	chr5	-	74026292	74029368	ENSMUST00000152408.2	AK029604	Usp46		Chrom5_Interval1	Male	Male_Chrom5_Interval1
Male.10805	ENSMUST00000150009.1	chr5	-	74029269	74032591	ENSMUST00000150009.1	AK029604	Usp46		Chrom5_Interval1	Male	Male_Chrom5_Interval1
Male.10806	ENSMUST00000145016.2	chr5	-	74029315	74065748	ENSMUST00000145016.2	BC039916	Usp46		Chrom5_Interval1	Male	Male_Chrom5_Interval1
Male.10836	ENSMUST00000080164.11	chr5	+	74535448	74598790	ENSMUST00000080164.11	NM_024183	Fip1l1	NM_024183	Chrom5_Interval1	Male	Male_Chrom5_Interval1
Male.10837	ENSMUST00000113536.7	chr5	+	74535470	74598800	ENSMUST00000113536.7	NM_001159573	Fip1l1	NM_001159573	Chrom5_Interval1	Male	Male_Chrom5_Interval1
Male.10838	ENSMUST00000113534.8	chr5	+	74535478	74592430	ENSMUST00000113534.8	BC003263	Fip1l1		Chrom5_Interval1	Male	Male_Chrom5_Interval1
Male.10839	ENSMUST00000113535.8	chr5	+	74535480	74596145	ENSMUST00000113535.8	NM_001159574	Fip1l1	NM_001159574	Chrom5_Interval1	Male	Male_Chrom5_Interval1
Male.10840	ENSMUST00000135377.2	chr5	+	74535483	74540566	ENSMUST00000135377.2	AK166064	Fip1l1		Chrom5_Interval1	Male	Male_Chrom5_Interval1
Male.10841	ENSMUST00000120618.5	chr5	+	74535502	74591812	ENSMUST00000120618.5	BC003263	Fip1l1		Chrom5_Interval1	Male	Male_Chrom5_Interval1
Male.10842	ENSMUST00000121950.4	chr5	+	74535683	74585431	ENSMUST00000121950.4	BC003263	Fip1l1		Chrom5_Interval1	Male	Male_Chrom5_Interval1
Male.10843	ENSMUST00000200979.1	chr5	+	74535978	74545452	ENSMUST00000200979.1	AK166064	Fip1l1		Chrom5_Interval1	Male	Male_Chrom5_Interval1
Male.10845	ENSMUST00000200787.3	chr5	+	74584736	74591912	ENSMUST00000200787.3	AK008561	Fip1l1		Chrom5_Interval1	Male	Male_Chrom5_Interval1
Male.10846	ENSMUST00000202499.1	chr5	+	74584781	74588223	ENSMUST00000202499.1	AK008561	Fip1l1		Chrom5_Interval1	Male	Male_Chrom5_Interval1
Male.10847	ENSMUST00000201310.1	chr5	+	74586128	74588418	ENSMUST00000201310.1	LF194994	Fip1l1		Chrom5_Interval1	Male	Male_Chrom5_Interval1
Male.10848	ENSMUST00000139697.2	chr5	+	74586802	74592002	ENSMUST00000139697.2	BC003263	Fip1l1		Chrom5_Interval1	Male	Male_Chrom5_Interval1
Male.10853	ENSMUST00000125129.2	chr5	+	74594719	74595930	ENSMUST00000125129.2	AK008561	Fip1l1		Chrom5_Interval1	Male	Male_Chrom5_Interval1
Male.16530	ENSMUST00000201991.3	chr5	+	53466151	53649390	ENSMUST00000201991.3	AK080359	Rbpj		Chrom5_Interval1	Male	Male_Chrom5_Interval1
Male.16533	ENSMUST00000201721.1	chr5	+	53555705	53557224	ENSMUST00000201721.1		Rbpj		Chrom5_Interval1	Male	Male_Chrom5_Interval1
Male.16534	ENSMUST00000087360.8	chr5	+	53555833	53657358	ENSMUST00000087360.8	NM_001080928	Rbpj	NM_001080928	Chrom5_Interval1	Male	Male_Chrom5_Interval1
Male.16535	ENSMUST00000037618.12	chr5	+	53590213	53657362	ENSMUST00000037618.12	NM_009035	Rbpj	NM_009035	Chrom5_Interval1	Male	Male_Chrom5_Interval1
Male.16536	ENSMUST00000201912.3	chr5	+	53590367	53657362	ENSMUST00000201912.3	NM_001277116	Rbpj	NM_001277116	Chrom5_Interval1	Male	Male_Chrom5_Interval1
Male.16537	ENSMUST00000113865.4	chr5	+	53590470	53657362	ENSMUST00000113865.4	NM_001080927	Rbpj	NM_001080927	Chrom5_Interval1	Male	Male_Chrom5_Interval1
Male.16538	ENSMUST00000201883.3	chr5	+	53590980	53656137	ENSMUST00000201883.3	AK153163	Rbpj		Chrom5_Interval1	Male	Male_Chrom5_Interval1
Male.16539	ENSMUST00000201928.3	chr5	+	53619435	53645979	ENSMUST00000201928.3	AK080359	Rbpj		Chrom5_Interval1	Male	Male_Chrom5_Interval1
Male.16540	ENSMUST00000200856.3	chr5	+	53624913	53642065	ENSMUST00000200856.3	AK080359	Rbpj		Chrom5_Interval1	Male	Male_Chrom5_Interval1
Male.16541	ENSMUST00000201701.1	chr5	+	53625076	53642065	ENSMUST00000201701.1	AK080359	Rbpj		Chrom5_Interval1	Male	Male_Chrom5_Interval1
Male.16542	ENSMUST00000202476.1	chr5	+	53638631	53642067	ENSMUST00000202476.1	AK083931	Rbpj		Chrom5_Interval1	Male	Male_Chrom5_Interval1
Male.16543	ENSMUST00000202092.1	chr5	+	53645737	53651459	ENSMUST00000202092.1	AK080359	Rbpj		Chrom5_Interval1	Male	Male_Chrom5_Interval1
Male.16558	ENSMUST00000117661.8	chr5	+	53998498	54121057	ENSMUST00000117661.8	NM_001081103	Stim2	NM_001081103	Chrom5_Interval1	Male	Male_Chrom5_Interval1
Male.16559	ENSMUST00000201469.3	chr5	+	53998564	54121057	ENSMUST00000201469.3	NM_001363348	Stim2	NM_001363348	Chrom5_Interval1	Male	Male_Chrom5_Interval1
Male.16560	ENSMUST00000200873.1	chr5	+	54074736	54104489	ENSMUST00000200873.1	AK080310	Stim2		Chrom5_Interval1	Male	Male_Chrom5_Interval1
Male.16562	ENSMUST00000201198.1	chr5	+	54105367	54119934	ENSMUST00000201198.1	AK142275	Stim2		Chrom5_Interval1	Male	Male_Chrom5_Interval1
Male.16563	ENSMUST00000202342.1	chr5	+	54115856	54118587	ENSMUST00000202342.1	BC043455	Stim2		Chrom5_Interval1	Male	Male_Chrom5_Interval1
Male.16588	ENSMUST00000180708.2	chr5	-	57570081	57717920	ENSMUST00000180708.2	NR_015588	4932441J04Rik	NR_015588	Chrom5_Interval1	Male	Male_Chrom5_Interval1
Male.16592	ENSMUST00000193156.1	chr5	-	57716139	57720201	ENSMUST00000193156.1	AK034221	4932441J04Rik		Chrom5_Interval1	Male	Male_Chrom5_Interval1
Male.16593	ENSMUST00000191837.5	chr5	+	57717966	58133230	ENSMUST00000191837.5	NM_001122758	Pcdh7	NM_001122758	Chrom5_Interval1	Male	Male_Chrom5_Interval1
Male.16594	ENSMUST00000068110.9	chr5	+	57718019	57729465	ENSMUST00000068110.9	NM_018764	Pcdh7	NM_018764	Chrom5_Interval1	Male	Male_Chrom5_Interval1
Male.16595	ENSMUST00000094783.6	chr5	+	57719096	58129351	ENSMUST00000094783.6	NM_001310606	Pcdh7	NM_001310606	Chrom5_Interval1	Male	Male_Chrom5_Interval1
Male.16596	ENSMUST00000192287.5	chr5	+	57720122	57916032	ENSMUST00000192287.5	AK165115	Pcdh7		Chrom5_Interval1	Male	Male_Chrom5_Interval1
Male.16597	ENSMUST00000195156.2	chr5	+	57721161	58129797	ENSMUST00000195156.2	AK039737	Pcdh7		Chrom5_Interval1	Male	Male_Chrom5_Interval1
Male.16598	ENSMUST00000199310.1	chr5	+	57721912	57913448	ENSMUST00000199310.1	AY861419	Pcdh7		Chrom5_Interval1	Male	Male_Chrom5_Interval1
Male.16599	ENSMUST00000192048.1	chr5	+	57722208	58129454	ENSMUST00000192048.1	NM_001310608	Pcdh7	NM_001310608	Chrom5_Interval1	Male	Male_Chrom5_Interval1
Male.16681	ENSMUST00000087324.6	chr5	+	64092949	64128351	ENSMUST00000087324.6	NM_025700	Pgm2	NM_025700	Chrom5_Interval1	Male	Male_Chrom5_Interval1
Male.16683	ENSMUST00000199093.4	chr5	+	64103389	64110601	ENSMUST00000199093.4	AK014332	Pgm2		Chrom5_Interval1	Male	Male_Chrom5_Interval1
Male.16684	ENSMUST00000129152.1	chr5	+	64106440	64108317	ENSMUST00000129152.1	AK014332	Pgm2		Chrom5_Interval1	Male	Male_Chrom5_Interval1
Male.16686	ENSMUST00000197577.1	chr5	+	64112100	64128164	ENSMUST00000197577.1	AK004286	Pgm2		Chrom5_Interval1	Male	Male_Chrom5_Interval1
Male.16688	ENSMUST00000199270.4	chr5	+	64156304	64173517	ENSMUST00000199270.4	BC059824	Tbc1d1		Chrom5_Interval1	Male	Male_Chrom5_Interval1
Male.16689	ENSMUST00000043893.12	chr5	+	64159450	64351486	ENSMUST00000043893.12	NM_001310611	Tbc1d1	NM_001310611	Chrom5_Interval1	Male	Male_Chrom5_Interval1
Male.16690	ENSMUST00000121370.7	chr5	+	64159819	64351486	ENSMUST00000121370.7	AK122445	Tbc1d1		Chrom5_Interval1	Male	Male_Chrom5_Interval1
Male.16691	ENSMUST00000129389.7	chr5	+	64160210	64174258	ENSMUST00000129389.7	AK080526	Tbc1d1		Chrom5_Interval1	Male	Male_Chrom5_Interval1
Male.16692	ENSMUST00000101195.8	chr5	+	64160210	64351486	ENSMUST00000101195.8	NM_019636	Tbc1d1	NM_019636	Chrom5_Interval1	Male	Male_Chrom5_Interval1
Male.16694	ENSMUST00000119756.5	chr5	+	64230398	64351486	ENSMUST00000119756.5	NM_001289514	Tbc1d1	NM_001289514	Chrom5_Interval1	Male	Male_Chrom5_Interval1
Male.16697	ENSMUST00000147348.5	chr5	+	64275419	64284739	ENSMUST00000147348.5	AK122445	Tbc1d1		Chrom5_Interval1	Male	Male_Chrom5_Interval1
Male.16698	ENSMUST00000140960.2	chr5	+	64298529	64351481	ENSMUST00000140960.2	AK168763	Tbc1d1		Chrom5_Interval1	Male	Male_Chrom5_Interval1
Male.16723	ENSMUST00000165536.7	chr5	+	64803387	64832901	ENSMUST00000165536.7	NM_008453	Klf3	NM_008453	Chrom5_Interval1	Male	Male_Chrom5_Interval1
Male.16724	ENSMUST00000200587.4	chr5	+	64803576	64823109	ENSMUST00000200587.4	AK010713	Klf3		Chrom5_Interval1	Male	Male_Chrom5_Interval1
Male.16725	ENSMUST00000200677.1	chr5	+	64803621	64822172	ENSMUST00000200677.1	AK010713	Klf3		Chrom5_Interval1	Male	Male_Chrom5_Interval1
Male.16727	ENSMUST00000166409.5	chr5	+	64812338	64829482	ENSMUST00000166409.5	DQ981866	Klf3		Chrom5_Interval1	Male	Male_Chrom5_Interval1
Male.16728	ENSMUST00000197869.1	chr5	+	64812339	64819319	ENSMUST00000197869.1	AK029070	Klf3		Chrom5_Interval1	Male	Male_Chrom5_Interval1
Male.16729	ENSMUST00000197879.1	chr5	+	64812383	64822243	ENSMUST00000197879.1	DQ981866	Klf3		Chrom5_Interval1	Male	Male_Chrom5_Interval1
Male.16730	ENSMUST00000196764.1	chr5	+	64815849	64825429	ENSMUST00000196764.1	AK046659	Klf3		Chrom5_Interval1	Male	Male_Chrom5_Interval1
Male.16731	ENSMUST00000200384.1	chr5	+	64822347	64827167	ENSMUST00000200384.1	AK177867	Klf3		Chrom5_Interval1	Male	Male_Chrom5_Interval1
Male.16732	ENSMUST00000198946.1	chr5	+	64826808	64829550	ENSMUST00000198946.1	AK081467	Klf3		Chrom5_Interval1	Male	Male_Chrom5_Interval1
Male.16765	ENSMUST00000203581.2	chr5	-	65261849	65335564	ENSMUST00000203581.2	X72711	Rfc1		Chrom5_Interval1	Male	Male_Chrom5_Interval1
Male.16766	ENSMUST00000172732.7	chr5	-	65261851	65335621	ENSMUST00000172732.7	X72711	Rfc1		Chrom5_Interval1	Male	Male_Chrom5_Interval1
Male.16767	ENSMUST00000204965.2	chr5	-	65261851	65335670	ENSMUST00000204965.2	NM_011258	Rfc1	NM_011258	Chrom5_Interval1	Male	Male_Chrom5_Interval1
Male.16768	ENSMUST00000203471.2	chr5	-	65262601	65335618	ENSMUST00000203471.2	BC085173	Rfc1		Chrom5_Interval1	Male	Male_Chrom5_Interval1
Male.16769	ENSMUST00000203596.1	chr5	-	65263075	65269111	ENSMUST00000203596.1	AK134660	Rfc1		Chrom5_Interval1	Male	Male_Chrom5_Interval1
Male.16770	ENSMUST00000205063.1	chr5	-	65264245	65273667	ENSMUST00000205063.1	AK143077	Rfc1		Chrom5_Interval1	Male	Male_Chrom5_Interval1
Male.16772	ENSMUST00000203644.1	chr5	-	65310970	65335613	ENSMUST00000203644.1	AK136937	Rfc1		Chrom5_Interval1	Male	Male_Chrom5_Interval1
Male.16776	ENSMUST00000151917.5	chr5	-	65388363	65388914	ENSMUST00000151917.5	AK191132	Rpl9		Chrom5_Interval1	Male	Male_Chrom5_Interval1
[truncated: 18,273 more rows]
