# Supplementary material for: Combinatorial multiomic analysis from a pedigree of Sox10Dom Hirschsprung mice identifies multiple high confidence candidate modifiers of Enteric Nervous System development
Source: PLoS Comput Biol. 2026 Jul 6;22(7):e1014424. doi: 10.1371/journal.pcbi.1014424 (PMC13372245; doi:10.1371/journal.pcbi.1014424)
Supplement: S15 Table — (CSV) [file pcbi.1014424.s023.csv]

mm10.kgXref.geneSymbol	ModInt	source	p_val	avg_log2FC	pct.1	pct.2	p_val_adj	cluster	GeneWithin0.5MbWindowSNPsSigMultipleTestCorrection
0610010K14Rik	Chrom11_Interval1	BinMale	8.24843513548476e-33	1.15773861947603	0.925	0.782	1.93689753851453e-28	Endothelial cells_E9.5	No
0610010K14Rik	Chrom11_Interval1	BinMale	3.08348940936944e-10	-1.17106043732371	0.621	0.782	7.24064983108131e-06	Blood cells_E11.5	No
2200002D01Rik	Chrom7_Interval1	BinMale	1.45313740682646e-37	-3.1390438437708	0.05	0.145	3.41225725870989e-33	Neural crest cells_E15.5	No
2200002D01Rik	Chrom7_Interval1	BinMale	2.26000308077054e-18	-6.11569240489189	0.004	0.143	5.30693923426539e-14	Gastric myofibroblasts/myocytes_E15.5	No
2200002D01Rik	Chrom7_Interval1	BinMale	7.1062141471884e-07	-2.54380696598665	0.033	0.142	0.0166868120604278	Macrophages_E13.5	No
2200002D01Rik	Chrom7_Interval1	BinMale	4.3827713849695e-14	-3.01267822478167	0.06	0.143	1.02916237661854e-09	Gastric fibroblasts_E9.5	No
2200002D01Rik	Chrom7_Interval1	BinMale	9.28494654180957e-63	-5.42259681078213	0.015	0.146	2.18029114694772e-58	Gastric fibroblasts_E13.5	No
2200002D01Rik	Chrom7_Interval1	BinMale	5.9233637291453e-26	-2.9218524827685	0.065	0.144	1.3909242708779e-21	Neural crest cells_E13.5	No
2200002D01Rik	Chrom7_Interval1	BinMale	4.5448254070842e-19	-3.52615724622744	0.032	0.143	1.06721590209151e-14	Small intestinal myofibroblasts/myocytes_E15.5	No
2200002D01Rik	Chrom7_Interval1	BinMale	5.03642130816033e-11	-3.49399401020874	0.034	0.143	1.18265245158221e-06	Mesothelial cells_E15.5	No
2200002D01Rik	Chrom7_Interval1	BinMale	4.1346861809079e-08	-2.76852223984428	0.08	0.143	0.000970907009000793	Large intestinal fibroblasts_E10.5	No
2200002D01Rik	Chrom7_Interval1	BinMale	0	4.53416197246842	1	0.137	0	Large intestinal epithelium 2_E15.5	No
2200002D01Rik	Chrom7_Interval1	BinMale	5.7134519272632e-84	-3.97483618206158	0.031	0.148	1.34163278155994e-79	Gastric fibroblasts_E10.5	No
2200002D01Rik	Chrom7_Interval1	BinMale	1.49342524914967e-21	-3.8595010163976	0.017	0.143	3.50686117005326e-17	Telocytes_E15.5	No
2200002D01Rik	Chrom7_Interval1	BinMale	0	3.55744454960851	0.984	0.135	0	Small intestinal epithelium 2_E15.5	No
2200002D01Rik	Chrom7_Interval1	BinMale	1.6698505484169e-27	-3.01892542927131	0.072	0.145	3.92114305779257e-23	Large intestinal fibroblasts_E11.5	No
2200002D01Rik	Chrom7_Interval1	BinMale	2.77167011941612e-34	-3.23839280153304	0.047	0.145	6.50843577441294e-30	Large intestinal fibroblasts_E13.5	No
2200002D01Rik	Chrom7_Interval1	BinMale	9.38438787953423e-61	-3.1589758413516	0.037	0.147	2.20364196187223e-56	Large intestinal fibroblasts_E15.5	No
2200002D01Rik	Chrom7_Interval1	BinMale	1.18197205916309e-26	-4.60958964523303	0.028	0.144	2.77550678932678e-22	Mesothelial cells_E11.5	No
2200002D01Rik	Chrom7_Interval1	BinMale	2.07527968742531e-295	1.96644065168581	0.851	0.138	4.87317176201212e-291	Gastric epithelium 2_E13.5	No
2200002D01Rik	Chrom7_Interval1	BinMale	1.03252774161085e-10	-5.5479402003884	0.007	0.143	2.42458164285059e-06	Small intestinal myofibroblasts/myocytes_E11.5	No
2200002D01Rik	Chrom7_Interval1	BinMale	7.39422529873708e-16	-3.59008000695615	0.049	0.143	1.73631198464944e-11	Mesothelial cells_E10.5	No
2200002D01Rik	Chrom7_Interval1	BinMale	4.48197895353259e-18	-3.94815511327177	0.035	0.143	1.05245829786852e-13	Other mesenchymal cells of E9.5_E10.5	No
2200002D01Rik	Chrom7_Interval1	BinMale	3.89238439752976e-35	-4.59533163420083	0.024	0.144	9.14009704227939e-31	Small intestinal fibroblasts 1_E10.5	No
2200002D01Rik	Chrom7_Interval1	BinMale	5.02633681655474e-08	-4.20768101173169	0.024	0.142	0.00118028441126338	Small intestinal fibroblasts 2_E11.5	No
2200002D01Rik	Chrom7_Interval1	BinMale	3.08945252475936e-14	-3.35716595537727	0.036	0.143	7.25465241863994e-10	Large intestinal myofibroblasts/myocytes_E15.5	No
2200002D01Rik	Chrom7_Interval1	BinMale	6.43467924212799e-53	-4.83240357270389	0.012	0.145	1.51099137963649e-48	Small intestinal fibroblasts 2_E13.5	No
2200002D01Rik	Chrom7_Interval1	BinMale	0	2.8547528268399	0.974	0.131	0	Small intestinal epithelium 2_E13.5	No
2200002D01Rik	Chrom7_Interval1	BinMale	0	4.88410172377702	0.998	0.136	0	Large intestinal epithelium 1_E15.5	No
2200002D01Rik	Chrom7_Interval1	BinMale	1.71304909938237e-09	-3.30192315934011	0.045	0.143	4.02258189516967e-05	Other intestinal fibroblasts_E13.5	No
2200002D01Rik	Chrom7_Interval1	BinMale	0	3.38536635842646	0.983	0.138	0	Large intestinal epithelium 2_E13.5	No
2200002D01Rik	Chrom7_Interval1	BinMale	5.52943580798984e-297	2.32978114023188	0.856	0.138	1.29842211643217e-292	Gastric epithelium 2_E15.5	No
2200002D01Rik	Chrom7_Interval1	BinMale	7.45324415768617e-43	1.08184990752247	0.511	0.141	1.75017079310787e-38	Secretory progenitors_E15.5	No
2200002D01Rik	Chrom7_Interval1	BinMale	0	3.52643019338455	0.968	0.135	0	Small intestinal epithelium 1_E15.5	No
2200002D01Rik	Chrom7_Interval1	BinMale	0	2.98020974952328	0.984	0.135	0	Small intestinal epithelium 1_E13.5	No
2200002D01Rik	Chrom7_Interval1	BinMale	3.39921802616155e-49	-4.15421295876081	0.026	0.145	7.98204376903255e-45	Small intestinal myofibroblasts/myocytes_E13.5	No
2200002D01Rik	Chrom7_Interval1	BinMale	2.02731232029706e-146	1.74995703583382	0.832	0.14	4.76053479052157e-142	Large intestinal epithelium 1_E11.5	No
2200002D01Rik	Chrom7_Interval1	BinMale	7.0219798373023e-155	1.55604254600634	0.815	0.14	1.64890130539533e-150	Gastric epithelium 2_E11.5	No
2200002D01Rik	Chrom7_Interval1	BinMale	4.44114261412185e-90	1.34478725618117	0.658	0.14	1.04286910864809e-85	Small intestinal epithelium 2_E10.5	No
2200002D01Rik	Chrom7_Interval1	BinMale	1.2478021847531e-18	-3.52067329807864	0.036	0.143	2.93008909023724e-14	Large intestinal myofibroblasts/myocytes_E13.5	No
2200002D01Rik	Chrom7_Interval1	BinMale	2.21941502169327e-10	-3.8916657057166	0.033	0.143	5.21163035394013e-06	Macrophages_E15.5	No
2200002D01Rik	Chrom7_Interval1	BinMale	3.94946568713964e-115	-4.1231956537448	0.028	0.15	9.2741353265413e-111	Small intestinal fibroblasts 1_E15.5	No
2200002D01Rik	Chrom7_Interval1	BinMale	6.44214350233767e-123	2.18286948482412	0.914	0.141	1.51274413721893e-118	Small intestinal epithelium 2_E11.5	No
2200002D01Rik	Chrom7_Interval1	BinMale	2.58704001658273e-74	-4.98595004185285	0.022	0.147	6.07488736693956e-70	Gastric fibroblasts_E11.5	No
2200002D01Rik	Chrom7_Interval1	BinMale	0	4.1406607019137	0.993	0.136	0	Large intestinal epithelium 1_E13.5	No
2200002D01Rik	Chrom7_Interval1	BinMale	2.16300436755944e-33	-4.77369147729875	0.026	0.144	5.07916685590307e-29	Small intestinal fibroblasts 1_E11.5	No
2200002D01Rik	Chrom7_Interval1	BinMale	2.03596477530015e-82	-4.77691907533346	0.022	0.148	4.7808524853598e-78	Small intestinal fibroblasts 1_E13.5	No
2200002D01Rik	Chrom7_Interval1	BinMale	6.24082385745582e-102	-5.73479967043805	0.006	0.148	1.46547025820778e-97	Gastric fibroblasts_E15.5	No
2200002D01Rik	Chrom7_Interval1	BinMale	8.73283576718021e-129	2.78598195323743	0.905	0.141	2.05064449484926e-124	Goblet cells_E15.5	No
2200002D01Rik	Chrom7_Interval1	BinMale	1.37779686782646e-19	-3.53980550057658	0.036	0.143	3.2353426050301e-15	Mesothelial cells_E13.5	No
2200002D01Rik	Chrom7_Interval1	BinMale	4.4327577884021e-16	-3.29752308819096	0.042	0.143	1.04090018387258e-11	Other intestinal fibroblasts_E15.5	No
2200002D01Rik	Chrom7_Interval1	BinMale	3.03582299856784e-15	-5.12081577980336	0.013	0.143	7.128719565237e-11	Gastric myofibroblasts/myocytes_E13.5	No
2200002D01Rik	Chrom7_Interval1	BinMale	2.27789692030492e-33	-4.15187021838722	0.018	0.144	5.34895754826002e-29	Small intestinal fibroblasts 2_E15.5	No
2200002D01Rik	Chrom7_Interval1	BinMale	1.22177268363275e-171	1.452801382813	0.669	0.139	2.86896661570641e-167	Gastric epithelium 2_E10.5	No
2200002D01Rik	Chrom7_Interval1	BinBothSexAllChrom	1.45313740682646e-37	-3.1390438437708	0.05	0.145	3.41225725870989e-33	Neural crest cells_E15.5	No
2200002D01Rik	Chrom7_Interval1	BinBothSexAllChrom	2.26000308077054e-18	-6.11569240489189	0.004	0.143	5.30693923426539e-14	Gastric myofibroblasts/myocytes_E15.5	No
2200002D01Rik	Chrom7_Interval1	BinBothSexAllChrom	7.1062141471884e-07	-2.54380696598665	0.033	0.142	0.0166868120604278	Macrophages_E13.5	No
2200002D01Rik	Chrom7_Interval1	BinBothSexAllChrom	4.3827713849695e-14	-3.01267822478167	0.06	0.143	1.02916237661854e-09	Gastric fibroblasts_E9.5	No
2200002D01Rik	Chrom7_Interval1	BinBothSexAllChrom	9.28494654180957e-63	-5.42259681078213	0.015	0.146	2.18029114694772e-58	Gastric fibroblasts_E13.5	No
2200002D01Rik	Chrom7_Interval1	BinBothSexAllChrom	5.9233637291453e-26	-2.9218524827685	0.065	0.144	1.3909242708779e-21	Neural crest cells_E13.5	No
2200002D01Rik	Chrom7_Interval1	BinBothSexAllChrom	4.5448254070842e-19	-3.52615724622744	0.032	0.143	1.06721590209151e-14	Small intestinal myofibroblasts/myocytes_E15.5	No
2200002D01Rik	Chrom7_Interval1	BinBothSexAllChrom	5.03642130816033e-11	-3.49399401020874	0.034	0.143	1.18265245158221e-06	Mesothelial cells_E15.5	No
2200002D01Rik	Chrom7_Interval1	BinBothSexAllChrom	4.1346861809079e-08	-2.76852223984428	0.08	0.143	0.000970907009000793	Large intestinal fibroblasts_E10.5	No
2200002D01Rik	Chrom7_Interval1	BinBothSexAllChrom	0	4.53416197246842	1	0.137	0	Large intestinal epithelium 2_E15.5	No
2200002D01Rik	Chrom7_Interval1	BinBothSexAllChrom	5.7134519272632e-84	-3.97483618206158	0.031	0.148	1.34163278155994e-79	Gastric fibroblasts_E10.5	No
2200002D01Rik	Chrom7_Interval1	BinBothSexAllChrom	1.49342524914967e-21	-3.8595010163976	0.017	0.143	3.50686117005326e-17	Telocytes_E15.5	No
2200002D01Rik	Chrom7_Interval1	BinBothSexAllChrom	0	3.55744454960851	0.984	0.135	0	Small intestinal epithelium 2_E15.5	No
2200002D01Rik	Chrom7_Interval1	BinBothSexAllChrom	1.6698505484169e-27	-3.01892542927131	0.072	0.145	3.92114305779257e-23	Large intestinal fibroblasts_E11.5	No
2200002D01Rik	Chrom7_Interval1	BinBothSexAllChrom	2.77167011941612e-34	-3.23839280153304	0.047	0.145	6.50843577441294e-30	Large intestinal fibroblasts_E13.5	No
2200002D01Rik	Chrom7_Interval1	BinBothSexAllChrom	9.38438787953423e-61	-3.1589758413516	0.037	0.147	2.20364196187223e-56	Large intestinal fibroblasts_E15.5	No
2200002D01Rik	Chrom7_Interval1	BinBothSexAllChrom	1.18197205916309e-26	-4.60958964523303	0.028	0.144	2.77550678932678e-22	Mesothelial cells_E11.5	No
2200002D01Rik	Chrom7_Interval1	BinBothSexAllChrom	2.07527968742531e-295	1.96644065168581	0.851	0.138	4.87317176201212e-291	Gastric epithelium 2_E13.5	No
2200002D01Rik	Chrom7_Interval1	BinBothSexAllChrom	1.03252774161085e-10	-5.5479402003884	0.007	0.143	2.42458164285059e-06	Small intestinal myofibroblasts/myocytes_E11.5	No
2200002D01Rik	Chrom7_Interval1	BinBothSexAllChrom	7.39422529873708e-16	-3.59008000695615	0.049	0.143	1.73631198464944e-11	Mesothelial cells_E10.5	No
2200002D01Rik	Chrom7_Interval1	BinBothSexAllChrom	4.48197895353259e-18	-3.94815511327177	0.035	0.143	1.05245829786852e-13	Other mesenchymal cells of E9.5_E10.5	No
2200002D01Rik	Chrom7_Interval1	BinBothSexAllChrom	3.89238439752976e-35	-4.59533163420083	0.024	0.144	9.14009704227939e-31	Small intestinal fibroblasts 1_E10.5	No
2200002D01Rik	Chrom7_Interval1	BinBothSexAllChrom	5.02633681655474e-08	-4.20768101173169	0.024	0.142	0.00118028441126338	Small intestinal fibroblasts 2_E11.5	No
2200002D01Rik	Chrom7_Interval1	BinBothSexAllChrom	3.08945252475936e-14	-3.35716595537727	0.036	0.143	7.25465241863994e-10	Large intestinal myofibroblasts/myocytes_E15.5	No
2200002D01Rik	Chrom7_Interval1	BinBothSexAllChrom	6.43467924212799e-53	-4.83240357270389	0.012	0.145	1.51099137963649e-48	Small intestinal fibroblasts 2_E13.5	No
2200002D01Rik	Chrom7_Interval1	BinBothSexAllChrom	0	2.8547528268399	0.974	0.131	0	Small intestinal epithelium 2_E13.5	No
2200002D01Rik	Chrom7_Interval1	BinBothSexAllChrom	0	4.88410172377702	0.998	0.136	0	Large intestinal epithelium 1_E15.5	No
2200002D01Rik	Chrom7_Interval1	BinBothSexAllChrom	1.71304909938237e-09	-3.30192315934011	0.045	0.143	4.02258189516967e-05	Other intestinal fibroblasts_E13.5	No
2200002D01Rik	Chrom7_Interval1	BinBothSexAllChrom	0	3.38536635842646	0.983	0.138	0	Large intestinal epithelium 2_E13.5	No
2200002D01Rik	Chrom7_Interval1	BinBothSexAllChrom	5.52943580798984e-297	2.32978114023188	0.856	0.138	1.29842211643217e-292	Gastric epithelium 2_E15.5	No
2200002D01Rik	Chrom7_Interval1	BinBothSexAllChrom	7.45324415768617e-43	1.08184990752247	0.511	0.141	1.75017079310787e-38	Secretory progenitors_E15.5	No
2200002D01Rik	Chrom7_Interval1	BinBothSexAllChrom	0	3.52643019338455	0.968	0.135	0	Small intestinal epithelium 1_E15.5	No
2200002D01Rik	Chrom7_Interval1	BinBothSexAllChrom	0	2.98020974952328	0.984	0.135	0	Small intestinal epithelium 1_E13.5	No
2200002D01Rik	Chrom7_Interval1	BinBothSexAllChrom	3.39921802616155e-49	-4.15421295876081	0.026	0.145	7.98204376903255e-45	Small intestinal myofibroblasts/myocytes_E13.5	No
2200002D01Rik	Chrom7_Interval1	BinBothSexAllChrom	2.02731232029706e-146	1.74995703583382	0.832	0.14	4.76053479052157e-142	Large intestinal epithelium 1_E11.5	No
2200002D01Rik	Chrom7_Interval1	BinBothSexAllChrom	7.0219798373023e-155	1.55604254600634	0.815	0.14	1.64890130539533e-150	Gastric epithelium 2_E11.5	No
2200002D01Rik	Chrom7_Interval1	BinBothSexAllChrom	4.44114261412185e-90	1.34478725618117	0.658	0.14	1.04286910864809e-85	Small intestinal epithelium 2_E10.5	No
2200002D01Rik	Chrom7_Interval1	BinBothSexAllChrom	1.2478021847531e-18	-3.52067329807864	0.036	0.143	2.93008909023724e-14	Large intestinal myofibroblasts/myocytes_E13.5	No
2200002D01Rik	Chrom7_Interval1	BinBothSexAllChrom	2.21941502169327e-10	-3.8916657057166	0.033	0.143	5.21163035394013e-06	Macrophages_E15.5	No
2200002D01Rik	Chrom7_Interval1	BinBothSexAllChrom	3.94946568713964e-115	-4.1231956537448	0.028	0.15	9.2741353265413e-111	Small intestinal fibroblasts 1_E15.5	No
2200002D01Rik	Chrom7_Interval1	BinBothSexAllChrom	6.44214350233767e-123	2.18286948482412	0.914	0.141	1.51274413721893e-118	Small intestinal epithelium 2_E11.5	No
2200002D01Rik	Chrom7_Interval1	BinBothSexAllChrom	2.58704001658273e-74	-4.98595004185285	0.022	0.147	6.07488736693956e-70	Gastric fibroblasts_E11.5	No
2200002D01Rik	Chrom7_Interval1	BinBothSexAllChrom	0	4.1406607019137	0.993	0.136	0	Large intestinal epithelium 1_E13.5	No
2200002D01Rik	Chrom7_Interval1	BinBothSexAllChrom	2.16300436755944e-33	-4.77369147729875	0.026	0.144	5.07916685590307e-29	Small intestinal fibroblasts 1_E11.5	No
2200002D01Rik	Chrom7_Interval1	BinBothSexAllChrom	2.03596477530015e-82	-4.77691907533346	0.022	0.148	4.7808524853598e-78	Small intestinal fibroblasts 1_E13.5	No
2200002D01Rik	Chrom7_Interval1	BinBothSexAllChrom	6.24082385745582e-102	-5.73479967043805	0.006	0.148	1.46547025820778e-97	Gastric fibroblasts_E15.5	No
2200002D01Rik	Chrom7_Interval1	BinBothSexAllChrom	8.73283576718021e-129	2.78598195323743	0.905	0.141	2.05064449484926e-124	Goblet cells_E15.5	No
2200002D01Rik	Chrom7_Interval1	BinBothSexAllChrom	1.37779686782646e-19	-3.53980550057658	0.036	0.143	3.2353426050301e-15	Mesothelial cells_E13.5	No
2200002D01Rik	Chrom7_Interval1	BinBothSexAllChrom	4.4327577884021e-16	-3.29752308819096	0.042	0.143	1.04090018387258e-11	Other intestinal fibroblasts_E15.5	No
2200002D01Rik	Chrom7_Interval1	BinBothSexAllChrom	3.03582299856784e-15	-5.12081577980336	0.013	0.143	7.128719565237e-11	Gastric myofibroblasts/myocytes_E13.5	No
2200002D01Rik	Chrom7_Interval1	BinBothSexAllChrom	2.27789692030492e-33	-4.15187021838722	0.018	0.144	5.34895754826002e-29	Small intestinal fibroblasts 2_E15.5	No
2200002D01Rik	Chrom7_Interval1	BinBothSexAllChrom	1.22177268363275e-171	1.452801382813	0.669	0.139	2.86896661570641e-167	Gastric epithelium 2_E10.5	No
2310033P09Rik	Chrom11_Interval1	BinMale	2.35921387996937e-08	-2.03249827027945	0.242	0.527	0.000553990603294408	Blood cells_E11.5	No
2410006H16Rik	Chrom11_Interval1	BinMale	1.53304122602416e-25	-2.09701882029169	0.591	0.907	3.59988740694994e-21	Blood cells_E11.5	No
2410006H16Rik	Chrom11_Interval1	BinMale	1.08223905944928e-14	-1.01239169018374	0.844	0.907	2.54131375939879e-10	Blood cells_E9.5	No
2410006H16Rik	Chrom11_Interval1	BinMale	4.14531523593437e-21	-1.30344600952978	0.927	0.907	9.7340292370211e-17	Blood cells_E10.5	No
2610507B11Rik	Chrom11_Interval1	BinMale	1.84454194003308e-34	1.37042332556278	0.76	0.514	4.33135338358568e-30	Macrophages_E13.5	No
4732440D04Rik	Chrom1_Interval1	BinFemale	2.94484634748869e-20	1.34585640211258	0.278	0.086	6.91508819317293e-16	Gastric epithelium 1_E13.5	No
4732440D04Rik	Chrom1_Interval1	BinFemale	7.94321823925057e-09	-1.31438443968479	0.044	0.087	0.000186522650694082	Other mesenchymal cells of E9.5_E9.5	No
4833439L19Rik	Chrom13_Interval1	BinBothSexAllChrom	1.912543649418e-11	-1.09595850678296	0.245	0.477	4.49103499756335e-07	T cells_E15.5	No
4833439L19Rik	Chrom13_Interval1	BinBothSexAllChrom	1.03846240730343e-06	-1.40410957134882	0.344	0.476	0.0243851742482992	Blood cells_E9.5	No
4833439L19Rik	Chrom13_Interval1	BinBothSexAllChrom	2.64278080601175e-07	1.40062660416665	0.917	0.476	0.00620577788867678	Secretory progenitors_E10.5	No
4833439L19Rik	Chrom13_Interval1	BinBothSexAllChrom	6.33553242678249e-12	-1.24265304319174	0.293	0.477	1.48770972445706e-07	Macrophages_E13.5	No
4833439L19Rik	Chrom13_Interval1	BinBothSexAllChrom	1.06349111772792e-12	-1.02169026676621	0.417	0.477	2.4972898426487e-08	Small intestinal epithelium 1_E15.5	No
4930509H03Rik	Chrom3_Interval1	BinBothSexAllChrom	7.21719023917185e-09	-1.3184490186051	0.046	0.101	0.000169474061196233	Large intestinal fibroblasts_E9.5	No
4930509H03Rik	Chrom3_Interval1	BinBothSexAllChrom	1.56678113168753e-18	1.08120184599128	0.142	0.098	3.67911545342866e-14	Gastric fibroblasts_E15.5	No
4930509H03Rik	Chrom3_Interval1	BinBothSexAllChrom	2.52146922379744e-10	-1.18649240115929	0.038	0.101	5.92091403132115e-06	Gastric fibroblasts_E9.5	No
4930509H03Rik	Chrom3_Interval1	BinBothSexAllChrom	2.18553042489825e-08	-1.30784059837667	0.057	0.101	0.000513206254374606	Other mesenchymal cells of E9.5_E9.5	No
4930509H03Rik	Chrom3_Interval1	BinFemale	7.21719023917185e-09	-1.3184490186051	0.046	0.101	0.000169474061196233	Large intestinal fibroblasts_E9.5	No
4930509H03Rik	Chrom3_Interval1	BinFemale	1.56678113168753e-18	1.08120184599128	0.142	0.098	3.67911545342866e-14	Gastric fibroblasts_E15.5	No
4930509H03Rik	Chrom3_Interval1	BinFemale	2.52146922379744e-10	-1.18649240115929	0.038	0.101	5.92091403132115e-06	Gastric fibroblasts_E9.5	No
4930509H03Rik	Chrom3_Interval1	BinFemale	2.18553042489825e-08	-1.30784059837667	0.057	0.101	0.000513206254374606	Other mesenchymal cells of E9.5_E9.5	No
4932441J04Rik	Chrom5_Interval1	Male	2.37820342645529e-07	-1.88614992745696	0.012	0.04	0.00558449728600231	Other mesenchymal cells of E9.5_E9.5	No
4932441J04Rik	Chrom5_Interval1	Male	6.50340256044358e-07	-2.53554228674441	0.003	0.039	0.0152712898924336	Telocytes_E15.5	No
4932441J04Rik	Chrom5_Interval1	Male	2.75325252582465e-22	1.10746622815612	0.08	0.038	6.46518758114144e-18	Gastric fibroblasts_E13.5	No
4932441J04Rik	Chrom5_Interval2	BinMale	2.37820342645529e-07	-1.88614992745696	0.012	0.04	0.00558449728600231	Other mesenchymal cells of E9.5_E9.5	No
4932441J04Rik	Chrom5_Interval2	BinMale	6.50340256044358e-07	-2.53554228674441	0.003	0.039	0.0152712898924336	Telocytes_E15.5	No
4932441J04Rik	Chrom5_Interval2	BinMale	2.75325252582465e-22	1.10746622815612	0.08	0.038	6.46518758114144e-18	Gastric fibroblasts_E13.5	No
4932441J04Rik	Chrom5_Interval1	Female	2.37820342645529e-07	-1.88614992745696	0.012	0.04	0.00558449728600231	Other mesenchymal cells of E9.5_E9.5	No
4932441J04Rik	Chrom5_Interval1	Female	6.50340256044358e-07	-2.53554228674441	0.003	0.039	0.0152712898924336	Telocytes_E15.5	No
4932441J04Rik	Chrom5_Interval1	Female	2.75325252582465e-22	1.10746622815612	0.08	0.038	6.46518758114144e-18	Gastric fibroblasts_E13.5	No
4932441J04Rik	Chrom5_Interval1	BothSexAllChrom	2.37820342645529e-07	-1.88614992745696	0.012	0.04	0.00558449728600231	Other mesenchymal cells of E9.5_E9.5	No
4932441J04Rik	Chrom5_Interval1	BothSexAllChrom	6.50340256044358e-07	-2.53554228674441	0.003	0.039	0.0152712898924336	Telocytes_E15.5	No
4932441J04Rik	Chrom5_Interval1	BothSexAllChrom	2.75325252582465e-22	1.10746622815612	0.08	0.038	6.46518758114144e-18	Gastric fibroblasts_E13.5	No
6330403K07Rik	Chrom11_Interval1	BinMale	3.72074057075256e-14	-2.42832309814987	0.339	0.726	8.73704300824117e-10	Endothelial cells_E11.5	No
6330403K07Rik	Chrom11_Interval1	BinMale	1.13798741213729e-125	-4.47582375241269	0.071	0.73	2.67222204118077e-121	Macrophages_E15.5	No
6330403K07Rik	Chrom11_Interval1	BinMale	5.47903306561983e-23	-4.69964776146597	0.076	0.727	1.28658654446885e-18	Blood cells_E11.5	No
6330403K07Rik	Chrom11_Interval1	BinMale	1.18595235985069e-08	-2.94639221855726	0.25	0.726	0.00027848533314014	T cells_E13.5	No
6330403K07Rik	Chrom11_Interval1	BinMale	8.2048768309247e-106	-4.14847952290154	0.118	0.729	1.92666917743774e-101	Endothelial cells_E15.5	No
6330403K07Rik	Chrom11_Interval1	BinMale	3.22863860440501e-79	-4.58653033805849	0.089	0.728	7.58148917086385e-75	Macrophages_E13.5	No
6330403K07Rik	Chrom11_Interval1	BinMale	4.49642670353233e-41	-1.95197796789286	0.541	0.727	1.05585091852346e-36	Neural crest cells_E9.5	No
6330403K07Rik	Chrom11_Interval1	BinMale	2.56578903896065e-190	-3.06445969015621	0.359	0.731	6.0249858212874e-186	Small intestinal epithelium 2_E13.5	No
6330403K07Rik	Chrom11_Interval1	BinMale	2.76960039676083e-07	-1.04628823023182	0.686	0.726	0.00650357565167379	Large intestinal epithelium 2_E11.5	No
6330403K07Rik	Chrom11_Interval1	BinMale	2.71871065068074e-128	-2.85583679760295	0.339	0.729	6.38407634992851e-124	Small intestinal epithelium 1_E13.5	No
6330403K07Rik	Chrom11_Interval1	BinMale	2.10713009036151e-11	-1.04587163067137	0.631	0.726	4.9479628781869e-07	Gastric epithelium 1_E10.5	No
6330403K07Rik	Chrom11_Interval1	BinMale	3.13084845338402e-52	-3.4973221919508	0.133	0.728	7.35185833823637e-48	Secretory progenitors_E15.5	No
6330403K07Rik	Chrom11_Interval1	BinMale	4.50971388394268e-105	-3.11197434748777	0.325	0.729	1.05897101422742e-100	Large intestinal epithelium 1_E13.5	No
6330403K07Rik	Chrom11_Interval1	BinMale	5.68227111786825e-100	-4.42291236227541	0.122	0.729	1.33431090389782e-95	Gastric epithelium 2_E15.5	No
6330403K07Rik	Chrom11_Interval1	BinMale	2.56214663336163e-23	-1.23984362928212	0.608	0.727	6.01643272445978e-19	Gastric epithelium 1_E9.5	No
6330403K07Rik	Chrom11_Interval1	BinMale	2.27603033096376e-41	-3.45675490460562	0.192	0.727	5.3445744231691e-37	Endothelial cells_E9.5	No
6330403K07Rik	Chrom11_Interval1	BinMale	1.33945256563954e-50	-1.9967642681325	0.516	0.727	3.14530251463478e-46	Gastric epithelium 2_E13.5	No
6330403K07Rik	Chrom11_Interval1	BinMale	1.98356325180019e-37	-2.40919836145767	0.438	0.727	4.65780322787719e-33	Gastric epithelium 1_E13.5	No
6330403K07Rik	Chrom11_Interval1	BinMale	4.95522421279441e-20	-1.75688160669351	0.447	0.727	1.16358574964838e-15	Gastric epithelium 2_E9.5	No
6330403K07Rik	Chrom11_Interval1	BinMale	2.07525877297918e-53	-3.18609962563209	0.258	0.728	4.8731226507097e-49	Endothelial cells_E13.5	No
6330403K07Rik	Chrom11_Interval1	BinMale	5.37813416836207e-39	-4.85426103882244	0.086	0.727	1.26289346541478e-34	Goblet cells_E15.5	No
6330403K07Rik	Chrom11_Interval1	BinMale	6.36028141264995e-41	1.01588427000121	0.985	0.725	1.49352128131846e-36	Other intestinal fibroblasts_E11.5	No
6330403K07Rik	Chrom11_Interval1	BinMale	1.267303792536e-165	-4.50668130829696	0.14	0.731	2.97588276563303e-161	Small intestinal epithelium 1_E15.5	No
6330403K07Rik	Chrom11_Interval1	BinMale	1.06245875730295e-154	-4.6562649296851	0.081	0.731	2.49486565389879e-150	Large intestinal epithelium 1_E15.5	No
6330403K07Rik	Chrom11_Interval1	BinMale	5.04236033018654e-68	-4.46097080073613	0.08	0.728	1.1840470527344e-63	T cells_E15.5	No
6330403K07Rik	Chrom11_Interval1	BinMale	2.07464916301065e-41	-4.94050356473937	0.066	0.727	4.8716911645816e-37	Blood cells_E9.5	No
6330403K07Rik	Chrom11_Interval1	BinMale	2.73061263444921e-10	-1.39223110980155	0.65	0.726	6.41202458821363e-06	Small intestinal epithelium 1_E11.5	No
6330403K07Rik	Chrom11_Interval1	BinMale	8.8866303185594e-18	-3.66730675669045	0.193	0.726	2.08675853140412e-13	Macrophages_E10.5	No
6330403K07Rik	Chrom11_Interval1	BinMale	3.04709907525903e-23	-2.5495725389227	0.275	0.727	7.15519804852326e-19	Endothelial cells_E10.5	No
6330403K07Rik	Chrom11_Interval1	BinMale	2.53256952779459e-08	-3.2466474637139	0.24	0.726	0.000594697976516726	T cells_E10.5	No
6330403K07Rik	Chrom11_Interval1	BinMale	2.39847944450088e-62	-2.73389270176144	0.374	0.728	5.63210943157697e-58	Large intestinal epithelium 2_E13.5	No
6330403K07Rik	Chrom11_Interval1	BinMale	3.72138465953488e-99	-3.12794048622212	0.178	0.729	8.7385554575198e-95	Gastric epithelium 1_E15.5	No
6330403K07Rik	Chrom11_Interval1	BinMale	1.72669137010444e-162	-4.78654291944197	0.123	0.731	4.05461667527925e-158	Small intestinal epithelium 2_E15.5	No
6330403K07Rik	Chrom11_Interval1	BinMale	7.4038009880611e-34	-3.97104396987178	0.155	0.727	1.73856054801651e-29	Blood cells_E10.5	No
6330403K07Rik	Chrom11_Interval1	BinMale	3.58691693410818e-107	-4.21166205239187	0.128	0.729	8.42279834467283e-103	Large intestinal epithelium 2_E15.5	No
6330403K07Rik	Chrom11_Interval1	BinMale	3.79738771792206e-35	-4.49771653407262	0.112	0.727	8.91702583922457e-31	Macrophages_E11.5	No
Aco2	Chrom15_Interval2	BothSexAllChrom	1.81180998748511e-07	1.05221359652558	0.958	0.764	0.00425449221261255	Secretory progenitors_E10.5	No
Aco2	Chrom15_Interval1	Male	1.81180998748511e-07	1.05221359652558	0.958	0.764	0.00425449221261255	Secretory progenitors_E10.5	No
Actl6a	Chrom3_Interval1	Male	1.95008836945642e-50	-1.07546028287529	0.628	0.827	4.57919750915757e-46	Macrophages_E15.5	No
Actl6a	Chrom3_Interval1	Male	3.50146061506684e-33	-1.09090733644697	0.614	0.827	8.22212981629996e-29	Macrophages_E13.5	No
Actl6a	Chrom3_Interval1	Male	1.5276826075924e-14	-1.04061872566136	0.809	0.826	3.58730429914847e-10	Blood cells_E10.5	No
Actl6a	Chrom3_Interval1	Male	3.52012052363894e-20	-2.10723915217507	0.53	0.826	8.26594701360895e-16	Blood cells_E11.5	No
Actl6a	Chrom3_Interval1	Male	6.56951290650537e-07	-1.64871607065234	0.565	0.826	0.0154265302070559	Blood cells_E13.5	No
Actl6a	Chrom3_Interval1	BothSexNo15X5	1.95008836945642e-50	-1.07546028287529	0.628	0.827	4.57919750915757e-46	Macrophages_E15.5	No
Actl6a	Chrom3_Interval1	BothSexNo15X5	3.50146061506684e-33	-1.09090733644697	0.614	0.827	8.22212981629996e-29	Macrophages_E13.5	No
Actl6a	Chrom3_Interval1	BothSexNo15X5	1.5276826075924e-14	-1.04061872566136	0.809	0.826	3.58730429914847e-10	Blood cells_E10.5	No
Actl6a	Chrom3_Interval1	BothSexNo15X5	3.52012052363894e-20	-2.10723915217507	0.53	0.826	8.26594701360895e-16	Blood cells_E11.5	No
Actl6a	Chrom3_Interval1	BothSexNo15X5	6.56951290650537e-07	-1.64871607065234	0.565	0.826	0.0154265302070559	Blood cells_E13.5	No
Actl6a	Chrom3_Interval1	BothSexAllChrom	1.95008836945642e-50	-1.07546028287529	0.628	0.827	4.57919750915757e-46	Macrophages_E15.5	No
Actl6a	Chrom3_Interval1	BothSexAllChrom	3.50146061506684e-33	-1.09090733644697	0.614	0.827	8.22212981629996e-29	Macrophages_E13.5	No
Actl6a	Chrom3_Interval1	BothSexAllChrom	1.5276826075924e-14	-1.04061872566136	0.809	0.826	3.58730429914847e-10	Blood cells_E10.5	No
Actl6a	Chrom3_Interval1	BothSexAllChrom	3.52012052363894e-20	-2.10723915217507	0.53	0.826	8.26594701360895e-16	Blood cells_E11.5	No
Actl6a	Chrom3_Interval1	BothSexAllChrom	6.56951290650537e-07	-1.64871607065234	0.565	0.826	0.0154265302070559	Blood cells_E13.5	No
Actl6a	Chrom3_Interval1	BinMale	1.95008836945642e-50	-1.07546028287529	0.628	0.827	4.57919750915757e-46	Macrophages_E15.5	No
Actl6a	Chrom3_Interval1	BinMale	3.50146061506684e-33	-1.09090733644697	0.614	0.827	8.22212981629996e-29	Macrophages_E13.5	No
Actl6a	Chrom3_Interval1	BinMale	1.5276826075924e-14	-1.04061872566136	0.809	0.826	3.58730429914847e-10	Blood cells_E10.5	No
Actl6a	Chrom3_Interval1	BinMale	3.52012052363894e-20	-2.10723915217507	0.53	0.826	8.26594701360895e-16	Blood cells_E11.5	No
Actl6a	Chrom3_Interval1	BinMale	6.56951290650537e-07	-1.64871607065234	0.565	0.826	0.0154265302070559	Blood cells_E13.5	No
Actn4	Chrom7_Interval1	BinBothSexAllChrom	3.11321678765816e-29	-2.03016335996376	0.673	0.826	7.31045566077888e-25	Blood cells_E10.5	No
Actn4	Chrom7_Interval1	BinBothSexAllChrom	4.63799844306364e-22	-1.77206743170199	0.424	0.826	1.0890947944002e-17	Blood cells_E11.5	No
Actn4	Chrom7_Interval1	BinBothSexAllChrom	1.72030463127569e-94	1.00269923925636	0.967	0.825	4.03961933516157e-90	Gastric myofibroblasts/myocytes_E15.5	No
Actn4	Chrom7_Interval1	BinBothSexAllChrom	3.79065957183765e-126	1.06582856158587	0.994	0.825	8.90122680658917e-122	Large intestinal epithelium 1_E15.5	No
Actn4	Chrom7_Interval1	BinBothSexAllChrom	5.78257870734255e-80	1.00199054409086	0.901	0.825	1.35786513205818e-75	Large intestinal myofibroblasts/myocytes_E15.5	No
Actn4	Chrom7_Interval1	BinBothSexAllChrom	9.76481966173128e-112	1.07557552064738	0.979	0.825	2.29297495296774e-107	Large intestinal epithelium 1_E13.5	No
Actn4	Chrom7_Interval1	BinBothSexAllChrom	3.65064137511931e-31	-1.96280588780691	0.623	0.826	8.57243607705517e-27	Blood cells_E9.5	No
Actn4	Chrom7_Interval1	BinBothSexAllChrom	6.16359242807698e-120	1.41032893358383	0.986	0.825	1.44733477396104e-115	Endothelial cells_E15.5	No
Actn4	Chrom7_Interval1	BinBothSexAllChrom	3.02289815622001e-58	1.24469487787512	0.967	0.825	7.09836945043584e-54	Endothelial cells_E13.5	No
Actn4	Chrom7_Interval1	BinMale	3.11321678765816e-29	-2.03016335996376	0.673	0.826	7.31045566077888e-25	Blood cells_E10.5	No
Actn4	Chrom7_Interval1	BinMale	4.63799844306364e-22	-1.77206743170199	0.424	0.826	1.0890947944002e-17	Blood cells_E11.5	No
Actn4	Chrom7_Interval1	BinMale	1.72030463127569e-94	1.00269923925636	0.967	0.825	4.03961933516157e-90	Gastric myofibroblasts/myocytes_E15.5	No
Actn4	Chrom7_Interval1	BinMale	3.79065957183765e-126	1.06582856158587	0.994	0.825	8.90122680658917e-122	Large intestinal epithelium 1_E15.5	No
Actn4	Chrom7_Interval1	BinMale	5.78257870734255e-80	1.00199054409086	0.901	0.825	1.35786513205818e-75	Large intestinal myofibroblasts/myocytes_E15.5	No
Actn4	Chrom7_Interval1	BinMale	9.76481966173128e-112	1.07557552064738	0.979	0.825	2.29297495296774e-107	Large intestinal epithelium 1_E13.5	No
Actn4	Chrom7_Interval1	BinMale	3.65064137511931e-31	-1.96280588780691	0.623	0.826	8.57243607705517e-27	Blood cells_E9.5	No
Actn4	Chrom7_Interval1	BinMale	6.16359242807698e-120	1.41032893358383	0.986	0.825	1.44733477396104e-115	Endothelial cells_E15.5	No
Actn4	Chrom7_Interval1	BinMale	3.02289815622001e-58	1.24469487787512	0.967	0.825	7.09836945043584e-54	Endothelial cells_E13.5	No
Actr1b	Chrom1_Interval1	Female	3.10401531141709e-09	-1.39478446106419	0.385	0.546	7.28884875426961e-05	Blood cells_E9.5	No
Actr1b	Chrom1_Interval1	Female	1.69240208238723e-21	-1.03353650500741	0.309	0.547	3.97409856986169e-17	Macrophages_E15.5	No
Actr1b	Chrom1_Interval1	Female	4.06356652366005e-12	-2.04099914649787	0.318	0.546	9.54206691085854e-08	Blood cells_E10.5	No
Actr1b	Chrom1_Interval1	Female	4.39055808009277e-11	-2.75620378505433	0.197	0.546	1.03099084836739e-06	Blood cells_E11.5	No
Add3	Chrom19_Interval1	Female	3.82105286813735e-31	1.57834470832944	0.876	0.559	8.97259634496013e-27	Telocytes_E13.5	No
Add3	Chrom19_Interval1	Female	1.81039200377004e-17	-1.02632945497763	0.377	0.561	4.25116250325281e-13	Small intestinal fibroblasts 1_E9.5	No
Add3	Chrom19_Interval1	Female	9.06195378450487e-17	-1.24053529881219	0.278	0.561	2.12792798767743e-12	Small intestinal fibroblasts 2_E10.5	No
Add3	Chrom19_Interval1	Female	1.86563399304451e-39	-1.15886950831633	0.334	0.562	4.38088174246712e-35	Large intestinal myofibroblasts/myocytes_E13.5	No
Add3	Chrom19_Interval1	Female	2.75100739518519e-50	1.01542356672319	0.852	0.558	6.45991556537387e-46	Large intestinal epithelium 2_E15.5	No
Add3	Chrom19_Interval1	Female	2.58493023126808e-09	-1.81707942048035	0.242	0.56	6.0699331690637e-05	Blood cells_E11.5	No
Add3	Chrom19_Interval1	Female	1.32908257066442e-16	-2.62717399338008	0.27	0.56	3.12095169243419e-12	Blood cells_E9.5	No
Add3	Chrom19_Interval1	Female	8.03791139498403e-121	1.11710628092772	0.965	0.556	1.88746235377015e-116	Small intestinal epithelium 2_E15.5	No
Add3	Chrom19_Interval1	Female	4.26689647341219e-33	-1.00136568875016	0.431	0.562	1.00195262988665e-28	Large intestinal fibroblasts_E9.5	No
Add3	Chrom19_Interval1	Female	3.19409258050362e-119	1.00171467299217	0.636	0.556	7.50036819753861e-115	Gastric fibroblasts_E15.5	No
Add3	Chrom19_Interval1	Female	1.46041439811078e-15	-1.00146667339023	0.421	0.561	3.42934508964373e-11	Gastric myofibroblasts/myocytes_E13.5	No
Add3	Chrom19_Interval1	Female	3.60587077081744e-85	-2.02957873475956	0.206	0.564	8.46730574403352e-81	Small intestinal myofibroblasts/myocytes_E15.5	No
Add3	Chrom19_Interval1	Female	2.32527445677351e-122	1.07903346702485	0.951	0.556	5.46020947939556e-118	Small intestinal epithelium 1_E13.5	No
Add3	Chrom19_Interval1	Female	3.76443156859672e-46	1.17584387765222	0.664	0.558	8.83963820937881e-42	Telocytes_E15.5	No
Add3	Chrom19_Interval1	Female	1.53886662903656e-14	-1.3073342469328	0.535	0.56	3.61356661830365e-10	Neural crest cells_E10.5	No
Add3	Chrom19_Interval1	Female	1.82618782911505e-12	-1.2092211484825	0.459	0.56	4.28825426032797e-08	Neural crest cells_E9.5	No
Add3	Chrom19_Interval1	Female	0	1.11283777622439	0.742	0.546	0	Small intestinal fibroblasts 1_E15.5	No
Add3	Chrom19_Interval1	Female	4.94379575839132e-125	-1.53954889865189	0.32	0.567	1.16090211998545e-120	Small intestinal myofibroblasts/myocytes_E13.5	No
Add3	Chrom19_Interval1	Female	2.26576953702045e-14	-2.58838652759239	0.3	0.56	5.32048002683143e-10	Blood cells_E10.5	No
Add3	Chrom19_Interval1	Female	3.62147090675903e-12	-1.04050427169516	0.382	0.56	8.50393798325155e-08	Macrophages_E13.5	No
Add3	Chrom19_Interval1	Female	1.67287273969685e-10	-1.1840035899047	0.651	0.559	3.92823976735614e-06	Neural crest cells_E11.5	No
Add3	Chrom19_Interval1	Female	2.10059070827125e-116	1.11982150842479	0.94	0.556	4.93260710116255e-112	Small intestinal epithelium 1_E15.5	No
Add3	Chrom19_Interval1	Female	2.12389827386963e-81	-2.31568262957223	0.142	0.563	4.98733792670065e-77	Large intestinal myofibroblasts/myocytes_E15.5	No
Add3	Chrom19_Interval1	Female	1.63076957191602e-40	-1.58273069058987	0.256	0.562	3.82937310877321e-36	Gastric myofibroblasts/myocytes_E15.5	No
Adgrl3	Chrom5_Interval2	BinMale	1.40547495956594e-07	-1.13949117904529	0.316	0.328	0.00330033630005275	Small intestinal fibroblasts 1_E11.5	No
Adgrl3	Chrom5_Interval2	BinMale	6.75214478779229e-18	1.30642637645086	0.664	0.328	1.58553863906938e-13	Telocytes_E13.5	No
Adgrl3	Chrom5_Interval2	BinMale	1.64464593425846e-15	-2.93849068457706	0.136	0.329	3.86195758282573e-11	Neural crest cells_E9.5	No
Adgrl3	Chrom5_Interval2	BinMale	1.09132832532477e-31	-3.89351954209571	0.029	0.33	2.56265717352763e-27	Endothelial cells_E15.5	No
Adgrl3	Chrom5_Interval2	BinMale	1.91526356900603e-06	-1.63390177563798	0.237	0.329	0.0449742191273996	Small intestinal myofibroblasts/myocytes_E11.5	No
Adgrl3	Chrom5_Interval2	BinMale	7.34220754150604e-36	-4.03788630027671	0.055	0.33	1.72409717489645e-31	Large intestinal epithelium 1_E13.5	No
Adgrl3	Chrom5_Interval2	BinMale	1.72716398729721e-14	-2.85682143740857	0.068	0.329	4.0557264749713e-10	Small intestinal myofibroblasts/myocytes_E9.5	No
Adgrl3	Chrom5_Interval2	BinMale	2.51356592979647e-18	-1.14151606157837	0.181	0.33	5.90235551634806e-14	Small intestinal myofibroblasts/myocytes_E15.5	No
Adgrl3	Chrom5_Interval2	BinMale	7.50144270023425e-39	-4.02397819027638	0.036	0.33	1.76148877486901e-34	Large intestinal epithelium 1_E9.5	No
Adgrl3	Chrom5_Interval2	BinMale	7.87555994182967e-31	-4.00284437109969	0.04	0.33	1.84933898554044e-26	Large intestinal epithelium 2_E15.5	No
Adgrl3	Chrom5_Interval2	BinMale	1.33064782168609e-12	-1.15061064836927	0.303	0.329	3.12462721488329e-08	Neural crest cells_E13.5	No
Adgrl3	Chrom5_Interval2	BinMale	2.22897580397082e-12	-4.20325050525089	0.017	0.329	5.23408098288428e-08	Goblet cells_E15.5	No
Adgrl3	Chrom5_Interval2	BinMale	3.11658011638482e-08	-4.30840450722084	0	0.328	0.000731835342929483	Blood cells_E11.5	No
Adgrl3	Chrom5_Interval2	BinMale	1.55672593595741e-08	-2.65237323198464	0.075	0.329	0.000365550384281518	Large intestinal epithelium 2_E10.5	No
Adgrl3	Chrom5_Interval2	BinMale	4.1130368232719e-17	-1.91160721840091	0.132	0.329	9.65823306840708e-13	Mesothelial cells_E9.5	No
Adgrl3	Chrom5_Interval2	BinMale	1.88366575666845e-11	-2.91123095674108	0.064	0.329	4.42322392980886e-07	Gastric epithelium 2_E9.5	No
Adgrl3	Chrom5_Interval2	BinMale	8.42198158716653e-09	-1.16852667612087	0.189	0.329	0.000197764971629844	Gastric epithelium 2_E10.5	No
Adgrl3	Chrom5_Interval2	BinMale	5.14268140055718e-14	-5.19599016579194	0	0.329	1.20760444647884e-09	Blood cells_E9.5	No
Adgrl3	Chrom5_Interval2	BinMale	1.12975872380501e-40	-3.48918971991334	0.08	0.33	2.65289943523891e-36	Small intestinal epithelium 1_E13.5	No
Adgrl3	Chrom5_Interval2	BinMale	3.75179136469598e-18	-2.46491918227528	0.096	0.329	8.8099564825791e-14	Gastric epithelium 1_E9.5	No
Adgrl3	Chrom5_Interval2	BinMale	1.72690912677594e-14	-2.96498298104581	0.061	0.329	4.05512801149526e-10	Secretory progenitors_E15.5	No
Adgrl3	Chrom5_Interval2	BinMale	6.58548083635761e-38	-1.55084119901	0.185	0.331	1.54640260999349e-33	Other mesenchymal cells of E9.5_E9.5	No
Adgrl3	Chrom5_Interval2	BinMale	8.04123518137022e-84	1.21531077195903	0.604	0.324	1.88824284528935e-79	Mesothelial cells_E13.5	No
Adgrl3	Chrom5_Interval2	BinMale	1.99290031786441e-08	-3.4138868396737	0.025	0.329	0.00046797285264092	Small intestinal epithelium 1_E9.5	No
Adgrl3	Chrom5_Interval2	BinMale	1.09923684553694e-15	-3.72090571944708	0.036	0.329	2.58122796068985e-11	Small intestinal epithelium 2_E9.5	No
Adgrl3	Chrom5_Interval2	BinMale	9.25741030724114e-42	-3.54406773271121	0.06	0.33	2.17382508834636e-37	Small intestinal epithelium 1_E15.5	No
Adgrl3	Chrom5_Interval2	BinMale	2.81178997979407e-19	-3.25563373385403	0.04	0.329	6.60264523055244e-15	Large intestinal epithelium 2_E9.5	No
Adgrl3	Chrom5_Interval2	BinMale	2.53575166697108e-10	-3.92887277147076	0.055	0.329	5.9544520643815e-06	Blood cells_E10.5	No
Adgrl3	Chrom5_Interval2	BinMale	9.74424011570212e-14	-1.83120908196522	0.102	0.329	2.28814246396917e-09	Macrophages_E13.5	No
Adgrl3	Chrom5_Interval2	BinMale	3.53956810249292e-11	-2.69133322632074	0.075	0.329	8.31161381827388e-07	Endothelial cells_E9.5	No
Adgrl3	Chrom5_Interval2	BinMale	1.23242287005662e-10	-3.75638402422952	0.037	0.329	2.89397538346696e-06	Macrophages_E11.5	No
Adgrl3	Chrom5_Interval2	BinMale	5.71995630055381e-11	-2.04073820658913	0.117	0.329	1.34316013849605e-06	Small intestinal epithelium 2_E10.5	No
Adgrl3	Chrom5_Interval2	BinMale	1.58753625700695e-16	-3.53981665243285	0.072	0.329	3.72785263870372e-12	Endothelial cells_E13.5	No
Adgrl3	Chrom5_Interval2	BinMale	5.60040084903816e-07	-2.89709541155592	0.126	0.328	0.0131508612737114	Small intestinal epithelium 1_E11.5	No
Adgrl3	Chrom5_Interval2	BinMale	3.59917710045815e-27	-2.52064199702428	0.077	0.33	8.45158766729583e-23	Small intestinal fibroblasts 1_E9.5	No
Adgrl3	Chrom5_Interval2	BinMale	1.54868965511648e-06	-2.11765962225109	0.138	0.329	0.0363663304814453	Small intestinal epithelium 2_E11.5	No
Adgrl3	Chrom5_Interval2	BinMale	1.00846420422163e-32	-1.14472903425639	0.213	0.332	2.36807564435322e-28	Small intestinal myofibroblasts/myocytes_E13.5	No
Adgrl3	Chrom5_Interval2	BinMale	1.91361426314281e-11	-4.40788758246179	0.01	0.329	4.49354901271194e-07	Endothelial cells_E10.5	No
Adgrl3	Chrom5_Interval2	BinMale	8.11848412302629e-44	-4.20163051916957	0.029	0.33	1.90638244176903e-39	Large intestinal epithelium 1_E15.5	No
Adgrl3	Chrom5_Interval2	BinMale	0	1.86127386970925	0.613	0.315	0	Gastric fibroblasts_E15.5	No
Adgrl3	Chrom5_Interval2	BinMale	1.17709011526341e-34	-3.25322665300983	0.089	0.33	2.76404300866153e-30	Small intestinal epithelium 2_E15.5	No
Adgrl3	Chrom5_Interval2	BinMale	6.89884254399657e-24	-3.67381365169999	0.052	0.329	1.61998620618127e-19	Large intestinal epithelium 2_E13.5	No
Adgrl3	Chrom5_Interval2	BinMale	7.02688174955873e-21	-4.08158347943913	0.019	0.329	1.65005237243138e-16	T cells_E15.5	No
Adgrl3	Chrom5_Interval2	BinMale	5.67857587774504e-08	-2.45767887320528	0.115	0.329	0.00133344318761209	Small intestinal epithelium 1_E10.5	No
Adgrl3	Chrom5_Interval2	BinMale	1.83928387272379e-09	-1.34591082411238	0.188	0.329	4.31900638993e-05	Gastric epithelium 2_E15.5	No
Adgrl3	Chrom5_Interval2	BinMale	5.78224656789979e-61	-3.62016369757164	0.068	0.331	1.35778713907423e-56	Small intestinal epithelium 2_E13.5	No
Adgrl3	Chrom5_Interval2	BinMale	2.90831201323654e-63	-2.87760751472186	0.084	0.332	6.82929826948205e-59	Large intestinal fibroblasts_E9.5	No
Adgrl3	Chrom5_Interval2	BinMale	9.2351825088162e-125	1.80794424460913	0.643	0.325	2.16860555672022e-120	Telocytes_E15.5	No
Adgrl3	Chrom5_Interval2	BinBothSexAllChrom	1.40547495956594e-07	-1.13949117904529	0.316	0.328	0.00330033630005275	Small intestinal fibroblasts 1_E11.5	No
Adgrl3	Chrom5_Interval2	BinBothSexAllChrom	6.75214478779229e-18	1.30642637645086	0.664	0.328	1.58553863906938e-13	Telocytes_E13.5	No
Adgrl3	Chrom5_Interval2	BinBothSexAllChrom	1.64464593425846e-15	-2.93849068457706	0.136	0.329	3.86195758282573e-11	Neural crest cells_E9.5	No
Adgrl3	Chrom5_Interval2	BinBothSexAllChrom	1.09132832532477e-31	-3.89351954209571	0.029	0.33	2.56265717352763e-27	Endothelial cells_E15.5	No
Adgrl3	Chrom5_Interval2	BinBothSexAllChrom	1.91526356900603e-06	-1.63390177563798	0.237	0.329	0.0449742191273996	Small intestinal myofibroblasts/myocytes_E11.5	No
Adgrl3	Chrom5_Interval2	BinBothSexAllChrom	7.34220754150604e-36	-4.03788630027671	0.055	0.33	1.72409717489645e-31	Large intestinal epithelium 1_E13.5	No
Adgrl3	Chrom5_Interval2	BinBothSexAllChrom	1.72716398729721e-14	-2.85682143740857	0.068	0.329	4.0557264749713e-10	Small intestinal myofibroblasts/myocytes_E9.5	No
Adgrl3	Chrom5_Interval2	BinBothSexAllChrom	2.51356592979647e-18	-1.14151606157837	0.181	0.33	5.90235551634806e-14	Small intestinal myofibroblasts/myocytes_E15.5	No
Adgrl3	Chrom5_Interval2	BinBothSexAllChrom	7.50144270023425e-39	-4.02397819027638	0.036	0.33	1.76148877486901e-34	Large intestinal epithelium 1_E9.5	No
Adgrl3	Chrom5_Interval2	BinBothSexAllChrom	7.87555994182967e-31	-4.00284437109969	0.04	0.33	1.84933898554044e-26	Large intestinal epithelium 2_E15.5	No
Adgrl3	Chrom5_Interval2	BinBothSexAllChrom	1.33064782168609e-12	-1.15061064836927	0.303	0.329	3.12462721488329e-08	Neural crest cells_E13.5	No
Adgrl3	Chrom5_Interval2	BinBothSexAllChrom	2.22897580397082e-12	-4.20325050525089	0.017	0.329	5.23408098288428e-08	Goblet cells_E15.5	No
Adgrl3	Chrom5_Interval2	BinBothSexAllChrom	3.11658011638482e-08	-4.30840450722084	0	0.328	0.000731835342929483	Blood cells_E11.5	No
Adgrl3	Chrom5_Interval2	BinBothSexAllChrom	1.55672593595741e-08	-2.65237323198464	0.075	0.329	0.000365550384281518	Large intestinal epithelium 2_E10.5	No
Adgrl3	Chrom5_Interval2	BinBothSexAllChrom	4.1130368232719e-17	-1.91160721840091	0.132	0.329	9.65823306840708e-13	Mesothelial cells_E9.5	No
Adgrl3	Chrom5_Interval2	BinBothSexAllChrom	1.88366575666845e-11	-2.91123095674108	0.064	0.329	4.42322392980886e-07	Gastric epithelium 2_E9.5	No
Adgrl3	Chrom5_Interval2	BinBothSexAllChrom	8.42198158716653e-09	-1.16852667612087	0.189	0.329	0.000197764971629844	Gastric epithelium 2_E10.5	No
Adgrl3	Chrom5_Interval2	BinBothSexAllChrom	5.14268140055718e-14	-5.19599016579194	0	0.329	1.20760444647884e-09	Blood cells_E9.5	No
Adgrl3	Chrom5_Interval2	BinBothSexAllChrom	1.12975872380501e-40	-3.48918971991334	0.08	0.33	2.65289943523891e-36	Small intestinal epithelium 1_E13.5	No
Adgrl3	Chrom5_Interval2	BinBothSexAllChrom	3.75179136469598e-18	-2.46491918227528	0.096	0.329	8.8099564825791e-14	Gastric epithelium 1_E9.5	No
Adgrl3	Chrom5_Interval2	BinBothSexAllChrom	1.72690912677594e-14	-2.96498298104581	0.061	0.329	4.05512801149526e-10	Secretory progenitors_E15.5	No
Adgrl3	Chrom5_Interval2	BinBothSexAllChrom	6.58548083635761e-38	-1.55084119901	0.185	0.331	1.54640260999349e-33	Other mesenchymal cells of E9.5_E9.5	No
Adgrl3	Chrom5_Interval2	BinBothSexAllChrom	8.04123518137022e-84	1.21531077195903	0.604	0.324	1.88824284528935e-79	Mesothelial cells_E13.5	No
Adgrl3	Chrom5_Interval2	BinBothSexAllChrom	1.99290031786441e-08	-3.4138868396737	0.025	0.329	0.00046797285264092	Small intestinal epithelium 1_E9.5	No
Adgrl3	Chrom5_Interval2	BinBothSexAllChrom	1.09923684553694e-15	-3.72090571944708	0.036	0.329	2.58122796068985e-11	Small intestinal epithelium 2_E9.5	No
Adgrl3	Chrom5_Interval2	BinBothSexAllChrom	9.25741030724114e-42	-3.54406773271121	0.06	0.33	2.17382508834636e-37	Small intestinal epithelium 1_E15.5	No
Adgrl3	Chrom5_Interval2	BinBothSexAllChrom	2.81178997979407e-19	-3.25563373385403	0.04	0.329	6.60264523055244e-15	Large intestinal epithelium 2_E9.5	No
Adgrl3	Chrom5_Interval2	BinBothSexAllChrom	2.53575166697108e-10	-3.92887277147076	0.055	0.329	5.9544520643815e-06	Blood cells_E10.5	No
Adgrl3	Chrom5_Interval2	BinBothSexAllChrom	9.74424011570212e-14	-1.83120908196522	0.102	0.329	2.28814246396917e-09	Macrophages_E13.5	No
Adgrl3	Chrom5_Interval2	BinBothSexAllChrom	3.53956810249292e-11	-2.69133322632074	0.075	0.329	8.31161381827388e-07	Endothelial cells_E9.5	No
Adgrl3	Chrom5_Interval2	BinBothSexAllChrom	1.23242287005662e-10	-3.75638402422952	0.037	0.329	2.89397538346696e-06	Macrophages_E11.5	No
Adgrl3	Chrom5_Interval2	BinBothSexAllChrom	5.71995630055381e-11	-2.04073820658913	0.117	0.329	1.34316013849605e-06	Small intestinal epithelium 2_E10.5	No
Adgrl3	Chrom5_Interval2	BinBothSexAllChrom	1.58753625700695e-16	-3.53981665243285	0.072	0.329	3.72785263870372e-12	Endothelial cells_E13.5	No
Adgrl3	Chrom5_Interval2	BinBothSexAllChrom	5.60040084903816e-07	-2.89709541155592	0.126	0.328	0.0131508612737114	Small intestinal epithelium 1_E11.5	No
Adgrl3	Chrom5_Interval2	BinBothSexAllChrom	3.59917710045815e-27	-2.52064199702428	0.077	0.33	8.45158766729583e-23	Small intestinal fibroblasts 1_E9.5	No
Adgrl3	Chrom5_Interval2	BinBothSexAllChrom	1.54868965511648e-06	-2.11765962225109	0.138	0.329	0.0363663304814453	Small intestinal epithelium 2_E11.5	No
Adgrl3	Chrom5_Interval2	BinBothSexAllChrom	1.00846420422163e-32	-1.14472903425639	0.213	0.332	2.36807564435322e-28	Small intestinal myofibroblasts/myocytes_E13.5	No
Adgrl3	Chrom5_Interval2	BinBothSexAllChrom	1.91361426314281e-11	-4.40788758246179	0.01	0.329	4.49354901271194e-07	Endothelial cells_E10.5	No
Adgrl3	Chrom5_Interval2	BinBothSexAllChrom	8.11848412302629e-44	-4.20163051916957	0.029	0.33	1.90638244176903e-39	Large intestinal epithelium 1_E15.5	No
Adgrl3	Chrom5_Interval2	BinBothSexAllChrom	0	1.86127386970925	0.613	0.315	0	Gastric fibroblasts_E15.5	No
Adgrl3	Chrom5_Interval2	BinBothSexAllChrom	1.17709011526341e-34	-3.25322665300983	0.089	0.33	2.76404300866153e-30	Small intestinal epithelium 2_E15.5	No
Adgrl3	Chrom5_Interval2	BinBothSexAllChrom	6.89884254399657e-24	-3.67381365169999	0.052	0.329	1.61998620618127e-19	Large intestinal epithelium 2_E13.5	No
Adgrl3	Chrom5_Interval2	BinBothSexAllChrom	7.02688174955873e-21	-4.08158347943913	0.019	0.329	1.65005237243138e-16	T cells_E15.5	No
Adgrl3	Chrom5_Interval2	BinBothSexAllChrom	5.67857587774504e-08	-2.45767887320528	0.115	0.329	0.00133344318761209	Small intestinal epithelium 1_E10.5	No
Adgrl3	Chrom5_Interval2	BinBothSexAllChrom	1.83928387272379e-09	-1.34591082411238	0.188	0.329	4.31900638993e-05	Gastric epithelium 2_E15.5	No
Adgrl3	Chrom5_Interval2	BinBothSexAllChrom	5.78224656789979e-61	-3.62016369757164	0.068	0.331	1.35778713907423e-56	Small intestinal epithelium 2_E13.5	No
Adgrl3	Chrom5_Interval2	BinBothSexAllChrom	2.90831201323654e-63	-2.87760751472186	0.084	0.332	6.82929826948205e-59	Large intestinal fibroblasts_E9.5	No
Adgrl3	Chrom5_Interval2	BinBothSexAllChrom	9.2351825088162e-125	1.80794424460913	0.643	0.325	2.16860555672022e-120	Telocytes_E15.5	No
Adgrl3	Chrom5_Interval3	BinFemale	1.40547495956594e-07	-1.13949117904529	0.316	0.328	0.00330033630005275	Small intestinal fibroblasts 1_E11.5	No
Adgrl3	Chrom5_Interval3	BinFemale	6.75214478779229e-18	1.30642637645086	0.664	0.328	1.58553863906938e-13	Telocytes_E13.5	No
Adgrl3	Chrom5_Interval3	BinFemale	1.64464593425846e-15	-2.93849068457706	0.136	0.329	3.86195758282573e-11	Neural crest cells_E9.5	No
Adgrl3	Chrom5_Interval3	BinFemale	1.09132832532477e-31	-3.89351954209571	0.029	0.33	2.56265717352763e-27	Endothelial cells_E15.5	No
Adgrl3	Chrom5_Interval3	BinFemale	1.91526356900603e-06	-1.63390177563798	0.237	0.329	0.0449742191273996	Small intestinal myofibroblasts/myocytes_E11.5	No
Adgrl3	Chrom5_Interval3	BinFemale	7.34220754150604e-36	-4.03788630027671	0.055	0.33	1.72409717489645e-31	Large intestinal epithelium 1_E13.5	No
Adgrl3	Chrom5_Interval3	BinFemale	1.72716398729721e-14	-2.85682143740857	0.068	0.329	4.0557264749713e-10	Small intestinal myofibroblasts/myocytes_E9.5	No
Adgrl3	Chrom5_Interval3	BinFemale	2.51356592979647e-18	-1.14151606157837	0.181	0.33	5.90235551634806e-14	Small intestinal myofibroblasts/myocytes_E15.5	No
Adgrl3	Chrom5_Interval3	BinFemale	7.50144270023425e-39	-4.02397819027638	0.036	0.33	1.76148877486901e-34	Large intestinal epithelium 1_E9.5	No
Adgrl3	Chrom5_Interval3	BinFemale	7.87555994182967e-31	-4.00284437109969	0.04	0.33	1.84933898554044e-26	Large intestinal epithelium 2_E15.5	No
Adgrl3	Chrom5_Interval3	BinFemale	1.33064782168609e-12	-1.15061064836927	0.303	0.329	3.12462721488329e-08	Neural crest cells_E13.5	No
Adgrl3	Chrom5_Interval3	BinFemale	2.22897580397082e-12	-4.20325050525089	0.017	0.329	5.23408098288428e-08	Goblet cells_E15.5	No
Adgrl3	Chrom5_Interval3	BinFemale	3.11658011638482e-08	-4.30840450722084	0	0.328	0.000731835342929483	Blood cells_E11.5	No
Adgrl3	Chrom5_Interval3	BinFemale	1.55672593595741e-08	-2.65237323198464	0.075	0.329	0.000365550384281518	Large intestinal epithelium 2_E10.5	No
Adgrl3	Chrom5_Interval3	BinFemale	4.1130368232719e-17	-1.91160721840091	0.132	0.329	9.65823306840708e-13	Mesothelial cells_E9.5	No
Adgrl3	Chrom5_Interval3	BinFemale	1.88366575666845e-11	-2.91123095674108	0.064	0.329	4.42322392980886e-07	Gastric epithelium 2_E9.5	No
Adgrl3	Chrom5_Interval3	BinFemale	8.42198158716653e-09	-1.16852667612087	0.189	0.329	0.000197764971629844	Gastric epithelium 2_E10.5	No
Adgrl3	Chrom5_Interval3	BinFemale	5.14268140055718e-14	-5.19599016579194	0	0.329	1.20760444647884e-09	Blood cells_E9.5	No
Adgrl3	Chrom5_Interval3	BinFemale	1.12975872380501e-40	-3.48918971991334	0.08	0.33	2.65289943523891e-36	Small intestinal epithelium 1_E13.5	No
Adgrl3	Chrom5_Interval3	BinFemale	3.75179136469598e-18	-2.46491918227528	0.096	0.329	8.8099564825791e-14	Gastric epithelium 1_E9.5	No
Adgrl3	Chrom5_Interval3	BinFemale	1.72690912677594e-14	-2.96498298104581	0.061	0.329	4.05512801149526e-10	Secretory progenitors_E15.5	No
Adgrl3	Chrom5_Interval3	BinFemale	6.58548083635761e-38	-1.55084119901	0.185	0.331	1.54640260999349e-33	Other mesenchymal cells of E9.5_E9.5	No
Adgrl3	Chrom5_Interval3	BinFemale	8.04123518137022e-84	1.21531077195903	0.604	0.324	1.88824284528935e-79	Mesothelial cells_E13.5	No
Adgrl3	Chrom5_Interval3	BinFemale	1.99290031786441e-08	-3.4138868396737	0.025	0.329	0.00046797285264092	Small intestinal epithelium 1_E9.5	No
Adgrl3	Chrom5_Interval3	BinFemale	1.09923684553694e-15	-3.72090571944708	0.036	0.329	2.58122796068985e-11	Small intestinal epithelium 2_E9.5	No
Adgrl3	Chrom5_Interval3	BinFemale	9.25741030724114e-42	-3.54406773271121	0.06	0.33	2.17382508834636e-37	Small intestinal epithelium 1_E15.5	No
Adgrl3	Chrom5_Interval3	BinFemale	2.81178997979407e-19	-3.25563373385403	0.04	0.329	6.60264523055244e-15	Large intestinal epithelium 2_E9.5	No
Adgrl3	Chrom5_Interval3	BinFemale	2.53575166697108e-10	-3.92887277147076	0.055	0.329	5.9544520643815e-06	Blood cells_E10.5	No
Adgrl3	Chrom5_Interval3	BinFemale	9.74424011570212e-14	-1.83120908196522	0.102	0.329	2.28814246396917e-09	Macrophages_E13.5	No
Adgrl3	Chrom5_Interval3	BinFemale	3.53956810249292e-11	-2.69133322632074	0.075	0.329	8.31161381827388e-07	Endothelial cells_E9.5	No
Adgrl3	Chrom5_Interval3	BinFemale	1.23242287005662e-10	-3.75638402422952	0.037	0.329	2.89397538346696e-06	Macrophages_E11.5	No
Adgrl3	Chrom5_Interval3	BinFemale	5.71995630055381e-11	-2.04073820658913	0.117	0.329	1.34316013849605e-06	Small intestinal epithelium 2_E10.5	No
Adgrl3	Chrom5_Interval3	BinFemale	1.58753625700695e-16	-3.53981665243285	0.072	0.329	3.72785263870372e-12	Endothelial cells_E13.5	No
Adgrl3	Chrom5_Interval3	BinFemale	5.60040084903816e-07	-2.89709541155592	0.126	0.328	0.0131508612737114	Small intestinal epithelium 1_E11.5	No
Adgrl3	Chrom5_Interval3	BinFemale	3.59917710045815e-27	-2.52064199702428	0.077	0.33	8.45158766729583e-23	Small intestinal fibroblasts 1_E9.5	No
Adgrl3	Chrom5_Interval3	BinFemale	1.54868965511648e-06	-2.11765962225109	0.138	0.329	0.0363663304814453	Small intestinal epithelium 2_E11.5	No
Adgrl3	Chrom5_Interval3	BinFemale	1.00846420422163e-32	-1.14472903425639	0.213	0.332	2.36807564435322e-28	Small intestinal myofibroblasts/myocytes_E13.5	No
Adgrl3	Chrom5_Interval3	BinFemale	1.91361426314281e-11	-4.40788758246179	0.01	0.329	4.49354901271194e-07	Endothelial cells_E10.5	No
Adgrl3	Chrom5_Interval3	BinFemale	8.11848412302629e-44	-4.20163051916957	0.029	0.33	1.90638244176903e-39	Large intestinal epithelium 1_E15.5	No
Adgrl3	Chrom5_Interval3	BinFemale	0	1.86127386970925	0.613	0.315	0	Gastric fibroblasts_E15.5	No
Adgrl3	Chrom5_Interval3	BinFemale	1.17709011526341e-34	-3.25322665300983	0.089	0.33	2.76404300866153e-30	Small intestinal epithelium 2_E15.5	No
Adgrl3	Chrom5_Interval3	BinFemale	6.89884254399657e-24	-3.67381365169999	0.052	0.329	1.61998620618127e-19	Large intestinal epithelium 2_E13.5	No
Adgrl3	Chrom5_Interval3	BinFemale	7.02688174955873e-21	-4.08158347943913	0.019	0.329	1.65005237243138e-16	T cells_E15.5	No
Adgrl3	Chrom5_Interval3	BinFemale	5.67857587774504e-08	-2.45767887320528	0.115	0.329	0.00133344318761209	Small intestinal epithelium 1_E10.5	No
Adgrl3	Chrom5_Interval3	BinFemale	1.83928387272379e-09	-1.34591082411238	0.188	0.329	4.31900638993e-05	Gastric epithelium 2_E15.5	No
Adgrl3	Chrom5_Interval3	BinFemale	5.78224656789979e-61	-3.62016369757164	0.068	0.331	1.35778713907423e-56	Small intestinal epithelium 2_E13.5	No
Adgrl3	Chrom5_Interval3	BinFemale	2.90831201323654e-63	-2.87760751472186	0.084	0.332	6.82929826948205e-59	Large intestinal fibroblasts_E9.5	No
Adgrl3	Chrom5_Interval3	BinFemale	9.2351825088162e-125	1.80794424460913	0.643	0.325	2.16860555672022e-120	Telocytes_E15.5	No
Adipor1	Chrom1_Interval4	BinBothSexAllChrom	3.09580997453668e-08	1.02157272241062	0.879	0.593	0.000726958098220702	Blood cells_E11.5	No
Adipor1	Chrom1_Interval2	BinMale	3.09580997453668e-08	1.02157272241062	0.879	0.593	0.000726958098220702	Blood cells_E11.5	No
Adipor1	Chrom1_Interval3	BinFemale	3.09580997453668e-08	1.02157272241062	0.879	0.593	0.000726958098220702	Blood cells_E11.5	No
Adra2a	Chrom19_Interval1	Female	1.09624607828255e-08	-2.42587765710658	0.014	0.062	0.000257420504102309	Large intestinal myofibroblasts/myocytes_E13.5	No
Adra2a	Chrom19_Interval1	Female	2.31389213726893e-12	-2.21766184674787	0.012	0.062	5.4334815167349e-08	Small intestinal fibroblasts 2_E15.5	No
Adra2a	Chrom19_Interval1	Female	2.61707281025469e-17	-4.0099833039823	0.005	0.063	6.14541037304006e-13	Small intestinal fibroblasts 1_E10.5	No
Adra2a	Chrom19_Interval1	Female	2.65203779450053e-19	1.11627740560817	0.164	0.061	6.22751514904613e-15	Gastric myofibroblasts/myocytes_E13.5	No
Adra2a	Chrom19_Interval1	Female	6.72579027080705e-95	1.59308323867666	0.17	0.058	1.57935007139091e-90	Gastric fibroblasts_E13.5	No
Adra2a	Chrom19_Interval1	Female	1.69219926658604e-45	-2.88551001716287	0.013	0.065	3.97362231779733e-41	Small intestinal fibroblasts 1_E15.5	No
Adra2a	Chrom19_Interval1	Female	1.8173110790002e-08	-2.65856718356107	0.013	0.062	0.000426740987570827	Other intestinal fibroblasts_E15.5	No
Adra2a	Chrom19_Interval1	Female	9.28164673379698e-19	-2.13465934539071	0.01	0.063	2.17951628603021e-14	Small intestinal fibroblasts 2_E13.5	No
Adra2a	Chrom19_Interval1	Female	5.14969000355347e-07	-3.67472274094773	0.002	0.062	0.0120925020663443	Small intestinal fibroblasts 1_E9.5	No
Adra2a	Chrom19_Interval1	Female	4.56272384486511e-11	-3.17171644055842	0.011	0.062	1.07141881325123e-06	Large intestinal fibroblasts_E9.5	No
Adra2a	Chrom19_Interval1	Female	9.92271708237031e-07	-3.58904430341305	0.003	0.062	0.023300524252822	Macrophages_E15.5	No
Adra2a	Chrom19_Interval1	Female	3.63823664004637e-07	2.5973586215862	0.25	0.061	0.00854330727815688	Gastric myofibroblasts/myocytes_E11.5	No
Adra2a	Chrom19_Interval1	Female	2.31817262660816e-12	-2.95214272295138	0.007	0.062	5.44353296180128e-08	Gastric fibroblasts_E9.5	No
Adra2a	Chrom19_Interval1	Female	9.7787886898694e-23	-1.54449672123034	0.019	0.064	2.29625516015513e-18	Gastric fibroblasts_E15.5	No
Adra2a	Chrom19_Interval1	Female	9.34996736166804e-07	-3.24251525313866	0.008	0.062	0.0219555933586689	Large intestinal epithelium 1_E15.5	No
Adra2a	Chrom19_Interval1	Female	1.13564731851112e-17	-4.63709580691623	0.004	0.063	2.66672703332781e-13	Small intestinal fibroblasts 1_E11.5	No
Adra2a	Chrom19_Interval1	Female	6.73787515741216e-36	-3.94032569575779	0.008	0.064	1.58218784446352e-31	Small intestinal fibroblasts 1_E13.5	No
Adra2a	Chrom19_Interval1	Female	8.6295633238397e-25	-3.88171721877735	0.005	0.063	2.02639405970404e-20	Small intestinal myofibroblasts/myocytes_E13.5	No
Adra2a	Chrom19_Interval1	Female	8.04356658642825e-10	-3.09515194444428	0.009	0.062	1.88879030582508e-05	Small intestinal myofibroblasts/myocytes_E15.5	No
Adra2a	Chrom19_Interval1	Female	0	2.44491402536517	0.217	0.053	0	Gastric fibroblasts_E10.5	No
Adra2a	Chrom19_Interval1	Female	7.1538955808367e-13	-2.85103199350964	0.016	0.063	1.67987776029207e-08	Other mesenchymal cells of E9.5_E9.5	No
Adra2a	Chrom19_Interval1	Female	0	3.25014715590056	0.365	0.049	0	Gastric fibroblasts_E11.5	No
Adra2a	Chrom19_Interval1	Female	5.8927077132282e-07	-3.18174550829009	0.005	0.062	0.0138372562522025	Large intestinal epithelium 1_E9.5	No
Adrm1	Chrom2_Interval2	Male	6.27975897017345e-09	-1.42828722168457	0.561	0.698	0.000147461300137613	Blood cells_E11.5	No
Adrm1	Chrom2_Interval1	BothSexAllChrom	6.27975897017345e-09	-1.42828722168457	0.561	0.698	0.000147461300137613	Blood cells_E11.5	No
Afp	Chrom5_Interval2	BinMale	3.62503779576873e-37	-5.88763553026506	0.003	0.064	8.51231375202414e-33	Gastric fibroblasts_E11.5	No
Afp	Chrom5_Interval2	BinMale	5.56902382005458e-08	-5.43948434248666	0	0.062	0.00130771817342522	Gastric myofibroblasts/myocytes_E13.5	No
Afp	Chrom5_Interval2	BinMale	1.48929225338538e-17	-4.95044694611953	0.005	0.062	3.49715606939956e-13	Small intestinal fibroblasts 1_E10.5	No
Afp	Chrom5_Interval2	BinMale	2.76886846315469e-10	-1.98013445967974	0.008	0.062	6.50185692517983e-06	Large intestinal fibroblasts_E10.5	No
Afp	Chrom5_Interval2	BinMale	5.95793229603665e-210	2.26068364019883	0.456	0.059	1.39904166175533e-205	Large intestinal epithelium 2_E15.5	No
Afp	Chrom5_Interval2	BinMale	1.58439388061604e-08	-5.5540637227669	0	0.062	0.000372047371046259	Gastric myofibroblasts/myocytes_E15.5	No
Afp	Chrom5_Interval2	BinMale	0	1.98969391272016	0.501	0.055	0	Small intestinal epithelium 2_E13.5	No
Afp	Chrom5_Interval2	BinMale	2.41038062144029e-24	-5.33588876328703	0.002	0.063	5.6600557752661e-20	Small intestinal fibroblasts 2_E13.5	No
Afp	Chrom5_Interval2	BinMale	1.00198348082093e-19	-6.92461455781148	0	0.062	2.35285760966371e-15	Small intestinal fibroblasts 1_E11.5	No
Afp	Chrom5_Interval2	BinMale	9.76637538550968e-12	-6.09172511053717	0	0.062	2.29334026802538e-07	Telocytes_E15.5	No
Afp	Chrom5_Interval2	BinMale	2.78653929353995e-224	3.19595522139081	0.754	0.06	6.54335156909051e-220	Small intestinal epithelium 1_E10.5	No
Afp	Chrom5_Interval2	BinMale	1.51693012257175e-33	-3.53566128761727	0.013	0.064	3.56205531382299e-29	Gastric fibroblasts_E10.5	No
Afp	Chrom5_Interval2	BinMale	6.41632042370424e-09	-4.31566016401615	0.005	0.062	0.000150668036189423	Large intestinal myofibroblasts/myocytes_E15.5	No
Afp	Chrom5_Interval2	BinMale	8.754206553833e-27	-5.62894540513114	0.003	0.063	2.05566278297106e-22	Small intestinal myofibroblasts/myocytes_E13.5	No
Afp	Chrom5_Interval2	BinMale	4.1639518228101e-164	3.31651522253801	0.661	0.06	9.77779167032268e-160	Large intestinal epithelium 2_E11.5	No
Afp	Chrom5_Interval2	BinMale	6.4393864359837e-18	-6.77332511682221	0	0.062	1.51209672289769e-13	Small intestinal fibroblasts 2_E15.5	No
Afp	Chrom5_Interval2	BinMale	9.63574165099515e-41	-5.36770941369817	0.003	0.064	2.26266485448668e-36	Gastric fibroblasts_E15.5	No
Afp	Chrom5_Interval2	BinMale	6.93334085048235e-07	-4.23507330222872	0.005	0.061	0.0162808709851026	Mesothelial cells_E15.5	No
Afp	Chrom5_Interval2	BinMale	6.98183494939116e-83	2.46746106117505	0.491	0.06	1.63947448281603e-78	Large intestinal epithelium 1_E10.5	No
Afp	Chrom5_Interval2	BinMale	3.82425490617893e-24	-3.89739370006805	0.01	0.063	8.98011537068935e-20	Neural crest cells_E15.5	No
Afp	Chrom5_Interval2	BinMale	3.37981075245838e-08	-3.142818134189	0.016	0.062	0.000793647160892276	Mesothelial cells_E13.5	No
Afp	Chrom5_Interval2	BinMale	4.0174539465073e-12	-5.53202433432112	0.001	0.062	9.43378535718843e-08	Other intestinal fibroblasts_E15.5	No
Afp	Chrom5_Interval2	BinMale	2.31429421041564e-299	4.95016046242922	0.72	0.059	5.43442566489801e-295	Small intestinal epithelium 2_E9.5	No
Afp	Chrom5_Interval2	BinMale	2.12339647084902e-55	3.50953925753887	0.327	0.06	4.98615959284767e-51	Small intestinal epithelium 2_E10.5	No
Afp	Chrom5_Interval2	BinMale	9.54614370348828e-268	4.36074610742168	0.67	0.059	2.24162546445312e-263	Large intestinal epithelium 1_E11.5	No
Afp	Chrom5_Interval2	BinMale	0	5.2239128134117	0.816	0.058	0	Large intestinal epithelium 2_E9.5	No
Afp	Chrom5_Interval2	BinMale	2.86720208839131e-211	3.85193373747987	0.766	0.06	6.73276394396047e-207	Large intestinal epithelium 2_E10.5	No
Afp	Chrom5_Interval2	BinMale	1.2893067940607e-08	-3.95022540130166	0.012	0.062	0.000302755021381335	Other mesenchymal cells of E9.5_E10.5	No
Afp	Chrom5_Interval2	BinMale	8.80079060252567e-13	-6.23156260589901	0	0.062	2.06660164928508e-08	Small intestinal myofibroblasts/myocytes_E15.5	No
Afp	Chrom5_Interval2	BinMale	0	4.2274178191787	0.689	0.056	0	Large intestinal epithelium 1_E15.5	No
Afp	Chrom5_Interval2	BinMale	8.42130114754649e-40	-5.54580251716851	0.004	0.064	1.97748993546687e-35	Small intestinal fibroblasts 1_E13.5	No
Afp	Chrom5_Interval2	BinMale	3.27984151050979e-10	-3.97020328405592	0.01	0.062	7.70172383497908e-06	Mesothelial cells_E10.5	No
Afp	Chrom5_Interval2	BinMale	0	3.449480494878	0.759	0.058	0	Large intestinal epithelium 2_E13.5	No
Afp	Chrom5_Interval2	BinMale	5.50581039819851e-37	1.49786701078206	0.206	0.06	1.29287439770497e-32	Large intestinal epithelium 1_E9.5	No
Afp	Chrom5_Interval2	BinMale	1.33209089375628e-27	-4.3443537388714	0.01	0.063	3.12801583671849e-23	Large intestinal fibroblasts_E11.5	No
Afp	Chrom5_Interval2	BinMale	2.20367727088777e-92	1.88353086039162	0.553	0.06	5.17467496749865e-88	Small intestinal epithelium 1_E11.5	No
Afp	Chrom5_Interval2	BinMale	2.8952349096102e-19	-3.99481454727938	0.014	0.063	6.79859061474668e-15	Neural crest cells_E13.5	No
Afp	Chrom5_Interval2	BinMale	2.59620250756038e-26	1.17278740736081	0.302	0.061	6.09640272825329e-22	Small intestinal epithelium 2_E11.5	No
Afp	Chrom5_Interval2	BinMale	8.49625632382088e-11	-3.83231224504722	0.013	0.062	1.99509090995962e-06	Mesothelial cells_E11.5	No
Afp	Chrom5_Interval2	BinMale	1.86181918953355e-06	-5.06314822508341	0	0.061	0.0437192382086269	Endothelial cells_E15.5	No
Afp	Chrom5_Interval2	BinMale	4.98460868809015e-23	-3.81800344445884	0.009	0.063	1.17048581213733e-18	Gastric fibroblasts_E13.5	No
Afp	Chrom5_Interval2	BinMale	2.63412446274778e-64	1.62733959249351	0.367	0.06	6.18545106342433e-60	Secretory progenitors_E15.5	No
Afp	Chrom5_Interval2	BinMale	1.0923718374684e-34	-3.83462017544548	0.007	0.064	2.5651075487433e-30	Large intestinal fibroblasts_E15.5	No
Afp	Chrom5_Interval2	BinMale	0	1.72791945033115	0.543	0.057	0	Small intestinal epithelium 1_E13.5	No
Afp	Chrom5_Interval2	BinMale	1.48671793427458e-06	-4.6185134056935	0.009	0.061	0.0349111105326356	Neural crest cells_E11.5	No
Afp	Chrom5_Interval2	BinMale	7.19795005299589e-66	-6.42970762845518	0.002	0.065	1.69022263144449e-61	Small intestinal fibroblasts 1_E15.5	No
Afp	Chrom5_Interval2	BinMale	2.84638850783173e-261	6.231106422035	0.949	0.06	6.68388949409047e-257	Small intestinal epithelium 1_E9.5	No
Afp	Chrom5_Interval2	BinMale	0	4.85201888778967	0.883	0.056	0	Large intestinal epithelium 1_E13.5	No
Afp	Chrom5_Interval2	BinMale	1.40943420342475e-07	-3.24338237742769	0.017	0.062	0.00330963339648201	Large intestinal myofibroblasts/myocytes_E13.5	No
Afp	Chrom5_Interval2	BinMale	1.03614068270017e-51	2.51279470510884	0.397	0.06	2.43306555111654e-47	Goblet cells_E15.5	No
Afp	Chrom5_Interval2	BinMale	2.48855298748193e-12	-2.97294096033063	0.023	0.062	5.84362012520508e-08	Large intestinal fibroblasts_E13.5	No
Agpat5	Chrom8_Interval1	Female	5.30520493315552e-13	1.18097885754552	0.895	0.549	1.24576822240358e-08	Macrophages_E10.5	No
Agpat5	Chrom8_Interval1	Female	1.03931864347612e-13	-3.64934804869395	0.091	0.549	2.44052803861064e-09	Blood cells_E11.5	No
Agpat5	Chrom8_Interval1	Female	5.88110211918466e-07	2.02754329729186	1	0.549	0.0138100039962694	Macrophages_E9.5	No
Agpat5	Chrom8_Interval1	Female	5.2255626659247e-23	1.02031334593128	0.736	0.548	1.22706662521244e-18	Macrophages_E13.5	No
Agpat5	Chrom8_Interval2	BothSexNo15X5	5.30520493315552e-13	1.18097885754552	0.895	0.549	1.24576822240358e-08	Macrophages_E10.5	No
Agpat5	Chrom8_Interval2	BothSexNo15X5	1.03931864347612e-13	-3.64934804869395	0.091	0.549	2.44052803861064e-09	Blood cells_E11.5	No
Agpat5	Chrom8_Interval2	BothSexNo15X5	5.88110211918466e-07	2.02754329729186	1	0.549	0.0138100039962694	Macrophages_E9.5	No
Agpat5	Chrom8_Interval2	BothSexNo15X5	5.2255626659247e-23	1.02031334593128	0.736	0.548	1.22706662521244e-18	Macrophages_E13.5	No
AI662270	Chrom11_Interval1	BinMale	0	6.72724883897213	0.708	0.011	0	T cells_E15.5	No
AI662270	Chrom11_Interval1	BinMale	6.0625469368764e-111	2.38051061048682	0.149	0.012	1.42360727171732e-106	Endothelial cells_E15.5	No
AI662270	Chrom11_Interval1	BinMale	8.8958500259058e-09	-4.06076932313394	0.001	0.014	0.00020889235030832	Large intestinal fibroblasts_E15.5	No
AI662270	Chrom11_Interval1	BinMale	8.79259194399732e-07	1.26163175571223	0.069	0.013	0.0206467644028945	Endothelial cells_E10.5	No
AI662270	Chrom11_Interval1	BinMale	4.27537888967547e-31	3.03972171675501	0.14	0.013	1.00394447087359e-26	Macrophages_E11.5	No
AI662270	Chrom11_Interval1	BinMale	0	6.57413735241497	0.893	0.013	0	T cells_E13.5	No
AI662270	Chrom11_Interval1	BinMale	6.52547364762404e-07	2.58227735536323	0.088	0.013	0.0153231172193508	Macrophages_E10.5	No
AI662270	Chrom11_Interval1	BinMale	2.85709816713399e-10	-2.93039312781218	0.003	0.014	6.70903791606404e-06	Small intestinal fibroblasts 1_E15.5	No
AI662270	Chrom11_Interval1	BinMale	2.04975934592058e-07	-3.17080156169227	0.002	0.013	0.0048132448960907	Small intestinal fibroblasts 1_E13.5	No
AI662270	Chrom11_Interval1	BinMale	1.9122054332934e-06	-4.45106535107236	0.001	0.013	0.0449024079845956	Neural crest cells_E13.5	No
AI662270	Chrom11_Interval1	BinMale	7.07105515116256e-102	2.80666352651446	0.182	0.012	1.66042517059599e-97	Endothelial cells_E13.5	No
AI662270	Chrom11_Interval1	BinMale	4.50456462827263e-07	-4.98501634087656	0	0.013	0.0105776186601098	Large intestinal fibroblasts_E13.5	No
AI662270	Chrom11_Interval1	BinMale	9.87923723289309e-79	4.78913273834802	0.44	0.013	2.31984248702796e-74	T cells_E10.5	No
AI662270	Chrom11_Interval1	BinMale	0	5.20017269839919	0.301	0.012	0	Macrophages_E13.5	No
AI662270	Chrom11_Interval1	BinMale	6.95722908352674e-10	-4.8582696901982	0	0.014	1.63369653339375e-05	Gastric fibroblasts_E15.5	No
AI662270	Chrom11_Interval1	BinMale	0	6.51746199953543	0.587	0.009	0	Macrophages_E15.5	No
Aig1	Chrom10_Interval1	Male	3.38279894810915e-23	1.52655788277856	0.748	0.351	7.94348848994991e-19	Large intestinal epithelium 2_E10.5	No
Aig1	Chrom10_Interval1	Male	2.33115545960367e-18	1.00500162879084	0.825	0.351	5.47401925024133e-14	Small intestinal epithelium 1_E11.5	No
Aig1	Chrom10_Interval1	Male	1.71847999014896e-172	1.84276835125431	0.859	0.348	4.03533471286778e-168	Large intestinal epithelium 1_E15.5	No
Aig1	Chrom10_Interval1	Male	1.43915995028717e-38	1.0364949248531	0.652	0.35	3.37943539526432e-34	Gastric epithelium 1_E15.5	No
Aig1	Chrom10_Interval1	Male	3.97497201525614e-242	2.00411413634417	0.922	0.347	9.33402928622447e-238	Small intestinal epithelium 1_E15.5	No
Aig1	Chrom10_Interval1	Male	1.01226461584705e-152	1.12847797658728	0.813	0.346	2.37699977093205e-148	Small intestinal epithelium 2_E13.5	No
Aig1	Chrom10_Interval1	Male	2.17316162315427e-105	-1.05572536243902	0.144	0.361	5.10301812349085e-101	Gastric fibroblasts_E15.5	No
Aig1	Chrom10_Interval1	Male	3.74850904833138e-24	1.25183997998675	0.694	0.35	8.80224894729176e-20	Secretory progenitors_E15.5	No
Aig1	Chrom10_Interval1	Male	7.47250168579174e-38	1.30395860746572	0.804	0.35	1.75469284585762e-33	Large intestinal epithelium 1_E11.5	No
Aig1	Chrom10_Interval1	Male	2.22830439143065e-26	1.47051962272902	0.61	0.351	5.23250437195746e-22	Large intestinal epithelium 2_E9.5	No
Aig1	Chrom10_Interval1	Male	1.47085653622625e-23	1.52369622163263	0.649	0.351	3.45386531836648e-19	Small intestinal epithelium 2_E9.5	No
Aig1	Chrom10_Interval1	Male	1.07879390248517e-90	-1.07427868217185	0.192	0.36	2.53322384181567e-86	Gastric fibroblasts_E10.5	No
Aig1	Chrom10_Interval1	Male	1.78572044429943e-27	1.48374850462156	0.653	0.351	4.19322874730393e-23	Small intestinal epithelium 2_E10.5	No
Aig1	Chrom10_Interval1	Male	3.0211530623226e-223	1.8899998784208	0.932	0.347	7.09427162094593e-219	Small intestinal epithelium 2_E15.5	No
Aig1	Chrom10_Interval1	Male	4.29814149875104e-134	1.24346438681733	0.853	0.347	1.00928958673672e-129	Small intestinal epithelium 1_E13.5	No
Aig1	Chrom10_Interval1	Male	2.82093319482747e-21	1.40052364732283	0.481	0.351	6.62411532809386e-17	Mesothelial cells_E15.5	No
Aig1	Chrom10_Interval1	Male	2.85827676781305e-127	1.92236352222358	0.866	0.349	6.71180550617861e-123	Large intestinal epithelium 2_E15.5	No
Aig1	Chrom10_Interval1	Male	1.04182206043674e-20	1.03051663456688	0.787	0.351	2.44640656231755e-16	Small intestinal epithelium 1_E10.5	No
Aig1	Chrom10_Interval1	Male	1.39384177930602e-11	1.0651229810975	0.582	0.351	3.2730192661664e-07	Gastric epithelium 2_E9.5	No
Aig1	Chrom10_Interval1	Male	7.11182515605952e-89	1.60674703042114	0.86	0.349	1.6699987831459e-84	Large intestinal epithelium 2_E13.5	No
Aig1	Chrom10_Interval1	Male	2.25881218460018e-72	1.40719284313403	0.73	0.349	5.30414277187813e-68	Large intestinal epithelium 1_E9.5	No
Aig1	Chrom10_Interval1	Male	3.26539008582931e-29	1.5063237630435	0.81	0.351	7.6677889995444e-25	Large intestinal epithelium 1_E10.5	No
Aig1	Chrom10_Interval1	Male	2.42759490235562e-18	1.84695085142079	0.709	0.351	5.70047834971148e-14	Small intestinal epithelium 1_E9.5	No
Aig1	Chrom10_Interval1	Male	1.52522293767393e-14	1.00337102435991	0.716	0.351	3.58152850224592e-10	Small intestinal epithelium 2_E11.5	No
Aig1	Chrom10_Interval1	Male	2.20900476585333e-37	-1.381168202086	0.102	0.354	5.18718499117679e-33	Telocytes_E15.5	No
Aig1	Chrom10_Interval1	Male	3.73426260692976e-30	1.44266922064489	0.819	0.351	8.76879545359246e-26	Goblet cells_E15.5	No
Aig1	Chrom10_Interval1	Male	4.40448106529355e-32	1.50558254124278	0.839	0.351	1.03426024375223e-27	Large intestinal epithelium 2_E11.5	No
Akirin1	Chrom4_Interval2	BinMale	1.21131498088524e-27	1.24339191633861	0.788	0.565	2.84440983811472e-23	T cells_E15.5	No
Alas1	Chrom9_Interval1	BinFemale	3.98698058221417e-11	-3.83654392822549	0.045	0.456	9.36222780315531e-07	Blood cells_E11.5	No
Alas1	Chrom9_Interval1	BinFemale	2.39787378077923e-14	-2.80424961073452	0.139	0.456	5.6306872120258e-10	Blood cells_E9.5	No
Alas1	Chrom9_Interval1	BinFemale	7.01828418679821e-13	-2.99025134885054	0.155	0.456	1.64803349274395e-08	Blood cells_E10.5	No
Alas1	Chrom9_Interval1	BinFemale	4.15763569198883e-11	-1.32942511813904	0.185	0.456	9.76296013192818e-07	Small intestinal epithelium 2_E9.5	No
Alas1	Chrom9_Interval1	BinFemale	6.21248950713203e-40	-1.19477072549948	0.244	0.459	1.45881678606474e-35	Gastric fibroblasts_E9.5	No
Aldh2	Chrom5_Interval3	BinBothSexAllChrom	6.28399043826411e-17	-1.51960821321273	0.578	0.77	1.47560663471318e-12	Goblet cells_E15.5	No
Aldh2	Chrom5_Interval3	BinBothSexAllChrom	0	1.35650232906751	0.939	0.757	0	Small intestinal fibroblasts 1_E15.5	No
Aldh2	Chrom5_Interval3	BinBothSexAllChrom	1.44074163077981e-31	-1.08154015232637	0.751	0.77	3.38314949739715e-27	Large intestinal epithelium 1_E13.5	No
Aldh2	Chrom5_Interval3	BinBothSexAllChrom	1.05109799565882e-222	1.04393397386184	0.799	0.769	2.46818831340603e-218	Gastric fibroblasts_E15.5	No
Aldh2	Chrom5_Interval3	BinBothSexAllChrom	3.09488325179405e-20	-1.92049529964048	0.645	0.77	7.26740485186278e-16	Blood cells_E10.5	No
Aldh2	Chrom5_Interval3	BinBothSexAllChrom	2.1984568656688e-36	-2.43458349852935	0.295	0.771	5.16241641196348e-32	Endothelial cells_E9.5	No
Aldh2	Chrom5_Interval3	BinBothSexAllChrom	6.75690494432179e-29	-1.7208532844873	0.511	0.771	1.58665641902564e-24	Secretory progenitors_E15.5	No
Aldh2	Chrom5_Interval3	BinBothSexAllChrom	5.04617089248831e-22	-1.09222309230129	0.681	0.77	1.1849418489741e-17	Neural crest cells_E9.5	No
Aldh2	Chrom5_Interval3	BinBothSexAllChrom	4.13210861934301e-22	-1.02515053624377	0.707	0.77	9.70301745994125e-18	Large intestinal epithelium 2_E15.5	No
Aldh2	Chrom5_Interval3	BinBothSexAllChrom	6.84259975675938e-28	-1.17574126487589	0.722	0.77	1.60677927488224e-23	Gastric epithelium 2_E13.5	No
Aldh2	Chrom5_Interval3	BinBothSexAllChrom	1.20799058118537e-26	-2.17289917884954	0.508	0.77	2.83660348273948e-22	Blood cells_E9.5	No
Aldh2	Chrom5_Interval3	BinBothSexAllChrom	1.99454595949947e-17	-2.45407080494467	0.379	0.77	4.68359282209666e-13	Blood cells_E11.5	No
Aldh2	Chrom5_Interval3	BinBothSexAllChrom	8.72737579723997e-47	-1.02252344803624	0.803	0.769	2.04936238470789e-42	Small intestinal epithelium 2_E13.5	No
Aldh2	Chrom5_Interval3	BinBothSexAllChrom	4.93278380192759e-17	-2.49850155918398	0.306	0.77	1.15831629236864e-12	Endothelial cells_E11.5	No
Aldh2	Chrom5_Interval3	BinBothSexAllChrom	1.02463581945279e-30	-1.26416416493326	0.622	0.771	2.40604983123905e-26	Gastric epithelium 2_E15.5	No
Aldh2	Chrom5_Interval3	BinBothSexAllChrom	2.36682017678156e-54	-2.62629729507306	0.359	0.771	5.55776713911845e-50	Endothelial cells_E13.5	No
Aldh2	Chrom5_Interval3	BinBothSexAllChrom	3.62523498151978e-137	1.24884379469576	0.907	0.768	8.51277678360474e-133	Telocytes_E15.5	No
Aldh2	Chrom5_Interval3	BinBothSexAllChrom	3.59333797120854e-92	-2.70328889334634	0.236	0.773	8.43787622399189e-88	Endothelial cells_E15.5	No
Aldh2	Chrom5_Interval3	BinBothSexAllChrom	8.88501778995315e-32	-3.1504397427201	0.255	0.771	2.0863798774368e-27	Endothelial cells_E10.5	No
Aldh2	Chrom5_Interval3	BinBothSexAllChrom	1.51569418985206e-19	-1.23845854692312	0.626	0.77	3.55915309661061e-15	Small intestinal myofibroblasts/myocytes_E9.5	No
Alkbh5	Chrom11_Interval1	BinMale	9.0012758181809e-11	-2.10044352593787	0.333	0.625	2.11367958762524e-06	Blood cells_E11.5	No
Alkbh5	Chrom11_Interval1	BinMale	1.42406209277969e-07	-1.22899849423784	0.609	0.625	0.00334398260626528	Blood cells_E10.5	No
Alkbh5	Chrom11_Interval1	BinMale	1.58418054457387e-09	-1.18143875285358	0.5	0.625	3.71997275476836e-05	Blood cells_E9.5	No
Amotl2	Chrom9_Interval1	BinBothSexAllChrom	2.31918087145079e-19	-4.10637831724683	0.091	0.515	5.44590052234075e-15	Blood cells_E10.5	No
Amotl2	Chrom9_Interval1	BinBothSexAllChrom	2.60583630935207e-23	-4.77804529853302	0.049	0.515	6.11902482162052e-19	Blood cells_E9.5	No
Amotl2	Chrom9_Interval1	BinBothSexAllChrom	1.55417893121719e-26	-1.5690243273982	0.375	0.515	3.64952296628421e-22	Small intestinal epithelium 2_E15.5	No
Amotl2	Chrom9_Interval1	BinBothSexAllChrom	4.15509794860798e-15	-1.03234378116448	0.421	0.515	9.75700100292125e-11	Small intestinal epithelium 1_E15.5	No
Amotl2	Chrom9_Interval1	BinBothSexAllChrom	9.03957067378183e-19	-3.39501061757018	0.075	0.515	2.12267198561745e-14	Macrophages_E11.5	No
Amotl2	Chrom9_Interval1	BinBothSexAllChrom	1.02250121016895e-13	-4.45079392758138	0.03	0.515	2.40103734171873e-09	Blood cells_E11.5	No
Amotl2	Chrom9_Interval1	BinBothSexAllChrom	5.32177786882758e-194	1.54191094021707	0.848	0.51	1.24965987915809e-189	Mesothelial cells_E13.5	No
Amotl2	Chrom9_Interval1	BinBothSexAllChrom	6.106651427003e-39	-2.14234710449234	0.186	0.516	1.43396388808884e-34	Gastric epithelium 1_E15.5	No
Amotl2	Chrom9_Interval1	BinBothSexAllChrom	1.16295884467905e-39	-4.11001363686115	0.024	0.516	2.73085995907535e-35	T cells_E15.5	No
Amotl2	Chrom9_Interval1	BinBothSexAllChrom	7.32972856929806e-139	1.05890159180445	0.857	0.509	1.72116686264257e-134	Mesothelial cells_E11.5	No
Amotl2	Chrom9_Interval1	BinBothSexAllChrom	2.6438852984048e-11	-4.17059871692259	0.07	0.514	6.20837145771416e-07	Macrophages_E10.5	No
Amotl2	Chrom9_Interval1	BinBothSexAllChrom	7.66168512674852e-10	-1.68595107175722	0.25	0.515	1.79911690146309e-05	Goblet cells_E15.5	No
Amotl2	Chrom9_Interval1	BinBothSexAllChrom	4.51157516737947e-24	-1.06100261000555	0.375	0.516	1.05940808080405e-19	Other mesenchymal cells of E9.5_E10.5	No
Amotl2	Chrom9_Interval1	BinBothSexAllChrom	1.91294757321321e-21	1.03690646904543	0.622	0.513	4.49198349141925e-17	Mesothelial cells_E15.5	No
Amotl2	Chrom9_Interval1	BinBothSexAllChrom	3.55805796634356e-65	-3.59765413382128	0.058	0.517	8.35503171656796e-61	Macrophages_E15.5	No
Amotl2	Chrom9_Interval1	BinBothSexAllChrom	1.62204731754115e-06	-3.40244443026237	0.036	0.514	0.0380889151105013	T cells_E13.5	No
Amotl2	Chrom9_Interval1	BinBothSexAllChrom	2.12947424645715e-38	-3.39761356316707	0.089	0.516	5.00043142553067e-34	Macrophages_E13.5	No
Amotl2	Chrom9_Interval1	BinBothSexAllChrom	2.45109656597277e-10	-1.12633458232003	0.427	0.515	5.75566495621727e-06	Gastric epithelium 2_E13.5	No
Amotl2	Chrom9_Interval1	BinBothSexAllChrom	1.75843324605462e-06	-1.07713547319751	0.433	0.514	0.0412915294838545	Gastric epithelium 1_E13.5	No
Anapc13	Chrom9_Interval1	BinBothSexAllChrom	6.75994241644132e-27	-1.13080042279389	0.762	0.892	1.58736967822875e-22	Blood cells_E9.5	No
Anapc13	Chrom9_Interval1	BinBothSexAllChrom	8.97203501190297e-27	-1.05500113212127	0.699	0.892	2.10681326149506e-22	Endothelial cells_E9.5	No
Anapc4	Chrom5_Interval2	BinMale	1.11917363635359e-09	-2.53842751032634	0.197	0.518	2.6280435328855e-05	Blood cells_E11.5	No
Anapc4	Chrom5_Interval2	BinMale	6.00353190627007e-12	-2.18576820925949	0.273	0.518	1.40974936223034e-07	Blood cells_E10.5	No
Anapc4	Chrom5_Interval2	BinMale	5.28456712299092e-12	-1.94548779167283	0.279	0.518	1.24092205182073e-07	Blood cells_E9.5	No
Anapc4	Chrom5_Interval2	BinMale	7.78324120799523e-25	-1.2622859663987	0.266	0.519	1.82766070046144e-20	Macrophages_E15.5	No
Anapc5	Chrom5_Interval3	BinBothSexAllChrom	5.37981909897012e-09	-1.67156535031191	0.565	0.931	0.000126328912082016	Blood cells_E13.5	No
Ankrd17	Chrom5_Interval2	BinMale	9.89872515277948e-29	-2.24624501612501	0.434	0.753	2.32441864037568e-24	Blood cells_E9.5	No
Ankrd17	Chrom5_Interval2	BinMale	8.33769566024142e-21	-1.82226928129797	0.645	0.753	1.95785769493789e-16	Blood cells_E10.5	No
Ankrd17	Chrom5_Interval2	BinMale	4.76265265041938e-17	-1.97104076951847	0.348	0.753	1.11836609537148e-12	Blood cells_E11.5	No
Antxr2	Chrom5_Interval2	BinMale	6.25499410658095e-18	1.20601366610352	0.61	0.255	1.46879771610734e-13	Large intestinal epithelium 2_E11.5	No
Antxr2	Chrom5_Interval2	BinMale	1.09756016342325e-16	1.25983424386063	0.595	0.255	2.57729077575046e-12	Large intestinal epithelium 1_E10.5	No
Antxr2	Chrom5_Interval2	BinMale	3.36787971438567e-42	-1.02882979299805	0.128	0.26	7.90845514532043e-38	Neural crest cells_E15.5	No
Antxr2	Chrom5_Interval2	BinMale	1.34115923292033e-12	-1.95114111043121	0.142	0.256	3.14931011074353e-08	Small intestinal epithelium 2_E15.5	No
Antxr2	Chrom5_Interval2	BinMale	1.18778176931934e-08	-1.13840057568114	0.121	0.256	0.000278914915071567	Gastric epithelium 2_E10.5	No
Antxr2	Chrom5_Interval2	BinMale	6.56973675957016e-18	-2.48628816337477	0.068	0.257	1.54270558588226e-13	Gastric epithelium 1_E15.5	No
Antxr2	Chrom5_Interval2	BinMale	1.50796007556284e-09	-3.68147245542552	0.016	0.256	3.54099184943667e-05	Blood cells_E9.5	No
Antxr2	Chrom5_Interval2	BinMale	4.9223321181429e-11	-1.01366209900482	0.216	0.257	1.15586202798232e-06	Neural crest cells_E13.5	No
Antxr2	Chrom5_Interval2	BinMale	4.03664537497512e-07	-3.20414923301218	0.055	0.256	0.00947885066951658	Blood cells_E10.5	No
Antxr2	Chrom5_Interval2	BinMale	3.70435884020449e-23	1.05682762991736	0.598	0.255	8.69857542856818e-19	Large intestinal epithelium 1_E11.5	No
Antxr2	Chrom5_Interval2	BinMale	1.70550817175013e-09	1.00467166813995	0.514	0.255	4.00487428890365e-05	Large intestinal epithelium 2_E10.5	No
Anxa3	Chrom5_Interval4	Female	1.14925438520863e-106	3.12329159134015	0.957	0.225	2.69867914734691e-102	Goblet cells_E15.5	No
Anxa3	Chrom5_Interval4	Female	5.16113397348531e-54	1.41770139810333	0.564	0.224	1.21193747965382e-49	Large intestinal epithelium 2_E15.5	No
Anxa3	Chrom5_Interval4	Female	2.82640597765614e-88	3.29770657057025	0.931	0.225	6.63696651673214e-84	Endothelial cells_E10.5	No
Anxa3	Chrom5_Interval4	Female	2.7158997898338e-17	1.18421225048357	0.479	0.225	6.37747588648773e-13	Small intestinal myofibroblasts/myocytes_E9.5	No
Anxa3	Chrom5_Interval4	Female	8.46116742204165e-226	3.6435095817835	0.927	0.224	1.98685133404382e-221	Macrophages_E13.5	No
Anxa3	Chrom5_Interval4	Female	6.10374264696928e-160	-2.58617646902418	0.063	0.238	1.43328084836133e-155	Small intestinal fibroblasts 1_E15.5	No
Anxa3	Chrom5_Interval4	Female	0	3.61801861653306	0.937	0.222	0	Macrophages_E15.5	No
Anxa3	Chrom5_Interval4	Female	0	3.4365765602948	0.975	0.221	0	Large intestinal epithelium 1_E15.5	No
Anxa3	Chrom5_Interval4	Female	9.4444249745106e-18	-3.53895436089945	0.072	0.227	2.21773987251458e-13	Neural crest cells_E11.5	No
Anxa3	Chrom5_Interval4	Female	4.50798406428822e-17	-1.34733211230576	0.172	0.229	1.05856481797616e-12	Gastric fibroblasts_E11.5	No
Anxa3	Chrom5_Interval4	Female	5.59061274037132e-96	-4.4604217358708	0.037	0.232	1.31278768369399e-91	Neural crest cells_E13.5	No
Anxa3	Chrom5_Interval4	Female	1.29165726934472e-90	2.9446613155598	0.829	0.225	3.03306959987528e-86	Endothelial cells_E9.5	No
Anxa3	Chrom5_Interval4	Female	1.11233470539408e-06	-3.6518909274241	0.036	0.227	0.0261198435520637	Blood cells_E10.5	No
Anxa3	Chrom5_Interval4	Female	5.68090207311371e-75	-1.76092274734945	0.084	0.233	1.33398942480856e-70	Gastric fibroblasts_E15.5	No
Anxa3	Chrom5_Interval4	Female	6.9932899842823e-175	3.11769799343097	0.923	0.224	1.64216435410917e-170	Endothelial cells_E13.5	No
Anxa3	Chrom5_Interval4	Female	0	2.9417926781175	0.961	0.221	0	Large intestinal epithelium 1_E13.5	No
Anxa3	Chrom5_Interval4	Female	8.61844375811792e-71	-2.24677662731399	0.098	0.232	2.02378296328125e-66	Small intestinal fibroblasts 1_E13.5	No
Anxa3	Chrom5_Interval4	Female	4.63123555141803e-120	2.04795564564196	0.636	0.223	1.08750673218398e-115	Mesothelial cells_E15.5	No
Anxa3	Chrom5_Interval4	Female	5.67052843188755e-41	1.0448259660505	0.577	0.225	1.33155348637583e-36	Large intestinal epithelium 2_E13.5	No
Anxa3	Chrom5_Interval4	Female	5.01685009355975e-109	-3.88083211721366	0.031	0.233	1.1780567389697e-104	Neural crest cells_E15.5	No
Anxa3	Chrom5_Interval4	Female	1.32330192964684e-12	-1.92013888978419	0.165	0.227	3.10737759119671e-08	Small intestinal fibroblasts 1_E11.5	No
Anxa3	Chrom5_Interval4	Female	9.11107560275513e-109	3.7563962228498	0.953	0.225	2.13946277303896e-104	Macrophages_E11.5	No
Anxa3	Chrom5_Interval4	Female	5.98071428037868e-13	-1.54525827190929	0.153	0.228	1.40439132731852e-08	Small intestinal fibroblasts 1_E10.5	No
Anxa3	Chrom5_Interval4	Female	3.03214000063089e-26	-1.22806835641511	0.113	0.229	7.12007114948146e-22	Small intestinal fibroblasts 2_E13.5	No
Anxa3	Chrom5_Interval4	Female	5.64225330111436e-49	3.30193588346662	0.825	0.225	1.32491392016767e-44	Other intestinal fibroblasts_E9.5	No
Anxa3	Chrom5_Interval4	Female	2.51415075516225e-19	-1.66340612193566	0.079	0.228	5.903728803272e-15	Telocytes_E15.5	No
Anxa3	Chrom5_Interval4	Female	2.09922099000712e-62	3.64285010246682	0.982	0.226	4.92939072873473e-58	Macrophages_E10.5	No
Anxa3	Chrom5_Interval4	Female	2.48418614541015e-23	-1.35748195628416	0.139	0.229	5.83336590665212e-19	Gastric fibroblasts_E13.5	No
Anxa3	Chrom5_Interval4	Female	4.03799915255687e-19	-1.08679566915929	0.108	0.228	9.48202961003404e-15	Small intestinal fibroblasts 2_E15.5	No
Anxa3	Chrom5_Interval4	Female	4.15621044896725e-07	-2.13007784719819	0.125	0.227	0.0097596133762649	Gastric epithelium 2_E13.5	No
Anxa3	Chrom5_Interval4	Female	1.04018427796318e-38	1.04914631248854	0.659	0.225	2.44256072151313e-34	Large intestinal epithelium 1_E11.5	No
Anxa3	Chrom5_Interval4	Female	2.55261355000629e-287	3.16563609721529	0.917	0.223	5.99404713812477e-283	Endothelial cells_E15.5	No
Anxa3	Chrom5_Interval4	Female	2.01965858367803e-65	3.62129635356485	0.984	0.226	4.74256228619276e-61	Endothelial cells_E11.5	No
Anxa3	Chrom5_Interval2	BinMale	1.14925438520863e-106	3.12329159134015	0.957	0.225	2.69867914734691e-102	Goblet cells_E15.5	No
Anxa3	Chrom5_Interval2	BinMale	5.16113397348531e-54	1.41770139810333	0.564	0.224	1.21193747965382e-49	Large intestinal epithelium 2_E15.5	No
Anxa3	Chrom5_Interval2	BinMale	2.82640597765614e-88	3.29770657057025	0.931	0.225	6.63696651673214e-84	Endothelial cells_E10.5	No
Anxa3	Chrom5_Interval2	BinMale	2.7158997898338e-17	1.18421225048357	0.479	0.225	6.37747588648773e-13	Small intestinal myofibroblasts/myocytes_E9.5	No
Anxa3	Chrom5_Interval2	BinMale	8.46116742204165e-226	3.6435095817835	0.927	0.224	1.98685133404382e-221	Macrophages_E13.5	No
Anxa3	Chrom5_Interval2	BinMale	6.10374264696928e-160	-2.58617646902418	0.063	0.238	1.43328084836133e-155	Small intestinal fibroblasts 1_E15.5	No
Anxa3	Chrom5_Interval2	BinMale	0	3.61801861653306	0.937	0.222	0	Macrophages_E15.5	No
Anxa3	Chrom5_Interval2	BinMale	0	3.4365765602948	0.975	0.221	0	Large intestinal epithelium 1_E15.5	No
Anxa3	Chrom5_Interval2	BinMale	9.4444249745106e-18	-3.53895436089945	0.072	0.227	2.21773987251458e-13	Neural crest cells_E11.5	No
Anxa3	Chrom5_Interval2	BinMale	4.50798406428822e-17	-1.34733211230576	0.172	0.229	1.05856481797616e-12	Gastric fibroblasts_E11.5	No
Anxa3	Chrom5_Interval2	BinMale	5.59061274037132e-96	-4.4604217358708	0.037	0.232	1.31278768369399e-91	Neural crest cells_E13.5	No
Anxa3	Chrom5_Interval2	BinMale	1.29165726934472e-90	2.9446613155598	0.829	0.225	3.03306959987528e-86	Endothelial cells_E9.5	No
Anxa3	Chrom5_Interval2	BinMale	1.11233470539408e-06	-3.6518909274241	0.036	0.227	0.0261198435520637	Blood cells_E10.5	No
Anxa3	Chrom5_Interval2	BinMale	5.68090207311371e-75	-1.76092274734945	0.084	0.233	1.33398942480856e-70	Gastric fibroblasts_E15.5	No
Anxa3	Chrom5_Interval2	BinMale	6.9932899842823e-175	3.11769799343097	0.923	0.224	1.64216435410917e-170	Endothelial cells_E13.5	No
Anxa3	Chrom5_Interval2	BinMale	0	2.9417926781175	0.961	0.221	0	Large intestinal epithelium 1_E13.5	No
Anxa3	Chrom5_Interval2	BinMale	8.61844375811792e-71	-2.24677662731399	0.098	0.232	2.02378296328125e-66	Small intestinal fibroblasts 1_E13.5	No
Anxa3	Chrom5_Interval2	BinMale	4.63123555141803e-120	2.04795564564196	0.636	0.223	1.08750673218398e-115	Mesothelial cells_E15.5	No
Anxa3	Chrom5_Interval2	BinMale	5.67052843188755e-41	1.0448259660505	0.577	0.225	1.33155348637583e-36	Large intestinal epithelium 2_E13.5	No
Anxa3	Chrom5_Interval2	BinMale	5.01685009355975e-109	-3.88083211721366	0.031	0.233	1.1780567389697e-104	Neural crest cells_E15.5	No
Anxa3	Chrom5_Interval2	BinMale	1.32330192964684e-12	-1.92013888978419	0.165	0.227	3.10737759119671e-08	Small intestinal fibroblasts 1_E11.5	No
Anxa3	Chrom5_Interval2	BinMale	9.11107560275513e-109	3.7563962228498	0.953	0.225	2.13946277303896e-104	Macrophages_E11.5	No
Anxa3	Chrom5_Interval2	BinMale	5.98071428037868e-13	-1.54525827190929	0.153	0.228	1.40439132731852e-08	Small intestinal fibroblasts 1_E10.5	No
Anxa3	Chrom5_Interval2	BinMale	3.03214000063089e-26	-1.22806835641511	0.113	0.229	7.12007114948146e-22	Small intestinal fibroblasts 2_E13.5	No
Anxa3	Chrom5_Interval2	BinMale	5.64225330111436e-49	3.30193588346662	0.825	0.225	1.32491392016767e-44	Other intestinal fibroblasts_E9.5	No
Anxa3	Chrom5_Interval2	BinMale	2.51415075516225e-19	-1.66340612193566	0.079	0.228	5.903728803272e-15	Telocytes_E15.5	No
Anxa3	Chrom5_Interval2	BinMale	2.09922099000712e-62	3.64285010246682	0.982	0.226	4.92939072873473e-58	Macrophages_E10.5	No
Anxa3	Chrom5_Interval2	BinMale	2.48418614541015e-23	-1.35748195628416	0.139	0.229	5.83336590665212e-19	Gastric fibroblasts_E13.5	No
Anxa3	Chrom5_Interval2	BinMale	4.03799915255687e-19	-1.08679566915929	0.108	0.228	9.48202961003404e-15	Small intestinal fibroblasts 2_E15.5	No
Anxa3	Chrom5_Interval2	BinMale	4.15621044896725e-07	-2.13007784719819	0.125	0.227	0.0097596133762649	Gastric epithelium 2_E13.5	No
Anxa3	Chrom5_Interval2	BinMale	1.04018427796318e-38	1.04914631248854	0.659	0.225	2.44256072151313e-34	Large intestinal epithelium 1_E11.5	No
Anxa3	Chrom5_Interval2	BinMale	2.55261355000629e-287	3.16563609721529	0.917	0.223	5.99404713812477e-283	Endothelial cells_E15.5	No
Anxa3	Chrom5_Interval2	BinMale	2.01965858367803e-65	3.62129635356485	0.984	0.226	4.74256228619276e-61	Endothelial cells_E11.5	No
Anxa5	Chrom3_Interval1	Male	6.61934393590898e-35	-1.5379965537795	0.569	0.758	1.55435434303015e-30	Gastric epithelium 2_E15.5	No
Anxa5	Chrom3_Interval1	Male	7.19949748442212e-19	-1.24023312732658	0.627	0.757	1.690585999292e-14	Small intestinal fibroblasts 2_E11.5	No
Anxa5	Chrom3_Interval1	Male	2.33501811010335e-30	1.13599607417419	0.973	0.757	5.48308952614469e-26	Telocytes_E13.5	No
Anxa5	Chrom3_Interval1	Male	5.73879897005549e-132	1.03640461061272	0.928	0.755	1.34758477414843e-127	Other intestinal fibroblasts_E15.5	No
Anxa5	Chrom3_Interval1	Male	3.45133416421383e-108	1.51493562306569	0.977	0.756	8.10442288440693e-104	Endothelial cells_E15.5	No
Anxa5	Chrom3_Interval1	Male	9.58291130009774e-53	-1.17791174368744	0.623	0.759	2.25025923148895e-48	Large intestinal fibroblasts_E10.5	No
Anxa5	Chrom3_Interval1	Male	3.0483367270713e-106	-1.48219571986361	0.739	0.757	7.15810430250884e-102	Small intestinal fibroblasts 1_E11.5	No
Anxa5	Chrom3_Interval1	Male	1.30326597783349e-19	-1.29881391560015	0.77	0.757	3.0603291691486e-15	Small intestinal myofibroblasts/myocytes_E11.5	No
Anxa5	Chrom3_Interval1	Male	3.78409319586326e-35	1.39806908854617	0.932	0.757	8.88580764252611e-31	Endothelial cells_E9.5	No
Anxa5	Chrom3_Interval1	Male	6.61998548580095e-49	-1.08971140187308	0.653	0.758	1.55450499177578e-44	Mesothelial cells_E10.5	No
Anxa5	Chrom3_Interval1	Male	7.12110319131349e-260	-1.60118194561921	0.6	0.763	1.67217745138423e-255	Large intestinal fibroblasts_E11.5	No
Anxa5	Chrom3_Interval1	Male	9.81794239723457e-73	-1.50023715708033	0.61	0.759	2.30544923371862e-68	Other mesenchymal cells of E9.5_E10.5	No
Anxa5	Chrom3_Interval1	Male	2.56716626162091e-26	-1.33754413408399	0.456	0.758	6.02821981553822e-22	Small intestinal fibroblasts 2_E10.5	No
Anxa5	Chrom3_Interval1	Male	9.96966168461952e-26	-1.63891119856436	0.562	0.758	2.34107595678236e-21	Gastric epithelium 1_E10.5	No
Anxa5	Chrom3_Interval1	Male	6.09362720543361e-117	-2.57714435365873	0.391	0.76	1.43090554037992e-112	Small intestinal epithelium 1_E15.5	No
Anxa5	Chrom3_Interval1	Male	5.69445582030171e-114	-2.45934318206024	0.469	0.76	1.33717211572325e-109	Small intestinal epithelium 1_E13.5	No
Anxa5	Chrom3_Interval1	Male	1.8288785888597e-18	-1.6079163392053	0.511	0.757	4.29457270236034e-14	Gastric epithelium 2_E9.5	No
Anxa5	Chrom3_Interval1	Male	7.87647516045074e-38	-3.62215688594799	0.238	0.758	1.84955389717704e-33	Blood cells_E9.5	No
Anxa5	Chrom3_Interval1	Male	5.00654738824777e-239	1.60665322683296	0.966	0.755	1.17563745770834e-234	Telocytes_E15.5	No
Anxa5	Chrom3_Interval1	Male	3.8937095922246e-14	1.11483696940139	0.963	0.757	9.14320886446181e-10	Other intestinal fibroblasts_E9.5	No
Anxa5	Chrom3_Interval1	Male	1.34683658507457e-145	-2.17124773274256	0.498	0.76	3.16264166907211e-141	Small intestinal epithelium 2_E13.5	No
Anxa5	Chrom3_Interval1	Male	0	-1.77715657646265	0.475	0.773	0	Gastric fibroblasts_E10.5	No
Anxa5	Chrom3_Interval1	Male	7.64478050419388e-17	-2.61918138793511	0.379	0.757	1.79514735799481e-12	Blood cells_E11.5	No
Anxa5	Chrom3_Interval1	Male	5.57613014801387e-07	-1.34996046698488	0.356	0.757	0.0130938688135662	Small intestinal fibroblasts 2_E9.5	No
Anxa5	Chrom3_Interval1	Male	3.29395801502657e-22	-2.16860443842128	0.5	0.757	7.7348722108854e-18	Small intestinal epithelium 2_E11.5	No
Anxa5	Chrom3_Interval1	Male	2.81961322341922e-14	-1.74972455355975	0.621	0.757	6.62101577123301e-10	Small intestinal epithelium 1_E11.5	No
Anxa5	Chrom3_Interval1	Male	3.50913910057783e-52	1.338420175545	0.947	0.756	8.24016043597686e-48	Endothelial cells_E13.5	No
Anxa5	Chrom3_Interval1	Male	3.98921039710612e-20	1.40041265384842	0.968	0.757	9.3674638544846e-16	Endothelial cells_E11.5	No
Anxa5	Chrom3_Interval1	Male	5.63313557474148e-35	-3.94777287219893	0.291	0.758	1.32277289566079e-30	Blood cells_E10.5	No
Anxa5	Chrom3_Interval1	Male	1.55345882224333e-112	-1.44672303677292	0.627	0.76	3.64783200639178e-108	Small intestinal fibroblasts 1_E10.5	No
Anxa5	Chrom3_Interval1	Male	0	1.21255919802984	0.899	0.75	0	Gastric fibroblasts_E15.5	No
Anxa5	Chrom3_Interval1	Male	1.21407210459689e-14	1.01214987249831	0.944	0.757	2.85088411601442e-10	Large intestinal epithelium 2_E10.5	No
Anxa5	Chrom3_Interval1	Male	1.97558862741422e-56	-2.14545803462255	0.537	0.758	4.63907721489407e-52	Gastric epithelium 2_E13.5	No
Anxa5	Chrom3_Interval1	Male	3.7053666805241e-85	-2.06364010282182	0.516	0.759	8.70094203920668e-81	Small intestinal epithelium 2_E15.5	No
Anxa5	Chrom3_Interval1	Male	1.49057175812405e-25	-1.29106081177507	0.614	0.758	3.5001606024269e-21	Gastric epithelium 1_E9.5	No
Anxa5	Chrom3_Interval1	Male	9.22464733557775e-08	-1.14961740572444	0.764	0.757	0.00216613168734037	Gastric epithelium 1_E11.5	No
Anxa5	Chrom3_Interval1	Male	3.51518141690534e-25	1.19455160378176	0.961	0.757	8.25434900317712e-21	Endothelial cells_E10.5	No
Anxa5	Chrom3_Interval1	Male	4.93053285236265e-57	-1.98442608912045	0.412	0.759	1.1577877243918e-52	Gastric epithelium 2_E10.5	No
Anxa5	Chrom3_Interval1	Male	1.7914448798956e-121	-1.5851802414038	0.463	0.761	4.20667086697085e-117	Gastric fibroblasts_E9.5	No
Anxa5	Chrom3_Interval1	Male	1.40901632130782e-46	1.21269132325397	0.933	0.756	3.30865212569502e-42	Large intestinal epithelium 2_E9.5	No
Anxa5	Chrom3_Interval1	Male	0	1.18914719029908	0.955	0.742	0	Small intestinal fibroblasts 1_E15.5	No
Anxa5	Chrom3_Interval1	Male	2.92280720827166e-33	-2.03019910103144	0.571	0.758	6.86333588646351e-29	Gastric epithelium 2_E11.5	No
Ap1ar	Chrom3_Interval4	BothSexAllChrom	2.66082721722548e-08	-1.56710117871919	0.409	0.538	0.000624815447148887	Blood cells_E10.5	No
Ap1ar	Chrom3_Interval4	BothSexAllChrom	2.69188114465133e-22	-1.11728300272122	0.304	0.54	6.32107530387026e-18	Macrophages_E15.5	No
Ap1ar	Chrom3_Interval4	BothSexAllChrom	1.1061647535312e-08	-2.06659192911894	0.242	0.539	0.000259749607424197	Blood cells_E11.5	No
Ap1ar	Chrom3_Interval4	BothSexAllChrom	2.38402899528035e-08	-1.207242525113	0.377	0.539	0.000559817688671733	Blood cells_E9.5	No
Ap2b1	Chrom11_Interval1	BinMale	8.22256218957165e-11	-1.75627680853445	0.258	0.596	1.93082205335522e-06	Blood cells_E11.5	No
Ap2b1	Chrom11_Interval1	BinMale	2.1733065266474e-17	-2.26631238583486	0.311	0.596	5.10335838587343e-13	Blood cells_E9.5	No
Ap2b1	Chrom11_Interval1	BinMale	1.96191679649574e-09	-1.01316194805996	0.437	0.596	4.60697302153129e-05	Small intestinal myofibroblasts/myocytes_E9.5	No
Ap2b1	Chrom11_Interval1	BinMale	1.16020423218822e-10	-1.59598417735305	0.436	0.596	2.72439157802438e-06	Blood cells_E10.5	No
Apbb2	Chrom5_Interval2	BinBothSexAllChrom	8.10067956949399e-56	-1.19756254055746	0.089	0.335	1.90220157650858e-51	Small intestinal fibroblasts 2_E15.5	No
Apbb2	Chrom5_Interval2	BinBothSexAllChrom	1.30048598804347e-104	1.93022548832011	0.686	0.329	3.05380119712368e-100	Gastric myofibroblasts/myocytes_E15.5	No
Apbb2	Chrom5_Interval2	BinBothSexAllChrom	4.50234130258466e-17	-2.80753119696408	0.057	0.332	1.05723978467293e-12	T cells_E15.5	No
Apbb2	Chrom5_Interval2	BinBothSexAllChrom	1.83054524591791e-71	2.07463257572224	0.828	0.33	4.29848634646445e-67	Endothelial cells_E13.5	No
Apbb2	Chrom5_Interval2	BinBothSexAllChrom	9.31963642025775e-21	-3.1408133992546	0.049	0.332	2.18843702420492e-16	Macrophages_E13.5	No
Apbb2	Chrom5_Interval2	BinBothSexAllChrom	8.31307288027155e-09	1.07500083391615	0.569	0.331	0.000195207577374536	Endothelial cells_E10.5	No
Apbb2	Chrom5_Interval2	BinBothSexAllChrom	2.84133427568515e-47	1.26863665939323	0.608	0.329	6.67202114616387e-43	Gastric myofibroblasts/myocytes_E13.5	No
Apbb2	Chrom5_Interval2	BinBothSexAllChrom	8.60207091675159e-08	-3.48519418586465	0.015	0.332	0.00201993829267161	Blood cells_E11.5	No
Apbb2	Chrom5_Interval2	BinBothSexAllChrom	4.08005055948348e-51	-1.03718260202928	0.16	0.336	9.58077472377911e-47	Large intestinal fibroblasts_E13.5	No
Apbb2	Chrom5_Interval2	BinBothSexAllChrom	1.36348114443823e-08	1.05343396608313	0.579	0.331	0.000320172642336985	Large intestinal epithelium 2_E10.5	No
Apbb2	Chrom5_Interval2	BinBothSexAllChrom	3.6540764849751e-11	1.61847806425734	0.694	0.331	8.58050240201853e-07	Endothelial cells_E11.5	No
Apbb2	Chrom5_Interval2	BinBothSexAllChrom	9.56589411414388e-139	2.4974624928543	0.828	0.329	2.24626325588327e-134	Endothelial cells_E15.5	No
Apbb2	Chrom5_Interval2	BinBothSexAllChrom	6.71530521979908e-24	1.23488457150824	0.442	0.33	1.57688797171322e-19	Other intestinal fibroblasts_E15.5	No
Apbb2	Chrom5_Interval2	BinBothSexAllChrom	3.25284377439294e-78	1.01006123342541	0.601	0.327	7.6383277510295e-74	Mesothelial cells_E11.5	No
Apbb2	Chrom5_Interval2	BinBothSexAllChrom	1.01247708288567e-30	-1.16764950378686	0.153	0.334	2.37749868603212e-26	Gastric fibroblasts_E9.5	No
Apbb2	Chrom5_Interval2	BinBothSexAllChrom	2.19302911438391e-10	-3.54495614493321	0.055	0.332	5.14967096639629e-06	Blood cells_E10.5	No
Apbb2	Chrom5_Interval2	BinBothSexAllChrom	2.87215881515501e-11	-3.01203317586405	0.049	0.332	6.74440332974699e-07	Blood cells_E9.5	No
Apbb2	Chrom5_Interval2	BinBothSexAllChrom	9.69512917471524e-34	-2.96945230347089	0.038	0.333	2.27661023280663e-29	Macrophages_E15.5	No
Apbb2	Chrom5_Interval2	BinBothSexAllChrom	4.1508877823796e-112	-1.05833245611196	0.114	0.341	9.74711469058379e-108	Large intestinal fibroblasts_E15.5	No
Apbb2	Chrom5_Interval2	BinBothSexAllChrom	2.4504740133455e-08	-2.44907949695324	0.084	0.332	0.000575420307813791	Macrophages_E11.5	No
Apbb2	Chrom5_Interval2	BinBothSexAllChrom	9.12299486825652e-16	1.02362842918449	0.566	0.331	2.142261654964e-11	Small intestinal epithelium 2_E10.5	No
Apbb2	Chrom5_Interval2	BinMale	8.10067956949399e-56	-1.19756254055746	0.089	0.335	1.90220157650858e-51	Small intestinal fibroblasts 2_E15.5	No
Apbb2	Chrom5_Interval2	BinMale	1.30048598804347e-104	1.93022548832011	0.686	0.329	3.05380119712368e-100	Gastric myofibroblasts/myocytes_E15.5	No
Apbb2	Chrom5_Interval2	BinMale	4.50234130258466e-17	-2.80753119696408	0.057	0.332	1.05723978467293e-12	T cells_E15.5	No
Apbb2	Chrom5_Interval2	BinMale	1.83054524591791e-71	2.07463257572224	0.828	0.33	4.29848634646445e-67	Endothelial cells_E13.5	No
Apbb2	Chrom5_Interval2	BinMale	9.31963642025775e-21	-3.1408133992546	0.049	0.332	2.18843702420492e-16	Macrophages_E13.5	No
Apbb2	Chrom5_Interval2	BinMale	8.31307288027155e-09	1.07500083391615	0.569	0.331	0.000195207577374536	Endothelial cells_E10.5	No
Apbb2	Chrom5_Interval2	BinMale	2.84133427568515e-47	1.26863665939323	0.608	0.329	6.67202114616387e-43	Gastric myofibroblasts/myocytes_E13.5	No
Apbb2	Chrom5_Interval2	BinMale	8.60207091675159e-08	-3.48519418586465	0.015	0.332	0.00201993829267161	Blood cells_E11.5	No
Apbb2	Chrom5_Interval2	BinMale	4.08005055948348e-51	-1.03718260202928	0.16	0.336	9.58077472377911e-47	Large intestinal fibroblasts_E13.5	No
Apbb2	Chrom5_Interval2	BinMale	1.36348114443823e-08	1.05343396608313	0.579	0.331	0.000320172642336985	Large intestinal epithelium 2_E10.5	No
Apbb2	Chrom5_Interval2	BinMale	3.6540764849751e-11	1.61847806425734	0.694	0.331	8.58050240201853e-07	Endothelial cells_E11.5	No
Apbb2	Chrom5_Interval2	BinMale	9.56589411414388e-139	2.4974624928543	0.828	0.329	2.24626325588327e-134	Endothelial cells_E15.5	No
Apbb2	Chrom5_Interval2	BinMale	6.71530521979908e-24	1.23488457150824	0.442	0.33	1.57688797171322e-19	Other intestinal fibroblasts_E15.5	No
Apbb2	Chrom5_Interval2	BinMale	3.25284377439294e-78	1.01006123342541	0.601	0.327	7.6383277510295e-74	Mesothelial cells_E11.5	No
Apbb2	Chrom5_Interval2	BinMale	1.01247708288567e-30	-1.16764950378686	0.153	0.334	2.37749868603212e-26	Gastric fibroblasts_E9.5	No
Apbb2	Chrom5_Interval2	BinMale	2.19302911438391e-10	-3.54495614493321	0.055	0.332	5.14967096639629e-06	Blood cells_E10.5	No
Apbb2	Chrom5_Interval2	BinMale	2.87215881515501e-11	-3.01203317586405	0.049	0.332	6.74440332974699e-07	Blood cells_E9.5	No
Apbb2	Chrom5_Interval2	BinMale	9.69512917471524e-34	-2.96945230347089	0.038	0.333	2.27661023280663e-29	Macrophages_E15.5	No
Apbb2	Chrom5_Interval2	BinMale	4.1508877823796e-112	-1.05833245611196	0.114	0.341	9.74711469058379e-108	Large intestinal fibroblasts_E15.5	No
Apbb2	Chrom5_Interval2	BinMale	2.4504740133455e-08	-2.44907949695324	0.084	0.332	0.000575420307813791	Macrophages_E11.5	No
Apbb2	Chrom5_Interval2	BinMale	9.12299486825652e-16	1.02362842918449	0.566	0.331	2.142261654964e-11	Small intestinal epithelium 2_E10.5	No
Apbb2	Chrom5_Interval1	BothSexAllChrom	8.10067956949399e-56	-1.19756254055746	0.089	0.335	1.90220157650858e-51	Small intestinal fibroblasts 2_E15.5	Yes
Apbb2	Chrom5_Interval1	BothSexAllChrom	1.30048598804347e-104	1.93022548832011	0.686	0.329	3.05380119712368e-100	Gastric myofibroblasts/myocytes_E15.5	Yes
Apbb2	Chrom5_Interval1	BothSexAllChrom	4.50234130258466e-17	-2.80753119696408	0.057	0.332	1.05723978467293e-12	T cells_E15.5	Yes
Apbb2	Chrom5_Interval1	BothSexAllChrom	1.83054524591791e-71	2.07463257572224	0.828	0.33	4.29848634646445e-67	Endothelial cells_E13.5	Yes
Apbb2	Chrom5_Interval1	BothSexAllChrom	9.31963642025775e-21	-3.1408133992546	0.049	0.332	2.18843702420492e-16	Macrophages_E13.5	Yes
Apbb2	Chrom5_Interval1	BothSexAllChrom	8.31307288027155e-09	1.07500083391615	0.569	0.331	0.000195207577374536	Endothelial cells_E10.5	Yes
Apbb2	Chrom5_Interval1	BothSexAllChrom	2.84133427568515e-47	1.26863665939323	0.608	0.329	6.67202114616387e-43	Gastric myofibroblasts/myocytes_E13.5	Yes
Apbb2	Chrom5_Interval1	BothSexAllChrom	8.60207091675159e-08	-3.48519418586465	0.015	0.332	0.00201993829267161	Blood cells_E11.5	Yes
Apbb2	Chrom5_Interval1	BothSexAllChrom	4.08005055948348e-51	-1.03718260202928	0.16	0.336	9.58077472377911e-47	Large intestinal fibroblasts_E13.5	Yes
Apbb2	Chrom5_Interval1	BothSexAllChrom	1.36348114443823e-08	1.05343396608313	0.579	0.331	0.000320172642336985	Large intestinal epithelium 2_E10.5	Yes
Apbb2	Chrom5_Interval1	BothSexAllChrom	3.6540764849751e-11	1.61847806425734	0.694	0.331	8.58050240201853e-07	Endothelial cells_E11.5	Yes
Apbb2	Chrom5_Interval1	BothSexAllChrom	9.56589411414388e-139	2.4974624928543	0.828	0.329	2.24626325588327e-134	Endothelial cells_E15.5	Yes
Apbb2	Chrom5_Interval1	BothSexAllChrom	6.71530521979908e-24	1.23488457150824	0.442	0.33	1.57688797171322e-19	Other intestinal fibroblasts_E15.5	Yes
Apbb2	Chrom5_Interval1	BothSexAllChrom	3.25284377439294e-78	1.01006123342541	0.601	0.327	7.6383277510295e-74	Mesothelial cells_E11.5	Yes
Apbb2	Chrom5_Interval1	BothSexAllChrom	1.01247708288567e-30	-1.16764950378686	0.153	0.334	2.37749868603212e-26	Gastric fibroblasts_E9.5	Yes
Apbb2	Chrom5_Interval1	BothSexAllChrom	2.19302911438391e-10	-3.54495614493321	0.055	0.332	5.14967096639629e-06	Blood cells_E10.5	Yes
Apbb2	Chrom5_Interval1	BothSexAllChrom	2.87215881515501e-11	-3.01203317586405	0.049	0.332	6.74440332974699e-07	Blood cells_E9.5	Yes
Apbb2	Chrom5_Interval1	BothSexAllChrom	9.69512917471524e-34	-2.96945230347089	0.038	0.333	2.27661023280663e-29	Macrophages_E15.5	Yes
Apbb2	Chrom5_Interval1	BothSexAllChrom	4.1508877823796e-112	-1.05833245611196	0.114	0.341	9.74711469058379e-108	Large intestinal fibroblasts_E15.5	Yes
Apbb2	Chrom5_Interval1	BothSexAllChrom	2.4504740133455e-08	-2.44907949695324	0.084	0.332	0.000575420307813791	Macrophages_E11.5	Yes
Apbb2	Chrom5_Interval1	BothSexAllChrom	9.12299486825652e-16	1.02362842918449	0.566	0.331	2.142261654964e-11	Small intestinal epithelium 2_E10.5	Yes
Apbb2	Chrom5_Interval1	Male	8.10067956949399e-56	-1.19756254055746	0.089	0.335	1.90220157650858e-51	Small intestinal fibroblasts 2_E15.5	Yes
Apbb2	Chrom5_Interval1	Male	1.30048598804347e-104	1.93022548832011	0.686	0.329	3.05380119712368e-100	Gastric myofibroblasts/myocytes_E15.5	Yes
Apbb2	Chrom5_Interval1	Male	4.50234130258466e-17	-2.80753119696408	0.057	0.332	1.05723978467293e-12	T cells_E15.5	Yes
Apbb2	Chrom5_Interval1	Male	1.83054524591791e-71	2.07463257572224	0.828	0.33	4.29848634646445e-67	Endothelial cells_E13.5	Yes
Apbb2	Chrom5_Interval1	Male	9.31963642025775e-21	-3.1408133992546	0.049	0.332	2.18843702420492e-16	Macrophages_E13.5	Yes
Apbb2	Chrom5_Interval1	Male	8.31307288027155e-09	1.07500083391615	0.569	0.331	0.000195207577374536	Endothelial cells_E10.5	Yes
Apbb2	Chrom5_Interval1	Male	2.84133427568515e-47	1.26863665939323	0.608	0.329	6.67202114616387e-43	Gastric myofibroblasts/myocytes_E13.5	Yes
Apbb2	Chrom5_Interval1	Male	8.60207091675159e-08	-3.48519418586465	0.015	0.332	0.00201993829267161	Blood cells_E11.5	Yes
Apbb2	Chrom5_Interval1	Male	4.08005055948348e-51	-1.03718260202928	0.16	0.336	9.58077472377911e-47	Large intestinal fibroblasts_E13.5	Yes
Apbb2	Chrom5_Interval1	Male	1.36348114443823e-08	1.05343396608313	0.579	0.331	0.000320172642336985	Large intestinal epithelium 2_E10.5	Yes
Apbb2	Chrom5_Interval1	Male	3.6540764849751e-11	1.61847806425734	0.694	0.331	8.58050240201853e-07	Endothelial cells_E11.5	Yes
Apbb2	Chrom5_Interval1	Male	9.56589411414388e-139	2.4974624928543	0.828	0.329	2.24626325588327e-134	Endothelial cells_E15.5	Yes
Apbb2	Chrom5_Interval1	Male	6.71530521979908e-24	1.23488457150824	0.442	0.33	1.57688797171322e-19	Other intestinal fibroblasts_E15.5	Yes
Apbb2	Chrom5_Interval1	Male	3.25284377439294e-78	1.01006123342541	0.601	0.327	7.6383277510295e-74	Mesothelial cells_E11.5	Yes
Apbb2	Chrom5_Interval1	Male	1.01247708288567e-30	-1.16764950378686	0.153	0.334	2.37749868603212e-26	Gastric fibroblasts_E9.5	Yes
Apbb2	Chrom5_Interval1	Male	2.19302911438391e-10	-3.54495614493321	0.055	0.332	5.14967096639629e-06	Blood cells_E10.5	Yes
Apbb2	Chrom5_Interval1	Male	2.87215881515501e-11	-3.01203317586405	0.049	0.332	6.74440332974699e-07	Blood cells_E9.5	Yes
Apbb2	Chrom5_Interval1	Male	9.69512917471524e-34	-2.96945230347089	0.038	0.333	2.27661023280663e-29	Macrophages_E15.5	Yes
Apbb2	Chrom5_Interval1	Male	4.1508877823796e-112	-1.05833245611196	0.114	0.341	9.74711469058379e-108	Large intestinal fibroblasts_E15.5	Yes
Apbb2	Chrom5_Interval1	Male	2.4504740133455e-08	-2.44907949695324	0.084	0.332	0.000575420307813791	Macrophages_E11.5	Yes
Apbb2	Chrom5_Interval1	Male	9.12299486825652e-16	1.02362842918449	0.566	0.331	2.142261654964e-11	Small intestinal epithelium 2_E10.5	Yes
Appbp2	Chrom11_Interval1	BinMale	7.31523409584687e-19	-1.42947070008274	0.574	0.725	1.71776327038676e-14	Blood cells_E9.5	No
Appbp2	Chrom11_Interval1	BinMale	9.56473987753164e-19	-2.63468848165616	0.242	0.725	2.24599221804198e-14	Blood cells_E11.5	No
Appbp2	Chrom11_Interval1	BinMale	8.31940748261226e-20	-1.83713058451893	0.536	0.725	1.95356326506701e-15	Blood cells_E10.5	No
Appbp2	Chrom11_Interval1	BothSexNo15X5	7.31523409584687e-19	-1.42947070008274	0.574	0.725	1.71776327038676e-14	Blood cells_E9.5	No
Appbp2	Chrom11_Interval1	BothSexNo15X5	9.56473987753164e-19	-2.63468848165616	0.242	0.725	2.24599221804198e-14	Blood cells_E11.5	No
Appbp2	Chrom11_Interval1	BothSexNo15X5	8.31940748261226e-20	-1.83713058451893	0.536	0.725	1.95356326506701e-15	Blood cells_E10.5	No
Arf1	Chrom11_Interval1	BinMale	1.79896862229531e-10	-1.57689081113911	0.696	0.974	4.22433811887385e-06	Blood cells_E13.5	No
Arf1	Chrom11_Interval1	BinMale	6.181020993163e-42	-1.19869792600204	0.918	0.974	1.45142734961453e-37	Blood cells_E9.5	No
Arf1	Chrom11_Interval1	BinMale	1.0323648855666e-36	-2.3407850406545	0.773	0.974	2.42419922428749e-32	Blood cells_E11.5	No
Arf1	Chrom11_Interval1	BinMale	4.73914139301974e-47	-1.41905845838606	0.964	0.974	1.1128451819089e-42	Blood cells_E10.5	No
Arf3	Chrom15_Interval1	BinBothSexAllChrom	7.65642216207601e-37	1.15061311240945	0.656	0.418	1.79788105209869e-32	Macrophages_E15.5	No
Arf3	Chrom15_Interval1	BinBothSexAllChrom	3.48954879259964e-10	-2.30207462219856	0.189	0.42	8.19415847478248e-06	Blood cells_E9.5	No
Arf3	Chrom15_Interval1	BinBothSexAllChrom	1.02610945088091e-08	-2.88304706160736	0.076	0.42	0.000240951021255855	Blood cells_E11.5	No
Arf3	Chrom15_Interval1	BinBothSexAllChrom	3.15091618835861e-37	1.02114376422897	0.738	0.418	7.3989813935037e-33	Gastric epithelium 2_E15.5	No
Arf3	Chrom15_Interval1	BinBothSexAllChrom	3.095423549775e-08	-2.10567487924889	0.218	0.42	0.000726867357958166	Blood cells_E10.5	No
Arf3	Chrom15_Interval1	BinBothSexAllChrom	5.56185918381537e-25	1.14774760551775	0.767	0.419	1.30603577354353e-20	Secretory progenitors_E15.5	No
Arfgef1	Chrom1_Interval1	Female	1.30884050984043e-09	-2.39362923252772	0.212	0.539	3.07341928520729e-05	Blood cells_E11.5	No
Arfgef1	Chrom1_Interval1	Female	1.37179422502661e-14	-1.29762603939854	0.419	0.54	3.22124719920749e-10	Neural crest cells_E9.5	No
Arfgef1	Chrom1_Interval1	Female	1.6716250964754e-10	-1.94238637082773	0.336	0.539	3.92531005154353e-06	Blood cells_E10.5	No
Arfgef1	Chrom1_Interval1	Female	1.18393865167511e-13	-2.10836612563957	0.279	0.54	2.7801247418635e-09	Blood cells_E9.5	No
Arfgef1	Chrom1_Interval1	Female	3.48714162028681e-85	1.20781230519764	0.899	0.537	8.1885059527575e-81	Large intestinal epithelium 1_E13.5	No
Arfgef1	Chrom1_Interval1	Female	6.47278202156338e-09	-1.23101464108788	0.356	0.54	0.000151993867430351	Endothelial cells_E9.5	No
Arfgef1	Chrom1_Interval1	Female	2.36635072384387e-26	1.11357818343171	0.791	0.538	5.55666476973017e-22	Small intestinal epithelium 2_E10.5	No
Arfgef1	Chrom1_Interval1	BinFemale	1.30884050984043e-09	-2.39362923252772	0.212	0.539	3.07341928520729e-05	Blood cells_E11.5	No
Arfgef1	Chrom1_Interval1	BinFemale	1.37179422502661e-14	-1.29762603939854	0.419	0.54	3.22124719920749e-10	Neural crest cells_E9.5	No
Arfgef1	Chrom1_Interval1	BinFemale	1.6716250964754e-10	-1.94238637082773	0.336	0.539	3.92531005154353e-06	Blood cells_E10.5	No
Arfgef1	Chrom1_Interval1	BinFemale	1.18393865167511e-13	-2.10836612563957	0.279	0.54	2.7801247418635e-09	Blood cells_E9.5	No
Arfgef1	Chrom1_Interval1	BinFemale	3.48714162028681e-85	1.20781230519764	0.899	0.537	8.1885059527575e-81	Large intestinal epithelium 1_E13.5	No
Arfgef1	Chrom1_Interval1	BinFemale	6.47278202156338e-09	-1.23101464108788	0.356	0.54	0.000151993867430351	Endothelial cells_E9.5	No
Arfgef1	Chrom1_Interval1	BinFemale	2.36635072384387e-26	1.11357818343171	0.791	0.538	5.55666476973017e-22	Small intestinal epithelium 2_E10.5	No
Arl2	Chrom19_Interval1	BothSexAllChrom	3.2096058784694e-44	-2.22525966680682	0.222	0.715	7.53679652382185e-40	T cells_E15.5	No
Arl2	Chrom19_Interval1	BothSexAllChrom	6.6018811844305e-18	-2.80723062413657	0.273	0.714	1.55025373972797e-13	Blood cells_E11.5	No
Arl2	Chrom19_Interval1	BothSexAllChrom	8.14504213078141e-40	-1.19562369191028	0.43	0.715	1.91261879315009e-35	Macrophages_E15.5	No
Arl2	Chrom19_Interval1	BothSexAllChrom	1.24680456868978e-14	-1.45428500925988	0.523	0.714	2.92774648819733e-10	Macrophages_E11.5	No
Arl2	Chrom19_Interval1	BothSexAllChrom	8.6890008891369e-10	-1.09970916422646	0.718	0.713	2.04035118878713e-05	Blood cells_E10.5	No
Arl6ip4	Chrom5_Interval3	BinBothSexAllChrom	5.35841181655933e-15	1.06786401393899	0.982	0.766	1.25826226276446e-10	Macrophages_E10.5	No
Arl6ip4	Chrom5_Interval3	BinBothSexAllChrom	6.82703691411589e-12	-1.32034271883983	0.561	0.766	1.60312480817269e-07	Blood cells_E11.5	No
Arl8a	Chrom1_Interval4	BinBothSexAllChrom	4.92379689192217e-09	-2.95071951542288	0.091	0.442	0.000115620598616116	Blood cells_E11.5	No
Arl8a	Chrom1_Interval4	BinBothSexAllChrom	1.40021908193749e-08	-1.04548567855274	0.317	0.442	0.00032879944482056	Gastric epithelium 1_E9.5	No
Arl8a	Chrom1_Interval4	BinBothSexAllChrom	1.88627719886439e-16	-3.51290076720515	0.074	0.442	4.42935611837337e-12	Blood cells_E9.5	No
Arl8a	Chrom1_Interval4	BinBothSexAllChrom	1.02609813122517e-07	-1.10504064310697	0.281	0.442	0.00240948363174294	Gastric epithelium 1_E10.5	No
Arl8a	Chrom1_Interval4	BinBothSexAllChrom	2.24322696929172e-14	-3.3407378668076	0.091	0.442	5.26754556929082e-10	Blood cells_E10.5	No
Arl8a	Chrom1_Interval4	BinBothSexAllChrom	2.30229463210426e-297	1.64970245024572	0.706	0.432	5.40624825510723e-293	Neural crest cells_E15.5	No
Arl8a	Chrom1_Interval2	BinMale	4.92379689192217e-09	-2.95071951542288	0.091	0.442	0.000115620598616116	Blood cells_E11.5	No
Arl8a	Chrom1_Interval2	BinMale	1.40021908193749e-08	-1.04548567855274	0.317	0.442	0.00032879944482056	Gastric epithelium 1_E9.5	No
Arl8a	Chrom1_Interval2	BinMale	1.88627719886439e-16	-3.51290076720515	0.074	0.442	4.42935611837337e-12	Blood cells_E9.5	No
Arl8a	Chrom1_Interval2	BinMale	1.02609813122517e-07	-1.10504064310697	0.281	0.442	0.00240948363174294	Gastric epithelium 1_E10.5	No
Arl8a	Chrom1_Interval2	BinMale	2.24322696929172e-14	-3.3407378668076	0.091	0.442	5.26754556929082e-10	Blood cells_E10.5	No
Arl8a	Chrom1_Interval2	BinMale	2.30229463210426e-297	1.64970245024572	0.706	0.432	5.40624825510723e-293	Neural crest cells_E15.5	No
Arl8a	Chrom1_Interval3	BinFemale	4.92379689192217e-09	-2.95071951542288	0.091	0.442	0.000115620598616116	Blood cells_E11.5	No
Arl8a	Chrom1_Interval3	BinFemale	1.40021908193749e-08	-1.04548567855274	0.317	0.442	0.00032879944482056	Gastric epithelium 1_E9.5	No
Arl8a	Chrom1_Interval3	BinFemale	1.88627719886439e-16	-3.51290076720515	0.074	0.442	4.42935611837337e-12	Blood cells_E9.5	No
Arl8a	Chrom1_Interval3	BinFemale	1.02609813122517e-07	-1.10504064310697	0.281	0.442	0.00240948363174294	Gastric epithelium 1_E10.5	No
Arl8a	Chrom1_Interval3	BinFemale	2.24322696929172e-14	-3.3407378668076	0.091	0.442	5.26754556929082e-10	Blood cells_E10.5	No
Arl8a	Chrom1_Interval3	BinFemale	2.30229463210426e-297	1.64970245024572	0.706	0.432	5.40624825510723e-293	Neural crest cells_E15.5	No
Armc1	Chrom3_Interval1	Male	1.34619139126518e-08	-1.19598667507199	0.576	0.738	0.000316112662496888	Blood cells_E11.5	No
Arpc3	Chrom5_Interval3	BinBothSexAllChrom	1.25527172038542e-96	1.7502237966985	0.962	0.917	2.94762905380905e-92	Endothelial cells_E13.5	No
Arpc3	Chrom5_Interval3	BinBothSexAllChrom	3.53816663010545e-38	1.92580915915797	1	0.917	8.30832288081361e-34	Endothelial cells_E11.5	No
Arpc3	Chrom5_Interval3	BinBothSexAllChrom	1.77497076242973e-113	1.71182167692665	0.995	0.917	4.1679863443375e-109	T cells_E15.5	No
Arpc3	Chrom5_Interval3	BinBothSexAllChrom	9.96073425828943e-125	1.76085409220326	0.98	0.917	2.33897961853152e-120	Macrophages_E13.5	No
Arpc3	Chrom5_Interval3	BinBothSexAllChrom	5.49441863668834e-61	2.0387072120382	1	0.917	1.29019938426716e-56	Endothelial cells_E10.5	No
Arpc3	Chrom5_Interval3	BinBothSexAllChrom	1.08028493329687e-07	1.24750708856732	1	0.917	0.00253672508036771	Macrophages_E9.5	No
Arpc3	Chrom5_Interval3	BinBothSexAllChrom	2.3772014261278e-16	1.61866129439877	1	0.917	5.5821443888333e-12	T cells_E13.5	No
Arpc3	Chrom5_Interval3	BinBothSexAllChrom	7.68686065754521e-55	1.6974151133214	0.972	0.917	1.80502861960477e-50	Macrophages_E11.5	No
Arpc3	Chrom5_Interval3	BinBothSexAllChrom	3.51528172893548e-66	1.77096399167447	0.959	0.917	8.25458455588629e-62	Endothelial cells_E9.5	No
Arpc3	Chrom5_Interval3	BinBothSexAllChrom	2.75596814739565e-209	1.71558633625575	0.997	0.916	6.47156440371447e-205	Macrophages_E15.5	No
Arpc3	Chrom5_Interval3	BinBothSexAllChrom	1.76454459542279e-26	1.36062284156691	0.982	0.917	4.14350361897179e-22	Macrophages_E10.5	No
Arpc3	Chrom5_Interval3	BinBothSexAllChrom	4.42026789488165e-177	1.76206704666857	0.991	0.916	1.03796730707611e-172	Endothelial cells_E15.5	No
Arrb2	Chrom11_Interval1	BinMale	1.36862906353149e-87	2.91048196941455	0.623	0.169	3.21381476698464e-83	T cells_E15.5	No
Arrb2	Chrom11_Interval1	BinMale	3.7053706126166e-14	2.57415498221962	0.679	0.17	8.7009512725463e-10	T cells_E13.5	No
Arrb2	Chrom11_Interval1	BinMale	1.09323808690056e-53	3.06623047743592	0.877	0.17	2.5671416756599e-49	Macrophages_E10.5	No
Arrb2	Chrom11_Interval1	BinMale	5.84898985082987e-96	3.3537776616471	0.841	0.169	1.37345979677187e-91	Macrophages_E11.5	No
Arrb2	Chrom11_Interval1	BinMale	4.24658876587709e-09	-1.85153903229416	0.075	0.171	9.97183974003259e-05	Large intestinal epithelium 1_E15.5	No
Arrb2	Chrom11_Interval1	BinMale	1.21904697511637e-08	2.03554816851986	0.6	0.17	0.000286256610696826	T cells_E10.5	No
Arrb2	Chrom11_Interval1	BinMale	1.67759178060464e-217	3.82559217798585	0.829	0.168	3.93932101921581e-213	Macrophages_E13.5	No
Arrb2	Chrom11_Interval1	BinMale	4.12200778507103e-08	2.58969433156189	0.75	0.17	0.00096792986809038	Macrophages_E9.5	No
Arrb2	Chrom11_Interval1	BinMale	0	3.70637067200275	0.828	0.166	0	Macrophages_E15.5	No
Atp11b	Chrom3_Interval1	Male	1.06440263291739e-80	1.27999446644943	0.838	0.47	2.49943026261662e-76	Large intestinal epithelium 1_E15.5	No
Atp11b	Chrom3_Interval1	Male	2.03987262294061e-12	1.03877358507733	0.623	0.473	4.79002889318915e-08	T cells_E15.5	No
Atp11b	Chrom3_Interval1	Male	7.60387432288739e-43	1.09853264120335	0.825	0.472	1.78554176850042e-38	Large intestinal epithelium 2_E13.5	No
Atp11b	Chrom3_Interval1	Male	1.34604149025624e-07	-1.80742619509395	0.327	0.473	0.00316077462741971	Blood cells_E10.5	No
Atp11b	Chrom3_Interval1	Male	8.7173828344628e-103	1.21197546712542	0.888	0.47	2.04701583718856e-98	Small intestinal epithelium 1_E15.5	No
Atp11b	Chrom3_Interval1	Male	5.75508770442171e-23	1.06458405181443	0.783	0.472	1.35140969475231e-18	Secretory progenitors_E15.5	No
Atp11b	Chrom3_Interval1	Male	9.67430775676456e-89	1.54673780357048	0.88	0.471	2.27172094744345e-84	Large intestinal epithelium 2_E15.5	No
Atp11b	Chrom3_Interval1	Male	3.16871350393076e-17	1.00366982020887	0.836	0.473	7.44077304993022e-13	Goblet cells_E15.5	No
Atp11b	Chrom3_Interval1	Male	2.67640593199624e-08	-1.70024505727679	0.295	0.474	0.000628473640951356	Blood cells_E9.5	No
Atp11b	Chrom3_Interval1	Male	8.86229691993055e-47	1.10759155782118	0.812	0.472	2.08104456273809e-42	Gastric epithelium 2_E15.5	No
Atp11b	Chrom3_Interval1	Male	7.31823173259067e-10	-1.13203276941612	0.362	0.474	1.71846717544694e-05	Neural crest cells_E9.5	No
Atp11b	Chrom3_Interval1	Male	4.82103225966558e-124	1.9736334698138	0.887	0.471	1.13207479521467e-119	Gastric epithelium 1_E15.5	No
Atp1a1	Chrom3_Interval1	BinFemale	2.01878985681019e-143	1.14902504208469	0.991	0.742	4.74052234176168e-139	Small intestinal epithelium 1_E15.5	No
Atp1a1	Chrom3_Interval1	BinFemale	5.33963968815943e-18	-1.75367061277943	0.682	0.744	1.2538541915736e-13	Blood cells_E10.5	No
Atp1a1	Chrom3_Interval1	BinFemale	2.05246101001341e-95	1.04366626306662	0.961	0.743	4.81958894371348e-91	Large intestinal epithelium 1_E13.5	No
Atp1a1	Chrom3_Interval1	BinFemale	1.3721077883715e-208	1.6890014901445	0.99	0.742	3.22198350865396e-204	Large intestinal epithelium 1_E15.5	No
Atp1a1	Chrom3_Interval1	BinFemale	1.2807537491932e-32	1.03544244382375	0.911	0.744	3.00746595385547e-28	Secretory progenitors_E15.5	No
Atp1a1	Chrom3_Interval1	BinFemale	1.41458626978161e-12	-1.2359625238877	0.689	0.744	3.32173147870119e-08	Blood cells_E9.5	No
Atp1a1	Chrom3_Interval1	BinFemale	5.8023461195911e-211	1.63787858112924	0.994	0.742	1.36250691580238e-206	Small intestinal epithelium 2_E15.5	No
Atp1a1	Chrom3_Interval1	BinFemale	2.45821797640542e-19	-2.91183561756864	0.318	0.745	5.77238745219521e-15	Blood cells_E11.5	No
Atp1a1	Chrom3_Interval1	BinFemale	7.32097035438425e-41	-1.13092511584573	0.548	0.746	1.71911025861651e-36	Gastric myofibroblasts/myocytes_E13.5	No
Atp1a1	Chrom3_Interval1	BinFemale	1.62712310161408e-72	2.4330899521145	1	0.744	3.82081046721018e-68	Goblet cells_E15.5	No
Atp2a2	Chrom5_Interval3	BinBothSexAllChrom	1.37219254372167e-08	-1.04477433773953	0.43	0.752	0.000322218253116722	Small intestinal epithelium 1_E9.5	No
Atp2a2	Chrom5_Interval3	BinBothSexAllChrom	7.92818052747871e-16	-1.06626790150725	0.458	0.753	1.86169535146255e-11	Small intestinal epithelium 2_E9.5	No
Atp2a2	Chrom5_Interval3	BinBothSexAllChrom	6.30667525199966e-20	-2.89033885303358	0.242	0.752	1.48093348267456e-15	Blood cells_E11.5	No
Atp2a2	Chrom5_Interval3	BinBothSexAllChrom	5.77863651525706e-26	-2.30385914722476	0.482	0.752	1.35693942651266e-21	Blood cells_E10.5	No
Atp2a2	Chrom5_Interval3	BinBothSexAllChrom	1.0024756559306e-25	-2.03261911674862	0.443	0.752	2.35401333525623e-21	Blood cells_E9.5	No
Atp2a2	Chrom5_Interval3	BinBothSexAllChrom	2.99251420375833e-16	1.52362006654992	0.911	0.751	7.02702185326532e-12	Small intestinal myofibroblasts/myocytes_E9.5	No
Atp2a3	Chrom11_Interval1	BinMale	7.92047105590166e-09	-2.73447839131443	0.035	0.091	0.000185988501334683	Small intestinal epithelium 2_E13.5	No
Atp2a3	Chrom11_Interval1	BinMale	2.69831756911487e-29	-3.2959063645858	0.02	0.093	6.33618931579555e-25	Neural crest cells_E13.5	No
Atp2a3	Chrom11_Interval1	BinMale	6.4253689048242e-94	2.36548404854085	0.252	0.088	1.50880512623082e-89	Small intestinal fibroblasts 2_E15.5	No
Atp2a3	Chrom11_Interval1	BinMale	8.54024945105964e-125	1.96526673989796	0.247	0.087	2.00542137609782e-120	Small intestinal fibroblasts 2_E13.5	No
Atp2a3	Chrom11_Interval1	BinMale	2.83306912569863e-19	2.98355317122939	0.571	0.09	6.65261292096553e-15	T cells_E13.5	No
Atp2a3	Chrom11_Interval1	BinMale	1.2118928544688e-09	3.85546639241311	0.714	0.091	2.84576680086365e-05	Secretory progenitors_E13.5	No
Atp2a3	Chrom11_Interval1	BinMale	3.10753929352449e-51	-1.73511111602959	0.028	0.095	7.29712376905422e-47	Small intestinal fibroblasts 1_E15.5	No
Atp2a3	Chrom11_Interval1	BinMale	3.82683294153876e-08	-3.285073441279	0.008	0.091	0.000898616911332132	Mesothelial cells_E9.5	No
Atp2a3	Chrom11_Interval1	BinMale	3.60903125973865e-21	-4.7402499582919	0.004	0.092	8.47472720411829e-17	Large intestinal fibroblasts_E9.5	No
Atp2a3	Chrom11_Interval1	BinMale	2.66436502287378e-07	-1.6676235302314	0.041	0.091	0.0062564619467122	Mesothelial cells_E10.5	No
Atp2a3	Chrom11_Interval1	BinMale	2.85773449218251e-44	1.24821122950185	0.179	0.088	6.71053213454297e-40	Large intestinal fibroblasts_E13.5	No
Atp2a3	Chrom11_Interval1	BinMale	6.91221805781102e-10	-3.94202370069424	0.007	0.091	1.62312704433518e-05	Large intestinal epithelium 1_E9.5	No
Atp2a3	Chrom11_Interval1	BinMale	7.36180139992171e-178	1.9970669099802	0.469	0.088	1.72869820472962e-173	Large intestinal epithelium 1_E15.5	No
Atp2a3	Chrom11_Interval1	BinMale	5.85754089086711e-276	4.61115075485146	0.983	0.089	1.37546775199341e-271	Goblet cells_E15.5	No
Atp2a3	Chrom11_Interval1	BinMale	1.85057721607823e-07	-3.96596702899217	0.003	0.091	0.00434552541879491	Gastric epithelium 1_E9.5	No
Atp2a3	Chrom11_Interval1	BinMale	2.04970912687741e-07	-2.73364455002038	0.011	0.091	0.00481312697173353	Gastric epithelium 2_E10.5	No
Atp2a3	Chrom11_Interval1	BinMale	3.65628211274836e-07	-4.14439785791308	0.004	0.091	0.00858568165715571	Neural crest cells_E9.5	No
Atp2a3	Chrom11_Interval1	BinMale	2.26040414626843e-29	-4.65911802193072	0.004	0.093	5.30788101626752e-25	Other mesenchymal cells of E9.5_E9.5	No
Atp2a3	Chrom11_Interval1	BinMale	1.55737032104945e-07	-2.55774758148266	0.017	0.091	0.00365701698788832	Small intestinal fibroblasts 1_E9.5	No
Atp2a3	Chrom11_Interval1	BinMale	3.09466785636912e-79	2.81942228320287	0.453	0.089	7.26689906032597e-75	T cells_E15.5	No
Atp2a3	Chrom11_Interval1	BinMale	4.26994949343147e-33	-3.15358080055209	0.019	0.093	1.00266954004758e-28	Neural crest cells_E15.5	No
Atp2a3	Chrom11_Interval1	BinMale	1.06200303342235e-15	-2.55241153843923	0.015	0.092	2.49379552308237e-11	Gastric fibroblasts_E9.5	No
Atp2a3	Chrom11_Interval1	BinMale	1.89436820549451e-11	-2.73612156199522	0.021	0.091	4.44835542014221e-07	Other mesenchymal cells of E9.5_E10.5	No
Atp2a3	Chrom11_Interval1	BinMale	1.06532185193165e-10	3.55170165208832	0.833	0.091	2.5015887727059e-06	T cells_E11.5	No
Atp2a3	Chrom11_Interval1	BinMale	3.24874855645831e-07	1.50597686480911	0.4	0.091	0.00762871136027542	T cells_E10.5	No
Atp2a3	Chrom11_Interval1	BinMale	4.38951506565127e-14	1.14481325967982	0.255	0.09	1.03074592771623e-09	Other mesenchymal cells of E9.5_E13.5	No
Atp2a3	Chrom11_Interval1	BinMale	1.61408092788494e-214	3.78403786921098	0.733	0.089	3.79018483485941e-210	Secretory progenitors_E15.5	No
Atp2a3	Chrom11_Interval1	BinMale	2.56305632488914e-12	1.46857670069084	0.166	0.09	6.01856886210468e-08	Large intestinal myofibroblasts/myocytes_E15.5	No
Atp2a3	Chrom11_Interval1	BinMale	1.98375075042363e-40	-2.1725213676075	0.028	0.094	4.65824351214476e-36	Gastric fibroblasts_E10.5	No
Atp2a3	Chrom11_Interval1	BinMale	6.27150038181668e-08	1.26184353657378	0.113	0.09	0.00147267371965819	Large intestinal fibroblasts_E15.5	No
Atp2a3	Chrom11_Interval1	BinMale	2.22890345462746e-11	2.45599685019537	0.667	0.091	5.2339110921562e-07	Macrophages_E9.5	No
Atp2b4	Chrom1_Interval3	BinFemale	2.55830608210247e-10	-1.31093045288567	0.249	0.33	6.00741434199302e-06	Other mesenchymal cells of E9.5_E10.5	No
Atp2b4	Chrom1_Interval3	BinFemale	5.38220185116257e-54	1.10550198409474	0.48	0.327	1.26384863868999e-49	Small intestinal fibroblasts 2_E15.5	No
Atp2b4	Chrom1_Interval3	BinFemale	1.67031050737208e-66	-2.59379479450375	0.064	0.333	3.92222313341111e-62	Gastric fibroblasts_E9.5	No
Atp2b4	Chrom1_Interval3	BinFemale	6.74648574337125e-59	-1.17141569260651	0.216	0.336	1.58420978225844e-54	Gastric fibroblasts_E10.5	No
Atp2b4	Chrom1_Interval3	BinFemale	5.12262660334385e-296	2.75113947212639	0.934	0.325	1.2028951789972e-291	Gastric myofibroblasts/myocytes_E15.5	No
Atp2b4	Chrom1_Interval3	BinFemale	3.5530339900814e-247	2.44315257473888	0.815	0.325	8.34323441550914e-243	Large intestinal myofibroblasts/myocytes_E15.5	No
Atp2b4	Chrom1_Interval3	BinFemale	0	2.78544640705201	0.905	0.322	0	Small intestinal myofibroblasts/myocytes_E15.5	No
Atp2b4	Chrom1_Interval3	BinFemale	6.16962264169681e-65	-2.34535599788266	0.129	0.334	1.44875078872325e-60	Other mesenchymal cells of E9.5_E9.5	No
Atp2b4	Chrom1_Interval3	BinFemale	3.09105747882482e-16	-1.36968520901747	0.218	0.331	7.25842117177645e-12	Mesothelial cells_E10.5	No
Atp2b4	Chrom1_Interval3	BinFemale	7.28854626516167e-12	-2.26161807916421	0.105	0.33	1.71149643398526e-07	Small intestinal myofibroblasts/myocytes_E9.5	No
Atp2b4	Chrom1_Interval3	BinFemale	9.86083755678052e-24	-2.91850913985956	0.128	0.331	2.3155218750832e-19	Large intestinal epithelium 1_E13.5	No
Atp2b4	Chrom1_Interval3	BinFemale	1.19979087163695e-22	-2.80407897953507	0.099	0.331	2.8173489247779e-18	Mesothelial cells_E9.5	No
Atp2b4	Chrom1_Interval3	BinFemale	8.84399940066623e-09	-2.9539923413677	0.075	0.33	0.000207674793926444	Macrophages_E11.5	No
Atp2b4	Chrom1_Interval3	BinFemale	5.24576927906697e-18	-2.12757324183307	0.121	0.331	1.23181154211051e-13	Gastric epithelium 2_E10.5	No
Atp2b4	Chrom1_Interval3	BinFemale	5.80632377814349e-12	-2.51619556375774	0.077	0.33	1.36344094958366e-07	Small intestinal epithelium 2_E9.5	No
Atp2b4	Chrom1_Interval3	BinFemale	5.28832987341748e-32	-2.94778525864761	0.07	0.331	1.24180562087589e-27	Large intestinal epithelium 1_E9.5	No
Atp2b4	Chrom1_Interval3	BinFemale	1.21195366270548e-08	-2.98212833005922	0.095	0.33	0.0002845909590765	Large intestinal epithelium 1_E10.5	No
Atp2b4	Chrom1_Interval3	BinFemale	7.31380568198089e-08	-1.81796595297415	0.156	0.33	0.00171742785024275	Secretory progenitors_E15.5	No
Atp2b4	Chrom1_Interval3	BinFemale	7.16574623203341e-12	-2.76008671676804	0.127	0.33	1.68266053020609e-07	Gastric epithelium 2_E11.5	No
Atp2b4	Chrom1_Interval3	BinFemale	9.06157534237304e-21	-3.07975504851855	0.141	0.331	2.12783912189604e-16	Neural crest cells_E10.5	No
Atp2b4	Chrom1_Interval3	BinFemale	2.10807730480324e-28	-3.87715065203993	0.038	0.331	4.95018712713898e-24	Gastric epithelium 2_E15.5	No
Atp2b4	Chrom1_Interval3	BinFemale	1.51041583147604e-22	-4.28285411574454	0.068	0.331	3.54675845547205e-18	Neural crest cells_E9.5	No
Atp2b4	Chrom1_Interval3	BinFemale	1.63845647817102e-47	-3.09903677659005	0.114	0.332	3.84742350204118e-43	Small intestinal epithelium 2_E13.5	No
Atp2b4	Chrom1_Interval3	BinFemale	4.14267842029383e-12	-3.45915984533883	0.068	0.33	9.72783746653397e-08	Endothelial cells_E9.5	No
Atp2b4	Chrom1_Interval3	BinFemale	5.89473276194818e-22	-3.32115522803371	0.072	0.331	1.38420114716067e-17	Gastric epithelium 1_E9.5	No
Atp2b4	Chrom1_Interval3	BinFemale	2.29362566269784e-12	-2.1624064080918	0.112	0.33	5.38589178114706e-08	Large intestinal epithelium 2_E9.5	No
Atp2b4	Chrom1_Interval3	BinFemale	4.67493235337253e-08	-1.621533827753	0.153	0.33	0.00109776761521894	Small intestinal epithelium 2_E10.5	No
Atp2b4	Chrom1_Interval3	BinFemale	7.10493232973507e-107	1.35137158714539	0.644	0.325	1.66838020966839e-102	Large intestinal myofibroblasts/myocytes_E13.5	No
Atp2b4	Chrom1_Interval3	BinFemale	1.98717285676608e-21	-1.17730189615454	0.282	0.331	4.66627930225811e-17	Gastric fibroblasts_E11.5	No
Atp2b4	Chrom1_Interval3	BinFemale	1.13010797504034e-15	-1.3618334831833	0.216	0.331	2.65371954698973e-11	Large intestinal fibroblasts_E10.5	No
Atp2b4	Chrom1_Interval3	BinFemale	4.37330383981428e-67	-2.144637159652	0.176	0.334	1.02693920766519e-62	Neural crest cells_E13.5	No
Atp2b4	Chrom1_Interval3	BinFemale	4.88748885723221e-12	-4.28482189904168	0.026	0.33	1.14768013345527e-07	Goblet cells_E15.5	No
Atp2b4	Chrom1_Interval3	BinFemale	1.18013779454493e-26	-3.33426305220984	0.066	0.331	2.77119956915041e-22	Large intestinal epithelium 2_E15.5	No
Atp2b4	Chrom1_Interval3	BinFemale	1.41513184876153e-14	-2.09050448686238	0.102	0.33	3.32301260726183e-10	Macrophages_E13.5	No
Atp2b4	Chrom1_Interval3	BinFemale	1.52223423336232e-18	-2.85900781555933	0.098	0.33	3.5745104267814e-14	Large intestinal epithelium 2_E13.5	No
Atp2b4	Chrom1_Interval3	BinFemale	3.87762440454819e-57	-1.52757168285876	0.184	0.334	9.10543762676005e-53	Neural crest cells_E15.5	No
Atp2b4	Chrom1_Interval3	BinFemale	0	2.37538818212129	0.846	0.314	0	Small intestinal myofibroblasts/myocytes_E13.5	No
Atp2b4	Chrom1_Interval3	BinFemale	1.01798762177746e-30	-2.51098058089887	0.112	0.331	2.39043853345784e-26	Small intestinal epithelium 1_E15.5	No
Atp2b4	Chrom1_Interval3	BinFemale	2.66256664678664e-23	-3.30559422854994	0.087	0.331	6.25223899998439e-19	Gastric epithelium 2_E13.5	No
Atp2b4	Chrom1_Interval3	BinFemale	5.52452216080751e-66	-2.77644692785184	0.075	0.333	1.29726829380082e-61	Large intestinal fibroblasts_E9.5	No
Atp2b4	Chrom1_Interval3	BinFemale	4.82743309451559e-11	-2.54837809927093	0.133	0.33	1.13357783925415e-06	Gastric epithelium 1_E10.5	No
Atp2b4	Chrom1_Interval3	BinFemale	5.74479537602818e-28	-2.75165227339887	0.075	0.331	1.34899285019894e-23	Small intestinal fibroblasts 1_E9.5	No
Atp2b4	Chrom1_Interval3	BinFemale	1.7316407795807e-15	-2.05422644577638	0.216	0.33	4.06623887861139e-11	Small intestinal epithelium 1_E13.5	No
Atp2b4	Chrom1_Interval3	BinFemale	4.42193033538456e-17	-2.73902333141148	0.198	0.33	1.038357681355e-12	Neural crest cells_E11.5	No
Atp2b4	Chrom1_Interval3	BinFemale	3.55801412766558e-68	1.18495822957735	0.703	0.327	8.35492877458432e-64	Gastric myofibroblasts/myocytes_E13.5	No
Atp2b4	Chrom1_Interval3	BinFemale	4.27052563966689e-07	-1.89987067289593	0.127	0.33	0.0100280483070658	Large intestinal epithelium 2_E11.5	No
Atp2b4	Chrom1_Interval3	BinFemale	1.62587308621883e-37	-3.47482878538544	0.058	0.331	3.81787518105907e-33	Large intestinal epithelium 1_E15.5	No
Atp2b4	Chrom1_Interval3	BinFemale	2.53863451779418e-13	-3.62752794801681	0.035	0.33	5.9612215746843e-09	Gastric epithelium 2_E9.5	No
Atp2b4	Chrom1_Interval3	BinFemale	3.50969215379454e-20	-1.39106618345831	0.234	0.331	8.24145911554033e-16	Small intestinal fibroblasts 1_E10.5	No
Atp2b4	Chrom1_Interval3	BinFemale	1.0509207799189e-27	-2.67872131190867	0.125	0.331	2.46777217540556e-23	Small intestinal epithelium 2_E15.5	No
Atp2b4	Chrom1_Interval3	BinFemale	1.40682020325242e-26	-2.64430929623189	0.078	0.331	3.30349520127732e-22	Macrophages_E15.5	No
Atp2b4	Chrom1_Interval4	BinBothSexAllChrom	2.55830608210247e-10	-1.31093045288567	0.249	0.33	6.00741434199302e-06	Other mesenchymal cells of E9.5_E10.5	No
Atp2b4	Chrom1_Interval4	BinBothSexAllChrom	5.38220185116257e-54	1.10550198409474	0.48	0.327	1.26384863868999e-49	Small intestinal fibroblasts 2_E15.5	No
Atp2b4	Chrom1_Interval4	BinBothSexAllChrom	1.67031050737208e-66	-2.59379479450375	0.064	0.333	3.92222313341111e-62	Gastric fibroblasts_E9.5	No
Atp2b4	Chrom1_Interval4	BinBothSexAllChrom	6.74648574337125e-59	-1.17141569260651	0.216	0.336	1.58420978225844e-54	Gastric fibroblasts_E10.5	No
Atp2b4	Chrom1_Interval4	BinBothSexAllChrom	5.12262660334385e-296	2.75113947212639	0.934	0.325	1.2028951789972e-291	Gastric myofibroblasts/myocytes_E15.5	No
Atp2b4	Chrom1_Interval4	BinBothSexAllChrom	3.5530339900814e-247	2.44315257473888	0.815	0.325	8.34323441550914e-243	Large intestinal myofibroblasts/myocytes_E15.5	No
Atp2b4	Chrom1_Interval4	BinBothSexAllChrom	0	2.78544640705201	0.905	0.322	0	Small intestinal myofibroblasts/myocytes_E15.5	No
Atp2b4	Chrom1_Interval4	BinBothSexAllChrom	6.16962264169681e-65	-2.34535599788266	0.129	0.334	1.44875078872325e-60	Other mesenchymal cells of E9.5_E9.5	No
Atp2b4	Chrom1_Interval4	BinBothSexAllChrom	3.09105747882482e-16	-1.36968520901747	0.218	0.331	7.25842117177645e-12	Mesothelial cells_E10.5	No
Atp2b4	Chrom1_Interval4	BinBothSexAllChrom	7.28854626516167e-12	-2.26161807916421	0.105	0.33	1.71149643398526e-07	Small intestinal myofibroblasts/myocytes_E9.5	No
Atp2b4	Chrom1_Interval4	BinBothSexAllChrom	9.86083755678052e-24	-2.91850913985956	0.128	0.331	2.3155218750832e-19	Large intestinal epithelium 1_E13.5	No
Atp2b4	Chrom1_Interval4	BinBothSexAllChrom	1.19979087163695e-22	-2.80407897953507	0.099	0.331	2.8173489247779e-18	Mesothelial cells_E9.5	No
Atp2b4	Chrom1_Interval4	BinBothSexAllChrom	8.84399940066623e-09	-2.9539923413677	0.075	0.33	0.000207674793926444	Macrophages_E11.5	No
Atp2b4	Chrom1_Interval4	BinBothSexAllChrom	5.24576927906697e-18	-2.12757324183307	0.121	0.331	1.23181154211051e-13	Gastric epithelium 2_E10.5	No
Atp2b4	Chrom1_Interval4	BinBothSexAllChrom	5.80632377814349e-12	-2.51619556375774	0.077	0.33	1.36344094958366e-07	Small intestinal epithelium 2_E9.5	No
Atp2b4	Chrom1_Interval4	BinBothSexAllChrom	5.28832987341748e-32	-2.94778525864761	0.07	0.331	1.24180562087589e-27	Large intestinal epithelium 1_E9.5	No
Atp2b4	Chrom1_Interval4	BinBothSexAllChrom	1.21195366270548e-08	-2.98212833005922	0.095	0.33	0.0002845909590765	Large intestinal epithelium 1_E10.5	No
Atp2b4	Chrom1_Interval4	BinBothSexAllChrom	7.31380568198089e-08	-1.81796595297415	0.156	0.33	0.00171742785024275	Secretory progenitors_E15.5	No
Atp2b4	Chrom1_Interval4	BinBothSexAllChrom	7.16574623203341e-12	-2.76008671676804	0.127	0.33	1.68266053020609e-07	Gastric epithelium 2_E11.5	No
Atp2b4	Chrom1_Interval4	BinBothSexAllChrom	9.06157534237304e-21	-3.07975504851855	0.141	0.331	2.12783912189604e-16	Neural crest cells_E10.5	No
Atp2b4	Chrom1_Interval4	BinBothSexAllChrom	2.10807730480324e-28	-3.87715065203993	0.038	0.331	4.95018712713898e-24	Gastric epithelium 2_E15.5	No
Atp2b4	Chrom1_Interval4	BinBothSexAllChrom	1.51041583147604e-22	-4.28285411574454	0.068	0.331	3.54675845547205e-18	Neural crest cells_E9.5	No
Atp2b4	Chrom1_Interval4	BinBothSexAllChrom	1.63845647817102e-47	-3.09903677659005	0.114	0.332	3.84742350204118e-43	Small intestinal epithelium 2_E13.5	No
Atp2b4	Chrom1_Interval4	BinBothSexAllChrom	4.14267842029383e-12	-3.45915984533883	0.068	0.33	9.72783746653397e-08	Endothelial cells_E9.5	No
Atp2b4	Chrom1_Interval4	BinBothSexAllChrom	5.89473276194818e-22	-3.32115522803371	0.072	0.331	1.38420114716067e-17	Gastric epithelium 1_E9.5	No
Atp2b4	Chrom1_Interval4	BinBothSexAllChrom	2.29362566269784e-12	-2.1624064080918	0.112	0.33	5.38589178114706e-08	Large intestinal epithelium 2_E9.5	No
Atp2b4	Chrom1_Interval4	BinBothSexAllChrom	4.67493235337253e-08	-1.621533827753	0.153	0.33	0.00109776761521894	Small intestinal epithelium 2_E10.5	No
Atp2b4	Chrom1_Interval4	BinBothSexAllChrom	7.10493232973507e-107	1.35137158714539	0.644	0.325	1.66838020966839e-102	Large intestinal myofibroblasts/myocytes_E13.5	No
Atp2b4	Chrom1_Interval4	BinBothSexAllChrom	1.98717285676608e-21	-1.17730189615454	0.282	0.331	4.66627930225811e-17	Gastric fibroblasts_E11.5	No
Atp2b4	Chrom1_Interval4	BinBothSexAllChrom	1.13010797504034e-15	-1.3618334831833	0.216	0.331	2.65371954698973e-11	Large intestinal fibroblasts_E10.5	No
Atp2b4	Chrom1_Interval4	BinBothSexAllChrom	4.37330383981428e-67	-2.144637159652	0.176	0.334	1.02693920766519e-62	Neural crest cells_E13.5	No
Atp2b4	Chrom1_Interval4	BinBothSexAllChrom	4.88748885723221e-12	-4.28482189904168	0.026	0.33	1.14768013345527e-07	Goblet cells_E15.5	No
Atp2b4	Chrom1_Interval4	BinBothSexAllChrom	1.18013779454493e-26	-3.33426305220984	0.066	0.331	2.77119956915041e-22	Large intestinal epithelium 2_E15.5	No
Atp2b4	Chrom1_Interval4	BinBothSexAllChrom	1.41513184876153e-14	-2.09050448686238	0.102	0.33	3.32301260726183e-10	Macrophages_E13.5	No
Atp2b4	Chrom1_Interval4	BinBothSexAllChrom	1.52223423336232e-18	-2.85900781555933	0.098	0.33	3.5745104267814e-14	Large intestinal epithelium 2_E13.5	No
Atp2b4	Chrom1_Interval4	BinBothSexAllChrom	3.87762440454819e-57	-1.52757168285876	0.184	0.334	9.10543762676005e-53	Neural crest cells_E15.5	No
Atp2b4	Chrom1_Interval4	BinBothSexAllChrom	0	2.37538818212129	0.846	0.314	0	Small intestinal myofibroblasts/myocytes_E13.5	No
Atp2b4	Chrom1_Interval4	BinBothSexAllChrom	1.01798762177746e-30	-2.51098058089887	0.112	0.331	2.39043853345784e-26	Small intestinal epithelium 1_E15.5	No
Atp2b4	Chrom1_Interval4	BinBothSexAllChrom	2.66256664678664e-23	-3.30559422854994	0.087	0.331	6.25223899998439e-19	Gastric epithelium 2_E13.5	No
Atp2b4	Chrom1_Interval4	BinBothSexAllChrom	5.52452216080751e-66	-2.77644692785184	0.075	0.333	1.29726829380082e-61	Large intestinal fibroblasts_E9.5	No
Atp2b4	Chrom1_Interval4	BinBothSexAllChrom	4.82743309451559e-11	-2.54837809927093	0.133	0.33	1.13357783925415e-06	Gastric epithelium 1_E10.5	No
Atp2b4	Chrom1_Interval4	BinBothSexAllChrom	5.74479537602818e-28	-2.75165227339887	0.075	0.331	1.34899285019894e-23	Small intestinal fibroblasts 1_E9.5	No
Atp2b4	Chrom1_Interval4	BinBothSexAllChrom	1.7316407795807e-15	-2.05422644577638	0.216	0.33	4.06623887861139e-11	Small intestinal epithelium 1_E13.5	No
Atp2b4	Chrom1_Interval4	BinBothSexAllChrom	4.42193033538456e-17	-2.73902333141148	0.198	0.33	1.038357681355e-12	Neural crest cells_E11.5	No
Atp2b4	Chrom1_Interval4	BinBothSexAllChrom	3.55801412766558e-68	1.18495822957735	0.703	0.327	8.35492877458432e-64	Gastric myofibroblasts/myocytes_E13.5	No
Atp2b4	Chrom1_Interval4	BinBothSexAllChrom	4.27052563966689e-07	-1.89987067289593	0.127	0.33	0.0100280483070658	Large intestinal epithelium 2_E11.5	No
Atp2b4	Chrom1_Interval4	BinBothSexAllChrom	1.62587308621883e-37	-3.47482878538544	0.058	0.331	3.81787518105907e-33	Large intestinal epithelium 1_E15.5	No
Atp2b4	Chrom1_Interval4	BinBothSexAllChrom	2.53863451779418e-13	-3.62752794801681	0.035	0.33	5.9612215746843e-09	Gastric epithelium 2_E9.5	No
Atp2b4	Chrom1_Interval4	BinBothSexAllChrom	3.50969215379454e-20	-1.39106618345831	0.234	0.331	8.24145911554033e-16	Small intestinal fibroblasts 1_E10.5	No
Atp2b4	Chrom1_Interval4	BinBothSexAllChrom	1.0509207799189e-27	-2.67872131190867	0.125	0.331	2.46777217540556e-23	Small intestinal epithelium 2_E15.5	No
Atp2b4	Chrom1_Interval4	BinBothSexAllChrom	1.40682020325242e-26	-2.64430929623189	0.078	0.331	3.30349520127732e-22	Macrophages_E15.5	No
Atp2b4	Chrom1_Interval2	BinMale	2.55830608210247e-10	-1.31093045288567	0.249	0.33	6.00741434199302e-06	Other mesenchymal cells of E9.5_E10.5	No
Atp2b4	Chrom1_Interval2	BinMale	5.38220185116257e-54	1.10550198409474	0.48	0.327	1.26384863868999e-49	Small intestinal fibroblasts 2_E15.5	No
Atp2b4	Chrom1_Interval2	BinMale	1.67031050737208e-66	-2.59379479450375	0.064	0.333	3.92222313341111e-62	Gastric fibroblasts_E9.5	No
Atp2b4	Chrom1_Interval2	BinMale	6.74648574337125e-59	-1.17141569260651	0.216	0.336	1.58420978225844e-54	Gastric fibroblasts_E10.5	No
Atp2b4	Chrom1_Interval2	BinMale	5.12262660334385e-296	2.75113947212639	0.934	0.325	1.2028951789972e-291	Gastric myofibroblasts/myocytes_E15.5	No
Atp2b4	Chrom1_Interval2	BinMale	3.5530339900814e-247	2.44315257473888	0.815	0.325	8.34323441550914e-243	Large intestinal myofibroblasts/myocytes_E15.5	No
Atp2b4	Chrom1_Interval2	BinMale	0	2.78544640705201	0.905	0.322	0	Small intestinal myofibroblasts/myocytes_E15.5	No
Atp2b4	Chrom1_Interval2	BinMale	6.16962264169681e-65	-2.34535599788266	0.129	0.334	1.44875078872325e-60	Other mesenchymal cells of E9.5_E9.5	No
Atp2b4	Chrom1_Interval2	BinMale	3.09105747882482e-16	-1.36968520901747	0.218	0.331	7.25842117177645e-12	Mesothelial cells_E10.5	No
Atp2b4	Chrom1_Interval2	BinMale	7.28854626516167e-12	-2.26161807916421	0.105	0.33	1.71149643398526e-07	Small intestinal myofibroblasts/myocytes_E9.5	No
Atp2b4	Chrom1_Interval2	BinMale	9.86083755678052e-24	-2.91850913985956	0.128	0.331	2.3155218750832e-19	Large intestinal epithelium 1_E13.5	No
Atp2b4	Chrom1_Interval2	BinMale	1.19979087163695e-22	-2.80407897953507	0.099	0.331	2.8173489247779e-18	Mesothelial cells_E9.5	No
Atp2b4	Chrom1_Interval2	BinMale	8.84399940066623e-09	-2.9539923413677	0.075	0.33	0.000207674793926444	Macrophages_E11.5	No
Atp2b4	Chrom1_Interval2	BinMale	5.24576927906697e-18	-2.12757324183307	0.121	0.331	1.23181154211051e-13	Gastric epithelium 2_E10.5	No
Atp2b4	Chrom1_Interval2	BinMale	5.80632377814349e-12	-2.51619556375774	0.077	0.33	1.36344094958366e-07	Small intestinal epithelium 2_E9.5	No
Atp2b4	Chrom1_Interval2	BinMale	5.28832987341748e-32	-2.94778525864761	0.07	0.331	1.24180562087589e-27	Large intestinal epithelium 1_E9.5	No
Atp2b4	Chrom1_Interval2	BinMale	1.21195366270548e-08	-2.98212833005922	0.095	0.33	0.0002845909590765	Large intestinal epithelium 1_E10.5	No
Atp2b4	Chrom1_Interval2	BinMale	7.31380568198089e-08	-1.81796595297415	0.156	0.33	0.00171742785024275	Secretory progenitors_E15.5	No
Atp2b4	Chrom1_Interval2	BinMale	7.16574623203341e-12	-2.76008671676804	0.127	0.33	1.68266053020609e-07	Gastric epithelium 2_E11.5	No
Atp2b4	Chrom1_Interval2	BinMale	9.06157534237304e-21	-3.07975504851855	0.141	0.331	2.12783912189604e-16	Neural crest cells_E10.5	No
Atp2b4	Chrom1_Interval2	BinMale	2.10807730480324e-28	-3.87715065203993	0.038	0.331	4.95018712713898e-24	Gastric epithelium 2_E15.5	No
Atp2b4	Chrom1_Interval2	BinMale	1.51041583147604e-22	-4.28285411574454	0.068	0.331	3.54675845547205e-18	Neural crest cells_E9.5	No
Atp2b4	Chrom1_Interval2	BinMale	1.63845647817102e-47	-3.09903677659005	0.114	0.332	3.84742350204118e-43	Small intestinal epithelium 2_E13.5	No
Atp2b4	Chrom1_Interval2	BinMale	4.14267842029383e-12	-3.45915984533883	0.068	0.33	9.72783746653397e-08	Endothelial cells_E9.5	No
Atp2b4	Chrom1_Interval2	BinMale	5.89473276194818e-22	-3.32115522803371	0.072	0.331	1.38420114716067e-17	Gastric epithelium 1_E9.5	No
Atp2b4	Chrom1_Interval2	BinMale	2.29362566269784e-12	-2.1624064080918	0.112	0.33	5.38589178114706e-08	Large intestinal epithelium 2_E9.5	No
Atp2b4	Chrom1_Interval2	BinMale	4.67493235337253e-08	-1.621533827753	0.153	0.33	0.00109776761521894	Small intestinal epithelium 2_E10.5	No
Atp2b4	Chrom1_Interval2	BinMale	7.10493232973507e-107	1.35137158714539	0.644	0.325	1.66838020966839e-102	Large intestinal myofibroblasts/myocytes_E13.5	No
Atp2b4	Chrom1_Interval2	BinMale	1.98717285676608e-21	-1.17730189615454	0.282	0.331	4.66627930225811e-17	Gastric fibroblasts_E11.5	No
Atp2b4	Chrom1_Interval2	BinMale	1.13010797504034e-15	-1.3618334831833	0.216	0.331	2.65371954698973e-11	Large intestinal fibroblasts_E10.5	No
Atp2b4	Chrom1_Interval2	BinMale	4.37330383981428e-67	-2.144637159652	0.176	0.334	1.02693920766519e-62	Neural crest cells_E13.5	No
Atp2b4	Chrom1_Interval2	BinMale	4.88748885723221e-12	-4.28482189904168	0.026	0.33	1.14768013345527e-07	Goblet cells_E15.5	No
Atp2b4	Chrom1_Interval2	BinMale	1.18013779454493e-26	-3.33426305220984	0.066	0.331	2.77119956915041e-22	Large intestinal epithelium 2_E15.5	No
Atp2b4	Chrom1_Interval2	BinMale	1.41513184876153e-14	-2.09050448686238	0.102	0.33	3.32301260726183e-10	Macrophages_E13.5	No
Atp2b4	Chrom1_Interval2	BinMale	1.52223423336232e-18	-2.85900781555933	0.098	0.33	3.5745104267814e-14	Large intestinal epithelium 2_E13.5	No
Atp2b4	Chrom1_Interval2	BinMale	3.87762440454819e-57	-1.52757168285876	0.184	0.334	9.10543762676005e-53	Neural crest cells_E15.5	No
Atp2b4	Chrom1_Interval2	BinMale	0	2.37538818212129	0.846	0.314	0	Small intestinal myofibroblasts/myocytes_E13.5	No
Atp2b4	Chrom1_Interval2	BinMale	1.01798762177746e-30	-2.51098058089887	0.112	0.331	2.39043853345784e-26	Small intestinal epithelium 1_E15.5	No
Atp2b4	Chrom1_Interval2	BinMale	2.66256664678664e-23	-3.30559422854994	0.087	0.331	6.25223899998439e-19	Gastric epithelium 2_E13.5	No
Atp2b4	Chrom1_Interval2	BinMale	5.52452216080751e-66	-2.77644692785184	0.075	0.333	1.29726829380082e-61	Large intestinal fibroblasts_E9.5	No
Atp2b4	Chrom1_Interval2	BinMale	4.82743309451559e-11	-2.54837809927093	0.133	0.33	1.13357783925415e-06	Gastric epithelium 1_E10.5	No
Atp2b4	Chrom1_Interval2	BinMale	5.74479537602818e-28	-2.75165227339887	0.075	0.331	1.34899285019894e-23	Small intestinal fibroblasts 1_E9.5	No
Atp2b4	Chrom1_Interval2	BinMale	1.7316407795807e-15	-2.05422644577638	0.216	0.33	4.06623887861139e-11	Small intestinal epithelium 1_E13.5	No
Atp2b4	Chrom1_Interval2	BinMale	4.42193033538456e-17	-2.73902333141148	0.198	0.33	1.038357681355e-12	Neural crest cells_E11.5	No
Atp2b4	Chrom1_Interval2	BinMale	3.55801412766558e-68	1.18495822957735	0.703	0.327	8.35492877458432e-64	Gastric myofibroblasts/myocytes_E13.5	No
Atp2b4	Chrom1_Interval2	BinMale	4.27052563966689e-07	-1.89987067289593	0.127	0.33	0.0100280483070658	Large intestinal epithelium 2_E11.5	No
Atp2b4	Chrom1_Interval2	BinMale	1.62587308621883e-37	-3.47482878538544	0.058	0.331	3.81787518105907e-33	Large intestinal epithelium 1_E15.5	No
Atp2b4	Chrom1_Interval2	BinMale	2.53863451779418e-13	-3.62752794801681	0.035	0.33	5.9612215746843e-09	Gastric epithelium 2_E9.5	No
Atp2b4	Chrom1_Interval2	BinMale	3.50969215379454e-20	-1.39106618345831	0.234	0.331	8.24145911554033e-16	Small intestinal fibroblasts 1_E10.5	No
Atp2b4	Chrom1_Interval2	BinMale	1.0509207799189e-27	-2.67872131190867	0.125	0.331	2.46777217540556e-23	Small intestinal epithelium 2_E15.5	No
Atp2b4	Chrom1_Interval2	BinMale	1.40682020325242e-26	-2.64430929623189	0.078	0.331	3.30349520127732e-22	Macrophages_E15.5	No
Atp2c1	Chrom9_Interval1	BinBothSexAllChrom	4.23791872077436e-11	-2.38887753446724	0.182	0.453	9.95148074012236e-07	Blood cells_E10.5	No
Atp2c1	Chrom9_Interval1	BinBothSexAllChrom	6.32605617105093e-50	1.09873274661999	0.801	0.451	1.48548451008618e-45	Large intestinal epithelium 2_E15.5	No
Atp2c1	Chrom9_Interval1	BinBothSexAllChrom	2.15425312699809e-07	-2.25155041097879	0.167	0.453	0.00505861719281691	Blood cells_E11.5	No
Atp2c1	Chrom9_Interval1	BinBothSexAllChrom	7.02996406355601e-10	-2.00004641364764	0.23	0.453	1.65077616140422e-05	Blood cells_E9.5	No
Atp2c1	Chrom9_Interval1	BinBothSexAllChrom	7.69706999960939e-47	1.20531804896666	0.672	0.451	1.80742597730828e-42	Gastric myofibroblasts/myocytes_E15.5	No
Atp2c1	Chrom9_Interval1	BinFemale	4.23791872077436e-11	-2.38887753446724	0.182	0.453	9.95148074012236e-07	Blood cells_E10.5	No
Atp2c1	Chrom9_Interval1	BinFemale	6.32605617105093e-50	1.09873274661999	0.801	0.451	1.48548451008618e-45	Large intestinal epithelium 2_E15.5	No
Atp2c1	Chrom9_Interval1	BinFemale	2.15425312699809e-07	-2.25155041097879	0.167	0.453	0.00505861719281691	Blood cells_E11.5	No
Atp2c1	Chrom9_Interval1	BinFemale	7.02996406355601e-10	-2.00004641364764	0.23	0.453	1.65077616140422e-05	Blood cells_E9.5	No
Atp2c1	Chrom9_Interval1	BinFemale	7.69706999960939e-47	1.20531804896666	0.672	0.451	1.80742597730828e-42	Gastric myofibroblasts/myocytes_E15.5	No
Atp5f1	Chrom3_Interval1	BinBothSexAllChrom	8.63111313876773e-09	-1.17720696929679	0.826	0.987	0.000202675798724544	Blood cells_E13.5	No
Atp5f1	Chrom3_Interval1	BinFemale	8.63111313876773e-09	-1.17720696929679	0.826	0.987	0.000202675798724544	Blood cells_E13.5	No
Atp5g1	Chrom11_Interval1	BinMale	3.4976199358582e-242	1.15315830194607	1	0.984	8.21311113338224e-238	Small intestinal epithelium 2_E15.5	No
Atp5g1	Chrom11_Interval1	BinMale	1.33787566061609e-24	-1.19705613719341	0.909	0.984	3.1415996262587e-20	Blood cells_E11.5	No
Atp6v1h	Chrom1_Interval1	BinFemale	1.54343168128729e-30	1.12596043510165	0.628	0.407	3.62428627399882e-26	Macrophages_E15.5	No
Atp6v1h	Chrom1_Interval1	BinFemale	2.76120434145401e-23	1.16664577778006	0.671	0.408	6.4838600346023e-19	Macrophages_E13.5	No
Atp6v1h	Chrom1_Interval1	BinFemale	6.79704421844854e-23	1.16837634368516	0.733	0.408	1.59608192337609e-18	Secretory progenitors_E15.5	No
Atxn2	Chrom5_Interval3	BinBothSexAllChrom	1.05244356053361e-21	-1.65887518396595	0.336	0.697	2.47134796884503e-17	Endothelial cells_E9.5	No
Atxn2	Chrom5_Interval3	BinBothSexAllChrom	8.85461211413593e-17	-2.78529613071471	0.273	0.697	2.0792400166414e-12	Blood cells_E11.5	No
Atxn2	Chrom5_Interval3	BinBothSexAllChrom	1.24268197397044e-24	-2.31627906542869	0.393	0.697	2.91806581127738e-20	Blood cells_E9.5	No
Atxn2	Chrom5_Interval3	BinBothSexAllChrom	3.81179649937436e-22	-2.32793671072953	0.409	0.697	8.95086053983088e-18	Blood cells_E10.5	No
Atxn2	Chrom5_Interval3	BinBothSexAllChrom	4.75487162096995e-07	-1.26675153891852	0.548	0.696	0.0111653895403616	Endothelial cells_E11.5	No
Aurkb	Chrom11_Interval2	BinFemale	5.04175277758992e-136	-1.82541803143977	0.1	0.426	1.18390438723367e-131	Small intestinal fibroblasts 2_E13.5	No
Aurkb	Chrom11_Interval2	BinFemale	4.8681429694028e-25	-1.72052641567618	0.085	0.419	1.14313733207517e-20	Small intestinal fibroblasts 2_E10.5	No
Aurkb	Chrom11_Interval2	BinFemale	6.35144118624193e-25	-1.16923675478859	0.208	0.42	1.49144541935333e-20	Large intestinal myofibroblasts/myocytes_E15.5	No
Aurkb	Chrom11_Interval2	BinFemale	1.67213909717584e-21	-2.29576244769013	0.127	0.419	3.9265170279883e-17	Small intestinal fibroblasts 2_E11.5	No
Aurkb	Chrom11_Interval2	BinFemale	1.12255008400693e-08	-1.56848505972266	0.15	0.418	0.000263597210726508	Telocytes_E13.5	No
Aurkb	Chrom11_Interval2	BinFemale	2.00313997355049e-14	-1.03992207986677	0.258	0.419	4.70377328589127e-10	Gastric myofibroblasts/myocytes_E15.5	No
Aurkb	Chrom11_Interval2	BinFemale	1.26034264738573e-09	-1.01950606810237	0.262	0.419	2.95953660459117e-05	Gastric epithelium 2_E15.5	No
Aurkb	Chrom11_Interval2	BinFemale	3.17743366450345e-67	-2.22805711774512	0.078	0.422	7.461249730987e-63	Telocytes_E15.5	No
Aurkb	Chrom11_Interval2	BinFemale	3.53817565583899e-115	-2.28837612669201	0.063	0.424	8.30834407504111e-111	Small intestinal fibroblasts 2_E15.5	No
Aurkb	Chrom11_Interval1	BinBothSexAllChrom	5.04175277758992e-136	-1.82541803143977	0.1	0.426	1.18390438723367e-131	Small intestinal fibroblasts 2_E13.5	No
Aurkb	Chrom11_Interval1	BinBothSexAllChrom	4.8681429694028e-25	-1.72052641567618	0.085	0.419	1.14313733207517e-20	Small intestinal fibroblasts 2_E10.5	No
Aurkb	Chrom11_Interval1	BinBothSexAllChrom	6.35144118624193e-25	-1.16923675478859	0.208	0.42	1.49144541935333e-20	Large intestinal myofibroblasts/myocytes_E15.5	No
Aurkb	Chrom11_Interval1	BinBothSexAllChrom	1.67213909717584e-21	-2.29576244769013	0.127	0.419	3.9265170279883e-17	Small intestinal fibroblasts 2_E11.5	No
Aurkb	Chrom11_Interval1	BinBothSexAllChrom	1.12255008400693e-08	-1.56848505972266	0.15	0.418	0.000263597210726508	Telocytes_E13.5	No
Aurkb	Chrom11_Interval1	BinBothSexAllChrom	2.00313997355049e-14	-1.03992207986677	0.258	0.419	4.70377328589127e-10	Gastric myofibroblasts/myocytes_E15.5	No
Aurkb	Chrom11_Interval1	BinBothSexAllChrom	1.26034264738573e-09	-1.01950606810237	0.262	0.419	2.95953660459117e-05	Gastric epithelium 2_E15.5	No
Aurkb	Chrom11_Interval1	BinBothSexAllChrom	3.17743366450345e-67	-2.22805711774512	0.078	0.422	7.461249730987e-63	Telocytes_E15.5	No
Aurkb	Chrom11_Interval1	BinBothSexAllChrom	3.53817565583899e-115	-2.28837612669201	0.063	0.424	8.30834407504111e-111	Small intestinal fibroblasts 2_E15.5	No
Aurkb	Chrom11_Interval1	BinMale	5.04175277758992e-136	-1.82541803143977	0.1	0.426	1.18390438723367e-131	Small intestinal fibroblasts 2_E13.5	No
Aurkb	Chrom11_Interval1	BinMale	4.8681429694028e-25	-1.72052641567618	0.085	0.419	1.14313733207517e-20	Small intestinal fibroblasts 2_E10.5	No
Aurkb	Chrom11_Interval1	BinMale	6.35144118624193e-25	-1.16923675478859	0.208	0.42	1.49144541935333e-20	Large intestinal myofibroblasts/myocytes_E15.5	No
Aurkb	Chrom11_Interval1	BinMale	1.67213909717584e-21	-2.29576244769013	0.127	0.419	3.9265170279883e-17	Small intestinal fibroblasts 2_E11.5	No
Aurkb	Chrom11_Interval1	BinMale	1.12255008400693e-08	-1.56848505972266	0.15	0.418	0.000263597210726508	Telocytes_E13.5	No
Aurkb	Chrom11_Interval1	BinMale	2.00313997355049e-14	-1.03992207986677	0.258	0.419	4.70377328589127e-10	Gastric myofibroblasts/myocytes_E15.5	No
Aurkb	Chrom11_Interval1	BinMale	1.26034264738573e-09	-1.01950606810237	0.262	0.419	2.95953660459117e-05	Gastric epithelium 2_E15.5	No
Aurkb	Chrom11_Interval1	BinMale	3.17743366450345e-67	-2.22805711774512	0.078	0.422	7.461249730987e-63	Telocytes_E15.5	No
Aurkb	Chrom11_Interval1	BinMale	3.53817565583899e-115	-2.28837612669201	0.063	0.424	8.30834407504111e-111	Small intestinal fibroblasts 2_E15.5	No
Azi2	Chrom9_Interval1	BinMale	1.47128602950998e-06	-1.69119132342642	0.333	0.535	0.0345487385449535	Blood cells_E11.5	No
B230219D22Rik	Chrom13_Interval1	BinBothSexAllChrom	5.9405485876546e-67	-1.21805437949491	0.678	0.898	1.39495961935305e-62	Macrophages_E15.5	No
B230219D22Rik	Chrom13_Interval1	BinBothSexAllChrom	1.56731874996504e-07	-1.47831242627843	0.8	0.897	0.00368037788866791	T cells_E10.5	No
B230219D22Rik	Chrom13_Interval1	BinBothSexAllChrom	8.30571179816262e-18	-1.06162185801142	0.845	0.897	1.95034724444455e-13	Large intestinal epithelium 1_E10.5	No
B230219D22Rik	Chrom13_Interval1	BinBothSexAllChrom	7.46557356807402e-70	-1.00090275636475	0.87	0.897	1.75306598525514e-65	Small intestinal epithelium 1_E15.5	No
B230219D22Rik	Chrom13_Interval1	BinBothSexAllChrom	5.7864335831324e-15	-1.25584920067016	0.595	0.897	1.35877033399115e-10	Small intestinal epithelium 1_E9.5	No
B230219D22Rik	Chrom13_Interval1	BinBothSexAllChrom	4.61001008135004e-25	-1.43026266976197	0.794	0.897	1.08252256730262e-20	Macrophages_E11.5	No
B230219D22Rik	Chrom13_Interval1	BinBothSexAllChrom	4.20747923384968e-20	-2.01474283611224	0.667	0.897	9.88000273692581e-16	Macrophages_E10.5	No
B230219D22Rik	Chrom13_Interval1	BinBothSexAllChrom	1.62652471102131e-24	-1.07347148244959	0.753	0.897	3.81940532642024e-20	Endothelial cells_E9.5	No
B230219D22Rik	Chrom13_Interval1	BinBothSexAllChrom	7.1880035539115e-31	-1.04219985404281	0.668	0.898	1.6878869945295e-26	Large intestinal epithelium 2_E9.5	No
B230219D22Rik	Chrom13_Interval1	BinBothSexAllChrom	6.49298972009241e-70	-1.14684782610156	0.769	0.898	1.5246838460721e-65	Large intestinal epithelium 1_E9.5	No
B230219D22Rik	Chrom13_Interval1	BinBothSexAllChrom	3.30276832625358e-23	-1.13805016818207	0.695	0.897	7.75556058370865e-19	Gastric epithelium 2_E9.5	No
B230219D22Rik	Chrom13_Interval1	BinBothSexAllChrom	6.21937630792872e-55	-3.1972462558807	0.402	0.898	1.46043394462782e-50	Blood cells_E9.5	No
B230219D22Rik	Chrom13_Interval1	BinBothSexAllChrom	1.65394943137949e-48	-3.04668426143722	0.464	0.898	3.88380405476532e-44	Blood cells_E10.5	No
B230219D22Rik	Chrom13_Interval1	BinBothSexAllChrom	1.45013060971069e-06	-1.46486139265783	0.565	0.897	0.0340519669772264	Blood cells_E13.5	No
B230219D22Rik	Chrom13_Interval1	BinBothSexAllChrom	1.85819595213501e-37	-1.465481625543	0.595	0.898	4.36341573480343e-33	Small intestinal epithelium 2_E9.5	No
B230219D22Rik	Chrom13_Interval1	BinBothSexAllChrom	7.73362096594053e-49	-1.04051132183574	0.826	0.897	1.81600887522215e-44	Large intestinal epithelium 2_E15.5	No
B230219D22Rik	Chrom13_Interval1	BinBothSexAllChrom	6.23454005144624e-30	-1.03221069204061	0.693	0.898	1.46399469488061e-25	T cells_E15.5	No
B230219D22Rik	Chrom13_Interval1	BinBothSexAllChrom	6.56165868354198e-37	-1.09821103292265	0.715	0.898	1.54080869206933e-32	Macrophages_E13.5	No
B230219D22Rik	Chrom13_Interval1	BinBothSexAllChrom	4.31213507843712e-32	-3.52075448099859	0.303	0.898	1.0125755591186e-27	Blood cells_E11.5	No
B230219D22Rik	Chrom13_Interval1	BinBothSexAllChrom	6.25995080652918e-15	-1.00045630746088	0.892	0.897	1.46996164838918e-10	Endothelial cells_E10.5	No
Bag2	Chrom1_Interval1	Female	1.20378759540025e-22	-1.99051258773984	0.171	0.464	2.82673403151886e-18	Macrophages_E13.5	No
Bag2	Chrom1_Interval1	Female	6.79068038237924e-07	-1.18034161174877	0.333	0.463	0.0159458756739029	Secretory progenitors_E15.5	No
Bag2	Chrom1_Interval1	Female	4.68350852201287e-48	-2.42307490120326	0.098	0.465	1.09978147113906e-43	Mesothelial cells_E15.5	No
Bag2	Chrom1_Interval1	Female	1.54133498984391e-15	1.15928346003256	0.794	0.462	3.61936282315146e-11	Large intestinal epithelium 2_E10.5	No
Bag2	Chrom1_Interval1	Female	5.4657160937168e-14	-1.38143182930965	0.203	0.464	1.28345945312658e-09	T cells_E15.5	No
Bag2	Chrom1_Interval1	Female	2.95408162914385e-55	1.33058506371067	0.634	0.461	6.93677448155559e-51	Large intestinal myofibroblasts/myocytes_E15.5	No
Bag2	Chrom1_Interval1	Female	9.40529369815195e-65	-1.84110723028713	0.179	0.467	2.20855106620004e-60	Mesothelial cells_E13.5	No
Bag2	Chrom1_Interval1	Female	2.78549842022389e-22	1.24275730416994	0.883	0.462	6.54090739036973e-18	Small intestinal epithelium 1_E11.5	No
Bag2	Chrom1_Interval1	Female	7.99318960282931e-47	-2.87776271547465	0.101	0.465	1.87696078253638e-42	Macrophages_E15.5	No
Bag2	Chrom1_Interval1	Female	1.5959459875318e-220	1.27115693064983	0.718	0.455	3.74760036792217e-216	Small intestinal myofibroblasts/myocytes_E13.5	No
Bag2	Chrom1_Interval1	Female	8.59873219728603e-13	1.09490690287772	0.631	0.463	2.01915429456671e-08	Small intestinal epithelium 2_E9.5	No
Bag2	Chrom1_Interval1	Female	2.68449408742922e-39	-1.01520998790672	0.39	0.465	6.30372901610129e-35	Neural crest cells_E13.5	No
Bag2	Chrom1_Interval1	Female	8.03741614886781e-95	1.02467071157287	0.894	0.459	1.88734606007714e-90	Small intestinal epithelium 1_E13.5	No
Bag2	Chrom1_Interval1	Female	1.00945698377687e-08	-1.74028053110733	0.224	0.463	0.000237040688930485	Macrophages_E11.5	No
Bag2	Chrom1_Interval1	Female	2.17075409542384e-167	1.72714641079576	0.788	0.459	5.09736476687427e-163	Small intestinal myofibroblasts/myocytes_E15.5	No
Bag2	Chrom1_Interval1	Female	5.5871736485064e-22	1.04549204099023	0.779	0.462	1.31198011614227e-17	Small intestinal myofibroblasts/myocytes_E9.5	No
Bag2	Chrom1_Interval1	Female	6.83365876652796e-28	-1.15018772337748	0.353	0.465	1.6046797515561e-23	Mesothelial cells_E11.5	No
Bag2	Chrom1_Interval1	Female	2.90302695269636e-34	1.42749361579552	0.934	0.462	6.81688789032158e-30	Small intestinal epithelium 1_E10.5	No
Bag2	Chrom1_Interval1	Female	1.92029242093297e-99	-1.23965189448965	0.246	0.47	4.50923066283481e-95	Neural crest cells_E15.5	No
Bag2	Chrom1_Interval1	Female	2.59308986942312e-79	1.51802777947251	0.758	0.461	6.08909363137938e-75	Gastric myofibroblasts/myocytes_E15.5	No
Bbip1	Chrom19_Interval1	Female	8.71714142894816e-08	-1.25782152379577	0.53	0.698	0.00204695915034561	Blood cells_E11.5	No
Bcas2	Chrom3_Interval1	BinFemale	6.79004893827182e-09	-1.11838111261352	0.821	0.947	0.000159443929168499	T cells_E13.5	No
Bcas2	Chrom3_Interval1	BinBothSexAllChrom	6.79004893827182e-09	-1.11838111261352	0.821	0.947	0.000159443929168499	T cells_E13.5	No
Bcl7a	Chrom5_Interval3	BinBothSexAllChrom	1.47781735353721e-169	-1.01287757492463	0.284	0.593	3.47021070957608e-165	Gastric fibroblasts_E15.5	No
Bcl7a	Chrom5_Interval3	BinBothSexAllChrom	4.46124652657476e-14	-1.42831443103592	0.315	0.579	1.04758990937029e-09	Endothelial cells_E9.5	No
Bcl7a	Chrom5_Interval3	BinBothSexAllChrom	2.47063471368519e-07	-1.4147580994771	0.362	0.579	0.00580154443467557	Other intestinal fibroblasts_E9.5	No
Bcl7a	Chrom5_Interval3	BinBothSexAllChrom	5.08688063749232e-26	-1.68247280160715	0.248	0.58	1.19450131129595e-21	Macrophages_E13.5	No
Bcl7a	Chrom5_Interval3	BinBothSexAllChrom	5.02244713730817e-13	-3.02916211902169	0.152	0.579	1.17937103678271e-08	Blood cells_E11.5	No
Bcl7a	Chrom5_Interval3	BinBothSexAllChrom	9.66055924965492e-07	-1.12806036519679	0.402	0.579	0.0226849252300397	Endothelial cells_E10.5	No
Bcl7a	Chrom5_Interval3	BinBothSexAllChrom	3.66133888822217e-17	-2.6519003312026	0.264	0.579	8.5975559773233e-13	Blood cells_E10.5	No
Bcl7a	Chrom5_Interval3	BinBothSexAllChrom	4.7183881519341e-07	-1.38282794528598	0.29	0.579	0.0110797190583717	Endothelial cells_E11.5	No
Bcl7a	Chrom5_Interval3	BinBothSexAllChrom	9.67333169334506e-47	-1.96177755766862	0.23	0.581	2.27149174823129e-42	Macrophages_E15.5	No
Bcl7a	Chrom5_Interval3	BinBothSexAllChrom	4.1207308621969e-194	1.04499535355719	0.765	0.572	9.67630021061075e-190	Neural crest cells_E15.5	No
Bcl7a	Chrom5_Interval3	BinBothSexAllChrom	1.58959061124967e-14	-1.27253737491382	0.388	0.579	3.73267667333647e-10	Endothelial cells_E13.5	No
Bcl7a	Chrom5_Interval3	BinBothSexAllChrom	2.2170003309073e-21	-1.1325304158753	0.376	0.58	5.20596017703653e-17	Endothelial cells_E15.5	No
Bcl7a	Chrom5_Interval3	BinBothSexAllChrom	2.27886088007829e-22	-3.11626169980708	0.18	0.58	5.35122111859984e-18	Blood cells_E9.5	No
Bcl7a	Chrom5_Interval3	BinBothSexAllChrom	1.71150232761123e-11	-1.65408109513695	0.336	0.579	4.01894976569668e-07	Macrophages_E11.5	No
Blmh	Chrom11_Interval1	BinMale	1.18870608254385e-22	-1.49357014623246	0.7	0.818	2.79131962302947e-18	Blood cells_E10.5	No
Blmh	Chrom11_Interval1	BinMale	1.06319353692968e-06	-1.58861401917939	0.522	0.818	0.0249659106341828	Blood cells_E13.5	No
Blmh	Chrom11_Interval1	BinMale	2.25066400622937e-20	-2.00246557164403	0.485	0.819	5.2850092194278e-16	Blood cells_E11.5	No
Blmh	Chrom11_Interval1	BinMale	1.25683462318007e-17	-1.10687773173888	0.787	0.818	2.95129906215143e-13	Blood cells_E9.5	No
Bmp2k	Chrom5_Interval2	BinMale	3.16592617891373e-24	1.50974438114227	0.595	0.213	7.43422785332521e-20	Goblet cells_E15.5	No
Bmp2k	Chrom5_Interval2	BinMale	2.42818626568462e-59	-1.08245200047454	0.102	0.22	5.70186698908062e-55	Gastric fibroblasts_E10.5	No
Bmp2k	Chrom5_Interval2	BinMale	2.53846138951482e-07	2.99576261287684	0.75	0.214	0.00596081503485869	Macrophages_E9.5	No
Bmp2k	Chrom5_Interval2	BinMale	2.06830728590278e-53	1.04462816070707	0.54	0.212	4.8567991687569e-49	Large intestinal epithelium 1_E13.5	No
Bmp2k	Chrom5_Interval2	BinMale	1.44183724195034e-07	-1.22497592147823	0.067	0.215	0.0033857222115478	Large intestinal epithelium 2_E9.5	No
Bmp2k	Chrom5_Interval2	BinMale	7.07746203713818e-32	1.02739801515661	0.476	0.213	1.66192963556079e-27	Large intestinal epithelium 2_E15.5	No
Bmp2k	Chrom5_Interval2	BinMale	1.02255839863544e-34	2.41495281437339	0.86	0.214	2.40117163167574e-30	Macrophages_E10.5	No
Bmp2k	Chrom5_Interval2	BinMale	4.52015334069581e-91	1.20426710527765	0.609	0.211	1.06142240746219e-86	Small intestinal epithelium 2_E15.5	No
Bmp2k	Chrom5_Interval2	BinMale	2.28139265486739e-75	2.7035190737808	0.869	0.213	5.3571662321596e-71	Macrophages_E11.5	No
Bmp2k	Chrom5_Interval2	BinMale	8.60087457810066e-13	-1.07098478843662	0.144	0.216	2.0196573684296e-08	Other mesenchymal cells of E9.5_E9.5	No
Bmp2k	Chrom5_Interval2	BinMale	1.42277064195277e-08	-1.74106007909134	0.082	0.215	0.000334095002143349	Gastric epithelium 1_E9.5	No
Bmp2k	Chrom5_Interval2	BinMale	1.94824884936009e-36	1.03130056333173	0.452	0.212	4.57487794806737e-32	Large intestinal epithelium 1_E15.5	No
Bmp2k	Chrom5_Interval2	BinMale	1.44063733350589e-37	1.09771295284217	0.538	0.213	3.38290458653853e-33	Large intestinal epithelium 2_E13.5	No
Bmp2k	Chrom5_Interval2	BinMale	3.64834074284692e-66	2.53453159306396	0.811	0.213	8.56703373235313e-62	Blood cells_E9.5	No
Bmp2k	Chrom5_Interval2	BinMale	2.31493360029166e-57	2.0033800990753	0.845	0.213	5.43592708020487e-53	Blood cells_E10.5	No
Bmp2k	Chrom5_Interval2	BinMale	2.86341187780346e-33	-1.23442059533201	0.06	0.217	6.72386377145808e-29	Small intestinal fibroblasts 2_E15.5	No
Bmp2k	Chrom5_Interval2	BinMale	3.22601046445921e-21	2.06546830714883	0.682	0.214	7.57531777264311e-17	Blood cells_E11.5	No
Bmp2k	Chrom5_Interval2	BinMale	9.70285876428092e-10	-1.38592298530907	0.089	0.215	2.27842529502844e-05	Small intestinal fibroblasts 1_E9.5	No
Bmp2k	Chrom5_Interval2	BinMale	3.28524308316301e-09	1.11717101475214	0.272	0.213	7.71440780788339e-05	Telocytes_E15.5	No
Bmp2k	Chrom5_Interval2	BinMale	3.34267452960108e-130	2.93267178075569	0.764	0.212	7.84926833040925e-126	Macrophages_E13.5	No
Bmp2k	Chrom5_Interval2	BinMale	9.9101322907271e-20	1.04939685446786	0.395	0.213	2.32709726450854e-15	Gastric epithelium 1_E15.5	No
Bmp2k	Chrom5_Interval2	BinMale	1.2203825950429e-06	-1.84251566562727	0.06	0.214	0.0286570240967975	Small intestinal epithelium 2_E9.5	No
Bmp2k	Chrom5_Interval2	BinMale	2.133278479963e-181	2.82292848359064	0.727	0.211	5.00936452664912e-177	Macrophages_E15.5	No
Bmp2k	Chrom5_Interval4	Female	3.16592617891373e-24	1.50974438114227	0.595	0.213	7.43422785332521e-20	Goblet cells_E15.5	No
Bmp2k	Chrom5_Interval4	Female	2.42818626568462e-59	-1.08245200047454	0.102	0.22	5.70186698908062e-55	Gastric fibroblasts_E10.5	No
Bmp2k	Chrom5_Interval4	Female	2.53846138951482e-07	2.99576261287684	0.75	0.214	0.00596081503485869	Macrophages_E9.5	No
Bmp2k	Chrom5_Interval4	Female	2.06830728590278e-53	1.04462816070707	0.54	0.212	4.8567991687569e-49	Large intestinal epithelium 1_E13.5	No
Bmp2k	Chrom5_Interval4	Female	1.44183724195034e-07	-1.22497592147823	0.067	0.215	0.0033857222115478	Large intestinal epithelium 2_E9.5	No
Bmp2k	Chrom5_Interval4	Female	7.07746203713818e-32	1.02739801515661	0.476	0.213	1.66192963556079e-27	Large intestinal epithelium 2_E15.5	No
Bmp2k	Chrom5_Interval4	Female	1.02255839863544e-34	2.41495281437339	0.86	0.214	2.40117163167574e-30	Macrophages_E10.5	No
Bmp2k	Chrom5_Interval4	Female	4.52015334069581e-91	1.20426710527765	0.609	0.211	1.06142240746219e-86	Small intestinal epithelium 2_E15.5	No
Bmp2k	Chrom5_Interval4	Female	2.28139265486739e-75	2.7035190737808	0.869	0.213	5.3571662321596e-71	Macrophages_E11.5	No
Bmp2k	Chrom5_Interval4	Female	8.60087457810066e-13	-1.07098478843662	0.144	0.216	2.0196573684296e-08	Other mesenchymal cells of E9.5_E9.5	No
Bmp2k	Chrom5_Interval4	Female	1.42277064195277e-08	-1.74106007909134	0.082	0.215	0.000334095002143349	Gastric epithelium 1_E9.5	No
Bmp2k	Chrom5_Interval4	Female	1.94824884936009e-36	1.03130056333173	0.452	0.212	4.57487794806737e-32	Large intestinal epithelium 1_E15.5	No
Bmp2k	Chrom5_Interval4	Female	1.44063733350589e-37	1.09771295284217	0.538	0.213	3.38290458653853e-33	Large intestinal epithelium 2_E13.5	No
Bmp2k	Chrom5_Interval4	Female	3.64834074284692e-66	2.53453159306396	0.811	0.213	8.56703373235313e-62	Blood cells_E9.5	No
Bmp2k	Chrom5_Interval4	Female	2.31493360029166e-57	2.0033800990753	0.845	0.213	5.43592708020487e-53	Blood cells_E10.5	No
Bmp2k	Chrom5_Interval4	Female	2.86341187780346e-33	-1.23442059533201	0.06	0.217	6.72386377145808e-29	Small intestinal fibroblasts 2_E15.5	No
Bmp2k	Chrom5_Interval4	Female	3.22601046445921e-21	2.06546830714883	0.682	0.214	7.57531777264311e-17	Blood cells_E11.5	No
Bmp2k	Chrom5_Interval4	Female	9.70285876428092e-10	-1.38592298530907	0.089	0.215	2.27842529502844e-05	Small intestinal fibroblasts 1_E9.5	No
Bmp2k	Chrom5_Interval4	Female	3.28524308316301e-09	1.11717101475214	0.272	0.213	7.71440780788339e-05	Telocytes_E15.5	No
Bmp2k	Chrom5_Interval4	Female	3.34267452960108e-130	2.93267178075569	0.764	0.212	7.84926833040925e-126	Macrophages_E13.5	No
Bmp2k	Chrom5_Interval4	Female	9.9101322907271e-20	1.04939685446786	0.395	0.213	2.32709726450854e-15	Gastric epithelium 1_E15.5	No
Bmp2k	Chrom5_Interval4	Female	1.2203825950429e-06	-1.84251566562727	0.06	0.214	0.0286570240967975	Small intestinal epithelium 2_E9.5	No
Bmp2k	Chrom5_Interval4	Female	2.133278479963e-181	2.82292848359064	0.727	0.211	5.00936452664912e-177	Macrophages_E15.5	No
Bmp3	Chrom5_Interval2	BinMale	5.4526658474065e-09	-2.01759025687864	0.055	0.093	0.000128039499428799	Large intestinal fibroblasts_E13.5	No
Bmp3	Chrom5_Interval2	BinMale	5.63061870033576e-10	-6.12464841975915	0.003	0.093	1.32218188321284e-05	Neural crest cells_E10.5	No
Bmp3	Chrom5_Interval2	BinMale	5.79661814302888e-08	-4.70894403851398	0.011	0.093	0.00136116187234604	Mesothelial cells_E9.5	No
Bmp3	Chrom5_Interval2	BinMale	3.5337834162535e-19	-6.43296206898201	0.004	0.094	8.29803021804647e-15	Mesothelial cells_E10.5	No
Bmp3	Chrom5_Interval2	BinMale	3.14900642088613e-47	-4.60113814925087	0.013	0.096	7.39449687752482e-43	Gastric fibroblasts_E11.5	No
Bmp3	Chrom5_Interval2	BinMale	8.8243993056729e-265	4.59531622923631	0.982	0.091	2.07214544495811e-260	Telocytes_E13.5	No
Bmp3	Chrom5_Interval2	BinMale	8.58199046510483e-07	-4.6429072209876	0.004	0.093	0.0201522300101592	Small intestinal fibroblasts 2_E10.5	No
Bmp3	Chrom5_Interval2	BinMale	6.0992965779631e-09	-5.65977618504085	0.003	0.093	0.00014322368224373	Large intestinal epithelium 2_E15.5	No
Bmp3	Chrom5_Interval2	BinMale	2.50166523660893e-17	-3.71100783533068	0.028	0.094	5.8744103086051e-13	Other mesenchymal cells of E9.5_E9.5	No
Bmp3	Chrom5_Interval2	BinMale	1.85435506850316e-10	-3.56810785141751	0.018	0.093	4.35439657185911e-06	Large intestinal myofibroblasts/myocytes_E15.5	No
Bmp3	Chrom5_Interval2	BinMale	1.87530908600621e-06	-5.13319563468442	0.011	0.093	0.0440360079575978	Neural crest cells_E9.5	No
Bmp3	Chrom5_Interval2	BinMale	1.93364726898852e-07	-5.16516879541827	0.003	0.093	0.00454059051703884	Large intestinal epithelium 2_E13.5	No
Bmp3	Chrom5_Interval2	BinMale	8.61139234519033e-08	-5.13187448380861	0.006	0.093	0.00202212715049759	Gastric epithelium 2_E15.5	No
Bmp3	Chrom5_Interval2	BinMale	1.40787272769606e-31	-4.49258486388353	0.01	0.095	3.30596673917588e-27	Small intestinal fibroblasts 2_E13.5	No
Bmp3	Chrom5_Interval2	BinMale	1.81058349167114e-22	-4.41032001620759	0.009	0.094	4.25161215514216e-18	Small intestinal fibroblasts 2_E15.5	No
Bmp3	Chrom5_Interval2	BinMale	3.39450208618671e-21	-2.84372797782141	0.034	0.094	7.97096979878363e-17	Gastric fibroblasts_E13.5	No
Bmp3	Chrom5_Interval2	BinMale	0	2.39308161347332	0.45	0.066	0	Small intestinal fibroblasts 1_E15.5	No
Bmp3	Chrom5_Interval2	BinMale	6.38987059544683e-18	-4.85203966922504	0.005	0.093	1.50046941322283e-13	Large intestinal myofibroblasts/myocytes_E13.5	No
Bmp3	Chrom5_Interval2	BinMale	3.22049182019866e-65	-4.11337817593896	0.011	0.097	7.5623588921905e-61	Gastric fibroblasts_E10.5	No
Bmp3	Chrom5_Interval2	BinMale	5.35172631247609e-08	-4.02385134596145	0.021	0.093	0.00125669237269564	Neural crest cells_E11.5	No
Bmp3	Chrom5_Interval2	BinMale	5.34105893387533e-16	-3.57868832144164	0.028	0.094	1.2541874588526e-11	Small intestinal fibroblasts 1_E11.5	No
Bmp3	Chrom5_Interval2	BinMale	6.18772206024325e-11	-3.35966890032634	0.029	0.093	1.45300089418632e-06	Mesothelial cells_E13.5	No
Bmp3	Chrom5_Interval2	BinMale	1.85948511775886e-09	-6.05882602432048	0	0.093	4.36644295352135e-05	Gastric epithelium 2_E10.5	No
Bmp3	Chrom5_Interval2	BinMale	6.72782337657857e-08	-3.84417032250218	0.02	0.093	0.00157982748528818	Gastric myofibroblasts/myocytes_E13.5	No
Bmp3	Chrom5_Interval2	BinMale	7.266490293234e-07	-1.89887856057797	0.042	0.093	0.0170631725065721	Large intestinal fibroblasts_E10.5	No
Bmp3	Chrom5_Interval2	BinMale	1.15448739554667e-06	-5.06482714598364	0.004	0.093	0.0271096730222269	Small intestinal fibroblasts 2_E11.5	No
Bmp3	Chrom5_Interval2	BinMale	5.51235040771044e-25	-4.91391016191131	0.01	0.094	1.29441012273857e-20	Small intestinal fibroblasts 1_E10.5	No
Bmp3	Chrom5_Interval2	BinMale	6.00940116852709e-09	-1.38545924400472	0.062	0.094	0.000141112758239353	Gastric fibroblasts_E15.5	No
Bmp3	Chrom5_Interval2	BinMale	8.81598214894287e-17	-3.1959996559238	0.014	0.094	2.07016892821476e-12	Gastric fibroblasts_E9.5	No
Bmp3	Chrom5_Interval2	BinMale	5.55312956670461e-25	-2.9990102805973	0.031	0.095	1.30398588485358e-20	Neural crest cells_E15.5	No
Bmp3	Chrom5_Interval2	BinMale	7.32154124734154e-49	-5.35318260401749	0.009	0.096	1.71924431570074e-44	Large intestinal fibroblasts_E11.5	No
Bmp3	Chrom5_Interval2	BinMale	3.80373533686267e-08	-3.35465440464801	0.014	0.093	0.000893193131802091	Small intestinal fibroblasts 1_E9.5	No
Bmp3	Chrom5_Interval2	BinMale	3.68421834290875e-08	-3.90977395277254	0.028	0.093	0.000865128151281833	Small intestinal epithelium 1_E13.5	No
Bmp3	Chrom5_Interval2	BinMale	4.05424549580928e-17	-5.45056770070075	0.004	0.093	9.52017927325936e-13	Other mesenchymal cells of E9.5_E10.5	No
Bmp3	Chrom5_Interval2	BinMale	8.58444810829195e-15	-2.9607607198943	0.045	0.094	2.01580010478912e-10	Neural crest cells_E13.5	No
Bmp3	Chrom5_Interval2	BinMale	0	6.04842151333212	0.972	0.083	0	Telocytes_E15.5	No
Bmp3	Chrom5_Interval2	BinMale	6.21637016186818e-20	-5.30924457749904	0.008	0.094	1.45972804140989e-15	Large intestinal fibroblasts_E9.5	No
Bmp3	Chrom5_Interval2	BinMale	2.42476950004222e-21	-5.5694257943873	0.007	0.094	5.69384373999914e-17	Mesothelial cells_E11.5	No
Bmp3	Chrom5_Interval2	BinMale	8.22971193412595e-08	-2.22096845730033	0.059	0.093	0.00193250095637146	Small intestinal myofibroblasts/myocytes_E13.5	No
Bmp3	Chrom5_Interval2	BinMale	2.58236262199299e-07	-5.02119829468977	0.012	0.093	0.00606390390896394	Gastric epithelium 2_E13.5	No
Bmp3	Chrom5_Interval2	BinMale	0	1.47622936721551	0.428	0.077	0	Small intestinal fibroblasts 1_E13.5	No
Bora	Chrom14_Interval1	BothSexNo15X5	1.97806910087917e-18	-1.45002880716226	0.185	0.389	4.64490186268446e-14	Macrophages_E15.5	No
Bora	Chrom14_Interval1	BothSexNo15X5	2.35766516650346e-08	-1.21744355670841	0.24	0.388	0.000553626934398342	Macrophages_E13.5	No
Bora	Chrom14_Interval1	BothSexNo15X5	1.17229441978773e-77	-1.02704270924266	0.139	0.394	2.75278175654555e-73	Small intestinal fibroblasts 2_E13.5	No
Bora	Chrom14_Interval1	BothSexNo15X5	6.76638713242687e-39	-1.17292657717768	0.122	0.391	1.58888302643648e-34	Telocytes_E15.5	No
Bora	Chrom14_Interval1	BinBothSexAllChrom	1.97806910087917e-18	-1.45002880716226	0.185	0.389	4.64490186268446e-14	Macrophages_E15.5	No
Bora	Chrom14_Interval1	BinBothSexAllChrom	2.35766516650346e-08	-1.21744355670841	0.24	0.388	0.000553626934398342	Macrophages_E13.5	No
Bora	Chrom14_Interval1	BinBothSexAllChrom	1.17229441978773e-77	-1.02704270924266	0.139	0.394	2.75278175654555e-73	Small intestinal fibroblasts 2_E13.5	No
Bora	Chrom14_Interval1	BinBothSexAllChrom	6.76638713242687e-39	-1.17292657717768	0.122	0.391	1.58888302643648e-34	Telocytes_E15.5	No
Bora	Chrom14_Interval2	BothSexAllChrom	1.97806910087917e-18	-1.45002880716226	0.185	0.389	4.64490186268446e-14	Macrophages_E15.5	No
Bora	Chrom14_Interval2	BothSexAllChrom	2.35766516650346e-08	-1.21744355670841	0.24	0.388	0.000553626934398342	Macrophages_E13.5	No
Bora	Chrom14_Interval2	BothSexAllChrom	1.17229441978773e-77	-1.02704270924266	0.139	0.394	2.75278175654555e-73	Small intestinal fibroblasts 2_E13.5	No
Bora	Chrom14_Interval2	BothSexAllChrom	6.76638713242687e-39	-1.17292657717768	0.122	0.391	1.58888302643648e-34	Telocytes_E15.5	No
Bora	Chrom14_Interval2	BinMale	1.97806910087917e-18	-1.45002880716226	0.185	0.389	4.64490186268446e-14	Macrophages_E15.5	No
Bora	Chrom14_Interval2	BinMale	2.35766516650346e-08	-1.21744355670841	0.24	0.388	0.000553626934398342	Macrophages_E13.5	No
Bora	Chrom14_Interval2	BinMale	1.17229441978773e-77	-1.02704270924266	0.139	0.394	2.75278175654555e-73	Small intestinal fibroblasts 2_E13.5	No
Bora	Chrom14_Interval2	BinMale	6.76638713242687e-39	-1.17292657717768	0.122	0.391	1.58888302643648e-34	Telocytes_E15.5	No
Bora	Chrom14_Interval2	Male	1.97806910087917e-18	-1.45002880716226	0.185	0.389	4.64490186268446e-14	Macrophages_E15.5	No
Bora	Chrom14_Interval2	Male	2.35766516650346e-08	-1.21744355670841	0.24	0.388	0.000553626934398342	Macrophages_E13.5	No
Bora	Chrom14_Interval2	Male	1.17229441978773e-77	-1.02704270924266	0.139	0.394	2.75278175654555e-73	Small intestinal fibroblasts 2_E13.5	No
Bora	Chrom14_Interval2	Male	6.76638713242687e-39	-1.17292657717768	0.122	0.391	1.58888302643648e-34	Telocytes_E15.5	No
Btg2	Chrom1_Interval4	BinBothSexAllChrom	5.82718215980002e-10	-3.50322609135228	0.304	0.648	1.36833891476424e-05	Small intestinal myofibroblasts/myocytes_E10.5	No
Btg2	Chrom1_Interval4	BinBothSexAllChrom	5.65022464024658e-33	-2.52683567688582	0.512	0.649	1.3267857500227e-28	Large intestinal epithelium 1_E9.5	No
Btg2	Chrom1_Interval4	BinBothSexAllChrom	3.38399192155684e-139	-3.99488307662943	0.224	0.653	7.94628983019978e-135	Other mesenchymal cells of E9.5_E10.5	No
Btg2	Chrom1_Interval4	BinBothSexAllChrom	3.38932859525935e-31	-4.27629631867157	0.156	0.649	7.958821407388e-27	Gastric epithelium 2_E9.5	No
Btg2	Chrom1_Interval4	BinBothSexAllChrom	3.58463543635082e-19	1.21565342729984	0.919	0.647	8.41744093163899e-15	Other mesenchymal cells of E9.5_E15.5	No
Btg2	Chrom1_Interval4	BinBothSexAllChrom	1.31500437141735e-94	-2.72630254038115	0.454	0.651	3.08789326496221e-90	Mesothelial cells_E11.5	No
Btg2	Chrom1_Interval4	BinBothSexAllChrom	2.27781579397425e-29	-3.28694705598745	0.325	0.649	5.34876704741034e-25	Gastric epithelium 1_E10.5	No
Btg2	Chrom1_Interval4	BinBothSexAllChrom	1.09633595834261e-29	-3.02898337860159	0.457	0.648	2.57441609738011e-25	Small intestinal myofibroblasts/myocytes_E11.5	No
Btg2	Chrom1_Interval4	BinBothSexAllChrom	1.53025371015852e-39	-3.31714201317643	0.355	0.649	3.59334176219423e-35	Neural crest cells_E9.5	No
Btg2	Chrom1_Interval4	BinBothSexAllChrom	1.03873070272581e-21	-4.00287975871303	0.276	0.648	2.43914743614074e-17	Large intestinal epithelium 1_E10.5	No
Btg2	Chrom1_Interval4	BinBothSexAllChrom	2.01547437470998e-11	-1.96343835401641	0.44	0.648	4.73273692669398e-07	Small intestinal epithelium 2_E9.5	No
Btg2	Chrom1_Interval4	BinBothSexAllChrom	3.5908841444434e-118	-3.50161773630539	0.303	0.652	8.43211414798199e-114	Large intestinal fibroblasts_E10.5	No
Btg2	Chrom1_Interval4	BinBothSexAllChrom	9.63884115085703e-15	-2.31135820939611	0.52	0.648	2.26339267904425e-10	Other intestinal fibroblasts_E11.5	No
Btg2	Chrom1_Interval4	BinBothSexAllChrom	1.73154430820658e-167	-3.44251237615104	0.39	0.653	4.0660123445307e-163	Small intestinal fibroblasts 1_E11.5	No
Btg2	Chrom1_Interval4	BinBothSexAllChrom	7.97286480970704e-34	-2.90742974808	0.317	0.649	1.87218811461541e-29	Small intestinal fibroblasts 2_E11.5	No
Btg2	Chrom1_Interval4	BinBothSexAllChrom	4.16256093957261e-215	-2.56669888681921	0.471	0.655	9.77452559830441e-211	Gastric fibroblasts_E11.5	No
Btg2	Chrom1_Interval4	BinBothSexAllChrom	3.3098294324662e-77	-1.80885574700386	0.576	0.65	7.77214147331713e-73	Neural crest cells_E13.5	No
Btg2	Chrom1_Interval4	BinBothSexAllChrom	4.02257348551478e-48	1.5701512849995	0.854	0.647	9.4458070586858e-44	Macrophages_E13.5	No
Btg2	Chrom1_Interval4	BinBothSexAllChrom	2.28842109982629e-221	-3.90592460962993	0.267	0.655	5.37367042661209e-217	Small intestinal fibroblasts 1_E10.5	No
Btg2	Chrom1_Interval4	BinBothSexAllChrom	8.78070063540912e-60	-3.59543074908373	0.271	0.65	2.06188412320677e-55	Mesothelial cells_E9.5	No
Btg2	Chrom1_Interval4	BinBothSexAllChrom	0	2.17596278371202	0.954	0.633	0	Gastric fibroblasts_E15.5	No
Btg2	Chrom1_Interval4	BinBothSexAllChrom	1.58485963584882e-124	-2.63078336643898	0.273	0.653	3.7215673969002e-120	Gastric fibroblasts_E9.5	No
Btg2	Chrom1_Interval4	BinBothSexAllChrom	0	-3.85687978608632	0.224	0.671	0	Gastric fibroblasts_E10.5	No
Btg2	Chrom1_Interval4	BinBothSexAllChrom	9.34335093782637e-57	-4.17411806744892	0.215	0.65	2.19400566722039e-52	Gastric epithelium 1_E9.5	No
Btg2	Chrom1_Interval4	BinBothSexAllChrom	1.62354128142129e-194	1.33634824598163	0.874	0.644	3.81239963703347e-190	Small intestinal fibroblasts 2_E15.5	No
Btg2	Chrom1_Interval4	BinBothSexAllChrom	2.55911489070613e-12	-2.74167662920959	0.402	0.648	6.00931358635613e-08	Endothelial cells_E10.5	No
Btg2	Chrom1_Interval4	BinBothSexAllChrom	1.46350635309346e-14	-2.54208819534047	0.542	0.648	3.43660561833406e-10	Large intestinal epithelium 1_E11.5	No
Btg2	Chrom1_Interval4	BinBothSexAllChrom	7.35361754435428e-120	1.42451415374281	0.959	0.645	1.72677647176527e-115	Gastric myofibroblasts/myocytes_E15.5	No
Btg2	Chrom1_Interval4	BinBothSexAllChrom	1.50427172329549e-23	-1.32721925598887	0.566	0.649	3.53233086064246e-19	Large intestinal fibroblasts_E9.5	No
Btg2	Chrom1_Interval4	BinBothSexAllChrom	5.26242714193749e-16	-2.10744022376126	0.435	0.648	1.23572314146976e-11	Large intestinal epithelium 2_E9.5	No
Btg2	Chrom1_Interval4	BinBothSexAllChrom	4.52201137679181e-176	1.2882743855854	0.972	0.644	1.06185871149825e-171	Telocytes_E15.5	No
Btg2	Chrom1_Interval4	BinBothSexAllChrom	1.21834252279761e-24	-2.35022944289768	0.466	0.649	2.86091191203335e-20	Gastric epithelium 2_E10.5	No
Btg2	Chrom1_Interval4	BinBothSexAllChrom	2.90203382328993e-138	-2.07016141263787	0.513	0.653	6.81455582384941e-134	Large intestinal fibroblasts_E11.5	No
Btg2	Chrom1_Interval4	BinBothSexAllChrom	2.545485768122e-166	1.48223727895682	0.925	0.644	5.97730968070408e-162	Other intestinal fibroblasts_E15.5	No
Btg2	Chrom1_Interval4	BinBothSexAllChrom	6.79803388835271e-46	-3.41183998886893	0.197	0.649	1.59631431766298e-41	Small intestinal fibroblasts 2_E10.5	No
Btg2	Chrom1_Interval4	BinBothSexAllChrom	1.0010254884528e-16	-3.45284914682465	0.283	0.648	2.35060805198486e-12	Other intestinal fibroblasts_E10.5	No
Btg2	Chrom1_Interval4	BinBothSexAllChrom	2.9207830171961e-170	-4.12618326423907	0.18	0.654	6.85858268097988e-166	Mesothelial cells_E10.5	No
Btg2	Chrom1_Interval4	BinBothSexAllChrom	3.74769281174894e-12	-2.94403974066488	0.533	0.648	8.80033226054887e-08	Small intestinal epithelium 1_E10.5	No
Btg2	Chrom1_Interval4	BinBothSexAllChrom	2.52846794117849e-109	2.1663401456149	0.877	0.646	5.93734841947533e-105	Mesothelial cells_E15.5	No
Btg2	Chrom1_Interval4	BinBothSexAllChrom	3.57034296865226e-58	-2.89010381984327	0.278	0.65	8.38387935898924e-54	Small intestinal fibroblasts 1_E9.5	No
Btg2	Chrom1_Interval4	BinBothSexAllChrom	1.60574442774967e-13	-2.11613707070131	0.464	0.648	3.77060906524178e-09	Small intestinal epithelium 2_E10.5	No
Btg2	Chrom1_Interval4	BinBothSexAllChrom	3.36479952754994e-78	1.37115940463678	0.978	0.646	7.90122225059277e-74	Gastric epithelium 2_E15.5	No
Btg2	Chrom1_Interval4	BinBothSexAllChrom	8.99454103730247e-90	1.48933362156016	0.845	0.645	2.11209812637937e-85	Mesothelial cells_E13.5	No
Btg2	Chrom1_Interval4	BinBothSexAllChrom	2.16564063306887e-126	-2.53986113986622	0.415	0.653	5.08535733457231e-122	Other mesenchymal cells of E9.5_E9.5	No
Btg2	Chrom1_Interval4	BinBothSexAllChrom	4.16388427356823e-59	-3.82851171990798	0.399	0.649	9.77763305119291e-55	Neural crest cells_E10.5	No
Btg2	Chrom1_Interval4	BinBothSexAllChrom	2.61591992001108e-14	-2.52098326908342	0.445	0.648	6.14270315617003e-10	Endothelial cells_E9.5	No
Btg2	Chrom1_Interval4	BinBothSexAllChrom	1.18427937043871e-09	-2.4708860017474	0.477	0.648	2.78092481766418e-05	Large intestinal epithelium 2_E10.5	No
Btg2	Chrom1_Interval4	BinBothSexAllChrom	1.26288449479323e-26	-3.16232974942379	0.383	0.648	2.96550537067347e-22	Other mesenchymal cells of E9.5_E11.5	No
Btg2	Chrom1_Interval4	BinBothSexAllChrom	3.05454770048566e-46	-3.08540199212331	0.53	0.649	7.17268891028044e-42	Neural crest cells_E11.5	No
Btg2	Chrom1_Interval4	BinBothSexAllChrom	4.9611961681773e-22	-2.46309284427881	0.389	0.648	1.16498808421139e-17	Small intestinal myofibroblasts/myocytes_E9.5	No
Btg2	Chrom1_Interval3	BinFemale	5.82718215980002e-10	-3.50322609135228	0.304	0.648	1.36833891476424e-05	Small intestinal myofibroblasts/myocytes_E10.5	No
Btg2	Chrom1_Interval3	BinFemale	5.65022464024658e-33	-2.52683567688582	0.512	0.649	1.3267857500227e-28	Large intestinal epithelium 1_E9.5	No
Btg2	Chrom1_Interval3	BinFemale	3.38399192155684e-139	-3.99488307662943	0.224	0.653	7.94628983019978e-135	Other mesenchymal cells of E9.5_E10.5	No
Btg2	Chrom1_Interval3	BinFemale	3.38932859525935e-31	-4.27629631867157	0.156	0.649	7.958821407388e-27	Gastric epithelium 2_E9.5	No
Btg2	Chrom1_Interval3	BinFemale	3.58463543635082e-19	1.21565342729984	0.919	0.647	8.41744093163899e-15	Other mesenchymal cells of E9.5_E15.5	No
Btg2	Chrom1_Interval3	BinFemale	1.31500437141735e-94	-2.72630254038115	0.454	0.651	3.08789326496221e-90	Mesothelial cells_E11.5	No
Btg2	Chrom1_Interval3	BinFemale	2.27781579397425e-29	-3.28694705598745	0.325	0.649	5.34876704741034e-25	Gastric epithelium 1_E10.5	No
Btg2	Chrom1_Interval3	BinFemale	1.09633595834261e-29	-3.02898337860159	0.457	0.648	2.57441609738011e-25	Small intestinal myofibroblasts/myocytes_E11.5	No
Btg2	Chrom1_Interval3	BinFemale	1.53025371015852e-39	-3.31714201317643	0.355	0.649	3.59334176219423e-35	Neural crest cells_E9.5	No
Btg2	Chrom1_Interval3	BinFemale	1.03873070272581e-21	-4.00287975871303	0.276	0.648	2.43914743614074e-17	Large intestinal epithelium 1_E10.5	No
Btg2	Chrom1_Interval3	BinFemale	2.01547437470998e-11	-1.96343835401641	0.44	0.648	4.73273692669398e-07	Small intestinal epithelium 2_E9.5	No
Btg2	Chrom1_Interval3	BinFemale	3.5908841444434e-118	-3.50161773630539	0.303	0.652	8.43211414798199e-114	Large intestinal fibroblasts_E10.5	No
Btg2	Chrom1_Interval3	BinFemale	9.63884115085703e-15	-2.31135820939611	0.52	0.648	2.26339267904425e-10	Other intestinal fibroblasts_E11.5	No
Btg2	Chrom1_Interval3	BinFemale	1.73154430820658e-167	-3.44251237615104	0.39	0.653	4.0660123445307e-163	Small intestinal fibroblasts 1_E11.5	No
Btg2	Chrom1_Interval3	BinFemale	7.97286480970704e-34	-2.90742974808	0.317	0.649	1.87218811461541e-29	Small intestinal fibroblasts 2_E11.5	No
Btg2	Chrom1_Interval3	BinFemale	4.16256093957261e-215	-2.56669888681921	0.471	0.655	9.77452559830441e-211	Gastric fibroblasts_E11.5	No
Btg2	Chrom1_Interval3	BinFemale	3.3098294324662e-77	-1.80885574700386	0.576	0.65	7.77214147331713e-73	Neural crest cells_E13.5	No
Btg2	Chrom1_Interval3	BinFemale	4.02257348551478e-48	1.5701512849995	0.854	0.647	9.4458070586858e-44	Macrophages_E13.5	No
Btg2	Chrom1_Interval3	BinFemale	2.28842109982629e-221	-3.90592460962993	0.267	0.655	5.37367042661209e-217	Small intestinal fibroblasts 1_E10.5	No
Btg2	Chrom1_Interval3	BinFemale	8.78070063540912e-60	-3.59543074908373	0.271	0.65	2.06188412320677e-55	Mesothelial cells_E9.5	No
Btg2	Chrom1_Interval3	BinFemale	0	2.17596278371202	0.954	0.633	0	Gastric fibroblasts_E15.5	No
Btg2	Chrom1_Interval3	BinFemale	1.58485963584882e-124	-2.63078336643898	0.273	0.653	3.7215673969002e-120	Gastric fibroblasts_E9.5	No
Btg2	Chrom1_Interval3	BinFemale	0	-3.85687978608632	0.224	0.671	0	Gastric fibroblasts_E10.5	No
Btg2	Chrom1_Interval3	BinFemale	9.34335093782637e-57	-4.17411806744892	0.215	0.65	2.19400566722039e-52	Gastric epithelium 1_E9.5	No
Btg2	Chrom1_Interval3	BinFemale	1.62354128142129e-194	1.33634824598163	0.874	0.644	3.81239963703347e-190	Small intestinal fibroblasts 2_E15.5	No
Btg2	Chrom1_Interval3	BinFemale	2.55911489070613e-12	-2.74167662920959	0.402	0.648	6.00931358635613e-08	Endothelial cells_E10.5	No
Btg2	Chrom1_Interval3	BinFemale	1.46350635309346e-14	-2.54208819534047	0.542	0.648	3.43660561833406e-10	Large intestinal epithelium 1_E11.5	No
Btg2	Chrom1_Interval3	BinFemale	7.35361754435428e-120	1.42451415374281	0.959	0.645	1.72677647176527e-115	Gastric myofibroblasts/myocytes_E15.5	No
Btg2	Chrom1_Interval3	BinFemale	1.50427172329549e-23	-1.32721925598887	0.566	0.649	3.53233086064246e-19	Large intestinal fibroblasts_E9.5	No
Btg2	Chrom1_Interval3	BinFemale	5.26242714193749e-16	-2.10744022376126	0.435	0.648	1.23572314146976e-11	Large intestinal epithelium 2_E9.5	No
Btg2	Chrom1_Interval3	BinFemale	4.52201137679181e-176	1.2882743855854	0.972	0.644	1.06185871149825e-171	Telocytes_E15.5	No
Btg2	Chrom1_Interval3	BinFemale	1.21834252279761e-24	-2.35022944289768	0.466	0.649	2.86091191203335e-20	Gastric epithelium 2_E10.5	No
Btg2	Chrom1_Interval3	BinFemale	2.90203382328993e-138	-2.07016141263787	0.513	0.653	6.81455582384941e-134	Large intestinal fibroblasts_E11.5	No
Btg2	Chrom1_Interval3	BinFemale	2.545485768122e-166	1.48223727895682	0.925	0.644	5.97730968070408e-162	Other intestinal fibroblasts_E15.5	No
Btg2	Chrom1_Interval3	BinFemale	6.79803388835271e-46	-3.41183998886893	0.197	0.649	1.59631431766298e-41	Small intestinal fibroblasts 2_E10.5	No
Btg2	Chrom1_Interval3	BinFemale	1.0010254884528e-16	-3.45284914682465	0.283	0.648	2.35060805198486e-12	Other intestinal fibroblasts_E10.5	No
Btg2	Chrom1_Interval3	BinFemale	2.9207830171961e-170	-4.12618326423907	0.18	0.654	6.85858268097988e-166	Mesothelial cells_E10.5	No
Btg2	Chrom1_Interval3	BinFemale	3.74769281174894e-12	-2.94403974066488	0.533	0.648	8.80033226054887e-08	Small intestinal epithelium 1_E10.5	No
Btg2	Chrom1_Interval3	BinFemale	2.52846794117849e-109	2.1663401456149	0.877	0.646	5.93734841947533e-105	Mesothelial cells_E15.5	No
Btg2	Chrom1_Interval3	BinFemale	3.57034296865226e-58	-2.89010381984327	0.278	0.65	8.38387935898924e-54	Small intestinal fibroblasts 1_E9.5	No
Btg2	Chrom1_Interval3	BinFemale	1.60574442774967e-13	-2.11613707070131	0.464	0.648	3.77060906524178e-09	Small intestinal epithelium 2_E10.5	No
Btg2	Chrom1_Interval3	BinFemale	3.36479952754994e-78	1.37115940463678	0.978	0.646	7.90122225059277e-74	Gastric epithelium 2_E15.5	No
Btg2	Chrom1_Interval3	BinFemale	8.99454103730247e-90	1.48933362156016	0.845	0.645	2.11209812637937e-85	Mesothelial cells_E13.5	No
Btg2	Chrom1_Interval3	BinFemale	2.16564063306887e-126	-2.53986113986622	0.415	0.653	5.08535733457231e-122	Other mesenchymal cells of E9.5_E9.5	No
Btg2	Chrom1_Interval3	BinFemale	4.16388427356823e-59	-3.82851171990798	0.399	0.649	9.77763305119291e-55	Neural crest cells_E10.5	No
Btg2	Chrom1_Interval3	BinFemale	2.61591992001108e-14	-2.52098326908342	0.445	0.648	6.14270315617003e-10	Endothelial cells_E9.5	No
Btg2	Chrom1_Interval3	BinFemale	1.18427937043871e-09	-2.4708860017474	0.477	0.648	2.78092481766418e-05	Large intestinal epithelium 2_E10.5	No
Btg2	Chrom1_Interval3	BinFemale	1.26288449479323e-26	-3.16232974942379	0.383	0.648	2.96550537067347e-22	Other mesenchymal cells of E9.5_E11.5	No
Btg2	Chrom1_Interval3	BinFemale	3.05454770048566e-46	-3.08540199212331	0.53	0.649	7.17268891028044e-42	Neural crest cells_E11.5	No
Btg2	Chrom1_Interval3	BinFemale	4.9611961681773e-22	-2.46309284427881	0.389	0.648	1.16498808421139e-17	Small intestinal myofibroblasts/myocytes_E9.5	No
Btg2	Chrom1_Interval2	BinMale	5.82718215980002e-10	-3.50322609135228	0.304	0.648	1.36833891476424e-05	Small intestinal myofibroblasts/myocytes_E10.5	No
Btg2	Chrom1_Interval2	BinMale	5.65022464024658e-33	-2.52683567688582	0.512	0.649	1.3267857500227e-28	Large intestinal epithelium 1_E9.5	No
Btg2	Chrom1_Interval2	BinMale	3.38399192155684e-139	-3.99488307662943	0.224	0.653	7.94628983019978e-135	Other mesenchymal cells of E9.5_E10.5	No
Btg2	Chrom1_Interval2	BinMale	3.38932859525935e-31	-4.27629631867157	0.156	0.649	7.958821407388e-27	Gastric epithelium 2_E9.5	No
Btg2	Chrom1_Interval2	BinMale	3.58463543635082e-19	1.21565342729984	0.919	0.647	8.41744093163899e-15	Other mesenchymal cells of E9.5_E15.5	No
Btg2	Chrom1_Interval2	BinMale	1.31500437141735e-94	-2.72630254038115	0.454	0.651	3.08789326496221e-90	Mesothelial cells_E11.5	No
Btg2	Chrom1_Interval2	BinMale	2.27781579397425e-29	-3.28694705598745	0.325	0.649	5.34876704741034e-25	Gastric epithelium 1_E10.5	No
Btg2	Chrom1_Interval2	BinMale	1.09633595834261e-29	-3.02898337860159	0.457	0.648	2.57441609738011e-25	Small intestinal myofibroblasts/myocytes_E11.5	No
Btg2	Chrom1_Interval2	BinMale	1.53025371015852e-39	-3.31714201317643	0.355	0.649	3.59334176219423e-35	Neural crest cells_E9.5	No
Btg2	Chrom1_Interval2	BinMale	1.03873070272581e-21	-4.00287975871303	0.276	0.648	2.43914743614074e-17	Large intestinal epithelium 1_E10.5	No
Btg2	Chrom1_Interval2	BinMale	2.01547437470998e-11	-1.96343835401641	0.44	0.648	4.73273692669398e-07	Small intestinal epithelium 2_E9.5	No
Btg2	Chrom1_Interval2	BinMale	3.5908841444434e-118	-3.50161773630539	0.303	0.652	8.43211414798199e-114	Large intestinal fibroblasts_E10.5	No
Btg2	Chrom1_Interval2	BinMale	9.63884115085703e-15	-2.31135820939611	0.52	0.648	2.26339267904425e-10	Other intestinal fibroblasts_E11.5	No
Btg2	Chrom1_Interval2	BinMale	1.73154430820658e-167	-3.44251237615104	0.39	0.653	4.0660123445307e-163	Small intestinal fibroblasts 1_E11.5	No
Btg2	Chrom1_Interval2	BinMale	7.97286480970704e-34	-2.90742974808	0.317	0.649	1.87218811461541e-29	Small intestinal fibroblasts 2_E11.5	No
Btg2	Chrom1_Interval2	BinMale	4.16256093957261e-215	-2.56669888681921	0.471	0.655	9.77452559830441e-211	Gastric fibroblasts_E11.5	No
Btg2	Chrom1_Interval2	BinMale	3.3098294324662e-77	-1.80885574700386	0.576	0.65	7.77214147331713e-73	Neural crest cells_E13.5	No
Btg2	Chrom1_Interval2	BinMale	4.02257348551478e-48	1.5701512849995	0.854	0.647	9.4458070586858e-44	Macrophages_E13.5	No
Btg2	Chrom1_Interval2	BinMale	2.28842109982629e-221	-3.90592460962993	0.267	0.655	5.37367042661209e-217	Small intestinal fibroblasts 1_E10.5	No
Btg2	Chrom1_Interval2	BinMale	8.78070063540912e-60	-3.59543074908373	0.271	0.65	2.06188412320677e-55	Mesothelial cells_E9.5	No
Btg2	Chrom1_Interval2	BinMale	0	2.17596278371202	0.954	0.633	0	Gastric fibroblasts_E15.5	No
Btg2	Chrom1_Interval2	BinMale	1.58485963584882e-124	-2.63078336643898	0.273	0.653	3.7215673969002e-120	Gastric fibroblasts_E9.5	No
Btg2	Chrom1_Interval2	BinMale	0	-3.85687978608632	0.224	0.671	0	Gastric fibroblasts_E10.5	No
Btg2	Chrom1_Interval2	BinMale	9.34335093782637e-57	-4.17411806744892	0.215	0.65	2.19400566722039e-52	Gastric epithelium 1_E9.5	No
Btg2	Chrom1_Interval2	BinMale	1.62354128142129e-194	1.33634824598163	0.874	0.644	3.81239963703347e-190	Small intestinal fibroblasts 2_E15.5	No
Btg2	Chrom1_Interval2	BinMale	2.55911489070613e-12	-2.74167662920959	0.402	0.648	6.00931358635613e-08	Endothelial cells_E10.5	No
Btg2	Chrom1_Interval2	BinMale	1.46350635309346e-14	-2.54208819534047	0.542	0.648	3.43660561833406e-10	Large intestinal epithelium 1_E11.5	No
Btg2	Chrom1_Interval2	BinMale	7.35361754435428e-120	1.42451415374281	0.959	0.645	1.72677647176527e-115	Gastric myofibroblasts/myocytes_E15.5	No
Btg2	Chrom1_Interval2	BinMale	1.50427172329549e-23	-1.32721925598887	0.566	0.649	3.53233086064246e-19	Large intestinal fibroblasts_E9.5	No
Btg2	Chrom1_Interval2	BinMale	5.26242714193749e-16	-2.10744022376126	0.435	0.648	1.23572314146976e-11	Large intestinal epithelium 2_E9.5	No
Btg2	Chrom1_Interval2	BinMale	4.52201137679181e-176	1.2882743855854	0.972	0.644	1.06185871149825e-171	Telocytes_E15.5	No
Btg2	Chrom1_Interval2	BinMale	1.21834252279761e-24	-2.35022944289768	0.466	0.649	2.86091191203335e-20	Gastric epithelium 2_E10.5	No
Btg2	Chrom1_Interval2	BinMale	2.90203382328993e-138	-2.07016141263787	0.513	0.653	6.81455582384941e-134	Large intestinal fibroblasts_E11.5	No
Btg2	Chrom1_Interval2	BinMale	2.545485768122e-166	1.48223727895682	0.925	0.644	5.97730968070408e-162	Other intestinal fibroblasts_E15.5	No
Btg2	Chrom1_Interval2	BinMale	6.79803388835271e-46	-3.41183998886893	0.197	0.649	1.59631431766298e-41	Small intestinal fibroblasts 2_E10.5	No
Btg2	Chrom1_Interval2	BinMale	1.0010254884528e-16	-3.45284914682465	0.283	0.648	2.35060805198486e-12	Other intestinal fibroblasts_E10.5	No
Btg2	Chrom1_Interval2	BinMale	2.9207830171961e-170	-4.12618326423907	0.18	0.654	6.85858268097988e-166	Mesothelial cells_E10.5	No
Btg2	Chrom1_Interval2	BinMale	3.74769281174894e-12	-2.94403974066488	0.533	0.648	8.80033226054887e-08	Small intestinal epithelium 1_E10.5	No
Btg2	Chrom1_Interval2	BinMale	2.52846794117849e-109	2.1663401456149	0.877	0.646	5.93734841947533e-105	Mesothelial cells_E15.5	No
Btg2	Chrom1_Interval2	BinMale	3.57034296865226e-58	-2.89010381984327	0.278	0.65	8.38387935898924e-54	Small intestinal fibroblasts 1_E9.5	No
Btg2	Chrom1_Interval2	BinMale	1.60574442774967e-13	-2.11613707070131	0.464	0.648	3.77060906524178e-09	Small intestinal epithelium 2_E10.5	No
Btg2	Chrom1_Interval2	BinMale	3.36479952754994e-78	1.37115940463678	0.978	0.646	7.90122225059277e-74	Gastric epithelium 2_E15.5	No
Btg2	Chrom1_Interval2	BinMale	8.99454103730247e-90	1.48933362156016	0.845	0.645	2.11209812637937e-85	Mesothelial cells_E13.5	No
Btg2	Chrom1_Interval2	BinMale	2.16564063306887e-126	-2.53986113986622	0.415	0.653	5.08535733457231e-122	Other mesenchymal cells of E9.5_E9.5	No
Btg2	Chrom1_Interval2	BinMale	4.16388427356823e-59	-3.82851171990798	0.399	0.649	9.77763305119291e-55	Neural crest cells_E10.5	No
Btg2	Chrom1_Interval2	BinMale	2.61591992001108e-14	-2.52098326908342	0.445	0.648	6.14270315617003e-10	Endothelial cells_E9.5	No
Btg2	Chrom1_Interval2	BinMale	1.18427937043871e-09	-2.4708860017474	0.477	0.648	2.78092481766418e-05	Large intestinal epithelium 2_E10.5	No
Btg2	Chrom1_Interval2	BinMale	1.26288449479323e-26	-3.16232974942379	0.383	0.648	2.96550537067347e-22	Other mesenchymal cells of E9.5_E11.5	No
Btg2	Chrom1_Interval2	BinMale	3.05454770048566e-46	-3.08540199212331	0.53	0.649	7.17268891028044e-42	Neural crest cells_E11.5	No
Btg2	Chrom1_Interval2	BinMale	4.9611961681773e-22	-2.46309284427881	0.389	0.648	1.16498808421139e-17	Small intestinal myofibroblasts/myocytes_E9.5	No
C1qbp	Chrom11_Interval1	BinMale	1.64961204555064e-208	1.23854322130316	0.998	0.907	3.87361900536202e-204	Small intestinal epithelium 2_E15.5	No
C1qbp	Chrom11_Interval1	BinMale	3.14936999850762e-29	-2.75680919945158	0.47	0.908	7.39535063049559e-25	Blood cells_E11.5	No
C1qbp	Chrom11_Interval1	BinMale	4.63833173823419e-16	1.07603524459737	0.965	0.907	1.08917305877215e-11	Macrophages_E10.5	No
C1qbp	Chrom11_Interval1	BinMale	6.12196957601674e-09	1.11112137767143	0.96	0.907	0.000143756089584025	T cells_E10.5	No
Cacnb3	Chrom15_Interval1	BinBothSexAllChrom	5.65720791863648e-15	-3.30851471292126	0.065	0.446	1.32842556345422e-10	Macrophages_E11.5	No
Cacnb3	Chrom15_Interval1	BinBothSexAllChrom	1.25305737928381e-33	-1.97632963787557	0.242	0.447	2.94242933803424e-29	Small intestinal epithelium 1_E15.5	No
Cacnb3	Chrom15_Interval1	BinBothSexAllChrom	0	1.38866107551701	0.826	0.431	0	Large intestinal fibroblasts_E11.5	No
Cacnb3	Chrom15_Interval1	BinBothSexAllChrom	3.25606264531073e-33	-1.94822711346302	0.205	0.448	7.64588630371867e-29	Large intestinal epithelium 1_E15.5	No
Cacnb3	Chrom15_Interval1	BinBothSexAllChrom	9.46428773683951e-11	-3.8453213867017	0.045	0.446	2.22240404636465e-06	Blood cells_E11.5	No
Cacnb3	Chrom15_Interval1	BinBothSexAllChrom	7.97743773150035e-13	-1.24540755212238	0.299	0.447	1.87326192811091e-08	Large intestinal epithelium 2_E15.5	No
Cacnb3	Chrom15_Interval1	BinBothSexAllChrom	1.06745235426779e-56	-4.36694655288995	0.035	0.448	2.50659161829162e-52	Macrophages_E15.5	No
Cacnb3	Chrom15_Interval1	BinBothSexAllChrom	1.88875185856814e-18	-1.31100285609921	0.408	0.446	4.4351671142897e-14	Small intestinal epithelium 2_E13.5	No
Cacnb3	Chrom15_Interval1	BinBothSexAllChrom	7.4195316211563e-23	-3.02840886794325	0.134	0.447	1.74225441527992e-18	Endothelial cells_E13.5	No
Cacnb3	Chrom15_Interval1	BinBothSexAllChrom	1.34274998162102e-08	-3.1645800490842	0.07	0.446	0.000315304550684248	Macrophages_E10.5	No
Cacnb3	Chrom15_Interval1	BinBothSexAllChrom	1.0186647315619e-15	1.04548986740805	0.591	0.445	2.39202852265366e-11	Small intestinal fibroblasts 2_E10.5	No
Cacnb3	Chrom15_Interval1	BinBothSexAllChrom	1.0980589845867e-30	-2.48791835655346	0.138	0.447	2.57846210760649e-26	Gastric epithelium 2_E15.5	No
Cacnb3	Chrom15_Interval1	BinBothSexAllChrom	2.15733580197256e-12	-2.85100937518412	0.118	0.446	5.06585593019196e-08	Endothelial cells_E10.5	No
Cacnb3	Chrom15_Interval1	BinBothSexAllChrom	2.01433752685392e-09	-1.61574550376906	0.314	0.446	4.73006738055838e-05	Gastric epithelium 1_E13.5	No
Cacnb3	Chrom15_Interval1	BinBothSexAllChrom	2.48547277277381e-20	-1.06306998342005	0.232	0.447	5.83638716502746e-16	Gastric myofibroblasts/myocytes_E15.5	No
Cacnb3	Chrom15_Interval1	BinBothSexAllChrom	3.68363056485155e-10	1.21866999812544	0.786	0.445	8.64990129238441e-06	Small intestinal myofibroblasts/myocytes_E10.5	No
Cacnb3	Chrom15_Interval1	BinBothSexAllChrom	5.42001313497335e-13	-1.34003351233203	0.322	0.446	1.27272748435444e-08	Gastric epithelium 2_E13.5	No
Cacnb3	Chrom15_Interval1	BinBothSexAllChrom	2.18292378171485e-193	1.26561454233887	0.854	0.439	5.12594162422282e-189	Mesothelial cells_E11.5	No
Cacnb3	Chrom15_Interval1	BinBothSexAllChrom	2.42018157673295e-53	-2.98233936493325	0.138	0.448	5.68307037848432e-49	Small intestinal epithelium 2_E15.5	No
Cacnb3	Chrom15_Interval1	BinBothSexAllChrom	2.62740909611782e-32	-4.78675846462601	0.028	0.447	6.16968203950388e-28	T cells_E15.5	No
Cacnb3	Chrom15_Interval1	BinBothSexAllChrom	3.22836272328606e-13	-2.91096955078806	0.118	0.446	7.58084134682033e-09	Blood cells_E10.5	No
Cacnb3	Chrom15_Interval1	BinBothSexAllChrom	4.3276847825054e-22	-1.52141777359599	0.215	0.447	1.01622694062792e-17	Gastric epithelium 1_E15.5	No
Cacnb3	Chrom15_Interval1	BinBothSexAllChrom	1.38200832713737e-16	-2.26677928594781	0.074	0.446	3.24523195378398e-12	Blood cells_E9.5	No
Cacnb3	Chrom15_Interval1	BinBothSexAllChrom	1.10288220350552e-34	-4.04894432993148	0.049	0.447	2.58978799027167e-30	Macrophages_E13.5	No
Cacnb3	Chrom15_Interval1	BinBothSexAllChrom	6.39814011573671e-07	-1.0104925632123	0.426	0.446	0.015024112619773	Large intestinal epithelium 1_E13.5	No
Cacnb3	Chrom15_Interval1	BinBothSexAllChrom	4.15515807769848e-21	-3.96848692128497	0.055	0.447	9.75714219805158e-17	Endothelial cells_E9.5	No
Cacnb3	Chrom15_Interval1	BinBothSexAllChrom	1.6491154845604e-17	-1.84044321584039	0.247	0.447	3.87245298084473e-13	Neural crest cells_E9.5	No
Cacnb3	Chrom15_Interval1	BinBothSexAllChrom	2.09192932479702e-41	-3.02284614807762	0.08	0.448	4.91226844048835e-37	Endothelial cells_E15.5	No
Cadps	Chrom14_Interval1	Male	7.3236877113545e-17	-1.85736456516315	0.031	0.085	1.71974834838026e-12	Large intestinal fibroblasts_E13.5	No
Cadps	Chrom14_Interval1	Male	5.90721644664624e-09	-3.37265527196609	0.007	0.084	0.000138713256600147	Mesothelial cells_E15.5	No
Cadps	Chrom14_Interval1	Male	4.88892799937763e-07	-3.35489393715178	0.013	0.084	0.0114801807281385	Gastric epithelium 1_E15.5	No
Cadps	Chrom14_Interval1	Male	6.27827952419374e-11	-4.98129941046749	0.002	0.084	1.47426559787117e-06	Gastric myofibroblasts/myocytes_E15.5	No
Cadps	Chrom14_Interval1	Male	1.35065319457101e-12	-2.97690277703004	0.013	0.084	3.17160383149164e-08	Other intestinal fibroblasts_E15.5	No
Cadps	Chrom14_Interval1	Male	5.03208450716844e-09	-4.75711223562824	0.003	0.084	0.000118163408397329	Macrophages_E15.5	No
Cadps	Chrom14_Interval1	Male	5.35024313116118e-12	-1.41793908426619	0.022	0.085	1.25634409205927e-07	Gastric fibroblasts_E9.5	No
Cadps	Chrom14_Interval1	Male	1.31113849912821e-06	-4.12251439535734	0.004	0.084	0.0307881542365286	Small intestinal myofibroblasts/myocytes_E11.5	No
Cadps	Chrom14_Interval1	Male	2.96533187986435e-36	-2.52894304703492	0.027	0.087	6.96319232029746e-32	Gastric fibroblasts_E10.5	No
Cadps	Chrom14_Interval1	Male	4.53814592145614e-40	-3.36329636836963	0.018	0.087	1.06564742527633e-35	Small intestinal fibroblasts 1_E13.5	No
Cadps	Chrom14_Interval1	Male	1.5208522201805e-36	-2.36492932122347	0.02	0.087	3.57126518342786e-32	Gastric fibroblasts_E15.5	No
Cadps	Chrom14_Interval1	Male	1.4301816001303e-34	-4.44722173568065	0.006	0.086	3.35835243342597e-30	Small intestinal myofibroblasts/myocytes_E13.5	No
Cadps	Chrom14_Interval1	Male	9.95857855688722e-10	-4.54349614391191	0.004	0.084	2.33847341672826e-05	Gastric myofibroblasts/myocytes_E13.5	No
Cadps	Chrom14_Interval1	Male	4.82278671730878e-32	-1.61996764291507	0.023	0.086	1.13248677695845e-27	Large intestinal fibroblasts_E15.5	No
Cadps	Chrom14_Interval1	Male	1.10069259819229e-09	-3.34056356266051	0.01	0.084	2.58464635907514e-05	Small intestinal epithelium 2_E15.5	No
Cadps	Chrom14_Interval1	Male	1.3403045306203e-20	-2.8980812475003	0.007	0.085	3.14730309880258e-16	Small intestinal fibroblasts 2_E15.5	No
Cadps	Chrom14_Interval1	Male	7.74299051924341e-08	-2.96696653944703	0.013	0.084	0.00181820903372874	Other intestinal fibroblasts_E13.5	No
Cadps	Chrom14_Interval1	Male	5.5542391084005e-09	-2.12030654947169	0.042	0.085	0.00013042464274346	Other mesenchymal cells of E9.5_E9.5	No
Cadps	Chrom14_Interval1	Male	3.03735417472423e-12	-2.28760963851249	0.031	0.085	7.13231507308745e-08	Small intestinal fibroblasts 1_E10.5	No
Cadps	Chrom14_Interval1	Male	1.38976815130587e-14	-3.66703865120841	0.011	0.085	3.26345357289645e-10	Mesothelial cells_E10.5	No
Cadps	Chrom14_Interval1	Male	1.69512368208369e-61	3.57897488542388	0.406	0.083	3.98048943026892e-57	Secretory progenitors_E15.5	No
Cadps	Chrom14_Interval1	Male	5.45732429563402e-15	-3.84930687808998	0.006	0.085	1.28148889110078e-10	Small intestinal myofibroblasts/myocytes_E15.5	No
Cadps	Chrom14_Interval1	Male	9.44573948950532e-41	3.4943479291239	0.833	0.083	2.21804854692564e-36	Secretory progenitors_E10.5	No
Cadps	Chrom14_Interval1	Male	1.83137616815752e-53	-2.6332090526584	0.022	0.088	4.30043751806749e-49	Small intestinal fibroblasts 1_E15.5	No
Cadps	Chrom14_Interval1	Male	3.3769360651168e-10	-2.57768686097587	0.013	0.084	7.92972126810726e-06	Large intestinal myofibroblasts/myocytes_E15.5	No
Cadps	Chrom14_Interval1	Male	5.88322200393453e-08	-2.67338821337874	0.031	0.084	0.00138149819096391	Other mesenchymal cells of E9.5_E10.5	No
Cadps	Chrom14_Interval1	Male	2.56630486084664e-29	-3.49109276625005	0.008	0.086	6.02619707424007e-25	Small intestinal fibroblasts 2_E13.5	No
Cadps	Chrom14_Interval1	Male	1.55205597865474e-20	-3.98029658047265	0.012	0.085	3.64453784907707e-16	Small intestinal fibroblasts 1_E11.5	No
Cadps	Chrom14_Interval1	Male	3.74116772267232e-18	-4.29440883996593	0.009	0.085	8.78501004637914e-14	Mesothelial cells_E11.5	No
Cadps	Chrom14_Interval1	Male	7.93369385682402e-09	3.4378828334744	0.8	0.084	0.000186298999145942	Secretory progenitors_E9.5	No
Cadps	Chrom14_Interval1	Male	2.79222165840308e-12	-2.74307691152225	0.016	0.084	6.55669489826211e-08	Large intestinal myofibroblasts/myocytes_E13.5	No
Cadps	Chrom14_Interval1	Male	1.07082591051566e-28	-3.14615392850013	0.017	0.086	2.51451340307287e-24	Gastric fibroblasts_E13.5	No
Cadps	Chrom14_Interval1	Male	5.14794043078684e-20	4.64558521781462	1	0.084	1.20883937195737e-15	Secretory progenitors_E13.5	No
Cadps	Chrom14_Interval1	Male	2.30485198247342e-07	-3.23752352771305	0.016	0.084	0.00541225342524409	Large intestinal epithelium 1_E13.5	No
Cadps	Chrom14_Interval1	Male	0	3.73244322272212	0.762	0.063	0	Neural crest cells_E13.5	No
Cadps	Chrom14_Interval1	Male	4.6504160643316e-09	-3.69257333653847	0.01	0.084	0.000109201070022635	Large intestinal epithelium 1_E15.5	No
Cadps	Chrom14_Interval1	Male	2.06767434737084e-26	-2.75402512883485	0.029	0.086	4.8553129024962e-22	Gastric fibroblasts_E11.5	No
Cadps	Chrom14_Interval1	Male	1.15073816204867e-16	-4.40162227628203	0.006	0.085	2.70216335212269e-12	Mesothelial cells_E13.5	No
Cadps	Chrom14_Interval1	Male	1.07496359927573e-123	1.46625789820664	0.427	0.082	2.52422952381926e-119	Neural crest cells_E10.5	No
Cadps	Chrom14_Interval1	Male	0	2.39593334028534	0.696	0.079	0	Neural crest cells_E11.5	No
Cadps	Chrom14_Interval1	Male	0	4.40555648394867	0.713	0.062	0	Neural crest cells_E15.5	No
Cadps	Chrom14_Interval1	Male	1.91372759876461e-14	-4.34307502093669	0.004	0.084	4.49381514741905e-10	Telocytes_E15.5	No
Cadps	Chrom14_Interval1	Male	1.42875906859684e-15	-4.88200718321345	0.007	0.085	3.3550120448791e-11	Small intestinal epithelium 2_E13.5	No
Camkk2	Chrom5_Interval3	BinBothSexAllChrom	1.432056350991e-15	-1.6464743884865	0.145	0.299	3.36275472339706e-11	Large intestinal epithelium 1_E15.5	No
Camkk2	Chrom5_Interval3	BinBothSexAllChrom	1.02976462758908e-13	1.16522559324188	0.361	0.298	2.41809329850468e-09	Telocytes_E15.5	No
Camkk2	Chrom5_Interval3	BinBothSexAllChrom	2.10449618892562e-07	-3.66714199398547	0	0.299	0.00494177795083514	Blood cells_E11.5	No
Camkk2	Chrom5_Interval3	BinBothSexAllChrom	1.42198039263085e-07	-1.34085136229904	0.09	0.299	0.00333909435797577	Blood cells_E9.5	No
Camkk2	Chrom5_Interval3	BinBothSexAllChrom	7.90539596874947e-09	-3.15210111509922	0.055	0.299	0.000185634508138175	Blood cells_E10.5	No
Camkk2	Chrom5_Interval3	BinBothSexAllChrom	1.57453574239213e-22	1.32085538324101	0.741	0.297	3.69732483028519e-18	Small intestinal epithelium 2_E11.5	No
Camkk2	Chrom5_Interval3	BinBothSexAllChrom	2.93539212065472e-13	1.15433003367038	0.5	0.298	6.89288777772142e-09	Small intestinal epithelium 2_E10.5	No
Camkk2	Chrom5_Interval3	BinBothSexAllChrom	2.63552473972546e-16	1.0410425121293	0.656	0.298	6.18873919382331e-12	Small intestinal epithelium 1_E10.5	No
Camp	Chrom9_Interval2	BinFemale	2.9821301835261e-12	10.9282124902606	0.036	0.001	7.002638096956e-08	T cells_E13.5	No
Cap1	Chrom4_Interval2	BinMale	8.85953475585842e-37	1.80715154299726	0.879	0.532	2.08039595137067e-32	Macrophages_E11.5	No
Cap1	Chrom4_Interval2	BinMale	2.66420208950746e-32	2.19648210877209	1	0.532	6.25607934658143e-28	Macrophages_E10.5	No
Cap1	Chrom4_Interval2	BinMale	7.79872972754468e-12	1.07477035491268	0.871	0.532	1.83129771462204e-07	Endothelial cells_E11.5	No
Cap1	Chrom4_Interval2	BinMale	6.56413343227375e-67	1.84536793661454	0.841	0.531	1.54138981256652e-62	Macrophages_E13.5	No
Cap1	Chrom4_Interval2	BinMale	4.0500057044278e-96	1.6962601596828	0.848	0.53	9.51022339513737e-92	Macrophages_E15.5	No
Cap1	Chrom4_Interval2	BinMale	1.65330222621794e-15	-2.23953269286569	0.221	0.533	3.88228428760496e-11	Blood cells_E9.5	No
Cap1	Chrom4_Interval2	BinMale	3.5513696157144e-12	-3.0383506095323	0.106	0.533	8.33932613162056e-08	Blood cells_E11.5	No
Cap1	Chrom4_Interval2	BinMale	8.26837838730364e-16	1.06600101440452	0.679	0.532	1.94158061290664e-11	T cells_E15.5	No
Cap1	Chrom4_Interval2	BinMale	2.21016403504016e-16	-2.79925691441587	0.182	0.533	5.18990718708131e-12	Blood cells_E10.5	No
Capn1	Chrom19_Interval1	BothSexAllChrom	3.95946407985444e-15	-1.05198293585615	0.053	0.096	9.2976135523142e-11	Small intestinal fibroblasts 1_E13.5	No
Capn1	Chrom19_Interval1	BothSexAllChrom	7.05701207366872e-11	-1.92629571332002	0.043	0.095	1.65712757513889e-06	Small intestinal fibroblasts 1_E11.5	No
Capn1	Chrom19_Interval1	BothSexAllChrom	2.19380911466465e-293	1.84592446241324	0.48	0.089	5.15150256305553e-289	Small intestinal epithelium 2_E13.5	No
Capn1	Chrom19_Interval1	BothSexAllChrom	4.21721686824928e-168	1.74780883095695	0.463	0.091	9.90286865002296e-164	Small intestinal epithelium 2_E15.5	No
Capn1	Chrom19_Interval1	BothSexAllChrom	1.18567186667329e-49	-2.16662210807828	0.022	0.098	2.78419467732221e-45	Gastric fibroblasts_E10.5	No
Capn1	Chrom19_Interval1	BothSexAllChrom	2.31209682816807e-17	-1.31867794244137	0.037	0.096	5.42926577190426e-13	Large intestinal fibroblasts_E13.5	No
Capn1	Chrom19_Interval1	BothSexAllChrom	9.8692051754385e-07	3.6737438333889	0.667	0.094	0.0231748675929647	T cells_E11.5	No
Capn1	Chrom19_Interval1	BothSexAllChrom	1.5190213560229e-16	-1.32860802937721	0.021	0.095	3.56696594821296e-12	Small intestinal fibroblasts 2_E15.5	No
Capn1	Chrom19_Interval1	BothSexAllChrom	8.45842497922027e-35	1.63503808140268	0.455	0.093	1.9862073536205e-30	Blood cells_E10.5	No
Capn1	Chrom19_Interval1	BothSexAllChrom	6.72754333804233e-28	-1.85824306947878	0.034	0.096	1.5797617266391e-23	Gastric fibroblasts_E11.5	No
Capn1	Chrom19_Interval1	BothSexAllChrom	4.33251417162583e-18	-1.44056464672616	0.038	0.096	1.01736097778118e-13	Gastric fibroblasts_E13.5	No
Capn1	Chrom19_Interval1	BothSexAllChrom	8.41934738164699e-43	1.96104073885971	0.289	0.093	1.97703115215835e-38	Macrophages_E15.5	No
Capn1	Chrom19_Interval1	BothSexAllChrom	1.79832154943868e-241	2.95594229764497	0.549	0.091	4.2228186623919e-237	Large intestinal epithelium 1_E13.5	No
Capn1	Chrom19_Interval1	BothSexAllChrom	1.67058374480185e-10	-1.62311936389826	0.03	0.095	3.92286474954371e-06	Mesothelial cells_E13.5	No
Capn1	Chrom19_Interval1	BothSexAllChrom	2.41457609465013e-16	1.69383528185106	0.26	0.093	5.66990758545743e-12	Small intestinal epithelium 2_E10.5	No
Capn1	Chrom19_Interval1	BothSexAllChrom	7.77445403710206e-42	1.86727986126629	0.467	0.093	1.82559729699231e-37	Blood cells_E9.5	No
Capn1	Chrom19_Interval1	BothSexAllChrom	4.81116796789696e-20	1.45233756308499	0.294	0.093	1.12975846222156e-15	Gastric epithelium 1_E13.5	No
Capn1	Chrom19_Interval1	BothSexAllChrom	1.23686351819343e-15	1.22339668444364	0.244	0.093	2.90440291342181e-11	Macrophages_E13.5	No
Capn1	Chrom19_Interval1	BothSexAllChrom	2.21744976978761e-207	3.55465882691376	0.743	0.092	5.20701554941525e-203	Large intestinal epithelium 1_E11.5	No
Capn1	Chrom19_Interval1	BothSexAllChrom	5.70827036030559e-16	-2.00665608233767	0.029	0.095	1.34041604600696e-11	Small intestinal fibroblasts 1_E10.5	No
Capn1	Chrom19_Interval1	BothSexAllChrom	4.65724829730203e-09	-1.71464248725383	0.032	0.095	0.000109361504517246	Other mesenchymal cells of E9.5_E10.5	No
Capn1	Chrom19_Interval1	BothSexAllChrom	1.16497297557638e-62	1.7701701426287	0.369	0.093	2.73558954124846e-58	Gastric epithelium 2_E15.5	No
Capn1	Chrom19_Interval1	BothSexAllChrom	3.21856973235495e-22	1.68672276579222	0.374	0.093	7.55784544551589e-18	Macrophages_E11.5	No
Capn1	Chrom19_Interval1	BothSexAllChrom	2.41617577699169e-154	2.82856854718547	0.474	0.092	5.67366395953189e-150	Gastric epithelium 1_E15.5	No
Capn1	Chrom19_Interval1	BothSexAllChrom	2.81805290009379e-08	-1.6246695971492	0.045	0.095	0.000661735182000023	Mesothelial cells_E11.5	No
Capn1	Chrom19_Interval1	BothSexAllChrom	1.04495479326571e-10	1.16691643217867	0.27	0.094	2.45376284554653e-06	Small intestinal epithelium 1_E10.5	No
Capn1	Chrom19_Interval1	BothSexAllChrom	2.89058412592943e-23	1.37860333019414	0.398	0.093	6.78766964450748e-19	Small intestinal epithelium 1_E11.5	No
Capn1	Chrom19_Interval1	BothSexAllChrom	3.15577184228803e-09	1.44861548962844	0.15	0.093	7.41038344006075e-05	Telocytes_E15.5	No
Capn1	Chrom19_Interval1	BothSexAllChrom	7.34706072775305e-28	1.81482827645077	0.397	0.093	1.72523680009097e-23	Small intestinal epithelium 2_E11.5	No
Capn1	Chrom19_Interval1	BothSexAllChrom	2.97390107992625e-10	1.33080056752891	0.333	0.094	6.98331451588282e-06	Blood cells_E11.5	No
Capn1	Chrom19_Interval1	BothSexAllChrom	2.05258582247536e-11	1.70574114443311	0.28	0.094	4.81988202833664e-07	Large intestinal epithelium 2_E10.5	No
Capn1	Chrom19_Interval1	BothSexAllChrom	3.07531312491693e-29	1.10931706986885	0.281	0.093	7.22145027992993e-25	Gastric epithelium 2_E13.5	No
Capn1	Chrom19_Interval1	BothSexAllChrom	1.09492281781768e-73	1.1920274256195	0.326	0.092	2.57109776079949e-69	Small intestinal epithelium 1_E13.5	No
Capn1	Chrom19_Interval1	BothSexAllChrom	6.12951264219423e-21	-1.84587742150658	0.032	0.096	1.43933215864005e-16	Small intestinal myofibroblasts/myocytes_E13.5	No
Capn1	Chrom19_Interval1	BothSexAllChrom	1.43391026307054e-16	2.99437865506039	0.536	0.094	3.36710807974225e-12	T cells_E13.5	No
Capn1	Chrom19_Interval1	BothSexAllChrom	1.18083688251212e-28	-2.26744963756374	0.015	0.096	2.77284116751495e-24	Small intestinal fibroblasts 2_E13.5	No
Capn1	Chrom19_Interval1	BothSexAllChrom	3.14291642878423e-39	2.3303880367176	0.448	0.093	7.38019635807112e-35	Large intestinal epithelium 1_E10.5	No
Capn1	Chrom19_Interval1	BothSexAllChrom	1.55672625575779e-85	3.21981794672617	0.467	0.093	3.65550459377044e-81	T cells_E15.5	No
Capn1	Chrom19_Interval1	BothSexAllChrom	3.18985862157683e-72	2.70750182384962	0.578	0.093	7.49042601518671e-68	Goblet cells_E15.5	No
Capn1	Chrom19_Interval1	BothSexAllChrom	2.54144750348116e-10	-1.92358534753227	0.031	0.095	5.96782702767447e-06	Mesothelial cells_E10.5	No
Capn1	Chrom19_Interval1	BothSexAllChrom	2.14876263477776e-22	2.02861076831573	0.274	0.093	5.04572441898513e-18	Large intestinal epithelium 2_E9.5	No
Capn1	Chrom19_Interval1	BothSexAllChrom	1.6631212777599e-07	-1.02857585309856	0.046	0.095	0.00390534138443581	Large intestinal fibroblasts_E9.5	No
Capn1	Chrom19_Interval1	BothSexAllChrom	3.85806181841566e-16	-2.62142661050098	0.016	0.095	9.05950076200365e-12	Gastric fibroblasts_E9.5	No
Capn1	Chrom19_Interval1	BothSexAllChrom	6.44528576818446e-07	-1.55593869269988	0.025	0.094	0.0151348200408508	Other intestinal fibroblasts_E13.5	No
Capn1	Chrom19_Interval1	BothSexAllChrom	3.1412559428449e-168	2.38228880049317	0.456	0.091	7.3762972049884e-164	Large intestinal epithelium 1_E15.5	No
Capn1	Chrom19_Interval1	BothSexAllChrom	0	3.40873857660517	0.63	0.09	0	Large intestinal epithelium 1_E9.5	No
Capn1	Chrom19_Interval1	BothSexAllChrom	9.04431021817113e-14	-1.36199190303423	0.036	0.095	2.12378492543095e-09	Other mesenchymal cells of E9.5_E9.5	No
Capza1	Chrom3_Interval1	BinBothSexAllChrom	1.59711380336739e-17	-1.41806052959235	0.549	0.731	3.7503426330673e-13	Blood cells_E9.5	No
Capza1	Chrom3_Interval1	BinBothSexAllChrom	1.2538530339964e-43	1.12820569492422	0.878	0.73	2.94429769443035e-39	Macrophages_E13.5	No
Capza1	Chrom3_Interval1	BinBothSexAllChrom	6.566424740262e-17	-1.54657509512	0.627	0.731	1.54192785750832e-12	Blood cells_E10.5	No
Capza1	Chrom3_Interval1	BinBothSexAllChrom	1.33562630247214e-36	1.06359277578779	0.882	0.73	3.13631768346509e-32	T cells_E15.5	No
Capza1	Chrom3_Interval1	BinBothSexAllChrom	4.45873699614619e-16	-2.22787287088045	0.364	0.731	1.04700062143505e-11	Blood cells_E11.5	No
Capza1	Chrom3_Interval1	BinBothSexAllChrom	4.16696888503496e-87	1.20081757111217	0.924	0.729	9.78487633583908e-83	Macrophages_E15.5	No
Capza1	Chrom3_Interval1	BinFemale	1.59711380336739e-17	-1.41806052959235	0.549	0.731	3.7503426330673e-13	Blood cells_E9.5	No
Capza1	Chrom3_Interval1	BinFemale	1.2538530339964e-43	1.12820569492422	0.878	0.73	2.94429769443035e-39	Macrophages_E13.5	No
Capza1	Chrom3_Interval1	BinFemale	6.566424740262e-17	-1.54657509512	0.627	0.731	1.54192785750832e-12	Blood cells_E10.5	No
Capza1	Chrom3_Interval1	BinFemale	1.33562630247214e-36	1.06359277578779	0.882	0.73	3.13631768346509e-32	T cells_E15.5	No
Capza1	Chrom3_Interval1	BinFemale	4.45873699614619e-16	-2.22787287088045	0.364	0.731	1.04700062143505e-11	Blood cells_E11.5	No
Capza1	Chrom3_Interval1	BinFemale	4.16696888503496e-87	1.20081757111217	0.924	0.729	9.78487633583908e-83	Macrophages_E15.5	No
Car4	Chrom11_Interval1	BothSexNo15X5	2.03148779945299e-24	-5.3794387133105	0.001	0.037	4.77033965067551e-20	Large intestinal fibroblasts_E15.5	No
Car4	Chrom11_Interval1	BothSexNo15X5	5.40815648390171e-08	-4.88868051872699	0.001	0.036	0.0012699433055498	Mesothelial cells_E13.5	No
Car4	Chrom11_Interval1	BothSexNo15X5	0	4.27569255418769	0.726	0.03	0	Large intestinal epithelium 1_E9.5	No
Car4	Chrom11_Interval1	BothSexNo15X5	5.18257353383275e-08	-4.67357163742925	0.004	0.036	0.00121697191721461	Mesothelial cells_E11.5	No
Car4	Chrom11_Interval1	BothSexNo15X5	1.5342605168279e-27	-5.73421709569918	0.002	0.037	3.60275054561526e-23	Gastric fibroblasts_E10.5	No
Car4	Chrom11_Interval1	BothSexNo15X5	2.43925992507374e-197	3.16586759096708	0.404	0.034	5.72787015605815e-193	Large intestinal epithelium 2_E9.5	No
Car4	Chrom11_Interval1	BothSexNo15X5	1.10926442891883e-25	-6.9068238881463	0	0.037	2.6047747319872e-21	Small intestinal fibroblasts 1_E13.5	No
Car4	Chrom11_Interval1	BothSexNo15X5	5.7570051164449e-26	-7.29053327661437	0	0.037	1.35185994144359e-21	Gastric fibroblasts_E15.5	No
Car4	Chrom11_Interval1	BothSexNo15X5	8.62593370503177e-138	4.58665498234198	0.544	0.035	2.02554175261556e-133	Small intestinal epithelium 1_E9.5	No
Car4	Chrom11_Interval1	BothSexNo15X5	8.74874514826423e-18	-6.70049817412222	0	0.036	2.05438033571541e-13	Neural crest cells_E13.5	No
Car4	Chrom11_Interval1	BothSexNo15X5	5.20658427380547e-17	-6.62997689475424	0	0.036	1.222610119175e-12	Small intestinal myofibroblasts/myocytes_E13.5	No
Car4	Chrom11_Interval1	BothSexNo15X5	0	5.29947950743979	0.625	0.034	0	Small intestinal epithelium 2_E9.5	No
Car4	Chrom11_Interval1	BothSexNo15X5	1.33396204946837e-07	-5.28408620225491	0.001	0.036	0.00313240968456163	Large intestinal myofibroblasts/myocytes_E13.5	No
Car4	Chrom11_Interval1	BothSexNo15X5	2.11544333947687e-39	-7.31076989670252	0	0.038	4.96748404975959e-35	Small intestinal fibroblasts 1_E15.5	No
Car4	Chrom11_Interval1	BothSexNo15X5	2.53892209659614e-18	-6.74748918301771	0	0.036	5.96189686722706e-14	Gastric fibroblasts_E13.5	No
Car4	Chrom11_Interval1	BothSexNo15X5	0	3.07763403007039	0.426	0.029	0	Large intestinal fibroblasts_E9.5	No
Car4	Chrom11_Interval1	BothSexNo15X5	3.82190108660355e-15	-6.44470311979232	0	0.036	8.97458813156246e-11	Small intestinal fibroblasts 2_E13.5	No
Car4	Chrom11_Interval1	BothSexNo15X5	3.40981574425651e-07	-5.19598885013179	0	0.036	0.00800692933066314	Telocytes_E15.5	No
Car4	Chrom11_Interval1	BothSexNo15X5	2.85530125735392e-11	-5.54714045016116	0.001	0.036	6.70481841251847e-07	Small intestinal fibroblasts 1_E11.5	No
Car4	Chrom11_Interval1	BothSexNo15X5	2.73529119733472e-41	1.78356313655569	0.167	0.034	6.42301078958139e-37	Gastric epithelium 2_E10.5	No
Car4	Chrom11_Interval1	BothSexNo15X5	0	6.22443945297459	0.812	0.032	0	Gastric epithelium 1_E9.5	No
Car4	Chrom11_Interval1	BothSexNo15X5	2.44811808180167e-22	1.77739571725865	0.165	0.035	5.74867087968669e-18	Gastric epithelium 1_E13.5	No
Car4	Chrom11_Interval1	BothSexNo15X5	6.14644048399173e-18	1.2462645547622	0.148	0.035	1.44330715445094e-13	Gastric epithelium 1_E10.5	No
Car4	Chrom11_Interval1	BothSexNo15X5	1.06861271970247e-22	-5.64160708787804	0.001	0.037	2.50931638840534e-18	Gastric fibroblasts_E11.5	No
Car4	Chrom11_Interval1	BothSexNo15X5	1.18764765006206e-08	-3.78681078715805	0.006	0.036	0.000278883421187574	Small intestinal fibroblasts 1_E10.5	No
Car4	Chrom11_Interval1	BothSexNo15X5	0	4.09307651525374	0.49	0.033	0	Mesothelial cells_E9.5	No
Car4	Chrom11_Interval1	BothSexNo15X5	1.06092099005799e-10	-5.87758885641682	0	0.036	2.49125466885416e-06	Small intestinal fibroblasts 2_E15.5	No
Car4	Chrom11_Interval1	BothSexNo15X5	8.11532450706333e-15	-4.5068151386419	0.003	0.036	1.90564050074861e-10	Large intestinal fibroblasts_E13.5	No
Car4	Chrom11_Interval1	BothSexNo15X5	3.36478017713128e-35	1.43717509710735	0.147	0.034	7.90117681193968e-31	Small intestinal fibroblasts 1_E9.5	No
Car4	Chrom11_Interval1	BothSexNo15X5	0	6.01110517845151	0.887	0.033	0	Gastric epithelium 2_E9.5	No
Car4	Chrom11_Interval1	BothSexNo15X5	3.73249205314533e-19	-6.0600614565793	0	0.036	8.76463783919587e-15	Neural crest cells_E15.5	No
Car4	Chrom11_Interval1	BothSexNo15X5	1.07970943463054e-07	-5.20912422725114	0.001	0.036	0.00253537369439944	Small intestinal epithelium 2_E13.5	No
Car4	Chrom11_Interval1	BothSexNo15X5	3.56057348920621e-141	2.72100155904576	0.374	0.034	8.36093866735402e-137	Small intestinal myofibroblasts/myocytes_E9.5	No
Car4	Chrom11_Interval1	BothSexNo15X5	8.67576135953545e-08	-5.33582634549363	0	0.036	0.00203724228244611	Small intestinal myofibroblasts/myocytes_E15.5	No
Car4	Chrom11_Interval1	BothSexAllChrom	2.03148779945299e-24	-5.3794387133105	0.001	0.037	4.77033965067551e-20	Large intestinal fibroblasts_E15.5	No
Car4	Chrom11_Interval1	BothSexAllChrom	5.40815648390171e-08	-4.88868051872699	0.001	0.036	0.0012699433055498	Mesothelial cells_E13.5	No
Car4	Chrom11_Interval1	BothSexAllChrom	0	4.27569255418769	0.726	0.03	0	Large intestinal epithelium 1_E9.5	No
Car4	Chrom11_Interval1	BothSexAllChrom	5.18257353383275e-08	-4.67357163742925	0.004	0.036	0.00121697191721461	Mesothelial cells_E11.5	No
Car4	Chrom11_Interval1	BothSexAllChrom	1.5342605168279e-27	-5.73421709569918	0.002	0.037	3.60275054561526e-23	Gastric fibroblasts_E10.5	No
Car4	Chrom11_Interval1	BothSexAllChrom	2.43925992507374e-197	3.16586759096708	0.404	0.034	5.72787015605815e-193	Large intestinal epithelium 2_E9.5	No
Car4	Chrom11_Interval1	BothSexAllChrom	1.10926442891883e-25	-6.9068238881463	0	0.037	2.6047747319872e-21	Small intestinal fibroblasts 1_E13.5	No
Car4	Chrom11_Interval1	BothSexAllChrom	5.7570051164449e-26	-7.29053327661437	0	0.037	1.35185994144359e-21	Gastric fibroblasts_E15.5	No
Car4	Chrom11_Interval1	BothSexAllChrom	8.62593370503177e-138	4.58665498234198	0.544	0.035	2.02554175261556e-133	Small intestinal epithelium 1_E9.5	No
Car4	Chrom11_Interval1	BothSexAllChrom	8.74874514826423e-18	-6.70049817412222	0	0.036	2.05438033571541e-13	Neural crest cells_E13.5	No
Car4	Chrom11_Interval1	BothSexAllChrom	5.20658427380547e-17	-6.62997689475424	0	0.036	1.222610119175e-12	Small intestinal myofibroblasts/myocytes_E13.5	No
Car4	Chrom11_Interval1	BothSexAllChrom	0	5.29947950743979	0.625	0.034	0	Small intestinal epithelium 2_E9.5	No
Car4	Chrom11_Interval1	BothSexAllChrom	1.33396204946837e-07	-5.28408620225491	0.001	0.036	0.00313240968456163	Large intestinal myofibroblasts/myocytes_E13.5	No
Car4	Chrom11_Interval1	BothSexAllChrom	2.11544333947687e-39	-7.31076989670252	0	0.038	4.96748404975959e-35	Small intestinal fibroblasts 1_E15.5	No
Car4	Chrom11_Interval1	BothSexAllChrom	2.53892209659614e-18	-6.74748918301771	0	0.036	5.96189686722706e-14	Gastric fibroblasts_E13.5	No
Car4	Chrom11_Interval1	BothSexAllChrom	0	3.07763403007039	0.426	0.029	0	Large intestinal fibroblasts_E9.5	No
Car4	Chrom11_Interval1	BothSexAllChrom	3.82190108660355e-15	-6.44470311979232	0	0.036	8.97458813156246e-11	Small intestinal fibroblasts 2_E13.5	No
Car4	Chrom11_Interval1	BothSexAllChrom	3.40981574425651e-07	-5.19598885013179	0	0.036	0.00800692933066314	Telocytes_E15.5	No
Car4	Chrom11_Interval1	BothSexAllChrom	2.85530125735392e-11	-5.54714045016116	0.001	0.036	6.70481841251847e-07	Small intestinal fibroblasts 1_E11.5	No
Car4	Chrom11_Interval1	BothSexAllChrom	2.73529119733472e-41	1.78356313655569	0.167	0.034	6.42301078958139e-37	Gastric epithelium 2_E10.5	No
Car4	Chrom11_Interval1	BothSexAllChrom	0	6.22443945297459	0.812	0.032	0	Gastric epithelium 1_E9.5	No
Car4	Chrom11_Interval1	BothSexAllChrom	2.44811808180167e-22	1.77739571725865	0.165	0.035	5.74867087968669e-18	Gastric epithelium 1_E13.5	No
Car4	Chrom11_Interval1	BothSexAllChrom	6.14644048399173e-18	1.2462645547622	0.148	0.035	1.44330715445094e-13	Gastric epithelium 1_E10.5	No
Car4	Chrom11_Interval1	BothSexAllChrom	1.06861271970247e-22	-5.64160708787804	0.001	0.037	2.50931638840534e-18	Gastric fibroblasts_E11.5	No
Car4	Chrom11_Interval1	BothSexAllChrom	1.18764765006206e-08	-3.78681078715805	0.006	0.036	0.000278883421187574	Small intestinal fibroblasts 1_E10.5	No
Car4	Chrom11_Interval1	BothSexAllChrom	0	4.09307651525374	0.49	0.033	0	Mesothelial cells_E9.5	No
Car4	Chrom11_Interval1	BothSexAllChrom	1.06092099005799e-10	-5.87758885641682	0	0.036	2.49125466885416e-06	Small intestinal fibroblasts 2_E15.5	No
Car4	Chrom11_Interval1	BothSexAllChrom	8.11532450706333e-15	-4.5068151386419	0.003	0.036	1.90564050074861e-10	Large intestinal fibroblasts_E13.5	No
Car4	Chrom11_Interval1	BothSexAllChrom	3.36478017713128e-35	1.43717509710735	0.147	0.034	7.90117681193968e-31	Small intestinal fibroblasts 1_E9.5	No
Car4	Chrom11_Interval1	BothSexAllChrom	0	6.01110517845151	0.887	0.033	0	Gastric epithelium 2_E9.5	No
Car4	Chrom11_Interval1	BothSexAllChrom	3.73249205314533e-19	-6.0600614565793	0	0.036	8.76463783919587e-15	Neural crest cells_E15.5	No
Car4	Chrom11_Interval1	BothSexAllChrom	1.07970943463054e-07	-5.20912422725114	0.001	0.036	0.00253537369439944	Small intestinal epithelium 2_E13.5	No
Car4	Chrom11_Interval1	BothSexAllChrom	3.56057348920621e-141	2.72100155904576	0.374	0.034	8.36093866735402e-137	Small intestinal myofibroblasts/myocytes_E9.5	No
Car4	Chrom11_Interval1	BothSexAllChrom	8.67576135953545e-08	-5.33582634549363	0	0.036	0.00203724228244611	Small intestinal myofibroblasts/myocytes_E15.5	No
Car4	Chrom11_Interval2	Male	2.03148779945299e-24	-5.3794387133105	0.001	0.037	4.77033965067551e-20	Large intestinal fibroblasts_E15.5	No
Car4	Chrom11_Interval2	Male	5.40815648390171e-08	-4.88868051872699	0.001	0.036	0.0012699433055498	Mesothelial cells_E13.5	No
Car4	Chrom11_Interval2	Male	0	4.27569255418769	0.726	0.03	0	Large intestinal epithelium 1_E9.5	No
Car4	Chrom11_Interval2	Male	5.18257353383275e-08	-4.67357163742925	0.004	0.036	0.00121697191721461	Mesothelial cells_E11.5	No
Car4	Chrom11_Interval2	Male	1.5342605168279e-27	-5.73421709569918	0.002	0.037	3.60275054561526e-23	Gastric fibroblasts_E10.5	No
Car4	Chrom11_Interval2	Male	2.43925992507374e-197	3.16586759096708	0.404	0.034	5.72787015605815e-193	Large intestinal epithelium 2_E9.5	No
Car4	Chrom11_Interval2	Male	1.10926442891883e-25	-6.9068238881463	0	0.037	2.6047747319872e-21	Small intestinal fibroblasts 1_E13.5	No
Car4	Chrom11_Interval2	Male	5.7570051164449e-26	-7.29053327661437	0	0.037	1.35185994144359e-21	Gastric fibroblasts_E15.5	No
Car4	Chrom11_Interval2	Male	8.62593370503177e-138	4.58665498234198	0.544	0.035	2.02554175261556e-133	Small intestinal epithelium 1_E9.5	No
Car4	Chrom11_Interval2	Male	8.74874514826423e-18	-6.70049817412222	0	0.036	2.05438033571541e-13	Neural crest cells_E13.5	No
Car4	Chrom11_Interval2	Male	5.20658427380547e-17	-6.62997689475424	0	0.036	1.222610119175e-12	Small intestinal myofibroblasts/myocytes_E13.5	No
Car4	Chrom11_Interval2	Male	0	5.29947950743979	0.625	0.034	0	Small intestinal epithelium 2_E9.5	No
Car4	Chrom11_Interval2	Male	1.33396204946837e-07	-5.28408620225491	0.001	0.036	0.00313240968456163	Large intestinal myofibroblasts/myocytes_E13.5	No
Car4	Chrom11_Interval2	Male	2.11544333947687e-39	-7.31076989670252	0	0.038	4.96748404975959e-35	Small intestinal fibroblasts 1_E15.5	No
Car4	Chrom11_Interval2	Male	2.53892209659614e-18	-6.74748918301771	0	0.036	5.96189686722706e-14	Gastric fibroblasts_E13.5	No
Car4	Chrom11_Interval2	Male	0	3.07763403007039	0.426	0.029	0	Large intestinal fibroblasts_E9.5	No
Car4	Chrom11_Interval2	Male	3.82190108660355e-15	-6.44470311979232	0	0.036	8.97458813156246e-11	Small intestinal fibroblasts 2_E13.5	No
Car4	Chrom11_Interval2	Male	3.40981574425651e-07	-5.19598885013179	0	0.036	0.00800692933066314	Telocytes_E15.5	No
Car4	Chrom11_Interval2	Male	2.85530125735392e-11	-5.54714045016116	0.001	0.036	6.70481841251847e-07	Small intestinal fibroblasts 1_E11.5	No
Car4	Chrom11_Interval2	Male	2.73529119733472e-41	1.78356313655569	0.167	0.034	6.42301078958139e-37	Gastric epithelium 2_E10.5	No
Car4	Chrom11_Interval2	Male	0	6.22443945297459	0.812	0.032	0	Gastric epithelium 1_E9.5	No
Car4	Chrom11_Interval2	Male	2.44811808180167e-22	1.77739571725865	0.165	0.035	5.74867087968669e-18	Gastric epithelium 1_E13.5	No
Car4	Chrom11_Interval2	Male	6.14644048399173e-18	1.2462645547622	0.148	0.035	1.44330715445094e-13	Gastric epithelium 1_E10.5	No
Car4	Chrom11_Interval2	Male	1.06861271970247e-22	-5.64160708787804	0.001	0.037	2.50931638840534e-18	Gastric fibroblasts_E11.5	No
Car4	Chrom11_Interval2	Male	1.18764765006206e-08	-3.78681078715805	0.006	0.036	0.000278883421187574	Small intestinal fibroblasts 1_E10.5	No
Car4	Chrom11_Interval2	Male	0	4.09307651525374	0.49	0.033	0	Mesothelial cells_E9.5	No
Car4	Chrom11_Interval2	Male	1.06092099005799e-10	-5.87758885641682	0	0.036	2.49125466885416e-06	Small intestinal fibroblasts 2_E15.5	No
Car4	Chrom11_Interval2	Male	8.11532450706333e-15	-4.5068151386419	0.003	0.036	1.90564050074861e-10	Large intestinal fibroblasts_E13.5	No
Car4	Chrom11_Interval2	Male	3.36478017713128e-35	1.43717509710735	0.147	0.034	7.90117681193968e-31	Small intestinal fibroblasts 1_E9.5	No
Car4	Chrom11_Interval2	Male	0	6.01110517845151	0.887	0.033	0	Gastric epithelium 2_E9.5	No
Car4	Chrom11_Interval2	Male	3.73249205314533e-19	-6.0600614565793	0	0.036	8.76463783919587e-15	Neural crest cells_E15.5	No
Car4	Chrom11_Interval2	Male	1.07970943463054e-07	-5.20912422725114	0.001	0.036	0.00253537369439944	Small intestinal epithelium 2_E13.5	No
Car4	Chrom11_Interval2	Male	3.56057348920621e-141	2.72100155904576	0.374	0.034	8.36093866735402e-137	Small intestinal myofibroblasts/myocytes_E9.5	No
Car4	Chrom11_Interval2	Male	8.67576135953545e-08	-5.33582634549363	0	0.036	0.00203724228244611	Small intestinal myofibroblasts/myocytes_E15.5	No
Car4	Chrom11_Interval2	BinBothSexAllChrom	2.03148779945299e-24	-5.3794387133105	0.001	0.037	4.77033965067551e-20	Large intestinal fibroblasts_E15.5	No
Car4	Chrom11_Interval2	BinBothSexAllChrom	5.40815648390171e-08	-4.88868051872699	0.001	0.036	0.0012699433055498	Mesothelial cells_E13.5	No
Car4	Chrom11_Interval2	BinBothSexAllChrom	0	4.27569255418769	0.726	0.03	0	Large intestinal epithelium 1_E9.5	No
Car4	Chrom11_Interval2	BinBothSexAllChrom	5.18257353383275e-08	-4.67357163742925	0.004	0.036	0.00121697191721461	Mesothelial cells_E11.5	No
Car4	Chrom11_Interval2	BinBothSexAllChrom	1.5342605168279e-27	-5.73421709569918	0.002	0.037	3.60275054561526e-23	Gastric fibroblasts_E10.5	No
Car4	Chrom11_Interval2	BinBothSexAllChrom	2.43925992507374e-197	3.16586759096708	0.404	0.034	5.72787015605815e-193	Large intestinal epithelium 2_E9.5	No
Car4	Chrom11_Interval2	BinBothSexAllChrom	1.10926442891883e-25	-6.9068238881463	0	0.037	2.6047747319872e-21	Small intestinal fibroblasts 1_E13.5	No
Car4	Chrom11_Interval2	BinBothSexAllChrom	5.7570051164449e-26	-7.29053327661437	0	0.037	1.35185994144359e-21	Gastric fibroblasts_E15.5	No
Car4	Chrom11_Interval2	BinBothSexAllChrom	8.62593370503177e-138	4.58665498234198	0.544	0.035	2.02554175261556e-133	Small intestinal epithelium 1_E9.5	No
Car4	Chrom11_Interval2	BinBothSexAllChrom	8.74874514826423e-18	-6.70049817412222	0	0.036	2.05438033571541e-13	Neural crest cells_E13.5	No
Car4	Chrom11_Interval2	BinBothSexAllChrom	5.20658427380547e-17	-6.62997689475424	0	0.036	1.222610119175e-12	Small intestinal myofibroblasts/myocytes_E13.5	No
Car4	Chrom11_Interval2	BinBothSexAllChrom	0	5.29947950743979	0.625	0.034	0	Small intestinal epithelium 2_E9.5	No
Car4	Chrom11_Interval2	BinBothSexAllChrom	1.33396204946837e-07	-5.28408620225491	0.001	0.036	0.00313240968456163	Large intestinal myofibroblasts/myocytes_E13.5	No
Car4	Chrom11_Interval2	BinBothSexAllChrom	2.11544333947687e-39	-7.31076989670252	0	0.038	4.96748404975959e-35	Small intestinal fibroblasts 1_E15.5	No
Car4	Chrom11_Interval2	BinBothSexAllChrom	2.53892209659614e-18	-6.74748918301771	0	0.036	5.96189686722706e-14	Gastric fibroblasts_E13.5	No
Car4	Chrom11_Interval2	BinBothSexAllChrom	0	3.07763403007039	0.426	0.029	0	Large intestinal fibroblasts_E9.5	No
Car4	Chrom11_Interval2	BinBothSexAllChrom	3.82190108660355e-15	-6.44470311979232	0	0.036	8.97458813156246e-11	Small intestinal fibroblasts 2_E13.5	No
Car4	Chrom11_Interval2	BinBothSexAllChrom	3.40981574425651e-07	-5.19598885013179	0	0.036	0.00800692933066314	Telocytes_E15.5	No
Car4	Chrom11_Interval2	BinBothSexAllChrom	2.85530125735392e-11	-5.54714045016116	0.001	0.036	6.70481841251847e-07	Small intestinal fibroblasts 1_E11.5	No
Car4	Chrom11_Interval2	BinBothSexAllChrom	2.73529119733472e-41	1.78356313655569	0.167	0.034	6.42301078958139e-37	Gastric epithelium 2_E10.5	No
Car4	Chrom11_Interval2	BinBothSexAllChrom	0	6.22443945297459	0.812	0.032	0	Gastric epithelium 1_E9.5	No
Car4	Chrom11_Interval2	BinBothSexAllChrom	2.44811808180167e-22	1.77739571725865	0.165	0.035	5.74867087968669e-18	Gastric epithelium 1_E13.5	No
Car4	Chrom11_Interval2	BinBothSexAllChrom	6.14644048399173e-18	1.2462645547622	0.148	0.035	1.44330715445094e-13	Gastric epithelium 1_E10.5	No
Car4	Chrom11_Interval2	BinBothSexAllChrom	1.06861271970247e-22	-5.64160708787804	0.001	0.037	2.50931638840534e-18	Gastric fibroblasts_E11.5	No
Car4	Chrom11_Interval2	BinBothSexAllChrom	1.18764765006206e-08	-3.78681078715805	0.006	0.036	0.000278883421187574	Small intestinal fibroblasts 1_E10.5	No
Car4	Chrom11_Interval2	BinBothSexAllChrom	0	4.09307651525374	0.49	0.033	0	Mesothelial cells_E9.5	No
Car4	Chrom11_Interval2	BinBothSexAllChrom	1.06092099005799e-10	-5.87758885641682	0	0.036	2.49125466885416e-06	Small intestinal fibroblasts 2_E15.5	No
Car4	Chrom11_Interval2	BinBothSexAllChrom	8.11532450706333e-15	-4.5068151386419	0.003	0.036	1.90564050074861e-10	Large intestinal fibroblasts_E13.5	No
Car4	Chrom11_Interval2	BinBothSexAllChrom	3.36478017713128e-35	1.43717509710735	0.147	0.034	7.90117681193968e-31	Small intestinal fibroblasts 1_E9.5	No
Car4	Chrom11_Interval2	BinBothSexAllChrom	0	6.01110517845151	0.887	0.033	0	Gastric epithelium 2_E9.5	No
Car4	Chrom11_Interval2	BinBothSexAllChrom	3.73249205314533e-19	-6.0600614565793	0	0.036	8.76463783919587e-15	Neural crest cells_E15.5	No
Car4	Chrom11_Interval2	BinBothSexAllChrom	1.07970943463054e-07	-5.20912422725114	0.001	0.036	0.00253537369439944	Small intestinal epithelium 2_E13.5	No
Car4	Chrom11_Interval2	BinBothSexAllChrom	3.56057348920621e-141	2.72100155904576	0.374	0.034	8.36093866735402e-137	Small intestinal myofibroblasts/myocytes_E9.5	No
Car4	Chrom11_Interval2	BinBothSexAllChrom	8.67576135953545e-08	-5.33582634549363	0	0.036	0.00203724228244611	Small intestinal myofibroblasts/myocytes_E15.5	No
Car4	Chrom11_Interval1	BinMale	2.03148779945299e-24	-5.3794387133105	0.001	0.037	4.77033965067551e-20	Large intestinal fibroblasts_E15.5	No
Car4	Chrom11_Interval1	BinMale	5.40815648390171e-08	-4.88868051872699	0.001	0.036	0.0012699433055498	Mesothelial cells_E13.5	No
Car4	Chrom11_Interval1	BinMale	0	4.27569255418769	0.726	0.03	0	Large intestinal epithelium 1_E9.5	No
Car4	Chrom11_Interval1	BinMale	5.18257353383275e-08	-4.67357163742925	0.004	0.036	0.00121697191721461	Mesothelial cells_E11.5	No
Car4	Chrom11_Interval1	BinMale	1.5342605168279e-27	-5.73421709569918	0.002	0.037	3.60275054561526e-23	Gastric fibroblasts_E10.5	No
Car4	Chrom11_Interval1	BinMale	2.43925992507374e-197	3.16586759096708	0.404	0.034	5.72787015605815e-193	Large intestinal epithelium 2_E9.5	No
Car4	Chrom11_Interval1	BinMale	1.10926442891883e-25	-6.9068238881463	0	0.037	2.6047747319872e-21	Small intestinal fibroblasts 1_E13.5	No
Car4	Chrom11_Interval1	BinMale	5.7570051164449e-26	-7.29053327661437	0	0.037	1.35185994144359e-21	Gastric fibroblasts_E15.5	No
Car4	Chrom11_Interval1	BinMale	8.62593370503177e-138	4.58665498234198	0.544	0.035	2.02554175261556e-133	Small intestinal epithelium 1_E9.5	No
Car4	Chrom11_Interval1	BinMale	8.74874514826423e-18	-6.70049817412222	0	0.036	2.05438033571541e-13	Neural crest cells_E13.5	No
Car4	Chrom11_Interval1	BinMale	5.20658427380547e-17	-6.62997689475424	0	0.036	1.222610119175e-12	Small intestinal myofibroblasts/myocytes_E13.5	No
Car4	Chrom11_Interval1	BinMale	0	5.29947950743979	0.625	0.034	0	Small intestinal epithelium 2_E9.5	No
Car4	Chrom11_Interval1	BinMale	1.33396204946837e-07	-5.28408620225491	0.001	0.036	0.00313240968456163	Large intestinal myofibroblasts/myocytes_E13.5	No
Car4	Chrom11_Interval1	BinMale	2.11544333947687e-39	-7.31076989670252	0	0.038	4.96748404975959e-35	Small intestinal fibroblasts 1_E15.5	No
Car4	Chrom11_Interval1	BinMale	2.53892209659614e-18	-6.74748918301771	0	0.036	5.96189686722706e-14	Gastric fibroblasts_E13.5	No
Car4	Chrom11_Interval1	BinMale	0	3.07763403007039	0.426	0.029	0	Large intestinal fibroblasts_E9.5	No
Car4	Chrom11_Interval1	BinMale	3.82190108660355e-15	-6.44470311979232	0	0.036	8.97458813156246e-11	Small intestinal fibroblasts 2_E13.5	No
Car4	Chrom11_Interval1	BinMale	3.40981574425651e-07	-5.19598885013179	0	0.036	0.00800692933066314	Telocytes_E15.5	No
Car4	Chrom11_Interval1	BinMale	2.85530125735392e-11	-5.54714045016116	0.001	0.036	6.70481841251847e-07	Small intestinal fibroblasts 1_E11.5	No
Car4	Chrom11_Interval1	BinMale	2.73529119733472e-41	1.78356313655569	0.167	0.034	6.42301078958139e-37	Gastric epithelium 2_E10.5	No
Car4	Chrom11_Interval1	BinMale	0	6.22443945297459	0.812	0.032	0	Gastric epithelium 1_E9.5	No
Car4	Chrom11_Interval1	BinMale	2.44811808180167e-22	1.77739571725865	0.165	0.035	5.74867087968669e-18	Gastric epithelium 1_E13.5	No
Car4	Chrom11_Interval1	BinMale	6.14644048399173e-18	1.2462645547622	0.148	0.035	1.44330715445094e-13	Gastric epithelium 1_E10.5	No
Car4	Chrom11_Interval1	BinMale	1.06861271970247e-22	-5.64160708787804	0.001	0.037	2.50931638840534e-18	Gastric fibroblasts_E11.5	No
Car4	Chrom11_Interval1	BinMale	1.18764765006206e-08	-3.78681078715805	0.006	0.036	0.000278883421187574	Small intestinal fibroblasts 1_E10.5	No
Car4	Chrom11_Interval1	BinMale	0	4.09307651525374	0.49	0.033	0	Mesothelial cells_E9.5	No
Car4	Chrom11_Interval1	BinMale	1.06092099005799e-10	-5.87758885641682	0	0.036	2.49125466885416e-06	Small intestinal fibroblasts 2_E15.5	No
Car4	Chrom11_Interval1	BinMale	8.11532450706333e-15	-4.5068151386419	0.003	0.036	1.90564050074861e-10	Large intestinal fibroblasts_E13.5	No
Car4	Chrom11_Interval1	BinMale	3.36478017713128e-35	1.43717509710735	0.147	0.034	7.90117681193968e-31	Small intestinal fibroblasts 1_E9.5	No
Car4	Chrom11_Interval1	BinMale	0	6.01110517845151	0.887	0.033	0	Gastric epithelium 2_E9.5	No
Car4	Chrom11_Interval1	BinMale	3.73249205314533e-19	-6.0600614565793	0	0.036	8.76463783919587e-15	Neural crest cells_E15.5	No
Car4	Chrom11_Interval1	BinMale	1.07970943463054e-07	-5.20912422725114	0.001	0.036	0.00253537369439944	Small intestinal epithelium 2_E13.5	No
Car4	Chrom11_Interval1	BinMale	3.56057348920621e-141	2.72100155904576	0.374	0.034	8.36093866735402e-137	Small intestinal myofibroblasts/myocytes_E9.5	No
Car4	Chrom11_Interval1	BinMale	8.67576135953545e-08	-5.33582634549363	0	0.036	0.00203724228244611	Small intestinal myofibroblasts/myocytes_E15.5	No
Cbx1	Chrom11_Interval1	BinMale	9.81726276460758e-47	-1.74879633752881	0.841	0.973	2.30528964238515e-42	Macrophages_E11.5	No
Cbx1	Chrom11_Interval1	BinMale	2.49369009826808e-75	-1.47590471226337	0.778	0.974	5.85568308875311e-71	T cells_E15.5	No
Cbx1	Chrom11_Interval1	BinMale	1.45105032780803e-59	-2.10918559351136	0.861	0.973	3.40735637975881e-55	Blood cells_E9.5	No
Cbx1	Chrom11_Interval1	BinMale	1.81938905082815e-172	-1.84098893973729	0.765	0.975	4.27228936915467e-168	Macrophages_E15.5	No
Cbx1	Chrom11_Interval1	BinMale	3.35790925372146e-09	-1.46652348682252	0.696	0.973	7.88504250958873e-05	Blood cells_E13.5	No
Cbx1	Chrom11_Interval1	BinMale	2.98093518281965e-38	-3.09777738501952	0.621	0.974	6.9998319962971e-34	Blood cells_E11.5	No
Cbx1	Chrom11_Interval1	BinMale	3.70932988550572e-23	-1.49567209501701	0.93	0.973	8.71024843714453e-19	Macrophages_E10.5	No
Cbx1	Chrom11_Interval1	BinMale	1.62435810193853e-11	-1.38093278644548	0.857	0.973	3.81431769497207e-07	T cells_E13.5	No
Cbx1	Chrom11_Interval1	BinMale	6.61323199755473e-58	-2.50476406162958	0.864	0.973	1.5529191376658e-53	Blood cells_E10.5	No
Cbx1	Chrom11_Interval1	BinMale	2.76218287416459e-91	-1.50883565768978	0.821	0.974	6.4861578251133e-87	Macrophages_E13.5	No
Ccdc115	Chrom1_Interval1	Female	9.00849799899664e-10	-2.83894919073317	0.152	0.489	2.11537550012439e-05	Blood cells_E11.5	No
Ccdc115	Chrom1_Interval1	Female	1.82346362043118e-12	1.00399552635679	0.7	0.488	4.28185727349649e-08	Secretory progenitors_E15.5	No
Ccdc115	Chrom1_Interval1	Female	5.26864154381171e-09	1.50328089765836	1	0.489	0.000123718240731787	Secretory progenitors_E10.5	No
Ccdc115	Chrom1_Interval1	Female	2.04277062912962e-15	1.05587075448138	0.794	0.488	4.79683399132218e-11	Macrophages_E11.5	No
Ccdc115	Chrom1_Interval1	Female	2.65592356038557e-19	1.50327861551039	0.912	0.489	6.23663970449741e-15	Macrophages_E10.5	No
Ccl11	Chrom11_Interval1	BinMale	7.79026182599992e-08	-6.58556113387771	0.007	0.074	0.0018293092819813	Large intestinal epithelium 1_E13.5	No
Ccl11	Chrom11_Interval1	BinMale	9.97924249929648e-09	-7.56306802858673	0	0.074	0.00023433257236848	Small intestinal fibroblasts 1_E9.5	No
Ccl11	Chrom11_Interval1	BinMale	8.96670339779955e-11	-3.79902986913361	0.024	0.074	2.10556129187129e-06	Small intestinal fibroblasts 2_E15.5	No
Ccl11	Chrom11_Interval1	BinMale	1.86835445694349e-64	-10.6921752576433	0	0.077	4.38726993579471e-60	Gastric fibroblasts_E10.5	No
Ccl11	Chrom11_Interval1	BinMale	2.09063886538271e-08	-7.49853641617816	0	0.074	0.000490923818369167	Neural crest cells_E10.5	No
Ccl11	Chrom11_Interval1	BinMale	0	4.71549713268746	0.575	0.068	0	Telocytes_E15.5	No
Ccl11	Chrom11_Interval1	BinMale	8.60886394609832e-18	-8.73116152397072	0	0.074	2.02153343182281e-13	Gastric fibroblasts_E9.5	No
Ccl11	Chrom11_Interval1	BinMale	5.01934108807869e-09	-6.3383508997017	0.01	0.074	0.000117864167430264	Small intestinal epithelium 1_E13.5	No
Ccl11	Chrom11_Interval1	BinMale	1.9534607066776e-14	-3.22714757693198	0.033	0.075	4.58711643142034e-10	Neural crest cells_E15.5	No
Ccl11	Chrom11_Interval1	BinMale	1.00228705736051e-09	-7.7473471429707	0	0.074	2.35357046809394e-05	Neural crest cells_E11.5	No
Ccl11	Chrom11_Interval1	BinMale	7.48137904347013e-08	-7.38024162668808	0	0.074	0.00175677742698766	Mesothelial cells_E9.5	No
Ccl11	Chrom11_Interval1	BinMale	1.17667591453864e-07	-7.33584947169175	0	0.074	0.00276307038251963	Gastric epithelium 2_E10.5	No
Ccl11	Chrom11_Interval1	BinMale	0	3.37261648788597	0.419	0.048	0	Small intestinal fibroblasts 1_E15.5	No
Ccl11	Chrom11_Interval1	BinMale	2.21961982575175e-10	-5.54243437059997	0.007	0.074	5.21211127483026e-06	Large intestinal myofibroblasts/myocytes_E15.5	No
Ccl11	Chrom11_Interval1	BinMale	1.31954828983835e-10	-5.05799618224014	0.016	0.074	3.09856329419841e-06	Small intestinal epithelium 2_E13.5	No
Ccl11	Chrom11_Interval1	BinMale	7.80366816538372e-21	2.05889426018602	0.301	0.073	1.83245735859541e-16	Telocytes_E13.5	No
Ccl11	Chrom11_Interval1	BinMale	2.82392172447149e-16	-8.58987218399013	0	0.074	6.63113299340396e-12	Mesothelial cells_E10.5	No
Ccl11	Chrom11_Interval1	BinMale	1.98767957739428e-14	-7.10782356584828	0.006	0.074	4.66746918363724e-10	Mesothelial cells_E13.5	No
Ccl11	Chrom11_Interval1	BinMale	1.67154836073076e-08	-6.77670011702825	0.004	0.074	0.000392512986066798	Gastric myofibroblasts/myocytes_E13.5	No
Ccl11	Chrom11_Interval1	BinMale	9.66984280398122e-16	-8.53660409351799	0	0.074	2.27067248723087e-11	Large intestinal myofibroblasts/myocytes_E13.5	No
Ccl11	Chrom11_Interval1	BinMale	1.47833157885141e-29	-5.21397548037576	0.008	0.075	3.47141821345888e-25	Neural crest cells_E13.5	No
Ccl11	Chrom11_Interval1	BinMale	6.7253598026148e-16	-3.31090338295802	0.028	0.075	1.57924898885001e-11	Gastric fibroblasts_E13.5	No
Ccl11	Chrom11_Interval1	BinMale	1.00516117557247e-45	-10.1797687923333	0	0.076	2.36031947247928e-41	Large intestinal fibroblasts_E11.5	No
Ccl11	Chrom11_Interval1	BinMale	2.25054384121654e-24	-4.73522345389099	0.013	0.075	5.28472704794467e-20	Large intestinal fibroblasts_E13.5	No
Ccl11	Chrom11_Interval1	BinMale	1.10607423358575e-48	-8.32170980002728	0	0.076	2.59728351530606e-44	Gastric fibroblasts_E11.5	No
Ccl11	Chrom11_Interval1	BinMale	3.29369460883703e-09	-7.65481803847774	0	0.074	7.73425368047111e-05	Large intestinal epithelium 1_E9.5	No
Ccl11	Chrom11_Interval1	BinMale	5.76213684792784e-28	-5.99211925361669	0.009	0.075	1.35306497463041e-23	Small intestinal myofibroblasts/myocytes_E13.5	No
Ccl11	Chrom11_Interval1	BinMale	2.19624113084905e-15	-8.49999584496325	0	0.074	5.15721342345973e-11	Large intestinal fibroblasts_E10.5	No
Ccl11	Chrom11_Interval1	BinMale	6.7033597074212e-19	-8.50079789360823	0.001	0.074	1.57408292649665e-14	Mesothelial cells_E11.5	No
Ccl11	Chrom11_Interval1	BinMale	3.71760162834038e-07	-6.92201963209727	0.003	0.074	0.00872967214366888	Large intestinal epithelium 2_E15.5	No
Ccl11	Chrom11_Interval1	BinMale	1.41056765434171e-18	-8.79933591397921	0	0.074	3.31229496592519e-14	Large intestinal fibroblasts_E9.5	No
Ccl11	Chrom11_Interval1	BinMale	2.92908949315812e-22	-8.04527244912085	0.002	0.075	6.8780879478339e-18	Small intestinal fibroblasts 1_E11.5	No
Ccl11	Chrom11_Interval1	BinMale	3.37738725484718e-08	-5.29053646969399	0.008	0.074	0.000793078075183214	Large intestinal epithelium 1_E15.5	No
Ccl11	Chrom11_Interval1	BinMale	1.45831628227515e-06	-7.06164261001904	0	0.074	0.0342441829403851	Gastric epithelium 1_E9.5	No
Ccl11	Chrom11_Interval1	BinMale	3.06910690971597e-24	-9.21439316738324	0	0.075	7.20687684539504e-20	Small intestinal fibroblasts 1_E10.5	No
Ccl11	Chrom11_Interval1	BinMale	1.00124381699097e-14	-8.4297836078195	0	0.074	2.35112073105819e-10	Other mesenchymal cells of E9.5_E10.5	No
Ccl11	Chrom11_Interval1	BinMale	7.35872953573935e-26	-9.31423902774567	0	0.075	1.72797686958231e-21	Other mesenchymal cells of E9.5_E9.5	No
Ccl11	Chrom11_Interval1	BinMale	1.27811103755909e-28	-6.7233241638116	0.003	0.075	3.00126033839626e-24	Small intestinal fibroblasts 2_E13.5	No
Ccl11	Chrom11_Interval1	BinMale	0	2.83860728757428	0.573	0.067	0	Other intestinal fibroblasts_E15.5	No
Ccl11	Chrom11_Interval1	BinMale	0	2.29385214886834	0.277	0.064	0	Gastric fibroblasts_E15.5	No
Ccl11	Chrom11_Interval1	BinMale	7.65817173239283e-08	-1.65831425543382	0.142	0.073	0.00179829188620048	Small intestinal epithelium 2_E15.5	No
Ccl12	Chrom11_Interval1	BinMale	1.71014360762132e-21	-1.04274723469517	0.032	0.014	4.01575921941639e-17	Small intestinal fibroblasts 1_E15.5	No
Ccl12	Chrom11_Interval1	BinMale	4.32110596422521e-61	2.89562637881889	0.281	0.015	1.01468210251936e-56	Macrophages_E10.5	No
Ccl12	Chrom11_Interval1	BinMale	0	5.43011873780876	0.598	0.014	0	Macrophages_E11.5	No
Ccl12	Chrom11_Interval1	BinMale	1.01565636554517e-08	-5.8866256029074	0.001	0.016	0.000238496427757317	Large intestinal fibroblasts_E11.5	No
Ccl12	Chrom11_Interval1	BinMale	3.77907397161974e-08	-5.59193005066729	0.002	0.016	0.000887402150015748	Gastric fibroblasts_E11.5	No
Ccl12	Chrom11_Interval1	BinMale	0	7.11732122130032	0.715	0.012	0	Macrophages_E13.5	No
Ccl12	Chrom11_Interval1	BinMale	9.82249308818574e-14	-7.73205892552438	0	0.016	2.30651782696778e-09	Gastric fibroblasts_E10.5	No
Ccl12	Chrom11_Interval1	BinMale	0	7.15260412511162	0.509	0.012	0	Macrophages_E15.5	No
Ccl2	Chrom11_Interval1	BinMale	9.83569853236642e-17	-4.99618967948683	0.007	0.049	2.30961872937028e-12	Large intestinal fibroblasts_E13.5	No
Ccl2	Chrom11_Interval1	BinMale	3.03804431769677e-27	-6.46486632220696	0.004	0.049	7.13393566681555e-23	Gastric fibroblasts_E11.5	No
Ccl2	Chrom11_Interval1	BinMale	2.20863559672691e-41	-9.31355180216167	0	0.05	5.18631810823412e-37	Gastric fibroblasts_E10.5	No
Ccl2	Chrom11_Interval1	BinMale	3.78073740708459e-09	-5.58580034587373	0.004	0.048	8.87792757931602e-05	Large intestinal myofibroblasts/myocytes_E13.5	No
Ccl2	Chrom11_Interval1	BinMale	1.43527100638494e-42	1.72298093082333	0.439	0.047	3.37030337719311e-38	Macrophages_E10.5	No
Ccl2	Chrom11_Interval1	BinMale	2.70632762926855e-12	-7.42071245849755	0	0.048	6.3549985390484e-08	Large intestinal fibroblasts_E9.5	No
Ccl2	Chrom11_Interval1	BinMale	1.16665028208343e-06	-1.67905737743907	0.028	0.048	0.0273952819238831	Large intestinal fibroblasts_E15.5	No
Ccl2	Chrom11_Interval1	BinMale	2.19200987596691e-11	-4.27152752083883	0.016	0.048	5.14727759074551e-07	Neural crest cells_E13.5	No
Ccl2	Chrom11_Interval1	BinMale	1.28124811859078e-94	3.44656570652828	0.467	0.047	3.00862683207487e-90	Macrophages_E11.5	No
Ccl2	Chrom11_Interval1	BinMale	4.92487204147887e-11	-6.17745240043607	0.004	0.048	1.15645845278007e-06	Mesothelial cells_E11.5	No
Ccl2	Chrom11_Interval1	BinMale	0	5.22647973060661	0.602	0.045	0	Macrophages_E13.5	No
Ccl2	Chrom11_Interval1	BinMale	2.69678249035482e-13	-4.35249005733471	0.014	0.049	6.33258464385118e-09	Gastric fibroblasts_E13.5	No
Ccl2	Chrom11_Interval1	BinMale	3.3542407134798e-11	-3.45032264853368	0.013	0.048	7.87642804339326e-07	Small intestinal fibroblasts 2_E13.5	No
Ccl2	Chrom11_Interval1	BinMale	6.36721016817415e-17	-7.93561557226401	0	0.049	1.49514829169065e-12	Other mesenchymal cells of E9.5_E9.5	No
Ccl2	Chrom11_Interval1	BinMale	0	7.07784674598372	0.729	0.043	0	Macrophages_E15.5	No
Ccl2	Chrom11_Interval1	BinMale	6.39981001107755e-49	1.04654670335261	0.196	0.046	1.50280338680123e-44	Other intestinal fibroblasts_E13.5	No
Ccl2	Chrom11_Interval1	BinMale	6.80660784552945e-16	-7.83576971190158	0	0.048	1.59832765428723e-11	Small intestinal fibroblasts 1_E10.5	No
Ccl2	Chrom11_Interval1	BinMale	7.66929839255635e-10	-7.05116015233785	0	0.048	1.80090464854008e-05	Other mesenchymal cells of E9.5_E10.5	No
Ccl2	Chrom11_Interval1	BinMale	1.16384728855916e-07	-3.63866920705029	0.024	0.048	0.00273294620299463	Neural crest cells_E15.5	No
Ccl2	Chrom11_Interval1	BinMale	0	1.63238055715236	0.216	0.035	0	Small intestinal fibroblasts 1_E15.5	No
Ccl2	Chrom11_Interval1	BinMale	7.89547213624317e-11	-7.21124872850848	0	0.048	1.85401476703262e-06	Mesothelial cells_E10.5	No
Ccl2	Chrom11_Interval1	BinMale	2.65425565776789e-07	-5.33701239696512	0.003	0.048	0.00623272313557056	Large intestinal myofibroblasts/myocytes_E15.5	No
Ccl2	Chrom11_Interval1	BinMale	3.71860250340288e-28	-7.70216681509743	0.001	0.049	8.73202239849064e-24	Large intestinal fibroblasts_E11.5	No
Ccl2	Chrom11_Interval1	BinMale	2.91650279269525e-10	-7.1213723894816	0	0.048	6.84853185780698e-06	Large intestinal fibroblasts_E10.5	No
Ccl2	Chrom11_Interval1	BinMale	0	2.3225862902566	0.376	0.044	0	Other intestinal fibroblasts_E15.5	No
Ccl2	Chrom11_Interval1	BinMale	2.12776523148054e-13	-4.527651338861	0.012	0.049	4.99641831656261e-09	Small intestinal myofibroblasts/myocytes_E13.5	No
Ccl2	Chrom11_Interval1	BinMale	8.55584381121209e-12	-7.35253806848907	0	0.048	2.00908324374882e-07	Gastric fibroblasts_E9.5	No
Ccl2	Chrom11_Interval1	BinMale	2.27204231477912e-18	1.38286952311728	0.186	0.047	5.33520976356433e-14	Other mesenchymal cells of E9.5_E13.5	No
Ccl2	Chrom11_Interval1	BinMale	6.50245264061438e-11	-5.44125086082425	0.009	0.048	1.52690592906907e-06	Small intestinal fibroblasts 1_E11.5	No
Ccl3	Chrom11_Interval1	BinMale	7.77870455228838e-09	-7.0618658481494	0.002	0.021	0.000182659540296836	Small intestinal myofibroblasts/myocytes_E13.5	No
Ccl3	Chrom11_Interval1	BinMale	0	5.24986832163688	0.822	0.02	0	Macrophages_E11.5	No
Ccl3	Chrom11_Interval1	BinMale	2.82510835342143e-07	-6.0161412979381	0.004	0.021	0.0066339194355042	Large intestinal fibroblasts_E13.5	No
Ccl3	Chrom11_Interval1	BinMale	5.29907615535313e-09	-5.21513078087681	0.006	0.022	0.000124432906280002	Large intestinal fibroblasts_E15.5	No
Ccl3	Chrom11_Interval1	BinMale	5.12864926136521e-154	5.84657219419394	0.278	0.02	1.20430941955378e-149	T cells_E15.5	No
Ccl3	Chrom11_Interval1	BinMale	4.23817071036611e-16	4.67865339843428	0.5	0.021	9.95207246208171e-12	T cells_E11.5	No
Ccl3	Chrom11_Interval1	BinMale	0	4.09104686331932	0.807	0.02	0	Macrophages_E10.5	No
Ccl3	Chrom11_Interval1	BinMale	3.93793364895186e-08	-5.94011640596673	0.007	0.022	0.000924705579446875	Small intestinal fibroblasts 1_E13.5	No
Ccl3	Chrom11_Interval1	BinMale	0	7.4803833728414	0.909	0.016	0	Macrophages_E15.5	No
Ccl3	Chrom11_Interval1	BinMale	8.97728811470849e-18	-8.75160660621264	0.001	0.022	2.10804679509585e-13	Gastric fibroblasts_E10.5	No
Ccl3	Chrom11_Interval1	BinMale	6.48704777444169e-08	-6.1120306366898	0.006	0.022	0.0015232885583944	Large intestinal fibroblasts_E11.5	No
Ccl3	Chrom11_Interval1	BinMale	9.58962772721251e-07	-7.07276649173303	0.002	0.021	0.0225183638290404	Small intestinal fibroblasts 1_E10.5	No
Ccl3	Chrom11_Interval1	BinMale	4.36686810104711e-08	-8.11002081548324	0	0.021	0.00102542796748788	Other mesenchymal cells of E9.5_E9.5	No
Ccl3	Chrom11_Interval1	BinMale	4.07525282519749e-08	-6.28684583312448	0.006	0.022	0.000956950868412875	Gastric fibroblasts_E11.5	No
Ccl3	Chrom11_Interval1	BinMale	0	6.17591739135122	0.878	0.018	0	Macrophages_E13.5	No
Ccl3	Chrom11_Interval1	BinMale	1.05035363759573e-22	3.57844318557274	0.286	0.021	2.46644041180229e-18	T cells_E13.5	No
Ccl4	Chrom11_Interval1	BinMale	9.22574566084905e-101	5.35179835462195	0.226	0.02	2.16638959608057e-96	T cells_E15.5	No
Ccl4	Chrom11_Interval1	BinMale	0	4.51057418660175	0.598	0.02	0	Macrophages_E11.5	No
Ccl4	Chrom11_Interval1	BinMale	4.60390976822768e-18	-9.12449277273894	0	0.022	1.08109009177522e-13	Gastric fibroblasts_E10.5	No
Ccl4	Chrom11_Interval1	BinMale	7.71865797329109e-11	-3.17032551649789	0.061	0.02	1.81249526528821e-06	Small intestinal epithelium 1_E15.5	No
Ccl4	Chrom11_Interval1	BinMale	3.1378858091287e-09	-6.45202470894847	0.004	0.021	7.36838345699602e-05	Large intestinal fibroblasts_E11.5	No
Ccl4	Chrom11_Interval1	BinMale	0	6.52240329492716	0.683	0.018	0	Macrophages_E13.5	No
Ccl4	Chrom11_Interval1	BinMale	9.41604389893823e-117	2.58782343899745	0.456	0.02	2.21107542834867e-112	Macrophages_E10.5	No
Ccl4	Chrom11_Interval1	BinMale	7.58995746060134e-07	-5.97150398737202	0.004	0.021	0.0178227381089841	Small intestinal fibroblasts 2_E13.5	No
Ccl4	Chrom11_Interval1	BinMale	1.41497165268683e-07	-8.08884538243057	0	0.021	0.00332263643483921	Small intestinal fibroblasts 1_E10.5	No
Ccl4	Chrom11_Interval1	BinMale	5.07642445275423e-08	-8.18869124279299	0	0.021	0.00119204598999575	Other mesenchymal cells of E9.5_E9.5	No
Ccl4	Chrom11_Interval1	BinMale	6.29848506072231e-11	-7.10932344293993	0.003	0.021	1.47901026195881e-06	Gastric fibroblasts_E11.5	No
Ccl4	Chrom11_Interval1	BinMale	0	7.62778504877981	0.82	0.016	0	Macrophages_E15.5	No
Ccl5	Chrom11_Interval1	BinMale	0	9.33586783836897	0.283	0.001	0	T cells_E15.5	No
Ccl5	Chrom11_Interval1	BinMale	1.18747057084795e-189	9.87802040441791	0.214	0.001	2.78841839446517e-185	T cells_E13.5	No
Ccl6	Chrom11_Interval1	BinMale	5.36480489480747e-09	2.2525421747323	0.12	0.009	0.000125976348539869	T cells_E10.5	No
Ccl6	Chrom11_Interval1	BinMale	9.69117003328698e-191	4.53876276570364	0.267	0.009	2.27568054721645e-186	Goblet cells_E15.5	No
Ccl6	Chrom11_Interval1	BinMale	0	5.97074518219348	0.649	0.008	0	Macrophages_E10.5	No
Ccl6	Chrom11_Interval1	BinMale	0	5.24843711988243	0.57	0.008	0	Macrophages_E11.5	No
Ccl6	Chrom11_Interval1	BinMale	0	4.78497578238701	0.39	0.008	0	Macrophages_E13.5	No
Ccl6	Chrom11_Interval1	BinMale	0	7.11945710994562	0.514	0.006	0	Macrophages_E15.5	No
Ccl6	Chrom11_Interval1	BinMale	6.00110436310309e-43	4.04341172580831	0.106	0.009	1.40917932654387e-38	Secretory progenitors_E15.5	No
Ccl6	Chrom11_Interval1	BinMale	8.75818805114435e-09	-5.76562391050725	0	0.01	0.000205659771816972	Gastric fibroblasts_E10.5	No
Ccl6	Chrom11_Interval1	BinMale	4.24201525735454e-64	6.36599913680866	0.118	0.009	9.96110022731994e-60	T cells_E15.5	No
Ccl7	Chrom11_Interval1	BinMale	1.83268004723328e-10	-7.49792687702776	0	0.012	4.30349928691319e-06	Gastric fibroblasts_E10.5	No
Ccl7	Chrom11_Interval1	BinMale	1.40382159925889e-42	1.7716052402584	0.15	0.011	3.29645387937973e-38	Macrophages_E11.5	No
Ccl7	Chrom11_Interval1	BinMale	2.97625286094222e-08	-7.0944365588486	0	0.011	0.000698883696806451	Gastric fibroblasts_E11.5	No
Ccl7	Chrom11_Interval1	BinMale	0	9.02339685297303	0.509	0.008	0	Macrophages_E15.5	No
Ccl7	Chrom11_Interval1	BinMale	7.50143908343858e-07	-6.54326660784418	0.001	0.011	0.0176148792557305	Large intestinal fibroblasts_E11.5	No
Ccl7	Chrom11_Interval1	BinMale	0	4.99199490958216	0.285	0.01	0	Macrophages_E13.5	No
Ccl9	Chrom11_Interval1	BinMale	1.9339104481515e-118	7.61948358837404	0.175	0.01	4.54120851434936e-114	T cells_E15.5	No
Ccl9	Chrom11_Interval1	BinMale	8.5692374897009e-07	-5.28550694673257	0.001	0.011	0.0201222834733157	Large intestinal fibroblasts_E11.5	No
Ccl9	Chrom11_Interval1	BinMale	5.87776831918583e-69	2.23639754781555	0.181	0.011	1.38021755671122e-64	Goblet cells_E15.5	No
Ccl9	Chrom11_Interval1	BinMale	7.45450554770525e-07	-4.92215005643325	0.001	0.011	0.0175046699271215	Gastric fibroblasts_E11.5	No
Ccl9	Chrom11_Interval1	BinMale	0	5.41478248136986	0.509	0.008	0	Macrophages_E15.5	No
Ccl9	Chrom11_Interval1	BinMale	0	6.03782742586124	0.372	0.01	0	Secretory progenitors_E15.5	No
Ccl9	Chrom11_Interval1	BinMale	0	5.38840676639942	0.72	0.01	0	Macrophages_E11.5	No
Ccl9	Chrom11_Interval1	BinMale	1.66066535340021e-08	-5.62856342139699	0	0.011	0.000389957438285438	Small intestinal fibroblasts 1_E13.5	No
Ccl9	Chrom11_Interval1	BinMale	0	5.18369578333291	0.702	0.01	0	Macrophages_E10.5	No
Ccl9	Chrom11_Interval1	BinMale	1.44093783993016e-07	-4.91035664066669	0.001	0.011	0.00338361023572399	Gastric fibroblasts_E15.5	No
Ccl9	Chrom11_Interval1	BinMale	0	4.56824548438285	0.463	0.009	0	Macrophages_E13.5	No
Ccl9	Chrom11_Interval1	BinMale	2.95649611301905e-25	5.44180209657457	0.214	0.011	6.94244417259134e-21	T cells_E13.5	No
Ccl9	Chrom11_Interval1	BinMale	2.85999182227883e-08	-5.78371007941213	0	0.011	0.000671583279707515	Large intestinal fibroblasts_E15.5	No
Ccl9	Chrom11_Interval1	BinMale	1.98151735376746e-94	4.07468428111637	0.44	0.011	4.65299905011674e-90	T cells_E10.5	No
Ccl9	Chrom11_Interval1	BinMale	2.18472768457615e-10	-6.75400647400592	0	0.012	5.13017754892171e-06	Gastric fibroblasts_E10.5	No
Ccna2	Chrom3_Interval1	Male	2.00377450970445e-147	-2.25768026315864	0.084	0.508	4.70526330368799e-143	Small intestinal fibroblasts 2_E15.5	No
Ccna2	Chrom3_Interval1	Male	4.92367990143802e-30	-2.37617782960177	0.143	0.502	1.15617851445568e-25	Small intestinal fibroblasts 2_E11.5	No
Ccna2	Chrom3_Interval1	Male	6.6334535924565e-31	-1.58859831369873	0.127	0.502	1.55766757258063e-26	Small intestinal fibroblasts 2_E10.5	No
Ccna2	Chrom3_Interval1	Male	2.58566893563868e-89	-2.10761511232343	0.089	0.505	6.07166779466676e-85	Telocytes_E15.5	No
Ccna2	Chrom3_Interval1	Male	1.56063485873435e-41	-1.01515880051766	0.261	0.504	3.66468277528001e-37	Mesothelial cells_E13.5	No
Ccna2	Chrom3_Interval1	Male	6.63951445804249e-30	-1.10722130247511	0.205	0.502	1.55909078503754e-25	Mesothelial cells_E15.5	No
Ccna2	Chrom3_Interval1	Male	6.78103426888193e-181	-1.76470189414817	0.117	0.51	1.59232246701886e-176	Small intestinal fibroblasts 2_E13.5	No
Ccna2	Chrom3_Interval1	Male	4.28591182738657e-13	-1.71438352365642	0.124	0.501	1.00641781530692e-08	Telocytes_E13.5	No
Ccng1	Chrom11_Interval1	Male	6.81717469791269e-07	1.34474000653993	0.316	0.203	0.0160080896256386	T cells_E15.5	No
Ccng1	Chrom11_Interval1	Male	1.39026456289484e-60	1.04694980409315	0.523	0.2	3.26461924658966e-56	Small intestinal epithelium 2_E15.5	No
Ccng1	Chrom11_Interval1	Male	2.90392338925364e-08	1.09419162056548	0.341	0.202	0.00068189929026454	Macrophages_E13.5	No
Ccng1	Chrom11_Interval1	Male	4.30276894617136e-11	1.25158948960649	0.448	0.202	1.01037620393996e-06	Goblet cells_E15.5	No
Ccng1	Chrom11_Interval1	Male	4.48835450733744e-40	1.18643102243971	0.446	0.201	1.05395540541298e-35	Large intestinal epithelium 1_E15.5	No
Ccng1	Chrom11_Interval1	Male	1.39070328436964e-10	1.5793829266414	0.561	0.203	3.26564945235678e-06	Macrophages_E10.5	No
Ccng1	Chrom11_Interval1	Male	1.10105612031472e-10	1.01791628035076	0.402	0.202	2.58549998172302e-06	Large intestinal epithelium 1_E11.5	No
Ccni	Chrom5_Interval2	BinMale	3.2162274149322e-12	-1.50835281037509	0.5	0.758	7.5523452157438e-08	Blood cells_E11.5	No
Ccni	Chrom5_Interval2	BinMale	1.21890319489162e-19	-1.44260111645151	0.566	0.758	2.86222848224451e-15	Blood cells_E9.5	No
Ccni	Chrom5_Interval2	BinMale	6.11477405712282e-16	-1.39930105109971	0.645	0.758	1.43587124409358e-11	Blood cells_E10.5	No
Ccnt1	Chrom15_Interval1	BinBothSexAllChrom	1.14162116418925e-12	-2.4624067964736	0.273	0.626	2.68075481774919e-08	Blood cells_E11.5	No
Ccnt1	Chrom15_Interval1	BinBothSexAllChrom	8.95694836939578e-13	-1.58839894383812	0.484	0.626	2.10327061610152e-08	Blood cells_E9.5	No
Ccnt1	Chrom15_Interval1	BinBothSexAllChrom	4.00249608358341e-14	-1.84203328877296	0.409	0.626	9.39866130347057e-10	Blood cells_E10.5	No
Cd34	Chrom1_Interval2	Female	0	5.64725447989844	0.98	0.058	0	Endothelial cells_E10.5	No
Cd34	Chrom1_Interval2	Female	5.59314191613753e-07	-4.6129073324384	0.01	0.059	0.0131338158474741	Small intestinal epithelium 1_E13.5	No
Cd34	Chrom1_Interval2	Female	6.07866177460639e-08	-3.05251470812935	0.024	0.06	0.00142739135791307	Small intestinal fibroblasts 1_E11.5	No
Cd34	Chrom1_Interval2	Female	1.38746954465114e-08	-3.54183553787857	0.011	0.06	0.000325805598474982	Other mesenchymal cells of E9.5_E10.5	No
Cd34	Chrom1_Interval2	Female	1.45860049041084e-18	-3.07400032650821	0.016	0.06	3.42508567158273e-14	Neural crest cells_E15.5	No
Cd34	Chrom1_Interval2	Female	2.6788529388507e-07	-3.94301634800674	0.006	0.059	0.00629048247100922	Small intestinal epithelium 2_E15.5	No
Cd34	Chrom1_Interval2	Female	6.74572124462021e-40	-4.39518777831239	0.008	0.062	1.58403026266172e-35	Gastric fibroblasts_E10.5	No
Cd34	Chrom1_Interval2	Female	1.31699833023057e-14	-4.23019969400777	0.005	0.06	3.09257547904743e-10	Small intestinal fibroblasts 2_E15.5	No
Cd34	Chrom1_Interval2	Female	0	5.30555526781532	0.932	0.057	0	Endothelial cells_E9.5	No
Cd34	Chrom1_Interval2	Female	0	5.93110337796442	0.966	0.054	0	Endothelial cells_E15.5	No
Cd34	Chrom1_Interval2	Female	1.39152685509407e-08	-3.71651913931764	0.012	0.06	0.00032675833611319	Small intestinal myofibroblasts/myocytes_E15.5	No
Cd34	Chrom1_Interval2	Female	7.20516388040153e-11	3.941661100221	0.5	0.059	1.69191658239589e-06	Macrophages_E9.5	No
Cd34	Chrom1_Interval2	Female	5.75709283835516e-37	1.27318260202803	0.2	0.058	1.35188054030256e-32	Mesothelial cells_E15.5	No
Cd34	Chrom1_Interval2	Female	3.0309294327261e-15	-3.07217183139295	0.014	0.06	7.11722849392742e-11	Small intestinal fibroblasts 2_E13.5	No
Cd34	Chrom1_Interval2	Female	2.49296320127173e-10	3.86195512999002	0.667	0.059	5.85397618922629e-06	T cells_E11.5	No
Cd34	Chrom1_Interval2	Female	0	5.51495731828203	0.947	0.056	0	Endothelial cells_E13.5	No
Cd34	Chrom1_Interval2	Female	5.46614396456947e-09	-3.63836189948997	0.011	0.06	0.00012835599257602	Large intestinal myofibroblasts/myocytes_E13.5	No
Cd34	Chrom1_Interval2	Female	4.6406714991073e-11	-3.52695776054869	0.018	0.06	1.08972248142038e-06	Other mesenchymal cells of E9.5_E9.5	No
Cd34	Chrom1_Interval2	Female	8.72173383365033e-12	-4.07220377806192	0.007	0.06	2.04803753881777e-07	Gastric fibroblasts_E9.5	No
Cd34	Chrom1_Interval2	Female	2.36470278444363e-25	2.00016595279696	0.226	0.058	5.55279507843054e-21	T cells_E15.5	No
Cd34	Chrom1_Interval2	Female	1.30757057807252e-09	-4.46579524536079	0.01	0.06	3.07043723142989e-05	Small intestinal epithelium 2_E13.5	No
Cd34	Chrom1_Interval2	Female	2.01050408495089e-12	-2.92150624381957	0.028	0.06	4.72106569228167e-08	Gastric fibroblasts_E11.5	No
Cd34	Chrom1_Interval2	Female	2.11652947185952e-07	-3.95082465132579	0.01	0.059	0.00497003450582052	Large intestinal myofibroblasts/myocytes_E15.5	No
Cd34	Chrom1_Interval2	Female	1.99030781373812e-43	4.9882090478903	0.68	0.059	4.67364080821986e-39	T cells_E10.5	No
Cd34	Chrom1_Interval2	Female	3.6507956888154e-221	5.52289840690657	0.968	0.058	8.57279843647633e-217	Endothelial cells_E11.5	No
Cd34	Chrom1_Interval2	Female	3.00632588653094e-78	2.76821099830448	0.649	0.058	7.05945444675196e-74	Macrophages_E10.5	No
Cd34	Chrom1_Interval2	Female	2.36937554526544e-07	-3.66077969509094	0.016	0.06	0.0055637676553923	Large intestinal fibroblasts_E10.5	No
Cd34	Chrom1_Interval2	Female	3.41948418362429e-12	-3.62496900270964	0.014	0.06	8.02963275998655e-08	Small intestinal fibroblasts 1_E10.5	No
Cd34	Chrom1_Interval2	Female	8.76642434643259e-24	-5.31276459759221	0.007	0.061	2.0585317650293e-19	Neural crest cells_E13.5	No
Cd34	Chrom1_Interval2	Female	0	1.89159422615628	0.266	0.049	0	Gastric fibroblasts_E15.5	No
Cd34	Chrom1_Interval2	Female	4.40298640327995e-13	-2.6842312373756	0.029	0.06	1.0339092672182e-08	Small intestinal fibroblasts 1_E13.5	No
Cd34	Chrom1_Interval2	Female	2.67707085960714e-07	-4.89564296162274	0.004	0.059	0.00628629779252948	Large intestinal epithelium 1_E15.5	No
Cd34	Chrom1_Interval2	Female	7.96511050082896e-23	-4.87541571661359	0.006	0.061	1.87036724780466e-18	Small intestinal myofibroblasts/myocytes_E13.5	No
Cd34	Chrom1_Interval2	Female	1.62881058055718e-28	4.46309884025258	0.536	0.059	3.82477300526437e-24	T cells_E13.5	No
Cd34	Chrom1_Interval2	Female	3.22141370486224e-10	-4.19474382927858	0.008	0.06	7.56452366175752e-06	Mesothelial cells_E10.5	No
Cd34	Chrom1_Interval2	Female	3.06955048261968e-11	-4.21633812347633	0.009	0.06	7.20791844328752e-07	Large intestinal fibroblasts_E9.5	No
Cd34	Chrom1_Interval2	Female	4.64851067440044e-09	-2.4459763289754	0.028	0.06	0.000109156327656271	Large intestinal fibroblasts_E13.5	No
Cd38	Chrom5_Interval1	BinFemale	1.45360091345032e-106	2.37667026340155	0.294	0.042	3.41334566496403e-102	Gastric epithelium 2_E15.5	No
Cd38	Chrom5_Interval1	BinFemale	3.25448222839483e-14	-1.54162476960969	0.018	0.045	7.64217516871673e-10	Gastric fibroblasts_E10.5	No
Cd38	Chrom5_Interval1	BinFemale	5.60602132647516e-08	-2.87228307857324	0.004	0.044	0.0013164059278829	Small intestinal myofibroblasts/myocytes_E15.5	No
Cd38	Chrom5_Interval1	BinFemale	8.07820049798085e-07	-1.18183626644593	0.013	0.044	0.0189692304093586	Small intestinal fibroblasts 2_E15.5	No
Cd38	Chrom5_Interval1	BinFemale	9.18226660255907e-232	4.6586725819547	0.686	0.042	2.15617984361292e-227	Endothelial cells_E10.5	No
Cd38	Chrom5_Interval1	BinFemale	3.39850274893256e-26	2.4486547611961	0.252	0.043	7.98036415504343e-22	Macrophages_E11.5	No
Cd38	Chrom5_Interval1	BinFemale	3.27879425800378e-55	2.81296731450224	0.244	0.043	7.69926467664447e-51	Macrophages_E13.5	No
Cd38	Chrom5_Interval1	BinFemale	1.86949207536381e-06	2.40264602514099	0.333	0.043	0.043899412913693	Macrophages_E9.5	No
Cd38	Chrom5_Interval1	BinFemale	3.33600264574905e-120	3.10355785381399	0.278	0.042	7.83360141274791e-116	Macrophages_E15.5	No
Cd38	Chrom5_Interval1	BinFemale	4.65554389006393e-18	-4.40294628733916	0.003	0.044	1.09321481626481e-13	Small intestinal myofibroblasts/myocytes_E13.5	No
Cd38	Chrom5_Interval1	BinFemale	2.00927196960051e-07	-1.56331772414854	0.02	0.044	0.00471817243901592	Gastric fibroblasts_E13.5	No
Cd38	Chrom5_Interval1	BinFemale	4.99223911291327e-99	2.09750668199804	0.281	0.042	1.17227758849429e-94	Gastric epithelium 2_E13.5	No
Cd38	Chrom5_Interval1	BinFemale	5.96100779603457e-09	1.25735163223437	0.127	0.043	0.000139976385066484	Gastric epithelium 2_E11.5	No
Cd38	Chrom5_Interval1	BinFemale	1.93257503999602e-182	5.01739314583258	0.774	0.043	4.53807270891865e-178	Endothelial cells_E11.5	No
Cd38	Chrom5_Interval1	BinFemale	0	4.9784104523542	0.818	0.041	0	Endothelial cells_E13.5	No
Cd38	Chrom5_Interval1	BinFemale	0	5.25770798458147	0.744	0.04	0	Endothelial cells_E15.5	No
Cd38	Chrom5_Interval1	BinFemale	1.47287376191177e-13	-2.20915645925848	0.016	0.045	3.45860216772122e-09	Small intestinal fibroblasts 1_E13.5	No
Cd38	Chrom5_Interval1	BinFemale	6.21684464164786e-21	-2.03583604493993	0.008	0.045	1.45983945875175e-16	Large intestinal fibroblasts_E15.5	No
Cd38	Chrom5_Interval1	BinFemale	4.58242499228512e-09	-1.79949677687715	0.021	0.044	0.000107604503668839	Gastric fibroblasts_E11.5	No
Cd38	Chrom5_Interval1	BinFemale	8.04362360550728e-49	1.10547860534282	0.175	0.042	1.88880369504522e-44	Small intestinal epithelium 1_E15.5	No
Cd38	Chrom5_Interval1	BinFemale	1.00619153846435e-10	-1.76693498697649	0.016	0.044	2.36273897062198e-06	Neural crest cells_E15.5	No
Cd38	Chrom5_Interval1	BinFemale	7.72090567011402e-08	-2.56006912003061	0.005	0.044	0.00181302306945617	Large intestinal myofibroblasts/myocytes_E13.5	No
Cd38	Chrom5_Interval1	BinFemale	3.05249285385633e-21	-1.91805300027251	0.008	0.045	7.16786371942543e-17	Gastric fibroblasts_E15.5	No
Cd38	Chrom5_Interval1	BinFemale	1.67330869533823e-25	-1.93568951470339	0.013	0.046	3.92926347839324e-21	Small intestinal fibroblasts 1_E15.5	No
[truncated: 18,663 more rows]
