# Supplementary material for: Combinatorial multiomic analysis from a pedigree of Sox10Dom Hirschsprung mice identifies multiple high confidence candidate modifiers of Enteric Nervous System development
Source: PLoS Comput Biol. 2026 Jul 6;22(7):e1014424. doi: 10.1371/journal.pcbi.1014424 (PMC13372245; doi:10.1371/journal.pcbi.1014424)
Supplement: S16 Table — (XLSX) [file pcbi.1014424.s024.xlsx]

## Sheet: SuppTable16_2024-10-02_FiltEnri
source	target	ligand	receptor	prob	pval	interaction_name	interaction_name_2	pathway_name	annotation	evidence	source.target	prob.original	Age_InOut	receptor_1	receptor_2	IntervalSource	Age	source.target_2
Neural crest cells	Large intestinal epithelium 1	Ppia	Bsg	0.780398	3	PPIA_BSG	Ppia - Bsg	CypA	Non-protein Signaling	PMID: 36012604	Neural crest cells -> Large intestinal epithelium 1	0.277649	E9.5_out	Bsg	Bsg	Female	E9.5	LI epithelium 1
Neural crest cells	Large intestinal epithelium 2	Ppia	Bsg	0.835381	3	PPIA_BSG	Ppia - Bsg	CypA	Non-protein Signaling	PMID: 36012604	Neural crest cells -> Large intestinal epithelium 2	0.302081	E9.5_out	Bsg	Bsg	Female	E9.5	LI epithelium 2
Neural crest cells	Small intestinal epithelium 2	Ppia	Bsg	0.900119	3	PPIA_BSG	Ppia - Bsg	CypA	Non-protein Signaling	PMID: 36012604	Neural crest cells -> Small intestinal epithelium 2	0.329241	E9.5_out	Bsg	Bsg	Female	E9.5	SI epithelium 2
Neural crest cells	Mesothelial cells	Ppia	Bsg	0.767792	3	PPIA_BSG	Ppia - Bsg	CypA	Non-protein Signaling	PMID: 36012604	Neural crest cells -> Mesothelial cells	0.271869	E9.5_out	Bsg	Bsg	Female	E9.5	Mesothelial cells
Neural crest cells	Gastric epithelium 1	Ppia	Bsg	0.770856	3	PPIA_BSG	Ppia - Bsg	CypA	Non-protein Signaling	PMID: 36012604	Neural crest cells -> Gastric epithelium 1	0.27328	E9.5_out	Bsg	Bsg	Female	E9.5	Gastric epithelium 1
Neural crest cells	Gastric epithelium 2	Ppia	Bsg	0.824985	3	PPIA_BSG	Ppia - Bsg	CypA	Non-protein Signaling	PMID: 36012604	Neural crest cells -> Gastric epithelium 2	0.297559	E9.5_out	Bsg	Bsg	Female	E9.5	Gastric epithelium 2
Neural crest cells	Small intestinal epithelium 1	Ppia	Bsg	0.879537	3	PPIA_BSG	Ppia - Bsg	CypA	Non-protein Signaling	PMID: 36012604	Neural crest cells -> Small intestinal epithelium 1	0.320792	E9.5_out	Bsg	Bsg	Female	E9.5	SI epithelium 1
Neural crest cells	Secretory progenitors	Ppia	Bsg	0.99512	3	PPIA_BSG	Ppia - Bsg	CypA	Non-protein Signaling	PMID: 36012604	Neural crest cells -> Secretory progenitors	0.36608	E9.5_out	Bsg	Bsg	Female	E9.5	Secretory progenitors
Large intestinal fibroblasts	Neural crest cells	Ppia	Bsg	0.655152	2	PPIA_BSG	Ppia - Bsg	CypA	Non-protein Signaling	PMID: 36012604	Large intestinal fibroblasts -> Neural crest cells	0.217325	E10.5_in	Bsg	Bsg	Female	E10.5	LI fibroblasts
Large intestinal epithelium 1	Neural crest cells	Ppia	Bsg	0.665647	3	PPIA_BSG	Ppia - Bsg	CypA	Non-protein Signaling	PMID: 36012604	Large intestinal epithelium 1 -> Neural crest cells	0.222618	E10.5_in	Bsg	Bsg	Female	E10.5	LI epithelium 1
Gastric fibroblasts	Neural crest cells	Ppia	Bsg	0.664163	3	PPIA_BSG	Ppia - Bsg	CypA	Non-protein Signaling	PMID: 36012604	Gastric fibroblasts -> Neural crest cells	0.221872	E10.5_in	Bsg	Bsg	Female	E10.5	Gastric fibroblasts
Other mesenchymal cells of E9.5	Neural crest cells	Ppia	Bsg	0.663037	3	PPIA_BSG	Ppia - Bsg	CypA	Non-protein Signaling	PMID: 36012604	Other mesenchymal cells of E9.5 -> Neural crest cells	0.221305	E10.5_in	Bsg	Bsg	Female	E10.5	Other mesenchymal cells of E9.5
Mesothelial cells	Neural crest cells	Ppia	Bsg	0.667108	3	PPIA_BSG	Ppia - Bsg	CypA	Non-protein Signaling	PMID: 36012604	Mesothelial cells -> Neural crest cells	0.223352	E10.5_in	Bsg	Bsg	Female	E10.5	Mesothelial cells
Other intestinal fibroblasts	Neural crest cells	Ppia	Bsg	0.667579	3	PPIA_BSG	Ppia - Bsg	CypA	Non-protein Signaling	PMID: 36012604	Other intestinal fibroblasts -> Neural crest cells	0.223588	E10.5_in	Bsg	Bsg	Female	E10.5	Other intestinal fibroblasts
Small intestinal fibroblasts 1	Neural crest cells	Ppia	Bsg	0.664648	3	PPIA_BSG	Ppia - Bsg	CypA	Non-protein Signaling	PMID: 36012604	Small intestinal fibroblasts 1 -> Neural crest cells	0.222116	E10.5_in	Bsg	Bsg	Female	E10.5	SI fibroblasts 1
Gastric epithelium 1	Neural crest cells	Ppia	Bsg	0.667138	3	PPIA_BSG	Ppia - Bsg	CypA	Non-protein Signaling	PMID: 36012604	Gastric epithelium 1 -> Neural crest cells	0.223367	E10.5_in	Bsg	Bsg	Female	E10.5	Gastric epithelium 1
Endothelial cells	Neural crest cells	Ppia	Bsg	0.678328	3	PPIA_BSG	Ppia - Bsg	CypA	Non-protein Signaling	PMID: 36012604	Endothelial cells -> Neural crest cells	0.228959	E10.5_in	Bsg	Bsg	Female	E10.5	Endothelial cells
Neural crest cells	Neural crest cells	Ppia	Bsg	0.662537	3	PPIA_BSG	Ppia - Bsg	CypA	Non-protein Signaling	PMID: 36012604	Neural crest cells -> Neural crest cells	0.221053	E10.5_in	Bsg	Bsg	Female	E10.5
Small intestinal myofibroblasts/myocytes	Neural crest cells	Ppia	Bsg	0.660113	3	PPIA_BSG	Ppia - Bsg	CypA	Non-protein Signaling	PMID: 36012604	Small intestinal myofibroblasts/myocytes -> Neural crest cells	0.219832	E10.5_in	Bsg	Bsg	Female	E10.5	SI myofibroblasts/myocytes
Gastric myofibroblasts/myocytes	Neural crest cells	Ppia	Bsg	0.667894	3	PPIA_BSG	Ppia - Bsg	CypA	Non-protein Signaling	PMID: 36012604	Gastric myofibroblasts/myocytes -> Neural crest cells	0.223746	E10.5_in	Bsg	Bsg	Female	E10.5	Gastric myofibroblasts/myocytes
Macrophages	Neural crest cells	Ppia	Bsg	0.656079	2	PPIA_BSG	Ppia - Bsg	CypA	Non-protein Signaling	PMID: 36012604	Macrophages -> Neural crest cells	0.217794	E10.5_in	Bsg	Bsg	Female	E10.5	Macrophages
Neural crest cells	Large intestinal fibroblasts	Ppia	Bsg	0.654898	3	PPIA_BSG	Ppia - Bsg	CypA	Non-protein Signaling	PMID: 36012604	Neural crest cells -> Large intestinal fibroblasts	0.217196	E10.5_out	Bsg	Bsg	Female	E10.5	LI fibroblasts
Neural crest cells	Large intestinal epithelium 1	Ppia	Bsg	0.732675	3	PPIA_BSG	Ppia - Bsg	CypA	Non-protein Signaling	PMID: 36012604	Neural crest cells -> Large intestinal epithelium 1	0.255416	E10.5_out	Bsg	Bsg	Female	E10.5	LI epithelium 1
Neural crest cells	Large intestinal epithelium 2	Ppia	Bsg	0.789476	3	PPIA_BSG	Ppia - Bsg	CypA	Non-protein Signaling	PMID: 36012604	Neural crest cells -> Large intestinal epithelium 2	0.28177	E10.5_out	Bsg	Bsg	Female	E10.5	LI epithelium 2
Neural crest cells	Small intestinal epithelium 2	Ppia	Bsg	0.769797	3	PPIA_BSG	Ppia - Bsg	CypA	Non-protein Signaling	PMID: 36012604	Neural crest cells -> Small intestinal epithelium 2	0.272793	E10.5_out	Bsg	Bsg	Female	E10.5	SI epithelium 2
Neural crest cells	Mesothelial cells	Ppia	Bsg	0.66013	3	PPIA_BSG	Ppia - Bsg	CypA	Non-protein Signaling	PMID: 36012604	Neural crest cells -> Mesothelial cells	0.21984	E10.5_out	Bsg	Bsg	Female	E10.5	Mesothelial cells
Neural crest cells	Other intestinal fibroblasts	Ppia	Bsg	0.665071	3	PPIA_BSG	Ppia - Bsg	CypA	Non-protein Signaling	PMID: 36012604	Neural crest cells -> Other intestinal fibroblasts	0.222329	E10.5_out	Bsg	Bsg	Female	E10.5	Other intestinal fibroblasts
Neural crest cells	Gastric epithelium 1	Ppia	Bsg	0.701085	3	PPIA_BSG	Ppia - Bsg	CypA	Non-protein Signaling	PMID: 36012604	Neural crest cells -> Gastric epithelium 1	0.240181	E10.5_out	Bsg	Bsg	Female	E10.5	Gastric epithelium 1
Neural crest cells	Endothelial cells	Ppia	Bsg	0.681259	3	PPIA_BSG	Ppia - Bsg	CypA	Non-protein Signaling	PMID: 36012604	Neural crest cells -> Endothelial cells	0.230415	E10.5_out	Bsg	Bsg	Female	E10.5	Endothelial cells
Neural crest cells	Gastric epithelium 2	Ppia	Bsg	0.702277	3	PPIA_BSG	Ppia - Bsg	CypA	Non-protein Signaling	PMID: 36012604	Neural crest cells -> Gastric epithelium 2	0.240763	E10.5_out	Bsg	Bsg	Female	E10.5	Gastric epithelium 2
Neural crest cells	Neural crest cells	Ppia	Bsg	0.662537	3	PPIA_BSG	Ppia - Bsg	CypA	Non-protein Signaling	PMID: 36012604	Neural crest cells -> Neural crest cells	0.221053	E10.5_out	Bsg	Bsg	Female	E10.5
Neural crest cells	Small intestinal epithelium 1	Ppia	Bsg	0.741623	3	PPIA_BSG	Ppia - Bsg	CypA	Non-protein Signaling	PMID: 36012604	Neural crest cells -> Small intestinal epithelium 1	0.259657	E10.5_out	Bsg	Bsg	Female	E10.5	SI epithelium 1
Neural crest cells	Secretory progenitors	Ppia	Bsg	0.84325	3	PPIA_BSG	Ppia - Bsg	CypA	Non-protein Signaling	PMID: 36012604	Neural crest cells -> Secretory progenitors	0.305475	E10.5_out	Bsg	Bsg	Female	E10.5	Secretory progenitors
Large intestinal fibroblasts	Neural crest cells	Ppia	Bsg	0.681981	3	PPIA_BSG	Ppia - Bsg	CypA	Non-protein Signaling	PMID: 36012604	Large intestinal fibroblasts -> Neural crest cells	0.230774	E11.5_in	Bsg	Bsg	Female	E11.5	LI fibroblasts
Large intestinal epithelium 1	Neural crest cells	Ppia	Bsg	0.695316	3	PPIA_BSG	Ppia - Bsg	CypA	Non-protein Signaling	PMID: 36012604	Large intestinal epithelium 1 -> Neural crest cells	0.237356	E11.5_in	Bsg	Bsg	Female	E11.5	LI epithelium 1
Large intestinal epithelium 2	Neural crest cells	Ppia	Bsg	0.685288	3	PPIA_BSG	Ppia - Bsg	CypA	Non-protein Signaling	PMID: 36012604	Large intestinal epithelium 2 -> Neural crest cells	0.232412	E11.5_in	Bsg	Bsg	Female	E11.5	LI epithelium 2
Gastric fibroblasts	Neural crest cells	Ppia	Bsg	0.699518	3	PPIA_BSG	Ppia - Bsg	CypA	Non-protein Signaling	PMID: 36012604	Gastric fibroblasts -> Neural crest cells	0.239415	E11.5_in	Bsg	Bsg	Female	E11.5	Gastric fibroblasts
Small intestinal epithelium 2	Neural crest cells	Ppia	Bsg	0.69451	3	PPIA_BSG	Ppia - Bsg	CypA	Non-protein Signaling	PMID: 36012604	Small intestinal epithelium 2 -> Neural crest cells	0.23696	E11.5_in	Bsg	Bsg	Female	E11.5	SI epithelium 2
Other mesenchymal cells of E9.5	Neural crest cells	Ppia	Bsg	0.696873	3	PPIA_BSG	Ppia - Bsg	CypA	Non-protein Signaling	PMID: 36012604	Other mesenchymal cells of E9.5 -> Neural crest cells	0.23812	E11.5_in	Bsg	Bsg	Female	E11.5	Other mesenchymal cells of E9.5
Mesothelial cells	Neural crest cells	Ppia	Bsg	0.696108	3	PPIA_BSG	Ppia - Bsg	CypA	Non-protein Signaling	PMID: 36012604	Mesothelial cells -> Neural crest cells	0.237744	E11.5_in	Bsg	Bsg	Female	E11.5	Mesothelial cells
Other intestinal fibroblasts	Neural crest cells	Ppia	Bsg	0.697881	3	PPIA_BSG	Ppia - Bsg	CypA	Non-protein Signaling	PMID: 36012604	Other intestinal fibroblasts -> Neural crest cells	0.238614	E11.5_in	Bsg	Bsg	Female	E11.5	Other intestinal fibroblasts
Small intestinal fibroblasts 1	Neural crest cells	Ppia	Bsg	0.699457	3	PPIA_BSG	Ppia - Bsg	CypA	Non-protein Signaling	PMID: 36012604	Small intestinal fibroblasts 1 -> Neural crest cells	0.239386	E11.5_in	Bsg	Bsg	Female	E11.5	SI fibroblasts 1
Gastric epithelium 1	Neural crest cells	Ppia	Bsg	0.709398	3	PPIA_BSG	Ppia - Bsg	CypA	Non-protein Signaling	PMID: 36012604	Gastric epithelium 1 -> Neural crest cells	0.24423	E11.5_in	Bsg	Bsg	Female	E11.5	Gastric epithelium 1
Endothelial cells	Neural crest cells	Ppia	Bsg	0.726566	3	PPIA_BSG	Ppia - Bsg	CypA	Non-protein Signaling	PMID: 36012604	Endothelial cells -> Neural crest cells	0.252501	E11.5_in	Bsg	Bsg	Female	E11.5	Endothelial cells
Gastric epithelium 2	Neural crest cells	Ppia	Bsg	0.704416	3	PPIA_BSG	Ppia - Bsg	CypA	Non-protein Signaling	PMID: 36012604	Gastric epithelium 2 -> Neural crest cells	0.241807	E11.5_in	Bsg	Bsg	Female	E11.5	Gastric epithelium 2
Neural crest cells	Neural crest cells	Ppia	Bsg	0.695856	3	PPIA_BSG	Ppia - Bsg	CypA	Non-protein Signaling	PMID: 36012604	Neural crest cells -> Neural crest cells	0.237621	E11.5_in	Bsg	Bsg	Female	E11.5
Small intestinal epithelium 1	Neural crest cells	Ppia	Bsg	0.696057	3	PPIA_BSG	Ppia - Bsg	CypA	Non-protein Signaling	PMID: 36012604	Small intestinal epithelium 1 -> Neural crest cells	0.237719	E11.5_in	Bsg	Bsg	Female	E11.5	SI epithelium 1
Small intestinal myofibroblasts/myocytes	Neural crest cells	Ppia	Bsg	0.694921	3	PPIA_BSG	Ppia - Bsg	CypA	Non-protein Signaling	PMID: 36012604	Small intestinal myofibroblasts/myocytes -> Neural crest cells	0.237162	E11.5_in	Bsg	Bsg	Female	E11.5	SI myofibroblasts/myocytes
Small intestinal fibroblasts 2	Neural crest cells	Ppia	Bsg	0.682405	3	PPIA_BSG	Ppia - Bsg	CypA	Non-protein Signaling	PMID: 36012604	Small intestinal fibroblasts 2 -> Neural crest cells	0.230984	E11.5_in	Bsg	Bsg	Female	E11.5	SI fibroblasts 2
Gastric myofibroblasts/myocytes	Neural crest cells	Ppia	Bsg	0.696975	3	PPIA_BSG	Ppia - Bsg	CypA	Non-protein Signaling	PMID: 36012604	Gastric myofibroblasts/myocytes -> Neural crest cells	0.23817	E11.5_in	Bsg	Bsg	Female	E11.5	Gastric myofibroblasts/myocytes
Macrophages	Neural crest cells	Ppia	Bsg	0.684091	3	PPIA_BSG	Ppia - Bsg	CypA	Non-protein Signaling	PMID: 36012604	Macrophages -> Neural crest cells	0.23182	E11.5_in	Bsg	Bsg	Female	E11.5	Macrophages
T cells	Neural crest cells	Ppia	Bsg	0.680683	2	PPIA_BSG	Ppia - Bsg	CypA	Non-protein Signaling	PMID: 36012604	T cells -> Neural crest cells	0.23013	E11.5_in	Bsg	Bsg	Female	E11.5	T cells
Neural crest cells	Large intestinal epithelium 1	Ppia	Bsg	0.746314	3	PPIA_BSG	Ppia - Bsg	CypA	Non-protein Signaling	PMID: 36012604	Neural crest cells -> Large intestinal epithelium 1	0.261867	E11.5_out	Bsg	Bsg	Female	E11.5	LI epithelium 1
Neural crest cells	Large intestinal epithelium 2	Ppia	Bsg	0.744306	3	PPIA_BSG	Ppia - Bsg	CypA	Non-protein Signaling	PMID: 36012604	Neural crest cells -> Large intestinal epithelium 2	0.260922	E11.5_out	Bsg	Bsg	Female	E11.5	LI epithelium 2
Neural crest cells	Small intestinal epithelium 2	Ppia	Bsg	0.769974	3	PPIA_BSG	Ppia - Bsg	CypA	Non-protein Signaling	PMID: 36012604	Neural crest cells -> Small intestinal epithelium 2	0.272874	E11.5_out	Bsg	Bsg	Female	E11.5	SI epithelium 2
Neural crest cells	Other mesenchymal cells of E9.5	Ppia	Bsg	0.673445	2	PPIA_BSG	Ppia - Bsg	CypA	Non-protein Signaling	PMID: 36012604	Neural crest cells -> Other mesenchymal cells of E9.5	0.226525	E11.5_out	Bsg	Bsg	Female	E11.5	Other mesenchymal cells of E9.5
Neural crest cells	Mesothelial cells	Ppia	Bsg	0.681173	3	PPIA_BSG	Ppia - Bsg	CypA	Non-protein Signaling	PMID: 36012604	Neural crest cells -> Mesothelial cells	0.230373	E11.5_out	Bsg	Bsg	Female	E11.5	Mesothelial cells
Neural crest cells	Gastric epithelium 1	Ppia	Bsg	0.730092	3	PPIA_BSG	Ppia - Bsg	CypA	Non-protein Signaling	PMID: 36012604	Neural crest cells -> Gastric epithelium 1	0.254186	E11.5_out	Bsg	Bsg	Female	E11.5	Gastric epithelium 1
Neural crest cells	Endothelial cells	Ppia	Bsg	0.697932	3	PPIA_BSG	Ppia - Bsg	CypA	Non-protein Signaling	PMID: 36012604	Neural crest cells -> Endothelial cells	0.238639	E11.5_out	Bsg	Bsg	Female	E11.5	Endothelial cells
Neural crest cells	Gastric epithelium 2	Ppia	Bsg	0.748251	3	PPIA_BSG	Ppia - Bsg	CypA	Non-protein Signaling	PMID: 36012604	Neural crest cells -> Gastric epithelium 2	0.262777	E11.5_out	Bsg	Bsg	Female	E11.5	Gastric epithelium 2
Neural crest cells	Neural crest cells	Ppia	Bsg	0.695856	3	PPIA_BSG	Ppia - Bsg	CypA	Non-protein Signaling	PMID: 36012604	Neural crest cells -> Neural crest cells	0.237621	E11.5_out	Bsg	Bsg	Female	E11.5
Neural crest cells	Small intestinal epithelium 1	Ppia	Bsg	0.743876	3	PPIA_BSG	Ppia - Bsg	CypA	Non-protein Signaling	PMID: 36012604	Neural crest cells -> Small intestinal epithelium 1	0.260719	E11.5_out	Bsg	Bsg	Female	E11.5	SI epithelium 1
Neural crest cells	Macrophages	Ppia	Bsg	0.68391	3	PPIA_BSG	Ppia - Bsg	CypA	Non-protein Signaling	PMID: 36012604	Neural crest cells -> Macrophages	0.23173	E11.5_out	Bsg	Bsg	Female	E11.5	Macrophages
Telocytes	Neural crest cells	Nrg1	Erbb3	0.267822	3	NRG1_ERBB3	Nrg1 - Erbb3	NRG	Secreted Signaling	KEGG: mmu04012	Telocytes -> Neural crest cells	0.0239012	E13.5_in	Erbb3	Erbb3	Female	E13.5	Telocytes
Large intestinal fibroblasts	Neural crest cells	Ppia	Bsg	0.714945	3	PPIA_BSG	Ppia - Bsg	CypA	Non-protein Signaling	PMID: 36012604	Large intestinal fibroblasts -> Neural crest cells	0.246915	E13.5_in	Bsg	Bsg	Female	E13.5	LI fibroblasts
Large intestinal epithelium 1	Neural crest cells	Ppia	Bsg	0.744092	3	PPIA_BSG	Ppia - Bsg	CypA	Non-protein Signaling	PMID: 36012604	Large intestinal epithelium 1 -> Neural crest cells	0.260821	E13.5_in	Bsg	Bsg	Female	E13.5	LI epithelium 1
Large intestinal epithelium 2	Neural crest cells	Ppia	Bsg	0.728048	3	PPIA_BSG	Ppia - Bsg	CypA	Non-protein Signaling	PMID: 36012604	Large intestinal epithelium 2 -> Neural crest cells	0.25321	E13.5_in	Bsg	Bsg	Female	E13.5	LI epithelium 2
Gastric fibroblasts	Neural crest cells	Ppia	Bsg	0.718492	3	PPIA_BSG	Ppia - Bsg	CypA	Non-protein Signaling	PMID: 36012604	Gastric fibroblasts -> Neural crest cells	0.248626	E13.5_in	Bsg	Bsg	Female	E13.5	Gastric fibroblasts
Small intestinal epithelium 2	Neural crest cells	Ppia	Bsg	0.736468	3	PPIA_BSG	Ppia - Bsg	CypA	Non-protein Signaling	PMID: 36012604	Small intestinal epithelium 2 -> Neural crest cells	0.257218	E13.5_in	Bsg	Bsg	Female	E13.5	SI epithelium 2
Other mesenchymal cells of E9.5	Neural crest cells	Ppia	Bsg	0.717253	3	PPIA_BSG	Ppia - Bsg	CypA	Non-protein Signaling	PMID: 36012604	Other mesenchymal cells of E9.5 -> Neural crest cells	0.248029	E13.5_in	Bsg	Bsg	Female	E13.5	Other mesenchymal cells of E9.5
Other intestinal fibroblasts	Neural crest cells	Ppia	Bsg	0.705755	3	PPIA_BSG	Ppia - Bsg	CypA	Non-protein Signaling	PMID: 36012604	Other intestinal fibroblasts -> Neural crest cells	0.242459	E13.5_in	Bsg	Bsg	Female	E13.5	Other intestinal fibroblasts
Small intestinal fibroblasts 1	Neural crest cells	Ppia	Bsg	0.730071	3	PPIA_BSG	Ppia - Bsg	CypA	Non-protein Signaling	PMID: 36012604	Small intestinal fibroblasts 1 -> Neural crest cells	0.254175	E13.5_in	Bsg	Bsg	Female	E13.5	SI fibroblasts 1
Gastric epithelium 1	Neural crest cells	Ppia	Bsg	0.755382	3	PPIA_BSG	Ppia - Bsg	CypA	Non-protein Signaling	PMID: 36012604	Gastric epithelium 1 -> Neural crest cells	0.266113	E13.5_in	Bsg	Bsg	Female	E13.5	Gastric epithelium 1
Endothelial cells	Neural crest cells	Ppia	Bsg	0.744912	3	PPIA_BSG	Ppia - Bsg	CypA	Non-protein Signaling	PMID: 36012604	Endothelial cells -> Neural crest cells	0.261207	E13.5_in	Bsg	Bsg	Female	E13.5	Endothelial cells
Gastric epithelium 2	Neural crest cells	Ppia	Bsg	0.744297	3	PPIA_BSG	Ppia - Bsg	CypA	Non-protein Signaling	PMID: 36012604	Gastric epithelium 2 -> Neural crest cells	0.260918	E13.5_in	Bsg	Bsg	Female	E13.5	Gastric epithelium 2
Neural crest cells	Neural crest cells	Ppia	Bsg	0.72694	3	PPIA_BSG	Ppia - Bsg	CypA	Non-protein Signaling	PMID: 36012604	Neural crest cells -> Neural crest cells	0.252681	E13.5_in	Bsg	Bsg	Female	E13.5
Small intestinal epithelium 1	Neural crest cells	Ppia	Bsg	0.735589	3	PPIA_BSG	Ppia - Bsg	CypA	Non-protein Signaling	PMID: 36012604	Small intestinal epithelium 1 -> Neural crest cells	0.256801	E13.5_in	Bsg	Bsg	Female	E13.5	SI epithelium 1
Small intestinal myofibroblasts/myocytes	Neural crest cells	Ppia	Bsg	0.728403	3	PPIA_BSG	Ppia - Bsg	CypA	Non-protein Signaling	PMID: 36012604	Small intestinal myofibroblasts/myocytes -> Neural crest cells	0.253379	E13.5_in	Bsg	Bsg	Female	E13.5	SI myofibroblasts/myocytes
Small intestinal fibroblasts 2	Neural crest cells	Ppia	Bsg	0.700131	3	PPIA_BSG	Ppia - Bsg	CypA	Non-protein Signaling	PMID: 36012604	Small intestinal fibroblasts 2 -> Neural crest cells	0.239715	E13.5_in	Bsg	Bsg	Female	E13.5	SI fibroblasts 2
Gastric myofibroblasts/myocytes	Neural crest cells	Ppia	Bsg	0.742374	3	PPIA_BSG	Ppia - Bsg	CypA	Non-protein Signaling	PMID: 36012604	Gastric myofibroblasts/myocytes -> Neural crest cells	0.260011	E13.5_in	Bsg	Bsg	Female	E13.5	Gastric myofibroblasts/myocytes
Large intestinal myofibroblasts/myocytes	Neural crest cells	Ppia	Bsg	0.723534	3	PPIA_BSG	Ppia - Bsg	CypA	Non-protein Signaling	PMID: 36012604	Large intestinal myofibroblasts/myocytes -> Neural crest cells	0.25105	E13.5_in	Bsg	Bsg	Female	E13.5	LI myofibroblasts/myocytes
Macrophages	Neural crest cells	Ppia	Bsg	0.715482	3	PPIA_BSG	Ppia - Bsg	CypA	Non-protein Signaling	PMID: 36012604	Macrophages -> Neural crest cells	0.247175	E13.5_in	Bsg	Bsg	Female	E13.5	Macrophages
T cells	Neural crest cells	Ppia	Bsg	0.727575	3	PPIA_BSG	Ppia - Bsg	CypA	Non-protein Signaling	PMID: 36012604	T cells -> Neural crest cells	0.252984	E13.5_in	Bsg	Bsg	Female	E13.5	T cells
Telocytes	Neural crest cells	Ppia	Bsg	0.721344	3	PPIA_BSG	Ppia - Bsg	CypA	Non-protein Signaling	PMID: 36012604	Telocytes -> Neural crest cells	0.249998	E13.5_in	Bsg	Bsg	Female	E13.5	Telocytes
Neural crest cells	Large intestinal epithelium 1	Ppia	Bsg	0.752955	3	PPIA_BSG	Ppia - Bsg	CypA	Non-protein Signaling	PMID: 36012604	Neural crest cells -> Large intestinal epithelium 1	0.26498	E13.5_out	Bsg	Bsg	Female	E13.5	LI epithelium 1
Neural crest cells	Large intestinal epithelium 2	Ppia	Bsg	0.757401	3	PPIA_BSG	Ppia - Bsg	CypA	Non-protein Signaling	PMID: 36012604	Neural crest cells -> Large intestinal epithelium 2	0.267054	E13.5_out	Bsg	Bsg	Female	E13.5	LI epithelium 2
Neural crest cells	Small intestinal epithelium 2	Ppia	Bsg	0.763072	3	PPIA_BSG	Ppia - Bsg	CypA	Non-protein Signaling	PMID: 36012604	Neural crest cells -> Small intestinal epithelium 2	0.269687	E13.5_out	Bsg	Bsg	Female	E13.5	SI epithelium 2
Neural crest cells	Mesothelial cells	Ppia	Bsg	0.764066	3	PPIA_BSG	Ppia - Bsg	CypA	Non-protein Signaling	PMID: 36012604	Neural crest cells -> Mesothelial cells	0.270147	E13.5_out	Bsg	Bsg	Female	E13.5	Mesothelial cells
Neural crest cells	Gastric epithelium 1	Ppia	Bsg	0.763697	3	PPIA_BSG	Ppia - Bsg	CypA	Non-protein Signaling	PMID: 36012604	Neural crest cells -> Gastric epithelium 1	0.269977	E13.5_out	Bsg	Bsg	Female	E13.5	Gastric epithelium 1
Neural crest cells	Endothelial cells	Ppia	Bsg	0.709575	3	PPIA_BSG	Ppia - Bsg	CypA	Non-protein Signaling	PMID: 36012604	Neural crest cells -> Endothelial cells	0.244316	E13.5_out	Bsg	Bsg	Female	E13.5	Endothelial cells
Neural crest cells	Gastric epithelium 2	Ppia	Bsg	0.779174	3	PPIA_BSG	Ppia - Bsg	CypA	Non-protein Signaling	PMID: 36012604	Neural crest cells -> Gastric epithelium 2	0.277091	E13.5_out	Bsg	Bsg	Female	E13.5	Gastric epithelium 2
Neural crest cells	Neural crest cells	Ppia	Bsg	0.72694	3	PPIA_BSG	Ppia - Bsg	CypA	Non-protein Signaling	PMID: 36012604	Neural crest cells -> Neural crest cells	0.252681	E13.5_out	Bsg	Bsg	Female	E13.5
Neural crest cells	Small intestinal epithelium 1	Ppia	Bsg	0.744718	3	PPIA_BSG	Ppia - Bsg	CypA	Non-protein Signaling	PMID: 36012604	Neural crest cells -> Small intestinal epithelium 1	0.261116	E13.5_out	Bsg	Bsg	Female	E13.5	SI epithelium 1
Neural crest cells	Secretory progenitors	Ppia	Bsg	0.812367	3	PPIA_BSG	Ppia - Bsg	CypA	Non-protein Signaling	PMID: 36012604	Neural crest cells -> Secretory progenitors	0.292009	E13.5_out	Bsg	Bsg	Female	E13.5	Secretory progenitors
Neural crest cells	Telocytes	Ppia	Bsg	0.734728	3	PPIA_BSG	Ppia - Bsg	CypA	Non-protein Signaling	PMID: 36012604	Neural crest cells -> Telocytes	0.256392	E13.5_out	Bsg	Bsg	Female	E13.5	Telocytes
Telocytes	Neural crest cells	Nrg1	Erbb3	0.262352	3	NRG1_ERBB3	Nrg1 - Erbb3	NRG	Secreted Signaling	KEGG: mmu04012	Telocytes -> Neural crest cells	0.0221112	E15.5_in	Erbb3	Erbb3	Female	E15.5	Telocytes
Large intestinal epithelium 1	Neural crest cells	Ppia	Bsg	0.606848	3	PPIA_BSG	Ppia - Bsg	CypA	Non-protein Signaling	PMID: 36012604	Large intestinal epithelium 1 -> Neural crest cells	0.192461	E15.5_in	Bsg	Bsg	Female	E15.5	LI epithelium 1
Large intestinal epithelium 2	Neural crest cells	Ppia	Bsg	0.596279	3	PPIA_BSG	Ppia - Bsg	CypA	Non-protein Signaling	PMID: 36012604	Large intestinal epithelium 2 -> Neural crest cells	0.186921	E15.5_in	Bsg	Bsg	Female	E15.5	LI epithelium 2
Small intestinal epithelium 2	Neural crest cells	Ppia	Bsg	0.608807	3	PPIA_BSG	Ppia - Bsg	CypA	Non-protein Signaling	PMID: 36012604	Small intestinal epithelium 2 -> Neural crest cells	0.193485	E15.5_in	Bsg	Bsg	Female	E15.5	SI epithelium 2
Other mesenchymal cells of E9.5	Neural crest cells	Ppia	Bsg	0.597792	3	PPIA_BSG	Ppia - Bsg	CypA	Non-protein Signaling	PMID: 36012604	Other mesenchymal cells of E9.5 -> Neural crest cells	0.187717	E15.5_in	Bsg	Bsg	Female	E15.5	Other mesenchymal cells of E9.5
Other intestinal fibroblasts	Neural crest cells	Ppia	Bsg	0.594615	3	PPIA_BSG	Ppia - Bsg	CypA	Non-protein Signaling	PMID: 36012604	Other intestinal fibroblasts -> Neural crest cells	0.186046	E15.5_in	Bsg	Bsg	Female	E15.5	Other intestinal fibroblasts
Small intestinal fibroblasts 1	Neural crest cells	Ppia	Bsg	0.599167	3	PPIA_BSG	Ppia - Bsg	CypA	Non-protein Signaling	PMID: 36012604	Small intestinal fibroblasts 1 -> Neural crest cells	0.188439	E15.5_in	Bsg	Bsg	Female	E15.5	SI fibroblasts 1
Gastric epithelium 1	Neural crest cells	Ppia	Bsg	0.604902	3	PPIA_BSG	Ppia - Bsg	CypA	Non-protein Signaling	PMID: 36012604	Gastric epithelium 1 -> Neural crest cells	0.191444	E15.5_in	Bsg	Bsg	Female	E15.5	Gastric epithelium 1
Endothelial cells	Neural crest cells	Ppia	Bsg	0.614338	3	PPIA_BSG	Ppia - Bsg	CypA	Non-protein Signaling	PMID: 36012604	Endothelial cells -> Neural crest cells	0.196367	E15.5_in	Bsg	Bsg	Female	E15.5	Endothelial cells
Gastric epithelium 2	Neural crest cells	Ppia	Bsg	0.601123	3	PPIA_BSG	Ppia - Bsg	CypA	Non-protein Signaling	PMID: 36012604	Gastric epithelium 2 -> Neural crest cells	0.189465	E15.5_in	Bsg	Bsg	Female	E15.5	Gastric epithelium 2
Neural crest cells	Neural crest cells	Ppia	Bsg	0.593541	3	PPIA_BSG	Ppia - Bsg	CypA	Non-protein Signaling	PMID: 36012604	Neural crest cells -> Neural crest cells	0.185481	E15.5_in	Bsg	Bsg	Female	E15.5
Small intestinal epithelium 1	Neural crest cells	Ppia	Bsg	0.607835	3	PPIA_BSG	Ppia - Bsg	CypA	Non-protein Signaling	PMID: 36012604	Small intestinal epithelium 1 -> Neural crest cells	0.192977	E15.5_in	Bsg	Bsg	Female	E15.5	SI epithelium 1
Small intestinal myofibroblasts/myocytes	Neural crest cells	Ppia	Bsg	0.612716	3	PPIA_BSG	Ppia - Bsg	CypA	Non-protein Signaling	PMID: 36012604	Small intestinal myofibroblasts/myocytes -> Neural crest cells	0.195523	E15.5_in	Bsg	Bsg	Female	E15.5	SI myofibroblasts/myocytes
Small intestinal fibroblasts 2	Neural crest cells	Ppia	Bsg	0.588549	3	PPIA_BSG	Ppia - Bsg	CypA	Non-protein Signaling	PMID: 36012604	Small intestinal fibroblasts 2 -> Neural crest cells	0.182849	E15.5_in	Bsg	Bsg	Female	E15.5	SI fibroblasts 2
Gastric myofibroblasts/myocytes	Neural crest cells	Ppia	Bsg	0.605566	3	PPIA_BSG	Ppia - Bsg	CypA	Non-protein Signaling	PMID: 36012604	Gastric myofibroblasts/myocytes -> Neural crest cells	0.191791	E15.5_in	Bsg	Bsg	Female	E15.5	Gastric myofibroblasts/myocytes
Large intestinal myofibroblasts/myocytes	Neural crest cells	Ppia	Bsg	0.600263	3	PPIA_BSG	Ppia - Bsg	CypA	Non-protein Signaling	PMID: 36012604	Large intestinal myofibroblasts/myocytes -> Neural crest cells	0.189013	E15.5_in	Bsg	Bsg	Female	E15.5	LI myofibroblasts/myocytes
T cells	Neural crest cells	Ppia	Bsg	0.595492	3	PPIA_BSG	Ppia - Bsg	CypA	Non-protein Signaling	PMID: 36012604	T cells -> Neural crest cells	0.186507	E15.5_in	Bsg	Bsg	Female	E15.5	T cells
Goblet cells	Neural crest cells	Ppia	Bsg	0.602813	3	PPIA_BSG	Ppia - Bsg	CypA	Non-protein Signaling	PMID: 36012604	Goblet cells -> Neural crest cells	0.19035	E15.5_in	Bsg	Bsg	Female	E15.5	Goblet cells
Neural crest cells	Large intestinal epithelium 1	Ppia	Bsg	0.618727	3	PPIA_BSG	Ppia - Bsg	CypA	Non-protein Signaling	PMID: 36012604	Neural crest cells -> Large intestinal epithelium 1	0.198648	E15.5_out	Bsg	Bsg	Female	E15.5	LI epithelium 1
Neural crest cells	Large intestinal epithelium 2	Ppia	Bsg	0.609065	3	PPIA_BSG	Ppia - Bsg	CypA	Non-protein Signaling	PMID: 36012604	Neural crest cells -> Large intestinal epithelium 2	0.193619	E15.5_out	Bsg	Bsg	Female	E15.5	LI epithelium 2
Neural crest cells	Small intestinal epithelium 2	Ppia	Bsg	0.644959	3	PPIA_BSG	Ppia - Bsg	CypA	Non-protein Signaling	PMID: 36012604	Neural crest cells -> Small intestinal epithelium 2	0.212145	E15.5_out	Bsg	Bsg	Female	E15.5	SI epithelium 2
Neural crest cells	Mesothelial cells	Ppia	Bsg	0.647967	3	PPIA_BSG	Ppia - Bsg	CypA	Non-protein Signaling	PMID: 36012604	Neural crest cells -> Mesothelial cells	0.213677	E15.5_out	Bsg	Bsg	Female	E15.5	Mesothelial cells
Neural crest cells	Small intestinal fibroblasts 1	Ppia	Bsg	0.593211	3	PPIA_BSG	Ppia - Bsg	CypA	Non-protein Signaling	PMID: 36012604	Neural crest cells -> Small intestinal fibroblasts 1	0.185307	E15.5_out	Bsg	Bsg	Female	E15.5	SI fibroblasts 1
Neural crest cells	Gastric epithelium 1	Ppia	Bsg	0.597601	3	PPIA_BSG	Ppia - Bsg	CypA	Non-protein Signaling	PMID: 36012604	Neural crest cells -> Gastric epithelium 1	0.187616	E15.5_out	Bsg	Bsg	Female	E15.5	Gastric epithelium 1
Neural crest cells	Gastric epithelium 2	Ppia	Bsg	0.655355	3	PPIA_BSG	Ppia - Bsg	CypA	Non-protein Signaling	PMID: 36012604	Neural crest cells -> Gastric epithelium 2	0.217427	E15.5_out	Bsg	Bsg	Female	E15.5	Gastric epithelium 2
Neural crest cells	Neural crest cells	Ppia	Bsg	0.593541	3	PPIA_BSG	Ppia - Bsg	CypA	Non-protein Signaling	PMID: 36012604	Neural crest cells -> Neural crest cells	0.185481	E15.5_out	Bsg	Bsg	Female	E15.5
Neural crest cells	Small intestinal epithelium 1	Ppia	Bsg	0.614389	3	PPIA_BSG	Ppia - Bsg	CypA	Non-protein Signaling	PMID: 36012604	Neural crest cells -> Small intestinal epithelium 1	0.196394	E15.5_out	Bsg	Bsg	Female	E15.5	SI epithelium 1
Neural crest cells	Secretory progenitors	Ppia	Bsg	0.651944	3	PPIA_BSG	Ppia - Bsg	CypA	Non-protein Signaling	PMID: 36012604	Neural crest cells -> Secretory progenitors	0.215698	E15.5_out	Bsg	Bsg	Female	E15.5	Secretory progenitors
Neural crest cells	Telocytes	Ppia	Bsg	0.611983	3	PPIA_BSG	Ppia - Bsg	CypA	Non-protein Signaling	PMID: 36012604	Neural crest cells -> Telocytes	0.195141	E15.5_out	Bsg	Bsg	Female	E15.5	Telocytes
Neural crest cells	Goblet cells	Ppia	Bsg	0.606592	3	PPIA_BSG	Ppia - Bsg	CypA	Non-protein Signaling	PMID: 36012604	Neural crest cells -> Goblet cells	0.192328	E15.5_out	Bsg	Bsg	Female	E15.5	Goblet cells
Large intestinal myofibroblasts/myocytes	Neural crest cells	Edn3	Ednrb	0.316316	3	EDN3_EDNRB	Edn3 - Ednrb	EDN	Secreted Signaling	KEGG: mmu04080	Large intestinal myofibroblasts/myocytes -> Neural crest cells	0.0423664	E11.5_in	Ednrb	Ednrb	BothSexNo15X5	E11.5	LI myofibroblasts/myocytes
Large intestinal epithelium 1	Neural crest cells	Edn1	Ednrb	0.268879	3	EDN1_EDNRB	Edn1 - Ednrb	EDN	Secreted Signaling	KEGG: mmu04080	Large intestinal epithelium 1 -> Neural crest cells	0.0242546	E13.5_in	Ednrb	Ednrb	BothSexNo15X5	E13.5	LI epithelium 1
Large intestinal epithelium 2	Neural crest cells	Edn1	Ednrb	0.411383	3	EDN1_EDNRB	Edn1 - Ednrb	EDN	Secreted Signaling	KEGG: mmu04080	Large intestinal epithelium 2 -> Neural crest cells	0.0879641	E13.5_in	Ednrb	Ednrb	BothSexNo15X5	E13.5	LI epithelium 2
Small intestinal epithelium 1	Neural crest cells	Edn1	Ednrb	0.413797	3	EDN1_EDNRB	Edn1 - Ednrb	EDN	Secreted Signaling	KEGG: mmu04080	Small intestinal epithelium 1 -> Neural crest cells	0.0892205	E13.5_in	Ednrb	Ednrb	BothSexNo15X5	E13.5	SI epithelium 1
Other mesenchymal cells of E9.5	Neural crest cells	Edn3	Ednrb	0.275645	3	EDN3_EDNRB	Edn3 - Ednrb	EDN	Secreted Signaling	KEGG: mmu04080	Other mesenchymal cells of E9.5 -> Neural crest cells	0.026573	E13.5_in	Ednrb	Ednrb	BothSexNo15X5	E13.5	Other mesenchymal cells of E9.5
Mesothelial cells	Neural crest cells	Edn3	Ednrb	0.321332	3	EDN3_EDNRB	Edn3 - Ednrb	EDN	Secreted Signaling	KEGG: mmu04080	Mesothelial cells -> Neural crest cells	0.0445099	E13.5_in	Ednrb	Ednrb	BothSexNo15X5	E13.5	Mesothelial cells
Small intestinal fibroblasts 2	Neural crest cells	Edn3	Ednrb	0.32274	3	EDN3_EDNRB	Edn3 - Ednrb	EDN	Secreted Signaling	KEGG: mmu04080	Small intestinal fibroblasts 2 -> Neural crest cells	0.0451184	E13.5_in	Ednrb	Ednrb	BothSexNo15X5	E13.5	SI fibroblasts 2
Large intestinal myofibroblasts/myocytes	Neural crest cells	Edn3	Ednrb	0.282716	3	EDN3_EDNRB	Edn3 - Ednrb	EDN	Secreted Signaling	KEGG: mmu04080	Large intestinal myofibroblasts/myocytes -> Neural crest cells	0.0290969	E13.5_in	Ednrb	Ednrb	BothSexNo15X5	E13.5	LI myofibroblasts/myocytes
Large intestinal epithelium 1	Neural crest cells	Edn1	Ednrb	0.33604	3	EDN1_EDNRB	Edn1 - Ednrb	EDN	Secreted Signaling	KEGG: mmu04080	Large intestinal epithelium 1 -> Neural crest cells	0.0510049	E15.5_in	Ednrb	Ednrb	BothSexNo15X5	E15.5	LI epithelium 1
Large intestinal epithelium 2	Neural crest cells	Edn1	Ednrb	0.41918	3	EDN1_EDNRB	Edn1 - Ednrb	EDN	Secreted Signaling	KEGG: mmu04080	Large intestinal epithelium 2 -> Neural crest cells	0.0920326	E15.5_in	Ednrb	Ednrb	BothSexNo15X5	E15.5	LI epithelium 2
Small intestinal epithelium 1	Neural crest cells	Edn1	Ednrb	0.338762	3	EDN1_EDNRB	Edn1 - Ednrb	EDN	Secreted Signaling	KEGG: mmu04080	Small intestinal epithelium 1 -> Neural crest cells	0.0522389	E15.5_in	Ednrb	Ednrb	BothSexNo15X5	E15.5	SI epithelium 1
Mesothelial cells	Neural crest cells	Edn3	Ednrb	0.280341	3	EDN3_EDNRB	Edn3 - Ednrb	EDN	Secreted Signaling	KEGG: mmu04080	Mesothelial cells -> Neural crest cells	0.0282382	E15.5_in	Ednrb	Ednrb	BothSexNo15X5	E15.5	Mesothelial cells
Small intestinal fibroblasts 2	Neural crest cells	Edn3	Ednrb	0.33059	3	EDN3_EDNRB	Edn3 - Ednrb	EDN	Secreted Signaling	KEGG: mmu04080	Small intestinal fibroblasts 2 -> Neural crest cells	0.0485629	E15.5_in	Ednrb	Ednrb	BothSexNo15X5	E15.5	SI fibroblasts 2
Large intestinal myofibroblasts/myocytes	Neural crest cells	Edn3	Ednrb	0.316316	3	EDN3_EDNRB	Edn3 - Ednrb	EDN	Secreted Signaling	KEGG: mmu04080	Large intestinal myofibroblasts/myocytes -> Neural crest cells	0.0423664	E11.5_in	Ednrb	Ednrb	BothSexAllChrom	E11.5	LI myofibroblasts/myocytes
Large intestinal epithelium 1	Neural crest cells	Edn1	Ednrb	0.268879	3	EDN1_EDNRB	Edn1 - Ednrb	EDN	Secreted Signaling	KEGG: mmu04080	Large intestinal epithelium 1 -> Neural crest cells	0.0242546	E13.5_in	Ednrb	Ednrb	BothSexAllChrom	E13.5	LI epithelium 1
Large intestinal epithelium 2	Neural crest cells	Edn1	Ednrb	0.411383	3	EDN1_EDNRB	Edn1 - Ednrb	EDN	Secreted Signaling	KEGG: mmu04080	Large intestinal epithelium 2 -> Neural crest cells	0.0879641	E13.5_in	Ednrb	Ednrb	BothSexAllChrom	E13.5	LI epithelium 2
Small intestinal epithelium 1	Neural crest cells	Edn1	Ednrb	0.413797	3	EDN1_EDNRB	Edn1 - Ednrb	EDN	Secreted Signaling	KEGG: mmu04080	Small intestinal epithelium 1 -> Neural crest cells	0.0892205	E13.5_in	Ednrb	Ednrb	BothSexAllChrom	E13.5	SI epithelium 1
Other mesenchymal cells of E9.5	Neural crest cells	Edn3	Ednrb	0.275645	3	EDN3_EDNRB	Edn3 - Ednrb	EDN	Secreted Signaling	KEGG: mmu04080	Other mesenchymal cells of E9.5 -> Neural crest cells	0.026573	E13.5_in	Ednrb	Ednrb	BothSexAllChrom	E13.5	Other mesenchymal cells of E9.5
Mesothelial cells	Neural crest cells	Edn3	Ednrb	0.321332	3	EDN3_EDNRB	Edn3 - Ednrb	EDN	Secreted Signaling	KEGG: mmu04080	Mesothelial cells -> Neural crest cells	0.0445099	E13.5_in	Ednrb	Ednrb	BothSexAllChrom	E13.5	Mesothelial cells
Small intestinal fibroblasts 2	Neural crest cells	Edn3	Ednrb	0.32274	3	EDN3_EDNRB	Edn3 - Ednrb	EDN	Secreted Signaling	KEGG: mmu04080	Small intestinal fibroblasts 2 -> Neural crest cells	0.0451184	E13.5_in	Ednrb	Ednrb	BothSexAllChrom	E13.5	SI fibroblasts 2
Large intestinal myofibroblasts/myocytes	Neural crest cells	Edn3	Ednrb	0.282716	3	EDN3_EDNRB	Edn3 - Ednrb	EDN	Secreted Signaling	KEGG: mmu04080	Large intestinal myofibroblasts/myocytes -> Neural crest cells	0.0290969	E13.5_in	Ednrb	Ednrb	BothSexAllChrom	E13.5	LI myofibroblasts/myocytes
Large intestinal epithelium 1	Neural crest cells	Edn1	Ednrb	0.33604	3	EDN1_EDNRB	Edn1 - Ednrb	EDN	Secreted Signaling	KEGG: mmu04080	Large intestinal epithelium 1 -> Neural crest cells	0.0510049	E15.5_in	Ednrb	Ednrb	BothSexAllChrom	E15.5	LI epithelium 1
Large intestinal epithelium 2	Neural crest cells	Edn1	Ednrb	0.41918	3	EDN1_EDNRB	Edn1 - Ednrb	EDN	Secreted Signaling	KEGG: mmu04080	Large intestinal epithelium 2 -> Neural crest cells	0.0920326	E15.5_in	Ednrb	Ednrb	BothSexAllChrom	E15.5	LI epithelium 2
Small intestinal epithelium 1	Neural crest cells	Edn1	Ednrb	0.338762	3	EDN1_EDNRB	Edn1 - Ednrb	EDN	Secreted Signaling	KEGG: mmu04080	Small intestinal epithelium 1 -> Neural crest cells	0.0522389	E15.5_in	Ednrb	Ednrb	BothSexAllChrom	E15.5	SI epithelium 1
Mesothelial cells	Neural crest cells	Edn3	Ednrb	0.280341	3	EDN3_EDNRB	Edn3 - Ednrb	EDN	Secreted Signaling	KEGG: mmu04080	Mesothelial cells -> Neural crest cells	0.0282382	E15.5_in	Ednrb	Ednrb	BothSexAllChrom	E15.5	Mesothelial cells
Small intestinal fibroblasts 2	Neural crest cells	Edn3	Ednrb	0.33059	3	EDN3_EDNRB	Edn3 - Ednrb	EDN	Secreted Signaling	KEGG: mmu04080	Small intestinal fibroblasts 2 -> Neural crest cells	0.0485629	E15.5_in	Ednrb	Ednrb	BothSexAllChrom	E15.5	SI fibroblasts 2
Other intestinal fibroblasts	Neural crest cells	Col1a1	Sdc1	0.253262	3	COL1A1_SDC1	Col1a1 - Sdc1	COLLAGEN	ECM-Receptor	KEGG: mmu04512	Other intestinal fibroblasts -> Neural crest cells	0.0192838	E9.5_in	Sdc1	Sdc1	BinMale	E9.5	Other intestinal fibroblasts
Large intestinal myofibroblasts/myocytes	Neural crest cells	Col1a1	Sdc1	0.250229	3	COL1A1_SDC1	Col1a1 - Sdc1	COLLAGEN	ECM-Receptor	KEGG: mmu04512	Large intestinal myofibroblasts/myocytes -> Neural crest cells	0.0183829	E9.5_in	Sdc1	Sdc1	BinMale	E9.5	LI myofibroblasts/myocytes
Other intestinal fibroblasts	Neural crest cells	Col1a1	Sdc1	0.254932	3	COL1A1_SDC1	Col1a1 - Sdc1	COLLAGEN	ECM-Receptor	KEGG: mmu04512	Other intestinal fibroblasts -> Neural crest cells	0.0197892	E11.5_in	Sdc1	Sdc1	BinMale	E11.5	Other intestinal fibroblasts
Gastric myofibroblasts/myocytes	Neural crest cells	Col1a1	Sdc1	0.256187	3	COL1A1_SDC1	Col1a1 - Sdc1	COLLAGEN	ECM-Receptor	KEGG: mmu04512	Gastric myofibroblasts/myocytes -> Neural crest cells	0.0201732	E11.5_in	Sdc1	Sdc1	BinMale	E11.5	Gastric myofibroblasts/myocytes
Macrophages	Neural crest cells	Lgals9	P4hb	0.261726	3	LGALS9_P4HB	Lgals9 - P4hb	GALECTIN	Secreted Signaling	PMID:21670307;uniprot	Macrophages -> Neural crest cells	0.0219106	E11.5_in	P4hb	P4hb	BinMale	E11.5	Macrophages
Macrophages	Neural crest cells	Lgals9	P4hb	0.280227	3	LGALS9_P4HB	Lgals9 - P4hb	GALECTIN	Secreted Signaling	PMID:21670307;uniprot	Macrophages -> Neural crest cells	0.0281971	E13.5_in	P4hb	P4hb	BinMale	E13.5	Macrophages
Telocytes	Neural crest cells	Nrg1	Erbb3	0.267822	3	NRG1_ERBB3	Nrg1 - Erbb3	NRG	Secreted Signaling	KEGG: mmu04012	Telocytes -> Neural crest cells	0.0239012	E13.5_in	Erbb3	Erbb3	BinFemale	E13.5	Telocytes
Telocytes	Neural crest cells	Nrg1	Erbb3	0.262352	3	NRG1_ERBB3	Nrg1 - Erbb3	NRG	Secreted Signaling	KEGG: mmu04012	Telocytes -> Neural crest cells	0.0221112	E15.5_in	Erbb3	Erbb3	BinFemale	E15.5	Telocytes

## Sheet: columndescriptions
Column	Description
source	Source cell type from which signal is predicted to originate
target	target cell type to which signal is predicted to target
ligand	predicted ligand based on gene expression in the source cell type
receptor	predicted receptor based on gene expression in the target cell type
prob	normalized and scaled probability of the ligand-receptor interaction
pval	levels ranging from 0 to 3 corresponding to non-significant p-values (1), 0.01<p<0.05 (2), and p<0.01 (3)
interaction_name	name of the ligand-receptor interaction
interaction_name_2	name of the ligand-receptor interaction in mouse style gene names
pathway_name	name of the signaling pathway
annotation	annotation denoting the type of signaling
evidence	KEGG or PMID citations relating to evidence of the ligand-receptor interaction
source.target	Annotation with both source and target cell type
prob.original	raw probability of the ligand-receptor interaction
IntervalSource	GEMMA run's modifier intervals from which either ligand or receptor gene is detected
Age	Age in which the predicted ligand-receptor interaction is detected
source.target_2	target cell type for labeling on corresponding supplemental figure
