# Supplementary material for: Combinatorial multiomic analysis from a pedigree of Sox10Dom Hirschsprung mice identifies multiple high confidence candidate modifiers of Enteric Nervous System development
Source: PLoS Comput Biol. 2026 Jul 6;22(7):e1014424. doi: 10.1371/journal.pcbi.1014424 (PMC13372245; doi:10.1371/journal.pcbi.1014424)
Supplement: S17 Table — (TSV) [file pcbi.1014424.s025.tsv]

ENTREZID	ENSEMBL	SYMBOL	GENENAME	Trailing.1	Trailing.2	Wavefront.1	Wavefront.2	BaseMean	log2_FC_	StdErr	Wald_Stats	P_value	diffexpressed	FMunklabel
15413	ENSMUSG00000038700	Hoxb5	homeobox B5	77.36943907	130.4899788	20.25521572	7.685892928	22.54148077	-1.535631944	0.453849555	-3.38357045	0.000715498	DOWN	Hoxb5
240690	ENSMUSG00000033740	St18	suppression of tumorigenicity 18	59.96131528	84.04439313	5.524149741	7.685892928	15.18557519	-1.544251993	0.464850989	-3.322036589	0.00089363	DOWN	St18
21810	ENSMUSG00000035493	Tgfbi	transforming growth factor, beta induced	1.934235977	4.423389112	23.93798221	53.80125049	10.48188937	1.46420891	0.461498731	3.172725758	0.001510151	UP	Tgfbi
19132	ENSMUSG00000023484	Prph	peripherin	32.88201161	81.83269858	3.682766494	3.842946464	11.61455467	-1.434698103	0.464581566	-3.088151165	0.00201406	DOWN	Prph
54710	ENSMUSG00000070407	Hs3st3b1	heparan sulfate (glucosamine) 3-O-sulfotransferase 3B1	1.934235977	11.05847278	53.40011417	23.05767878	9.52119493	1.154101849	0.462114185	2.497438702	0.012509409	UP	Hs3st3b1
13134	ENSMUSG00000055639	Dach1	dachshund family transcription factor 1	3.868471954	2.211694556	31.3035152	19.21473232	6.264637225	1.052663994	0.448171841	2.34879548	0.018834249	UP	Dach1
22223	ENSMUSG00000029223	Uchl1	ubiquitin carboxy-terminal hydrolase L1	176.0154739	252.1331794	104.9588451	53.80125049	57.89424342	-0.908472308	0.388606058	-2.337771862	0.019399086	DOWN	Uchl1
16923	ENSMUSG00000042594	Sh2b3	SH2B adaptor protein 3	30.94777563	26.54033467	106.8002283	46.11535757	22.09757836	1.040850663	0.447499005	2.32592844	0.020022369	UP	Sh2b3
19270	ENSMUSG00000021745	Ptprg	protein tyrosine phosphatase, receptor type, G	48.35589942	19.90525101	104.9588451	65.33008989	25.74064292	0.996988409	0.445315443	2.238836366	0.025166565	UP	Ptprg
231290	ENSMUSG00000029219	Slc10a4	solute carrier family 10 (sodium/bile acid cotransporter family), member 4	19.34235977	26.54033467	0	0	4.326399619	-0.92052928	0.412515293	-2.231503405	0.025647802	DOWN	Slc10a4
77579	ENSMUSG00000020900	Myh10	myosin, heavy polypeptide 10, non-muscle	143.1334623	165.8770917	243.0625886	242.1056272	86.50934541	0.774887364	0.361748699	2.142059851	0.032188666	UP	Myh10
18595	ENSMUSG00000029231	Pdgfra	platelet derived growth factor receptor, alpha polypeptide	1.934235977	2.211694556	3.682766494	38.42946464	6.185261414	0.909464162	0.426016541	2.134809509	0.032776573	UP	Pdgfra
12842	ENSMUSG00000001506	Col1a1	collagen, type I, alpha 1	0	4.423389112	3.682766494	38.42946464	6.198830649	0.861861561	0.420563166	2.049303484	0.040432448	UP	Col1a1
268420	ENSMUSG00000042650	Alkbh5	alkB homolog 5, RNA demethylase	40.61895551	44.23389112	123.3726776	53.80125049	27.32291974	0.879880174	0.434600227	2.024573666	0.042911161	UP	Alkbh5
