# Supplementary material for: Combinatorial multiomic analysis from a pedigree of Sox10Dom Hirschsprung mice identifies multiple high confidence candidate modifiers of Enteric Nervous System development
Source: PLoS Comput Biol. 2026 Jul 6;22(7):e1014424. doi: 10.1371/journal.pcbi.1014424 (PMC13372245; doi:10.1371/journal.pcbi.1014424)
Supplement: S18 Table — (CSV) [file pcbi.1014424.s026.csv]

V2	V1	seqnames	start	end	ModInt	source	tx_id	gene_name	gene_id	gene_biotype	type	closest_region	distance
chr1-20107020-20107039	chr1:20107020-20107039	chr1	20107020	20107039	Chrom1_Interval1	BinBothSexAllChrom	ENSMUST00000088448	Pkhd1	ENSMUSG00000043760	protein_coding	gap	chr1-20104678-20116929	0
chr1-20107020-20107039	chr1:20107020-20107039	chr1	20107020	20107039	Chrom1_Interval1	BothSexNo15X5	ENSMUST00000088448	Pkhd1	ENSMUSG00000043760	protein_coding	gap	chr1-20104678-20116929	0
chr1-20107020-20107039	chr1:20107020-20107039	chr1	20107020	20107039	Chrom1_Interval1	Female	ENSMUST00000088448	Pkhd1	ENSMUSG00000043760	protein_coding	gap	chr1-20104678-20116929	0
chr1-20107020-20107039	chr1:20107020-20107039	chr1	20107020	20107039	Chrom1_Interval1	BothSexAllChrom	ENSMUST00000088448	Pkhd1	ENSMUSG00000043760	protein_coding	gap	chr1-20104678-20116929	0
chr1-20107020-20107039	chr1:20107020-20107039	chr1	20107020	20107039	Chrom1_Interval1	BinFemale	ENSMUST00000088448	Pkhd1	ENSMUSG00000043760	protein_coding	gap	chr1-20104678-20116929	0
chr1-25112307-25112324	chr1:25112307-25112324	chr1	25112307	25112324	Chrom1_Interval1	Female	ENSMUST00000153568	Bai3	ENSMUSG00000033569	protein_coding	gap	chr1-25111864-25221759	0
chr1-6657718-6657735	chr1:6657718-6657735	chr1	6657718	6657735	Chrom1_Interval1	BinFemale	ENSMUST00000140079	St18	ENSMUSG00000033740	protein_coding	gap	chr1-6487742-6737579	0
chr11-33343496-33343515	chr11:33343496-33343515	chr11	33343496	33343515	Chrom11_Interval1	Male	ENSMUST00000129179	Ranbp17	ENSMUSG00000040594	protein_coding	gap	chr11-33329545-33404037	0
chr11-33400347-33400362	chr11:33400347-33400362	chr11	33400347	33400362	Chrom11_Interval1	Male	ENSMUST00000129179	Ranbp17	ENSMUSG00000040594	protein_coding	gap	chr11-33329545-33404037	0
chr11-36031715-36031730	chr11:36031715-36031730	chr11	36031715	36031730	Chrom11_Interval1	Male	ENSMUST00000163524	Tenm2	ENSMUSG00000049336	protein_coding	gap	chr11-36027442-36039706	0
chr11-36561317-36561335	chr11:36561317-36561335	chr11	36561317	36561335	Chrom11_Interval1	Male	ENSMUST00000163524	Tenm2	ENSMUSG00000049336	protein_coding	gap	chr11-36385329-36864667	0
chr11-85431088-85431103	chr11:85431088-85431103	chr11	85431088	85431103	Chrom11_Interval1	BothSexNo15X5	ENSMUST00000108062	Bcas3	ENSMUSG00000059439	protein_coding	gap	chr11-85415725-85451660	0
chr11-85431088-85431103	chr11:85431088-85431103	chr11	85431088	85431103	Chrom11_Interval1	BinMale	ENSMUST00000108062	Bcas3	ENSMUSG00000059439	protein_coding	gap	chr11-85415725-85451660	0
chr11-85713434-85713453	chr11:85713434-85713453	chr11	85713434	85713453	Chrom11_Interval1	BothSexNo15X5	ENSMUST00000154396	Bcas3	ENSMUSG00000059439	protein_coding	gap	chr11-85583995-85801784	0
chr11-85713434-85713453	chr11:85713434-85713453	chr11	85713434	85713453	Chrom11_Interval1	BinMale	ENSMUST00000154396	Bcas3	ENSMUSG00000059439	protein_coding	gap	chr11-85583995-85801784	0
chr14-12476082-12476096	chr14:12476082-12476096	chr14	12476082	12476096	Chrom14_Interval1	Male	ENSMUST00000177814	Cadps	ENSMUSG00000054423	protein_coding	gap	chr14-12473516-12488883	0
chr14-97840269-97840283	chr14:97840269-97840283	chr14	97840269	97840283	Chrom14_Interval2	Male	ENSMUST00000156684	Dach1	ENSMUSG00000055639	protein_coding	gap	chr14-97840241-97901300	0
chr14-97840269-97840283	chr14:97840269-97840283	chr14	97840269	97840283	Chrom14_Interval1	BothSexNo15X5	ENSMUST00000156684	Dach1	ENSMUSG00000055639	protein_coding	gap	chr14-97840241-97901300	0
chr14-97840269-97840283	chr14:97840269-97840283	chr14	97840269	97840283	Chrom14_Interval1	BinBothSexAllChrom	ENSMUST00000156684	Dach1	ENSMUSG00000055639	protein_coding	gap	chr14-97840241-97901300	0
chr14-97840269-97840283	chr14:97840269-97840283	chr14	97840269	97840283	Chrom14_Interval2	BothSexAllChrom	ENSMUST00000156684	Dach1	ENSMUSG00000055639	protein_coding	gap	chr14-97840241-97901300	0
chr14-97840269-97840283	chr14:97840269-97840283	chr14	97840269	97840283	Chrom14_Interval2	BinMale	ENSMUST00000156684	Dach1	ENSMUSG00000055639	protein_coding	gap	chr14-97840241-97901300	0
chr14-97891443-97891462	chr14:97891443-97891462	chr14	97891443	97891462	Chrom14_Interval1	BinBothSexAllChrom	ENSMUST00000156684	Dach1	ENSMUSG00000055639	protein_coding	gap	chr14-97840241-97901300	0
chr14-97891443-97891462	chr14:97891443-97891462	chr14	97891443	97891462	Chrom14_Interval1	BothSexNo15X5	ENSMUST00000156684	Dach1	ENSMUSG00000055639	protein_coding	gap	chr14-97840241-97901300	0
chr14-97891443-97891462	chr14:97891443-97891462	chr14	97891443	97891462	Chrom14_Interval2	BothSexAllChrom	ENSMUST00000156684	Dach1	ENSMUSG00000055639	protein_coding	gap	chr14-97840241-97901300	0
chr14-97891443-97891462	chr14:97891443-97891462	chr14	97891443	97891462	Chrom14_Interval2	BinMale	ENSMUST00000156684	Dach1	ENSMUSG00000055639	protein_coding	gap	chr14-97840241-97901300	0
chr14-97891443-97891462	chr14:97891443-97891462	chr14	97891443	97891462	Chrom14_Interval2	Male	ENSMUST00000156684	Dach1	ENSMUSG00000055639	protein_coding	gap	chr14-97840241-97901300	0
chr19-60205701-60205717	chr19:60205701-60205717	chr19	60205701	60205717	Chrom19_Interval2	Female	ENSMUST00000065286	Fam204a	ENSMUSG00000057858	protein_coding	gap	chr19-60200077-60212672	0
chr3-18205260-18205275	chr3:18205260-18205275	chr3	18205260	18205275	Chrom3_Interval1	Male	ENSMUST00000035625	Cyp7b1	ENSMUSG00000039519	protein_coding	gap	chr3-18103838-18243087	0
chr3-25512805-25512820	chr3:25512805-25512820	chr3	25512805	25512820	Chrom3_Interval1	Male	ENSMUST00000193603	Nlgn1	ENSMUSG00000063887	protein_coding	gap	chr3-25440078-25912641	0
chr3-25512805-25512820	chr3:25512805-25512820	chr3	25512805	25512820	Chrom3_Interval1	BothSexAllChrom	ENSMUST00000193603	Nlgn1	ENSMUSG00000063887	protein_coding	gap	chr3-25440078-25912641	0
chr3-30107333-30107347	chr3:30107333-30107347	chr3	30107333	30107347	Chrom3_Interval1	BinMale	ENSMUST00000173899	Mecom	ENSMUSG00000027684	protein_coding	gap	chr3-30009898-30237977	0
chr3-30107333-30107347	chr3:30107333-30107347	chr3	30107333	30107347	Chrom3_Interval1	BothSexNo15X5	ENSMUST00000173899	Mecom	ENSMUSG00000027684	protein_coding	gap	chr3-30009898-30237977	0
chr3-30107333-30107347	chr3:30107333-30107347	chr3	30107333	30107347	Chrom3_Interval1	BothSexAllChrom	ENSMUST00000173899	Mecom	ENSMUSG00000027684	protein_coding	gap	chr3-30009898-30237977	0
chr3-30107333-30107347	chr3:30107333-30107347	chr3	30107333	30107347	Chrom3_Interval1	Male	ENSMUST00000173899	Mecom	ENSMUSG00000027684	protein_coding	gap	chr3-30009898-30237977	0
chr3-30349666-30349684	chr3:30349666-30349684	chr3	30349666	30349684	Chrom3_Interval1	BothSexAllChrom	ENSMUST00000173899	Mecom	ENSMUSG00000027684	protein_coding	gap	chr3-30238322-30509429	0
chr3-30349666-30349684	chr3:30349666-30349684	chr3	30349666	30349684	Chrom3_Interval1	BinMale	ENSMUST00000173899	Mecom	ENSMUSG00000027684	protein_coding	gap	chr3-30238322-30509429	0
chr3-30349666-30349684	chr3:30349666-30349684	chr3	30349666	30349684	Chrom3_Interval1	Male	ENSMUST00000173899	Mecom	ENSMUSG00000027684	protein_coding	gap	chr3-30238322-30509429	0
chr3-30349666-30349684	chr3:30349666-30349684	chr3	30349666	30349684	Chrom3_Interval1	BothSexNo15X5	ENSMUST00000173899	Mecom	ENSMUSG00000027684	protein_coding	gap	chr3-30238322-30509429	0
chr3-30392542-30392558	chr3:30392542-30392558	chr3	30392542	30392558	Chrom3_Interval1	BothSexNo15X5	ENSMUST00000173899	Mecom	ENSMUSG00000027684	protein_coding	gap	chr3-30238322-30509429	0
chr3-30392542-30392558	chr3:30392542-30392558	chr3	30392542	30392558	Chrom3_Interval1	BothSexAllChrom	ENSMUST00000173899	Mecom	ENSMUSG00000027684	protein_coding	gap	chr3-30238322-30509429	0
chr3-30392542-30392558	chr3:30392542-30392558	chr3	30392542	30392558	Chrom3_Interval1	BinMale	ENSMUST00000173899	Mecom	ENSMUSG00000027684	protein_coding	gap	chr3-30238322-30509429	0
chr3-30392542-30392558	chr3:30392542-30392558	chr3	30392542	30392558	Chrom3_Interval1	Male	ENSMUST00000173899	Mecom	ENSMUSG00000027684	protein_coding	gap	chr3-30238322-30509429	0
chr3-30452770-30452789	chr3:30452770-30452789	chr3	30452770	30452789	Chrom3_Interval1	BothSexNo15X5	ENSMUST00000173899	Mecom	ENSMUSG00000027684	protein_coding	gap	chr3-30238322-30509429	0
chr3-30452770-30452789	chr3:30452770-30452789	chr3	30452770	30452789	Chrom3_Interval1	BinMale	ENSMUST00000173899	Mecom	ENSMUSG00000027684	protein_coding	gap	chr3-30238322-30509429	0
chr3-30452770-30452789	chr3:30452770-30452789	chr3	30452770	30452789	Chrom3_Interval1	Male	ENSMUST00000173899	Mecom	ENSMUSG00000027684	protein_coding	gap	chr3-30238322-30509429	0
chr3-30452770-30452789	chr3:30452770-30452789	chr3	30452770	30452789	Chrom3_Interval1	BothSexAllChrom	ENSMUST00000173899	Mecom	ENSMUSG00000027684	protein_coding	gap	chr3-30238322-30509429	0
chr3-34648638-34648655	chr3:34648638-34648655	chr3	34648638	34648655	Chrom3_Interval1	Male	ENSMUST00000099151	Sox2	ENSMUSG00000074637	protein_coding	exon	chr3-34650005-34652461	1349
chr5-48179984-48179999	chr5:48179984-48179999	chr5	48179984	48179999	Chrom5_Interval1	BinFemale	ENSMUST00000174658	Slit2	ENSMUSG00000031558	protein_coding	gap	chr5-48176158-48182245	0
chr5-48179984-48179999	chr5:48179984-48179999	chr5	48179984	48179999	Chrom5_Interval1	BinBothSexAllChrom	ENSMUST00000174658	Slit2	ENSMUSG00000031558	protein_coding	gap	chr5-48176158-48182245	0
chr5-51536938-51536953	chr5:51536938-51536953	chr5	51536938	51536953	Chrom5_Interval2	BinMale	ENSMUST00000151104	Ppargc1a	ENSMUSG00000029167	protein_coding	gap	chr5-51498229-51548511	0
chr5-75011021-75011037	chr5:75011021-75011037	chr5	75011021	75011037	Chrom5_Interval3	BinFemale	ENSMUST00000075452	Chic2	ENSMUSG00000029229	protein_coding	gap	chr5-75006764-75011230	0
chr5-75011021-75011037	chr5:75011021-75011037	chr5	75011021	75011037	Chrom5_Interval2	BinMale	ENSMUST00000075452	Chic2	ENSMUSG00000029229	protein_coding	gap	chr5-75006764-75011230	0
chr5-75011021-75011037	chr5:75011021-75011037	chr5	75011021	75011037	Chrom5_Interval2	BinBothSexAllChrom	ENSMUST00000075452	Chic2	ENSMUSG00000029229	protein_coding	gap	chr5-75006764-75011230	0
chr5-98180845-98180859	chr5:98180845-98180859	chr5	98180845	98180859	Chrom5_Interval2	BinMale	ENSMUST00000112959	Prdm8	ENSMUSG00000035456	protein_coding	exon	chr5-98180869-98181112	9
