# Supplementary material for: Combinatorial multiomic analysis from a pedigree of Sox10Dom Hirschsprung mice identifies multiple high confidence candidate modifiers of Enteric Nervous System development
Source: PLoS Comput Biol. 2026 Jul 6;22(7):e1014424. doi: 10.1371/journal.pcbi.1014424 (PMC13372245; doi:10.1371/journal.pcbi.1014424)
Supplement: S19 Table — Cluster definitions were derived from transferring labels from 15.5dpc ENS scRNA-seq onto the snATAC-seq data. (CSV) [file pcbi.1014424.s027.csv]

	p_val	avg_log2FC	pct.1	pct.2	p_val_adj	cluster	loc	seqnames	start	end
chr2-173419208-173420938	0	3.38957228209488	0.569	0.083	0	Progenitors	chr2-173419208-173420938	chr2	173419183	173420963
chr17-88325213-88326869	0	3.49163459665586	0.515	0.066	0	Progenitors	chr17-88325213-88326869	chr17	88325188	88326894
chr12-79969652-79970882	0	3.97924651046871	0.49	0.043	0	Progenitors	chr12-79969652-79970882	chr12	79969627	79970907
chr15-79192420-79193994	0	2.93052071554081	0.55	0.108	0	Progenitors	chr15-79192420-79193994	chr15	79192395	79194019
chr13-114838060-114839557	0	3.44633116261859	0.494	0.061	0	Progenitors	chr13-114838060-114839557	chr13	114838035	114839582
chr17-9775058-9776958	0	4.38688268125027	0.465	0.033	0	Progenitors	chr17-9775058-9776958	chr17	9775033	9776983
chr7-97446114-97447686	0	2.53938246696255	0.555	0.127	0	Progenitors	chr7-97446114-97447686	chr7	97446089	97447711
chr9-27288223-27290546	0	3.03818721775445	0.508	0.087	0	Progenitors	chr9-27288223-27290546	chr9	27288198	27290571
chr5-122692810-122694366	0	4.04131234903482	0.459	0.039	0	Progenitors	chr5-122692810-122694366	chr5	122692785	122694391
chr7-115824343-115825765	0	4.67124201274087	0.442	0.023	0	Progenitors	chr7-115824343-115825765	chr7	115824318	115825790
chr3-85550330-85551876	0	3.02217906585553	0.503	0.088	0	Progenitors	chr3-85550330-85551876	chr3	85550305	85551901
chr12-80112795-80113647	0	3.02351904011395	0.484	0.075	0	Progenitors	chr12-80112795-80113647	chr12	80112770	80113672
chr3-52642904-52645323	0	2.0474692583961	0.617	0.21	0	Progenitors	chr3-52642904-52645323	chr3	52642879	52645348
chr17-15992893-15994398	0	3.55442683243208	0.458	0.054	0	Progenitors	chr17-15992893-15994398	chr17	15992868	15994423
chr17-72925230-72926688	0	2.49340598302648	0.527	0.131	0	Progenitors	chr17-72925230-72926688	chr17	72925205	72926713
chr11-113187910-113188874	0	4.42403203352931	0.421	0.026	0	Progenitors	chr11-113187910-113188874	chr11	113187885	113188899
chr15-79151625-79153482	0	3.0491713935888	0.476	0.081	0	Progenitors	chr15-79151625-79153482	chr15	79151600	79153507
chr1-135158355-135160107	0	3.16473270051748	0.466	0.077	0	Progenitors	chr1-135158355-135160107	chr1	135158330	135160132
chr11-62966104-62967815	0	3.29281590934873	0.453	0.066	0	Progenitors	chr11-62966104-62967815	chr11	62966079	62967840
chr15-79212390-79213846	0	3.66367595546658	0.432	0.045	0	Progenitors	chr15-79212390-79213846	chr15	79212365	79213871
chr5-75346562-75348045	0	3.62413203763525	0.434	0.048	0	Progenitors	chr5-75346562-75348045	chr5	75346537	75348070
chr2-32558917-32560193	0	3.02149437903496	0.462	0.077	0	Progenitors	chr2-32558917-32560193	chr2	32558892	32560218
chr4-99491340-99492611	0	4.5432718319408	0.407	0.023	0	Progenitors	chr4-99491340-99492611	chr4	99491315	99492636
chr14-27166312-27167744	0	2.56859255161901	0.491	0.109	0	Progenitors	chr14-27166312-27167744	chr14	27166287	27167769
chr4-140657353-140658827	0	2.75933639061607	0.476	0.099	0	Progenitors	chr4-140657353-140658827	chr4	140657328	140658852
chr8-13622649-13624662	0	3.02632981302079	0.456	0.079	0	Progenitors	chr8-13622649-13624662	chr8	13622624	13624687
chr9-56880470-56881965	0	3.44359684708461	0.428	0.052	0	Progenitors	chr9-56880470-56881965	chr9	56880445	56881990
chr5-145103749-145105057	0	3.8739704929271	0.41	0.036	0	Progenitors	chr5-145103749-145105057	chr5	145103724	145105082
chr13-111943105-111944620	0	3.39299756596591	0.427	0.054	0	Progenitors	chr13-111943105-111944620	chr13	111943080	111944645
chr4-144999386-145000609	0	2.62364221513615	0.479	0.107	0	Progenitors	chr4-144999386-145000609	chr4	144999361	145000634
chr12-26394532-26395973	0	3.43460348878264	0.421	0.053	0	Progenitors	chr12-26394532-26395973	chr12	26394507	26395998
chr8-126566080-126567160	0	3.37433421770508	0.423	0.056	0	Progenitors	chr8-126566080-126567160	chr8	126566055	126567185
chr14-120354362-120356014	0	2.48832071029621	0.48	0.115	0	Progenitors	chr14-120354362-120356014	chr14	120354337	120356039
chr4-114778809-114780577	0	2.70467479379801	0.465	0.101	0	Progenitors	chr4-114778809-114780577	chr4	114778784	114780602
chr7-145205479-145207141	0	2.14143249879717	0.529	0.167	0	Progenitors	chr7-145205479-145207141	chr7	145205454	145207166
chr7-145110679-145112402	0	3.36091318778291	0.41	0.051	0	Progenitors	chr7-145110679-145112402	chr7	145110654	145112427
chr15-79960689-79962044	0	3.5225600209531	0.411	0.052	0	Progenitors	chr15-79960689-79962044	chr15	79960664	79962069
chr14-67134820-67136576	0	2.08553474848147	0.52	0.162	0	Progenitors	chr14-67134820-67136576	chr14	67134795	67136601
chr9-102723442-102724453	0	3.42402818599096	0.401	0.046	0	Progenitors	chr9-102723442-102724453	chr9	102723417	102724478
chr5-119399792-119401470	0	2.63202813557564	0.448	0.095	0	Progenitors	chr5-119399792-119401470	chr5	119399767	119401495
chr13-62865330-62867535	0	2.80170546154357	0.426	0.075	0	Progenitors	chr13-62865330-62867535	chr13	62865305	62867560
chr14-103777384-103779475	0	2.2920492660911	0.48	0.131	0	Progenitors	chr14-103777384-103779475	chr14	103777359	103779500
chr4-99502331-99503881	0	3.79189916389479	0.388	0.04	0	Progenitors	chr4-99502331-99503881	chr4	99502306	99503906
chr14-105587901-105590237	0	1.97120513743017	0.516	0.171	0	Progenitors	chr14-105587901-105590237	chr14	105587876	105590262
chr11-86968701-86970072	0	4.21426715511146	0.371	0.028	0	Progenitors	chr11-86968701-86970072	chr11	86968676	86970097
chr3-57533723-57536412	0	2.82140590003206	0.417	0.076	0	Progenitors	chr3-57533723-57536412	chr3	57533698	57536437
chr12-111693118-111694743	0	2.17681200755845	0.47	0.129	0	Progenitors	chr12-111693118-111694743	chr12	111693093	111694768
chr14-25734554-25735638	0	3.7087907384998	0.376	0.036	0	Progenitors	chr14-25734554-25735638	chr14	25734529	25735663
chr19-10285867-10286954	0	2.90964525078756	0.417	0.077	0	Progenitors	chr19-10285867-10286954	chr19	10285842	10286979
chr16-57251071-57253254	0	4.27298256485754	0.363	0.025	0	Progenitors	chr16-57251071-57253254	chr16	57251046	57253279
chr5-118890480-118891799	0	3.1810061792324	0.389	0.052	0	Progenitors	chr5-118890480-118891799	chr5	118890455	118891824
chr9-40320368-40321871	0	2.92420259957159	0.406	0.069	0	Progenitors	chr9-40320368-40321871	chr9	40320343	40321896
chr9-78879854-78881154	0	3.61475695254502	0.376	0.039	0	Progenitors	chr9-78879854-78881154	chr9	78879829	78881179
chr9-61549461-61550375	0	4.63787442201381	0.354	0.018	0	Progenitors	chr9-61549461-61550375	chr9	61549436	61550400
chr11-67585921-67586893	0	4.71768344238126	0.353	0.017	0	Progenitors	chr11-67585921-67586893	chr11	67585896	67586918
chr15-12490334-12491666	0	3.16620921195942	0.389	0.055	0	Progenitors	chr15-12490334-12491666	chr15	12490309	12491691
chr4-8374115-8375436	0	4.58622076284464	0.353	0.019	0	Progenitors	chr4-8374115-8375436	chr4	8374090	8375461
chr4-141334856-141336574	0	4.10571006337329	0.361	0.028	0	Progenitors	chr4-141334856-141336574	chr4	141334831	141336599
chr9-20971904-20973364	0	1.86249941482644	0.538	0.206	0	Progenitors	chr9-20971904-20973364	chr9	20971879	20973389
chr15-101276947-101278353	0	3.93609130902927	0.362	0.03	0	Progenitors	chr15-101276947-101278353	chr15	101276922	101278378
chr15-102354977-102356447	0	2.09694144947423	0.476	0.144	0	Progenitors	chr15-102354977-102356447	chr15	102354952	102356472
chr9-32685068-32686673	0	3.01339855723832	0.39	0.059	0	Progenitors	chr9-32685068-32686673	chr9	32685043	32686698
chr17-70793680-70795024	0	3.20827943032576	0.381	0.05	0	Progenitors	chr17-70793680-70795024	chr17	70793655	70795049
chr4-97192643-97193707	0	4.04986244647696	0.357	0.026	0	Progenitors	chr4-97192643-97193707	chr4	97192618	97193732
chr4-119937175-119938516	0	3.36683495792566	0.376	0.046	0	Progenitors	chr4-119937175-119938516	chr4	119937150	119938541
chr18-31949404-31950344	0	3.64455977809902	0.37	0.04	0	Progenitors	chr18-31949404-31950344	chr18	31949379	31950369
chr8-27106275-27107653	0	2.54989498460485	0.417	0.087	0	Progenitors	chr8-27106275-27107653	chr8	27106250	27107678
chr11-95632191-95634027	0	3.6798569179655	0.368	0.039	0	Progenitors	chr11-95632191-95634027	chr11	95632166	95634052
chr11-108020424-108021565	0	4.69362926507661	0.346	0.017	0	Progenitors	chr11-108020424-108021565	chr11	108020399	108021590
chr2-25394211-25396358	0	2.54543109600738	0.43	0.103	0	Progenitors	chr2-25394211-25396358	chr2	25394186	25396383
chr6-98046376-98047375	0	2.81500838930721	0.394	0.067	0	Progenitors	chr6-98046376-98047375	chr6	98046351	98047400
chr8-12485916-12487422	0	3.29694010198933	0.377	0.05	0	Progenitors	chr8-12485916-12487422	chr8	12485891	12487447
chr10-120416573-120418138	0	2.79788542421712	0.404	0.077	0	Progenitors	chr10-120416573-120418138	chr10	120416548	120418163
chr19-7154625-7155752	0	2.8717015259221	0.393	0.067	0	Progenitors	chr19-7154625-7155752	chr19	7154600	7155777
chr12-79879070-79880791	0	2.7187253710832	0.411	0.086	0	Progenitors	chr12-79879070-79880791	chr12	79879045	79880816
chr7-113687713-113688870	0	4.39124642263131	0.345	0.021	0	Progenitors	chr7-113687713-113688870	chr7	113687688	113688895
chr11-62106051-62107377	0	4.70594402607654	0.339	0.016	0	Progenitors	chr11-62106051-62107377	chr11	62106026	62107402
chr7-31077022-31078394	0	2.59622827420852	0.416	0.093	0	Progenitors	chr7-31077022-31078394	chr7	31076997	31078419
chr9-62612616-62613950	0	3.78231104832379	0.354	0.031	0	Progenitors	chr9-62612616-62613950	chr9	62612591	62613975
chr5-123992503-123994008	0	2.69281198687997	0.399	0.077	0	Progenitors	chr5-123992503-123994008	chr5	123992478	123994033
chr15-59173324-59174662	0	3.26288490956305	0.374	0.052	0	Progenitors	chr15-59173324-59174662	chr15	59173299	59174687
chr18-35898315-35899570	0	3.84817690378136	0.356	0.034	0	Progenitors	chr18-35898315-35899570	chr18	35898290	35899595
chr8-125385359-125386519	0	3.27030756317264	0.376	0.055	0	Progenitors	chr8-125385359-125386519	chr8	125385334	125386544
chr19-56028942-56030257	0	2.20870640771998	0.438	0.117	0	Progenitors	chr19-56028942-56030257	chr19	56028917	56030282
chr10-96397483-96400201	0	1.95459889564991	0.475	0.155	0	Progenitors	chr10-96397483-96400201	chr10	96397458	96400226
chr4-130054604-130056449	0	3.60207891480145	0.359	0.04	0	Progenitors	chr4-130054604-130056449	chr4	130054579	130056474
chr9-57637219-57638384	0	3.39605292956215	0.364	0.045	0	Progenitors	chr9-57637219-57638384	chr9	57637194	57638409
chr10-87446977-87448587	0	2.07950285553276	0.437	0.119	0	Progenitors	chr10-87446977-87448587	chr10	87446952	87448612
chr12-8385886-8387189	0	3.05683703614053	0.374	0.057	0	Progenitors	chr12-8385886-8387189	chr12	8385861	8387214
chr2-31961977-31963294	0	2.83254812826162	0.382	0.066	0	Progenitors	chr2-31961977-31963294	chr2	31961952	31963319
chr5-129761508-129762623	0	3.56749638634808	0.351	0.036	0	Progenitors	chr5-129761508-129762623	chr5	129761483	129762648
chr10-37811960-37813491	0	3.59793744600359	0.351	0.036	0	Progenitors	chr10-37811960-37813491	chr10	37811935	37813516
chr10-77243137-77244385	0	3.41384693641867	0.358	0.043	0	Progenitors	chr10-77243137-77244385	chr10	77243112	77244410
chr1-39947234-39948538	0	2.42896722031858	0.409	0.094	0	Progenitors	chr1-39947234-39948538	chr1	39947209	39948563
chr19-36207467-36208976	0	4.0966128505552	0.34	0.026	0	Progenitors	chr19-36207467-36208976	chr19	36207442	36209001
chr7-44474075-44475486	0	2.53044797851661	0.405	0.092	0	Progenitors	chr7-44474075-44475486	chr7	44474050	44475511
chr12-79718998-79720048	0	4.11096404621697	0.34	0.027	0	Progenitors	chr12-79718998-79720048	chr12	79718973	79720073
chr12-86646382-86647668	0	3.16811973836189	0.365	0.052	0	Progenitors	chr12-86646382-86647668	chr12	86646357	86647693
chr17-74958694-74960296	0	4.31444197491057	0.336	0.023	0	Progenitors	chr17-74958694-74960296	chr17	74958669	74960321
chr8-125292065-125293654	0	3.25252093937985	0.358	0.046	0	Progenitors	chr8-125292065-125293654	chr8	125292040	125293679
chr2-58504962-58506181	0	3.69979989488186	0.345	0.033	0	Progenitors	chr2-58504962-58506181	chr2	58504937	58506206
chr2-25125553-25127041	0	2.88864394363681	0.375	0.064	0	Progenitors	chr2-25125553-25127041	chr2	25125528	25127066
chr4-154312312-154313917	0	4.2854055295918	0.333	0.022	0	Progenitors	chr4-154312312-154313917	chr4	154312287	154313942
chr10-128586298-128587088	0	4.36285227085898	0.331	0.02	0	Progenitors	chr10-128586298-128587088	chr10	128586273	128587113
chr14-79202788-79203961	0	2.49244421005755	0.406	0.096	0	Progenitors	chr14-79202788-79203961	chr14	79202763	79203986
chr2-45355970-45357769	0	3.01982062203067	0.365	0.055	0	Progenitors	chr2-45355970-45357769	chr2	45355945	45357794
chr17-67133108-67134074	0	3.23506158705068	0.358	0.048	0	Progenitors	chr17-67133108-67134074	chr17	67133083	67134099
chr12-58429004-58430464	0	4.62402980614781	0.326	0.017	0	Progenitors	chr12-58429004-58430464	chr12	58428979	58430489
chrX-11654651-11655887	0	4.5754011592586	0.326	0.017	0	Progenitors	chrX-11654651-11655887	chrX	11654626	11655912
chr4-121040653-121041755	0	2.6099159082079	0.395	0.088	0	Progenitors	chr4-121040653-121041755	chr4	121040628	121041780
chr2-153712350-153713651	0	2.28428516534056	0.412	0.105	0	Progenitors	chr2-153712350-153713651	chr2	153712325	153713676
chr4-106231892-106233064	0	3.76492159501617	0.335	0.028	0	Progenitors	chr4-106231892-106233064	chr4	106231867	106233089
chr9-32667077-32668747	0	2.98026104412026	0.364	0.057	0	Progenitors	chr9-32667077-32668747	chr9	32667052	32668772
chr12-70532288-70533830	0	3.03665655381089	0.366	0.059	0	Progenitors	chr12-70532288-70533830	chr12	70532263	70533855
chr5-119462114-119463621	0	3.8713001207431	0.334	0.028	0	Progenitors	chr5-119462114-119463621	chr5	119462089	119463646
chr5-137759689-137760440	0	2.43983854281073	0.39	0.084	0	Progenitors	chr5-137759689-137760440	chr5	137759664	137760465
chr8-124753888-124754888	0	3.74953580146289	0.336	0.031	0	Progenitors	chr8-124753888-124754888	chr8	124753863	124754913
chr16-38672983-38674161	0	2.47912317627983	0.394	0.089	0	Progenitors	chr16-38672983-38674161	chr16	38672958	38674186
chr18-38216194-38217552	0	2.26848896360466	0.424	0.119	0	Progenitors	chr18-38216194-38217552	chr18	38216169	38217577
chr18-54174280-54176031	0	2.93719891184195	0.362	0.058	0	Progenitors	chr18-54174280-54176031	chr18	54174255	54176056
chr15-36330448-36332063	0	2.39762187375691	0.401	0.098	0	Progenitors	chr15-36330448-36332063	chr15	36330423	36332088
chr4-95915345-95917251	0	4.27493443568759	0.326	0.023	0	Progenitors	chr4-95915345-95917251	chr4	95915320	95917276
chr7-109967743-109969729	0	2.57469201693565	0.382	0.079	0	Progenitors	chr7-109967743-109969729	chr7	109967718	109969754
chr14-76254494-76255667	0	2.83457034209305	0.366	0.063	0	Progenitors	chr14-76254494-76255667	chr14	76254469	76255692
chr4-81726623-81728247	0	2.4586765397279	0.388	0.086	0	Progenitors	chr4-81726623-81728247	chr4	81726598	81728272
chr2-60795827-60797699	0	1.9145983019902	0.478	0.176	0	Progenitors	chr2-60795827-60797699	chr2	60795802	60797724
chr17-85868859-85869956	0	2.90666819011409	0.361	0.06	0	Progenitors	chr17-85868859-85869956	chr17	85868834	85869981
chr11-72225829-72227014	0	3.58772565696088	0.333	0.033	0	Progenitors	chr11-72225829-72227014	chr11	72225804	72227039
chr17-65701346-65702658	0	3.4413836555976	0.339	0.039	0	Progenitors	chr17-65701346-65702658	chr17	65701321	65702683
chr10-99283586-99285069	0	2.72832954476829	0.372	0.072	0	Progenitors	chr10-99283586-99285069	chr10	99283561	99285094
chr2-90536515-90537751	0	3.72866659085388	0.331	0.032	0	Progenitors	chr2-90536515-90537751	chr2	90536490	90537776
chr5-33674018-33674937	0	3.97848215211997	0.324	0.025	0	Progenitors	chr5-33674018-33674937	chr5	33673993	33674962
chr6-31276855-31278233	0	3.59079940742396	0.333	0.035	0	Progenitors	chr6-31276855-31278233	chr6	31276830	31278258
chr15-79201263-79203147	0	2.31517644072152	0.396	0.098	0	Progenitors	chr15-79201263-79203147	chr15	79201238	79203172
chr15-73222300-73223584	0	3.8462412731872	0.326	0.028	0	Progenitors	chr15-73222300-73223584	chr15	73222275	73223609
chr16-24281666-24282799	0	3.09363634334772	0.348	0.051	0	Progenitors	chr16-24281666-24282799	chr16	24281641	24282824
chr13-60242078-60244051	0	1.95962629254922	0.449	0.153	0	Progenitors	chr13-60242078-60244051	chr13	60242053	60244076
chr17-27626503-27627203	0	3.69346477416142	0.328	0.032	0	Progenitors	chr17-27626503-27627203	chr17	27626478	27627228
chr4-98003274-98004664	0	2.70597230071401	0.365	0.069	0	Progenitors	chr4-98003274-98004664	chr4	98003249	98004689
chr4-109224618-109225897	0	3.12021363329793	0.342	0.048	0	Progenitors	chr4-109224618-109225897	chr4	109224593	109225922
chr13-73446369-73447774	0	3.3726868576058	0.333	0.039	0	Progenitors	chr13-73446369-73447774	chr13	73446344	73447799
chr12-98740868-98741688	0	3.87201565733343	0.32	0.026	0	Progenitors	chr12-98740868-98741688	chr12	98740843	98741713
chr2-130818750-130819573	0	3.55596140621951	0.327	0.034	0	Progenitors	chr2-130818750-130819573	chr2	130818725	130819598
chr13-13480696-13482613	0	1.85513865682874	0.438	0.145	0	Progenitors	chr13-13480696-13482613	chr13	13480671	13482638
chr1-172349581-172350871	0	2.81919360900834	0.361	0.068	0	Progenitors	chr1-172349581-172350871	chr1	172349556	172350896
chr2-125684476-125686170	0	2.62927026226643	0.365	0.072	0	Progenitors	chr2-125684476-125686170	chr2	125684451	125686195
chr12-82285741-82287125	0	2.76693854638903	0.356	0.063	0	Progenitors	chr12-82285741-82287125	chr12	82285716	82287150
chr18-31946051-31947011	0	3.90804173042457	0.319	0.026	0	Progenitors	chr18-31946051-31947011	chr18	31946026	31947036
chr19-10273745-10274530	0	4.00540250496473	0.318	0.025	0	Progenitors	chr19-10273745-10274530	chr19	10273720	10274555
chr4-87460666-87462010	0	3.29938584329474	0.333	0.041	0	Progenitors	chr4-87460666-87462010	chr4	87460641	87462035
chr16-23314370-23315577	0	3.60682590184238	0.324	0.032	0	Progenitors	chr16-23314370-23315577	chr16	23314345	23315602
chr18-13786715-13788215	0	1.90833724865676	0.439	0.147	0	Progenitors	chr18-13786715-13788215	chr18	13786690	13788240
chr9-66722214-66723629	0	2.29075584145455	0.379	0.088	0	Progenitors	chr9-66722214-66723629	chr9	66722189	66723654
chr8-61386248-61387110	0	2.93071788880226	0.347	0.056	0	Progenitors	chr8-61386248-61387110	chr8	61386223	61387135
chr12-80061926-80063272	0	2.62971577151379	0.369	0.078	0	Progenitors	chr12-80061926-80063272	chr12	80061901	80063297
chr5-142439734-142441238	0	2.20381229544957	0.405	0.115	0	Progenitors	chr5-142439734-142441238	chr5	142439709	142441263
chr5-64877213-64878618	0	2.66259216274253	0.355	0.065	0	Progenitors	chr5-64877213-64878618	chr5	64877188	64878643
chr10-8761836-8763148	0	2.26581904196054	0.392	0.103	0	Progenitors	chr10-8761836-8763148	chr10	8761811	8763173
chr13-107641801-107642818	0	2.91706174388913	0.346	0.057	0	Progenitors	chr13-107641801-107642818	chr13	107641776	107642843
chr19-16049798-16051184	0	2.94983140646291	0.348	0.059	0	Progenitors	chr19-16049798-16051184	chr19	16049773	16051209
chr2-103389338-103390909	0	3.34770326882323	0.328	0.04	0	Progenitors	chr2-103389338-103390909	chr2	103389313	103390934
chr11-30671739-30673617	0	2.42419340688546	0.377	0.089	0	Progenitors	chr11-30671739-30673617	chr11	30671714	30673642
chr15-87583572-87584767	0	3.15533045179439	0.336	0.048	0	Progenitors	chr15-87583572-87584767	chr15	87583547	87584792
chr7-96796013-96797810	0	2.67475088178169	0.358	0.07	0	Progenitors	chr7-96796013-96797810	chr7	96795988	96797835
chr7-113047790-113048799	0	3.56925788324005	0.317	0.03	0	Progenitors	chr7-113047790-113048799	chr7	113047765	113048824
chr2-34562674-34564042	0	3.38283252610541	0.326	0.04	0	Progenitors	chr2-34562674-34564042	chr2	34562649	34564067
chr18-21272468-21273370	0	3.08716599357211	0.335	0.049	0	Progenitors	chr18-21272468-21273370	chr18	21272443	21273395
chr4-96581060-96582095	0	3.61955579416906	0.315	0.03	0	Progenitors	chr4-96581060-96582095	chr4	96581035	96582120
chr12-12610587-12611627	0	2.90807457473839	0.339	0.054	0	Progenitors	chr12-12610587-12611627	chr12	12610562	12611652
chr10-37378013-37379407	0	4.36325038202019	0.303	0.018	0	Progenitors	chr10-37378013-37379407	chr10	37377988	37379432
chr5-134505510-134506375	0	3.11084213017233	0.33	0.046	0	Progenitors	chr5-134505510-134506375	chr5	134505485	134506400
chr2-125809002-125810113	0	4.21370937874913	0.305	0.021	0	Progenitors	chr2-125809002-125810113	chr2	125808977	125810138
chr3-98104552-98105744	0	4.15450213360379	0.304	0.02	0	Progenitors	chr3-98104552-98105744	chr3	98104527	98105769
chr9-61350730-61351718	0	3.97774939657559	0.307	0.023	0	Progenitors	chr9-61350730-61351718	chr9	61350705	61351743
chr10-52779356-52780608	0	3.69751797843533	0.313	0.029	0	Progenitors	chr10-52779356-52780608	chr10	52779331	52780633
chr18-61952264-61953635	0	2.77610271949835	0.344	0.06	0	Progenitors	chr18-61952264-61953635	chr18	61952239	61953660
chr1-73943347-73944931	0	3.59486105504446	0.315	0.032	0	Progenitors	chr1-73943347-73944931	chr1	73943322	73944956
chr13-112165787-112167148	0	3.01677395398544	0.334	0.051	0	Progenitors	chr13-112165787-112167148	chr13	112165762	112167173
chr15-84402949-84404682	0	2.2794842866684	0.383	0.1	0	Progenitors	chr15-84402949-84404682	chr15	84402924	84404707
chr4-97465582-97466663	0	4.0812471034233	0.304	0.021	0	Progenitors	chr4-97465582-97466663	chr4	97465557	97466688
chr8-57012905-57014620	0	2.55688895938163	0.361	0.078	0	Progenitors	chr8-57012905-57014620	chr8	57012880	57014645
chr1-126683616-126684600	0	3.18202444531322	0.327	0.045	0	Progenitors	chr1-126683616-126684600	chr1	126683591	126684625
chr6-113011745-113013270	0	3.34538682095473	0.32	0.038	0	Progenitors	chr6-113011745-113013270	chr6	113011720	113013295
chr12-113163151-113164561	0	2.60322996518502	0.351	0.069	0	Progenitors	chr12-113163151-113164561	chr12	113163126	113164586
chr18-38384511-38385432	0	2.68088662895751	0.345	0.064	0	Progenitors	chr18-38384511-38385432	chr18	38384486	38385457
chr7-28417857-28418725	0	4.38999687852274	0.298	0.018	0	Progenitors	chr7-28417857-28418725	chr7	28417832	28418750
chr8-57279947-57281299	0	4.32058930890493	0.298	0.018	0	Progenitors	chr8-57279947-57281299	chr8	57279922	57281324
chr19-33065104-33066281	0	4.43306997121659	0.298	0.018	0	Progenitors	chr19-33065104-33066281	chr19	33065079	33066306
chr17-27047902-27049087	0	4.12128126009244	0.302	0.023	0	Progenitors	chr17-27047902-27049087	chr17	27047877	27049112
chr2-153425487-153426564	0	3.51935970595419	0.311	0.033	0	Progenitors	chr2-153425487-153426564	chr2	153425462	153426589
chr17-16176697-16177593	0	3.15995211121801	0.321	0.043	0	Progenitors	chr17-16176697-16177593	chr17	16176672	16177618
chr1-120115128-120116424	0	3.82377987153093	0.307	0.029	0	Progenitors	chr1-120115128-120116424	chr1	120115103	120116449
chr11-97422136-97423202	0	3.25784543865708	0.317	0.04	0	Progenitors	chr11-97422136-97423202	chr11	97422111	97423227
chr17-70632822-70634182	0	2.24632653764964	0.383	0.106	0	Progenitors	chr17-70632822-70634182	chr17	70632797	70634207
chr19-17270614-17271730	0	3.93586478145072	0.301	0.024	0	Progenitors	chr19-17270614-17271730	chr19	17270589	17271755
chr11-113221055-113222046	0	3.20773268293845	0.317	0.041	0	Progenitors	chr11-113221055-113222046	chr11	113221030	113222071
chr7-83443451-83444461	0	4.0951259400999	0.298	0.022	0	Progenitors	chr7-83443451-83444461	chr7	83443426	83444486
chr12-31310129-31311257	0	4.77068249806237	0.291	0.015	0	Progenitors	chr12-31310129-31311257	chr12	31310104	31311282
chr15-88839020-88840464	0	2.57616986266358	0.344	0.068	0	Progenitors	chr15-88839020-88840464	chr15	88838995	88840489
chr1-92634688-92635643	0	4.34556234899854	0.292	0.017	0	Progenitors	chr1-92634688-92635643	chr1	92634663	92635668
chr10-86032177-86033300	0	3.91386224052294	0.299	0.024	0	Progenitors	chr10-86032177-86033300	chr10	86032152	86033325
chr12-85350423-85351279	0	3.67815594109856	0.304	0.029	0	Progenitors	chr12-85350423-85351279	chr12	85350398	85351304
chr4-99265870-99267380	0	3.48077654423509	0.309	0.035	0	Progenitors	chr4-99265870-99267380	chr4	99265845	99267405
chr15-87565979-87567159	0	2.79109264881032	0.329	0.055	0	Progenitors	chr15-87565979-87567159	chr15	87565954	87567184
chr1-44584598-44585803	0	2.56939937805121	0.347	0.073	0	Progenitors	chr1-44584598-44585803	chr1	44584573	44585828
chr8-123256659-123257491	0	4.05482561200051	0.294	0.021	0	Progenitors	chr8-123256659-123257491	chr8	123256634	123257516
chr9-14388163-14389701	0	3.9543527326071	0.296	0.023	0	Progenitors	chr9-14388163-14389701	chr9	14388138	14389726
chr1-152792538-152793813	0	3.62305633721065	0.304	0.032	0	Progenitors	chr1-152792538-152793813	chr1	152792513	152793838
chr1-161999483-162000898	0	2.91337177868418	0.321	0.05	0	Progenitors	chr1-161999483-162000898	chr1	161999458	162000923
chr7-73196638-73197648	0	2.99810455366268	0.318	0.047	0	Progenitors	chr7-73196638-73197648	chr7	73196613	73197673
chr5-25613594-25614627	0	3.68766979952508	0.298	0.027	0	Progenitors	chr5-25613594-25614627	chr5	25613569	25614652
chr8-84712004-84713030	0	2.33779110562567	0.353	0.082	0	Progenitors	chr8-84712004-84713030	chr8	84711979	84713055
chr5-124043211-124044279	0	2.58954453714388	0.334	0.064	0	Progenitors	chr5-124043211-124044279	chr5	124043186	124044304
chr11-89381672-89382878	0	3.57555745366864	0.302	0.032	0	Progenitors	chr11-89381672-89382878	chr11	89381647	89382903
chr16-11012296-11013118	0	3.02296296137306	0.314	0.044	0	Progenitors	chr16-11012296-11013118	chr16	11012271	11013143
chr5-67241269-67242398	0	3.99214982024278	0.292	0.022	0	Progenitors	chr5-67241269-67242398	chr5	67241244	67242423
chr18-23925465-23926984	0	3.39387571024418	0.304	0.035	0	Progenitors	chr18-23925465-23926984	chr18	23925440	23927009
chr6-98048366-98049498	0	2.81179767824776	0.324	0.056	0	Progenitors	chr6-98048366-98049498	chr6	98048341	98049523
chr7-142429723-142430807	0	2.45783858375959	0.339	0.071	0	Progenitors	chr7-142429723-142430807	chr7	142429698	142430832
chr1-92215190-92216968	0	3.76066037591535	0.294	0.026	0	Progenitors	chr1-92215190-92216968	chr1	92215165	92216993
chr2-59406871-59408302	0	3.41097288751738	0.304	0.037	0	Progenitors	chr2-59406871-59408302	chr2	59406846	59408327
chr3-148237333-148238703	0	3.30017714123268	0.306	0.039	0	Progenitors	chr3-148237333-148238703	chr3	148237308	148238728
chr4-9762755-9763969	0	4.13823930649098	0.285	0.018	0	Progenitors	chr4-9762755-9763969	chr4	9762730	9763994
chr3-122376029-122377573	0	2.94631275498112	0.319	0.053	0	Progenitors	chr3-122376029-122377573	chr3	122376004	122377598
chr3-143949083-143950218	0	3.93030043341418	0.291	0.025	0	Progenitors	chr3-143949083-143950218	chr3	143949058	143950243
chr9-37100697-37101892	0	3.86320345710396	0.292	0.026	0	Progenitors	chr9-37100697-37101892	chr9	37100672	37101917
chr11-85758119-85759182	0	3.73971833400997	0.292	0.026	0	Progenitors	chr11-85758119-85759182	chr11	85758094	85759207
chr10-120376790-120378444	0	2.47244351704919	0.334	0.069	0	Progenitors	chr10-120376790-120378444	chr10	120376765	120378469
chr4-68415119-68417029	0	4.11424557823018	0.285	0.02	0	Progenitors	chr4-68415119-68417029	chr4	68415094	68417054
chr14-54935823-54937005	0	2.52027182976453	0.337	0.073	0	Progenitors	chr14-54935823-54937005	chr14	54935798	54937030
chr17-84008752-84009866	0	3.0488746801337	0.306	0.042	0	Progenitors	chr17-84008752-84009866	chr17	84008727	84009891
chr1-193188798-193190388	0	2.46440863043669	0.33	0.067	0	Progenitors	chr1-193188798-193190388	chr1	193188773	193190413
chr2-4284338-4285476	0	3.55169345916597	0.292	0.029	0	Progenitors	chr2-4284338-4285476	chr2	4284313	4285501
chr12-85365799-85366955	0	3.9347115502295	0.287	0.024	0	Progenitors	chr12-85365799-85366955	chr12	85365774	85366980
chr1-55160765-55162243	0	2.47770105903703	0.33	0.068	0	Progenitors	chr1-55160765-55162243	chr1	55160740	55162268
chr4-135297765-135298737	0	2.74331369489965	0.315	0.053	0	Progenitors	chr4-135297765-135298737	chr4	135297740	135298762
chr5-132579495-132580393	0	4.44304996248275	0.278	0.016	0	Progenitors	chr5-132579495-132580393	chr5	132579470	132580418
chr9-37114291-37115451	0	3.0767533262482	0.305	0.044	0	Progenitors	chr9-37114291-37115451	chr9	37114266	37115476
chr10-18816341-18817926	0	2.84606780710247	0.313	0.052	0	Progenitors	chr10-18816341-18817926	chr10	18816316	18817951
chr4-139947979-139949034	0	3.77353816978309	0.287	0.026	0	Progenitors	chr4-139947979-139949034	chr4	139947954	139949059
chr1-62743041-62744061	0	3.49716872919523	0.293	0.033	0	Progenitors	chr1-62743041-62744061	chr1	62743016	62744086
chr3-94564902-94565989	0	4.55844893827246	0.274	0.014	0	Progenitors	chr3-94564902-94565989	chr3	94564877	94566014
chr7-28900933-28901906	0	4.37079385321945	0.275	0.015	0	Progenitors	chr7-28900933-28901906	chr7	28900908	28901931
chr7-119657552-119658699	0	3.88291587166902	0.283	0.023	0	Progenitors	chr7-119657552-119658699	chr7	119657527	119658724
chr2-64394211-64395437	0	3.16977500173353	0.302	0.043	0	Progenitors	chr2-64394211-64395437	chr2	64394186	64395462
chr9-57468576-57469364	0	3.5225725872953	0.289	0.03	0	Progenitors	chr9-57468576-57469364	chr9	57468551	57469389
chr11-113791326-113792282	0	3.36595589552133	0.294	0.035	0	Progenitors	chr11-113791326-113792282	chr11	113791301	113792307
chr15-100142968-100143843	0	4.09494277397726	0.278	0.019	0	Progenitors	chr15-100142968-100143843	chr15	100142943	100143868
chr4-145025988-145027071	0	3.44756938086693	0.291	0.033	0	Progenitors	chr4-145025988-145027071	chr4	145025963	145027096
chr9-41463891-41464900	0	3.06134022587408	0.298	0.04	0	Progenitors	chr9-41463891-41464900	chr9	41463866	41464925
chr8-105950675-105951770	0	4.18280627940968	0.275	0.018	0	Progenitors	chr8-105950675-105951770	chr8	105950650	105951795
chr11-34181095-34182176	0	2.86929873966912	0.307	0.05	0	Progenitors	chr11-34181095-34182176	chr11	34181070	34182201
chr4-156188290-156189421	0	3.30887751798262	0.295	0.039	0	Progenitors	chr4-156188290-156189421	chr4	156188265	156189446
chr7-37363544-37364752	0	2.62064094944195	0.317	0.061	0	Progenitors	chr7-37363544-37364752	chr7	37363519	37364777
chr8-110725015-110725906	0	3.81355981822108	0.281	0.025	0	Progenitors	chr8-110725015-110725906	chr8	110724990	110725931
chr8-122223805-122225214	0	3.09171237146874	0.299	0.043	0	Progenitors	chr8-122223805-122225214	chr8	122223780	122225239
chr12-79679356-79681217	0	3.1117547796781	0.302	0.046	0	Progenitors	chr12-79679356-79681217	chr12	79679331	79681242
chr14-27366596-27367721	0	3.00651454596307	0.297	0.041	0	Progenitors	chr14-27366596-27367721	chr14	27366571	27367746
chr5-151218111-151219212	0	4.23847569445353	0.273	0.018	0	Progenitors	chr5-151218111-151219212	chr5	151218086	151219237
chr7-101016742-101017889	0	2.66124840672605	0.314	0.059	0	Progenitors	chr7-101016742-101017889	chr7	101016717	101017914
chr8-80803682-80804913	0	3.08323969633579	0.295	0.04	0	Progenitors	chr8-80803682-80804913	chr8	80803657	80804938
chr8-95396637-95398065	0	3.50880225535504	0.285	0.03	0	Progenitors	chr8-95396637-95398065	chr8	95396612	95398090
chr12-53292134-53293304	0	3.12586609763358	0.297	0.042	0	Progenitors	chr12-53292134-53293304	chr12	53292109	53293329
chr19-55837124-55839390	0	2.66294427541445	0.317	0.062	0	Progenitors	chr19-55837124-55839390	chr19	55837099	55839415
chr3-34531874-34532941	0	3.64775588261134	0.28	0.026	0	Progenitors	chr3-34531874-34532941	chr3	34531849	34532966
chr9-98524296-98525818	0	2.925607721658	0.3	0.046	0	Progenitors	chr9-98524296-98525818	chr9	98524271	98525843
chr1-92035302-92036422	0	4.06309950010878	0.274	0.021	0	Progenitors	chr1-92035302-92036422	chr1	92035277	92036447
chr8-15036274-15037823	0	2.72814195494037	0.311	0.058	0	Progenitors	chr8-15036274-15037823	chr8	15036249	15037848
chr13-102572801-102574053	0	3.41963354341053	0.286	0.033	0	Progenitors	chr13-102572801-102574053	chr13	102572776	102574078
chr19-40347737-40348923	0	3.87752233925256	0.276	0.023	0	Progenitors	chr19-40347737-40348923	chr19	40347712	40348948
chr1-89400070-89401530	0	3.63127632449859	0.281	0.029	0	Progenitors	chr1-89400070-89401530	chr1	89400045	89401555
chr5-135263703-135264913	0	3.36116711684413	0.285	0.033	0	Progenitors	chr5-135263703-135264913	chr5	135263678	135264938
chr6-144055946-144057577	0	3.36300530863085	0.285	0.033	0	Progenitors	chr6-144055946-144057577	chr6	144055921	144057602
chr3-148447958-148449493	0	3.79252471345184	0.274	0.023	0	Progenitors	chr3-148447958-148449493	chr3	148447933	148449518
chr7-63964860-63966093	0	2.8012671753403	0.298	0.047	0	Progenitors	chr7-63964860-63966093	chr7	63964835	63966118
chr7-109611939-109613144	0	3.29152971099103	0.287	0.036	0	Progenitors	chr7-109611939-109613144	chr7	109611914	109613169
chr11-20858568-20859676	0	3.68536957094133	0.276	0.025	0	Progenitors	chr11-20858568-20859676	chr11	20858543	20859701
chr11-108150082-108150979	0	2.74376888276758	0.306	0.055	0	Progenitors	chr11-108150082-108150979	chr11	108150057	108151004
chr15-87714902-87715817	0	3.10021305134188	0.29	0.039	0	Progenitors	chr15-87714902-87715817	chr15	87714877	87715842
chr7-93037365-93038790	0	3.49008846576811	0.278	0.029	0	Progenitors	chr7-93037365-93038790	chr7	93037340	93038815
chr19-56998422-57000036	0	3.73316562536961	0.275	0.026	0	Progenitors	chr19-56998422-57000036	chr19	56998397	57000061
chr13-28844223-28846042	0	3.35537701596154	0.285	0.036	0	Progenitors	chr13-28844223-28846042	chr13	28844198	28846067
chr4-154384597-154385685	0	3.55618992608486	0.277	0.029	0	Progenitors	chr4-154384597-154385685	chr4	154384572	154385710
chr15-37030953-37032019	0	3.55277425210851	0.276	0.028	0	Progenitors	chr15-37030953-37032019	chr15	37030928	37032044
chr1-133548342-133549738	0	4.54660100858248	0.262	0.014	0	Progenitors	chr1-133548342-133549738	chr1	133548317	133549763
chr2-118519836-118520894	0	2.93714329091443	0.291	0.043	0	Progenitors	chr2-118519836-118520894	chr2	118519811	118520919
chr4-148018063-148019306	0	3.24952131335533	0.282	0.034	0	Progenitors	chr4-148018063-148019306	chr4	148018038	148019331
chr8-36580354-36581548	0	4.19359559629146	0.265	0.018	0	Progenitors	chr8-36580354-36581548	chr8	36580329	36581573
chr9-49101897-49102974	0	3.69046388388217	0.271	0.024	0	Progenitors	chr9-49101897-49102974	chr9	49101872	49102999
chr10-128587871-128588497	0	3.48938665223939	0.275	0.028	0	Progenitors	chr10-128587871-128588497	chr10	128587846	128588522
chr15-82376310-82377163	0	3.7913479991497	0.27	0.023	0	Progenitors	chr15-82376310-82377163	chr15	82376285	82377188
chr2-148889265-148890682	0	2.9896806874677	0.289	0.042	0	Progenitors	chr2-148889265-148890682	chr2	148889240	148890707
chr18-37849211-37850089	0	3.15207264357299	0.285	0.038	0	Progenitors	chr18-37849211-37850089	chr18	37849186	37850114
chr3-101051480-101052669	0	3.93607778140055	0.266	0.02	0	Progenitors	chr3-101051480-101052669	chr3	101051455	101052694
chr6-72768475-72769642	0	3.71456695881318	0.271	0.025	0	Progenitors	chr6-72768475-72769642	chr6	72768450	72769667
chr6-82135542-82136557	0	3.52129392591236	0.276	0.03	0	Progenitors	chr6-82135542-82136557	chr6	82135517	82136582
chr12-79731965-79733156	0	2.91185675418532	0.289	0.043	0	Progenitors	chr12-79731965-79733156	chr12	79731940	79733181
chr4-85707020-85707967	0	4.05071601565312	0.264	0.019	0	Progenitors	chr4-85707020-85707967	chr4	85706995	85707992
chr4-86189545-86190631	0	3.4961399897447	0.274	0.029	0	Progenitors	chr4-86189545-86190631	chr4	86189520	86190656
chr10-38629489-38630644	0	3.71600201460797	0.27	0.025	0	Progenitors	chr10-38629489-38630644	chr10	38629464	38630669
chr1-44591246-44592225	0	4.12545817388871	0.262	0.017	0	Progenitors	chr1-44591246-44592225	chr1	44591221	44592250
chr13-51228656-51229892	0	3.10789175211596	0.287	0.042	0	Progenitors	chr13-51228656-51229892	chr13	51228631	51229917
chr1-88839663-88840710	0	3.42984213742468	0.274	0.03	0	Progenitors	chr1-88839663-88840710	chr1	88839638	88840735
chr4-128839635-128840945	0	3.18275223765496	0.281	0.037	0	Progenitors	chr4-128839635-128840945	chr4	128839610	128840970
chr1-92720099-92721423	0	3.6054146253678	0.269	0.027	0	Progenitors	chr1-92720099-92721423	chr1	92720074	92721448
chr2-134717730-134718662	0	3.99993501171063	0.261	0.019	0	Progenitors	chr2-134717730-134718662	chr2	134717705	134718687
chr6-101307566-101308816	0	3.39097430568017	0.272	0.03	0	Progenitors	chr6-101307566-101308816	chr6	101307541	101308841
chr5-125221506-125222309	0	4.71351308868031	0.254	0.012	0	Progenitors	chr5-125221506-125222309	chr5	125221481	125222334
chr11-67518565-67519570	0	5.46077423926978	0.249	0.007	0	Progenitors	chr11-67518565-67519570	chr11	67518540	67519595
chr1-88936515-88937719	0	3.07722862917735	0.278	0.037	0	Progenitors	chr1-88936515-88937719	chr1	88936490	88937744
chr7-134227674-134228381	0	3.4792153131511	0.27	0.029	0	Progenitors	chr7-134227674-134228381	chr7	134227649	134228406
chr10-60202422-60203641	0	3.15837148968553	0.276	0.035	0	Progenitors	chr10-60202422-60203641	chr10	60202397	60203666
chr13-41285895-41287029	0	4.35652181824772	0.256	0.015	0	Progenitors	chr13-41285895-41287029	chr13	41285870	41287054
chr11-113276772-113277780	0	3.89598084128628	0.26	0.021	0	Progenitors	chr11-113276772-113277780	chr11	113276747	113277805
chr17-14714198-14715361	0	3.18326360520798	0.274	0.035	0	Progenitors	chr17-14714198-14715361	chr17	14714173	14715386
chr11-22419726-22420932	0	5.06524455048748	0.248	0.009	0	Progenitors	chr11-22419726-22420932	chr11	22419701	22420957
chr7-115370959-115371722	0	3.51527326879453	0.267	0.029	0	Progenitors	chr7-115370959-115371722	chr7	115370934	115371747
chr7-100430529-100431598	0	3.11845874130169	0.275	0.038	0	Progenitors	chr7-100430529-100431598	chr7	100430504	100431623
chr13-97756282-97757725	0	3.24118644843289	0.269	0.032	0	Progenitors	chr13-97756282-97757725	chr13	97756257	97757750
chr15-93529726-93530934	0	3.87952728592522	0.261	0.024	0	Progenitors	chr15-93529726-93530934	chr15	93529701	93530959
chr15-79951731-79952690	0	3.16581247682461	0.268	0.033	0	Progenitors	chr15-79951731-79952690	chr15	79951706	79952715
chr15-101271114-101271947	0	3.50688089646742	0.263	0.028	0	Progenitors	chr15-101271114-101271947	chr15	101271089	101271972
chr3-97992722-97993864	0	3.37719367325148	0.265	0.031	0	Progenitors	chr3-97992722-97993864	chr3	97992697	97993889
chr3-104993484-104994459	0	3.33714193830067	0.264	0.03	0	Progenitors	chr3-104993484-104994459	chr3	104993459	104994484
chr11-75414770-75415808	0	3.63218726501379	0.261	0.027	0	Progenitors	chr11-75414770-75415808	chr11	75414745	75415833
chr13-6250752-6251748	0	3.31736686642981	0.265	0.031	0	Progenitors	chr13-6250752-6251748	chr13	6250727	6251773
chr17-66944077-66945110	0	3.61330348809712	0.258	0.024	0	Progenitors	chr17-66944077-66945110	chr17	66944052	66945135
chr13-26659097-26660320	0	4.88056983453857	0.243	0.009	0	Progenitors	chr13-26659097-26660320	chr13	26659072	26660345
chr1-36672470-36673682	0	4.12997359880508	0.251	0.018	0	Progenitors	chr1-36672470-36673682	chr1	36672445	36673707
chr13-47345447-47346434	0	3.65680406894322	0.255	0.022	0	Progenitors	chr13-47345447-47346434	chr13	47345422	47346459
chr6-101472904-101473782	0	3.87899741164821	0.254	0.022	0	Progenitors	chr6-101472904-101473782	chr6	101472879	101473807
chr10-86068983-86070069	0	3.39689407061623	0.26	0.028	0	Progenitors	chr10-86068983-86070069	chr10	86068958	86070094
chr9-123472928-123474024	0	4.2381793231292	0.248	0.016	0	Progenitors	chr9-123472928-123474024	chr9	123472903	123474049
chr4-149495983-149497328	0	4.09903397688811	0.247	0.016	0	Progenitors	chr4-149495983-149497328	chr4	149495958	149497353
chr11-49933882-49934655	0	4.19959763332137	0.247	0.016	0	Progenitors	chr11-49933882-49934655	chr11	49933857	49934680
chr1-73640483-73641762	0	3.58422932001066	0.255	0.025	0	Progenitors	chr1-73640483-73641762	chr1	73640458	73641787
chr4-57543131-57544293	0	4.39656988675263	0.244	0.014	0	Progenitors	chr4-57543131-57544293	chr4	57543106	57544318
chr10-15591820-15592666	0	4.99756049152073	0.239	0.009	0	Progenitors	chr10-15591820-15592666	chr10	15591795	15592691
chr13-83583511-83584483	0	4.2616493158408	0.245	0.015	0	Progenitors	chr13-83583511-83584483	chr13	83583486	83584508
chr13-37862135-37863151	0	3.63517977201176	0.255	0.026	0	Progenitors	chr13-37862135-37863151	chr13	37862110	37863176
chr6-32320710-32321680	0	3.90072415233591	0.246	0.018	0	Progenitors	chr6-32320710-32321680	chr6	32320685	32321705
chr14-59779992-59781321	0	3.62357706425691	0.249	0.023	0	Progenitors	chr14-59779992-59781321	chr14	59779967	59781346
chr2-66145639-66147428	0	3.70971571009648	0.245	0.02	0	Progenitors	chr2-66145639-66147428	chr2	66145614	66147453
chr3-60797278-60799030	0	3.86420396497736	0.246	0.021	0	Progenitors	chr3-60797278-60799030	chr3	60797253	60799055
chr6-31604566-31605574	0	4.59696005790868	0.236	0.011	0	Progenitors	chr6-31604566-31605574	chr6	31604541	31605599
chr1-106154728-106155981	0	3.75778536490682	0.246	0.022	0	Progenitors	chr1-106154728-106155981	chr1	106154703	106156006
chr2-174225733-174227400	0	4.08794650027389	0.241	0.017	0	Progenitors	chr2-174225733-174227400	chr2	174225708	174227425
chr2-33916151-33917164	0	4.39926073302816	0.236	0.013	0	Progenitors	chr2-33916151-33917164	chr2	33916126	33917189
chr2-153969831-153970745	0	4.5091797885184	0.234	0.012	0	Progenitors	chr2-153969831-153970745	chr2	153969806	153970770
chr4-56900123-56901402	0	4.71270451831725	0.233	0.011	0	Progenitors	chr4-56900123-56901402	chr4	56900098	56901427
chr11-63039492-63040761	0	4.30279637089125	0.237	0.015	0	Progenitors	chr11-63039492-63040761	chr11	63039467	63040786
chr14-121168023-121168998	0	4.24101691277728	0.237	0.015	0	Progenitors	chr14-121168023-121168998	chr14	121167998	121169023
chr1-189731535-189732220	0	4.1153792545759	0.238	0.017	0	Progenitors	chr1-189731535-189732220	chr1	189731510	189732245
chr5-38498777-38500087	0	4.2017799294875	0.236	0.015	0	Progenitors	chr5-38498777-38500087	chr5	38498752	38500112
chr10-68536093-68537769	0	3.96464311923641	0.238	0.017	0	Progenitors	chr10-68536093-68537769	chr10	68536068	68537794
chr19-56955375-56956500	0	4.1165789205972	0.237	0.018	0	Progenitors	chr19-56955375-56956500	chr19	56955350	56956525
chr19-40382349-40383432	0	4.24404857526262	0.235	0.016	0	Progenitors	chr19-40382349-40383432	chr19	40382324	40383457
chr3-108567820-108568880	0	4.20700240329681	0.233	0.015	0	Progenitors	chr3-108567820-108568880	chr3	108567795	108568905
chr2-71694445-71695385	0	5.41612594964925	0.225	0.007	0	Progenitors	chr2-71694445-71695385	chr2	71694420	71695410
chr18-55326696-55327654	0	4.6668746610388	0.222	0.01	0	Progenitors	chr18-55326696-55327654	chr18	55326671	55327679
chr12-80807122-80808127	6.56771003592832e-308	2.72679418011629	0.305	0.055	1.39663010685019e-302	Progenitors	chr12-80807122-80808127	chr12	80807097	80808152
chr14-71046753-71047848	6.70792803310434e-308	5.10855544824226	0.215	0.008	1.42644760416767e-302	Progenitors	chr14-71046753-71047848	chr14	71046728	71047873
chr11-103144574-103145367	1.64556235563413e-307	3.67351153008252	0.245	0.022	3.49930480487954e-302	Progenitors	chr11-103144574-103145367	chr11	103144549	103145392
chr19-42315611-42317968	2.1913541424712e-307	1.64233712379501	0.514	0.217	4.65993649750643e-302	Progenitors	chr19-42315611-42317968	chr19	42315586	42317993
chr9-49110084-49111319	3.12550429111967e-307	3.70762546258319	0.248	0.024	6.64641613010888e-302	Progenitors	chr9-49110084-49111319	chr9	49110059	49111344
chr2-4298150-4299400	4.24281762687865e-307	2.53807234451624	0.322	0.065	9.02239411173371e-302	Progenitors	chr2-4298150-4299400	chr2	4298125	4299425
chr5-146314941-146316077	5.42038287648468e-307	3.08003173751084	0.274	0.037	1.15264983906734e-301	Progenitors	chr5-146314941-146316077	chr5	146314916	146316102
chr16-65986156-65987584	8.80728818447304e-307	3.46520010973852	0.253	0.026	1.87287863971638e-301	Progenitors	chr16-65986156-65987584	chr16	65986131	65987609
chr1-38401086-38402470	1.73478690002163e-306	3.19881869377439	0.267	0.033	3.68904169076499e-301	Progenitors	chr1-38401086-38402470	chr1	38401061	38402495
chr1-88915901-88917134	2.83839748769995e-306	3.70907627358238	0.242	0.021	6.03588064156882e-301	Progenitors	chr1-88915901-88917134	chr1	88915876	88917159
chr1-34188757-34190352	8.23634458317438e-306	2.51721640277468	0.332	0.074	1.75146691195661e-300	Progenitors	chr1-34188757-34190352	chr1	34188732	34190377
chr2-153139724-153140722	1.78696936142671e-305	4.54312597800279	0.22	0.011	3.8000082167675e-300	Progenitors	chr2-153139724-153140722	chr2	153139699	153140747
chr2-26486931-26488123	2.30668376328439e-305	2.25619585943898	0.36	0.091	4.9051860894619e-300	Progenitors	chr2-26486931-26488123	chr2	26486906	26488148
chr3-116479808-116481305	6.16681602579849e-305	3.70600216947062	0.242	0.021	1.31137959470208e-299	Progenitors	chr3-116479808-116481305	chr3	116479783	116481330
chr10-31272580-31273746	9.07654782804811e-305	4.09708145669135	0.232	0.017	1.93013697218226e-299	Progenitors	chr10-31272580-31273746	chr10	31272555	31273771
chr10-62194098-62195206	1.79209755603025e-304	3.47913295540394	0.247	0.024	3.81091337387388e-299	Progenitors	chr10-62194098-62195206	chr10	62194073	62195231
chr13-101470132-101471248	3.96510736225273e-304	3.86136657198137	0.238	0.02	8.43184045690406e-299	Progenitors	chr13-101470132-101471248	chr13	101470107	101471273
chr2-152785060-152786289	4.57230810223344e-304	3.68102884843112	0.244	0.023	9.72305890248043e-299	Progenitors	chr2-152785060-152786289	chr2	152785035	152786314
chr12-100778466-100779807	4.89682846757862e-304	2.18707697720317	0.379	0.107	1.04131547045906e-298	Progenitors	chr12-100778466-100779807	chr12	100778441	100779832
chr2-157347245-157348274	8.66781438866709e-304	2.33689332833937	0.343	0.08	1.84321939756445e-298	Progenitors	chr2-157347245-157348274	chr2	157347220	157348299
chr18-68975734-68977276	1.21176020877843e-303	2.48738522001299	0.321	0.066	2.57682020156941e-298	Progenitors	chr18-68975734-68977276	chr18	68975709	68977301
chr8-25196482-25197453	1.45829464571168e-303	3.87365293299183	0.238	0.02	3.10107814705234e-298	Progenitors	chr8-25196482-25197453	chr8	25196457	25197478
chr13-104039392-104040465	5.49233316986749e-303	4.11245451306463	0.227	0.015	1.16795014090549e-297	Progenitors	chr13-104039392-104040465	chr13	104039367	104040490
chr11-113291747-113292741	7.82894309876498e-303	3.49472859465255	0.25	0.026	1.66483257889547e-297	Progenitors	chr11-113291747-113292741	chr11	113291722	113292766
chr5-92370897-92371912	9.2256866127182e-303	2.98099891218225	0.276	0.039	1.96185148388114e-297	Progenitors	chr5-92370897-92371912	chr5	92370872	92371937
chr5-14194832-14195752	1.56367648231478e-302	2.73819890963494	0.297	0.052	3.3251736764072e-297	Progenitors	chr5-14194832-14195752	chr5	14194807	14195777
chr6-8068457-8069920	2.00063062314953e-302	4.31679602138211	0.223	0.013	4.2543610264337e-297	Progenitors	chr6-8068457-8069920	chr6	8068432	8069945
chr1-172048096-172049662	2.82110936007414e-302	2.3149066512237	0.348	0.084	5.99911726529126e-297	Progenitors	chr1-172048096-172049662	chr1	172048071	172049687
chr11-32383122-32384450	4.121375998627e-302	3.91914798936713	0.234	0.018	8.7641472748403e-297	Progenitors	chr11-32383122-32384450	chr11	32383097	32384475
chr9-75599072-75599796	5.88304839610546e-302	3.15961958608126	0.267	0.035	1.25103612448022e-296	Progenitors	chr9-75599072-75599796	chr9	75599047	75599821
chr5-118293691-118294922	1.16799382762556e-301	2.47055473774536	0.32	0.066	2.48375055438404e-296	Progenitors	chr5-118293691-118294922	chr5	118293666	118294947
chr17-65405070-65406807	3.26220723688775e-301	3.28288250343797	0.256	0.03	6.93711631131417e-296	Progenitors	chr17-65405070-65406807	chr17	65405045	65406832
chr19-36149756-36151371	3.49956897054218e-301	2.41850776978386	0.329	0.072	7.44186841154764e-296	Progenitors	chr19-36149756-36151371	chr19	36149731	36151396
chr4-99655777-99656949	1.4708346706228e-300	2.20673862085328	0.352	0.087	3.12774463542609e-295	Progenitors	chr4-99655777-99656949	chr4	99655752	99656974
chr5-137966266-137966925	3.24468036986769e-300	5.16049473992391	0.208	0.007	6.89984525332735e-295	Progenitors	chr5-137966266-137966925	chr5	137966241	137966950
chr14-110472314-110473102	6.60292119551116e-300	4.00677753282509	0.231	0.018	1.40411779514664e-294	Progenitors	chr14-110472314-110473102	chr14	110472289	110473127
chr10-8972620-8974259	7.05121099621537e-300	2.25451500432775	0.347	0.084	1.4994470695562e-294	Progenitors	chr10-8972620-8974259	chr10	8972595	8974284
chr8-120264697-120265906	7.17929109442696e-300	2.23035155920311	0.361	0.094	1.52668343052099e-294	Progenitors	chr8-120264697-120265906	chr8	120264672	120265931
chr3-84647128-84648092	1.4797139314093e-299	3.28823526401389	0.255	0.03	3.14662647228119e-294	Progenitors	chr3-84647128-84648092	chr3	84647103	84648117
chr9-20793715-20794736	1.58419531864353e-299	3.47102879290145	0.253	0.029	3.36880718704865e-294	Progenitors	chr9-20793715-20794736	chr9	20793690	20794761
chr2-125731392-125732849	1.74050572695512e-299	1.62484555675014	0.519	0.233	3.70120283342733e-294	Progenitors	chr2-125731392-125732849	chr2	125731367	125732874
chr19-59280488-59281456	1.75854231695446e-299	3.65873338095856	0.236	0.02	3.73955782242683e-294	Progenitors	chr19-59280488-59281456	chr19	59280463	59281481
chr14-54630432-54631875	2.035807741241e-298	2.5775380351282	0.318	0.067	4.32916551982639e-293	Progenitors	chr14-54630432-54631875	chr14	54630407	54631900
chr6-22793949-22795845	2.82745804000659e-298	1.58239374164735	0.499	0.203	6.01261779665442e-293	Progenitors	chr6-22793949-22795845	chr6	22793924	22795870
chr6-55009119-55010592	2.84584716270223e-298	2.45325283882896	0.318	0.066	6.05172244995792e-293	Progenitors	chr6-55009119-55010592	chr6	55009094	55010617
chr18-65722191-65723222	4.2766487147635e-298	4.22377696915404	0.224	0.014	9.09433625843173e-293	Progenitors	chr18-65722191-65723222	chr18	65722166	65723247
chr2-162412519-162413921	8.17719112712391e-298	4.45782421000178	0.215	0.01	1.73888787037403e-292	Progenitors	chr2-162412519-162413921	chr2	162412494	162413946
chr13-20040771-20041790	9.17059975006769e-298	3.80521847824426	0.234	0.02	1.95013720745164e-292	Progenitors	chr13-20040771-20041790	chr13	20040746	20041815
chr5-148690411-148691490	1.04861528544015e-296	3.62672953604952	0.243	0.024	2.22989089064132e-291	Progenitors	chr5-148690411-148691490	chr5	148690386	148691515
chr16-22508654-22509630	1.8507812416916e-296	3.35793764330907	0.245	0.025	3.9357048182696e-291	Progenitors	chr16-22508654-22509630	chr16	22508629	22509655
chr11-77790890-77792125	1.87972877970373e-295	2.45027297398419	0.321	0.07	3.99726204732778e-290	Progenitors	chr11-77790890-77792125	chr11	77790865	77792150
chr13-34248195-34249843	2.86267480229835e-295	2.38459870587929	0.338	0.081	6.08750659383546e-290	Progenitors	chr13-34248195-34249843	chr13	34248170	34249868
chr6-72243943-72245216	6.07590480719225e-294	2.50233043561607	0.315	0.066	1.29204723315424e-288	Progenitors	chr6-72243943-72245216	chr6	72243918	72245241
chr12-16869940-16870981	6.72566498449497e-294	3.5076529004861	0.245	0.026	1.43021938461784e-288	Progenitors	chr12-16869940-16870981	chr12	16869915	16871006
chr11-113294340-113295050	8.90673826982368e-294	3.16055390053469	0.259	0.034	1.89402679981628e-288	Progenitors	chr11-113294340-113295050	chr11	113294315	113295075
chr3-38697558-38698477	4.37815646005175e-293	3.45130890407599	0.244	0.026	9.31019349386465e-288	Progenitors	chr3-38697558-38698477	chr3	38697533	38698502
chr6-134537159-134538098	4.5713718631086e-293	3.38420503265254	0.245	0.026	9.72106798061907e-288	Progenitors	chr6-134537159-134538098	chr6	134537134	134538123
chr16-10452189-10453144	4.86188690118994e-293	3.30130438476068	0.249	0.028	1.03388511142494e-287	Progenitors	chr16-10452189-10453144	chr16	10452164	10453169
chr4-106779783-106780583	8.68228041847141e-293	4.09413026485129	0.222	0.015	1.84629561326836e-287	Progenitors	chr4-106779783-106780583	chr4	106779758	106780608
chr2-173425624-173427042	9.20224277219164e-293	3.44296161816235	0.25	0.029	1.95686612774932e-287	Progenitors	chr2-173425624-173427042	chr2	173425599	173427067
chr4-148165826-148167260	1.73923468855661e-292	2.4228870634939	0.325	0.073	3.69849995756251e-287	Progenitors	chr4-148165826-148167260	chr4	148165801	148167285
chr15-95421676-95423195	3.12305426719332e-292	3.51705492692392	0.243	0.025	6.64120612972926e-287	Progenitors	chr15-95421676-95423195	chr15	95421651	95423220
chr17-62861929-62863139	3.56322557999408e-292	2.24051130103347	0.35	0.09	7.57723482811321e-287	Progenitors	chr17-62861929-62863139	chr17	62861904	62863164
chr8-107457491-107458746	7.08366749435252e-292	4.32246834500694	0.219	0.014	1.50634897634156e-286	Progenitors	chr8-107457491-107458746	chr8	107457466	107458771
chr13-44907233-44908324	9.88566521163786e-292	1.83604957403858	0.408	0.13	2.10219659292e-286	Progenitors	chr13-44907233-44908324	chr13	44907208	44908349
chr1-33598664-33600060	1.42578319711679e-291	3.64499528459435	0.234	0.021	3.03194222650082e-286	Progenitors	chr1-33598664-33600060	chr1	33598639	33600085
chr18-4128946-4130273	1.91195009800229e-291	3.49802190576512	0.242	0.025	4.06578100290284e-286	Progenitors	chr18-4128946-4130273	chr18	4128921	4130298
chr1-126659989-126661380	5.10255592547432e-291	3.13384639701924	0.263	0.036	1.08506362010804e-285	Progenitors	chr1-126659989-126661380	chr1	126659964	126661405
chr7-4821427-4822728	7.76492161718017e-291	3.90682927506973	0.225	0.017	1.65121834681498e-285	Progenitors	chr7-4821427-4822728	chr7	4821402	4822753
chr10-18721331-18722935	7.99910139536171e-291	3.20213775520988	0.255	0.032	1.70101691082506e-285	Progenitors	chr10-18721331-18722935	chr10	18721306	18722960
chr13-84514610-84515607	1.8043853196586e-290	2.75707796041127	0.284	0.048	3.83704342610721e-285	Progenitors	chr13-84514610-84515607	chr13	84514585	84515632
chr11-85677881-85679205	9.80299876076951e-290	3.46167321752139	0.239	0.024	2.0846174894764e-284	Progenitors	chr11-85677881-85679205	chr11	85677856	85679230
chr7-142481085-142482501	1.3139599222642e-289	2.570746969817	0.314	0.068	2.79414891429403e-284	Progenitors	chr7-142481085-142482501	chr7	142481060	142482526
chr8-11797575-11798827	1.87751861798668e-289	2.74748235879322	0.285	0.049	3.99256211633486e-284	Progenitors	chr8-11797575-11798827	chr8	11797550	11798852
chr4-8913192-8914228	2.22463079301543e-289	3.77292338278037	0.228	0.019	4.73069962765523e-284	Progenitors	chr4-8913192-8914228	chr4	8913167	8914253
chr8-123752779-123754234	5.43359972423512e-289	2.79177970866207	0.286	0.05	1.15546041495832e-283	Progenitors	chr8-123752779-123754234	chr8	123752754	123754259
chr8-85785049-85786299	1.61504441156691e-288	4.24262162762547	0.214	0.012	3.43440809164115e-283	Progenitors	chr8-85785049-85786299	chr8	85785024	85786324
chr2-146330347-146331627	2.17199900864393e-288	1.7809962331412	0.421	0.142	4.61877761187139e-283	Progenitors	chr2-146330347-146331627	chr2	146330322	146331652
chr1-186654851-186655678	2.81313335178774e-288	3.00577010624547	0.265	0.038	5.98215620391015e-283	Progenitors	chr1-186654851-186655678	chr1	186654826	186655703
chr7-66030164-66031078	4.12025566855462e-288	4.10471547956517	0.218	0.015	8.76176488173808e-283	Progenitors	chr7-66030164-66031078	chr7	66030139	66031103
chr6-94800471-94801625	4.46187785107405e-288	3.24152005823535	0.25	0.03	9.48822786908748e-283	Progenitors	chr6-94800471-94801625	chr6	94800446	94801650
chr17-9848583-9849418	4.85097006973825e-288	3.67814211070249	0.233	0.022	1.03156363629991e-282	Progenitors	chr17-9848583-9849418	chr17	9848558	9849443
chr11-5189109-5190258	5.82616698025586e-288	3.0055778313372	0.262	0.037	1.23894023451839e-282	Progenitors	chr11-5189109-5190258	chr11	5189084	5190283
chr2-31081641-31082975	9.4054779825667e-288	3.59879678136119	0.233	0.022	2.00008429847079e-282	Progenitors	chr2-31081641-31082975	chr2	31081616	31083000
chr8-11335678-11336928	1.31142988427031e-287	3.91851351042983	0.226	0.019	2.78876876319967e-282	Progenitors	chr8-11335678-11336928	chr8	11335653	11336953
chr8-36986445-36987917	1.60740026766375e-287	3.15723002489395	0.253	0.032	3.41815274318964e-282	Progenitors	chr8-36986445-36987917	chr8	36986420	36987942
chr9-35108652-35109566	1.89754167849715e-287	3.10509887099593	0.256	0.034	4.03514135474097e-282	Progenitors	chr9-35108652-35109566	chr9	35108627	35109591
chr10-90494079-90495763	1.96824629152513e-287	2.40747427354706	0.327	0.077	4.18549542139111e-282	Progenitors	chr10-90494079-90495763	chr10	90494054	90495788
chr18-52846781-52847413	9.3148965544944e-287	4.25938127520094	0.216	0.014	1.98082206720979e-281	Progenitors	chr18-52846781-52847413	chr18	52846756	52847438
chr8-120322603-120323665	2.62620661326664e-286	2.12931097161233	0.355	0.094	5.58465462517763e-281	Progenitors	chr8-120322603-120323665	chr8	120322578	120323690
chr9-50235492-50236345	6.33229535629705e-286	2.39191837596562	0.316	0.069	1.34656893981192e-280	Progenitors	chr9-50235492-50236345	chr9	50235467	50236370
chr9-61889468-61890295	1.01038506029673e-285	4.28322385372588	0.211	0.012	2.1485939345716e-280	Progenitors	chr9-61889468-61890295	chr9	61889443	61890320
chr14-73502386-73503864	4.70211471521999e-285	2.21282529005349	0.332	0.079	9.99909396306247e-280	Progenitors	chr14-73502386-73503864	chr14	73502361	73503889
chr3-35340461-35341777	5.17340872885026e-285	1.95659282657351	0.393	0.124	1.10013053959874e-279	Progenitors	chr3-35340461-35341777	chr3	35340436	35341802
chr19-5691940-5692858	5.85358377855719e-285	3.11198882627124	0.261	0.038	1.24477044409397e-279	Progenitors	chr19-5691940-5692858	chr19	5691915	5692883
chr5-36738378-36739563	6.96747237355245e-285	3.04199913532333	0.26	0.037	1.4816399677083e-279	Progenitors	chr5-36738378-36739563	chr5	36738353	36739588
chr11-88125612-88126849	1.28691301161696e-284	2.81477897534265	0.277	0.046	2.73663338833359e-279	Progenitors	chr11-88125612-88126849	chr11	88125587	88126874
chr10-12711096-12712518	2.32244639742451e-284	3.06561159826745	0.265	0.04	4.9387054885872e-279	Progenitors	chr10-12711096-12712518	chr10	12711071	12712543
chr2-4528833-4530095	3.03289381735795e-284	2.29539942305904	0.338	0.086	6.44947903154986e-279	Progenitors	chr2-4528833-4530095	chr2	4528808	4530120
chr14-120506536-120508154	3.22106481126353e-284	2.85680480344691	0.277	0.047	6.8496265318e-279	Progenitors	chr14-120506536-120508154	chr14	120506511	120508179
chr9-108212412-108213721	5.0629120808621e-284	3.20738293819256	0.252	0.033	1.07663331690741e-278	Progenitors	chr9-108212412-108213721	chr9	108212387	108213746
chr10-78304671-78306359	5.16954790456411e-284	2.8191301644168	0.275	0.045	1.09930953145346e-278	Progenitors	chr10-78304671-78306359	chr10	78304646	78306384
chr5-66967578-66969575	5.91475048651207e-284	2.2430507420686	0.343	0.089	1.25777760570728e-278	Progenitors	chr5-66967578-66969575	chr5	66967553	66969600
chr7-79525329-79526638	8.13936197495938e-284	2.22708429189537	0.338	0.084	1.73084346333709e-278	Progenitors	chr7-79525329-79526638	chr7	79525304	79526663
chr2-152819744-152821297	8.65983485069754e-284	3.32470004270948	0.242	0.028	1.84152254083568e-278	Progenitors	chr2-152819744-152821297	chr2	152819719	152821322
chr2-71779370-71780507	9.60395265024835e-284	3.32629736382244	0.247	0.03	2.04229013502796e-278	Progenitors	chr2-71779370-71780507	chr2	71779345	71780532
chr13-32007948-32009340	2.43097729805799e-283	3.08114317172839	0.254	0.034	5.1694975340933e-278	Progenitors	chr13-32007948-32009340	chr13	32007923	32009365
chr6-84134195-84135395	3.4542640921104e-283	2.7423693237292	0.283	0.05	7.34552713451369e-278	Progenitors	chr6-84134195-84135395	chr6	84134170	84135420
chr9-5628594-5630112	3.66837084724423e-283	3.7982020246222	0.225	0.019	7.80082729037333e-278	Progenitors	chr9-5628594-5630112	chr9	5628569	5630137
chr16-91304942-91306235	6.40016379301658e-283	3.24124934158631	0.247	0.03	1.36100123074877e-277	Progenitors	chr16-91304942-91306235	chr16	91304917	91306260
chr4-95845540-95846639	7.4186017510763e-283	3.98362414372567	0.219	0.017	1.57757308096813e-277	Progenitors	chr4-95845540-95846639	chr4	95845515	95846664
chr5-4432016-4432676	7.92990913912996e-283	5.04005859302939	0.198	0.007	1.68630310834513e-277	Progenitors	chr5-4432016-4432676	chr5	4431991	4432701
chr13-47335580-47337341	2.71635732795454e-282	2.22977439542635	0.35	0.094	5.7763610214686e-277	Progenitors	chr13-47335580-47337341	chr13	47335555	47337366
chr6-83541656-83542484	2.9602472533967e-282	4.40352084649323	0.206	0.011	6.29499538682063e-277	Progenitors	chr6-83541656-83542484	chr6	83541631	83542509
chr17-84085048-84086161	4.03610590453008e-282	3.07261885899712	0.261	0.038	8.58281956704225e-277	Progenitors	chr17-84085048-84086161	chr17	84085023	84086186
chr2-146347541-146348687	4.73209052211405e-282	2.34131242651569	0.319	0.072	1.00628378161808e-276	Progenitors	chr2-146347541-146348687	chr2	146347516	146348712
chr2-163189464-163190655	4.91871569261065e-282	3.13704358147151	0.251	0.033	1.04596981074935e-276	Progenitors	chr2-163189464-163190655	chr2	163189439	163190680
chr15-63675126-63676329	1.61631733158047e-281	4.5653941233098	0.205	0.01	3.43711496877918e-276	Progenitors	chr15-63675126-63676329	chr15	63675101	63676354
chr10-80856927-80858069	3.16080736759593e-281	3.85264216442444	0.222	0.018	6.72148847526642e-276	Progenitors	chr10-80856927-80858069	chr10	80856902	80858094
chr13-25738045-25739412	7.90397983783764e-281	4.0030277145105	0.213	0.014	1.68078921649601e-275	Progenitors	chr13-25738045-25739412	chr13	25738020	25739437
chr2-84634699-84636066	9.26737413125241e-281	1.80310899966808	0.427	0.153	1.97071637638496e-275	Progenitors	chr2-84634699-84636066	chr2	84634674	84636091
chr1-126024065-126025110	3.15504000690613e-280	5.18154351236867	0.196	0.007	6.70922412508596e-275	Progenitors	chr1-126024065-126025110	chr1	126024040	126025135
chr13-24564471-24566355	5.63012762325848e-280	3.34296408009987	0.244	0.03	1.19725226921354e-274	Progenitors	chr13-24564471-24566355	chr13	24564446	24566380
chr4-111690855-111691646	5.78884666049615e-280	4.21605741213094	0.211	0.013	1.23100403120117e-274	Progenitors	chr4-111690855-111691646	chr4	111690830	111691671
chr5-113208547-113209737	9.6936566270043e-280	3.3324885698013	0.244	0.03	2.06136577538909e-274	Progenitors	chr5-113208547-113209737	chr5	113208522	113209762
chr9-78145142-78146990	1.2705472232555e-279	2.16980925148458	0.357	0.101	2.70183137572505e-274	Progenitors	chr9-78145142-78146990	chr9	78145117	78147015
chr8-70656089-70657071	2.28173409613744e-279	2.61724481719542	0.286	0.053	4.85213037277723e-274	Progenitors	chr8-70656089-70657071	chr8	70656064	70657096
chr5-44634804-44636031	5.43824309934121e-279	3.73674031102561	0.222	0.019	1.15644783331801e-273	Progenitors	chr5-44634804-44636031	chr5	44634779	44636056
chr14-60586555-60587731	8.1505749094639e-279	3.06698673516865	0.252	0.034	1.73322790507241e-273	Progenitors	chr14-60586555-60587731	chr14	60586530	60587756
chr18-68443655-68445132	1.19445620060698e-278	3.5044059156358	0.23	0.023	2.54002305515274e-273	Progenitors	chr18-68443655-68445132	chr18	68443630	68445157
chr4-125644317-125645778	2.11064717818243e-278	2.80929422587752	0.277	0.049	4.48831233087672e-273	Progenitors	chr4-125644317-125645778	chr4	125644292	125645803
chr17-9879392-9880211	3.38687310572788e-278	3.54022683362	0.228	0.022	7.20221952806139e-273	Progenitors	chr17-9879392-9880211	chr17	9879367	9880236
chr15-98986980-98987657	1.28021763493102e-277	2.48335289258309	0.294	0.059	2.72239560285717e-272	Progenitors	chr15-98986980-98987657	chr15	98986955	98987682
chr15-83964591-83965521	4.61261572502974e-277	4.19538928510432	0.212	0.015	9.80877346543299e-272	Progenitors	chr15-83964591-83965521	chr15	83964566	83965546
chr7-109536130-109537198	6.08814223353342e-277	1.86828322348474	0.389	0.122	1.29464953410312e-271	Progenitors	chr7-109536130-109537198	chr7	109536105	109537223
chr12-12809713-12811276	7.04165644284042e-277	2.1174704052416	0.362	0.105	1.49741528422646e-271	Progenitors	chr12-12809713-12811276	chr12	12809688	12811301
chr15-55952254-55953836	1.3476659555984e-276	3.68403162947166	0.221	0.019	2.86582513123955e-271	Progenitors	chr15-55952254-55953836	chr15	55952229	55953861
chr11-113183562-113184470	1.45020020723338e-276	3.00810144369306	0.256	0.037	3.08386524268385e-271	Progenitors	chr11-113183562-113184470	chr11	113183537	113184495
chr7-80356479-80357626	2.16252610051859e-276	3.23244475641111	0.238	0.028	4.59863337801378e-271	Progenitors	chr7-80356479-80357626	chr7	80356454	80357651
chr8-4369670-4370514	5.74038546208872e-276	3.66803384776917	0.227	0.022	1.22069870889863e-270	Progenitors	chr8-4369670-4370514	chr8	4369645	4370539
chr2-153434625-153435672	1.08344477987421e-275	3.16154173336566	0.247	0.033	2.3039561588503e-270	Progenitors	chr2-153434625-153435672	chr2	153434600	153435697
chr2-32718546-32719209	4.82966526321447e-275	2.99643748079041	0.255	0.037	1.02703314788782e-269	Progenitors	chr2-32718546-32719209	chr2	32718521	32719234
chr6-97883006-97883961	1.62260618217969e-274	3.48048588107407	0.23	0.024	3.45048827246692e-269	Progenitors	chr6-97883006-97883961	chr6	97882981	97883986
chr4-141244499-141245576	1.93822806388315e-274	2.67812042331167	0.282	0.052	4.12166136012815e-269	Progenitors	chr4-141244499-141245576	chr4	141244474	141245601
chr7-67909926-67911329	2.81611957429854e-274	2.79554923386951	0.265	0.043	5.98850643594158e-269	Progenitors	chr7-67909926-67911329	chr7	67909901	67911354
chr6-112210061-112211087	3.40362481081914e-274	2.41571147003385	0.305	0.067	7.23784219645501e-269	Progenitors	chr6-112210061-112211087	chr6	112210036	112211112
chr17-10483457-10484687	5.62531060247351e-274	3.93214926574694	0.214	0.016	1.19622792492659e-268	Progenitors	chr17-10483457-10484687	chr17	10483432	10484712
chr10-77229357-77230645	6.12394321043585e-274	2.8899458309083	0.262	0.042	1.30226264764239e-268	Progenitors	chr10-77229357-77230645	chr10	77229332	77230670
chr18-54827642-54829396	2.38399831963474e-273	2.45797643950494	0.308	0.07	5.06959626668647e-268	Progenitors	chr18-54827642-54829396	chr18	54827617	54829421
chr16-90011295-90012559	2.70632712609796e-273	2.42570101965745	0.308	0.069	5.75503169691857e-268	Progenitors	chr16-90011295-90012559	chr16	90011270	90012584
chr3-122460726-122462203	3.95714284374408e-273	2.29564692311168	0.327	0.083	8.41490382865023e-268	Progenitors	chr3-122460726-122462203	chr3	122460701	122462228
chr18-56813647-56814514	4.83469500216175e-273	3.48654622561148	0.229	0.024	1.0281027269047e-267	Progenitors	chr18-56813647-56814514	chr18	56813622	56814539
chr4-139545385-139546438	6.21925308186182e-273	3.81834031347633	0.217	0.018	1.322530387111e-267	Progenitors	chr4-139545385-139546438	chr4	139545360	139546463
chr6-86153285-86154318	6.31440049581888e-273	3.95373938543884	0.213	0.016	1.34276357983638e-267	Progenitors	chr6-86153285-86154318	chr6	86153260	86154343
chr12-86781445-86782231	1.03735117174111e-272	3.19513985985551	0.238	0.029	2.20593764021918e-267	Progenitors	chr12-86781445-86782231	chr12	86781420	86782256
chr3-98067153-98068236	2.2744187516566e-272	2.48524903228275	0.296	0.062	4.83657421958527e-267	Progenitors	chr3-98067153-98068236	chr3	98067128	98068261
chr13-49435783-49436629	2.39557874688669e-272	3.92103531633589	0.212	0.016	5.09422216104202e-267	Progenitors	chr13-49435783-49436629	chr13	49435758	49436654
chr10-86193556-86194435	2.50681257856308e-272	4.49690545219111	0.201	0.011	5.33076201644018e-267	Progenitors	chr10-86193556-86194435	chr10	86193531	86194460
chr11-115956343-115957136	4.17870264979373e-272	3.41048727811642	0.231	0.025	8.88605297181287e-267	Progenitors	chr11-115956343-115957136	chr11	115956318	115957161
chr19-38478447-38479387	4.86357844035799e-272	2.54092781376245	0.294	0.061	1.03424481892057e-266	Progenitors	chr19-38478447-38479387	chr19	38478422	38479412
chr13-107634300-107636349	8.03387795856341e-272	2.94378058134083	0.253	0.037	1.70841218176647e-266	Progenitors	chr13-107634300-107636349	chr13	107634275	107636374
chr5-97986512-97987340	9.44719678341997e-272	3.77770622629108	0.215	0.017	2.00895584319104e-266	Progenitors	chr5-97986512-97987340	chr5	97986487	97987365
chr2-152705651-152706619	9.66928701172763e-272	2.24977490064292	0.327	0.082	2.05618355233089e-266	Progenitors	chr2-152705651-152706619	chr2	152705626	152706644
chr8-111912612-111913536	1.12410948598916e-271	1.63873392815422	0.438	0.161	2.3904300630508e-266	Progenitors	chr8-111912612-111913536	chr8	111912587	111913561
chr7-117435565-117436586	2.32461738506944e-271	3.37427427808248	0.238	0.029	4.94332211552401e-266	Progenitors	chr7-117435565-117436586	chr7	117435540	117436611
chr10-77150552-77152607	2.32945313744099e-271	1.80449793605943	0.421	0.153	4.95360539129965e-266	Progenitors	chr10-77150552-77152607	chr10	77150527	77152632
chr15-59153734-59155438	5.73164973562332e-271	2.68270787885079	0.275	0.05	1.21884104793004e-265	Progenitors	chr15-59153734-59155438	chr15	59153709	59155463
chr3-38359968-38361127	5.22638061017746e-270	3.34457314874338	0.236	0.029	1.11139506313485e-264	Progenitors	chr3-38359968-38361127	chr3	38359943	38361152
chr11-102897974-102898894	1.0521096735896e-269	2.82932269219627	0.259	0.041	2.23732174198503e-264	Progenitors	chr11-102897974-102898894	chr11	102897949	102898919
chr5-122621105-122622087	4.36064806934913e-269	3.4493453387463	0.231	0.026	9.27296172595163e-264	Progenitors	chr5-122621105-122622087	chr5	122621080	122622112
chr1-43615524-43616382	4.54896594257836e-269	3.74223708999645	0.216	0.019	9.67342156655232e-264	Progenitors	chr1-43615524-43616382	chr1	43615499	43616407
chr8-121063416-121064214	4.67168403518329e-269	3.74923954675859	0.218	0.02	9.93438281765761e-264	Progenitors	chr8-121063416-121064214	chr8	121063391	121064239
chr13-112159557-112161115	4.7612454138072e-269	2.4274257427089	0.297	0.064	1.01248359849151e-263	Progenitors	chr13-112159557-112161115	chr13	112159532	112161140
chr17-83287168-83288534	7.22413544522771e-269	2.25451885247423	0.337	0.092	1.53621962656312e-263	Progenitors	chr17-83287168-83288534	chr17	83287143	83288559
chr8-4192007-4193613	8.27623861711635e-269	1.78607866239519	0.428	0.162	1.75995041816841e-263	Progenitors	chr8-4192007-4193613	chr8	4191982	4193638
chr12-91653724-91655050	1.02272944307411e-268	3.84278057574812	0.216	0.019	2.17484438799153e-263	Progenitors	chr12-91653724-91655050	chr12	91653699	91655075
chr7-100653638-100654300	1.38876125891023e-268	2.92887610210022	0.249	0.035	2.9532147046852e-263	Progenitors	chr7-100653638-100654300	chr7	100653613	100654325
chr9-116285562-116286601	2.66711410269169e-268	3.31639657005188	0.232	0.027	5.6716448105149e-263	Progenitors	chr9-116285562-116286601	chr9	116285537	116286626
chr15-79165036-79166417	2.68009332336414e-268	2.65050511733748	0.276	0.051	5.69924525306708e-263	Progenitors	chr15-79165036-79166417	chr15	79165011	79166442
chr6-103316462-103317458	4.78788847391163e-268	3.57281555233015	0.219	0.02	1.01814927186578e-262	Progenitors	chr6-103316462-103317458	chr6	103316437	103317483
chr3-101866653-101867805	6.83787517047617e-268	3.10052973169911	0.241	0.032	1.45408099287693e-262	Progenitors	chr3-101866653-101867805	chr3	101866628	101867830
chr5-44567954-44568938	1.83675539007716e-267	4.49688094280881	0.197	0.01	3.90587870455298e-262	Progenitors	chr5-44567954-44568938	chr5	44567929	44568963
chr18-12025713-12026913	2.29886255833569e-267	2.25125442250146	0.325	0.083	4.88855421892644e-262	Progenitors	chr18-12025713-12026913	chr18	12025688	12026938
chr13-51760987-51762019	3.49943429906305e-267	3.35403835445965	0.227	0.025	7.44158203130057e-262	Progenitors	chr13-51760987-51762019	chr13	51760962	51762044
chr3-79558689-79559865	3.99251453898702e-267	3.86096423664358	0.212	0.017	8.49012209230128e-262	Progenitors	chr3-79558689-79559865	chr3	79558664	79559890
chr7-120156642-120158606	5.5985981120728e-267	3.0343931041253	0.248	0.036	1.19054748713039e-261	Progenitors	chr7-120156642-120158606	chr7	120156617	120158631
chr3-103419317-103421526	1.46199397628675e-266	1.95508837288575	0.385	0.128	3.10894481051354e-261	Progenitors	chr3-103419317-103421526	chr3	103419292	103421551
chr11-68144842-68146829	1.89868350982611e-266	1.91243782145572	0.384	0.125	4.03756947048032e-261	Progenitors	chr11-68144842-68146829	chr11	68144817	68146854
chr4-149254849-149256128	1.97590593813586e-266	2.43410974249288	0.295	0.064	4.20178373650528e-261	Progenitors	chr4-149254849-149256128	chr4	149254824	149256153
chr12-75423687-75424967	2.78590439030792e-266	3.26005244605013	0.231	0.027	5.92425354503369e-261	Progenitors	chr12-75423687-75424967	chr12	75423662	75424992
chr11-60293810-60294900	2.94408061216656e-266	3.2412680524379	0.235	0.029	6.2606168625783e-261	Progenitors	chr11-60293810-60294900	chr11	60293785	60294925
chr12-52464249-52465564	3.68644462465675e-266	3.80970577719699	0.212	0.018	7.83926135877883e-261	Progenitors	chr12-52464249-52465564	chr12	52464224	52465589
chr6-72454046-72455379	3.83457801031898e-266	2.19471320627132	0.329	0.086	8.15426848472341e-261	Progenitors	chr6-72454046-72455379	chr6	72454021	72455404
chr9-102642856-102644621	3.8969299548762e-266	2.27005360734244	0.319	0.079	8.28686051834378e-261	Progenitors	chr9-102642856-102644621	chr9	102642831	102644646
chr4-137679781-137681939	8.34856996456459e-266	2.08790427537267	0.362	0.111	1.77533175153462e-260	Progenitors	chr4-137679781-137681939	chr4	137679756	137681964
chr13-114010459-114011758	9.39466374225256e-266	2.92258929193201	0.255	0.041	1.99778463945375e-260	Progenitors	chr13-114010459-114011758	chr13	114010434	114011783
chr13-13508111-13509043	1.01879618404553e-265	4.59536249196874	0.194	0.009	2.16648027333466e-260	Progenitors	chr13-13508111-13509043	chr13	13508086	13509068
chr5-135274405-135275337	1.05920635630338e-265	3.17951265252594	0.239	0.032	2.2524129087427e-260	Progenitors	chr5-135274405-135275337	chr5	135274380	135275362
chr1-43482647-43483943	1.2500088270285e-265	3.61006425069918	0.221	0.022	2.65815627076438e-260	Progenitors	chr1-43482647-43483943	chr1	43482622	43483968
chr3-73322873-73323824	1.38975377030641e-265	4.87796737864868	0.189	0.007	2.95532529009428e-260	Progenitors	chr3-73322873-73323824	chr3	73322848	73323849
chr6-21803395-21804575	2.32781844700536e-265	4.27329022448522	0.197	0.011	4.95012920574137e-260	Progenitors	chr6-21803395-21804575	chr6	21803370	21804600
chr18-54468116-54469275	6.80363582901935e-265	3.46348650696859	0.22	0.022	1.44679996267679e-259	Progenitors	chr18-54468116-54469275	chr18	54468091	54469300
chr3-37881910-37883071	8.87204944602791e-265	4.36366969014313	0.2	0.012	1.88665018674728e-259	Progenitors	chr3-37881910-37883071	chr3	37881885	37883096
chr19-58405667-58407102	1.24947073317276e-264	4.28009805850644	0.2	0.013	2.6570120087992e-259	Progenitors	chr19-58405667-58407102	chr19	58405642	58407127
chr3-50878733-50879910	7.68240487895126e-264	4.80227001637563	0.19	0.008	1.63367107991386e-258	Progenitors	chr3-50878733-50879910	chr3	50878708	50879935
chr8-82954830-82956199	7.99474459756925e-264	2.71036073639188	0.268	0.048	1.7000904334177e-258	Progenitors	chr8-82954830-82956199	chr8	82954805	82956224
chr2-38977351-38978352	9.39939392484755e-264	4.3691066303871	0.201	0.013	1.99879051751276e-258	Progenitors	chr2-38977351-38978352	chr2	38977326	38978377
chr18-34515268-34516402	2.44923271014598e-263	4.63360356819179	0.192	0.009	5.20831785045253e-258	Progenitors	chr18-34515268-34516402	chr18	34515243	34516427
chr13-90394382-90395389	2.84657912195163e-263	3.01120390862289	0.239	0.032	6.05327896862137e-258	Progenitors	chr13-90394382-90395389	chr13	90394357	90395414
chr6-119418332-119419347	3.13332883544044e-263	3.63177270774001	0.216	0.02	6.66305510185246e-258	Progenitors	chr6-119418332-119419347	chr6	119418307	119419372
chr9-94482264-94483754	3.53244938627082e-263	3.03583007886011	0.243	0.035	7.51178894439877e-258	Progenitors	chr9-94482264-94483754	chr9	94482239	94483779
chr7-115668552-115670048	4.59149564984967e-263	3.26957977921995	0.235	0.03	9.76386141436182e-258	Progenitors	chr7-115668552-115670048	chr7	115668527	115670073
chr11-114769655-114770563	5.76523052669841e-263	4.321827777604	0.198	0.012	1.22598203673294e-257	Progenitors	chr11-114769655-114770563	chr11	114769630	114770588
chr5-118879569-118880873	5.96447722737538e-263	2.30521481685589	0.314	0.077	1.2683520468786e-257	Progenitors	chr5-118879569-118880873	chr5	118879544	118880898
chr19-3641533-3642962	6.01190244307724e-263	1.82528129242522	0.39	0.13	1.27843706642282e-257	Progenitors	chr19-3641533-3642962	chr19	3641508	3642987
chr15-85613013-85614292	1.61944583666361e-262	2.11098946902311	0.332	0.089	3.44376776612354e-257	Progenitors	chr15-85613013-85614292	chr15	85612988	85614317
chr6-72543053-72544034	2.03655539228444e-262	3.70935476934355	0.211	0.018	4.33075540724678e-257	Progenitors	chr6-72543053-72544034	chr6	72543028	72544059
chr4-66482256-66483492	2.13851345429004e-262	2.80688828477365	0.257	0.042	4.54757024568231e-257	Progenitors	chr4-66482256-66483492	chr4	66482231	66483517
chr2-51139023-51141133	2.9825400992254e-262	2.37606509443485	0.305	0.072	6.34240134640381e-257	Progenitors	chr2-51139023-51141133	chr2	51138998	51141158
chr1-132374889-132375920	3.10700924540381e-261	2.57194130835929	0.269	0.049	6.60708623044366e-256	Progenitors	chr1-132374889-132375920	chr1	132374864	132375945
chr10-31295452-31296238	3.24333298868012e-261	3.91555796580546	0.204	0.015	6.89698003375817e-256	Progenitors	chr10-31295452-31296238	chr10	31295427	31296263
chr5-39908721-39910161	3.85152221688998e-260	3.92215913126778	0.203	0.015	8.1903005094387e-255	Progenitors	chr5-39908721-39910161	chr5	39908696	39910186
chr16-55570531-55572007	5.01232459374742e-260	3.83962673434908	0.206	0.016	1.06587583718498e-254	Progenitors	chr16-55570531-55572007	chr16	55570506	55572032
chr10-80302060-80303005	5.2662839382039e-260	2.35903912144512	0.306	0.073	1.119880545743e-254	Progenitors	chr10-80302060-80303005	chr10	80302035	80303030
chr11-85695463-85697275	7.21555885949134e-260	2.298905879441	0.307	0.074	1.53439580702969e-254	Progenitors	chr11-85695463-85697275	chr11	85695438	85697300
chr2-105611644-105612619	7.89225403392124e-260	2.67358726267691	0.268	0.049	1.67829571256739e-254	Progenitors	chr2-105611644-105612619	chr2	105611619	105612644
chr5-64388926-64390279	1.17913893405118e-259	2.86586832575387	0.254	0.042	2.50745073464918e-254	Progenitors	chr5-64388926-64390279	chr5	64388901	64390304
chr1-82476121-82477219	1.59054415372476e-259	3.03053278064465	0.241	0.035	3.38230804833725e-254	Progenitors	chr1-82476121-82477219	chr1	82476096	82477244
chr7-100554895-100556019	2.81513308676851e-259	1.95201893293513	0.365	0.114	5.9864086603441e-254	Progenitors	chr7-100554895-100556019	chr7	100554870	100556044
chr19-58460319-58461375	8.06091021246299e-259	2.57340066246964	0.275	0.054	1.71416061759047e-253	Progenitors	chr19-58460319-58461375	chr19	58460294	58461400
chr2-157339637-157340831	8.55206174520137e-259	3.20660532959795	0.232	0.03	1.81860448217882e-253	Progenitors	chr2-157339637-157340831	chr2	157339612	157340856
chr4-54601435-54602508	1.76818683928427e-258	2.92555095546612	0.248	0.039	3.76006699560639e-253	Progenitors	chr4-54601435-54602508	chr4	54601410	54602533
chr1-104652058-104653402	1.81182980096369e-258	3.1998299884095	0.228	0.028	3.85287419004729e-253	Progenitors	chr1-104652058-104653402	chr1	104652033	104653427
chr13-64400587-64401455	4.61446941745416e-258	4.56752345616324	0.189	0.009	9.81271536091045e-253	Progenitors	chr13-64400587-64401455	chr13	64400562	64401480
chr9-49914876-49915858	5.48785950848852e-258	3.21193951035071	0.227	0.027	1.16699881233959e-252	Progenitors	chr9-49914876-49915858	chr9	49914851	49915883
chr2-156839429-156841418	8.45198109997206e-258	1.60292340637413	0.45	0.183	1.79732223289016e-252	Progenitors	chr2-156839429-156841418	chr2	156839404	156841443
chr15-84162123-84163405	1.24440031369345e-257	4.35068284576171	0.194	0.012	2.64622971107225e-252	Progenitors	chr15-84162123-84163405	chr15	84162098	84163430
chr6-35288055-35289396	1.74041994719767e-257	2.68420897271359	0.266	0.049	3.70102042191533e-252	Progenitors	chr6-35288055-35289396	chr6	35288030	35289421
chr12-111691336-111691934	2.23424949191029e-257	3.3662520409757	0.222	0.025	4.75115388704214e-252	Progenitors	chr12-111691336-111691934	chr12	111691311	111691959
chr2-180952471-180953217	2.57618216658909e-257	3.93829958417977	0.204	0.016	5.47827713907336e-252	Progenitors	chr2-180952471-180953217	chr2	180952446	180953242
chr13-63917890-63919652	2.635821435194e-257	2.5814020429131	0.289	0.065	5.60510064015438e-252	Progenitors	chr13-63917890-63919652	chr13	63917865	63919677
chr9-64956077-64956790	2.70384606129736e-257	3.64093744989513	0.209	0.019	5.74975568780944e-252	Progenitors	chr9-64956077-64956790	chr9	64956052	64956815
chr4-30932093-30934018	3.11341596823339e-257	3.22108047883237	0.228	0.028	6.62071019060799e-252	Progenitors	chr4-30932093-30934018	chr4	30932068	30934043
chr3-145648915-145650199	5.21986748241609e-257	2.08145741554025	0.344	0.101	1.11001004000326e-251	Progenitors	chr3-145648915-145650199	chr3	145648890	145650224
chr9-31096898-31098129	6.33648603240804e-257	2.95301966155754	0.244	0.037	1.3474600912776e-251	Progenitors	chr9-31096898-31098129	chr9	31096873	31098154
chr1-79860324-79861814	6.83391485357895e-257	2.57784813567816	0.274	0.054	1.45323882752842e-251	Progenitors	chr1-79860324-79861814	chr1	79860299	79861839
chr13-84023369-84024298	7.09353962546588e-257	4.42819312164124	0.19	0.01	1.50844829489495e-251	Progenitors	chr13-84023369-84024298	chr13	84023344	84024323
chr15-76139711-76140465	1.09717495259538e-256	4.55085026199776	0.189	0.01	2.3331535084436e-251	Progenitors	chr15-76139711-76140465	chr15	76139686	76140490
chr17-54181594-54182658	2.37889703843319e-256	3.51273251888652	0.212	0.02	5.05874834119856e-251	Progenitors	chr17-54181594-54182658	chr17	54181569	54182683
chr18-8870271-8872734	2.57556515833385e-256	1.88885084619429	0.378	0.126	5.47696506484852e-251	Progenitors	chr18-8870271-8872734	chr18	8870246	8872759
chr16-18380011-18380910	9.55620133854869e-256	2.65121890682706	0.263	0.048	2.03213577084372e-250	Progenitors	chr16-18380011-18380910	chr16	18379986	18380935
chr14-25740032-25740727	1.0079600604367e-255	3.27308098834961	0.229	0.029	2.14343714811925e-250	Progenitors	chr14-25740032-25740727	chr14	25740007	25740752
chr6-36818412-36819695	2.1807721999463e-255	3.08527577593189	0.233	0.032	4.6374338909078e-250	Progenitors	chr6-36818412-36819695	chr6	36818387	36819720
chr7-25365643-25366705	2.21170253446583e-255	2.36815240925669	0.291	0.065	4.70320755656693e-250	Progenitors	chr7-25365643-25366705	chr7	25365618	25366730
chr1-74985121-74986085	2.30978270728857e-255	4.87384821755958	0.183	0.007	4.91177602487623e-250	Progenitors	chr1-74985121-74986085	chr1	74985096	74986110
chr11-114703737-114704984	2.91300275355902e-255	1.99973895979305	0.354	0.108	6.19452948547078e-250	Progenitors	chr11-114703737-114704984	chr11	114703712	114705009
chr14-20143647-20144712	4.01439112048418e-255	3.68874070160174	0.207	0.018	8.53664286162082e-250	Progenitors	chr14-20143647-20144712	chr14	20143622	20144737
chr12-80379384-80380398	8.00666770500155e-255	3.4599224739382	0.213	0.021	1.70262589413628e-249	Progenitors	chr12-80379384-80380398	chr12	80379359	80380423
chr11-31712878-31714242	1.38749394519196e-254	2.47586703635126	0.286	0.062	2.95051974939015e-249	Progenitors	chr11-31712878-31714242	chr11	31712853	31714267
chr6-76545910-76547151	2.45465697474081e-254	5.2812960086581	0.178	0.005	5.21985260335608e-249	Progenitors	chr6-76545910-76547151	chr6	76545885	76547176
chr16-43576821-43577844	3.38088609334113e-254	2.59045153154465	0.261	0.047	7.18948808635085e-249	Progenitors	chr16-43576821-43577844	chr16	43576796	43577869
chr13-63211172-63212571	9.93310184058341e-254	3.85908604207126	0.2	0.015	2.1122840395019e-248	Progenitors	chr13-63211172-63212571	chr13	63211147	63212596
chr11-109209765-109211339	1.14117836841869e-253	3.51667053811257	0.213	0.022	2.42672721222603e-248	Progenitors	chr11-109209765-109211339	chr11	109209740	109211364
chr14-120293723-120294469	1.23102181184284e-253	4.56198735090232	0.186	0.009	2.61778019310193e-248	Progenitors	chr14-120293723-120294469	chr14	120293698	120294494
chr16-41551413-41552472	2.80579251309567e-253	3.01488434135683	0.235	0.033	5.96654583702306e-248	Progenitors	chr16-41551413-41552472	chr16	41551388	41552497
chr4-149893360-149894268	4.03750311531455e-253	3.23840018356469	0.233	0.033	8.58579074974755e-248	Progenitors	chr4-149893360-149894268	chr4	149893335	149894293
chr5-20196548-20197772	5.40732878939408e-253	3.15572769508696	0.231	0.031	1.14987387439344e-247	Progenitors	chr5-20196548-20197772	chr5	20196523	20197797
chr5-119309588-119310737	1.23527765237684e-252	2.79244979249188	0.248	0.04	2.62683028055588e-247	Progenitors	chr5-119309588-119310737	chr5	119309563	119310762
chr4-95636630-95638293	1.68509317325885e-252	3.21928951302696	0.229	0.03	3.58336748386668e-247	Progenitors	chr4-95636630-95638293	chr4	95636605	95638318
chr12-12314062-12315566	2.16583735903177e-252	2.57565820181085	0.269	0.052	4.60567480235465e-247	Progenitors	chr12-12314062-12315566	chr12	12314037	12315591
chr6-56685792-56687332	2.60714356264178e-252	4.15225484625542	0.194	0.013	5.54411685739337e-247	Progenitors	chr6-56685792-56687332	chr6	56685767	56687357
chr7-66135742-66136702	9.58767873868985e-252	3.40119413395348	0.216	0.024	2.03882947146113e-246	Progenitors	chr7-66135742-66136702	chr7	66135717	66136727
chr10-52790708-52792014	1.12475902714273e-251	2.78308241085416	0.249	0.041	2.39181131880929e-246	Progenitors	chr10-52790708-52792014	chr10	52790683	52792039
chr13-111235043-111236341	1.34823178145853e-251	3.54795218315433	0.209	0.02	2.86702836558937e-246	Progenitors	chr13-111235043-111236341	chr13	111235018	111236366
chr16-30966335-30967255	1.77790139485467e-251	3.67024829537774	0.205	0.018	3.7807250951724e-246	Progenitors	chr16-30966335-30967255	chr16	30966310	30967280
chr7-25248021-25248640	1.93640534579237e-251	2.70350547602723	0.261	0.049	4.11778533188094e-246	Progenitors	chr7-25248021-25248640	chr7	25247996	25248665
chr9-109097536-109098253	3.08307701845868e-251	2.60947825958615	0.269	0.054	6.55619411052256e-246	Progenitors	chr9-109097536-109098253	chr9	109097511	109098278
chr8-10671684-10672620	4.0107037511631e-251	3.92399812219387	0.199	0.015	8.52880163388585e-246	Progenitors	chr8-10671684-10672620	chr8	10671659	10672645
chr18-38742289-38743442	4.09269077053711e-251	2.68649926386577	0.259	0.047	8.70314785045488e-246	Progenitors	chr18-38742289-38743442	chr18	38742264	38743467
chr5-114579301-114580160	4.52907005836487e-251	2.24910822594134	0.293	0.067	9.63111276981348e-246	Progenitors	chr5-114579301-114580160	chr5	114579276	114580185
chr10-87087015-87088595	7.2696572246164e-251	3.82265071180173	0.201	0.017	1.5458998784719e-245	Progenitors	chr10-87087015-87088595	chr10	87086990	87088620
chr13-41339203-41340419	8.92719902503078e-251	2.55119582291602	0.272	0.055	1.89837779987182e-245	Progenitors	chr13-41339203-41340419	chr13	41339178	41340444
chr18-80655032-80656476	1.18116085013698e-250	2.35592937775549	0.294	0.07	2.51175035942479e-245	Progenitors	chr18-80655032-80656476	chr18	80655007	80656501
chr2-164385668-164386604	2.0563582802608e-250	2.50155159406792	0.269	0.053	4.3728664465574e-245	Progenitors	chr2-164385668-164386604	chr2	164385643	164386629
chr4-149246352-149248107	2.13044365957089e-250	2.57642605840891	0.264	0.05	4.53040974651409e-245	Progenitors	chr4-149246352-149248107	chr4	149246327	149248132
chr4-40935996-40937072	2.35293437567796e-250	3.97878834683633	0.195	0.014	5.00353847922295e-245	Progenitors	chr4-40935996-40937072	chr4	40935971	40937097
chr15-81696860-81697613	2.79367243836432e-250	3.25240326454055	0.221	0.027	5.94077237690612e-245	Progenitors	chr15-81696860-81697613	chr15	81696835	81697638
chr14-79199875-79200744	3.44392855298231e-250	3.46772744800815	0.216	0.024	7.32354850720242e-245	Progenitors	chr14-79199875-79200744	chr14	79199850	79200769
chr11-104599002-104600215	7.02678177622092e-250	3.98092134149144	0.196	0.015	1.49425217149515e-244	Progenitors	chr11-104599002-104600215	chr11	104598977	104600240
chr2-13575327-13576435	8.0827621695626e-250	2.13449836330831	0.314	0.082	1.71880745811966e-244	Progenitors	chr2-13575327-13576435	chr2	13575302	13576460
chr8-70129019-70129933	1.40887618021753e-249	2.92028867677667	0.237	0.035	2.99598928599438e-244	Progenitors	chr8-70129019-70129933	chr8	70128994	70129958
chr2-172958109-172959545	1.55502272222238e-249	2.92977968884527	0.238	0.036	3.30677136903312e-244	Progenitors	chr2-172958109-172959545	chr2	172958084	172959570
chr4-62658870-62660892	2.49278966326277e-249	2.10664575770728	0.323	0.088	5.30094214682491e-244	Progenitors	chr4-62658870-62660892	chr4	62658845	62660917
chr2-110176561-110177357	3.40565297264394e-249	4.08186036404103	0.19	0.012	7.24215510285706e-244	Progenitors	chr2-110176561-110177357	chr2	110176536	110177382
chr13-102589371-102590795	4.78589437364642e-249	2.34032391542306	0.289	0.066	1.01772522445029e-243	Progenitors	chr13-102589371-102590795	chr13	102589346	102590820
chr12-81140428-81141546	5.54416497314862e-249	3.24587836914954	0.218	0.026	1.17897222570503e-243	Progenitors	chr12-81140428-81141546	chr12	81140403	81141571
chr12-5267746-5268756	5.92887064538723e-249	2.5725030937686	0.264	0.051	1.26078027161224e-243	Progenitors	chr12-5267746-5268756	chr12	5267721	5268781
chr6-114963472-114964435	1.05623267939499e-248	4.21691791369855	0.191	0.013	2.24608935506025e-243	Progenitors	chr6-114963472-114964435	chr6	114963447	114964460
chr18-76244412-76245268	1.48980978245678e-248	2.65556147129234	0.251	0.043	3.16809540049217e-243	Progenitors	chr18-76244412-76245268	chr18	76244387	76245293
chr7-83658323-83659559	1.55830526637641e-248	3.83524053144472	0.201	0.017	3.31375173200209e-243	Progenitors	chr7-83658323-83659559	chr7	83658298	83659584
chr9-32053497-32054794	1.68058108306798e-248	3.02468789753379	0.232	0.033	3.57377247895489e-243	Progenitors	chr9-32053497-32054794	chr9	32053472	32054819
chr12-15565724-15566942	3.10462605066685e-248	2.59065921391639	0.265	0.052	6.60201834300356e-243	Progenitors	chr12-15565724-15566942	chr12	15565699	15566967
chr14-55222720-55223922	3.39371340245449e-248	4.21707398387597	0.189	0.012	7.2167654874535e-243	Progenitors	chr14-55222720-55223922	chr14	55222695	55223947
chr1-152560166-152560967	6.11910695940858e-248	4.228822559161	0.188	0.011	1.30123421402519e-242	Progenitors	chr1-152560166-152560967	chr1	152560141	152560992
chr16-24218033-24219068	1.12276085308177e-247	2.93585775351016	0.233	0.034	2.38756218168691e-242	Progenitors	chr16-24218033-24219068	chr16	24218008	24219093
chr5-124078489-124079632	1.81655104158085e-247	2.72789244343484	0.242	0.038	3.86291395543209e-242	Progenitors	chr5-124078489-124079632	chr5	124078464	124079657
chr11-4174103-4175016	2.01660465353228e-247	4.67727730422129	0.182	0.009	4.28832996178293e-242	Progenitors	chr11-4174103-4175016	chr11	4174078	4175041
chr9-49815585-49816698	2.32935741085476e-247	3.65376425157693	0.206	0.02	4.95340182775677e-242	Progenitors	chr9-49815585-49816698	chr9	49815560	49816723
chr12-66156997-66158327	2.97835138349316e-247	4.23563819121331	0.186	0.011	6.33349400051204e-242	Progenitors	chr12-66156997-66158327	chr12	66156972	66158352
chr17-27141621-27142466	3.48602827857917e-247	3.53689908390785	0.207	0.02	7.41307399468139e-242	Progenitors	chr17-27141621-27142466	chr17	27141596	27142491
chr11-115806752-115808325	3.73171066596292e-247	2.87483033168549	0.24	0.038	7.9355200482768e-242	Progenitors	chr11-115806752-115808325	chr11	115806727	115808350
chr1-92786879-92787640	5.78118597136807e-247	3.09508089207822	0.227	0.031	1.22937497799739e-241	Progenitors	chr1-92786879-92787640	chr1	92786854	92787665
chr7-114747264-114748235	6.71871466874744e-247	4.06878252984446	0.19	0.013	1.42874139302381e-241	Progenitors	chr7-114747264-114748235	chr7	114747239	114748260
chr19-55788218-55789092	7.53464650213501e-247	2.68753733373636	0.251	0.044	1.60225011332551e-241	Progenitors	chr19-55788218-55789092	chr19	55788193	55789117
chr12-83942025-83942952	7.96807737915086e-247	4.59519736810666	0.18	0.008	1.69441962275381e-241	Progenitors	chr12-83942025-83942952	chr12	83942000	83942977
chr8-95375090-95375895	1.38928641278711e-246	3.96976055490849	0.192	0.014	2.95433144965592e-241	Progenitors	chr8-95375090-95375895	chr8	95375065	95375920
chr17-47830943-47831681	1.41245813862434e-246	3.3071881486639	0.217	0.026	3.00360635636604e-241	Progenitors	chr17-47830943-47831681	chr17	47830918	47831706
chr2-79038311-79039159	2.12400909964265e-246	3.94863044253674	0.193	0.014	4.51672659048109e-241	Progenitors	chr2-79038311-79039159	chr2	79038286	79039184
chr1-128404556-128405895	3.03512608634611e-246	2.83979865027496	0.236	0.035	6.45422597387586e-241	Progenitors	chr1-128404556-128405895	chr1	128404531	128405920
chr10-43733011-43734290	6.01615164389781e-246	3.14171674626541	0.224	0.029	1.27934066322651e-240	Progenitors	chr10-43733011-43734290	chr10	43732986	43734315
chr5-118444524-118445649	6.05226459051183e-246	4.12665123203421	0.19	0.013	1.28702011743693e-240	Progenitors	chr5-118444524-118445649	chr5	118444499	118445674
chr9-106384025-106384834	8.49981888696737e-246	2.93345910190913	0.234	0.035	1.8074949861325e-240	Progenitors	chr9-106384025-106384834	chr9	106384000	106384859
chr12-33110629-33111613	8.61212231767778e-246	3.28261350968722	0.214	0.024	1.8313764229765e-240	Progenitors	chr12-33110629-33111613	chr12	33110604	33111638
chr13-111928368-111929318	9.46829772885949e-246	3.96169333022557	0.191	0.013	2.0134429803397e-240	Progenitors	chr13-111928368-111929318	chr13	111928343	111929343
chr17-72991926-72992858	2.02346374490271e-245	4.25007148645352	0.187	0.012	4.30291588817307e-240	Progenitors	chr17-72991926-72992858	chr17	72991901	72992883
chr3-88757761-88758607	2.33258186053575e-245	2.45692409226242	0.275	0.059	4.96025865224788e-240	Progenitors	chr3-88757761-88758607	chr3	88757736	88758632
chr2-35702187-35703326	3.62841059414985e-245	3.16588153111042	0.221	0.028	7.7158514125656e-240	Progenitors	chr2-35702187-35703326	chr2	35702162	35703351
chr10-83140050-83141026	3.99433648956871e-245	3.2345399391196	0.222	0.029	8.49399648843275e-240	Progenitors	chr10-83140050-83141026	chr10	83140025	83141051
chr11-120223474-120224524	8.64576251862327e-245	2.47384553396658	0.277	0.061	1.83853004534776e-239	Progenitors	chr11-120223474-120224524	chr11	120223449	120224549
chr13-60225643-60227147	1.18261910074985e-244	2.27999615902862	0.287	0.066	2.51485134393556e-239	Progenitors	chr13-60225643-60227147	chr13	60225618	60227172
chr14-14599103-14600018	1.56253083424098e-244	3.91746540484152	0.192	0.014	3.32273744432179e-239	Progenitors	chr14-14599103-14600018	chr14	14599078	14600043
chr9-116428086-116429013	1.89720906336385e-244	4.09725154214711	0.19	0.013	4.03443404533387e-239	Progenitors	chr9-116428086-116429013	chr9	116428061	116429038
chr3-9750572-9751824	1.92593841038527e-244	2.422779242678	0.274	0.059	4.09552728906837e-239	Progenitors	chr3-9750572-9751824	chr3	9750547	9751849
chr11-18620762-18622393	2.34088130864942e-244	3.65906368439296	0.199	0.018	4.97790751165608e-239	Progenitors	chr11-18620762-18622393	chr11	18620737	18622418
chr9-66101256-66102284	3.64623627989001e-244	4.18109787401413	0.186	0.011	7.7537579115489e-239	Progenitors	chr9-66101256-66102284	chr9	66101231	66102309
chr19-12493376-12494399	5.37032328434108e-244	3.73916143563394	0.2	0.018	1.14200461673841e-238	Progenitors	chr19-12493376-12494399	chr19	12493351	12494424
chr14-110565506-110566738	7.74354152667464e-244	4.21831059181659	0.185	0.011	1.64667184918889e-238	Progenitors	chr14-110565506-110566738	chr14	110565481	110566763
chr2-21028321-21029018	2.42883233736108e-243	4.38791308904569	0.182	0.01	5.1649362537217e-238	Progenitors	chr2-21028321-21029018	chr2	21028296	21029043
chr7-31055237-31056027	2.74607935981723e-243	2.92125216502482	0.234	0.036	5.83956521944493e-238	Progenitors	chr7-31055237-31056027	chr7	31055212	31056052
chr1-193150827-193151849	3.03031995881122e-243	3.04663396501751	0.226	0.032	6.44400569561164e-238	Progenitors	chr1-193150827-193151849	chr1	193150802	193151874
chr4-140624039-140625294	4.25646191409694e-243	1.50900392118365	0.457	0.195	9.05140882494629e-238	Progenitors	chr4-140624039-140625294	chr4	140624014	140625319
chr5-111553998-111555827	4.3645985403572e-243	2.5444321450838	0.258	0.049	9.28136244205499e-238	Progenitors	chr5-111553998-111555827	chr5	111553973	111555852
chr11-98964460-98964847	5.37942075860414e-243	3.67049758450707	0.197	0.017	1.14393920373793e-237	Progenitors	chr11-98964460-98964847	chr11	98964435	98964872
chr9-37092883-37093688	1.31277147740977e-242	4.40742823888567	0.181	0.01	2.79162167442665e-237	Progenitors	chr9-37092883-37093688	chr9	37092858	37093713
chr18-55101462-55102583	4.94215176186807e-242	3.95444082547783	0.19	0.014	1.05095351431301e-236	Progenitors	chr18-55101462-55102583	chr18	55101437	55102608
chr6-127894120-127895322	5.75328780331269e-242	3.4570582269012	0.207	0.022	1.22344240466225e-236	Progenitors	chr6-127894120-127895322	chr6	127894095	127895347
chr8-123096922-123098107	9.0750233658202e-242	3.84475297502106	0.196	0.017	1.92981279376503e-236	Progenitors	chr8-123096922-123098107	chr8	123096897	123098132
chr9-110205395-110206445	9.37998034430437e-242	2.44132150003585	0.27	0.057	1.99466220019667e-236	Progenitors	chr9-110205395-110206445	chr9	110205370	110206470
chr3-130250909-130252704	1.04729629621308e-241	3.74550655187558	0.197	0.018	2.22708604686007e-236	Progenitors	chr3-130250909-130252704	chr3	130250884	130252729
chr5-118424437-118425580	1.06356746961299e-241	3.22174467976465	0.213	0.025	2.26168685980672e-236	Progenitors	chr5-118424437-118425580	chr5	118424412	118425605
chr4-41289470-41290276	1.45315988397993e-241	4.08175926245265	0.188	0.013	3.09015902488216e-236	Progenitors	chr4-41289470-41290276	chr4	41289445	41290301
chr5-139050919-139051911	1.57173545654488e-241	3.40106145305581	0.206	0.022	3.34231116569725e-236	Progenitors	chr5-139050919-139051911	chr5	139050894	139051936
chr13-96312571-96313718	2.12178688150728e-241	3.55699117059349	0.201	0.019	4.51200102139405e-236	Progenitors	chr13-96312571-96313718	chr13	96312546	96313743
chr11-8761212-8762008	2.62152992706973e-241	4.59411405840237	0.178	0.009	5.57470960521304e-236	Progenitors	chr11-8761212-8762008	chr11	8761187	8762033
chr1-133921017-133921943	3.77130905249315e-241	3.64495512053218	0.198	0.018	8.0197264132172e-236	Progenitors	chr1-133921017-133921943	chr1	133920992	133921968
chr4-31404087-31405640	5.0477904338412e-241	2.20559873410822	0.298	0.075	1.07341768354676e-235	Progenitors	chr4-31404087-31405640	chr4	31404062	31405665
chr2-156844606-156845291	5.71923376860823e-241	3.11452549559428	0.219	0.029	1.21620078012831e-235	Progenitors	chr2-156844606-156845291	chr2	156844581	156845316
chr10-52742475-52743201	5.75319204233341e-241	2.11411297554336	0.311	0.083	1.22342204099424e-235	Progenitors	chr10-52742475-52743201	chr10	52742450	52743226
chr8-95426635-95427376	6.43709698886394e-241	3.16481033724827	0.217	0.027	1.36885511177891e-235	Progenitors	chr8-95426635-95427376	chr8	95426610	95427401
chr5-17647325-17648295	6.68936573046332e-241	3.14508762506924	0.22	0.029	1.42250031194876e-235	Progenitors	chr5-17647325-17648295	chr5	17647300	17648320
chr7-46601657-46602563	8.83831525700659e-241	2.34273327147655	0.275	0.06	1.87947657771771e-235	Progenitors	chr7-46601657-46602563	chr7	46601632	46602588
chr15-59634730-59635635	8.87109466577435e-241	4.31364836533462	0.182	0.011	1.88644715177158e-235	Progenitors	chr15-59634730-59635635	chr15	59634705	59635660
chr5-135465444-135466367	1.32217952740627e-240	3.0009069531526	0.226	0.032	2.8116279868247e-235	Progenitors	chr5-135465444-135466367	chr5	135465419	135466392
chr7-37449535-37450996	1.61691392489433e-240	2.55076896058255	0.259	0.051	3.43838363042705e-235	Progenitors	chr7-37449535-37450996	chr7	37449510	37451021
chr4-57846144-57847478	1.89137208283433e-240	2.77396445065172	0.244	0.042	4.02202164786803e-235	Progenitors	chr4-57846144-57847478	chr4	57846119	57847503
chr14-115804150-115805156	3.94164039836813e-240	3.92141045407996	0.189	0.014	8.38193772353381e-235	Progenitors	chr14-115804150-115805156	chr14	115804125	115805181
chr9-102192778-102194311	8.20246291949527e-240	2.1495719484757	0.292	0.071	1.74426194229359e-234	Progenitors	chr9-102192778-102194311	chr9	102192753	102194336
chr11-79650190-79650904	2.19500840969451e-239	3.64291422310418	0.197	0.018	4.66770733329947e-234	Progenitors	chr11-79650190-79650904	chr11	79650165	79650929
chr18-80548179-80549473	2.24964304187813e-239	2.21168795777319	0.289	0.069	4.78388842498426e-234	Progenitors	chr18-80548179-80549473	chr18	80548154	80549498
chr1-172295396-172296537	3.84904945201436e-239	3.54574586301673	0.202	0.021	8.18504215020306e-234	Progenitors	chr1-172295396-172296537	chr1	172295371	172296562
chr8-34600612-34601812	3.86778561212103e-239	4.29006694511115	0.182	0.011	8.22488478203149e-234	Progenitors	chr8-34600612-34601812	chr8	34600587	34601837
chr11-99539299-99540343	6.60333260353066e-239	2.57346231732153	0.254	0.048	1.4042052814734e-233	Progenitors	chr11-99539299-99540343	chr11	99539274	99540368
chr13-113586815-113587872	9.26652236998212e-239	2.625249487023	0.255	0.049	1.97053524849907e-233	Progenitors	chr13-113586815-113587872	chr13	113586790	113587897
chr18-61789798-61790577	9.94909257474569e-239	3.22909215222726	0.21	0.025	2.11568448511225e-233	Progenitors	chr18-61789798-61790577	chr18	61789773	61790602
chr3-55095927-55096707	1.18434218865944e-238	3.75401074668466	0.19	0.015	2.51851550760619e-233	Progenitors	chr3-55095927-55096707	chr3	55095902	55096732
chr4-136134037-136135839	3.84031678699493e-238	1.86175081893589	0.357	0.118	8.16647205071258e-233	Progenitors	chr4-136134037-136135839	chr4	136134012	136135864
chr14-45587567-45589076	5.01776689378622e-238	3.97656462411223	0.186	0.013	1.06703314773053e-232	Progenitors	chr14-45587567-45589076	chr14	45587542	45589101
chr8-116052851-116054008	1.14687984244061e-237	3.96394015989744	0.189	0.015	2.43885145374838e-232	Progenitors	chr8-116052851-116054008	chr8	116052826	116054033
chr2-127136090-127137354	1.19195855303899e-237	2.54888207968386	0.254	0.049	2.53471178262294e-232	Progenitors	chr2-127136090-127137354	chr2	127136065	127137379
chr12-31190855-31192061	1.67534772916592e-237	2.44093756917366	0.269	0.058	3.56264369954863e-232	Progenitors	chr12-31190855-31192061	chr12	31190830	31192086
chr10-96479356-96481083	2.78274962102899e-237	2.30272608697563	0.285	0.068	5.91754489661437e-232	Progenitors	chr10-96479356-96481083	chr10	96479331	96481108
chr10-31812181-31813100	2.96867622947847e-237	3.81587802520012	0.19	0.015	6.31291968874825e-232	Progenitors	chr10-31812181-31813100	chr10	31812156	31813125
chr17-84103607-84104757	2.99726203125529e-237	3.86832685801016	0.189	0.015	6.37370768208468e-232	Progenitors	chr17-84103607-84104757	chr17	84103582	84104782
chr13-83741529-83742077	3.50194711540382e-237	3.8501244853453	0.188	0.014	7.44692556037738e-232	Progenitors	chr13-83741529-83742077	chr13	83741504	83742102
chr18-5944497-5945733	6.17683426569516e-237	3.21127683389934	0.216	0.028	1.31350998343434e-231	Progenitors	chr18-5944497-5945733	chr18	5944472	5945758
chr2-166682584-166683513	2.86525437963653e-236	3.8257289763468	0.19	0.016	6.09299209084088e-231	Progenitors	chr2-166682584-166683513	chr2	166682559	166683538
chr19-55143342-55144312	2.97148411825004e-236	3.93588777568041	0.188	0.015	6.31889069229988e-231	Progenitors	chr19-55143342-55144312	chr19	55143317	55144337
chr6-72710917-72712126	5.5157019645143e-236	2.55020874744512	0.257	0.052	1.17291953845593e-230	Progenitors	chr6-72710917-72712126	chr6	72710892	72712151
chr9-121337371-121338252	8.65902442868691e-236	2.73341029319787	0.233	0.037	1.8413502037847e-230	Progenitors	chr9-121337371-121338252	chr9	121337346	121338277
chr4-62590754-62591998	1.34320199074788e-235	2.44283164298156	0.261	0.054	2.85633246534527e-230	Progenitors	chr4-62590754-62591998	chr4	62590729	62592023
chr10-99265310-99265747	2.56190722054935e-235	2.68275435264115	0.239	0.041	5.44792132357041e-230	Progenitors	chr10-99265310-99265747	chr10	99265285	99265772
chr1-166996493-166997354	8.40575185512301e-235	4.30824061004015	0.178	0.011	1.78749153774376e-229	Progenitors	chr1-166996493-166997354	chr1	166996468	166997379
chr5-21175033-21176230	1.00686639920709e-234	2.305055961685	0.28	0.066	2.14111146657786e-229	Progenitors	chr5-21175033-21176230	chr5	21175008	21176255
chr2-166691477-166693039	1.11435569185791e-234	3.06258582181348	0.218	0.03	2.36968852229277e-229	Progenitors	chr2-166691477-166693039	chr2	166691452	166693064
chr8-14991620-14993104	1.35609414958892e-234	1.89245682804999	0.353	0.117	2.88374777004234e-229	Progenitors	chr8-14991620-14993104	chr8	14991595	14993129
chr4-57537564-57538527	3.18357672286668e-234	3.78410683532086	0.19	0.016	6.76990773694322e-229	Progenitors	chr4-57537564-57538527	chr4	57537539	57538552
chr17-84072306-84073016	4.94406608760036e-234	4.57224154174271	0.173	0.008	1.05136059759431e-228	Progenitors	chr17-84072306-84073016	chr17	84072281	84073041
chr4-137502813-137504156	5.15455867948691e-234	3.97736171660338	0.186	0.014	1.09612205775157e-228	Progenitors	chr4-137502813-137504156	chr4	137502788	137504181
chr13-8529435-8530676	6.57939862548204e-234	4.55361020680926	0.173	0.009	1.39911569710738e-228	Progenitors	chr13-8529435-8530676	chr13	8529410	8530701
chr18-82537748-82539181	1.49665232313802e-233	2.67929294971049	0.238	0.041	3.18264613167623e-228	Progenitors	chr18-82537748-82539181	chr18	82537723	82539206
chr12-70615716-70616877	1.61783719279602e-233	4.46744557065801	0.175	0.01	3.44034696885267e-228	Progenitors	chr12-70615716-70616877	chr12	70615691	70616902
chr7-143174253-143175149	2.09900416407962e-233	3.57400600956075	0.194	0.018	4.46355334495696e-228	Progenitors	chr7-143174253-143175149	chr7	143174228	143175174
chr11-11101944-11103172	2.607637954713e-233	3.85565150687283	0.185	0.014	5.54516818707675e-228	Progenitors	chr11-11101944-11103172	chr11	11101919	11103197
chr7-113769090-113770059	3.91947121253696e-233	2.99022473289363	0.219	0.031	8.33479472817197e-228	Progenitors	chr7-113769090-113770059	chr7	113769065	113770084
chr4-140914425-140915547	4.28923396643689e-233	3.08768984102755	0.21	0.026	9.12109892196771e-228	Progenitors	chr4-140914425-140915547	chr4	140914400	140915572
chr14-103986434-103987607	1.47358935219632e-232	4.50867399944087	0.172	0.008	3.13360249333899e-227	Progenitors	chr14-103986434-103987607	chr14	103986409	103987632
chr1-67397384-67398436	1.81753172744771e-232	3.59914512160004	0.193	0.018	3.86499939373484e-227	Progenitors	chr1-67397384-67398436	chr1	67397359	67398461
chr10-14482245-14482893	1.83355781688595e-232	2.78390234359106	0.23	0.037	3.89907903318614e-227	Progenitors	chr10-14482245-14482893	chr10	14482220	14482918
chr2-146810424-146811152	2.00863758106943e-232	3.10638270114035	0.211	0.027	4.27138790251996e-227	Progenitors	chr2-146810424-146811152	chr2	146810399	146811177
chr17-35751864-35753144	2.78002471979777e-232	3.58750958677367	0.195	0.019	5.91175036689715e-227	Progenitors	chr17-35751864-35753144	chr17	35751839	35753169
chr1-36633695-36634438	2.94118786756676e-232	4.40526286838215	0.175	0.01	6.25446541225938e-227	Progenitors	chr1-36633695-36634438	chr1	36633670	36634463
chr6-122494981-122496187	3.11985305374876e-232	2.22999727597693	0.283	0.069	6.63439871732727e-227	Progenitors	chr6-122494981-122496187	chr6	122494956	122496212
chr18-15174067-15176623	4.07984601890235e-232	1.95408057223819	0.34	0.109	8.67583335765605e-227	Progenitors	chr18-15174067-15176623	chr18	15174042	15176648
chr7-37361704-37362448	8.96569589399329e-232	2.53605175402974	0.247	0.047	1.90656419755357e-226	Progenitors	chr7-37361704-37362448	chr7	37361679	37362473
chr2-6045923-6047057	9.12592624153687e-232	4.20097603318134	0.178	0.011	1.94063734118906e-226	Progenitors	chr2-6045923-6047057	chr2	6045898	6047082
chr10-121205656-121206945	1.02012140494766e-231	1.80616867975642	0.363	0.125	2.16929836883525e-226	Progenitors	chr10-121205656-121206945	chr10	121205631	121206970
chr16-45244014-45245391	1.60130178378566e-231	3.04268537567836	0.215	0.029	3.40518425623804e-226	Progenitors	chr16-45244014-45245391	chr16	45243989	45245416
chr16-91378902-91379987	2.16517807285151e-231	3.78670910372021	0.187	0.015	4.60427282369946e-226	Progenitors	chr16-91378902-91379987	chr16	91378877	91380012
chr15-76780739-76782223	4.91445913841687e-231	3.29144395398953	0.211	0.028	1.04506465024349e-225	Progenitors	chr15-76780739-76782223	chr15	76780714	76782248
chr16-26625827-26626705	6.18087600050067e-231	4.76785414399424	0.167	0.007	1.31436946238247e-225	Progenitors	chr16-26625827-26626705	chr16	26625802	26626730
chr9-120455613-120456848	6.24713470168445e-231	1.66763876609689	0.389	0.146	1.3284594414479e-225	Progenitors	chr9-120455613-120456848	chr9	120455588	120456873
chr9-41876517-41877964	1.01017866744521e-230	3.05241211680084	0.214	0.029	2.14815503810892e-225	Progenitors	chr9-41876517-41877964	chr9	41876492	41877989
chr9-117087963-117089048	1.6021689357297e-230	3.32150638357969	0.202	0.023	3.40702826351857e-225	Progenitors	chr9-117087963-117089048	chr9	117087938	117089073
chr7-128571618-128572639	5.31758479306957e-230	4.25489326509175	0.175	0.01	1.13078972383104e-224	Progenitors	chr7-128571618-128572639	chr7	128571593	128572664
chr4-57171127-57172226	5.48027043663753e-230	4.07751886796484	0.181	0.013	1.16538498862141e-224	Progenitors	chr4-57171127-57172226	chr4	57171102	57172251
chr10-116361723-116363022	6.07975189837802e-230	3.36119988758084	0.199	0.022	1.29286532094199e-224	Progenitors	chr10-116361723-116363022	chr10	116361698	116363047
chr2-126060558-126061679	1.06601547889436e-229	2.85673331319959	0.224	0.035	2.26689257602364e-224	Progenitors	chr2-126060558-126061679	chr2	126060533	126061704
chr19-31754235-31755186	1.17965759095139e-229	2.63675215008737	0.242	0.045	2.50855366373405e-224	Progenitors	chr19-31754235-31755186	chr19	31754210	31755211
chr5-112519972-112521372	1.79337083435732e-229	2.73621575567037	0.237	0.042	3.81362101296919e-224	Progenitors	chr5-112519972-112521372	chr5	112519947	112521397
chr8-122233863-122234534	2.08191360112605e-229	3.54838551996538	0.195	0.02	4.42721009193055e-224	Progenitors	chr8-122233863-122234534	chr8	122233838	122234559
chr3-35224920-35226393	2.25935240049033e-229	2.23238173425465	0.293	0.077	4.80453547316669e-224	Progenitors	chr3-35224920-35226393	chr3	35224895	35226418
chr8-10921338-10922148	3.17150304581719e-229	3.27789515964926	0.202	0.024	6.74423294196072e-224	Progenitors	chr8-10921338-10922148	chr8	10921313	10922173
chr16-26781385-26782665	3.19086008173727e-229	2.93385446402618	0.22	0.033	6.78539587241512e-224	Progenitors	chr16-26781385-26782665	chr16	26781360	26782690
chr14-75010553-75011667	3.48808254018191e-229	2.66382141711234	0.239	0.043	7.41744240252222e-224	Progenitors	chr14-75010553-75011667	chr14	75010528	75011692
chr18-13849846-13850944	4.17489579561537e-229	3.49878702585112	0.193	0.019	8.87795765833404e-224	Progenitors	chr18-13849846-13850944	chr18	13849821	13850969
chr7-135464594-135465937	5.26244990701702e-229	2.1803440521073	0.299	0.082	1.11906523517708e-223	Progenitors	chr7-135464594-135465937	chr7	135464569	135465962
chr6-91200094-91201253	2.40589435916457e-228	2.1725178480928	0.283	0.07	5.11615841370706e-223	Progenitors	chr6-91200094-91201253	chr6	91200069	91201278
chr4-64001785-64002852	6.04346240462196e-228	3.77166608674474	0.186	0.016	1.28514832380526e-222	Progenitors	chr4-64001785-64002852	chr4	64001760	64002877
chr6-139307546-139308222	6.39916502409055e-228	4.50254527311793	0.168	0.008	1.36078884153788e-222	Progenitors	chr6-139307546-139308222	chr6	139307521	139308247
chr1-189727339-189728828	6.75294187108537e-228	1.90322030124208	0.333	0.105	1.43601984182817e-222	Progenitors	chr1-189727339-189728828	chr1	189727314	189728853
chr16-34036269-34037011	8.96553879962379e-228	4.29146621363966	0.175	0.011	1.9065307912788e-222	Progenitors	chr16-34036269-34037011	chr16	34036244	34037036
chr13-56215671-56216585	1.08288591653485e-227	4.15411780246393	0.176	0.011	2.30276773037053e-222	Progenitors	chr13-56215671-56216585	chr13	56215646	56216610
chr2-52963936-52965138	1.24037655419099e-227	3.2238840561094	0.203	0.024	2.63767314625269e-222	Progenitors	chr2-52963936-52965138	chr2	52963911	52965163
chr6-88924463-88925522	1.45103438837403e-227	2.7893363804128	0.226	0.036	3.08563913722125e-222	Progenitors	chr6-88924463-88925522	chr6	88924438	88925547
chr17-9300491-9301551	1.45366612083815e-227	4.00530776191192	0.178	0.012	3.09123554262353e-222	Progenitors	chr17-9300491-9301551	chr17	9300466	9301576
chr14-45772311-45773929	1.62389786320952e-227	1.84272720640026	0.347	0.115	3.45323504509367e-222	Progenitors	chr14-45772311-45773929	chr14	45772286	45773954
chr9-9218057-9219074	2.06745478000473e-227	2.45648496002559	0.257	0.055	4.39646326422786e-222	Progenitors	chr9-9218057-9219074	chr9	9218032	9219099
chr2-104581239-104582329	2.93678917221072e-227	4.08353740683695	0.177	0.012	6.24511154259783e-222	Progenitors	chr2-104581239-104582329	chr2	104581214	104582354
chr4-118416625-118417717	3.24017516997835e-227	4.00563233774296	0.178	0.012	6.89026490071066e-222	Progenitors	chr4-118416625-118417717	chr4	118416600	118417742
chr1-57095413-57097161	3.33782988958703e-227	1.79313738948953	0.353	0.119	7.0979286385057e-222	Progenitors	chr1-57095413-57097161	chr1	57095388	57097186
chr1-86053025-86054071	3.92643032417602e-227	3.69383406388971	0.187	0.017	8.34959334866355e-222	Progenitors	chr1-86053025-86054071	chr1	86053000	86054096
chr2-79798482-79799593	4.09088186258756e-227	3.61440235731195	0.19	0.018	8.69930118961107e-222	Progenitors	chr2-79798482-79799593	chr2	79798457	79799618
chr17-49472030-49473232	4.16593586591953e-227	2.51630097001289	0.252	0.052	8.85890427823655e-222	Progenitors	chr17-49472030-49473232	chr17	49472005	49473257
chr1-133491895-133493691	6.81267121090059e-227	1.86906341402003	0.358	0.125	1.44872134566922e-221	Progenitors	chr1-133491895-133493691	chr1	133491870	133493716
chr19-47413964-47415366	8.398503771994e-227	2.87056034897572	0.228	0.038	1.7859502256183e-221	Progenitors	chr19-47413964-47415366	chr19	47413939	47415391
chr11-117319286-117320406	1.15044227060939e-226	2.46343918802976	0.257	0.055	2.44642699287357e-221	Progenitors	chr11-117319286-117320406	chr11	117319261	117320431
chr1-135851861-135852788	1.20993953944021e-226	2.93921667640271	0.219	0.033	2.57294853001499e-221	Progenitors	chr1-135851861-135852788	chr1	135851836	135852813
chr2-164515449-164516635	1.63838819012434e-226	3.58915405650868	0.188	0.018	3.48404887018131e-221	Progenitors	chr2-164515449-164516635	chr2	164515424	164516660
chr4-105474666-105475546	1.79065423618047e-226	4.30963683780357	0.171	0.01	3.80784413978013e-221	Progenitors	chr4-105474666-105475546	chr4	105474641	105475571
chr19-32340749-32341572	3.07314859852994e-226	4.31694286876667	0.17	0.009	6.5350812262599e-221	Progenitors	chr19-32340749-32341572	chr19	32340724	32341597
chr3-95972672-95973788	3.13658023105366e-226	2.41571578182557	0.255	0.054	6.66996922713792e-221	Progenitors	chr3-95972672-95973788	chr3	95972647	95973813
chr16-11656910-11657760	4.03627731997336e-226	4.81471694159913	0.164	0.007	8.58318408369656e-221	Progenitors	chr16-11656910-11657760	chr16	11656885	11657785
chr14-31680915-31682310	4.83012005730686e-226	3.44681211715174	0.193	0.02	1.02712986030636e-220	Progenitors	chr14-31680915-31682310	chr14	31680890	31682335
chr13-34806057-34807129	5.46260742479534e-226	2.92180344489449	0.216	0.032	1.16162893149015e-220	Progenitors	chr13-34806057-34807129	chr13	34806032	34807154
chr18-64984775-64985907	6.24646667464315e-226	3.37529933733391	0.2	0.023	1.32831738482954e-220	Progenitors	chr18-64984775-64985907	chr18	64984750	64985932
chr15-99704252-99705253	6.83528889995037e-226	2.54526331177961	0.245	0.048	1.45353101986335e-220	Progenitors	chr15-99704252-99705253	chr15	99704227	99705278
chr9-92360494-92361267	6.98049907793019e-226	4.59386612276453	0.167	0.008	1.48441010942093e-220	Progenitors	chr9-92360494-92361267	chr9	92360469	92361292
chr19-36534121-36535451	7.05851490676563e-226	1.90979028061696	0.335	0.107	1.50100025343862e-220	Progenitors	chr19-36534121-36535451	chr19	36534096	36535476
chr3-107348610-107349484	7.71817725510669e-226	3.32276745380617	0.194	0.02	1.64127811147569e-220	Progenitors	chr3-107348610-107349484	chr3	107348585	107349509
chr12-25033652-25035063	1.00497624869395e-225	2.01897460971376	0.296	0.079	2.13709204261016e-220	Progenitors	chr12-25033652-25035063	chr12	25033627	25035088
chr18-8486633-8487589	1.01322911630344e-225	4.34639666048084	0.17	0.009	2.15464184811043e-220	Progenitors	chr18-8486633-8487589	chr18	8486608	8487614
chr2-26474971-26476007	1.73121330796532e-225	2.49388989047156	0.253	0.053	3.68144241152133e-220	Progenitors	chr2-26474971-26476007	chr2	26474946	26476032
chr11-45789323-45790653	1.78143790574758e-225	4.60663867544291	0.165	0.007	3.78824552095129e-220	Progenitors	chr11-45789323-45790653	chr11	45789298	45790678
chr7-144037617-144039360	1.8263399870809e-225	2.22546071282935	0.27	0.063	3.8837302459274e-220	Progenitors	chr7-144037617-144039360	chr7	144037592	144039385
chr8-107543858-107545225	2.18482996218396e-225	3.04808270726852	0.211	0.029	4.64606276288382e-220	Progenitors	chr8-107543858-107545225	chr8	107543833	107545250
chr18-5159536-5160478	2.25594408882517e-225	2.07076240176724	0.302	0.084	4.79728766432762e-220	Progenitors	chr18-5159536-5160478	chr18	5159511	5160503
chr8-11912100-11913912	4.37761116645197e-225	1.74622301418287	0.36	0.125	9.30903392157178e-220	Progenitors	chr8-11912100-11913912	chr8	11912075	11913937
chr3-98042647-98044116	9.24211551758943e-225	2.40597432170996	0.261	0.058	1.96534510693091e-219	Progenitors	chr3-98042647-98044116	chr3	98042622	98044141
chr12-85799671-85800665	1.00733572810702e-224	2.49890649002896	0.255	0.055	2.14210949917687e-219	Progenitors	chr12-85799671-85800665	chr12	85799646	85800690
chr2-32887904-32888881	1.49916691870021e-224	3.16284479082253	0.205	0.027	3.18799344428519e-219	Progenitors	chr2-32887904-32888881	chr2	32887879	32888906
chr2-59603138-59605072	1.84305245209423e-224	3.23051780875968	0.205	0.026	3.91926946990291e-219	Progenitors	chr2-59603138-59605072	chr2	59603113	59605097
chr16-35164007-35165215	2.14268259436668e-224	2.24680675992193	0.28	0.07	4.55643596374668e-219	Progenitors	chr16-35164007-35165215	chr16	35163982	35165240
chr1-153264856-153265847	2.80630147832963e-224	3.12266696861953	0.207	0.027	5.96762815668273e-219	Progenitors	chr1-153264856-153265847	chr1	153264831	153265872
chr3-5810732-5811558	4.35190781956861e-224	4.2029900091605	0.169	0.009	9.25437549739085e-219	Progenitors	chr3-5810732-5811558	chr3	5810707	5811583
chr14-60642768-60643732	5.22211444940196e-224	3.3269880666632	0.195	0.022	1.11048785977978e-218	Progenitors	chr14-60642768-60643732	chr14	60642743	60643757
chr2-27670520-27672110	5.25981713477519e-224	2.45363451837313	0.26	0.058	1.11850537352708e-218	Progenitors	chr2-27670520-27672110	chr2	27670495	27672135
chr4-32430200-32431454	8.94305282948351e-224	2.23808061388274	0.271	0.064	1.9017491272425e-218	Progenitors	chr4-32430200-32431454	chr4	32430175	32431479
chr2-78539637-78540829	9.02616691991607e-224	4.75504790480701	0.164	0.007	1.91942342168707e-218	Progenitors	chr2-78539637-78540829	chr2	78539612	78540854
chr6-144255662-144256920	1.59159800344973e-223	2.48807456511242	0.251	0.052	3.38454907031589e-218	Progenitors	chr6-144255662-144256920	chr6	144255637	144256945
chr14-19919712-19920802	2.04752571217362e-223	2.35759073610434	0.261	0.059	4.35408390219433e-218	Progenitors	chr14-19919712-19920802	chr14	19919687	19920827
chr8-84728106-84728952	3.10242656203166e-223	3.2191101512153	0.196	0.022	6.59734110842596e-218	Progenitors	chr8-84728106-84728952	chr8	84728081	84728977
chr10-61521393-61522533	3.37973395629254e-223	2.82558807311625	0.219	0.034	7.18703805539566e-218	Progenitors	chr10-61521393-61522533	chr10	61521368	61522558
chr16-32979402-32980843	3.77020908648191e-223	3.80797067745861	0.176	0.013	8.01738732449464e-218	Progenitors	chr16-32979402-32980843	chr16	32979377	32980868
chr15-84544697-84545728	4.0324136820917e-223	3.6280501184101	0.187	0.018	8.57496801910483e-218	Progenitors	chr15-84544697-84545728	chr15	84544672	84545753
chr7-68095328-68096106	4.5604364470361e-223	3.51753952206221	0.187	0.018	9.69781370898674e-218	Progenitors	chr7-68095328-68096106	chr7	68095303	68096131
chr4-32296909-32297794	9.58290278679398e-223	2.92105458752911	0.212	0.031	2.03781386051453e-217	Progenitors	chr4-32296909-32297794	chr4	32296884	32297819
chr3-107887443-107888399	1.3152926103835e-222	2.39353793566513	0.249	0.051	2.79698288890661e-217	Progenitors	chr3-107887443-107888399	chr3	107887418	107888424
chr6-125466842-125467882	1.45526133137554e-222	1.65327974270856	0.38	0.142	3.0946277737834e-217	Progenitors	chr6-125466842-125467882	chr6	125466817	125467907
chr15-85678703-85680321	1.63724570382181e-222	1.68314665898879	0.373	0.137	3.48161936163412e-217	Progenitors	chr15-85678703-85680321	chr15	85678678	85680346
chr3-65455382-65456592	2.20913309237013e-222	3.02463088914522	0.21	0.03	4.69774361225601e-217	Progenitors	chr3-65455382-65456592	chr3	65455357	65456617
chr11-11827910-11829457	2.37463359875505e-222	2.5961435209299	0.238	0.045	5.0496820940886e-217	Progenitors	chr11-11827910-11829457	chr11	11827885	11829482
chr15-25722954-25724198	2.42670853372192e-222	3.14725066908277	0.204	0.027	5.160419964045e-217	Progenitors	chr15-25722954-25724198	chr15	25722929	25724223
chr5-105473155-105474783	3.30197990091137e-222	2.55821045282135	0.243	0.048	7.02169327908704e-217	Progenitors	chr5-105473155-105474783	chr5	105473130	105474808
chr2-73491359-73492282	3.88964000661755e-222	3.10538825590593	0.209	0.03	8.27135837047229e-217	Progenitors	chr2-73491359-73492282	chr2	73491334	73492307
chr4-120073698-120074664	4.30675153834037e-222	2.57100314392795	0.24	0.046	9.15835021379618e-217	Progenitors	chr4-120073698-120074664	chr4	120073673	120074689
chr15-67018772-67019723	4.83578402534436e-222	2.7741162336084	0.23	0.041	1.0283343087735e-216	Progenitors	chr15-67018772-67019723	chr15	67018747	67019748
chr19-37851352-37852492	7.77166511552064e-222	3.48963311740237	0.188	0.019	1.65265235848058e-216	Progenitors	chr19-37851352-37852492	chr19	37851327	37852517
chr9-57419935-57421447	9.01294629066909e-222	1.80510206955999	0.361	0.129	1.91661204165707e-216	Progenitors	chr9-57419935-57421447	chr9	57419910	57421472
chr9-34985756-34986675	1.64989781273855e-221	3.66442284219824	0.183	0.016	3.50852419776665e-216	Progenitors	chr9-34985756-34986675	chr9	34985731	34986700
chr15-91033624-91035025	4.0402680349977e-221	3.13904349229383	0.207	0.029	8.59167037910296e-216	Progenitors	chr15-91033624-91035025	chr15	91033599	91035050
chr15-94430315-94431266	5.06857571499293e-221	3.10698674638414	0.206	0.028	1.07783769436896e-215	Progenitors	chr15-94430315-94431266	chr15	94430290	94431291
chr1-61302143-61303141	5.29042373767693e-221	2.8677154512293	0.215	0.033	1.12501389824074e-215	Progenitors	chr1-61302143-61303141	chr1	61302118	61303166
chr9-20836601-20837827	5.40029679537286e-221	3.43876244005107	0.189	0.02	1.14837851383283e-215	Progenitors	chr9-20836601-20837827	chr9	20836576	20837852
chr18-61657194-61658380	5.77565586234606e-221	2.57429701462007	0.239	0.046	1.22819899478375e-215	Progenitors	chr18-61657194-61658380	chr18	61657169	61658405
chr7-134708734-134709741	8.2952059885992e-221	2.66825173985381	0.217	0.033	1.76398384868161e-215	Progenitors	chr7-134708734-134709741	chr7	134708709	134709766
chr15-39053410-39054520	8.74042494804839e-221	2.68768815955598	0.224	0.037	1.85866010562744e-215	Progenitors	chr15-39053410-39054520	chr15	39053385	39054545
chr3-121468893-121469873	1.03579120514469e-220	2.47576162161209	0.251	0.054	2.20262035565224e-215	Progenitors	chr3-121468893-121469873	chr3	121468868	121469898
chr18-38199903-38200622	1.13805944880884e-220	2.92699508876658	0.214	0.032	2.42009479848649e-215	Progenitors	chr18-38199903-38200622	chr18	38199878	38200647
chr13-107700065-107701051	1.21171994268278e-220	2.66548422476547	0.234	0.043	2.57673457531436e-215	Progenitors	chr13-107700065-107701051	chr13	107700040	107701076
chr4-142057172-142058072	3.66258514052948e-220	2.29614551449485	0.258	0.057	7.78852392718735e-215	Progenitors	chr4-142057172-142058072	chr4	142057147	142058097
chr9-25212018-25213682	5.51575795744868e-220	2.40818583741027	0.254	0.055	1.17293144540942e-214	Progenitors	chr9-25212018-25213682	chr9	25211993	25213707
chr2-4406460-4407697	9.37901480854319e-220	2.31638407500776	0.264	0.062	1.99445687805152e-214	Progenitors	chr2-4406460-4407697	chr2	4406435	4407722
chr2-127626953-127628019	1.00784699652082e-219	4.98293673773008	0.159	0.006	2.1431967165715e-214	Progenitors	chr2-127626953-127628019	chr2	127626928	127628044
chr5-117283761-117284506	1.24697338014143e-219	3.33352619034577	0.19	0.02	2.65170136260455e-214	Progenitors	chr5-117283761-117284506	chr5	117283736	117284531
chr8-17664126-17665592	1.33892471431845e-219	3.05682952391679	0.209	0.03	2.84723679424533e-214	Progenitors	chr8-17664126-17665592	chr8	17664101	17665617
chr2-110564713-110566016	1.3419563533988e-219	2.93535578197894	0.219	0.036	2.85368360506608e-214	Progenitors	chr2-110564713-110566016	chr2	110564688	110566041
chr9-50005384-50006409	1.57168167844572e-219	2.4232288358157	0.252	0.055	3.34219680603161e-214	Progenitors	chr9-50005384-50006409	chr9	50005359	50006434
chr2-170343198-170345152	1.94924808847307e-219	2.46167870591614	0.249	0.053	4.14509555261886e-214	Progenitors	chr2-170343198-170345152	chr2	170343173	170345177
chr9-121711222-121711891	3.17530058844184e-219	4.02200887616579	0.171	0.012	6.75230845432746e-214	Progenitors	chr9-121711222-121711891	chr9	121711197	121711916
chr11-45880600-45882122	3.17787442890399e-219	2.57971754154706	0.232	0.042	6.75778175180862e-214	Progenitors	chr11-45880600-45882122	chr11	45880575	45882147
chr5-63871674-63872821	3.88867012956113e-219	2.81874041671409	0.219	0.036	8.26929591721303e-214	Progenitors	chr5-63871674-63872821	chr5	63871649	63872846
chr15-11339309-11340371	3.96322380901134e-219	3.10416767974212	0.197	0.024	8.4278350621007e-214	Progenitors	chr15-11339309-11340371	chr15	11339284	11340396
chr8-111374742-111375789	4.88290008218045e-219	3.73607273562001	0.178	0.015	1.03835358537575e-213	Progenitors	chr8-111374742-111375789	chr8	111374717	111375814
chr9-32749234-32750185	1.10284343049174e-218	4.59163958315487	0.163	0.008	2.34520758337498e-213	Progenitors	chr9-32749234-32750185	chr9	32749209	32750210
chr8-107522099-107522940	1.23684317156312e-218	3.92187113229126	0.172	0.012	2.6301593727607e-213	Progenitors	chr8-107522099-107522940	chr8	107522074	107522965
chr10-92035781-92036661	1.29061846924013e-218	4.11245674166607	0.169	0.011	2.74451308102384e-213	Progenitors	chr10-92035781-92036661	chr10	92035756	92036686
chr13-32544730-32545703	1.37495565180002e-218	3.55011148233695	0.183	0.017	2.92385694310925e-213	Progenitors	chr13-32544730-32545703	chr13	32544705	32545728
chr12-85523951-85525130	1.500224995361e-218	3.45373333231446	0.186	0.019	3.19024345488511e-213	Progenitors	chr12-85523951-85525130	chr12	85523926	85525155
chr4-85614132-85615522	1.62737981588161e-218	3.77901318257009	0.175	0.014	3.4606394522704e-213	Progenitors	chr4-85614132-85615522	chr4	85614107	85615547
chr4-137896259-137897660	2.14774396272517e-218	1.67572459197382	0.368	0.134	4.5671990141747e-213	Progenitors	chr4-137896259-137897660	chr4	137896234	137897685
chr4-41615422-41616251	2.26325245185544e-218	3.73714395866858	0.179	0.015	4.8128289713951e-213	Progenitors	chr4-41615422-41616251	chr4	41615397	41616276
chr13-49178418-49179356	3.02425701600183e-218	2.05771889503364	0.285	0.075	6.43111278709804e-213	Progenitors	chr13-49178418-49179356	chr13	49178393	49179381
chr3-98062528-98064330	1.78092700392464e-217	1.9609028522946	0.312	0.094	3.78715908311578e-212	Progenitors	chr3-98062528-98064330	chr3	98062503	98064355
chr4-129510845-129511732	2.17213503460454e-217	3.26953279215219	0.193	0.023	4.6190668724369e-212	Progenitors	chr4-129510845-129511732	chr4	129510820	129511757
chr11-88275988-88277086	3.19502253219437e-217	2.93024370379268	0.211	0.032	6.79424736493664e-212	Progenitors	chr11-88275988-88277086	chr11	88275963	88277111
chr11-69875627-69877249	3.35866913424972e-217	1.7004783000594	0.371	0.14	7.14224350067338e-212	Progenitors	chr11-69875627-69877249	chr11	69875602	69877274
chr7-4498065-4498688	3.75973325016382e-217	2.84050062420659	0.22	0.037	7.99511035380586e-212	Progenitors	chr7-4498065-4498688	chr7	4498040	4498713
chr7-46676362-46677744	4.51048718285929e-217	2.59934123626766	0.236	0.046	9.5915960992221e-212	Progenitors	chr7-46676362-46677744	chr7	46676337	46677769
chr3-38695558-38696430	1.07280662145007e-216	3.16757526830514	0.195	0.024	2.28133400857979e-211	Progenitors	chr3-38695558-38696430	chr3	38695533	38696455
chr2-23898870-23899938	1.39538514648971e-216	5.07683603343591	0.156	0.006	2.96730046786184e-211	Progenitors	chr2-23898870-23899938	chr2	23898845	23899963
chr4-123235578-123236399	2.05979693534351e-216	3.12584130798577	0.205	0.03	4.38017878097732e-211	Progenitors	chr4-123235578-123236399	chr4	123235553	123236424
chr3-127257300-127258391	2.84530115707259e-216	1.72073274992319	0.36	0.131	6.05056136352642e-211	Progenitors	chr3-127257300-127258391	chr3	127257275	127258416
chr2-129528968-129530130	3.41545075619942e-216	2.04278483624195	0.28	0.072	7.26299018756564e-211	Progenitors	chr2-129528968-129530130	chr2	129528943	129530155
chr19-3894961-3895884	3.45026421459464e-216	3.06774494599125	0.203	0.028	7.33702135497765e-211	Progenitors	chr19-3894961-3895884	chr19	3894936	3895909
chr7-109576364-109577058	3.66122639848161e-216	3.55675097332241	0.182	0.018	7.78563454863512e-211	Progenitors	chr7-109576364-109577058	chr7	109576339	109577083
chr6-53973261-53973901	3.71048607217119e-216	3.51893357263725	0.182	0.017	7.89038573733277e-211	Progenitors	chr6-53973261-53973901	chr6	53973236	53973926
chr4-154396303-154397247	3.80574894470454e-216	3.74300621121408	0.176	0.015	8.09296318840366e-211	Progenitors	chr4-154396303-154397247	chr4	154396278	154397272
chr4-154502645-154503718	5.06301263684031e-216	2.77062190150136	0.225	0.04	1.07665470023673e-210	Progenitors	chr4-154502645-154503718	chr4	154502620	154503743
chr9-77496018-77497509	7.00884050136912e-216	2.19312803277632	0.275	0.07	1.49043694145665e-210	Progenitors	chr9-77496018-77497509	chr9	77495993	77497534
chr11-90347078-90348415	7.205840489021e-216	3.13642984175592	0.193	0.023	1.53232918583081e-210	Progenitors	chr11-90347078-90348415	chr11	90347053	90348440
chr18-64933109-64933914	8.62272170822602e-216	2.51376124557278	0.238	0.047	1.83363039397597e-210	Progenitors	chr18-64933109-64933914	chr18	64933084	64933939
chr16-32853310-32854584	8.90853125393928e-216	3.07295396647841	0.201	0.027	1.89440807968144e-210	Progenitors	chr16-32853310-32854584	chr16	32853285	32854609
chr13-82057790-82060148	1.16494785963114e-215	1.65256988763921	0.377	0.144	2.47727327298421e-210	Progenitors	chr13-82057790-82060148	chr13	82057765	82060173
chr7-139615352-139616539	1.21382875236358e-215	1.75664127317191	0.354	0.126	2.58121898018867e-210	Progenitors	chr7-139615352-139616539	chr7	139615327	139616564
chr9-67264862-67266053	1.3240058335922e-215	2.24822339801903	0.27	0.068	2.81551164519215e-210	Progenitors	chr9-67264862-67266053	chr9	67264837	67266078
chr4-6593205-6595106	1.40082247517828e-215	2.90576103281245	0.211	0.032	2.97886300169137e-210	Progenitors	chr4-6593205-6595106	chr4	6593180	6595131
chr7-34319776-34320423	1.42460122112321e-215	3.45889918151089	0.185	0.019	3.02942874273071e-210	Progenitors	chr7-34319776-34320423	chr7	34319751	34320448
chr12-82289353-82290009	2.19797110108544e-215	4.23865944352522	0.164	0.009	4.6740075261692e-210	Progenitors	chr12-82289353-82290009	chr12	82289328	82290034
chr14-33327898-33328945	2.64618393449801e-215	3.28801282118777	0.191	0.022	5.62713659854935e-210	Progenitors	chr14-33327898-33328945	chr14	33327873	33328970
chr3-131662405-131663549	5.23931998690966e-215	3.59942250063703	0.178	0.016	1.11414663453633e-209	Progenitors	chr3-131662405-131663549	chr3	131662380	131663574
chr11-120833369-120834227	1.13517592487485e-214	3.77405486919644	0.174	0.014	2.41396295600561e-209	Progenitors	chr11-120833369-120834227	chr11	120833344	120834252
chr16-22428512-22429689	1.20001735787175e-214	1.56674692556616	0.393	0.157	2.55184891168786e-209	Progenitors	chr16-22428512-22429689	chr16	22428487	22429714
chr13-46349418-46350857	1.77378874077319e-214	2.45394741289486	0.247	0.053	3.77197949514161e-209	Progenitors	chr13-46349418-46350857	chr13	46349393	46350882
chr17-34640762-34641723	2.33855151183842e-214	2.48554634491243	0.235	0.046	4.97295317543952e-209	Progenitors	chr17-34640762-34641723	chr17	34640737	34641748
chr4-153768180-153769742	2.68757939849367e-214	3.65935621471287	0.177	0.016	5.71516446669078e-209	Progenitors	chr4-153768180-153769742	chr4	153768155	153769767
chr7-109579377-109580240	2.89769102420765e-214	3.52849399191176	0.184	0.019	6.1619689398878e-209	Progenitors	chr7-109579377-109580240	chr7	109579352	109580265
chr8-46769334-46770389	4.33299933850284e-214	2.39524690854805	0.259	0.062	9.21416642331967e-209	Progenitors	chr8-46769334-46770389	chr8	46769309	46770414
chr12-69893981-69894755	4.48930792404214e-214	3.90581163776515	0.17	0.013	9.54655819355485e-209	Progenitors	chr12-69893981-69894755	chr12	69893956	69894780
chr1-186257217-186258199	7.24863239831748e-214	3.08679679240966	0.194	0.024	1.54142892813461e-208	Progenitors	chr1-186257217-186258199	chr1	186257192	186258224
chr2-180987081-180988871	7.72313354018265e-214	2.52488845698418	0.236	0.047	1.64233207045338e-208	Progenitors	chr2-180987081-180988871	chr2	180987056	180988896
chr11-55022703-55023784	7.98868652060136e-214	2.12295158899537	0.279	0.073	1.6988021772924e-208	Progenitors	chr11-55022703-55023784	chr11	55022678	55023809
chr5-125151625-125152478	9.10693211564661e-214	1.68871881614414	0.355	0.126	1.93659822132437e-208	Progenitors	chr5-125151625-125152478	chr5	125151600	125152503
chr4-149886352-149887255	1.16420695889765e-213	2.89761883338965	0.21	0.032	2.47569774016544e-208	Progenitors	chr4-149886352-149887255	chr4	149886327	149887280
chr4-97648667-97649662	1.25872350565796e-213	2.07918381560504	0.283	0.076	2.67668812201671e-208	Progenitors	chr4-97648667-97649662	chr4	97648642	97649687
chr18-61241094-61242258	1.55871697211094e-213	4.10516786271164	0.166	0.011	3.31462722836364e-208	Progenitors	chr18-61241094-61242258	chr18	61241069	61242283
chr16-89862997-89863822	1.67975277897507e-213	3.74398691077788	0.172	0.014	3.57201108201827e-208	Progenitors	chr16-89862997-89863822	chr16	89862972	89863847
chr2-173438732-173439931	2.16621966957023e-213	2.46949290665587	0.24	0.05	4.60648778953779e-208	Progenitors	chr2-173438732-173439931	chr2	173438707	173439956
chr6-144312196-144313600	2.58386343978553e-213	2.10081364450954	0.286	0.079	5.49461144333832e-208	Progenitors	chr6-144312196-144313600	chr6	144312171	144313625
chr5-77837502-77839128	3.59955482511638e-213	2.99596791459524	0.202	0.029	7.65448933115823e-208	Progenitors	chr5-77837502-77839128	chr5	77837477	77839153
chr1-136214219-136215279	3.65193096792138e-213	2.77415827589265	0.217	0.037	7.7658677225945e-208	Progenitors	chr1-136214219-136215279	chr1	136214194	136215304
chr8-82942957-82944486	3.83032005867791e-213	2.27430256993641	0.261	0.062	8.14521390797916e-208	Progenitors	chr8-82942957-82944486	chr8	82942932	82944511
chr1-38450229-38451187	5.91040628067048e-213	2.97099026432521	0.208	0.032	1.25685380599086e-207	Progenitors	chr1-38450229-38451187	chr1	38450204	38451212
chr6-90507939-90508701	6.51146200130249e-213	4.15117766662073	0.165	0.011	1.38466890603898e-207	Progenitors	chr6-90507939-90508701	chr6	90507914	90508726
chr11-100594291-100595584	1.42353095788415e-212	2.84832005650255	0.213	0.035	3.02715281725021e-207	Progenitors	chr11-100594291-100595584	chr11	100594266	100595609
chr8-80869506-80870604	2.18851665048308e-212	3.54431210081624	0.181	0.018	4.65390254241877e-207	Progenitors	chr8-80869506-80870604	chr8	80869481	80870629
chr15-93010443-93012004	2.76171179094815e-212	3.90382267001771	0.169	0.013	5.87280774056915e-207	Progenitors	chr15-93010443-93012004	chr15	93010418	93012029
chr6-8446456-8447627	3.98212737778886e-212	2.72521809449027	0.222	0.04	8.4680336901418e-207	Progenitors	chr6-8446456-8447627	chr6	8446431	8447652
chr2-27603055-27603877	3.98701285868132e-212	4.32174482181483	0.163	0.01	8.47842271411441e-207	Progenitors	chr2-27603055-27603877	chr2	27603030	27603902
chr3-153635721-153636872	3.99268075154318e-212	4.87040336365124	0.154	0.006	8.4904755449641e-207	Progenitors	chr3-153635721-153636872	chr3	153635696	153636897
chr18-61534249-61535090	4.83627669082811e-212	2.36223176092522	0.244	0.052	1.02843907458129e-206	Progenitors	chr18-61534249-61535090	chr18	61534224	61535115
chr2-51452634-51454315	9.96619157149717e-212	3.25168246469664	0.188	0.022	2.11932060387044e-206	Progenitors	chr2-51452634-51454315	chr2	51452609	51454340
chr12-82412078-82412975	1.16433956433872e-211	3.84528735711461	0.169	0.013	2.47597972696194e-206	Progenitors	chr12-82412078-82412975	chr12	82412053	82413000
chr14-106518599-106520029	1.8122501929168e-211	2.43934424995857	0.242	0.051	3.8537681577395e-206	Progenitors	chr14-106518599-106520029	chr14	106518574	106520054
chr11-78151953-78153261	1.90403371672402e-211	2.28138908321887	0.254	0.058	4.0489467389508e-206	Progenitors	chr11-78151953-78153261	chr11	78151928	78153286
chr12-30036291-30037250	2.61691224563195e-211	3.33264660414619	0.183	0.019	5.5648900594588e-206	Progenitors	chr12-30036291-30037250	chr12	30036266	30037275
chr16-77430695-77432025	3.57907156983181e-211	3.83885252054944	0.17	0.013	7.61093148396305e-206	Progenitors	chr16-77430695-77432025	chr16	77430670	77432050
chr13-83732137-83732585	3.82608510486402e-211	2.40899748403585	0.236	0.048	8.1362082363444e-206	Progenitors	chr13-83732137-83732585	chr13	83732112	83732610
chr2-6903147-6904707	4.09282054041092e-211	2.48619820798132	0.232	0.045	8.70342380738923e-206	Progenitors	chr2-6903147-6904707	chr2	6903122	6904732
chr7-31084857-31085569	8.75648163471533e-211	3.79842968802346	0.168	0.012	1.86207457610385e-205	Progenitors	chr7-31084857-31085569	chr7	31084832	31085594
chr1-34150239-34151120	9.57852249965626e-211	2.83839250285167	0.211	0.034	2.0368823880744e-205	Progenitors	chr1-34150239-34151120	chr1	34150214	34151145
chr4-97586897-97587965	1.54948405596883e-210	2.81508379465595	0.206	0.031	3.29499333985827e-205	Progenitors	chr4-97586897-97587965	chr4	97586872	97587990
chr12-107476303-107477689	1.7585479538051e-210	3.08170821422077	0.196	0.026	3.73956980924609e-205	Progenitors	chr12-107476303-107477689	chr12	107476278	107477714
chr3-34565119-34565774	1.9778925928151e-210	3.74920201265506	0.172	0.014	4.20600837754723e-205	Progenitors	chr3-34565119-34565774	chr3	34565094	34565799
chr15-55436889-55437762	2.10012256588435e-210	4.20600371214314	0.161	0.009	4.46593163757872e-205	Progenitors	chr15-55436889-55437762	chr15	55436864	55437787
chr9-105252001-105253283	2.1848374095982e-210	3.07316324695514	0.196	0.026	4.64607859988467e-205	Progenitors	chr9-105252001-105253283	chr9	105251976	105253308
chr7-66230347-66231380	2.89489498406959e-210	3.27374871250893	0.188	0.022	6.15602313257382e-205	Progenitors	chr7-66230347-66231380	chr7	66230322	66231405
chr5-136356640-136358106	3.35587817824071e-210	2.45041253343979	0.231	0.045	7.13630850481066e-205	Progenitors	chr5-136356640-136358106	chr5	136356615	136358131
chr2-52272175-52273548	5.0674144511721e-210	4.4745281608421	0.159	0.009	1.0775907504562e-204	Progenitors	chr2-52272175-52273548	chr2	52272150	52273573
chr1-39941583-39942194	5.30543473489484e-210	2.75884175308266	0.215	0.037	1.12820600181012e-204	Progenitors	chr1-39941583-39942194	chr1	39941558	39942219
chr11-117778994-117780926	5.62313379575465e-210	1.54208444157228	0.404	0.169	1.19576502480102e-204	Progenitors	chr11-117778994-117780926	chr11	117778969	117780951
chr2-46665468-46667313	5.80813382554966e-210	2.06460459361341	0.277	0.074	1.23510546613696e-204	Progenitors	chr2-46665468-46667313	chr2	46665443	46667338
chr1-106199414-106200447	6.2547448702302e-210	2.978596200349	0.2	0.028	1.33007775139932e-204	Progenitors	chr1-106199414-106200447	chr1	106199389	106200472
chr9-62508274-62509277	1.27612183752016e-209	2.68465464326682	0.222	0.04	2.71368584870499e-204	Progenitors	chr9-62508274-62509277	chr9	62508249	62509302
chr7-83851607-83852998	1.43671255107671e-209	3.51993081881486	0.18	0.018	3.05518360699013e-204	Progenitors	chr7-83851607-83852998	chr7	83851582	83853023
chr1-93566697-93567673	2.28995561653651e-209	4.11116378887341	0.162	0.01	4.86961351812106e-204	Progenitors	chr1-93566697-93567673	chr1	93566672	93567698
chr15-78832220-78833262	2.30256183121322e-209	2.16901399607536	0.275	0.073	4.89642075969323e-204	Progenitors	chr15-78832220-78833262	chr15	78832195	78833287
chr8-36828163-36829218	4.60611903656522e-209	4.58361458611031	0.156	0.008	9.7949581924463e-204	Progenitors	chr8-36828163-36829218	chr8	36828138	36829243
chr11-7465957-7467048	8.98742058812564e-209	3.17579492544068	0.187	0.022	1.9111839754855e-203	Progenitors	chr11-7465957-7467048	chr11	7465932	7467073
chr4-97543233-97544736	1.20433631246399e-208	3.27400499151595	0.186	0.022	2.56103321181781e-203	Progenitors	chr4-97543233-97544736	chr4	97543208	97544761
chr11-35892665-35893799	1.24007470369212e-208	2.8374128124467	0.207	0.032	2.63703125814832e-203	Progenitors	chr11-35892665-35893799	chr11	35892640	35893824
chr8-92133347-92134738	2.29245578395313e-208	2.83906991295851	0.208	0.033	4.87493014913418e-203	Progenitors	chr8-92133347-92134738	chr8	92133322	92134763
chr9-120348969-120350605	2.78103169367123e-208	2.53044541795282	0.228	0.044	5.9138917069088e-203	Progenitors	chr9-120348969-120350605	chr9	120348944	120350630
chr11-55015005-55016299	4.45287746907363e-208	2.78300938798187	0.213	0.036	9.46908846675976e-203	Progenitors	chr11-55015005-55016299	chr11	55014980	55016324
chr6-91911752-91913080	6.53806191718803e-208	3.36669247425623	0.181	0.019	1.39032540475195e-202	Progenitors	chr6-91911752-91913080	chr6	91911727	91913105
chr7-109675018-109675749	7.80335441823076e-208	4.45842795755894	0.156	0.008	1.65939112039119e-202	Progenitors	chr7-109675018-109675749	chr7	109674993	109675774
chr11-35512328-35513659	1.0329312756133e-207	2.55018279863211	0.227	0.044	2.19653868690445e-202	Progenitors	chr11-35512328-35513659	chr11	35512303	35513684
chr12-24893574-24894633	1.63741668144902e-207	2.39562497992964	0.243	0.053	3.48198294726815e-202	Progenitors	chr12-24893574-24894633	chr12	24893549	24894658
chr14-121198197-121199588	1.67820660331634e-207	2.5733261058688	0.227	0.044	3.56872312401824e-202	Progenitors	chr14-121198197-121199588	chr14	121198172	121199613
chr5-140151317-140152389	2.42882146977766e-207	3.64380447217967	0.171	0.015	5.16491314369689e-202	Progenitors	chr5-140151317-140152389	chr5	140151292	140152414
chr8-92628675-92630285	2.59448393002193e-207	2.3004514595446	0.248	0.056	5.51719602203093e-202	Progenitors	chr8-92628675-92630285	chr8	92628650	92630310
chr9-50149874-50150706	3.93271588923299e-207	3.97140168618374	0.163	0.011	8.36295966561285e-202	Progenitors	chr9-50149874-50150706	chr9	50149849	50150731
chr2-138361857-138362938	5.19461646055785e-207	4.15498956527666	0.161	0.01	1.10464038495409e-201	Progenitors	chr2-138361857-138362938	chr2	138361832	138362963
chr11-79266716-79267717	5.22037642989224e-207	3.14268484630657	0.188	0.023	1.11011826819301e-201	Progenitors	chr11-79266716-79267717	chr11	79266691	79267742
chr5-75976214-75977139	5.34981797318564e-207	2.17813795998353	0.267	0.069	1.1376441418159e-201	Progenitors	chr5-75976214-75977139	chr5	75976189	75977164
chr2-130914499-130915336	6.14618837782642e-207	3.85833025837818	0.164	0.012	1.30699310473317e-201	Progenitors	chr2-130914499-130915336	chr2	130914474	130915361
chr5-73399576-73400781	6.78659008664476e-207	2.6370281427437	0.215	0.037	1.4431751685151e-201	Progenitors	chr5-73399576-73400781	chr5	73399551	73400806
chr18-34042389-34043621	7.48225673340433e-207	2.71310157133684	0.212	0.036	1.59110937661516e-201	Progenitors	chr18-34042389-34043621	chr18	34042364	34043646
chr16-20476749-20478270	7.54649935201441e-207	2.99677380058179	0.195	0.027	1.60477063370522e-201	Progenitors	chr16-20476749-20478270	chr16	20476724	20478295
chr4-142179424-142180963	2.18063986954026e-206	3.02841326252793	0.195	0.027	4.63715248897605e-201	Progenitors	chr4-142179424-142180963	chr4	142179399	142180988
chr11-4181707-4182375	3.08732590192672e-206	4.33261402436538	0.157	0.009	6.56522940370619e-201	Progenitors	chr11-4181707-4182375	chr11	4181682	4182400
chr4-118016248-118017740	4.17625234373228e-206	2.70965204003812	0.222	0.042	8.88084237147013e-201	Progenitors	chr4-118016248-118017740	chr4	118016223	118017765
chr5-38531852-38532709	4.98630223680298e-206	3.25156950015716	0.183	0.021	1.06034215695839e-200	Progenitors	chr5-38531852-38532709	chr5	38531827	38532734
chr12-70050360-70051126	7.9198442056673e-206	4.05047621287068	0.163	0.011	1.68416279017936e-200	Progenitors	chr12-70050360-70051126	chr12	70050335	70051151
chr17-79092190-79093868	2.91135301115065e-205	3.45720265239369	0.176	0.018	6.19102129174197e-200	Progenitors	chr17-79092190-79093868	chr17	79092165	79093893
chr8-106636432-106637729	2.97958265764916e-205	3.43656031366378	0.179	0.019	6.33611231731751e-200	Progenitors	chr8-106636432-106637729	chr8	106636407	106637754
chr6-30664180-30665615	3.14376549360371e-205	2.96278687807476	0.198	0.029	6.68524875980322e-200	Progenitors	chr6-30664180-30665615	chr6	30664155	30665640
chr13-83565164-83566465	3.94727341674136e-205	2.6437887456501	0.214	0.037	8.39391639343467e-200	Progenitors	chr13-83565164-83566465	chr13	83565139	83566490
chr1-186682258-186683270	4.47522771379003e-205	2.66019244949932	0.221	0.042	9.51661648565163e-200	Progenitors	chr1-186682258-186683270	chr1	186682233	186683295
chr15-86085331-86086732	5.36849153548065e-205	2.45238376157294	0.237	0.051	1.1416150935115e-199	Progenitors	chr15-86085331-86086732	chr15	86085306	86086757
chr10-31172441-31173774	6.21512221037471e-205	1.80537375855818	0.326	0.11	1.32165195315839e-199	Progenitors	chr10-31172441-31173774	chr10	31172416	31173799
chr8-11290583-11291585	6.77079535836721e-205	4.12985247090183	0.161	0.011	1.43981640375214e-199	Progenitors	chr8-11290583-11291585	chr8	11290558	11291610
chr11-8958001-8958973	1.3304685361535e-204	2.78999465035554	0.206	0.033	2.82925464681578e-199	Progenitors	chr11-8958001-8958973	chr11	8957976	8958998
chr3-51748822-51750532	1.88884202028741e-204	1.7016788902276	0.357	0.135	4.01664144456138e-199	Progenitors	chr3-51748822-51750532	chr3	51748797	51750557
chr2-47073830-47074713	5.22090258198013e-204	5.26215743166981	0.144	0.004	1.11023015496066e-198	Progenitors	chr2-47073830-47074713	chr2	47073805	47074738
chr3-84488229-84489993	1.01563249609552e-203	3.02693936219639	0.194	0.028	2.15975265927208e-198	Progenitors	chr3-84488229-84489993	chr3	84488204	84490018
chr2-90489106-90491050	1.16881941766703e-203	2.01446643455131	0.293	0.088	2.48550617986311e-198	Progenitors	chr2-90489106-90491050	chr2	90489081	90491075
chr11-20232067-20233208	1.26195256853017e-203	2.92490137316483	0.197	0.029	2.68355475650509e-198	Progenitors	chr11-20232067-20233208	chr11	20232042	20233233
chr8-14906535-14907631	1.28179795287499e-203	2.67073275202461	0.222	0.043	2.7257561647682e-198	Progenitors	chr8-14906535-14907631	chr8	14906510	14907656
chr3-34443411-34444574	1.33693098145812e-203	2.14378618241678	0.26	0.065	2.84299710138051e-198	Progenitors	chr3-34443411-34444574	chr3	34443386	34444599
chr10-34197831-34198872	1.60991981278287e-203	3.7810871947921	0.168	0.015	3.4235105810809e-198	Progenitors	chr10-34197831-34198872	chr10	34197806	34198897
chr13-81221849-81222857	1.72218088151479e-203	3.99992048153936	0.161	0.011	3.66223486635002e-198	Progenitors	chr13-81221849-81222857	chr13	81221824	81222882
chr2-144202030-144203023	1.95153712051992e-203	3.5503641166648	0.175	0.018	4.14996320215682e-198	Progenitors	chr2-144202030-144203023	chr2	144202005	144203048
chr7-113194959-113195755	2.13402410045932e-203	3.65827019277833	0.168	0.015	4.53802358986774e-198	Progenitors	chr7-113194959-113195755	chr7	113194934	113195780
chr18-5890585-5891746	2.18411835064681e-203	3.87596502429208	0.164	0.013	4.64454951383395e-198	Progenitors	chr18-5890585-5891746	chr18	5890560	5891771
chr8-11452776-11453359	2.51104152661096e-203	3.8678710197789	0.162	0.012	5.33975491675348e-198	Progenitors	chr8-11452776-11453359	chr8	11452751	11453384
chr12-8401568-8402582	2.55080570494763e-203	4.54878442208388	0.153	0.008	5.42431383962818e-198	Progenitors	chr12-8401568-8402582	chr12	8401543	8402607
chr8-126072772-126073766	5.66795416641096e-203	3.18138643591151	0.183	0.022	1.20529612144146e-197	Progenitors	chr8-126072772-126073766	chr8	126072747	126073791
chr11-25356467-25357625	6.32957352464313e-203	2.44755748570881	0.236	0.051	1.34599013958889e-197	Progenitors	chr11-25356467-25357625	chr11	25356442	25357650
chr8-119791583-119792714	8.64513988865679e-203	2.83201291373215	0.205	0.034	1.83839764246276e-197	Progenitors	chr8-119791583-119792714	chr8	119791558	119792739
chr15-76076753-76077306	9.8472461632209e-203	4.10345339623423	0.158	0.01	2.09402674385509e-197	Progenitors	chr15-76076753-76077306	chr15	76076728	76077331
chr5-140767398-140768753	1.07475959722209e-202	1.85817957102243	0.324	0.11	2.28548703108875e-197	Progenitors	chr5-140767398-140768753	chr5	140767373	140768778
chr8-88494943-88495803	1.34248200811509e-202	3.27023312162519	0.181	0.021	2.85480141507682e-197	Progenitors	chr8-88494943-88495803	chr8	88494918	88495828
chr12-70143921-70145375	2.02440855052845e-202	2.22848309461585	0.253	0.061	4.30492502678424e-197	Progenitors	chr12-70143921-70145375	chr12	70143896	70145400
chr10-24573134-24574139	2.1095680470569e-202	2.17914916878273	0.253	0.061	4.48601754774698e-197	Progenitors	chr10-24573134-24574139	chr10	24573109	24574164
chr19-4559267-4560202	2.7322526354718e-202	4.10933677007683	0.156	0.009	5.81016255185715e-197	Progenitors	chr19-4559267-4560202	chr19	4559242	4560227
chr4-135934818-135935923	2.94773379735867e-202	3.34133130369346	0.18	0.021	6.26838539742119e-197	Progenitors	chr4-135934818-135935923	chr4	135934793	135935948
chr5-119248746-119249743	3.8875246584252e-202	2.45904326077852	0.234	0.05	8.26686006138778e-197	Progenitors	chr5-119248746-119249743	chr5	119248721	119249768
chr9-64605286-64606457	4.3162030733694e-202	2.02289160814059	0.288	0.085	9.17844899755076e-197	Progenitors	chr9-64605286-64606457	chr9	64605261	64606482
chr6-92464487-92465453	5.15444523965135e-202	3.52500014210937	0.174	0.018	1.0960979346571e-196	Progenitors	chr6-92464487-92465453	chr6	92464462	92465478
chr18-31954506-31955259	7.65413587298957e-202	3.54014468129832	0.174	0.018	1.62765964752711e-196	Progenitors	chr18-31954506-31955259	chr18	31954481	31955284
chr8-106619318-106620045	8.76236873224923e-202	3.21960099733553	0.18	0.021	1.86332647328153e-196	Progenitors	chr8-106619318-106620045	chr8	106619293	106620070
chr9-114041972-114043008	9.43213031868222e-202	3.17069004757667	0.185	0.023	2.00575194439809e-196	Progenitors	chr9-114041972-114043008	chr9	114041947	114043033
chr1-153273423-153274088	1.09496239963716e-201	2.82078913331482	0.206	0.035	2.32844849245243e-196	Progenitors	chr1-153273423-153274088	chr1	153273398	153274113
chr9-32764176-32765040	1.11172855848099e-201	4.15551211289708	0.157	0.01	2.36410189689541e-196	Progenitors	chr9-32764176-32765040	chr9	32764151	32765065
chr18-83152783-83153947	1.67673583328794e-201	3.41364823681464	0.177	0.02	3.56559551684514e-196	Progenitors	chr18-83152783-83153947	chr18	83152758	83153972
chr5-118321479-118322401	2.05767896853622e-201	2.39097358188684	0.236	0.051	4.37567490338195e-196	Progenitors	chr5-118321479-118322401	chr5	118321454	118322426
chr15-79175348-79176413	2.53704645556536e-201	3.26006417383346	0.181	0.022	5.39505465822429e-196	Progenitors	chr15-79175348-79176413	chr15	79175323	79176438
chr1-51996619-51997641	2.67138505633301e-201	3.25892420962078	0.18	0.021	5.6807270361427e-196	Progenitors	chr1-51996619-51997641	chr1	51996594	51997666
chr17-70780752-70781892	4.70417317321864e-201	3.62350899836432	0.168	0.015	1.00034712945812e-195	Progenitors	chr17-70780752-70781892	chr17	70780727	70781917
chr2-65006615-65007942	5.12097249262835e-201	4.23746955674495	0.156	0.01	1.08897992152991e-195	Progenitors	chr2-65006615-65007942	chr2	65006590	65007967
chr3-141600073-141601723	6.09338134755122e-201	2.48640824401393	0.227	0.046	1.29576363693811e-195	Progenitors	chr3-141600073-141601723	chr3	141600048	141601748
chr15-102656140-102657201	6.98555890128481e-201	3.19315254409228	0.179	0.02	1.48548608591712e-195	Progenitors	chr15-102656140-102657201	chr15	102656115	102657226
chr2-26535255-26536108	7.1020448282967e-201	3.67793701472979	0.166	0.014	1.51025693478212e-195	Progenitors	chr2-26535255-26536108	chr2	26535230	26536133
chr2-22985682-22986796	7.91608908098998e-201	2.92007854571447	0.196	0.029	1.6833642591616e-195	Progenitors	chr2-22985682-22986796	chr2	22985657	22986821
chr11-101870892-101871804	9.5486511826821e-201	3.09254142162841	0.186	0.024	2.03053022264853e-195	Progenitors	chr11-101870892-101871804	chr11	101870867	101871829
chr9-121360102-121361319	1.36393546898535e-200	1.74323190115393	0.336	0.12	2.90042241415204e-195	Progenitors	chr9-121360102-121361319	chr9	121360077	121361344
chr10-80047816-80048795	1.39192785160653e-200	2.92559132204343	0.194	0.028	2.9599484957198e-195	Progenitors	chr10-80047816-80048795	chr10	80047791	80048820
chr6-31313626-31314671	1.56496866077375e-200	4.86387937434636	0.147	0.006	3.32792150682199e-195	Progenitors	chr6-31313626-31314671	chr6	31313601	31314696
chr6-94647418-94648705	1.62801912932855e-200	2.17007984767763	0.259	0.066	3.46199895870845e-195	Progenitors	chr6-94647418-94648705	chr6	94647393	94648730
chr15-99420376-99421526	1.68839183164863e-200	2.08259982921438	0.272	0.075	3.59038211391912e-195	Progenitors	chr15-99420376-99421526	chr15	99420351	99421551
chr2-104851524-104852139	2.79935807436875e-200	4.05957636173967	0.156	0.01	5.9528629387259e-195	Progenitors	chr2-104851524-104852139	chr2	104851499	104852164
chr6-3304502-3305675	3.69627421712043e-200	2.64847263077604	0.21	0.037	7.86016408544877e-195	Progenitors	chr6-3304502-3305675	chr6	3304477	3305700
chr7-115721239-115722463	4.08199575356592e-200	3.24489858475609	0.179	0.021	8.68040478991546e-195	Progenitors	chr7-115721239-115722463	chr7	115721214	115722488
chr1-151653106-151654065	5.47207654435886e-200	4.38909748958377	0.152	0.009	1.16364254923446e-194	Progenitors	chr1-151653106-151654065	chr1	151653081	151654090
chr1-62243682-62245018	5.66374735439026e-200	2.13099654064039	0.254	0.062	1.20440153865844e-194	Progenitors	chr1-62243682-62245018	chr1	62243657	62245043
chr6-83857062-83857928	6.22984490997634e-200	4.38485414584684	0.152	0.008	1.32478274995138e-194	Progenitors	chr6-83857062-83857928	chr6	83857037	83857953
chr1-182474556-182475685	6.69822153239717e-200	3.76460050527739	0.169	0.016	1.42438350708579e-194	Progenitors	chr1-182474556-182475685	chr1	182474531	182475710
chr2-20990305-20991279	7.59571603614257e-200	3.94565154475398	0.162	0.013	1.61523661080175e-194	Progenitors	chr2-20990305-20991279	chr2	20990280	20991304
chr13-82000297-82001467	7.82602876133395e-200	4.77908238958091	0.147	0.006	1.66421284212643e-194	Progenitors	chr13-82000297-82001467	chr13	82000272	82001492
chr2-83689992-83691041	8.52704485330457e-200	3.31331685275469	0.176	0.02	1.81328461510007e-194	Progenitors	chr2-83689992-83691041	chr2	83689967	83691066
chr3-108305795-108306918	1.11076424465604e-199	2.40101894158228	0.241	0.056	2.36205127390351e-194	Progenitors	chr3-108305795-108306918	chr3	108305770	108306943
chr15-80137474-80138689	1.81435962803169e-199	2.99145302795802	0.195	0.029	3.85825389260566e-194	Progenitors	chr15-80137474-80138689	chr15	80137449	80138714
chr11-75462801-75463331	1.99425989934323e-199	3.02949323498207	0.188	0.025	4.24081361855236e-194	Progenitors	chr11-75462801-75463331	chr11	75462776	75463356
chr14-24232592-24233387	2.57665361117438e-199	3.5265308319731	0.167	0.015	5.47927967069843e-194	Progenitors	chr14-24232592-24233387	chr14	24232567	24233412
chr14-66816469-66817452	2.6202760479774e-199	3.37506785363987	0.175	0.019	5.57204321878441e-194	Progenitors	chr14-66816469-66817452	chr14	66816444	66817477
chr3-88488291-88488901	2.97499763828878e-199	2.79259306067527	0.206	0.035	6.32636222779748e-194	Progenitors	chr3-88488291-88488901	chr3	88488266	88488926
chr8-12432285-12433141	2.98687321413085e-199	3.19253645155598	0.178	0.021	6.35161575858138e-194	Progenitors	chr8-12432285-12433141	chr8	12432260	12433166
chr10-97265268-97266438	3.15266116445186e-199	2.91827549790613	0.191	0.027	6.70416549281853e-194	Progenitors	chr10-97265268-97266438	chr10	97265243	97266463
chr4-105303223-105304694	4.22877525462544e-199	4.3244350713789	0.153	0.009	8.99253286671354e-194	Progenitors	chr4-105303223-105304694	chr4	105303198	105304719
chr3-138077324-138078282	5.07824063446276e-199	2.66260557150265	0.206	0.035	1.07989294915914e-193	Progenitors	chr3-138077324-138078282	chr3	138077299	138078307
chr5-138969565-138970601	6.54844489689006e-199	3.83147870237303	0.163	0.013	1.39253335576857e-193	Progenitors	chr5-138969565-138970601	chr5	138969540	138970626
chr7-141955318-141956433	8.07729546562171e-199	2.40933243255295	0.233	0.051	1.71764495805992e-193	Progenitors	chr7-141955318-141956433	chr7	141955293	141956458
chr3-101550968-101552277	8.47180979624137e-199	2.09890257041266	0.271	0.075	1.80153882498052e-193	Progenitors	chr3-101550968-101552277	chr3	101550943	101552302
chr12-38596179-38596911	1.16435940180838e-198	3.75191162024903	0.162	0.013	2.47602191153954e-193	Progenitors	chr12-38596179-38596911	chr12	38596154	38596936
chr17-33783252-33783816	1.35462387209183e-198	4.7117929444843	0.145	0.006	2.88062121024199e-193	Progenitors	chr17-33783252-33783816	chr17	33783227	33783841
chr15-85572618-85573255	3.97766863339934e-198	3.97122720719777	0.156	0.011	8.45855212561003e-193	Progenitors	chr15-85572618-85573255	chr15	85572593	85573280
chr19-5870950-5871839	4.36281376333323e-198	2.58476721418551	0.221	0.044	9.27756709586574e-193	Progenitors	chr19-5870950-5871839	chr19	5870925	5871864
chr13-19682871-19683643	8.72294448079014e-198	3.54127503578068	0.167	0.016	1.8549428667845e-192	Progenitors	chr13-19682871-19683643	chr13	19682846	19683668
chr7-96745346-96746420	9.45610973553132e-198	2.36066468878759	0.232	0.051	2.01085119137047e-192	Progenitors	chr7-96745346-96746420	chr7	96745321	96746445
chr4-56850537-56851517	1.45226188075189e-197	2.55090539350332	0.22	0.044	3.0882494120377e-192	Progenitors	chr4-56850537-56851517	chr4	56850512	56851542
chr2-172921797-172922644	1.45877221901105e-197	2.94028815019818	0.194	0.029	3.10209371144919e-192	Progenitors	chr2-172921797-172922644	chr2	172921772	172922669
chr17-73811318-73812107	2.69448173361689e-197	4.02138224207893	0.156	0.011	5.72984235135366e-192	Progenitors	chr17-73811318-73812107	chr17	73811293	73812132
chr17-69227058-69227917	3.5329058807206e-197	3.30595732387131	0.178	0.022	7.51275968441115e-192	Progenitors	chr17-69227058-69227917	chr17	69227033	69227942
chr4-114439776-114440597	3.68074396728065e-197	4.32738815314107	0.151	0.009	7.82713885386199e-192	Progenitors	chr4-114439776-114440597	chr4	114439751	114440622
chr7-112614848-112615849	4.25207237118655e-197	4.37720461693466	0.149	0.008	9.04207441805192e-192	Progenitors	chr7-112614848-112615849	chr7	112614823	112615874
chr5-133481860-133483224	4.92264006065052e-197	3.19353550028863	0.181	0.023	1.04680433153739e-191	Progenitors	chr5-133481860-133483224	chr5	133481835	133483249
chr12-70850506-70852117	6.11022158086663e-197	3.17234015739677	0.178	0.021	1.29934472939287e-191	Progenitors	chr12-70850506-70852117	chr12	70850481	70852142
chr10-85972573-85973559	1.33301645575158e-196	4.64138925856953	0.147	0.007	2.83467282332029e-191	Progenitors	chr10-85972573-85973559	chr10	85972548	85973584
chr12-75396131-75397532	1.39682212788078e-196	3.17029255758046	0.182	0.023	2.97035622315976e-191	Progenitors	chr12-75396131-75397532	chr12	75396106	75397557
chr9-79154282-79155651	1.64564155560165e-196	4.21804559197246	0.152	0.009	3.49947322440247e-191	Progenitors	chr9-79154282-79155651	chr9	79154257	79155676
chr10-12911488-12912476	1.97846190357138e-196	2.76923754156609	0.205	0.036	4.20721902256358e-191	Progenitors	chr10-12911488-12912476	chr10	12911463	12912501
chr15-67885253-67886419	2.44917730853046e-196	3.99867404381119	0.155	0.011	5.2082000383631e-191	Progenitors	chr15-67885253-67886419	chr15	67885228	67886444
chr8-121202817-121204383	2.72315322639701e-196	3.17748522981183	0.178	0.022	5.79081256746551e-191	Progenitors	chr8-121202817-121204383	chr8	121202792	121204408
chr17-47545258-47546399	2.87164398112685e-196	2.10684816029966	0.264	0.072	6.10657964230606e-191	Progenitors	chr17-47545258-47546399	chr17	47545233	47546424
chr7-117474058-117474738	2.8900864343793e-196	3.69139469626067	0.163	0.014	6.14579770357193e-191	Progenitors	chr7-117474058-117474738	chr7	117474033	117474763
chr1-186222940-186224242	5.26982477754678e-196	1.73266903750196	0.31	0.101	1.1206335087701e-190	Progenitors	chr1-186222940-186224242	chr1	186222915	186224267
chr2-180600356-180601058	7.16132840068587e-196	2.91998180061373	0.188	0.027	1.52286364573425e-190	Progenitors	chr2-180600356-180601058	chr2	180600331	180601083
chr16-77399788-77401134	7.89346782085199e-196	2.09027346614836	0.266	0.073	1.678553825572e-190	Progenitors	chr16-77399788-77401134	chr16	77399763	77401159
chr3-130950703-130951937	8.14249877301442e-196	4.46037409514904	0.149	0.008	1.73151050658029e-190	Progenitors	chr3-130950703-130951937	chr3	130950678	130951962
chr17-35549353-35550150	1.06130924433001e-195	2.57595912884044	0.22	0.045	2.25688472116021e-190	Progenitors	chr17-35549353-35550150	chr17	35549328	35550175
chr17-75073178-75074329	1.53644010605368e-195	2.5326110246581	0.216	0.042	3.26725524992421e-190	Progenitors	chr17-75073178-75074329	chr17	75073153	75074354
chr7-77131862-77133495	1.95166249323329e-195	2.71314280304917	0.21	0.039	4.15022980848552e-190	Progenitors	chr7-77131862-77133495	chr7	77131837	77133520
chr17-84255486-84256834	2.02746999643993e-195	3.10838380948347	0.185	0.025	4.31143522212948e-190	Progenitors	chr17-84255486-84256834	chr17	84255461	84256859
chr16-89827257-89828257	2.96665181202503e-195	2.45058480683208	0.224	0.047	6.30861474478934e-190	Progenitors	chr16-89827257-89828257	chr16	89827232	89828282
chr17-28244348-28245701	3.19757167267608e-195	1.89166992865633	0.288	0.088	6.7996681376624e-190	Progenitors	chr17-28244348-28245701	chr17	28244323	28245726
chr10-57743304-57744720	3.58300313119342e-195	2.17220836224328	0.261	0.071	7.61929198851411e-190	Progenitors	chr10-57743304-57744720	chr10	57743279	57744745
chr8-71572650-71573305	4.43110977848608e-195	2.17454838030018	0.237	0.054	9.42279925504842e-190	Progenitors	chr8-71572650-71573305	chr8	71572625	71573330
chr14-25196521-25197438	5.66334671521302e-195	3.41919592661833	0.168	0.017	1.20431634233676e-189	Progenitors	chr14-25196521-25197438	chr14	25196496	25197463
chr3-8865832-8867083	5.81080734316004e-195	2.56348106670721	0.214	0.041	1.23567399233033e-189	Progenitors	chr3-8865832-8867083	chr3	8865807	8867108
chr11-80061799-80062736	6.36724038853294e-195	3.09444695367043	0.181	0.023	1.35400003586192e-189	Progenitors	chr11-80061799-80062736	chr11	80061774	80062761
chr10-25271764-25272782	6.38424723201759e-195	3.45039692595019	0.169	0.018	1.35761655813577e-189	Progenitors	chr10-25271764-25272782	chr10	25271739	25272807
chr11-106660267-106661177	7.41208132544147e-195	3.01837673060253	0.19	0.028	1.57618650593645e-189	Progenitors	chr11-106660267-106661177	chr11	106660242	106661202
chr6-144169408-144170758	8.63396924561277e-195	3.23478554418217	0.177	0.022	1.8360221940488e-189	Progenitors	chr6-144169408-144170758	chr6	144169383	144170783
chr4-109234690-109235386	1.06343096690588e-194	3.85834865896136	0.156	0.012	2.26139658543502e-189	Progenitors	chr4-109234690-109235386	chr4	109234665	109235411
chr1-118398344-118399342	1.11378139059436e-194	3.6881905627679	0.162	0.015	2.36846726491281e-189	Progenitors	chr1-118398344-118399342	chr1	118398319	118399367
chr9-107659241-107660227	1.17217655592622e-194	3.09536283570385	0.182	0.024	2.49264516794268e-189	Progenitors	chr9-107659241-107660227	chr9	107659216	107660252
chr9-96752072-96753164	1.26684057747956e-194	2.4394010892822	0.224	0.047	2.69394915641605e-189	Progenitors	chr9-96752072-96753164	chr9	96752047	96753189
chr5-75062802-75063706	1.43085531241192e-194	3.47829405807301	0.168	0.017	3.04272813039706e-189	Progenitors	chr5-75062802-75063706	chr5	75062777	75063731
chr19-30768059-30768881	1.81143495868202e-194	4.66431977891671	0.143	0.006	3.8520345539869e-189	Progenitors	chr19-30768059-30768881	chr19	30768034	30768906
chr11-88646126-88646823	1.81852053723818e-194	3.83389249211743	0.157	0.012	3.86710210764237e-189	Progenitors	chr11-88646126-88646823	chr11	88646101	88646848
chr17-62613807-62615608	2.11757102555457e-194	2.07267576134724	0.259	0.069	4.50303596155206e-189	Progenitors	chr17-62613807-62615608	chr17	62613782	62615633
chr15-59187968-59188920	2.12475667300877e-194	3.13345130299796	0.181	0.024	4.51831631271988e-189	Progenitors	chr15-59187968-59188920	chr15	59187943	59188945
chr15-78868215-78869222	2.47752282213982e-194	2.18586887994006	0.248	0.061	5.26847705650855e-189	Progenitors	chr15-78868215-78869222	chr15	78868190	78869247
chr14-31660001-31660652	3.26091622142593e-194	3.52080899986404	0.166	0.017	6.93437095402446e-189	Progenitors	chr14-31660001-31660652	chr14	31659976	31660677
chr6-94577766-94578709	4.2736561053547e-194	3.4888689969537	0.164	0.015	9.08797244459783e-189	Progenitors	chr6-94577766-94578709	chr6	94577741	94578734
chr9-96660098-96661194	4.38891149164621e-194	4.05845153457201	0.154	0.011	9.33306417610057e-189	Progenitors	chr9-96660098-96661194	chr9	96660073	96661219
chr6-126761128-126762049	5.24126871683099e-194	4.80950552993649	0.143	0.006	1.11456103390283e-188	Progenitors	chr6-126761128-126762049	chr6	126761103	126762074
chr16-89813057-89813995	6.16139128015614e-194	3.24154066195773	0.175	0.021	1.31022601711648e-188	Progenitors	chr16-89813057-89813995	chr16	89813032	89814020
chr9-120866211-120867176	7.18324583183581e-194	2.2302617593866	0.24	0.057	1.52752440938572e-188	Progenitors	chr9-120866211-120867176	chr9	120866186	120867201
chrX-11486371-11487290	7.28121586835022e-194	4.45926364418826	0.146	0.007	1.54835783562054e-188	Progenitors	chrX-11486371-11487290	chrX	11486346	11487315
chr16-20237082-20237987	8.16439649734186e-194	2.64764087019152	0.202	0.035	1.73616707955624e-188	Progenitors	chr16-20237082-20237987	chr16	20237057	20238012
chr8-40436656-40437479	1.23636558522125e-193	4.16506216874283	0.15	0.009	2.62914378062884e-188	Progenitors	chr8-40436656-40437479	chr8	40436631	40437504
chr12-33008130-33008885	1.24209222869967e-193	3.8739787948551	0.157	0.012	2.64132154525214e-188	Progenitors	chr12-33008130-33008885	chr12	33008105	33008910
chr12-69501421-69502764	1.33833630493789e-193	1.58843879818297	0.36	0.142	2.84598553581346e-188	Progenitors	chr12-69501421-69502764	chr12	69501396	69502789
chr5-135512633-135513760	1.83053880550489e-193	3.30168654595388	0.17	0.018	3.8926590752942e-188	Progenitors	chr5-135512633-135513760	chr5	135512608	135513785
chr14-114820635-114821983	2.04346934888711e-193	1.89961234568019	0.291	0.09	4.34545800510192e-188	Progenitors	chr14-114820635-114821983	chr14	114820610	114822008
chr16-11625673-11626632	2.28678015226111e-193	3.70870588419941	0.16	0.014	4.86286086158478e-188	Progenitors	chr16-11625673-11626632	chr16	11625648	11626657
chr2-135619579-135620876	2.88404427429945e-193	2.74844396038896	0.192	0.03	6.13294898974051e-188	Progenitors	chr2-135619579-135620876	chr2	135619554	135620901
chr1-178820650-178821661	3.31485420842167e-193	2.34653783137302	0.226	0.048	7.04907062275078e-188	Progenitors	chr1-178820650-178821661	chr1	178820625	178821686
chr9-106328662-106329679	3.41290912231327e-193	3.6615985718913	0.159	0.013	7.25758537769039e-188	Progenitors	chr9-106328662-106329679	chr9	106328637	106329704
chr19-50358211-50359031	4.45875431232527e-193	3.99786807875354	0.153	0.011	9.48158563270281e-188	Progenitors	chr19-50358211-50359031	chr19	50358186	50359056
chr3-87152151-87153409	4.91362608665291e-193	2.26821728600941	0.241	0.058	1.04488750095283e-187	Progenitors	chr3-87152151-87153409	chr3	87152126	87153434
chr17-43649363-43650363	5.10748915909442e-193	3.37336774247547	0.17	0.019	1.08611267717059e-187	Progenitors	chr17-43649363-43650363	chr17	43649338	43650388
chr7-79171025-79172497	5.25357491267223e-193	3.87451400911395	0.156	0.012	1.11717795875466e-187	Progenitors	chr7-79171025-79172497	chr7	79171000	79172522
chr8-41174781-41175581	7.37745194770684e-193	3.0777480853412	0.18	0.024	1.56882253413181e-187	Progenitors	chr8-41174781-41175581	chr8	41174756	41175606
chr18-12792548-12793698	9.86866100805762e-193	2.31739088871695	0.233	0.053	2.09858063202446e-187	Progenitors	chr18-12792548-12793698	chr18	12792523	12793723
chr6-116694024-116694998	1.13932048802555e-192	4.63660728138442	0.144	0.007	2.4227764109912e-187	Progenitors	chr6-116694024-116694998	chr6	116693999	116695023
chr7-118300132-118301296	1.27880908323144e-192	2.34601896611794	0.224	0.047	2.71940030358249e-187	Progenitors	chr7-118300132-118301296	chr7	118300107	118301321
chr7-16879929-16880749	1.83500989850291e-192	2.79780291944151	0.194	0.031	3.90216689926543e-187	Progenitors	chr7-16879929-16880749	chr7	16879904	16880774
chr3-88359447-88360600	2.07185426297525e-192	2.71325077617861	0.196	0.032	4.4058188087595e-187	Progenitors	chr3-88359447-88360600	chr3	88359422	88360625
chr16-86515390-86516873	2.20464555896798e-192	2.31292164445777	0.225	0.048	4.68820082760099e-187	Progenitors	chr16-86515390-86516873	chr16	86515365	86516898
chr10-60194830-60195483	2.37434495172665e-192	2.60688409992475	0.205	0.037	5.04906828329623e-187	Progenitors	chr10-60194830-60195483	chr10	60194805	60195508
chr10-8843071-8844518	4.91841009024171e-192	2.8104568605481	0.197	0.033	1.04590482409999e-186	Progenitors	chr10-8843071-8844518	chr10	8843046	8844543
chr3-17317434-17318135	5.69109474090588e-192	3.97896103744263	0.151	0.01	1.21021698774838e-186	Progenitors	chr3-17317434-17318135	chr3	17317409	17318160
chr13-47348172-47349110	5.78741831283431e-192	2.01689580477235	0.278	0.083	1.23070029164253e-186	Progenitors	chr13-47348172-47349110	chr13	47348147	47349135
chr3-45384886-45385608	6.10057009634808e-192	3.75097970646475	0.158	0.013	1.29729233155852e-186	Progenitors	chr3-45384886-45385608	chr3	45384861	45385633
chr10-60350845-60352495	6.24425855345632e-192	1.61919266482984	0.345	0.131	1.32784782565104e-186	Progenitors	chr10-60350845-60352495	chr10	60350820	60352520
chr4-96545557-96546593	6.90889920784991e-192	4.15554653818027	0.15	0.01	1.46918432544849e-186	Progenitors	chr4-96545557-96546593	chr4	96545532	96546618
chr11-98409144-98409807	1.54669435783092e-191	2.79521743867953	0.194	0.031	3.28906101887104e-186	Progenitors	chr11-98409144-98409807	chr11	98409119	98409832
chr6-128349206-128350133	3.02725464534668e-191	2.56886597010605	0.209	0.039	6.43748727587617e-186	Progenitors	chr6-128349206-128350133	chr6	128349181	128350158
chr1-93214364-93215065	3.12586264475882e-191	3.91076787212924	0.154	0.012	6.64717817270608e-186	Progenitors	chr1-93214364-93215065	chr1	93214339	93215090
chr8-79536885-79537631	3.32267703826704e-191	3.95118041562083	0.151	0.01	7.06570594864524e-186	Progenitors	chr8-79536885-79537631	chr8	79536860	79537656
chr9-64093800-64095076	4.72001223519329e-191	3.42214985374059	0.167	0.018	1.00371532182609e-185	Progenitors	chr9-64093800-64095076	chr9	64093775	64095101
chr10-126844599-126846069	6.92607937717843e-191	2.28112336710633	0.239	0.058	1.47283770563637e-185	Progenitors	chr10-126844599-126846069	chr10	126844574	126846094
chr5-39855626-39856376	7.1691058477791e-191	4.34374166751882	0.146	0.008	1.52451752763607e-185	Progenitors	chr5-39855626-39856376	chr5	39855601	39856401
chr11-84323814-84324912	7.56127354430298e-191	1.87875313025729	0.284	0.087	1.60791238046957e-185	Progenitors	chr11-84323814-84324912	chr11	84323789	84324937
chr15-56042235-56042953	9.03993901157192e-191	4.81428867792486	0.14	0.006	1.92235207074978e-185	Progenitors	chr15-56042235-56042953	chr15	56042210	56042978
chr12-54120794-54122495	1.28345532195873e-190	3.55031108522019	0.163	0.016	2.72928057669845e-185	Progenitors	chr12-54120794-54122495	chr12	54120769	54122520
chr3-142317940-142318645	1.29075431324099e-190	2.53100188056346	0.207	0.038	2.74480195465009e-185	Progenitors	chr3-142317940-142318645	chr3	142317915	142318670
chr3-35152058-35152740	1.33788371114173e-190	2.84371896183304	0.188	0.029	2.84502309057999e-185	Progenitors	chr3-35152058-35152740	chr3	35152033	35152765
chr3-108432125-108433233	1.90907238456169e-190	2.77834184643489	0.192	0.031	4.05966151649429e-185	Progenitors	chr3-108432125-108433233	chr3	108432100	108433258
chr11-89544924-89546519	2.75288990669263e-190	2.13630099595651	0.253	0.066	5.85404791548095e-185	Progenitors	chr11-89544924-89546519	chr11	89544899	89546544
chr1-177446964-177447832	2.79693677485537e-190	2.18700321955024	0.245	0.062	5.94771402109768e-185	Progenitors	chr1-177446964-177447832	chr1	177446939	177447857
chr7-75063314-75064620	3.05031257324211e-190	3.79864109811126	0.156	0.013	6.48652019012508e-185	Progenitors	chr7-75063314-75064620	chr7	75063289	75064645
chr15-66961318-66962239	3.1494193216714e-190	3.68630113925506	0.159	0.014	6.69727168172745e-185	Progenitors	chr15-66961318-66962239	chr15	66961293	66962264
chr7-100923253-100923979	3.18219210649239e-190	3.0149145555576	0.183	0.026	6.76696333637714e-185	Progenitors	chr7-100923253-100923979	chr7	100923228	100924004
chr3-98318719-98319637	3.72566826336202e-190	3.21875513007724	0.174	0.022	7.92267081872196e-185	Progenitors	chr3-98318719-98319637	chr3	98318694	98319662
chr1-79802774-79803407	7.04213429574347e-190	3.5346259303696	0.159	0.014	1.49751690012414e-184	Progenitors	chr1-79802774-79803407	chr1	79802749	79803432
chr5-123431864-123432755	1.18408526092331e-189	3.09138992486215	0.175	0.022	2.51796914820602e-184	Progenitors	chr5-123431864-123432755	chr5	123431839	123432780
chr3-154691582-154692760	1.52119246137052e-189	2.10756040081182	0.252	0.066	3.23483098102903e-184	Progenitors	chr3-154691582-154692760	chr3	154691557	154692785
chr8-36083973-36085258	1.86788119052801e-189	3.25261281396644	0.175	0.022	3.97206803046972e-184	Progenitors	chr8-36083973-36085258	chr8	36083948	36085283
chr10-19167008-19168182	2.42515901876792e-189	3.27486733601849	0.171	0.02	5.15712490500017e-184	Progenitors	chr10-19167008-19168182	chr10	19166983	19168207
chr14-65154384-65155498	2.99502661644642e-189	3.49118753738137	0.163	0.017	6.36895405013947e-184	Progenitors	chr14-65154384-65155498	chr14	65154359	65155523
chr15-80861313-80862618	3.02891898621873e-189	1.90656183104169	0.273	0.079	6.441026513384e-184	Progenitors	chr15-80861313-80862618	chr15	80861288	80862643
chr9-27951015-27951843	3.07446020755797e-189	3.69652738939039	0.157	0.013	6.53787037597411e-184	Progenitors	chr9-27951015-27951843	chr9	27950990	27951868
chr8-34679576-34680577	3.65460300242706e-189	1.99778031984276	0.268	0.077	7.77154983069117e-184	Progenitors	chr8-34679576-34680577	chr8	34679551	34680602
chr7-64360066-64361056	3.99407493019902e-189	3.11911908678931	0.177	0.023	8.49344027981752e-184	Progenitors	chr7-64360066-64361056	chr7	64360041	64361081
chr17-47559286-47560321	5.17647008421217e-189	2.8554418264506	0.192	0.031	1.1007815398778e-183	Progenitors	chr17-47559286-47560321	chr17	47559261	47560346
chr15-56846969-56848130	7.62051896993031e-189	3.66661561103358	0.159	0.015	1.62051097947465e-183	Progenitors	chr15-56846969-56848130	chr15	56846944	56848155
chr16-85127788-85129242	1.52991633166394e-188	2.38117886303906	0.217	0.045	3.25338237844668e-183	Progenitors	chr16-85127788-85129242	chr16	85127763	85129267
chr12-105358269-105360709	1.71915141079521e-188	1.70831067854399	0.311	0.106	3.65579266657012e-183	Progenitors	chr12-105358269-105360709	chr12	105358244	105360734
chr3-102353283-102354092	1.98817301778699e-188	2.61418193114073	0.203	0.037	4.22786980405421e-183	Progenitors	chr3-102353283-102354092	chr3	102353258	102354117
chr19-40702165-40703032	2.43441935035519e-188	2.99930120586181	0.183	0.027	5.17681709272382e-183	Progenitors	chr19-40702165-40703032	chr19	40702140	40703057
chr3-52051629-52052536	2.76020288847738e-188	3.85950008030525	0.152	0.011	5.86959904437603e-183	Progenitors	chr3-52051629-52052536	chr3	52051604	52052561
chr1-151889835-151890687	5.07212506499663e-188	2.39717021202457	0.228	0.052	1.0785924671966e-182	Progenitors	chr1-151889835-151890687	chr1	151889810	151890712
chr1-73673112-73674142	8.90524783579901e-188	4.49485530786414	0.142	0.007	1.89370985753049e-182	Progenitors	chr1-73673112-73674142	chr1	73673087	73674167
chr2-131996791-131997913	1.00765164544545e-187	3.71327709460051	0.155	0.013	2.14278130055621e-182	Progenitors	chr2-131996791-131997913	chr2	131996766	131997938
chr18-82557065-82557666	1.22861288656483e-187	3.53509208147191	0.159	0.015	2.61265758940898e-182	Progenitors	chr18-82557065-82557666	chr18	82557040	82557691
chr2-45283215-45284332	1.53885237986011e-187	4.93459780936433	0.137	0.005	3.27238497429632e-182	Progenitors	chr2-45283215-45284332	chr2	45283190	45284357
chr12-85544300-85545236	1.54585164920708e-187	4.29077942253524	0.144	0.008	3.28726899055535e-182	Progenitors	chr12-85544300-85545236	chr12	85544275	85545261
chr11-97402650-97403366	1.58198502459427e-187	3.74625805632901	0.155	0.013	3.36410697464995e-182	Progenitors	chr11-97402650-97403366	chr11	97402625	97403391
chr5-151173763-151175441	1.72577712169415e-187	3.00253612482429	0.181	0.026	3.66988230705383e-182	Progenitors	chr5-151173763-151175441	chr5	151173738	151175466
chr4-53477917-53479045	2.43895169777987e-187	2.92372188251719	0.186	0.029	5.18645517484588e-182	Progenitors	chr4-53477917-53479045	chr4	53477892	53479070
chr1-135665108-135665949	2.68065990966207e-187	3.59699956322925	0.156	0.014	5.70045010449548e-182	Progenitors	chr1-135665108-135665949	chr1	135665083	135665974
chr2-44221840-44224111	2.81975118519591e-187	2.3655837934301	0.225	0.051	5.99622909283096e-182	Progenitors	chr2-44221840-44224111	chr2	44221815	44224136
chr6-137433342-137434176	3.1951118310762e-187	1.96228458041898	0.268	0.077	6.79443725990186e-182	Progenitors	chr6-137433342-137434176	chr6	137433317	137434201
chr2-73085661-73086509	3.63749159374803e-187	2.37616960957653	0.216	0.045	7.73516224902113e-182	Progenitors	chr2-73085661-73086509	chr2	73085636	73086534
chr11-55136368-55137240	4.73816485516158e-187	3.56435020804568	0.159	0.015	1.00757549461497e-181	Progenitors	chr11-55136368-55137240	chr11	55136343	55137265
chr6-127154427-127155209	5.24988804886197e-187	2.74039638333555	0.199	0.036	1.11639394347855e-181	Progenitors	chr6-127154427-127155209	chr6	127154402	127155234
chr4-57844857-57845861	5.27131542029044e-187	2.79521197635148	0.19	0.031	1.12095049544018e-181	Progenitors	chr4-57844857-57845861	chr4	57844832	57845886
chr16-15983970-15985187	6.61367423119335e-187	4.15912815054742	0.146	0.009	1.4064044389375e-181	Progenitors	chr16-15983970-15985187	chr16	15983945	15985212
chr2-130490921-130492231	7.87985198721625e-187	3.14442819752111	0.171	0.021	1.67565840493352e-181	Progenitors	chr2-130490921-130492231	chr2	130490896	130492256
chr14-105979482-105980826	9.43798829681446e-187	2.19259998982741	0.24	0.06	2.00699764930589e-181	Progenitors	chr14-105979482-105980826	chr14	105979457	105980851
chr6-129161722-129162358	9.85992888170965e-187	4.19402921637772	0.144	0.008	2.09672373662444e-181	Progenitors	chr6-129161722-129162358	chr6	129161697	129162383
chr11-97063038-97064172	1.13070122836515e-186	3.38427898669577	0.163	0.017	2.40444746913078e-181	Progenitors	chr11-97063038-97064172	chr11	97063013	97064197
chr10-87113765-87115281	1.5292621170642e-186	3.14162539266673	0.171	0.021	3.2519911845582e-181	Progenitors	chr10-87113765-87115281	chr10	87113740	87115306
chr10-9531947-9533045	1.61153542903732e-186	4.00450546295538	0.148	0.01	3.42694620520215e-181	Progenitors	chr10-9531947-9533045	chr10	9531922	9533070
chr18-52847690-52848750	1.91403001690865e-186	3.61152021202306	0.157	0.014	4.07020397125641e-181	Progenitors	chr18-52847690-52848750	chr18	52847665	52848775
chr17-9837001-9837935	2.14172815285602e-186	4.01879472690091	0.147	0.01	4.55440633432986e-181	Progenitors	chr17-9837001-9837935	chr17	9836976	9837960
chr17-48437121-48437940	2.44580140193132e-186	2.94140796580898	0.18	0.026	5.20102113922097e-181	Progenitors	chr17-48437121-48437940	chr17	48437096	48437965
chr6-147261536-147262435	2.62528631560215e-186	2.84585146211151	0.183	0.027	5.58269760299114e-181	Progenitors	chr6-147261536-147262435	chr6	147261511	147262460
chr11-94954940-94955915	3.66363271248957e-186	2.75777542199272	0.189	0.03	7.79075159943619e-181	Progenitors	chr11-94954940-94955915	chr11	94954915	94955940
chr17-86411787-86413093	4.13990819721275e-186	2.95958130900527	0.183	0.027	8.80355618045489e-181	Progenitors	chr17-86411787-86413093	chr17	86411762	86413118
chr16-77058518-77059312	5.8217775618049e-186	2.29816563236484	0.225	0.05	1.23800682029537e-180	Progenitors	chr16-77058518-77059312	chr16	77058493	77059337
chr5-30525649-30527049	5.86232313704505e-186	3.01094113309703	0.183	0.027	1.24662887741577e-180	Progenitors	chr5-30525649-30527049	chr5	30525624	30527074
chr4-70411781-70412522	6.20273819300672e-186	3.05630118071817	0.175	0.023	1.31901847948107e-180	Progenitors	chr4-70411781-70412522	chr4	70411756	70412547
chr15-75647828-75648914	6.27334401080482e-186	2.45239188527054	0.207	0.04	1.33403287724166e-180	Progenitors	chr15-75647828-75648914	chr15	75647803	75648939
chr10-7604767-7605600	9.54688564423264e-186	3.75383124700502	0.154	0.013	2.03015477913172e-180	Progenitors	chr10-7604767-7605600	chr10	7604742	7605625
chr5-137962618-137963523	9.70513801115735e-186	3.98305526221372	0.149	0.011	2.06380730321062e-180	Progenitors	chr5-137962618-137963523	chr5	137962593	137963548
chr17-76451293-76452807	1.08969092056594e-185	2.74561519177655	0.192	0.032	2.31723863949269e-180	Progenitors	chr17-76451293-76452807	chr17	76451268	76452832
chr8-95411102-95412112	1.54328463840889e-185	1.81374404457746	0.294	0.096	3.28181021642289e-180	Progenitors	chr8-95411102-95412112	chr8	95411077	95412137
chr10-68109652-68110518	2.14802976737967e-185	3.74179971596631	0.153	0.013	4.56780678063054e-180	Progenitors	chr10-68109652-68110518	chr10	68109627	68110543
chr10-37250044-37251519	2.15727291249917e-185	3.02192228199718	0.176	0.024	4.58746242115861e-180	Progenitors	chr10-37250044-37251519	chr10	37250019	37251544
chr6-39528089-39529492	3.82649103308704e-185	1.75102858839648	0.298	0.099	8.13707144676993e-180	Progenitors	chr6-39528089-39529492	chr6	39528064	39529517
chr3-127705170-127707298	4.17890329496911e-185	2.08779508166448	0.258	0.073	8.88647964578476e-180	Progenitors	chr3-127705170-127707298	chr3	127705145	127707323
chrX-84771726-84772833	4.82972055838535e-185	3.65499917107947	0.154	0.013	1.0270449064612e-179	Progenitors	chrX-84771726-84772833	chrX	84771701	84772858
chr11-88702048-88703566	5.01298459998286e-185	2.79692590896952	0.189	0.031	1.06601618817096e-179	Progenitors	chr11-88702048-88703566	chr11	88702023	88703591
chr1-133129316-133129902	5.66647639897979e-185	3.09341764260621	0.171	0.021	1.20498187271945e-179	Progenitors	chr1-133129316-133129902	chr1	133129291	133129927
chr1-80636540-80637681	7.5975283836647e-185	2.85562407899625	0.181	0.026	1.61562200831468e-179	Progenitors	chr1-80636540-80637681	chr1	80636515	80637706
chr14-23052620-23053589	9.45260385499384e-185	2.83484055448807	0.183	0.028	2.01010566236829e-179	Progenitors	chr14-23052620-23053589	chr14	23052595	23053614
chr9-85442405-85443569	1.06953341575226e-184	2.21818448065641	0.233	0.056	2.27437350393133e-179	Progenitors	chr9-85442405-85443569	chr9	85442380	85443594
chr1-187684063-187685026	1.6697299046604e-184	3.89813227297671	0.145	0.009	3.55069733955939e-179	Progenitors	chr1-187684063-187685026	chr1	187684038	187685051
chr7-136046391-136047907	1.69140366439681e-184	1.79045623774958	0.279	0.085	3.59678680637647e-179	Progenitors	chr7-136046391-136047907	chr7	136046366	136047932
chr6-72969449-72970369	2.28346665796707e-184	3.92754266236865	0.147	0.011	4.85581468283355e-179	Progenitors	chr6-72969449-72970369	chr6	72969424	72970394
chr17-83985882-83986648	3.18284229698362e-184	3.06768464180416	0.174	0.023	6.76834597295864e-179	Progenitors	chr17-83985882-83986648	chr17	83985857	83986673
chr17-47662920-47663764	4.0860430144819e-184	3.14726954075904	0.17	0.022	8.68901133072591e-179	Progenitors	chr17-47662920-47663764	chr17	47662895	47663789
chr7-25246454-25247025	4.94844667069185e-184	2.54853969865149	0.206	0.041	1.05229213296929e-178	Progenitors	chr7-25246454-25247025	chr7	25246429	25247050
chr19-33048684-33049583	5.02054345103147e-184	4.60852903899549	0.138	0.007	1.06762358540529e-178	Progenitors	chr19-33048684-33049583	chr19	33048659	33049608
chr11-88528192-88529304	6.22167315821939e-184	1.89323427528994	0.279	0.087	1.32304501876851e-178	Progenitors	chr11-88528192-88529304	chr11	88528167	88529329
chr4-98107983-98109339	7.78671456793918e-184	2.3897307709945	0.218	0.048	1.65585263958684e-178	Progenitors	chr4-98107983-98109339	chr4	98107958	98109364
chr3-34195577-34197401	7.92320326020632e-184	1.72709315644828	0.31	0.109	1.68487709648613e-178	Progenitors	chr3-34195577-34197401	chr3	34195552	34197426
chr17-10507087-10508274	8.14984348583025e-184	3.26129117493476	0.169	0.021	1.73307236710529e-178	Progenitors	chr17-10507087-10508274	chr17	10507062	10508299
chr11-104646893-104647812	8.85540771246675e-184	3.50711307393198	0.159	0.016	1.88311130546377e-178	Progenitors	chr11-104646893-104647812	chr11	104646868	104647837
chr1-24230070-24230999	9.53595402158359e-184	2.76375592270502	0.189	0.031	2.02783015864377e-178	Progenitors	chr1-24230070-24230999	chr1	24230045	24231024
chr8-107076213-107076885	1.21350902463374e-183	4.55828884845365	0.139	0.007	2.5805390759739e-178	Progenitors	chr8-107076213-107076885	chr8	107076188	107076910
chr10-25453057-25454066	1.21857603359211e-183	2.65631987359411	0.195	0.034	2.59131412119395e-178	Progenitors	chr10-25453057-25454066	chr10	25453032	25454091
chr19-42193019-42193859	1.77968912316053e-183	4.4253041837049	0.141	0.008	3.78452671729209e-178	Progenitors	chr19-42193019-42193859	chr19	42192994	42193884
chr10-63541501-63542460	1.86491841409874e-183	4.20559089479229	0.144	0.009	3.96576765676512e-178	Progenitors	chr10-63541501-63542460	chr10	63541476	63542485
chr7-89386202-89387386	1.98397266495841e-183	3.77840924298495	0.149	0.011	4.21893771176071e-178	Progenitors	chr7-89386202-89387386	chr7	89386177	89387411
chr8-41830068-41831142	2.21081574237445e-183	3.42189125621097	0.16	0.017	4.70132178431669e-178	Progenitors	chr8-41830068-41831142	chr8	41830043	41831167
chr7-74666741-74667676	2.49143362223379e-183	4.43711133634672	0.139	0.007	5.29805851201638e-178	Progenitors	chr7-74666741-74667676	chr7	74666716	74667701
chr4-97871717-97872422	3.64247963930822e-183	3.05350429299936	0.176	0.025	7.74576937778532e-178	Progenitors	chr4-97871717-97872422	chr4	97871692	97872447
chr4-42942903-42943760	4.52443067757697e-183	3.18855982441877	0.167	0.02	9.62124708017421e-178	Progenitors	chr4-42942903-42943760	chr4	42942878	42943785
chr17-3284566-3285631	4.89377814486804e-183	3.02747598777024	0.174	0.024	1.04066681628433e-177	Progenitors	chr17-3284566-3285631	chr17	3284541	3285656
chr2-157431362-157432910	6.05415910680141e-183	2.1610744304328	0.236	0.059	1.28742298822043e-177	Progenitors	chr2-157431362-157432910	chr2	157431337	157432935
chr1-150949831-150950835	6.11775106926371e-183	2.52226369542432	0.202	0.039	1.30094588263e-177	Progenitors	chr1-150949831-150950835	chr1	150949806	150950860
chr1-36016714-36017626	6.74280296147356e-183	3.54737182804106	0.155	0.014	1.43386379256031e-177	Progenitors	chr1-36016714-36017626	chr1	36016689	36017651
chr18-73866885-73867971	6.94235190475632e-183	2.55578119748267	0.2	0.037	1.47629807489834e-177	Progenitors	chr18-73866885-73867971	chr18	73866860	73867996
chr4-153217096-153218091	9.7065054121252e-183	3.77055786810313	0.154	0.014	2.06409808239384e-177	Progenitors	chr4-153217096-153218091	chr4	153217071	153218116
chr11-55423552-55424343	1.39460120802599e-182	1.77613090868189	0.297	0.1	2.96563341487934e-177	Progenitors	chr11-55423552-55424343	chr11	55423527	55424368
chr11-115178878-115179574	1.63164507673994e-182	4.18690917846846	0.143	0.009	3.46970957213826e-177	Progenitors	chr11-115178878-115179574	chr11	115178853	115179599
chr9-35160073-35161210	2.13969886286233e-182	3.78765073652473	0.149	0.012	4.55009102886537e-177	Progenitors	chr9-35160073-35161210	chr9	35160048	35161235
chr1-37350404-37351340	3.05068742742959e-182	3.63011341313353	0.155	0.015	6.48731732130331e-177	Progenitors	chr1-37350404-37351340	chr1	37350379	37351365
chr9-70745042-70746097	3.60616387136175e-182	4.35965717497407	0.139	0.008	7.66854353408948e-177	Progenitors	chr9-70745042-70746097	chr9	70745017	70746122
chr3-21524097-21525194	6.12052663144162e-182	2.29147181628928	0.222	0.051	1.30153610870269e-176	Progenitors	chr3-21524097-21525194	chr3	21524072	21525219
chr6-93252185-93252934	8.77036867918228e-182	4.99879511706035	0.131	0.004	1.86502766999679e-176	Progenitors	chr6-93252185-93252934	chr6	93252160	93252959
chr5-137348715-137350557	8.87638005972844e-182	1.59776192639756	0.34	0.133	1.88757109608131e-176	Progenitors	chr5-137348715-137350557	chr5	137348690	137350582
chr16-23496173-23497915	9.91946388047873e-182	2.90625561336536	0.183	0.029	2.10938391364768e-176	Progenitors	chr16-23496173-23497915	chr16	23496148	23497940
chr7-100656377-100657136	1.20869911941038e-181	3.0944962212004	0.17	0.022	2.57031076441737e-176	Progenitors	chr7-100656377-100657136	chr7	100656352	100657161
chr3-62394118-62394643	1.48100321968324e-181	3.46775902453765	0.157	0.016	3.14936815668861e-176	Progenitors	chr3-62394118-62394643	chr3	62394093	62394668
chr6-28842168-28843250	1.57040726015303e-181	2.82982311049347	0.182	0.028	3.33948674278802e-176	Progenitors	chr6-28842168-28843250	chr6	28842143	28843275
chr1-152555893-152556897	1.65017078614009e-181	1.76516651770027	0.293	0.097	3.50910467843477e-176	Progenitors	chr1-152555893-152556897	chr1	152555868	152556922
chr18-64769394-64770584	2.28639817027959e-181	2.05225934097525	0.232	0.056	4.86204857308124e-176	Progenitors	chr18-64769394-64770584	chr18	64769369	64770609
chr19-9022822-9023570	2.44425027742958e-181	4.24122790652394	0.141	0.008	5.19772265745677e-176	Progenitors	chr19-9022822-9023570	chr19	9022797	9023595
chr18-80631023-80632141	2.70968645365188e-181	2.41434341003776	0.206	0.041	5.76217534055526e-176	Progenitors	chr18-80631023-80632141	chr18	80630998	80632166
chr4-150226630-150227467	3.16182645132327e-181	3.08627853622004	0.169	0.022	6.72365556700344e-176	Progenitors	chr4-150226630-150227467	chr4	150226605	150227492
chr5-53346041-53347772	3.48652505573433e-181	2.57193468291273	0.207	0.043	7.4141303962696e-176	Progenitors	chr5-53346041-53347772	chr5	53346016	53347797
chr5-123029299-123030179	3.7963622416275e-181	3.71552341134995	0.149	0.012	8.07300227044329e-176	Progenitors	chr5-123029299-123030179	chr5	123029274	123030204
chr17-84095785-84097136	3.86245287415502e-181	1.56967443204743	0.336	0.129	8.21354466141939e-176	Progenitors	chr17-84095785-84097136	chr17	84095760	84097161
chr4-141337739-141339162	5.86329522320282e-181	2.01627773614526	0.263	0.077	1.2468355925093e-175	Progenitors	chr4-141337739-141339162	chr4	141337714	141339187
chr5-3399500-3400645	6.56889693565742e-181	3.041715993131	0.173	0.024	1.39688250226449e-175	Progenitors	chr5-3399500-3400645	chr5	3399475	3400670
chr3-27573347-27574075	9.29984273161183e-181	3.41433255485792	0.159	0.017	1.97762085671999e-175	Progenitors	chr3-27573347-27574075	chr3	27573322	27574100
chr6-72146413-72147201	9.96980623101469e-181	3.96946485458492	0.143	0.01	2.12008926483151e-175	Progenitors	chr6-72146413-72147201	chr6	72146388	72147226
chr6-143530129-143531850	1.3682565331234e-180	1.71844386857056	0.293	0.097	2.90961120025224e-175	Progenitors	chr6-143530129-143531850	chr6	143530104	143531875
chr5-148593037-148594087	3.02939688079535e-180	4.34374166751882	0.138	0.008	6.44204276098012e-175	Progenitors	chr5-148593037-148594087	chr5	148593012	148594112
chr9-108248779-108249683	6.09088823514936e-180	4.15768725100489	0.14	0.009	1.29523347409275e-174	Progenitors	chr9-108248779-108249683	chr9	108248754	108249708
chr8-92849962-92850743	6.84657394239599e-180	3.28208442805997	0.164	0.02	1.45593079542445e-174	Progenitors	chr8-92849962-92850743	chr8	92849937	92850768
chr11-88471651-88473016	7.22728137815342e-180	2.23057166433572	0.243	0.066	1.5368886123457e-174	Progenitors	chr11-88471651-88473016	chr11	88471626	88473041
chr11-55419138-55420330	7.84163989052074e-180	1.94606756071158	0.272	0.084	1.66753256435913e-174	Progenitors	chr11-55419138-55420330	chr11	55419113	55420355
chr9-98429482-98430294	8.25164353663615e-180	2.22878522896461	0.223	0.051	1.75472024970921e-174	Progenitors	chr9-98429482-98430294	chr9	98429457	98430319
chr13-45428881-45430015	8.96210909070643e-180	3.2839278516338	0.16	0.018	1.90580146024781e-174	Progenitors	chr13-45428881-45430015	chr13	45428856	45430040
chr11-32218397-32218950	1.31258734761561e-179	3.51336678719669	0.155	0.015	2.79123012057807e-174	Progenitors	chr11-32218397-32218950	chr11	32218372	32218975
chr7-82221095-82222202	1.43485872146542e-179	3.33002549820747	0.161	0.018	3.05124141978342e-174	Progenitors	chr7-82221095-82222202	chr7	82221070	82222227
chr6-90470790-90471772	2.00395100654428e-179	2.87101830877722	0.179	0.028	4.26142185492647e-174	Progenitors	chr6-90470790-90471772	chr6	90470765	90471797
chr1-193177991-193178515	2.26126396792182e-179	3.97800733144871	0.142	0.01	4.80860044042543e-174	Progenitors	chr1-193177991-193178515	chr1	193177966	193178540
chr1-76535170-76536626	2.38962275316535e-179	3.53191494039869	0.155	0.016	5.08155668083365e-174	Progenitors	chr1-76535170-76536626	chr1	76535145	76536651
chr11-113438698-113440303	2.75767468868777e-179	2.04214346122847	0.248	0.068	5.86422280224142e-174	Progenitors	chr11-113438698-113440303	chr11	113438673	113440328
chr14-84476243-84477892	2.76780292310943e-179	2.60506097221859	0.192	0.035	5.88576059402144e-174	Progenitors	chr14-84476243-84477892	chr14	84476218	84477917
chr11-108973161-108974436	2.97350564323488e-179	3.2164613824525	0.165	0.021	6.3231894853954e-174	Progenitors	chr11-108973161-108974436	chr11	108973136	108974461
chr1-152213954-152214800	3.05329032775211e-179	3.20849003487088	0.16	0.018	6.49285241486814e-174	Progenitors	chr1-152213954-152214800	chr1	152213929	152214825
chr1-112389400-112390216	3.40374649434292e-179	4.61909621623656	0.133	0.006	7.23810095768516e-174	Progenitors	chr1-112389400-112390216	chr1	112389375	112390241
chr5-131677160-131677956	4.41397749113805e-179	3.28015794955348	0.16	0.018	9.38636727467997e-174	Progenitors	chr5-131677160-131677956	chr5	131677135	131677981
chr10-75555726-75556619	4.81700341061863e-179	1.76123148291646	0.276	0.086	1.02434059227146e-173	Progenitors	chr10-75555726-75556619	chr10	75555701	75556644
chr2-129218358-129219477	6.30520872303817e-179	2.4616530158806	0.208	0.044	1.34080894016279e-173	Progenitors	chr2-129218358-129219477	chr2	129218333	129219502
chr1-183573441-183574587	6.32813743415181e-179	3.58037683136507	0.151	0.014	1.34568475350982e-173	Progenitors	chr1-183573441-183574587	chr1	183573416	183574612
chr5-135258036-135259048	6.85802570080474e-179	2.47251366705241	0.205	0.042	1.45836602330183e-173	Progenitors	chr5-135258036-135259048	chr5	135258011	135259073
chr16-38945037-38946545	8.59323014453783e-179	2.48513950333079	0.203	0.041	1.82735898346611e-173	Progenitors	chr16-38945037-38946545	chr16	38945012	38946570
chr5-3450462-3452245	1.22208941097589e-178	2.27172781223411	0.22	0.05	2.59878535333434e-173	Progenitors	chr5-3450462-3452245	chr5	3450437	3452270
chr8-10960112-10960798	2.08097870541935e-178	2.66475428078553	0.188	0.033	4.4252220268613e-173	Progenitors	chr8-10960112-10960798	chr8	10960087	10960823
chr2-26309266-26310231	2.40793299346661e-178	2.54903822120217	0.205	0.042	5.12049358993668e-173	Progenitors	chr2-26309266-26310231	chr2	26309241	26310256
chr6-70773950-70774752	5.89044927918502e-178	3.73101006401651	0.148	0.013	1.25260992966797e-172	Progenitors	chr6-70773950-70774752	chr6	70773925	70774777
chr12-58785294-58786987	6.38399113864574e-178	2.10432144213791	0.229	0.056	1.35756209962416e-172	Progenitors	chr12-58785294-58786987	chr12	58785269	58787012
chr4-58326615-58327341	7.16240107393179e-178	4.35191857417405	0.137	0.008	1.52309175077267e-172	Progenitors	chr4-58326615-58327341	chr4	58326590	58327366
chr10-59468401-59469529	7.21444534188903e-178	3.34222689912663	0.159	0.018	1.53415901639804e-172	Progenitors	chr10-59468401-59469529	chr10	59468376	59469554
chr7-116282497-116283257	1.19942751368075e-177	3.28600864482579	0.16	0.018	2.55059460211725e-172	Progenitors	chr7-116282497-116283257	chr7	116282472	116283282
chr3-144376998-144379179	1.71780450614013e-177	1.76324544873935	0.295	0.101	3.65292846035205e-172	Progenitors	chr3-144376998-144379179	chr3	144376973	144379204
chr7-133304390-133305757	1.80225713493856e-177	3.57276530038354	0.152	0.015	3.8325178200182e-172	Progenitors	chr7-133304390-133305757	chr7	133304365	133305782
chr4-124450627-124452032	2.5062698004561e-177	2.57785594066391	0.195	0.037	5.32960779336791e-172	Progenitors	chr4-124450627-124452032	chr4	124450602	124452057
chrX-84859935-84860698	2.95854864236335e-177	3.61508047125545	0.15	0.014	6.29138327347209e-172	Progenitors	chrX-84859935-84860698	chrX	84859910	84860723
chr13-100988686-100989660	3.39347366653695e-177	3.48588758342093	0.154	0.016	7.21625568662749e-172	Progenitors	chr13-100988686-100989660	chr13	100988661	100989685
chr19-42492691-42494111	4.43455205489894e-177	2.33551186272061	0.22	0.052	9.43011929026314e-172	Progenitors	chr19-42492691-42494111	chr19	42492666	42494136
chr6-114718641-114719564	7.3755102871609e-177	2.78144144621741	0.18	0.029	1.56840963807505e-171	Progenitors	chr6-114718641-114719564	chr6	114718616	114719589
chr17-67314349-67315057	7.44891874348581e-177	4.08183249378341	0.138	0.008	1.584020019721e-171	Progenitors	chr17-67314349-67315057	chr17	67314324	67315082
chr6-126746370-126747285	9.62028857621734e-177	4.77196066712647	0.13	0.005	2.04576398602119e-171	Progenitors	chr6-126746370-126747285	chr6	126746345	126747310
chr8-4410572-4411497	1.1182322026429e-176	3.64095366818333	0.147	0.013	2.37793196124215e-171	Progenitors	chr8-4410572-4411497	chr8	4410547	4411522
chr3-143509173-143509972	1.29240528445599e-176	4.35470667467191	0.135	0.007	2.74831276144851e-171	Progenitors	chr3-143509173-143509972	chr3	143509148	143509997
chr6-91234126-91234865	1.31341596109354e-176	4.06924714829778	0.141	0.01	2.79299217542502e-171	Progenitors	chr6-91234126-91234865	chr6	91234101	91234890
chr12-90643681-90644486	1.73731862600511e-176	2.4259687466634	0.204	0.042	3.69442543138614e-171	Progenitors	chr12-90643681-90644486	chr12	90643656	90644511
chr2-156202462-156203491	1.82782011090297e-176	1.78153984278978	0.276	0.087	3.88687774403627e-171	Progenitors	chr2-156202462-156203491	chr2	156202437	156203516
chr5-138258560-138259227	2.25883119266637e-176	4.40831990247416	0.136	0.008	4.80342711951697e-171	Progenitors	chr5-138258560-138259227	chr5	138258535	138259252
chr11-12434463-12435349	3.59182226162299e-176	2.46754179973581	0.201	0.041	7.63804595756391e-171	Progenitors	chr11-12434463-12435349	chr11	12434438	12435374
chr8-127465280-127466647	3.95703132508566e-176	3.57438593505781	0.149	0.014	8.41466668310791e-171	Progenitors	chr8-127465280-127466647	chr8	127465255	127466672
chr9-122735499-122737087	4.3361396118923e-176	2.3559361506284	0.214	0.048	9.22084424608509e-171	Progenitors	chr9-122735499-122737087	chr9	122735474	122737112
chr4-135362470-135363560	4.69436404049229e-176	3.58141110444212	0.148	0.013	9.98261207574726e-171	Progenitors	chr4-135362470-135363560	chr4	135362445	135363585
chr5-108713775-108714663	5.27680017103659e-176	2.81766737787047	0.177	0.027	1.1221168331711e-170	Progenitors	chr5-108713775-108714663	chr5	108713750	108714688
chr4-135337203-135338200	6.70791708282991e-176	2.7578440001109	0.179	0.029	1.42644527558086e-170	Progenitors	chr4-135337203-135338200	chr4	135337178	135338225
chr2-29506065-29507096	6.72466741641611e-176	3.29165715845897	0.155	0.017	1.4300072507683e-170	Progenitors	chr2-29506065-29507096	chr2	29506040	29507121
chr18-53347639-53348723	7.01106325045114e-176	1.97588024545828	0.248	0.069	1.49090961127168e-170	Progenitors	chr18-53347639-53348723	chr18	53347614	53348748
chr13-24620275-24621093	7.129507151887e-176	4.06428770943898	0.139	0.009	1.51609682535592e-170	Progenitors	chr13-24620275-24621093	chr13	24620250	24621118
chr11-79098771-79099539	7.14189158304693e-176	3.89697829921032	0.144	0.011	1.51873038702651e-170	Progenitors	chr11-79098771-79099539	chr11	79098746	79099564
chr2-166635273-166636108	9.38831659924437e-176	2.3775287349377	0.204	0.043	1.99643491314591e-170	Progenitors	chr2-166635273-166636108	chr2	166635248	166636133
chr17-49623649-49624980	1.28715130640577e-175	2.90903711513113	0.178	0.028	2.73714012458494e-170	Progenitors	chr17-49623649-49624980	chr17	49623624	49625005
chr1-12000292-12001091	1.53796450852789e-175	3.14463657630884	0.161	0.019	3.27049690702965e-170	Progenitors	chr1-12000292-12001091	chr1	12000267	12001116
chr9-70268933-70269867	1.59922027101983e-175	4.03597755054225	0.138	0.009	3.40075789852637e-170	Progenitors	chr9-70268933-70269867	chr9	70268908	70269892
chr18-78454747-78456046	1.86838470074028e-175	2.74147236469271	0.186	0.033	3.97313874997122e-170	Progenitors	chr18-78454747-78456046	chr18	78454722	78456071
chr7-89610739-89611669	1.97702389222654e-175	2.93957152365406	0.169	0.023	4.20416107705867e-170	Progenitors	chr7-89610739-89611669	chr7	89610714	89611694
chr14-8257649-8258672	2.01060707234292e-175	2.9483107592169	0.169	0.024	4.27557604540793e-170	Progenitors	chr14-8257649-8258672	chr14	8257624	8258697
chr11-77173564-77174740	2.35225157046063e-175	3.23053309932367	0.158	0.018	5.00208648710024e-170	Progenitors	chr11-77173564-77174740	chr11	77173539	77174765
chr14-15978147-15979046	2.53535379355592e-175	3.85195302578378	0.141	0.01	5.3914551955346e-170	Progenitors	chr14-15978147-15979046	chr14	15978122	15979071
chr15-7118474-7119479	2.65483469638321e-175	2.10989962297236	0.223	0.053	5.64553253020587e-170	Progenitors	chr15-7118474-7119479	chr15	7118449	7119504
chr4-139489527-139491170	2.82731163497695e-175	2.80684746633333	0.182	0.03	6.01230646489484e-170	Progenitors	chr4-139489527-139491170	chr4	139489502	139491195
chr5-125134308-125135267	3.21580182653125e-175	1.75023144465721	0.279	0.089	6.83843474213696e-170	Progenitors	chr5-125134308-125135267	chr5	125134283	125135292
chr12-16789257-16790788	3.59626601944282e-175	2.97565325615396	0.175	0.027	7.64749565300536e-170	Progenitors	chr12-16789257-16790788	chr12	16789232	16790813
chr3-36481521-36482215	3.69010409985067e-175	2.26823363359647	0.222	0.053	7.84704326937345e-170	Progenitors	chr3-36481521-36482215	chr3	36481496	36482240
chr7-90215941-90216958	4.02751831931e-175	3.29324549903727	0.157	0.018	8.5645579811959e-170	Progenitors	chr7-90215941-90216958	chr7	90215916	90216983
chr15-63670627-63671524	5.02368156886774e-175	3.66743895896031	0.148	0.014	1.06829090930129e-169	Progenitors	chr15-63670627-63671524	chr15	63670602	63671549
chr10-25260788-25261799	5.71418998608051e-175	2.86810405720091	0.176	0.028	1.21512821473001e-169	Progenitors	chr10-25260788-25261799	chr10	25260763	25261824
chr9-32735403-32736295	7.64817284254584e-175	3.41815238312263	0.156	0.017	1.62639160314021e-169	Progenitors	chr9-32735403-32736295	chr9	32735378	32736320
chr2-105108544-105109307	8.29714045005808e-175	2.37296727176269	0.204	0.042	1.7643952138453e-169	Progenitors	chr2-105108544-105109307	chr2	105108519	105109332
chr13-97708838-97709764	1.06727793743564e-174	5.04451766405877	0.127	0.005	2.26957720673626e-169	Progenitors	chr13-97708838-97709764	chr13	97708813	97709789
chr3-87985134-87985751	2.13920066872843e-174	3.07703511242627	0.165	0.022	4.54903161405768e-169	Progenitors	chr3-87985134-87985751	chr3	87985109	87985776
chr10-77094594-77095399	2.14649160795128e-174	3.52643079384349	0.153	0.016	4.56453586922447e-169	Progenitors	chr10-77094594-77095399	chr10	77094569	77095424
chr10-120421906-120422468	2.24005497282805e-174	2.76780822372809	0.179	0.029	4.76349930026857e-169	Progenitors	chr10-120421906-120422468	chr10	120421881	120422493
chr15-78383377-78384789	3.3427037430127e-174	2.45945256223481	0.205	0.044	7.10829293655393e-169	Progenitors	chr15-78383377-78384789	chr15	78383352	78384814
chr13-69705833-69706803	5.48081613057112e-174	3.4845837321624	0.148	0.014	1.16550103098208e-168	Progenitors	chr13-69705833-69706803	chr13	69705808	69706828
chr8-126825799-126827265	6.56397541394689e-174	1.50193489505513	0.337	0.133	1.39583593575122e-168	Progenitors	chr8-126825799-126827265	chr8	126825774	126827290
chr16-24913723-24914856	8.58671689681366e-174	3.13339260172252	0.162	0.021	1.82597393482432e-168	Progenitors	chr16-24913723-24914856	chr16	24913698	24914881
chr9-56516325-56517144	9.48889023957375e-174	2.73629801790742	0.18	0.03	2.0178219983356e-168	Progenitors	chr9-56516325-56517144	chr9	56516300	56517169
chr4-100357637-100358696	9.50577045183639e-174	3.86998068993326	0.144	0.012	2.02141159235346e-168	Progenitors	chr4-100357637-100358696	chr4	100357612	100358721
chr5-36323477-36324677	1.19519068791299e-173	2.09515376639861	0.244	0.068	2.54158494975386e-168	Progenitors	chr5-36323477-36324677	chr5	36323452	36324702
chr16-33528995-33530423	1.35706085756599e-173	2.31292389456409	0.216	0.051	2.88580348422266e-168	Progenitors	chr16-33528995-33530423	chr16	33528970	33530448
chr17-47762347-47763559	1.37528094891259e-173	1.77482798638746	0.279	0.091	2.9245486906721e-168	Progenitors	chr17-47762347-47763559	chr17	47762322	47763584
chr19-10277091-10278058	1.59984324939793e-173	1.64669198325815	0.305	0.109	3.40208266827718e-168	Progenitors	chr19-10277091-10278058	chr19	10277066	10278083
chr13-97319215-97320558	2.14530631078801e-173	3.27057453585751	0.157	0.018	4.5620153229538e-168	Progenitors	chr13-97319215-97320558	chr13	97319190	97320583
chr6-54943196-54945543	3.15470955906468e-173	2.22117810787243	0.222	0.054	6.70852142444663e-168	Progenitors	chr6-54943196-54945543	chr6	54943171	54945568
chr3-108885671-108886593	3.8614102089649e-173	1.88851717223904	0.259	0.078	8.21132742346595e-168	Progenitors	chr3-108885671-108886593	chr3	108885646	108886618
chr2-56408889-56409452	4.12647618975761e-173	4.00330887441268	0.137	0.009	8.77499288228145e-168	Progenitors	chr2-56408889-56409452	chr2	56408864	56409477
chr8-123347832-123348965	5.34699906730461e-173	4.12390715675616	0.137	0.009	1.13704469866139e-167	Progenitors	chr8-123347832-123348965	chr8	123347807	123348990
chr2-32620785-32621776	5.93206009342064e-173	2.25258687736453	0.213	0.049	1.26145851092599e-167	Progenitors	chr2-32620785-32621776	chr2	32620760	32621801
chr18-56136499-56137507	6.41129134333407e-173	2.99354323881207	0.166	0.023	1.36336751545133e-167	Progenitors	chr18-56136499-56137507	chr18	56136474	56137532
chr7-100131913-100132974	7.21573364347206e-173	2.26102259218868	0.223	0.055	1.53443297501798e-167	Progenitors	chr7-100131913-100132974	chr7	100131888	100132999
chr9-35166028-35167598	1.13729950274338e-172	2.19010522217371	0.221	0.053	2.41847876557883e-167	Progenitors	chr9-35166028-35167598	chr9	35166003	35167623
chr1-151829379-151830481	1.16036732834978e-172	3.40511910498499	0.151	0.015	2.4675327274091e-167	Progenitors	chr1-151829379-151830481	chr1	151829354	151830506
chr15-32002531-32003499	3.83335356725182e-172	2.66960034087564	0.183	0.032	8.15166469429668e-167	Progenitors	chr15-32002531-32003499	chr15	32002506	32003524
chr12-52834930-52836497	4.09753020541181e-172	1.58022002200449	0.325	0.126	8.71343895711027e-167	Progenitors	chr12-52834930-52836497	chr12	52834905	52836522
chr11-32604585-32605638	6.21242344913257e-172	2.26148504940028	0.21	0.047	1.32107805888149e-166	Progenitors	chr11-32604585-32605638	chr11	32604560	32605663
chr15-81032765-81033665	7.26619193340773e-172	2.78892170809986	0.175	0.028	1.54516298083109e-166	Progenitors	chr15-81032765-81033665	chr15	81032740	81033690
chr4-150093811-150095040	8.41356237904918e-172	2.78540867999614	0.178	0.029	1.78915245346719e-166	Progenitors	chr4-150093811-150095040	chr4	150093786	150095065
chr2-110210147-110211791	8.76140866334922e-172	1.95751722907852	0.25	0.073	1.86312231366988e-166	Progenitors	chr2-110210147-110211791	chr2	110210122	110211816
chr14-47341478-47342457	1.16730541540827e-171	3.44880151233514	0.149	0.015	2.48228663891984e-166	Progenitors	chr14-47341478-47342457	chr14	47341453	47342482
chr15-79164179-79164705	1.36986386241152e-171	2.67426310914204	0.183	0.032	2.91302920205672e-166	Progenitors	chr15-79164179-79164705	chr15	79164154	79164730
chr2-26329258-26331068	1.49896665646265e-171	1.74704925736571	0.29	0.1	3.18756758463439e-166	Progenitors	chr2-26329258-26331068	chr2	26329233	26331093
chr2-104129784-104130689	1.82769714524448e-171	2.8466492389583	0.173	0.027	3.88661625633383e-166	Progenitors	chr2-104129784-104130689	chr2	104129759	104130714
chr1-55201401-55202627	2.27318504201826e-171	2.75577178783339	0.176	0.028	4.83395072370225e-166	Progenitors	chr1-55201401-55202627	chr1	55201376	55202652
chr19-51232134-51233369	2.30864338969673e-171	3.88508396595818	0.138	0.01	4.90935325462398e-166	Progenitors	chr19-51232134-51233369	chr19	51232109	51233394
chr4-53515358-53516583	2.47681578858997e-171	1.67662290440331	0.314	0.119	5.26697354259446e-166	Progenitors	chr4-53515358-53516583	chr4	53515333	53516608
chr5-121696293-121697169	4.30869654601541e-171	3.55672927348821	0.142	0.012	9.16248629206724e-166	Progenitors	chr5-121696293-121697169	chr5	121696268	121697194
chr2-42007369-42008845	4.31814343134422e-171	3.47676340017008	0.149	0.015	9.1825751881878e-166	Progenitors	chr2-42007369-42008845	chr2	42007344	42008870
chr5-76844562-76845542	5.16010953706584e-171	3.00934412338064	0.165	0.023	1.09730245316659e-165	Progenitors	chr5-76844562-76845542	chr5	76844537	76845567
chr6-72419397-72420557	6.24289797425599e-171	3.9508370235431	0.137	0.01	1.32755849712351e-165	Progenitors	chr6-72419397-72420557	chr6	72419372	72420582
chr7-143339984-143341448	9.41009580768378e-171	1.71289436804982	0.283	0.095	2.00106628359976e-165	Progenitors	chr7-143339984-143341448	chr7	143339959	143341473
chr11-55427850-55428616	9.5635319949904e-171	1.6486139983312	0.294	0.102	2.0336946422667e-165	Progenitors	chr11-55427850-55428616	chr11	55427825	55428641
chr10-69252876-69253995	1.195105905497e-170	1.57673512583971	0.321	0.123	2.54140465909842e-165	Progenitors	chr10-69252876-69253995	chr10	69252851	69254020
chr13-60231319-60231988	1.2780900224744e-170	4.05846745514521	0.134	0.008	2.71787121369203e-165	Progenitors	chr13-60231319-60231988	chr13	60231294	60232013
chr2-158740623-158741742	1.56182548320813e-170	3.60239141573401	0.147	0.014	3.32123750829691e-165	Progenitors	chr2-158740623-158741742	chr2	158740598	158741767
chr3-27781786-27782740	1.78196341522313e-170	2.48268178031408	0.2	0.043	3.78936302210613e-165	Progenitors	chr3-27781786-27782740	chr3	27781761	27782765
chr12-112551219-112552385	2.04433763405139e-170	1.90709724379813	0.258	0.079	4.34730442218663e-165	Progenitors	chr12-112551219-112552385	chr12	112551194	112552410
chr2-30823025-30823760	3.27144538230439e-170	2.58362815722659	0.183	0.033	6.95676131992412e-165	Progenitors	chr2-30823025-30823760	chr2	30823000	30823785
chr12-50368998-50369751	3.83279616590935e-170	4.33831699306095	0.131	0.007	8.15047937476788e-165	Progenitors	chr12-50368998-50369751	chr12	50368973	50369776
chr6-89344600-89345710	5.40915136417476e-170	1.94933211096435	0.239	0.065	1.15026144674313e-164	Progenitors	chr6-89344600-89345710	chr6	89344575	89345735
chr2-173236637-173237396	8.6235806624054e-170	3.47120097075817	0.15	0.016	1.83381305144117e-164	Progenitors	chr2-173236637-173237396	chr2	173236612	173237421
chr2-97478008-97479374	1.32282740033121e-169	1.91042875413145	0.259	0.08	2.81300569507832e-164	Progenitors	chr2-97478008-97479374	chr2	97477983	97479399
chr16-39043828-39044749	1.36523175699803e-169	3.96169199378233	0.135	0.009	2.90317898357388e-164	Progenitors	chr16-39043828-39044749	chr16	39043803	39044774
chr7-129801110-129801943	2.03162042027549e-169	3.19286783615525	0.155	0.019	4.32026113992003e-164	Progenitors	chr7-129801110-129801943	chr7	129801085	129801968
chr12-27615789-27616933	2.30036453878908e-169	4.19968730554345	0.13	0.007	4.89174819538036e-164	Progenitors	chr12-27615789-27616933	chr12	27615764	27616958
chr3-102145419-102146264	2.67693115855859e-169	3.98649952424749	0.137	0.01	5.69252087798642e-164	Progenitors	chr3-102145419-102146264	chr3	102145394	102146289
chr13-53011273-53012348	3.12199414044336e-169	2.51060751108	0.193	0.039	6.63895175959421e-164	Progenitors	chr13-53011273-53012348	chr13	53011248	53012373
chr16-92200261-92201312	3.50234319074626e-169	4.00782436515654	0.135	0.009	7.44776781855383e-164	Progenitors	chr16-92200261-92201312	chr16	92200236	92201337
chr12-102214407-102215481	3.83091834813745e-169	3.04178867031569	0.161	0.022	8.14648617649777e-164	Progenitors	chr12-102214407-102215481	chr12	102214382	102215506
chr14-110571308-110572664	5.55348410576839e-169	2.85238402010399	0.168	0.025	1.18095394857575e-163	Progenitors	chr14-110571308-110572664	chr14	110571283	110572689
chr15-100167068-100168577	5.86648008234056e-169	2.73629439129919	0.172	0.027	1.2475128559898e-163	Progenitors	chr15-100167068-100168577	chr15	100167043	100168602
chr2-110173595-110174346	8.54913341204802e-169	2.0000110275635	0.244	0.07	1.81798176920542e-163	Progenitors	chr2-110173595-110174346	chr2	110173570	110174371
chr1-74274681-74275569	9.27572102706213e-169	1.92170096894075	0.255	0.077	1.97249135212579e-163	Progenitors	chr1-74274681-74275569	chr1	74274656	74275594
chr16-66004361-66005214	1.06440833613326e-168	2.97610961236393	0.169	0.026	2.26347497087073e-163	Progenitors	chr16-66004361-66005214	chr16	66004336	66005239
chr5-108697069-108697755	1.18541321780134e-168	3.45862304822329	0.146	0.015	2.52079306178673e-163	Progenitors	chr5-108697069-108697755	chr5	108697044	108697780
chr17-29337773-29338497	1.23933023040308e-168	3.98165296532661	0.136	0.01	2.63544812825445e-163	Progenitors	chr17-29337773-29338497	chr17	29337748	29338522
chr2-29481922-29483775	1.48567273738191e-168	2.26555112057198	0.208	0.048	3.15929793277001e-163	Progenitors	chr2-29481922-29483775	chr2	29481897	29483800
chr5-115509337-115510212	2.27532384205494e-168	2.22811126744436	0.217	0.053	4.83849890336826e-163	Progenitors	chr5-115509337-115510212	chr5	115509312	115510237
chr6-90495024-90495913	2.49322704618574e-168	3.85390815295075	0.137	0.01	5.30187224598443e-163	Progenitors	chr6-90495024-90495913	chr6	90494999	90495938
chr1-131696068-131696968	2.95611793735844e-168	3.96564027356578	0.136	0.01	6.28621435497209e-163	Progenitors	chr1-131696068-131696968	chr1	131696043	131696993
chr11-32551492-32552291	2.98713132751047e-168	3.03484692665222	0.163	0.023	6.35216463926429e-163	Progenitors	chr11-32551492-32552291	chr11	32551467	32552316
chr10-126935176-126936409	3.68029733716567e-168	2.36770812675544	0.208	0.048	7.82618909045618e-163	Progenitors	chr10-126935176-126936409	chr10	126935151	126936434
chr8-125066678-125068029	3.9833699471461e-168	2.05721600025582	0.234	0.064	8.47067602630565e-163	Progenitors	chr8-125066678-125068029	chr8	125066653	125068054
chr12-83582193-83583125	4.77774991845262e-168	3.3741819557002	0.147	0.015	1.01599329790887e-162	Progenitors	chr12-83582193-83583125	chr12	83582168	83583150
chr11-73201205-73201879	5.52085363907369e-168	4.03562289435361	0.133	0.009	1.17401504720266e-162	Progenitors	chr11-73201205-73201879	chr11	73201180	73201904
chr7-28633875-28634657	8.23313837176652e-168	4.59541685732735	0.126	0.006	1.75078510789452e-162	Progenitors	chr7-28633875-28634657	chr7	28633850	28634682
chr3-5387610-5388856	1.03338864388065e-167	2.12777635911293	0.223	0.057	2.19751128509865e-162	Progenitors	chr3-5387610-5388856	chr3	5387585	5388881
chr12-88450321-88451382	1.24585695288567e-167	3.84804730995901	0.139	0.012	2.6493272688809e-162	Progenitors	chr12-88450321-88451382	chr12	88450296	88451407
chr7-93061406-93062862	2.38300839938234e-167	2.47151724334688	0.192	0.039	5.06749119137054e-162	Progenitors	chr7-93061406-93062862	chr7	93061381	93062887
chr4-152192375-152193355	2.7699025871883e-167	3.54762056141445	0.143	0.013	5.8902255506818e-162	Progenitors	chr4-152192375-152193355	chr4	152192350	152193380
chr4-136776000-136776943	2.87061268238593e-167	3.2052678081158	0.156	0.02	6.10438657522051e-162	Progenitors	chr4-136776000-136776943	chr4	136775975	136776968
chr17-75485899-75486590	2.96815116088405e-167	4.39799159016332	0.127	0.006	6.31180312513155e-162	Progenitors	chr17-75485899-75486590	chr17	75485874	75486615
chr11-3382497-3383383	3.16577276746759e-167	3.16773381768798	0.151	0.017	6.73204744774751e-162	Progenitors	chr11-3382497-3383383	chr11	3382472	3383408
chr17-10611312-10612429	3.89062955434114e-167	3.80784911434207	0.137	0.011	8.27346265360198e-162	Progenitors	chr17-10611312-10612429	chr17	10611287	10612454
chr8-128653944-128655099	4.07841076373755e-167	1.53309271096115	0.331	0.133	8.67278127319554e-162	Progenitors	chr8-128653944-128655099	chr8	128653919	128655124
chr7-89797907-89798849	4.65038603262316e-167	3.38562413861681	0.149	0.016	9.88909240223347e-162	Progenitors	chr7-89797907-89798849	chr7	89797882	89798874
chr7-74173421-74174615	6.7538237606199e-167	3.53471724518347	0.144	0.014	1.43620737651958e-161	Progenitors	chr7-74173421-74174615	chr7	74173396	74174640
chr14-20192740-20193734	1.10509605682025e-166	4.10432389242281	0.134	0.009	2.34999781578883e-161	Progenitors	chr14-20192740-20193734	chr14	20192715	20193759
chr2-57472499-57473206	1.5477201196361e-166	4.4344902493908	0.127	0.007	3.29124231160736e-161	Progenitors	chr2-57472499-57473206	chr2	57472474	57473231
chr16-15991570-15992681	1.74663017780183e-166	3.91509202768178	0.135	0.01	3.71422653939737e-161	Progenitors	chr16-15991570-15992681	chr16	15991545	15992706
chr19-58395729-58396988	2.47301861801876e-166	1.75517516249972	0.276	0.092	5.25889882140308e-161	Progenitors	chr19-58395729-58396988	chr19	58395704	58397013
chr11-85392004-85393166	3.07734509561992e-166	2.18170569969703	0.215	0.053	6.54400511928672e-161	Progenitors	chr11-85392004-85393166	chr11	85391979	85393191
chr1-153961930-153962666	3.92989461701302e-166	4.01370872168956	0.133	0.009	8.35696020202436e-161	Progenitors	chr1-153961930-153962666	chr1	153961905	153962691
chr11-19575491-19576796	4.40497613059049e-166	2.10298934283873	0.222	0.057	9.36722579146199e-161	Progenitors	chr11-19575491-19576796	chr11	19575466	19576821
chr13-93488360-93488998	4.71484732084297e-166	3.78241278463416	0.135	0.01	1.00261699762458e-160	Progenitors	chr13-93488360-93488998	chr13	93488335	93489023
chr8-61287904-61289064	8.14541050032164e-166	2.56416531212825	0.189	0.038	1.7321296883039e-160	Progenitors	chr8-61287904-61289064	chr8	61287879	61289089
chr14-67769473-67770414	9.30938162851547e-166	3.78366900084832	0.137	0.011	1.97964931268544e-160	Progenitors	chr14-67769473-67770414	chr14	67769448	67770439
chr12-5249521-5250405	1.63999879440316e-165	3.14666517918419	0.155	0.02	3.48747383628627e-160	Progenitors	chr12-5249521-5250405	chr12	5249496	5250430
chr12-31272094-31273420	1.82314719347349e-165	3.40612406937139	0.147	0.016	3.87694073839332e-160	Progenitors	chr12-31272094-31273420	chr12	31272069	31273445
chr19-32345919-32346816	1.82560078678339e-165	3.28298505782863	0.148	0.016	3.88215832910274e-160	Progenitors	chr19-32345919-32346816	chr19	32345894	32346841
chr19-24160202-24160900	2.26331993176236e-165	2.90259568759024	0.164	0.024	4.81297246809198e-160	Progenitors	chr19-24160202-24160900	chr19	24160177	24160925
chr1-180403555-180404639	2.86377360930617e-165	2.77697559156864	0.175	0.031	6.08984321792565e-160	Progenitors	chr1-180403555-180404639	chr1	180403530	180404664
chr1-126865154-126866150	2.91207914797743e-165	3.07845383605767	0.16	0.022	6.19256542896548e-160	Progenitors	chr1-126865154-126866150	chr1	126865129	126866175
chr11-68637765-68638891	3.17422275265643e-165	2.69787305722657	0.175	0.03	6.75001642575143e-160	Progenitors	chr11-68637765-68638891	chr11	68637740	68638916
chr10-123110271-123111333	3.29892040521963e-165	2.52688144072627	0.184	0.035	7.01518723090359e-160	Progenitors	chr10-123110271-123111333	chr10	123110246	123111358
chr7-65881005-65882417	9.8891959648232e-165	1.73027402056454	0.268	0.087	2.10294741111562e-159	Progenitors	chr7-65881005-65882417	chr7	65880980	65882442
chr14-45564748-45565983	1.1136076000581e-164	2.31252361701751	0.209	0.05	2.36809769759954e-159	Progenitors	chr14-45564748-45565983	chr14	45564723	45566008
chr11-97807768-97808416	1.11404487811421e-164	3.72697272721606	0.137	0.011	2.36902757375864e-159	Progenitors	chr11-97807768-97808416	chr11	97807743	97808441
chr3-97939663-97941093	1.514160827709e-164	2.29941003599589	0.202	0.045	3.21987814173147e-159	Progenitors	chr3-97939663-97941093	chr3	97939638	97941118
chr9-46645201-46645965	1.75878512666813e-164	1.57304232111188	0.31	0.118	3.74007415971105e-159	Progenitors	chr9-46645201-46645965	chr9	46645176	46645990
chr18-60962672-60964239	2.51821409113984e-164	2.13923234505933	0.22	0.057	5.35500744694978e-159	Progenitors	chr18-60962672-60964239	chr18	60962647	60964264
chr9-49087127-49089455	3.53300377435029e-164	2.08742897574068	0.221	0.057	7.51296785619364e-159	Progenitors	chr9-49087127-49089455	chr9	49087102	49089480
chr7-144653281-144654449	4.06356598315684e-164	1.53141743387311	0.312	0.118	8.64121369884286e-159	Progenitors	chr7-144653281-144654449	chr7	144653256	144654474
chr16-95922196-95922889	4.45457547999517e-164	4.31656587412809	0.125	0.006	9.47269930396453e-159	Progenitors	chr16-95922196-95922889	chr16	95922171	95922914
chr10-53156116-53157440	4.97118095255298e-164	2.91324871541691	0.16	0.022	1.05712660074134e-158	Progenitors	chr10-53156116-53157440	chr10	53156091	53157465
chr11-30367169-30368194	5.82682823404702e-164	4.40911348955724	0.126	0.007	1.23908085079833e-158	Progenitors	chr11-30367169-30368194	chr11	30367144	30368219
chr9-9311667-9312712	6.64218455599523e-164	3.49064818960806	0.143	0.015	1.41246718801694e-158	Progenitors	chr9-9311667-9312712	chr9	9311642	9312737
chr17-27999663-28001438	7.56758184984335e-164	2.28042329822352	0.209	0.05	1.60925384795104e-158	Progenitors	chr17-27999663-28001438	chr17	27999638	28001463
chr3-8985614-8986251	9.68206471087529e-164	3.01158798476905	0.152	0.019	2.05890074283234e-158	Progenitors	chr3-8985614-8986251	chr3	8985589	8986276
chr10-6848005-6849163	9.82940474225355e-164	2.06732566196493	0.223	0.059	2.09023274784496e-158	Progenitors	chr10-6848005-6849163	chr10	6847980	6849188
chr5-77503739-77504449	1.15394658018665e-163	3.62337132342993	0.136	0.011	2.4538789422327e-158	Progenitors	chr5-77503739-77504449	chr5	77503714	77504474
chr5-113977107-113977878	2.24732700861509e-163	3.10183369746316	0.151	0.018	4.77896335709006e-158	Progenitors	chr5-113977107-113977878	chr5	113977082	113977903
chr3-49592501-49593447	3.04334607208036e-163	3.72572168814314	0.135	0.011	6.47170585573961e-158	Progenitors	chr3-49592501-49593447	chr3	49592476	49593472
chr7-118827587-118828719	3.4771918438462e-163	3.21828961938355	0.151	0.019	7.39428322785737e-158	Progenitors	chr7-118827587-118828719	chr7	118827562	118828744
chr13-99447016-99448148	3.57620555498575e-163	1.88852075125547	0.245	0.073	7.60483687473275e-158	Progenitors	chr13-99447016-99448148	chr13	99446991	99448173
chr7-6781272-6781928	4.45815631702845e-163	2.96434682568947	0.157	0.021	9.48031398972417e-158	Progenitors	chr7-6781272-6781928	chr7	6781247	6781953
chr9-116902900-116904049	6.31368113067394e-163	3.93034931202499	0.133	0.01	1.34261060611894e-157	Progenitors	chr9-116902900-116904049	chr9	116902875	116904074
chr4-123054120-123054797	7.23183088585975e-163	2.59443445265827	0.18	0.034	1.53785606970896e-157	Progenitors	chr4-123054120-123054797	chr4	123054095	123054822
chr9-9157386-9158582	7.6567248007186e-163	3.28837081175396	0.145	0.016	1.62821018559761e-157	Progenitors	chr9-9157386-9158582	chr9	9157361	9158607
chr18-84722070-84723125	1.24977774640331e-162	2.10318393114379	0.22	0.057	2.6576648755041e-157	Progenitors	chr18-84722070-84723125	chr18	84722045	84723150
chr9-103558231-103559538	1.34511584493839e-162	2.00202660115266	0.233	0.066	2.86040229541993e-157	Progenitors	chr9-103558231-103559538	chr9	103558206	103559563
chr18-35675165-35676561	1.43831882951908e-162	2.01259436852085	0.234	0.066	3.05859937416062e-157	Progenitors	chr18-35675165-35676561	chr18	35675140	35676586
chr15-84413922-84414633	1.46303752190634e-162	2.27101276476315	0.201	0.046	3.11116392070905e-157	Progenitors	chr15-84413922-84414633	chr15	84413897	84414658
chr19-41976512-41976905	1.60837548701106e-162	3.70181791197986	0.135	0.011	3.42022655688388e-157	Progenitors	chr19-41976512-41976905	chr19	41976487	41976930
chr1-179041365-179042343	1.6712761167768e-162	2.47759652063299	0.185	0.037	3.55398537508703e-157	Progenitors	chr1-179041365-179042343	chr1	179041340	179042368
chr11-117515379-117516844	1.7883682043812e-162	3.8388191795129	0.135	0.011	3.80298287029866e-157	Progenitors	chr11-117515379-117516844	chr11	117515354	117516869
chr5-123685744-123686207	1.83055799884449e-162	5.19399989657307	0.117	0.004	3.8926998901228e-157	Progenitors	chr5-123685744-123686207	chr5	123685719	123686232
chr7-24372991-24374274	2.00622771762276e-162	1.96140125170398	0.229	0.063	4.26626330380198e-157	Progenitors	chr7-24372991-24374274	chr7	24372966	24374299
chr12-110836711-110837530	2.04931148490044e-162	3.21065053728842	0.147	0.017	4.35788136575564e-157	Progenitors	chr12-110836711-110837530	chr12	110836686	110837555
chr3-147211015-147212134	2.22392004999016e-162	4.13561208422874	0.128	0.008	4.72918822550458e-157	Progenitors	chr3-147211015-147212134	chr3	147210990	147212159
chr12-73415783-73416916	2.25534106713099e-162	2.78236317979414	0.171	0.029	4.79600533266473e-157	Progenitors	chr12-73415783-73416916	chr12	73415758	73416941
chr7-66444625-66445579	2.57398792355192e-162	2.9800565320147	0.154	0.02	5.47361105931239e-157	Progenitors	chr7-66444625-66445579	chr7	66444600	66445604
chr14-79677852-79678641	2.98907162902435e-162	3.7837122787678	0.133	0.011	6.35629070983658e-157	Progenitors	chr14-79677852-79678641	chr14	79677827	79678666
chr2-44234508-44235468	3.14124929004367e-162	4.48352763108206	0.123	0.006	6.67989802777077e-157	Progenitors	chr2-44234508-44235468	chr2	44234483	44235493
chr15-102583490-102584407	3.22208354060148e-162	2.65159421437849	0.173	0.03	6.85179286992446e-157	Progenitors	chr15-102583490-102584407	chr15	102583465	102584432
chr11-88145949-88146971	3.80652727172573e-162	2.64904108039466	0.175	0.031	8.09461830859749e-157	Progenitors	chr11-88145949-88146971	chr11	88145924	88146996
chr15-84443271-84444155	3.90516289959312e-162	2.20226406184784	0.207	0.05	8.30436795761376e-157	Progenitors	chr15-84443271-84444155	chr15	84443246	84444180
chr10-5309265-5310843	4.51730635738324e-162	2.51720418716074	0.188	0.039	9.60609714203903e-157	Progenitors	chr10-5309265-5310843	chr10	5309240	5310868
chr2-102175645-102176844	4.61160937223123e-162	2.97508545831297	0.158	0.022	9.80663344614342e-157	Progenitors	chr2-102175645-102176844	chr2	102175620	102176869
chr1-160855583-160856616	5.28942039816709e-162	3.16578895510824	0.148	0.017	1.12480053709063e-156	Progenitors	chr1-160855583-160856616	chr1	160855558	160856641
chr10-121963793-121964647	7.05211073593687e-162	3.87880998471058	0.132	0.01	1.49963840010771e-156	Progenitors	chr10-121963793-121964647	chr10	121963768	121964672
chr14-25319977-25320487	8.14013724374835e-162	3.81294713744105	0.132	0.01	1.73100832502033e-156	Progenitors	chr14-25319977-25320487	chr14	25319952	25320512
chr17-45214990-45216144	1.08596851695666e-161	2.76057895463423	0.167	0.027	2.30932291099351e-156	Progenitors	chr17-45214990-45216144	chr17	45214965	45216169
chr2-59644333-59645852	1.16720676161496e-161	2.25833210608837	0.207	0.049	2.48207685064182e-156	Progenitors	chr2-59644333-59645852	chr2	59644308	59645877
chr4-98873082-98874143	1.17219815918838e-161	3.59170594632342	0.136	0.012	2.49269110749568e-156	Progenitors	chr4-98873082-98874143	chr4	98873057	98874168
chr11-22587584-22588906	1.27907931297523e-161	2.43398129753204	0.188	0.039	2.71997494983495e-156	Progenitors	chr11-22587584-22588906	chr11	22587559	22588931
chr13-49131542-49132438	1.30690948904719e-161	2.72917449808723	0.169	0.028	2.77915609755375e-156	Progenitors	chr13-49131542-49132438	chr13	49131517	49132463
chr18-12293623-12295251	1.45477644297603e-161	1.70747762260913	0.271	0.091	3.09359665375295e-156	Progenitors	chr18-12293623-12295251	chr18	12293598	12295276
chr6-22833424-22834983	1.59453032691088e-161	1.82748854888516	0.255	0.08	3.39078468547926e-156	Progenitors	chr6-22833424-22834983	chr6	22833399	22835008
chr18-61944387-61945313	1.60331490015534e-161	2.23160288940454	0.207	0.05	3.40946516832933e-156	Progenitors	chr18-61944387-61945313	chr18	61944362	61945338
chr10-67225745-67226950	1.68907861424875e-161	3.31943659628076	0.144	0.015	3.59184256398611e-156	Progenitors	chr10-67225745-67226950	chr10	67225720	67226975
chr10-29230145-29231035	1.78614318804656e-161	4.33728826087296	0.125	0.007	3.7982513508129e-156	Progenitors	chr10-29230145-29231035	chr10	29230120	29231060
chr5-115493557-115494232	1.94834513497162e-161	4.09357778163707	0.126	0.007	4.1431754129685e-156	Progenitors	chr5-115493557-115494232	chr5	115493532	115494257
chr5-123954578-123955984	3.49051476502472e-161	3.69037949727661	0.135	0.012	7.42261455297272e-156	Progenitors	chr5-123954578-123955984	chr5	123954553	123956009
chr5-113292045-113293150	3.92295137094953e-161	2.68707495666766	0.174	0.031	8.34219531983789e-156	Progenitors	chr5-113292045-113293150	chr5	113292020	113293175
chr18-58442138-58443100	3.9759645481871e-161	2.7836809174919	0.16	0.023	8.45492837136535e-156	Progenitors	chr18-58442138-58443100	chr18	58442113	58443125
chr2-13384663-13385968	4.15519154888608e-161	2.92860430579744	0.161	0.024	8.83605638062175e-156	Progenitors	chr2-13384663-13385968	chr2	13384638	13385993
chr18-55195575-55196849	4.56811614095799e-161	3.94129612394523	0.132	0.01	9.71414465490858e-156	Progenitors	chr18-55195575-55196849	chr18	55195550	55196874
chr4-133442849-133443524	5.90561982754359e-161	3.570158909691	0.137	0.012	1.25583596194697e-155	Progenitors	chr4-133442849-133443524	chr4	133442824	133443549
chr2-158152689-158153286	6.14594624843276e-161	3.57783489608425	0.136	0.012	1.30694161567548e-155	Progenitors	chr2-158152689-158153286	chr2	158152664	158153311
chr7-46798681-46799612	7.10771966226528e-161	4.67320824205181	0.121	0.006	1.51146369390037e-155	Progenitors	chr7-46798681-46799612	chr7	46798656	46799637
chr2-110364899-110365553	8.87353599480255e-161	3.26791474890351	0.143	0.015	1.88696630283076e-155	Progenitors	chr2-110364899-110365553	chr2	110364874	110365578
chr3-62455501-62456314	1.26259890223496e-160	2.83684140563149	0.162	0.025	2.68492919159167e-155	Progenitors	chr3-62455501-62456314	chr3	62455476	62456339
chr5-105399820-105401320	1.32085659134298e-160	1.79723780407546	0.272	0.093	2.80881475005676e-155	Progenitors	chr5-105399820-105401320	chr5	105399795	105401345
chr3-55333247-55334172	1.56645179153153e-160	3.57253448684634	0.135	0.012	3.33107539920972e-155	Progenitors	chr3-55333247-55334172	chr3	55333222	55334197
chr12-12993692-12994708	1.72849990724617e-160	3.28349413907054	0.147	0.017	3.67567233775805e-155	Progenitors	chr12-12993692-12994708	chr12	12993667	12994733
chr15-79223229-79224072	2.66036238066568e-160	3.5008375199882	0.14	0.014	5.65728720610937e-155	Progenitors	chr15-79223229-79224072	chr15	79223204	79224097
chr5-123985079-123985930	2.73344453446872e-160	3.75849749482612	0.132	0.01	5.81269713699307e-155	Progenitors	chr5-123985079-123985930	chr5	123985054	123985955
chr7-101349566-101350216	3.03259586135686e-160	2.75366358386642	0.163	0.025	6.44884542513397e-155	Progenitors	chr7-101349566-101350216	chr7	101349541	101350241
chr8-78742042-78743078	3.10775546556201e-160	2.44338522147804	0.186	0.038	6.60867307507227e-155	Progenitors	chr8-78742042-78743078	chr8	78742017	78743103
chr15-85701964-85702988	3.78341111713657e-160	1.69520541968336	0.266	0.088	8.04546157470208e-155	Progenitors	chr15-85701964-85702988	chr15	85701939	85703013
chr2-71483054-71484041	3.92672406588802e-160	2.87558995197824	0.162	0.025	8.35021799335154e-155	Progenitors	chr2-71483054-71484041	chr2	71483029	71484066
chr14-51961542-51962528	3.95790108978962e-160	4.50876788520213	0.121	0.006	8.41651624644852e-155	Progenitors	chr14-51961542-51962528	chr14	51961517	51962553
chr4-151604273-151605288	6.82667008147632e-160	3.89972455597238	0.129	0.009	1.45169821949602e-154	Progenitors	chr4-151604273-151605288	chr4	151604248	151605313
chr15-96693311-96694106	8.43173387738247e-160	3.09426515976662	0.152	0.02	1.79301664075926e-154	Progenitors	chr15-96693311-96694106	chr15	96693286	96694131
chr9-68130927-68132128	9.56872858050504e-160	4.24048738488261	0.126	0.008	2.03479970137298e-154	Progenitors	chr9-68130927-68132128	chr9	68130902	68132153
chr6-22428522-22429670	1.5453568580778e-159	2.41445601941159	0.176	0.032	3.28621681227103e-154	Progenitors	chr6-22428522-22429670	chr6	22428497	22429695
chr13-44867500-44868681	1.61256383553635e-159	2.12077589601442	0.213	0.055	3.42913312190641e-154	Progenitors	chr13-44867500-44868681	chr13	44867475	44868706
chr1-134213147-134213897	1.6905425390292e-159	2.86085537752099	0.161	0.025	3.59495561467098e-154	Progenitors	chr1-134213147-134213897	chr1	134213122	134213922
chr1-135739198-135740082	1.73976057972161e-159	2.16597472262114	0.203	0.048	3.69961827038379e-154	Progenitors	chr1-135739198-135740082	chr1	135739173	135740107
chr18-37825857-37826859	2.06072180257724e-159	2.11911906749745	0.213	0.054	4.38214552039853e-154	Progenitors	chr18-37825857-37826859	chr18	37825832	37826884
chr1-106629243-106630688	2.24206550014629e-159	2.6718432577527	0.175	0.033	4.76777470671609e-154	Progenitors	chr1-106629243-106630688	chr1	106629218	106630713
chr2-129233756-129234891	2.52641416482874e-159	2.97667431298956	0.156	0.022	5.37244498564997e-154	Progenitors	chr2-129233756-129234891	chr2	129233731	129234916
chr6-116985975-116986983	2.96575644574293e-159	3.32916267679991	0.141	0.015	6.30671073943679e-154	Progenitors	chr6-116985975-116986983	chr6	116985950	116987008
chr4-149337651-149338670	3.17722658373888e-159	3.41665860579041	0.14	0.014	6.75640410258656e-154	Progenitors	chr4-149337651-149338670	chr4	149337626	149338695
chr14-33974517-33975264	3.30734185135772e-159	3.38382483703323	0.141	0.015	7.03309552033071e-154	Progenitors	chr14-33974517-33975264	chr14	33974492	33975289
chr2-3419870-3420615	4.29880032107627e-159	3.41172924890897	0.14	0.014	9.14144187077189e-154	Progenitors	chr2-3419870-3420615	chr2	3419845	3420640
chr10-24571722-24572697	4.82536904844501e-159	4.2823102084334	0.125	0.008	1.02611955352088e-153	Progenitors	chr10-24571722-24572697	chr10	24571697	24572722
chr14-117725488-117726200	6.78889115929718e-159	3.55582839354391	0.135	0.012	1.4436644939157e-153	Progenitors	chr14-117725488-117726200	chr14	117725463	117726225
chr1-126829930-126831225	6.88680782735679e-159	1.50901475610525	0.304	0.116	1.46448657129525e-153	Progenitors	chr1-126829930-126831225	chr1	126829905	126831250
chr4-141866672-141867822	7.62387854052193e-159	1.84946717807348	0.251	0.079	1.62122539552053e-153	Progenitors	chr4-141866672-141867822	chr4	141866647	141867847
chr1-63190476-63191477	7.65623842892439e-159	2.74591320722271	0.164	0.026	1.6281067581492e-153	Progenitors	chr1-63190476-63191477	chr1	63190451	63191502
chrX-169792831-169793544	1.14956304948087e-158	3.55409800224674	0.137	0.013	2.44455732035158e-153	Progenitors	chrX-169792831-169793544	chrX	169792806	169793569
chr11-95681650-95682621	1.22761495692418e-158	2.92898223673848	0.155	0.022	2.61053548204884e-153	Progenitors	chr11-95681650-95682621	chr11	95681625	95682646
chr12-52393918-52394851	2.37128673546579e-158	2.27024170103718	0.198	0.045	5.04256495583535e-153	Progenitors	chr12-52393918-52394851	chr12	52393893	52394876
chr10-52830288-52831277	2.61044728865476e-158	4.48695686693995	0.119	0.005	5.55114226379724e-153	Progenitors	chr10-52830288-52831277	chr10	52830263	52831302
chrX-12068849-12069947	2.99772549309127e-158	1.9172970723522	0.236	0.069	6.37469323831351e-153	Progenitors	chrX-12068849-12069947	chrX	12068824	12069972
chr9-120869202-120870603	3.12676381740385e-158	1.91758113212698	0.241	0.073	6.64909452534745e-153	Progenitors	chr9-120869202-120870603	chr9	120869177	120870628
chr5-112852707-112853780	3.6806975881064e-158	1.64204294118063	0.267	0.089	7.82704022808413e-153	Progenitors	chr5-112852707-112853780	chr5	112852682	112853805
chr7-141364644-141365749	4.16845683641832e-158	4.4765863720827	0.119	0.005	8.86426514721192e-153	Progenitors	chr7-141364644-141365749	chr7	141364619	141365774
chr18-75494622-75495643	4.2471259676659e-158	2.01869615616226	0.223	0.061	9.03155584150121e-153	Progenitors	chr18-75494622-75495643	chr18	75494597	75495668
chr9-120360065-120360869	6.63811669135212e-158	2.49996292456865	0.175	0.032	1.41160215253272e-152	Progenitors	chr9-120360065-120360869	chr9	120360040	120360894
chr5-134394473-134395044	1.13810946206117e-157	3.48111087304156	0.136	0.013	2.42020115216769e-152	Progenitors	chr5-134394473-134395044	chr5	134394448	134395069
chr11-85916032-85917752	1.58943104156103e-157	2.33824991219002	0.189	0.041	3.37994100418995e-152	Progenitors	chr11-85916032-85917752	chr11	85916007	85917777
chr5-117998634-117999847	1.72684781202688e-157	2.37106570254644	0.189	0.041	3.67215914075328e-152	Progenitors	chr5-117998634-117999847	chr5	117998609	117999872
chr9-116806899-116808261	1.85201859444626e-157	1.97440356651092	0.233	0.068	3.93833606127591e-152	Progenitors	chr9-116806899-116808261	chr9	116806874	116808286
chr9-12879456-12880371	2.21046817002913e-157	3.25414274334661	0.148	0.019	4.70058266824864e-152	Progenitors	chr9-12879456-12880371	chr9	12879431	12880396
chr3-88494579-88495264	2.59024230212966e-157	1.84889802599599	0.239	0.071	5.50817615790175e-152	Progenitors	chr3-88494579-88495264	chr3	88494554	88495289
chr3-88755977-88756744	2.73992528721118e-157	2.1495240199099	0.211	0.054	5.82647852250745e-152	Progenitors	chr3-88755977-88756744	chr3	88755952	88756769
chr5-119246296-119247300	3.08764755030335e-157	2.23711116614836	0.21	0.054	6.56591339219558e-152	Progenitors	chr5-119246296-119247300	chr5	119246271	119247325
chr12-112660576-112661173	3.29223303650061e-157	3.17432779010109	0.145	0.017	7.0009664744489e-152	Progenitors	chr12-112660576-112661173	chr12	112660551	112661198
chr15-97878177-97879316	3.48801576120021e-157	3.74385234319853	0.133	0.012	7.41730039634986e-152	Progenitors	chr15-97878177-97879316	chr15	97878152	97879341
chr11-93509439-93510179	3.48839375478112e-157	2.51298455318408	0.175	0.033	7.41810420347959e-152	Progenitors	chr11-93509439-93510179	chr11	93509414	93510204
chr4-154940388-154941059	3.78730123861841e-157	5.02531678316086	0.115	0.004	8.05373395693444e-152	Progenitors	chr4-154940388-154941059	chr4	154940363	154941084
chr17-7284025-7284972	3.90148758413718e-157	3.40073383795267	0.14	0.015	8.29655236254356e-152	Progenitors	chr17-7284025-7284972	chr17	7284000	7284997
chr11-6773088-6773763	4.50075854168962e-157	4.53309486163001	0.118	0.005	9.57090804648839e-152	Progenitors	chr11-6773088-6773763	chr11	6773063	6773788
chr2-132593224-132594154	4.6531995861089e-157	3.27188322237102	0.143	0.017	9.89507545185644e-152	Progenitors	chr2-132593224-132594154	chr2	132593199	132594179
chr5-74175371-74176198	6.04658490036464e-157	1.88192253560727	0.238	0.071	1.28581232564744e-151	Progenitors	chr5-74175371-74176198	chr5	74175346	74176223
chr8-122619521-122620289	7.36706288201278e-157	3.43777744637046	0.137	0.014	1.5666132889229e-151	Progenitors	chr8-122619521-122620289	chr8	122619496	122620314
chr13-84448488-84449882	7.4002132248349e-157	3.23051560616086	0.142	0.016	1.57366274247437e-151	Progenitors	chr13-84448488-84449882	chr13	84448463	84449907
chr12-117658238-117659260	7.65891393134372e-157	3.98219316997534	0.127	0.009	1.62867570641417e-151	Progenitors	chr12-117658238-117659260	chr12	117658213	117659285
chr1-50865110-50866018	8.54246793612423e-157	3.31323082300867	0.142	0.016	1.81656434908475e-151	Progenitors	chr1-50865110-50866018	chr1	50865085	50866043
chr11-111511738-111512888	8.97577146993742e-157	3.38731673835475	0.138	0.014	1.90870677885366e-151	Progenitors	chr11-111511738-111512888	chr11	111511713	111512913
chr15-95427622-95429109	9.7263207799215e-157	2.10821373383497	0.208	0.052	2.06831184017109e-151	Progenitors	chr15-95427622-95429109	chr15	95427597	95429134
chr18-24126762-24127723	1.02743141496091e-156	3.86964976412737	0.128	0.01	2.18484317822853e-151	Progenitors	chr18-24126762-24127723	chr18	24126737	24127748
chr2-165967379-165968407	1.03037503000687e-156	2.46607328424011	0.18	0.036	2.19110280505992e-151	Progenitors	chr2-165967379-165968407	chr2	165967354	165968432
chr12-102419348-102420021	1.05044937705476e-156	3.44316726700944	0.139	0.015	2.23379110480073e-151	Progenitors	chr12-102419348-102420021	chr12	102419323	102420046
chr1-92751578-92752326	2.2224984257182e-156	2.58362815722659	0.176	0.034	4.72616512727402e-151	Progenitors	chr1-92751578-92752326	chr1	92751553	92752351
chr18-47348428-47349448	2.23820154229959e-156	2.69301232377713	0.167	0.029	4.75955796171549e-151	Progenitors	chr18-47348428-47349448	chr18	47348403	47349473
chr12-116193103-116194171	3.65842529809142e-156	3.81799859827916	0.129	0.01	7.77967798064439e-151	Progenitors	chr12-116193103-116194171	chr12	116193078	116194196
chr16-23258394-23259876	5.54363328427231e-156	1.97981673771442	0.232	0.068	1.17885916153379e-150	Progenitors	chr16-23258394-23259876	chr16	23258369	23259901
chr1-191261350-191262451	5.7446578479385e-156	3.24403356210494	0.14	0.015	1.22160723602197e-150	Progenitors	chr1-191261350-191262451	chr1	191261325	191262476
chr1-66172028-66172726	5.78938523587629e-156	2.92428618782414	0.153	0.022	1.23111855979433e-150	Progenitors	chr1-66172028-66172726	chr1	66172003	66172751
chr6-145658929-145660330	7.77344562979767e-156	2.64189635339285	0.165	0.028	1.6530309866221e-150	Progenitors	chr6-145658929-145660330	chr6	145658904	145660355
chr2-6366392-6367547	8.76012981676257e-156	2.31883570679999	0.195	0.045	1.86285036566438e-150	Progenitors	chr2-6366392-6367547	chr2	6366367	6367572
chr8-114335228-114336185	9.70672559964303e-156	3.67843703724774	0.13	0.011	2.06414490548969e-150	Progenitors	chr8-114335228-114336185	chr8	114335203	114336210
chr2-71540605-71541715	1.05854364442951e-155	1.6176284056917	0.316	0.13	2.2510036453158e-150	Progenitors	chr2-71540605-71541715	chr2	71540580	71541740
chr3-122430573-122431566	1.1672498611633e-155	2.67368080001902	0.17	0.031	2.48216850226238e-150	Progenitors	chr3-122430573-122431566	chr3	122430548	122431591
chr15-37233614-37234651	1.19222765552483e-155	2.34492076370022	0.188	0.041	2.5352840317501e-150	Progenitors	chr15-37233614-37234651	chr15	37233589	37234676
chr19-53359268-53361330	1.24586898284472e-155	1.66030615358799	0.287	0.107	2.64935285070912e-150	Progenitors	chr19-53359268-53361330	chr19	53359243	53361355
chr5-67193136-67193816	1.49515041685731e-155	3.04292261769452	0.152	0.021	3.17945231295123e-150	Progenitors	chr5-67193136-67193816	chr5	67193111	67193841
chr1-180945218-180945996	1.58397009811004e-155	1.93385612263904	0.225	0.063	3.36832825333198e-150	Progenitors	chr1-180945218-180945996	chr1	180945193	180946021
chr6-93065934-93067193	1.60343849949663e-155	1.93338286128111	0.231	0.067	3.40972800356457e-150	Progenitors	chr6-93065934-93067193	chr6	93065909	93067218
chr4-96590954-96592100	3.46663953302178e-155	1.53466899246428	0.299	0.114	7.37184363336615e-150	Progenitors	chr4-96590954-96592100	chr4	96590929	96592125
chr10-124348983-124349663	3.61018678311232e-155	2.79631342172742	0.156	0.024	7.67709829615618e-150	Progenitors	chr10-124348983-124349663	chr10	124348958	124349688
chr6-72200217-72201765	3.95463346808834e-155	2.32091918212418	0.19	0.042	8.40956761622454e-150	Progenitors	chr6-72200217-72201765	chr6	72200192	72201790
chr9-102181127-102182290	5.39489911309413e-155	3.0047162540524	0.154	0.023	1.14723069129858e-149	Progenitors	chr9-102181127-102182290	chr9	102181102	102182315
chr2-63706072-63706619	6.08737976675847e-155	4.89457566378993	0.114	0.004	1.29448739478096e-149	Progenitors	chr2-63706072-63706619	chr2	63706047	63706644
chr2-38111389-38112421	8.28217238585856e-155	2.90860481149525	0.154	0.023	1.76121224002521e-149	Progenitors	chr2-38111389-38112421	chr2	38111364	38112446
chr11-67565298-67566150	8.36851650288056e-155	4.11839015956917	0.123	0.008	1.77957340285405e-149	Progenitors	chr11-67565298-67566150	chr11	67565273	67566175
chr4-95137291-95138711	9.18425066299725e-155	2.34931977318264	0.189	0.042	1.95304008773703e-149	Progenitors	chr4-95137291-95138711	chr4	95137266	95138736
chr10-14454019-14454847	9.20457603738009e-155	3.48119467706875	0.134	0.013	1.95736229892491e-149	Progenitors	chr10-14454019-14454847	chr10	14453994	14454872
chr4-141871805-141872328	1.81716503691294e-154	3.34115439396296	0.138	0.015	3.86421962264573e-149	Progenitors	chr4-141871805-141872328	chr4	141871780	141872353
chr4-140153034-140155428	1.9558143820672e-154	2.09630877181915	0.222	0.062	4.15905884160971e-149	Progenitors	chr4-140153034-140155428	chr4	140153009	140155453
chr9-118979961-118980995	1.97156747379309e-154	1.84489261925595	0.229	0.066	4.19255794869574e-149	Progenitors	chr9-118979961-118980995	chr9	118979936	118981020
chr4-141899661-141900673	2.02151091659288e-154	2.79791529377857	0.157	0.024	4.29876317924392e-149	Progenitors	chr4-141899661-141900673	chr4	141899636	141900698
chr2-153496572-153497433	2.14448787431856e-154	1.72928252273426	0.264	0.09	4.56027490961717e-149	Progenitors	chr2-153496572-153497433	chr2	153496547	153497458
chr19-58626910-58628381	2.30459868036954e-154	2.05041976309313	0.214	0.057	4.90075213979264e-149	Progenitors	chr19-58626910-58628381	chr19	58626885	58628406
chr11-118238770-118239999	2.43035411039445e-154	2.31006267240229	0.184	0.039	5.1681723192949e-149	Progenitors	chr11-118238770-118239999	chr11	118238745	118240024
chr7-143744395-143745529	2.67418139206807e-154	2.09017974019167	0.208	0.053	5.68667347204668e-149	Progenitors	chr7-143744395-143745529	chr7	143744370	143745554
chr3-121705948-121707407	3.77905218850696e-154	2.95034437201537	0.15	0.021	8.03619226938195e-149	Progenitors	chr3-121705948-121707407	chr3	121705923	121707432
chr5-76326678-76327818	3.99023326787576e-154	3.8380144920129	0.126	0.009	8.48527094647048e-149	Progenitors	chr5-76326678-76327818	chr5	76326653	76327843
chr7-38111564-38112423	4.07700421851286e-154	1.91512955127306	0.237	0.072	8.66979024070979e-149	Progenitors	chr7-38111564-38112423	chr7	38111539	38112448
chr4-97476360-97477606	4.40556054598919e-154	1.88313824804256	0.238	0.072	9.36846855665147e-149	Progenitors	chr4-97476360-97477606	chr4	97476335	97477631
chr5-105715179-105716540	5.05517292773785e-154	2.40534349071353	0.179	0.036	1.07498757825638e-148	Progenitors	chr5-105715179-105716540	chr5	105715154	105716565
chr19-21253632-21254583	5.70461152386757e-154	2.79518407915394	0.157	0.024	1.21309134516196e-148	Progenitors	chr19-21253632-21254583	chr19	21253607	21254608
chr1-151066153-151066764	7.27680093983446e-154	3.79673690913736	0.126	0.01	1.54741899665674e-148	Progenitors	chr1-151066153-151066764	chr1	151066128	151066789
chr3-21797840-21798621	8.03881610927557e-154	3.9449109387983	0.124	0.009	1.70946228445356e-148	Progenitors	chr3-21797840-21798621	chr3	21797815	21798646
chr15-85599742-85601060	8.12091804722111e-154	2.02644180122246	0.216	0.058	1.72692134365962e-148	Progenitors	chr15-85599742-85601060	chr15	85599717	85601085
chr8-71312311-71313323	8.43258165548045e-154	2.29873350151107	0.19	0.043	1.79319692161957e-148	Progenitors	chr8-71312311-71313323	chr8	71312286	71313348
chr7-134014131-134015503	9.17068174463385e-154	2.14942081067403	0.204	0.051	1.95015464367813e-148	Progenitors	chr7-134014131-134015503	chr7	134014106	134015528
chr14-24939083-24940141	1.86603243385496e-153	2.50398273672107	0.172	0.032	3.9681366309169e-148	Progenitors	chr14-24939083-24940141	chr14	24939058	24940166
chr14-67909645-67910590	2.09946148423746e-153	3.81115628057053	0.128	0.011	4.4645258408458e-148	Progenitors	chr14-67909645-67910590	chr14	67909620	67910615
chr18-57132664-57133704	2.61275572494617e-153	1.63228238596026	0.275	0.098	5.55605117665528e-148	Progenitors	chr18-57132664-57133704	chr18	57132639	57133729
chr5-85705912-85706903	3.29016142932052e-153	3.9335901428805	0.125	0.009	6.99656118106439e-148	Progenitors	chr5-85705912-85706903	chr5	85705887	85706928
chr18-38578068-38579009	3.39994663701781e-153	3.33224834388841	0.136	0.014	7.23002052308474e-148	Progenitors	chr18-38578068-38579009	chr18	38578043	38579034
chr12-77807800-77808706	3.86572185975481e-153	3.32812232912359	0.136	0.015	8.2204961919872e-148	Progenitors	chr12-77807800-77808706	chr12	77807775	77808731
chr2-154420829-154421742	4.1795581023747e-153	1.99168664501448	0.204	0.05	8.88787210028083e-148	Progenitors	chr2-154420829-154421742	chr2	154420804	154421767
chr14-54332085-54333030	4.27411523226229e-153	3.70450144930843	0.128	0.011	9.08894878255808e-148	Progenitors	chr14-54332085-54333030	chr14	54332060	54333055
chr10-120425823-120426563	4.33293908259366e-153	2.30545286669298	0.192	0.044	9.21403828852625e-148	Progenitors	chr10-120425823-120426563	chr10	120425798	120426588
chr7-66305347-66306192	5.03186266766661e-153	4.14528347459809	0.122	0.008	1.07003062814197e-147	Progenitors	chr7-66305347-66306192	chr7	66305322	66306217
chr18-55639795-55640744	5.55950913443066e-153	1.80865169075081	0.237	0.072	1.18223517694581e-147	Progenitors	chr18-55639795-55640744	chr18	55639770	55640769
chr8-92190284-92191252	6.37479174166659e-153	3.74063449389781	0.127	0.01	1.35560583865714e-147	Progenitors	chr8-92190284-92191252	chr8	92190259	92191277
chr15-55269776-55270515	6.69190187750501e-153	4.58034086762469	0.116	0.006	1.42303962615332e-147	Progenitors	chr15-55269776-55270515	chr15	55269751	55270540
chr4-136783505-136784270	8.12113787241926e-153	2.63383260937944	0.17	0.032	1.72696808970783e-147	Progenitors	chr4-136783505-136784270	chr4	136783480	136784295
chr4-106039976-106041672	8.52463876685557e-153	3.17264341891608	0.146	0.02	1.8127729584106e-147	Progenitors	chr4-106039976-106041672	chr4	106039951	106041697
chr16-93807540-93808718	1.16622275973899e-152	2.80406300597939	0.16	0.027	2.47998436081255e-147	Progenitors	chr16-93807540-93808718	chr16	93807515	93808743
chr9-32591611-32593002	1.19806318512334e-152	1.66600389810113	0.274	0.099	2.54769334379663e-147	Progenitors	chr9-32591611-32593002	chr9	32591586	32593027
chr8-13614574-13615612	1.32949027260092e-152	2.92184146930445	0.148	0.02	2.82717435958859e-147	Progenitors	chr8-13614574-13615612	chr8	13614549	13615637
chr3-87149464-87151202	1.42285714156835e-152	1.5251870269872	0.305	0.121	3.0257199401165e-147	Progenitors	chr3-87149464-87151202	chr3	87149439	87151227
chr9-121807981-121809019	1.70196585057956e-152	2.76908914907995	0.158	0.026	3.61924740091594e-147	Progenitors	chr9-121807981-121809019	chr9	121807956	121809044
chr13-51345353-51346596	1.89149989396666e-152	2.81737578501007	0.16	0.027	4.02229343951904e-147	Progenitors	chr13-51345353-51346596	chr13	51345328	51346621
chr18-46637877-46638804	1.99754743559866e-152	2.77885737128867	0.159	0.026	4.24780459727491e-147	Progenitors	chr18-46637877-46638804	chr18	46637852	46638829
chr7-98185896-98187185	2.25061186385215e-152	3.16318146999082	0.142	0.018	4.78594863460023e-147	Progenitors	chr7-98185896-98187185	chr7	98185871	98187210
chr7-67781024-67782353	2.2807348982312e-152	3.12091008655657	0.144	0.019	4.85000556843762e-147	Progenitors	chr7-67781024-67782353	chr7	67780999	67782378
chr15-78844564-78845226	2.3278355706621e-152	2.86488473103085	0.155	0.024	4.95016561936866e-147	Progenitors	chr15-78844564-78845226	chr15	78844539	78845251
chr16-38940895-38941622	2.75202262994788e-152	2.99975902031156	0.148	0.02	5.85220364281048e-147	Progenitors	chr16-38940895-38941622	chr16	38940870	38941647
chr5-129463223-129464665	6.02368738037284e-152	2.78590598029604	0.153	0.023	1.28094314512366e-146	Progenitors	chr5-129463223-129464665	chr5	129463198	129464690
chr3-103193674-103194712	6.65507468392487e-152	3.80386281797476	0.125	0.01	1.41520828661131e-146	Progenitors	chr3-103193674-103194712	chr3	103193649	103194737
chr4-43877889-43878611	7.35131305247491e-152	3.06951836589941	0.147	0.02	1.56326407192184e-146	Progenitors	chr4-43877889-43878611	chr4	43877864	43878636
chr12-100281907-100282955	9.01616471786467e-152	2.21874162350184	0.187	0.041	1.91729644341864e-146	Progenitors	chr12-100281907-100282955	chr12	100281882	100282980
chr4-48105112-48105768	1.05523105298882e-151	3.87451643223565	0.122	0.009	2.24395938649125e-146	Progenitors	chr4-48105112-48105768	chr4	48105087	48105793
chr19-34255022-34255818	1.36587923780331e-151	3.41722239946418	0.134	0.014	2.90455585798111e-146	Progenitors	chr19-34255022-34255818	chr19	34254997	34255843
chr16-42946527-42947418	1.60942411715221e-151	3.22583255411166	0.139	0.016	3.42245647936534e-146	Progenitors	chr16-42946527-42947418	chr16	42946502	42947443
chr1-152603360-152604401	1.64572750890396e-151	2.83156679458961	0.152	0.022	3.49965600495936e-146	Progenitors	chr1-152603360-152604401	chr1	152603335	152604426
chr1-176806441-176807209	1.69590194424361e-151	2.88332797264378	0.152	0.023	3.60635244345347e-146	Progenitors	chr1-176806441-176807209	chr1	176806416	176807234
chr19-7134418-7136355	1.7102138771412e-151	2.07721006414515	0.211	0.056	3.63678691187954e-146	Progenitors	chr19-7134418-7136355	chr19	7134393	7136380
chr14-36918760-36919543	1.82656348635156e-151	2.17728338260818	0.198	0.049	3.88420551936146e-146	Progenitors	chr14-36918760-36919543	chr14	36918735	36919568
chr2-27835349-27836601	2.31510071084805e-151	1.81348859890498	0.247	0.08	4.92308481262548e-146	Progenitors	chr2-27835349-27836601	chr2	27835324	27836626
chr5-64708996-64709615	2.50363468669011e-151	3.87104814899345	0.122	0.009	5.32400419759339e-146	Progenitors	chr5-64708996-64709615	chr5	64708971	64709640
chr3-138053652-138054488	3.60797982732049e-151	3.68615126419839	0.128	0.011	7.67240518259529e-146	Progenitors	chr3-138053652-138054488	chr3	138053627	138054513
chr13-63260199-63261313	6.16338707622208e-151	1.80948379419186	0.248	0.081	1.3106504251457e-145	Progenitors	chr13-63260199-63261313	chr13	63260174	63261338
chr11-98965202-98965689	6.94612964627223e-151	2.34234360454138	0.185	0.041	1.47710141540944e-145	Progenitors	chr11-98965202-98965689	chr11	98965177	98965714
chr18-47329905-47330914	8.39544626574012e-151	2.31096707144262	0.186	0.042	1.7853000438559e-145	Progenitors	chr18-47329905-47330914	chr18	47329880	47330939
chr11-55417807-55418441	8.56615360452193e-151	2.29664542066437	0.181	0.038	1.82160113015519e-145	Progenitors	chr11-55417807-55418441	chr11	55417782	55418466
chr3-130896138-130896642	9.04578688054574e-151	4.29663771599944	0.116	0.006	1.92359562593493e-145	Progenitors	chr3-130896138-130896642	chr3	130896113	130896667
chr13-19149520-19150210	9.1059199450792e-151	3.17679366949234	0.139	0.016	1.93638298224104e-145	Progenitors	chr13-19149520-19150210	chr13	19149495	19150235
chrX-7288827-7289623	1.25304854687739e-150	3.90866049016813	0.122	0.009	2.66462026542023e-145	Progenitors	chrX-7288827-7289623	chrX	7288802	7289648
chr5-142588960-142589825	1.37041939443446e-150	3.04065082835879	0.147	0.021	2.91421054645882e-145	Progenitors	chr5-142588960-142589825	chr5	142588935	142589850
chr5-132970669-132971701	1.46986241893099e-150	2.48131543456254	0.177	0.036	3.12567713248094e-145	Progenitors	chr5-132970669-132971701	chr5	132970644	132971726
chr2-60986073-60987027	1.52258510012854e-150	4.55886303532111	0.113	0.005	3.23779244127434e-145	Progenitors	chr2-60986073-60987027	chr2	60986048	60987052
chr10-122018099-122019254	1.60718660706242e-150	2.25496966782714	0.194	0.046	3.4176983917843e-145	Progenitors	chr10-122018099-122019254	chr10	122018074	122019279
chr19-50374204-50375291	1.64210973410558e-150	2.17297463519029	0.2	0.05	3.49196277067286e-145	Progenitors	chr19-50374204-50375291	chr19	50374179	50375316
chr8-13523649-13524824	1.64800854898697e-150	3.07876025914498	0.144	0.019	3.50450665950628e-145	Progenitors	chr8-13523649-13524824	chr8	13523624	13524849
chr16-33689285-33689799	1.79653990338983e-150	3.35251135252231	0.134	0.014	3.82036006995751e-145	Progenitors	chr16-33689285-33689799	chr16	33689260	33689824
chr2-51284554-51285785	2.59653847000345e-150	3.18491031361066	0.138	0.016	5.52156502184703e-145	Progenitors	chr2-51284554-51285785	chr2	51284529	51285810
chr3-9006760-9007656	2.65156493064814e-150	2.36878444493558	0.178	0.037	5.63857934067258e-145	Progenitors	chr3-9006760-9007656	chr3	9006735	9007681
chr10-117162100-117163418	2.73705130517873e-150	2.11112289318772	0.204	0.053	5.82036697097563e-145	Progenitors	chr10-117162100-117163418	chr10	117162075	117163443
chr13-26656826-26657648	2.92312292779383e-150	3.90329366315883	0.122	0.009	6.21605013718286e-145	Progenitors	chr13-26656826-26657648	chr13	26656801	26657673
chr5-44759003-44759682	2.96329853631444e-150	3.74687654635506	0.127	0.011	6.30148397045802e-145	Progenitors	chr5-44759003-44759682	chr5	44758978	44759707
chr8-106799406-106800262	3.19193444833108e-150	3.83931489154506	0.123	0.009	6.78768052372053e-145	Progenitors	chr8-106799406-106800262	chr8	106799381	106800287
chr17-53543163-53544254	4.19871713676296e-150	3.20447801559636	0.138	0.016	8.92861397849779e-145	Progenitors	chr17-53543163-53544254	chr17	53543138	53544279
chr16-73869741-73870937	4.35566553403124e-150	3.54375021575756	0.128	0.012	9.26236631477276e-145	Progenitors	chr16-73869741-73870937	chr16	73869716	73870962
chr10-43751585-43752552	5.64793060525158e-150	2.90989862833717	0.148	0.021	1.20103809113735e-144	Progenitors	chr10-43751585-43752552	chr10	43751560	43752577
chr7-120993920-120994855	6.32765223474161e-150	3.74476492793502	0.124	0.01	1.34558157537004e-144	Progenitors	chr7-120993920-120994855	chr7	120993895	120994880
chr6-17077182-17078103	6.36215426784146e-150	2.69392985405769	0.161	0.028	1.35291846721075e-144	Progenitors	chr6-17077182-17078103	chr6	17077157	17078128
chr1-43694577-43695480	6.56604791171955e-150	2.11554815142906	0.195	0.047	1.39627665447507e-144	Progenitors	chr1-43694577-43695480	chr1	43694552	43695505
chr4-123422545-123423189	7.05818326972701e-150	3.2598958268616	0.134	0.015	1.50092973049072e-144	Progenitors	chr4-123422545-123423189	chr4	123422520	123423214
chr13-48012913-48014031	9.24209802332897e-150	2.26065470344718	0.194	0.047	1.96534138675893e-144	Progenitors	chr13-48012913-48014031	chr13	48012888	48014056
chr13-83603542-83605270	9.35683178560835e-150	1.92483544497099	0.233	0.072	1.9897396360414e-144	Progenitors	chr13-83603542-83605270	chr13	83603517	83605295
chrX-166933524-166934467	9.64883833200551e-150	4.14921267790738	0.118	0.007	2.0518351201393e-144	Progenitors	chrX-166933524-166934467	chrX	166933499	166934492
chr2-147297832-147299054	1.00090298141529e-149	1.99241791961285	0.211	0.057	2.12843019900943e-144	Progenitors	chr2-147297832-147299054	chr2	147297807	147299079
chr2-163195386-163196201	1.4802390005713e-149	2.96824472627293	0.141	0.018	3.14774303710487e-144	Progenitors	chr2-163195386-163196201	chr2	163195361	163196226
chr1-13860440-13861700	1.59656249222085e-149	2.44634509011298	0.176	0.036	3.39510610533255e-144	Progenitors	chr1-13860440-13861700	chr1	13860415	13861725
chr18-78237220-78238799	1.80748390980796e-149	2.06642180074967	0.21	0.057	3.84363260904573e-144	Progenitors	chr18-78237220-78238799	chr18	78237195	78238824
chr17-35812861-35813776	2.43881400129644e-149	2.70457068144024	0.157	0.026	5.1861623618969e-144	Progenitors	chr17-35812861-35813776	chr17	35812836	35813801
chr13-24985291-24986001	2.95365930193477e-149	3.77064023525481	0.123	0.01	6.28098604215732e-144	Progenitors	chr13-24985291-24986001	chr13	24985266	24986026
chr6-83545542-83546274	3.06903208694208e-149	3.75219672705358	0.125	0.01	6.52632742320321e-144	Progenitors	chr6-83545542-83546274	chr6	83545517	83546299
chr2-71766560-71767507	3.28139130268258e-149	5.15735892586604	0.108	0.003	6.97791141906754e-144	Progenitors	chr2-71766560-71767507	chr2	71766535	71767532
chr5-143634285-143635048	3.31149386079375e-149	2.01496381071213	0.217	0.061	7.04192480991651e-144	Progenitors	chr5-143634285-143635048	chr5	143634260	143635073
chr11-115898666-115900259	3.84229507313659e-149	2.55319045088579	0.171	0.034	8.17067889597569e-144	Progenitors	chr11-115898666-115900259	chr11	115898641	115900284
chr9-49273387-49274077	5.79167932136464e-149	3.71478947788306	0.126	0.011	1.23160639936751e-143	Progenitors	chr9-49273387-49274077	chr9	49273362	49274102
chr19-57077744-57078717	5.95551529337365e-149	2.94079584114305	0.145	0.02	1.2664462826512e-143	Progenitors	chr19-57077744-57078717	chr19	57077719	57078742
chr3-101273674-101274594	6.46757537838712e-149	4.43474432740142	0.114	0.006	1.3753363717894e-143	Progenitors	chr3-101273674-101274594	chr3	101273649	101274619
chr13-54345518-54346577	6.48837863279277e-149	2.94661440037428	0.148	0.022	1.37976020464202e-143	Progenitors	chr13-54345518-54346577	chr13	54345493	54346602
chr14-30011455-30012317	7.04108533025105e-149	2.35737317630211	0.172	0.034	1.49729383656322e-143	Progenitors	chr14-30011455-30012317	chr14	30011430	30012342
chr5-51543969-51544704	7.99820648430923e-149	3.66957351933792	0.126	0.011	1.70082660709484e-143	Progenitors	chr5-51543969-51544704	chr5	51543944	51544729
chr2-32730475-32731209	8.23540842997217e-149	2.13733227972798	0.198	0.049	1.75126783804201e-143	Progenitors	chr2-32730475-32731209	chr2	32730450	32731234
chr17-27056011-27057733	8.88884917703771e-149	1.65404588762902	0.258	0.088	1.89022266634625e-143	Progenitors	chr17-27056011-27057733	chr17	27055986	27057758
chr18-75775852-75776631	9.68417776845579e-149	3.91701833061353	0.122	0.009	2.05935008663989e-143	Progenitors	chr18-75775852-75776631	chr18	75775827	75776656
chr7-37563039-37563940	1.04286311707964e-148	1.70139352495762	0.258	0.089	2.21765884710102e-143	Progenitors	chr7-37563039-37563940	chr7	37563014	37563965
chr16-90549823-90550879	1.07959825885811e-148	3.24356655046434	0.141	0.018	2.29577649344436e-143	Progenitors	chr16-90549823-90550879	chr16	90549798	90550904
chr7-16364668-16365634	1.084345389455e-148	3.44642036695638	0.131	0.013	2.30587131412994e-143	Progenitors	chr7-16364668-16365634	chr7	16364643	16365659
chr17-7460828-7461556	1.1262691200961e-148	3.40070350255231	0.131	0.013	2.39502254657556e-143	Progenitors	chr17-7460828-7461556	chr17	7460803	7461581
chr2-162636018-162636860	1.20433481563803e-148	3.24179462371695	0.135	0.015	2.56103002880242e-143	Progenitors	chr2-162636018-162636860	chr2	162635993	162636885
chr16-53405201-53406381	1.2382861905264e-148	4.54102880831003	0.113	0.005	2.63322796701629e-143	Progenitors	chr16-53405201-53406381	chr16	53405176	53406406
chr7-142487111-142488050	1.29575867666082e-148	1.96102534179949	0.229	0.07	2.75544378350601e-143	Progenitors	chr7-142487111-142488050	chr7	142487086	142488075
chr1-127419330-127420055	1.30692370784876e-148	3.17556917603729	0.139	0.017	2.77918633397748e-143	Progenitors	chr1-127419330-127420055	chr1	127419305	127420080
chr8-36017995-36019724	1.49568993913925e-148	2.64211056301124	0.162	0.029	3.180599612479e-143	Progenitors	chr8-36017995-36019724	chr8	36017970	36019749
chr2-38725062-38726492	1.5232279163506e-148	2.86738435716473	0.145	0.02	3.23915939639871e-143	Progenitors	chr2-38725062-38726492	chr2	38725037	38726517
chr5-138881160-138882168	1.64350275646185e-148	3.93095970735264	0.122	0.009	3.4949250466437e-143	Progenitors	chr5-138881160-138882168	chr5	138881135	138882193
chr4-62941788-62942815	1.66329868197289e-148	3.29154075800717	0.136	0.016	3.53702128020216e-143	Progenitors	chr4-62941788-62942815	chr4	62941763	62942840
chr5-74186152-74186774	2.15708850680263e-148	4.24216619138759	0.115	0.006	4.58707028060085e-143	Progenitors	chr5-74186152-74186774	chr5	74186127	74186799
chr6-85860971-85861741	2.85250127534009e-148	4.63772712162184	0.112	0.005	6.06587248702345e-143	Progenitors	chr6-85860971-85861741	chr6	85860946	85861766
chr4-97868583-97869764	3.03509826149406e-148	1.86457095599103	0.221	0.064	6.45416680404972e-143	Progenitors	chr4-97868583-97869764	chr4	97868558	97869789
chr15-80199345-80200299	3.2126552928933e-148	4.73375742347573	0.11	0.004	6.83174360689053e-143	Progenitors	chr15-80199345-80200299	chr15	80199320	80200324
chr9-32546348-32546961	4.62473483083814e-148	3.97099129382811	0.119	0.008	9.83454486512561e-143	Progenitors	chr9-32546348-32546961	chr9	32546323	32546986
chr3-38466585-38467522	5.02468889725708e-148	2.81171637374892	0.151	0.023	1.06850511869062e-142	Progenitors	chr3-38466585-38467522	chr3	38466560	38467547
chr2-173339703-173340550	8.3822471994073e-148	1.82142756577367	0.238	0.076	1.78249324920116e-142	Progenitors	chr2-173339703-173340550	chr2	173339678	173340575
chr4-120189584-120190347	9.82731295219747e-148	2.0396977795246	0.206	0.055	2.08978792659774e-142	Progenitors	chr4-120189584-120190347	chr4	120189559	120190372
chr2-91429768-91431061	1.00878961055142e-147	2.5062444989338	0.168	0.033	2.14520119473369e-142	Progenitors	chr2-91429768-91431061	chr2	91429743	91431086
chr19-9954117-9955212	1.08734913233082e-147	2.61280894123313	0.16	0.028	2.31225880339281e-142	Progenitors	chr19-9954117-9955212	chr19	9954092	9955237
chr4-58080942-58081771	1.25204806180731e-147	4.01831167764511	0.118	0.008	2.66249272391386e-142	Progenitors	chr4-58080942-58081771	chr4	58080917	58081796
chr11-72401171-72402403	1.28165392031386e-147	2.92947357575864	0.144	0.02	2.72544987808663e-142	Progenitors	chr11-72401171-72402403	chr11	72401146	72402428
chr3-8823930-8824784	2.17020293218045e-147	3.4505414626356	0.13	0.013	4.61495823731105e-142	Progenitors	chr3-8823930-8824784	chr3	8823905	8824809
chr4-41470401-41471193	2.24887628860403e-147	4.46764132884267	0.113	0.006	4.78225791647936e-142	Progenitors	chr4-41470401-41471193	chr4	41470376	41471218
chr1-186567906-186568438	2.37910977781644e-147	4.14313622862259	0.115	0.007	5.05920073362444e-142	Progenitors	chr1-186567906-186568438	chr1	186567881	186568463
chr7-98403948-98404993	2.39334682505515e-147	3.56932509693905	0.129	0.013	5.08947595694802e-142	Progenitors	chr7-98403948-98404993	chr7	98403923	98405018
chr5-107069690-107070496	2.74881629801414e-147	4.46459347970931	0.113	0.006	5.84538534589004e-142	Progenitors	chr5-107069690-107070496	chr5	107069665	107070521
chr16-10978817-10979814	2.76959360054513e-147	2.49963270663302	0.168	0.033	5.88956848749523e-142	Progenitors	chr16-10978817-10979814	chr16	10978792	10979839
chr1-87892328-87893143	2.94321236414191e-147	4.07038924802461	0.118	0.008	6.25877052447142e-142	Progenitors	chr1-87892328-87893143	chr1	87892303	87893168
chr6-90706151-90706917	3.03346000300574e-147	3.89024302907142	0.122	0.01	6.45068303099174e-142	Progenitors	chr6-90706151-90706917	chr6	90706126	90706942
chr5-32728580-32729608	3.08579775012079e-147	3.53446982308077	0.128	0.012	6.56197977360937e-142	Progenitors	chr5-32728580-32729608	chr5	32728555	32729633
chr4-142449183-142450063	3.37426631149222e-147	3.18507205784479	0.136	0.016	7.17541105405131e-142	Progenitors	chr4-142449183-142450063	chr4	142449158	142450088
chr10-116533955-116534712	4.33860346997173e-147	2.26405540592863	0.18	0.039	9.22608366492958e-142	Progenitors	chr10-116533955-116534712	chr10	116533930	116534737
chr12-109449266-109450431	4.35024839277749e-147	2.11395291449004	0.213	0.061	9.25084670972526e-142	Progenitors	chr12-109449266-109450431	chr12	109449241	109450456
chr17-49582109-49583026	4.70587965919415e-147	2.05208124281157	0.202	0.052	1.0007100154073e-141	Progenitors	chr17-49582109-49583026	chr17	49582084	49583051
chr15-25898750-25899463	4.7491727488648e-147	3.83324384631699	0.121	0.009	1.00991633421885e-141	Progenitors	chr15-25898750-25899463	chr15	25898725	25899488
chr11-104271853-104272773	5.34946558068539e-147	2.36605066341776	0.174	0.036	1.13756920519833e-141	Progenitors	chr11-104271853-104272773	chr11	104271828	104272798
chr5-92710837-92712150	5.57869678140886e-147	3.05824458922678	0.145	0.021	1.18631544926338e-141	Progenitors	chr5-92710837-92712150	chr5	92710812	92712175
chr8-117278301-117279241	5.76435511847826e-147	2.35478894712552	0.174	0.036	1.22579588029952e-141	Progenitors	chr8-117278301-117279241	chr8	117278276	117279266
chr19-55952834-55953940	6.04667106978354e-147	2.87998748730316	0.147	0.022	1.28583064966054e-141	Progenitors	chr19-55952834-55953940	chr19	55952809	55953965
chr2-90505963-90506809	6.78631198955321e-147	2.98585497035029	0.148	0.022	1.44311603089048e-141	Progenitors	chr2-90505963-90506809	chr2	90505938	90506834
chr1-36309134-36309883	7.42832072747955e-147	2.99727626979897	0.143	0.02	1.57963983101925e-141	Progenitors	chr1-36309134-36309883	chr1	36309109	36309908
chr10-49674889-49675906	9.77528608422377e-147	4.68044966905656	0.11	0.005	2.07872436109627e-141	Progenitors	chr10-49674889-49675906	chr10	49674864	49675931
chr18-82545267-82546452	1.07713122353142e-146	2.64458664107561	0.166	0.032	2.29053031815181e-141	Progenitors	chr18-82545267-82546452	chr18	82545242	82546477
chr1-119025475-119026799	1.11168324529669e-146	2.59038273524615	0.165	0.031	2.36400553795587e-141	Progenitors	chr1-119025475-119026799	chr1	119025450	119026824
chr2-64172118-64173188	1.12881597882765e-146	2.68230120697112	0.158	0.028	2.40043846713679e-141	Progenitors	chr2-64172118-64173188	chr2	64172093	64173213
chr18-57140795-57141724	1.52512133059538e-146	4.13101419108223	0.116	0.007	3.24318576072438e-141	Progenitors	chr18-57140795-57141724	chr18	57140770	57141749
chr8-94992213-94992980	1.53207571262977e-146	3.02194414849442	0.141	0.019	3.25797432366432e-141	Progenitors	chr8-94992213-94992980	chr8	94992188	94993005
chr13-97762264-97764625	1.57508196031598e-146	1.80328137577859	0.229	0.07	3.34942753943154e-141	Progenitors	chr13-97762264-97764625	chr13	97762239	97764650
chr1-75692654-75693809	1.61793384171981e-146	2.44438844221247	0.174	0.037	3.44055249375559e-141	Progenitors	chr1-75692654-75693809	chr1	75692629	75693834
chr7-6409855-6410430	1.78348672428331e-146	3.45161498850023	0.127	0.012	3.7926023540557e-141	Progenitors	chr7-6409855-6410430	chr7	6409830	6410455
chr2-158113347-158114239	1.87736133426992e-146	3.74214781094893	0.124	0.011	3.99222765093834e-141	Progenitors	chr2-158113347-158114239	chr2	158113322	158114264
chr17-83971974-83972497	2.9612886018317e-146	2.81515818275061	0.148	0.023	6.29720982468113e-141	Progenitors	chr17-83971974-83972497	chr17	83971949	83972522
chr2-170406112-170407035	3.47467919886425e-146	2.49332947822801	0.166	0.032	7.38894006317681e-141	Progenitors	chr2-170406112-170407035	chr2	170406087	170407060
chr10-8898024-8899403	3.6474803450614e-146	2.86250938296125	0.15	0.024	7.75640342857652e-141	Progenitors	chr10-8898024-8899403	chr10	8897999	8899428
chr8-104757166-104758858	4.36532508764475e-146	2.69109928219757	0.16	0.029	9.28290745212744e-141	Progenitors	chr8-104757166-104758858	chr8	104757141	104758883
chr7-139087412-139088258	4.42664871014863e-146	2.709143306917	0.16	0.029	9.41331274861815e-141	Progenitors	chr7-139087412-139088258	chr7	139087387	139088283
chr4-41540323-41541439	4.52410465088445e-146	3.36997491889456	0.131	0.014	9.62055378115229e-141	Progenitors	chr4-41540323-41541439	chr4	41540298	41541464
chr2-90863814-90864764	4.74357814871271e-146	5.07263281730053	0.107	0.004	1.00872663690191e-140	Progenitors	chr2-90863814-90864764	chr2	90863789	90864789
chr3-79919294-79919953	5.53911215606106e-146	3.23329987174539	0.133	0.015	1.17789773909854e-140	Progenitors	chr3-79919294-79919953	chr3	79919269	79919978
chr3-54443406-54444340	5.61059383944811e-146	3.92508361176666	0.119	0.009	1.19309839055248e-140	Progenitors	chr3-54443406-54444340	chr3	54443381	54444365
chr14-79657893-79659044	5.73103608307474e-146	2.60785913117908	0.166	0.032	1.21871055410193e-140	Progenitors	chr14-79657893-79659044	chr14	79657868	79659069
chr1-185091419-185092326	6.15040111460957e-146	2.91570996875286	0.145	0.021	1.30788894742284e-140	Progenitors	chr1-185091419-185092326	chr1	185091394	185092351
chr2-84544507-84545369	8.28303843324112e-146	4.23853972407536	0.114	0.007	1.76139640586716e-140	Progenitors	chr2-84544507-84545369	chr2	84544482	84545394
chr4-117409474-117410164	1.04857190060835e-145	3.41665860579041	0.132	0.015	2.22979863236267e-140	Progenitors	chr4-117409474-117410164	chr4	117409449	117410189
chr14-8335696-8336595	1.2582318495949e-145	3.63986494702585	0.124	0.011	2.67564261048206e-140	Progenitors	chr14-8335696-8336595	chr14	8335671	8336620
chr18-78881696-78883140	1.31788884440619e-145	2.12915798139832	0.193	0.048	2.80250380651821e-140	Progenitors	chr18-78881696-78883140	chr18	78881671	78883165
chr6-37211234-37213109	1.58420520028434e-145	2.08636333810565	0.201	0.053	3.36882820045664e-140	Progenitors	chr6-37211234-37213109	chr6	37211209	37213134
chr1-151851367-151852573	1.69485123699729e-145	3.18377954900349	0.133	0.015	3.60411810398711e-140	Progenitors	chr1-151851367-151852573	chr1	151851342	151852598
chr7-79388660-79389025	1.74476996308118e-145	3.22715423341496	0.13	0.014	3.71027077419176e-140	Progenitors	chr7-79388660-79389025	chr7	79388635	79389050
chr2-134527203-134528674	1.82265175967834e-145	2.05733851663202	0.197	0.05	3.87588719347359e-140	Progenitors	chr2-134527203-134528674	chr2	134527178	134528699
chr2-25177501-25178885	2.48114854232685e-145	1.57518671338553	0.275	0.102	5.27618718674347e-140	Progenitors	chr2-25177501-25178885	chr2	25177476	25178910
chr13-60298472-60299514	2.51035229494765e-145	2.92938096883704	0.142	0.02	5.33828925872912e-140	Progenitors	chr13-60298472-60299514	chr13	60298447	60299539
chr8-35974088-35975032	3.37960694516944e-145	4.37334907111269	0.112	0.006	7.18676796497227e-140	Progenitors	chr8-35974088-35975032	chr8	35974063	35975057
chr9-8745783-8747043	3.47541454170508e-145	4.33018974925753	0.114	0.007	7.39050377708128e-140	Progenitors	chr9-8745783-8747043	chr9	8745758	8747068
chr9-37053618-37054965	3.49012741243638e-145	2.00559951517003	0.209	0.058	7.42179084382009e-140	Progenitors	chr9-37053618-37054965	chr9	37053593	37054990
chr3-97052104-97052954	3.66122472724628e-145	3.25385473123805	0.133	0.015	7.78563099473649e-140	Progenitors	chr3-97052104-97052954	chr3	97052079	97052979
chr9-50752328-50753304	4.13573211308068e-145	2.81509638774546	0.147	0.022	8.7946756957872e-140	Progenitors	chr9-50752328-50753304	chr9	50752303	50753329
chr5-140599813-140600377	4.42642028647257e-145	2.80061571908123	0.152	0.025	9.41282700338679e-140	Progenitors	chr5-140599813-140600377	chr5	140599788	140600402
chr3-49865830-49866606	4.50855191531769e-145	2.62378479383933	0.159	0.029	9.58748073344223e-140	Progenitors	chr3-49865830-49866606	chr3	49865805	49866631
chr3-148428639-148429819	4.52967433490899e-145	1.94321579230385	0.207	0.056	9.63239776992731e-140	Progenitors	chr3-148428639-148429819	chr3	148428614	148429844
chr7-97182849-97184181	5.00205017512493e-145	2.36739408143378	0.175	0.038	1.06369097179049e-139	Progenitors	chr7-97182849-97184181	chr7	97182824	97184206
chr3-114065232-114066286	5.52129492936656e-145	2.41411902550936	0.174	0.037	1.17410888802473e-139	Progenitors	chr3-114065232-114066286	chr3	114065207	114066311
chr18-64750552-64751503	6.70891535688933e-145	3.15085849006948	0.136	0.017	1.42665755955787e-139	Progenitors	chr18-64750552-64751503	chr18	64750527	64751528
chr1-191991923-191992659	6.82346169832791e-145	3.38087688318791	0.13	0.014	1.45101595361113e-139	Progenitors	chr1-191991923-191992659	chr1	191991898	191992684
chr4-59801905-59802697	6.99062505744072e-145	4.11330135681215	0.114	0.007	1.48656340908983e-139	Progenitors	chr4-59801905-59802697	chr4	59801880	59802722
chr19-41683690-41684535	8.96725205542291e-145	2.74672397014019	0.152	0.025	1.90689511683774e-139	Progenitors	chr19-41683690-41684535	chr19	41683665	41684560
chr2-16350676-16351392	1.25516048740059e-144	3.66085419634264	0.122	0.01	2.66911132806223e-139	Progenitors	chr2-16350676-16351392	chr2	16350651	16351417
chr4-57162539-57163535	1.33972360800141e-144	2.66778381643963	0.157	0.028	2.84893564965107e-139	Progenitors	chr4-57162539-57163535	chr4	57162514	57163560
chr4-128816441-128817296	1.39126020134499e-144	2.77610820292806	0.149	0.024	2.95852873076214e-139	Progenitors	chr4-128816441-128817296	chr4	128816416	128817321
chr3-51708396-51709392	1.44974323697403e-144	2.09670841901322	0.197	0.051	3.08289349085765e-139	Progenitors	chr3-51708396-51709392	chr3	51708371	51709417
chr5-131642818-131644010	1.5199391356419e-144	2.09992836645243	0.199	0.052	3.23216577133385e-139	Progenitors	chr5-131642818-131644010	chr5	131642793	131644035
chr2-158139432-158140186	1.94437996829378e-144	3.66424007683865	0.124	0.012	4.1347434463764e-139	Progenitors	chr2-158139432-158140186	chr2	158139407	158140211
chr10-81010783-81011259	2.0514371839745e-144	3.9129815173177	0.117	0.008	4.36240168609362e-139	Progenitors	chr10-81010783-81011259	chr10	81010758	81011284
chr10-20672219-20672826	2.05992763019623e-144	3.71022998247376	0.121	0.01	4.38045670488858e-139	Progenitors	chr10-20672219-20672826	chr10	20672194	20672851
chr17-84066808-84067740	2.12038900311026e-144	3.05090966736641	0.139	0.018	4.50902841900401e-139	Progenitors	chr17-84066808-84067740	chr17	84066783	84067765
chr5-33692224-33692835	2.85552736277639e-144	2.54404029183904	0.161	0.03	6.07230749221762e-139	Progenitors	chr5-33692224-33692835	chr5	33692199	33692860
chr18-63366345-63367355	3.1147655110712e-144	4.65009438732699	0.108	0.005	6.62358000694803e-139	Progenitors	chr18-63366345-63367355	chr18	63366320	63367380
chr5-151142319-151143726	3.59707175856488e-144	1.72131208280974	0.244	0.081	7.6492090653058e-139	Progenitors	chr5-151142319-151143726	chr5	151142294	151143751
chr3-6882615-6884387	4.06994611747759e-144	2.82380556722632	0.148	0.023	8.65478111827726e-139	Progenitors	chr3-6882615-6884387	chr3	6882590	6884412
chr6-84585275-84586262	5.75243919810517e-144	2.20337875684838	0.195	0.05	1.22326194791626e-138	Progenitors	chr6-84585275-84586262	chr6	84585250	84586287
chr11-49938288-49939400	8.24081762725328e-144	2.70192157869123	0.155	0.027	1.75241810925304e-138	Progenitors	chr11-49938288-49939400	chr11	49938263	49939425
chr12-82919600-82920964	8.42719712031452e-144	2.32047517417584	0.177	0.039	1.792051894832e-138	Progenitors	chr12-82919600-82920964	chr12	82919575	82920989
chr4-140770186-140770942	9.24206502154517e-144	2.99636918903735	0.142	0.02	1.9653343688966e-138	Progenitors	chr4-140770186-140770942	chr4	140770161	140770967
chr3-103733799-103735291	1.13182025582475e-143	1.60473106846653	0.281	0.108	2.40682709221389e-138	Progenitors	chr3-103733799-103735291	chr3	103733774	103735316
chr2-125695807-125696918	1.38844567099067e-143	1.86650975436048	0.222	0.066	2.95254360381836e-138	Progenitors	chr2-125695807-125696918	chr2	125695782	125696943
chr1-110977053-110977850	1.50854185272745e-143	2.77970772298859	0.146	0.022	3.20792933524346e-138	Progenitors	chr1-110977053-110977850	chr1	110977028	110977875
chr7-75296271-75297221	1.79067785487944e-143	4.01101941238707	0.116	0.008	3.80789436517967e-138	Progenitors	chr7-75296271-75297221	chr7	75296246	75297246
chr5-129533909-129535244	1.96089177756254e-143	3.79263092074733	0.12	0.01	4.16985597390452e-138	Progenitors	chr5-129533909-129535244	chr5	129533884	129535269
chr3-38298997-38300088	2.28158747072812e-143	3.12370428356156	0.137	0.018	4.85181857237806e-138	Progenitors	chr3-38298997-38300088	chr3	38298972	38300113
chr18-39855360-39856567	2.31450504990947e-143	3.38021170639232	0.128	0.013	4.92181813368299e-138	Progenitors	chr18-39855360-39856567	chr18	39855335	39856592
chr10-79695866-79696718	2.57664564976738e-143	2.52123492425979	0.162	0.031	5.47926274068682e-138	Progenitors	chr10-79695866-79696718	chr10	79695841	79696743
chr16-11007985-11008936	2.8727356473955e-143	1.50550644991918	0.285	0.11	6.10890108154301e-138	Progenitors	chr16-11007985-11008936	chr16	11007960	11008961
chr18-52869647-52870533	3.26417989567298e-143	3.85439911081193	0.116	0.008	6.94131118994756e-138	Progenitors	chr18-52869647-52870533	chr18	52869622	52870558
chr5-4789495-4790958	3.38820838004648e-143	2.97383683725002	0.142	0.02	7.20505900225263e-138	Progenitors	chr5-4789495-4790958	chr5	4789470	4790983
chr2-135711103-135712263	3.8500973727396e-143	2.21967924137383	0.183	0.043	8.18727056410449e-138	Progenitors	chr2-135711103-135712263	chr2	135711078	135712288
chr15-85655558-85656067	3.85702810230953e-143	2.51246703137238	0.162	0.031	8.20200882984224e-138	Progenitors	chr15-85655558-85656067	chr15	85655533	85656092
chr10-105484379-105485167	3.8608582656134e-143	4.2608389456926	0.112	0.007	8.21015371040954e-138	Progenitors	chr10-105484379-105485167	chr10	105484354	105485192
chr9-8059351-8060202	5.2151997345996e-143	3.94626438917159	0.117	0.009	1.10901743876234e-137	Progenitors	chr9-8059351-8060202	chr9	8059326	8060227
chr2-61061718-61062493	5.68835704445024e-143	4.34272047188355	0.111	0.006	1.20963481385939e-137	Progenitors	chr2-61061718-61062493	chr2	61061693	61062518
chr15-88843358-88844050	5.96845646100586e-143	1.75316026510698	0.231	0.072	1.26919823488936e-137	Progenitors	chr15-88843358-88844050	chr15	88843333	88844075
chr18-35855123-35856604	6.69098190296314e-143	1.50167806412947	0.292	0.117	1.42284399264701e-137	Progenitors	chr18-35855123-35856604	chr18	35855098	35856629
chr14-20862908-20863678	1.03783732188364e-142	3.17607847635249	0.13	0.015	2.20697144335877e-137	Progenitors	chr14-20862908-20863678	chr14	20862883	20863703
chr1-162196565-162197521	1.21219456782583e-142	1.9567770456611	0.214	0.063	2.5777438704273e-137	Progenitors	chr1-162196565-162197521	chr1	162196540	162197546
chr7-40884498-40885683	1.30824215064043e-142	2.85765073847574	0.145	0.022	2.78199001575839e-137	Progenitors	chr7-40884498-40885683	chr7	40884473	40885708
chr15-56479101-56480105	1.36893844131599e-142	3.93063301899135	0.114	0.008	2.91106128484286e-137	Progenitors	chr15-56479101-56480105	chr15	56479076	56480130
chr13-111845433-111846597	1.66603432467089e-142	2.62214078224992	0.154	0.027	3.5428386517559e-137	Progenitors	chr13-111845433-111846597	chr13	111845408	111846622
chr10-34149626-34151041	1.67930972967402e-142	3.29425179756343	0.131	0.015	3.5710689332491e-137	Progenitors	chr10-34149626-34151041	chr10	34149601	34151066
chr7-144668283-144669197	1.89226418321948e-142	3.82874544167793	0.118	0.009	4.02391870825805e-137	Progenitors	chr7-144668283-144669197	chr7	144668258	144669222
chr9-34557618-34558805	2.18182396323465e-142	2.92576578639016	0.142	0.021	4.63967047605812e-137	Progenitors	chr9-34557618-34558805	chr9	34557593	34558830
chr2-51290607-51291282	2.19170065528487e-142	4.11080807626014	0.113	0.007	4.66067336046984e-137	Progenitors	chr2-51290607-51291282	chr2	51290582	51291307
chr3-155401559-155402295	2.21627358364462e-142	4.12922555634665	0.111	0.006	4.71292793835612e-137	Progenitors	chr3-155401559-155402295	chr3	155401534	155402320
chr7-115624136-115625564	2.73985980418325e-142	2.34473014368102	0.175	0.039	5.82633927219372e-137	Progenitors	chr7-115624136-115625564	chr7	115624111	115625589
chr15-56420323-56421234	3.7115195176653e-142	3.71646159257429	0.118	0.009	7.89258336951044e-137	Progenitors	chr15-56420323-56421234	chr15	56420298	56421259
chr4-122962426-122963297	3.82327169547327e-142	2.51848357951455	0.16	0.03	8.13022549314087e-137	Progenitors	chr4-122962426-122963297	chr4	122962401	122963322
chr19-15865150-15865813	4.34425213093779e-142	3.77889894813125	0.117	0.009	9.23809559896051e-137	Progenitors	chr19-15865150-15865813	chr19	15865125	15865838
chr7-143273648-143274790	4.47187030634867e-142	3.1384455021986	0.132	0.016	9.50947692515351e-137	Progenitors	chr7-143273648-143274790	chr7	143273623	143274815
chr14-66844141-66845023	5.06228307834457e-142	2.74477539272468	0.15	0.025	1.07649955889305e-136	Progenitors	chr14-66844141-66845023	chr14	66844116	66845048
chr8-94577738-94578648	6.67870208702348e-142	3.48970981289259	0.124	0.012	1.42023267750763e-136	Progenitors	chr8-94577738-94578648	chr8	94577713	94578673
chr8-46145806-46146655	6.86146364088085e-142	2.67123719799921	0.153	0.027	1.45909710469695e-136	Progenitors	chr8-46145806-46146655	chr8	46145781	46146680
chr4-105996918-105997880	9.60243924660011e-142	3.23756607497437	0.129	0.015	2.04196830822876e-136	Progenitors	chr4-105996918-105997880	chr4	105996893	105997905
chr5-134539607-134540362	9.92726683720415e-142	2.57384546781514	0.155	0.028	2.1110432201983e-136	Progenitors	chr5-134539607-134540362	chr5	134539582	134540387
chr13-84355802-84356959	9.96789555891375e-142	2.35943364105332	0.174	0.038	2.11968295849857e-136	Progenitors	chr13-84355802-84356959	chr13	84355777	84356984
chr18-83430046-83431147	1.2184476535172e-141	2.64866680239019	0.156	0.028	2.59104111968085e-136	Progenitors	chr18-83430046-83431147	chr18	83430021	83431172
chr4-70465559-70466306	1.33369872311699e-141	4.49882303241179	0.108	0.005	2.83612367169551e-136	Progenitors	chr4-70465559-70466306	chr4	70465534	70466331
chr18-65529891-65531259	1.41864821768154e-141	2.68201953385512	0.155	0.028	3.01676962138198e-136	Progenitors	chr18-65529891-65531259	chr18	65529866	65531284
chr19-15726534-15727490	1.43605856281394e-141	1.97332754988822	0.207	0.058	3.05379289440948e-136	Progenitors	chr19-15726534-15727490	chr19	15726509	15727515
chr7-111198074-111199455	1.57347638825605e-141	2.41567067959184	0.167	0.034	3.34601327439038e-136	Progenitors	chr7-111198074-111199455	chr7	111198049	111199480
chr2-117614497-117615325	1.6043188763942e-141	3.6188905159116	0.122	0.011	3.41160013384102e-136	Progenitors	chr2-117614497-117615325	chr2	117614472	117615350
chr10-75450812-75451984	1.67556119896067e-141	3.06568942473927	0.136	0.018	3.56309764520186e-136	Progenitors	chr10-75450812-75451984	chr10	75450787	75452009
chr12-113032179-113033403	2.41907501045301e-141	1.86082702665906	0.222	0.068	5.14418720047843e-136	Progenitors	chr12-113032179-113033403	chr12	113032154	113033428
chr10-121054938-121056122	2.65687372318031e-141	2.07615065014122	0.192	0.049	5.64986854108016e-136	Progenitors	chr10-121054938-121056122	chr10	121054913	121056147
chr11-117284700-117285786	2.70505439790458e-141	2.61968579617001	0.156	0.028	5.75232522768808e-136	Progenitors	chr11-117284700-117285786	chr11	117284675	117285811
chr2-51045658-51046888	3.4848936881056e-141	3.16371578389795	0.134	0.017	7.41066127669343e-136	Progenitors	chr2-51045658-51046888	chr2	51045633	51046913
chr2-75783536-75784224	3.94099932746048e-141	4.3454476572531	0.108	0.005	8.38057447983799e-136	Progenitors	chr2-75783536-75784224	chr2	75783511	75784249
chr1-63422288-63424231	5.11912312109576e-141	2.57307133387256	0.156	0.029	1.08858665082414e-135	Progenitors	chr1-63422288-63424231	chr1	63422263	63424256
chr7-19693100-19693843	6.59600107596899e-141	2.70836117708066	0.149	0.025	1.40264622480588e-135	Progenitors	chr7-19693100-19693843	chr7	19693075	19693868
chr14-121565939-121567425	7.27126541645325e-141	1.81461669687985	0.227	0.072	1.5462418620742e-135	Progenitors	chr14-121565939-121567425	chr14	121565914	121567450
chr6-98394422-98395073	9.34845140534622e-141	4.6986163561288	0.105	0.004	1.98795753979828e-135	Progenitors	chr6-98394422-98395073	chr6	98394397	98395098
chr1-3212217-3213193	1.03867073381398e-140	3.81932747989945	0.117	0.009	2.20874370216277e-135	Progenitors	chr1-3212217-3213193	chr1	3212192	3213218
chr18-45605856-45606896	1.40040324262744e-140	3.05073517676122	0.134	0.017	2.97797149947968e-135	Progenitors	chr18-45605856-45606896	chr18	45605831	45606921
chr15-96134977-96135723	1.45210961375004e-140	2.4732246595424	0.162	0.032	3.08792561473559e-135	Progenitors	chr15-96134977-96135723	chr15	96134952	96135748
chr11-117939444-117940362	1.51758150027108e-140	1.92495346416345	0.22	0.067	3.22715223614146e-135	Progenitors	chr11-117939444-117940362	chr11	117939419	117940387
chr17-10492712-10493492	1.56787870363852e-140	3.87356133651476	0.114	0.008	3.33410974207436e-135	Progenitors	chr17-10492712-10493492	chr17	10492687	10493517
chr6-113332701-113333844	1.64294353022923e-140	1.50846130954086	0.282	0.11	3.49373584646777e-135	Progenitors	chr6-113332701-113333844	chr6	113332676	113333869
chr10-62686562-62687742	1.74579597405661e-140	1.70160487383361	0.24	0.08	3.71245259679112e-135	Progenitors	chr10-62686562-62687742	chr10	62686537	62687767
chr1-61850300-61851694	1.82131889523434e-140	2.77359438822899	0.147	0.024	3.87305284390478e-135	Progenitors	chr1-61850300-61851694	chr1	61850275	61851719
chr18-23521737-23522848	1.88108567090418e-140	2.51205088930536	0.166	0.035	4.00014749003445e-135	Progenitors	chr18-23521737-23522848	chr18	23521712	23522873
chr19-32555032-32555897	2.08589848146825e-140	3.03876765622108	0.136	0.018	4.43568397982705e-135	Progenitors	chr19-32555032-32555897	chr19	32555007	32555922
chr10-43272036-43273371	2.36779452747829e-140	2.76524609881576	0.146	0.024	5.03513874062786e-135	Progenitors	chr10-43272036-43273371	chr10	43272011	43273396
chr7-16821176-16821913	2.38695546330474e-140	3.16943107066709	0.134	0.018	5.07588466227217e-135	Progenitors	chr7-16821176-16821913	chr7	16821151	16821938
chr13-112194323-112195013	3.03373088418419e-140	3.62063913778244	0.12	0.011	6.45125906252653e-135	Progenitors	chr13-112194323-112195013	chr13	112194298	112195038
chr14-28377115-28377886	3.6186266872307e-140	4.2497101262347	0.11	0.007	7.69504583666295e-135	Progenitors	chr14-28377115-28377886	chr14	28377090	28377911
chr7-112641339-112642360	3.91913372314927e-140	3.20814136737582	0.132	0.017	8.33407705361415e-135	Progenitors	chr7-112641339-112642360	chr7	112641314	112642385
chr4-141113726-141114878	4.12251038256141e-140	3.35474452627984	0.128	0.015	8.76655955362067e-135	Progenitors	chr4-141113726-141114878	chr4	141113701	141114903
chr1-136361567-136363008	4.50940234734345e-140	2.69485927626731	0.15	0.026	9.58928918564932e-135	Progenitors	chr1-136361567-136363008	chr1	136361542	136363033
chr11-85571206-85572519	5.00393783066932e-140	2.64692628119423	0.149	0.025	1.06409238362966e-134	Progenitors	chr11-85571206-85572519	chr11	85571181	85572544
chr17-46271654-46272553	5.34046141989507e-140	3.39772039711039	0.121	0.011	1.13565446140211e-134	Progenitors	chr17-46271654-46272553	chr17	46271629	46272578
chr2-33781256-33782259	6.45574209978844e-140	2.8840572233357	0.139	0.02	1.37282001326211e-134	Progenitors	chr2-33781256-33782259	chr2	33781231	33782284
chr15-72283383-72284680	6.68057041226593e-140	2.5591347946612	0.161	0.031	1.42062997873876e-134	Progenitors	chr15-72283383-72284680	chr15	72283358	72284705
chr5-127679989-127680725	7.31519713361066e-140	4.15978526680412	0.111	0.007	1.55558398565944e-134	Progenitors	chr5-127679989-127680725	chr5	127679964	127680750
chr14-105322231-105323747	9.96388491438437e-140	2.81010128971467	0.145	0.023	2.11883009092875e-134	Progenitors	chr14-105322231-105323747	chr14	105322206	105323772
chr3-88363744-88364661	1.16669501488525e-139	2.38465309936744	0.171	0.037	2.48098861610363e-134	Progenitors	chr3-88363744-88364661	chr3	88363719	88364686
chr10-79851906-79852455	1.40634070199887e-139	1.91024053029114	0.22	0.068	2.99059756620762e-134	Progenitors	chr10-79851906-79852455	chr10	79851881	79852480
chr14-7888215-7889761	1.45892704360066e-139	1.50878411557692	0.28	0.109	3.10242294748723e-134	Progenitors	chr14-7888215-7889761	chr14	7888190	7889786
chr12-71371668-71372375	1.82220813369298e-139	3.59077494265491	0.12	0.011	3.87494381837946e-134	Progenitors	chr12-71371668-71372375	chr12	71371643	71372400
chr13-30185439-30186883	1.84986959569239e-139	3.25903683810904	0.127	0.014	3.93376619393583e-134	Progenitors	chr13-30185439-30186883	chr13	30185414	30186908
chr15-13392817-13393649	1.92280901678571e-139	3.40287152039908	0.125	0.013	4.08887260228498e-134	Progenitors	chr15-13392817-13393649	chr15	13392792	13393674
chr17-75019635-75020717	2.13865622097023e-139	2.33888522150311	0.174	0.039	4.5478738404554e-134	Progenitors	chr17-75019635-75020717	chr17	75019610	75020742
chr13-63691478-63692746	2.71928401269247e-139	4.49118891130847	0.107	0.006	5.78258464583067e-134	Progenitors	chr13-63691478-63692746	chr13	63691453	63692771
chr16-86453836-86455060	2.79222871890896e-139	3.57889859614201	0.119	0.011	5.9377022930471e-134	Progenitors	chr16-86453836-86455060	chr16	86453811	86455085
chr7-67972910-67973905	3.83982735803524e-139	2.78706738588477	0.144	0.023	8.16543127513551e-134	Progenitors	chr7-67972910-67973905	chr7	67972885	67973930
chr9-65178350-65179395	4.08591217945611e-139	1.51087040036875	0.281	0.11	8.68873310873521e-134	Progenitors	chr9-65178350-65179395	chr9	65178325	65179420
chr5-103441283-103442484	4.46679603790203e-139	3.11417617463399	0.135	0.019	9.49868644255905e-134	Progenitors	chr5-103441283-103442484	chr5	103441258	103442509
chr13-60613890-60614710	4.70834291087856e-139	1.77183492561647	0.219	0.066	1.00123382834124e-133	Progenitors	chr13-60613890-60614710	chr13	60613865	60614735
chr6-42198903-42199848	4.781274822868e-139	4.09515533560396	0.109	0.006	1.0167428723577e-133	Progenitors	chr6-42198903-42199848	chr6	42198878	42199873
chr11-86895198-86895945	4.89273982858422e-139	3.97863221810912	0.112	0.008	1.04044601728826e-133	Progenitors	chr11-86895198-86895945	chr11	86895173	86895970
chr7-64295881-64297022	5.21350406996713e-139	3.24816442159851	0.128	0.015	1.10865685398258e-133	Progenitors	chr7-64295881-64297022	chr7	64295856	64297047
chr5-77516972-77517859	5.3876205288835e-139	3.95400750073856	0.114	0.009	1.14568289308761e-133	Progenitors	chr5-77516972-77517859	chr5	77516947	77517884
chr2-156089562-156090495	5.64978289919122e-139	2.95942858287666	0.137	0.019	1.20143198329591e-133	Progenitors	chr2-156089562-156090495	chr2	156089537	156090520
chr9-96922653-96924002	6.00373864857094e-139	2.60896173232428	0.153	0.028	1.27670102735726e-133	Progenitors	chr9-96922653-96924002	chr9	96922628	96924027
chr18-55761688-55762562	6.32658996966575e-139	1.85343019953523	0.221	0.068	1.34535568363939e-133	Progenitors	chr18-55761688-55762562	chr18	55761663	55762587
chr6-94655124-94656802	7.40215346959136e-139	1.6988345374472	0.232	0.075	1.57407533746207e-133	Progenitors	chr6-94655124-94656802	chr6	94655099	94656827
chr10-86247841-86248526	8.8507526668131e-139	3.51443161782513	0.121	0.012	1.88212140535047e-133	Progenitors	chr10-86247841-86248526	chr10	86247816	86248551
chr15-77826978-77828166	9.58213645537146e-139	2.24557112223107	0.183	0.045	2.0376508993712e-133	Progenitors	chr15-77826978-77828166	chr15	77826953	77828191
chr3-68582281-68584517	9.76848604101761e-139	1.70026627198547	0.243	0.083	2.07727832510844e-133	Progenitors	chr3-68582281-68584517	chr3	68582256	68584542
chr1-132333442-132334404	1.13133956694501e-138	2.20132047630281	0.178	0.042	2.40580490250424e-133	Progenitors	chr1-132333442-132334404	chr1	132333417	132334429
chr1-185200601-185201375	1.43762212755264e-138	2.37315898668637	0.168	0.036	3.05711783046196e-133	Progenitors	chr1-185200601-185201375	chr1	185200576	185201400
chr6-42670204-42671167	1.55799443604117e-138	3.06085696331732	0.132	0.017	3.3130907481859e-133	Progenitors	chr6-42670204-42671167	chr6	42670179	42671192
chr13-42820121-42821025	1.84050574660115e-138	2.82027809968661	0.139	0.02	3.91385387520481e-133	Progenitors	chr13-42820121-42821025	chr13	42820096	42821050
chr7-115310102-115310977	1.91945974933962e-138	2.68564587913587	0.147	0.025	4.08175035156819e-133	Progenitors	chr7-115310102-115310977	chr7	115310077	115311002
chr11-114467665-114468758	2.42616906085736e-138	1.60085738162951	0.246	0.085	5.15927276960379e-133	Progenitors	chr11-114467665-114468758	chr11	114467640	114468783
chr15-76314193-76315093	2.86021460925201e-138	4.08980014304569	0.11	0.007	6.08227496872049e-133	Progenitors	chr15-76314193-76315093	chr15	76314168	76315118
chr17-47832433-47833597	3.13986069120269e-138	1.83987822649931	0.22	0.068	6.67694515844944e-133	Progenitors	chr17-47832433-47833597	chr17	47832408	47833622
chr12-82275349-82276207	3.16629796442133e-138	3.18547982109918	0.129	0.016	6.7331642843216e-133	Progenitors	chr12-82275349-82276207	chr12	82275324	82276232
chr1-126469788-126471091	3.40244605850975e-138	2.4840759599971	0.154	0.028	7.23533556788158e-133	Progenitors	chr1-126469788-126471091	chr1	126469763	126471116
chr4-120000726-120001759	4.07953913820933e-138	2.55065375352374	0.156	0.03	8.67518077279353e-133	Progenitors	chr4-120000726-120001759	chr4	120000701	120001784
chr1-181307403-181308430	5.91872679072771e-138	2.8319067384188	0.143	0.023	1.25862317077504e-132	Progenitors	chr1-181307403-181308430	chr1	181307378	181308455
chr18-8453086-8453922	6.16924779988204e-138	1.89422422902982	0.217	0.066	1.31189671389272e-132	Progenitors	chr18-8453086-8453922	chr18	8453061	8453947
chr1-59422276-59423773	6.4782481132903e-138	2.27348897416499	0.178	0.042	1.3776059395393e-132	Progenitors	chr1-59422276-59423773	chr1	59422251	59423798
chr18-25667860-25668437	6.56480280250436e-138	3.41316834807975	0.121	0.012	1.39601188075536e-132	Progenitors	chr18-25667860-25668437	chr18	25667835	25668462
chr19-46507114-46507538	6.88937740290035e-138	1.96814734107893	0.197	0.053	1.46503299410416e-132	Progenitors	chr19-46507114-46507538	chr19	46507089	46507563
chr17-64311100-64312176	1.05054779888215e-137	3.23417733595067	0.127	0.015	2.23400039980087e-132	Progenitors	chr17-64311100-64312176	chr17	64311075	64312201
chr10-49730136-49731569	1.07988909542794e-137	2.22604395849133	0.175	0.04	2.29639496031847e-132	Progenitors	chr10-49730136-49731569	chr10	49730111	49731594
chr9-121809706-121810689	1.98742624278376e-137	2.10671187636715	0.19	0.05	4.2262817795421e-132	Progenitors	chr9-121809706-121810689	chr9	121809681	121810714
chr7-4120483-4120981	2.36246927735825e-137	3.18145817272577	0.127	0.015	5.02381454299509e-132	Progenitors	chr7-4120483-4120981	chr7	4120458	4121006
chr19-56434675-56435595	2.90485250423335e-137	4.62509636165618	0.103	0.004	6.17719789877726e-132	Progenitors	chr19-56434675-56435595	chr19	56434650	56435620
chr18-43138240-43139327	3.38808703248625e-137	2.42781063148616	0.161	0.033	7.20480095545233e-132	Progenitors	chr18-43138240-43139327	chr18	43138215	43139352
chr11-104637818-104638766	3.66879364190373e-137	3.9723024986346	0.111	0.008	7.8017263674447e-132	Progenitors	chr11-104637818-104638766	chr11	104637793	104638791
chr14-76221200-76222397	3.79040662385664e-137	3.30963115519436	0.128	0.015	8.06033758969739e-132	Progenitors	chr14-76221200-76222397	chr14	76221175	76222422
chr11-101261817-101262705	3.9631258116792e-137	2.72438070049689	0.144	0.023	8.42762666979394e-132	Progenitors	chr11-101261817-101262705	chr11	101261792	101262730
chr15-83430189-83431154	4.46621095645814e-137	3.6806387625599	0.117	0.01	9.4974422610178e-132	Progenitors	chr15-83430189-83431154	chr15	83430164	83431179
chr2-90526274-90527363	4.80789314474302e-137	2.14081339574473	0.19	0.05	1.02240328512275e-131	Progenitors	chr2-90526274-90527363	chr2	90526249	90527388
chr4-134743708-134744622	5.04061089432711e-137	2.77222998044523	0.141	0.022	1.07189094728955e-131	Progenitors	chr4-134743708-134744622	chr4	134743683	134744647
chr14-48059049-48060375	5.87052372756279e-137	2.47212763442142	0.157	0.031	1.24837274118995e-131	Progenitors	chr14-48059049-48060375	chr14	48059024	48060400
chr1-21051934-21053402	6.15648751234706e-137	2.56762921048754	0.161	0.033	1.30918322598811e-131	Progenitors	chr1-21051934-21053402	chr1	21051909	21053427
chr3-75297124-75298243	6.94294685101446e-137	2.1730431457179	0.188	0.049	1.47642459081508e-131	Progenitors	chr3-75297124-75298243	chr3	75297099	75298268
[truncated: 127,531 more rows]
