# Supplementary material for: Combinatorial multiomic analysis from a pedigree of Sox10Dom Hirschsprung mice identifies multiple high confidence candidate modifiers of Enteric Nervous System development
Source: PLoS Comput Biol. 2026 Jul 6;22(7):e1014424. doi: 10.1371/journal.pcbi.1014424 (PMC13372245; doi:10.1371/journal.pcbi.1014424)
Supplement: S20 Table — (CSV) [file pcbi.1014424.s028.csv]

p_val	avg_log2FC	pct.1	pct.2	p_val_adj	cluster	loc	seqnames	start	end	ModInt	source	assay
0	2.26581904196054	0.392	0.103	0	Progenitors	chr10-8761836-8763148	chr10	8761811	8763173	Chrom10_Interval1	Male	Male
0	4.99756049152073	0.239	0.009	0	Progenitors	chr10-15591820-15592666	chr10	15591795	15592691	Chrom10_Interval1	Male	Male
7.05121099621537e-300	2.25451500432775	0.347	0.084	1.4994470695562e-294	Progenitors	chr10-8972620-8974259	chr10	8972595	8974284	Chrom10_Interval1	Male	Male
2.32244639742451e-284	3.06561159826745	0.265	0.04	4.9387054885872e-279	Progenitors	chr10-12711096-12712518	chr10	12711071	12712543	Chrom10_Interval1	Male	Male
1.83355781688595e-232	2.78390234359106	0.23	0.037	3.89907903318614e-227	Progenitors	chr10-14482245-14482893	chr10	14482220	14482918	Chrom10_Interval1	Male	Male
1.97846190357138e-196	2.76923754156609	0.205	0.036	4.20721902256358e-191	Progenitors	chr10-12911488-12912476	chr10	12911463	12912501	Chrom10_Interval1	Male	Male
4.91841009024171e-192	2.8104568605481	0.197	0.033	1.04590482409999e-186	Progenitors	chr10-8843071-8844518	chr10	8843046	8844543	Chrom10_Interval1	Male	Male
1.61153542903732e-186	4.00450546295538	0.148	0.01	3.42694620520215e-181	Progenitors	chr10-9531947-9533045	chr10	9531922	9533070	Chrom10_Interval1	Male	Male
9.54688564423264e-186	3.75383124700502	0.154	0.013	2.03015477913172e-180	Progenitors	chr10-7604767-7605600	chr10	7604742	7605625	Chrom10_Interval1	Male	Male
9.82940474225355e-164	2.06732566196493	0.223	0.059	2.09023274784496e-158	Progenitors	chr10-6848005-6849163	chr10	6847980	6849188	Chrom10_Interval1	Male	Male
9.20457603738009e-155	3.48119467706875	0.134	0.013	1.95736229892491e-149	Progenitors	chr10-14454019-14454847	chr10	14453994	14454872	Chrom10_Interval1	Male	Male
3.6474803450614e-146	2.86250938296125	0.15	0.024	7.75640342857652e-141	Progenitors	chr10-8898024-8899403	chr10	8897999	8899428	Chrom10_Interval1	Male	Male
4.92232746655812e-129	4.17237114450538	0.104	0.007	1.04673785809105e-123	Progenitors	chr10-14549497-14550143	chr10	14549472	14550168	Chrom10_Interval1	Male	Male
1.10062087008303e-115	4.17222556727664	0.091	0.005	2.34048128644027e-110	Progenitors	chr10-8775488-8776495	chr10	8775463	8776520	Chrom10_Interval1	Male	Male
7.88461233304014e-114	2.53323206984288	0.127	0.023	1.67667069723332e-108	Progenitors	chr10-13916656-13917346	chr10	13916631	13917371	Chrom10_Interval1	Male	Male
1.38927921328378e-109	2.87060881094212	0.111	0.016	2.9543161398401e-104	Progenitors	chr10-14511899-14512696	chr10	14511874	14512721	Chrom10_Interval1	Male	Male
6.72292807882472e-86	3.94975098948296	0.071	0.005	1.42963737889016e-80	Progenitors	chr10-8138341-8139177	chr10	8138316	8139202	Chrom10_Interval1	Male	Male
2.78510397687316e-83	3.95686619438324	0.068	0.004	5.92255145786054e-78	Progenitors	chr10-12703218-12703970	chr10	12703193	12703995	Chrom10_Interval1	Male	Male
3.70150867833349e-79	2.39573537069865	0.099	0.021	7.87129521956295e-74	Progenitors	chr10-10444417-10445660	chr10	10444392	10445685	Chrom10_Interval1	Male	Male
4.77031343982267e-77	2.54630117364893	0.091	0.018	1.01441192329173e-71	Progenitors	chr10-13107668-13109002	chr10	13107643	13109027	Chrom10_Interval1	Male	Male
5.42455547987233e-72	2.52427538142519	0.084	0.016	1.15353714735033e-66	Progenitors	chr10-8520872-8521446	chr10	8520847	8521471	Chrom10_Interval1	Male	Male
9.58673271910683e-61	2.66306768229951	0.068	0.012	2.03862829945079e-55	Progenitors	chr10-14654749-14655910	chr10	14654724	14655935	Chrom10_Interval1	Male	Male
1.55136160822495e-56	2.59406369077504	0.066	0.012	3.29898597350643e-51	Progenitors	chr10-13753363-13754335	chr10	13753338	13754360	Chrom10_Interval1	Male	Male
2.42231676922875e-55	1.92831105166679	0.084	0.023	5.15108083293262e-50	Progenitors	chr10-14517699-14518358	chr10	14517674	14518383	Chrom10_Interval1	Male	Male
1.2657960099249e-51	4.30993568675871	0.041	0.002	2.6917278730654e-46	Progenitors	chr10-13741772-13742545	chr10	13741747	13742570	Chrom10_Interval1	Male	Male
3.24461141104945e-42	2.28463957327779	0.057	0.013	6.89969861171076e-37	Progenitors	chr10-7117856-7118930	chr10	7117831	7118955	Chrom10_Interval1	Male	Male
7.76443230121466e-40	1.5924210221194	0.08	0.028	1.6511142932856e-34	Progenitors	chr10-9677577-9678327	chr10	9677552	9678352	Chrom10_Interval1	Male	Male
9.02356908811462e-36	2.05238600477655	0.052	0.013	1.91887099015666e-30	Progenitors	chr10-12791655-12792419	chr10	12791630	12792444	Chrom10_Interval1	Male	Male
3.2473976127211e-34	2.97707225343354	0.033	0.004	6.90562349742754e-29	Progenitors	chr10-14520972-14521656	chr10	14520947	14521681	Chrom10_Interval1	Male	Male
1.97727134656396e-33	2.72923635169265	0.035	0.005	4.20468729118172e-28	Progenitors	chr10-9639505-9640157	chr10	9639480	9640182	Chrom10_Interval1	Male	Male
1.68454444158324e-32	1.72388602833135	0.057	0.018	3.58220060047118e-27	Progenitors	chr10-14546034-14546325	chr10	14546009	14546350	Chrom10_Interval1	Male	Male
8.6984583444241e-31	2.32721058275587	0.038	0.008	1.84973586540013e-25	Progenitors	chr10-14179596-14180441	chr10	14179571	14180466	Chrom10_Interval1	Male	Male
1.94912190534567e-28	2.30128066924475	0.035	0.007	4.14482722293662e-23	Progenitors	chr10-14463829-14464413	chr10	14463804	14464438	Chrom10_Interval1	Male	Male
6.26778920504824e-27	3.44815535620117	0.023	0.002	1.33285164224271e-21	Progenitors	chr10-11093427-11093992	chr10	11093402	11094017	Chrom10_Interval1	Male	Male
1.46907669586059e-25	1.84354731908474	0.041	0.012	3.12400628451451e-20	Progenitors	chr10-9621226-9622187	chr10	9621201	9622212	Chrom10_Interval1	Male	Male
1.90801963383354e-24	2.31771371344248	0.03	0.006	4.05742283154336e-19	Progenitors	chr10-7861337-7861990	chr10	7861312	7862015	Chrom10_Interval1	Male	Male
2.82306873835611e-24	2.60688870759295	0.026	0.004	6.00328390280165e-19	Progenitors	chr10-12458198-12458772	chr10	12458173	12458797	Chrom10_Interval1	Male	Male
6.43570755841048e-23	1.78963124245224	0.04	0.013	1.36855964800355e-17	Progenitors	chr10-13322869-13323379	chr10	13322844	13323404	Chrom10_Interval1	Male	Male
1.74049343525263e-22	2.64204847462056	0.024	0.004	3.70117669499907e-17	Progenitors	chr10-9733813-9734305	chr10	9733788	9734330	Chrom10_Interval1	Male	Male
3.19785223741031e-22	2.10294487614958	0.029	0.007	6.80026476137541e-17	Progenitors	chr10-13116779-13117622	chr10	13116754	13117647	Chrom10_Interval1	Male	Male
2.63524503570326e-21	2.07828573156676	0.027	0.006	5.60387492087334e-16	Progenitors	chr10-14483173-14483594	chr10	14483148	14483619	Chrom10_Interval1	Male	Male
5.80508986467139e-21	2.89332901553682	0.02	0.003	1.23445816481224e-15	Progenitors	chr10-12106919-12107341	chr10	12106894	12107366	Chrom10_Interval1	Male	Male
2.41975204974107e-19	2.86438451896523	0.019	0.003	5.14562693129489e-14	Progenitors	chr10-13353980-13354567	chr10	13353955	13354592	Chrom10_Interval1	Male	Male
3.06365377937831e-19	1.62016571834473	0.038	0.013	6.51489039838576e-14	Progenitors	chr10-11875053-11876079	chr10	11875028	11876104	Chrom10_Interval1	Male	Male
5.44642711776659e-19	2.12160986077563	0.024	0.005	1.15818817302018e-13	Progenitors	chr10-9549967-9550566	chr10	9549942	9550591	Chrom10_Interval1	Male	Male
7.79802151915036e-17	1.91803789182056	0.026	0.007	1.65825707406884e-11	Progenitors	chr10-9622431-9623084	chr10	9622406	9623109	Chrom10_Interval1	Male	Male
1.31028451824403e-16	1.59413965100659	0.031	0.011	2.78633313089112e-11	Progenitors	chr10-9533343-9533597	chr10	9533318	9533622	Chrom10_Interval1	Male	Male
1.86716146917072e-16	3.75145458802537	0.013	0.001	3.97053753580622e-11	Progenitors	chr10-7864813-7865103	chr10	7864788	7865128	Chrom10_Interval1	Male	Male
3.14624819998767e-16	1.84227435233293	0.026	0.008	6.69052825975579e-11	Progenitors	chr10-12587044-12587793	chr10	12587019	12587818	Chrom10_Interval1	Male	Male
4.2225661440117e-15	2.24889209113259	0.018	0.004	8.97932913090232e-10	Progenitors	chr10-14518544-14518786	chr10	14518519	14518811	Chrom10_Interval1	Male	Male
5.62083073687204e-15	2.37694489716437	0.017	0.003	1.19527527702658e-09	Progenitors	chr10-13727537-13728006	chr10	13727512	13728031	Chrom10_Interval1	Male	Male
7.54398104799793e-15	1.63833546930132	0.027	0.009	1.60423511383781e-09	Progenitors	chr10-9210579-9211314	chr10	9210554	9211339	Chrom10_Interval1	Male	Male
1.4509862596862e-14	2.24746499516989	0.017	0.004	3.0855367910853e-09	Progenitors	chr10-12732779-12733354	chr10	12732754	12733379	Chrom10_Interval1	Male	Male
2.20245531601368e-14	2.58221934314346	0.014	0.002	4.68354325405624e-09	Progenitors	chr10-14491588-14492221	chr10	14491563	14492246	Chrom10_Interval1	Male	Male
2.39010094258911e-14	2.55882978330732	0.015	0.003	5.08257355542518e-09	Progenitors	chr10-9083331-9083973	chr10	9083306	9083998	Chrom10_Interval1	Male	Male
6.56673066115616e-14	2.95085001569986	0.014	0.002	1.39642184182552e-08	Progenitors	chr10-11029047-11029615	chr10	11029022	11029640	Chrom10_Interval1	Male	Male
1.16938595391583e-13	2.3296955996332	0.014	0.002	2.48671092486156e-08	Progenitors	chr10-9420699-9421156	chr10	9420674	9421181	Chrom10_Interval1	Male	Male
4.51374964576164e-13	3.79561742597964	0.01	0.001	9.59853375920858e-08	Progenitors	chr10-10412210-10412464	chr10	10412185	10412489	Chrom10_Interval1	Male	Male
8.48941899645538e-13	2.326250546091	0.015	0.003	1.80528343901523e-07	Progenitors	chr10-8813294-8813603	chr10	8813269	8813628	Chrom10_Interval1	Male	Male
3.28032571443189e-12	3.05627754608459	0.011	0.001	6.97564543499655e-07	Progenitors	chr10-9060544-9060916	chr10	9060519	9060941	Chrom10_Interval1	Male	Male
4.60893039850252e-12	2.28485986932915	0.014	0.003	9.8009365817196e-07	Progenitors	chr10-12931445-12931784	chr10	12931420	12931809	Chrom10_Interval1	Male	Male
4.75723583977971e-12	1.9609900022625	0.017	0.004	1.011630958565e-06	Progenitors	chr10-8787357-8787913	chr10	8787332	8787938	Chrom10_Interval1	Male	Male
1.62250327583085e-11	2.21662042434365	0.014	0.003	3.45026944108706e-06	Progenitors	chr10-12554090-12554588	chr10	12554065	12554613	Chrom10_Interval1	Male	Male
2.59944125063065e-11	2.53486246436641	0.012	0.002	5.52773781387857e-06	Progenitors	chr10-8729372-8729772	chr10	8729347	8729797	Chrom10_Interval1	Male	Male
9.05739306456103e-11	1.77605898181839	0.018	0.006	1.92606369257197e-05	Progenitors	chr10-8086804-8087358	chr10	8086779	8087383	Chrom10_Interval1	Male	Male
2.64188686725433e-10	2.69925005664451	0.01	0.002	5.617998842085e-05	Progenitors	chr10-12858053-12858336	chr10	12858028	12858361	Chrom10_Interval1	Male	Male
4.29824571170271e-10	2.23293847834172	0.012	0.003	9.14026248839294e-05	Progenitors	chr10-12593165-12593635	chr10	12593140	12593660	Chrom10_Interval1	Male	Male
6.59098819862359e-10	2.00720476841749	0.013	0.003	0.00014015802314255	Progenitors	chr10-8998370-8998667	chr10	8998345	8998692	Chrom10_Interval1	Male	Male
7.19068808686866e-10	2.50768005014289	0.01	0.002	0.000152910701236071	Progenitors	chr10-14334820-14335169	chr10	14334795	14335194	Chrom10_Interval1	Male	Male
1.53123729900792e-09	2.06313457332931	0.012	0.003	0.000325619142871333	Progenitors	chr10-14567930-14568331	chr10	14567905	14568356	Chrom10_Interval1	Male	Male
1.71108813583678e-09	1.7720031542429	0.014	0.004	0.000363864603173827	Progenitors	chr10-13858126-13858427	chr10	13858101	13858452	Chrom10_Interval1	Male	Male
6.41873007703464e-09	1.73895480670636	0.013	0.004	0.00136494936961149	Progenitors	chr10-9160380-9161030	chr10	9160355	9161055	Chrom10_Interval1	Male	Male
1.5796796473059e-08	1.90609899862506	0.012	0.003	0.00335920456679248	Progenitors	chr10-8431839-8432227	chr10	8431814	8432252	Chrom10_Interval1	Male	Male
2.4864052610535e-08	1.67862947866946	0.012	0.003	0.00528736565168288	Progenitors	chr10-9231841-9232363	chr10	9231816	9232388	Chrom10_Interval1	Male	Male
4.36193972208752e-08	1.63392790913309	0.012	0.004	0.00927570843841633	Progenitors	chr10-14476407-14476699	chr10	14476382	14476724	Chrom10_Interval1	Male	Male
8.95887692564317e-08	1.8344867858588	0.01	0.003	0.0190511413711494	Progenitors	chr10-7229573-7229924	chr10	7229548	7229949	Chrom10_Interval1	Male	Male
1.49441577333222e-67	2.35297565361381	0.193	0.042	3.1778900861487e-62	Path1	chr10-14207281-14208484	chr10	14207256	14208509	Chrom10_Interval1	Male	Male
1.48840196937345e-66	1.96206859994189	0.267	0.074	3.16510167189234e-61	Path1	chr10-14233418-14234640	chr10	14233393	14234665	Chrom10_Interval1	Male	Male
1.47398915883612e-204	3.06463144088713	0.183	0.023	3.13445268615659e-199	Branch.A	chr10-13421957-13422525	chr10	13421932	13422550	Chrom10_Interval1	Male	Male
2.93722612678434e-127	2.47203113752893	0.162	0.031	6.24604073086817e-122	Branch.A	chr10-11567650-11568605	chr10	11567625	11568630	Chrom10_Interval1	Male	Male
2.33716386658993e-65	1.84366901531731	0.147	0.045	4.97000233394215e-60	Branch.A	chr10-7582062-7583469	chr10	7582037	7583494	Chrom10_Interval1	Male	Male
3.47370075043247e-63	1.84883300375297	0.138	0.041	7.38685938280215e-58	Branch.A	chr10-6788244-6789056	chr10	6788219	6789081	Chrom10_Interval1	Male	Male
1.08800888404774e-60	3.15921036291196	0.05	0.005	2.31366177201637e-55	Branch.A	chr10-10304303-10304778	chr10	10304278	10304803	Chrom10_Interval1	Male	Male
4.20684347620193e-50	2.91036821639558	0.05	0.007	8.94589472057816e-45	Branch.A	chr10-11709758-11710639	chr10	11709733	11710664	Chrom10_Interval1	Male	Male
2.25729601335944e-48	2.56742957282933	0.057	0.01	4.80016254536898e-43	Branch.A	chr10-6790019-6790554	chr10	6789994	6790579	Chrom10_Interval1	Male	Male
2.60558174894722e-48	1.91862802801628	0.104	0.031	5.54079564495376e-43	Branch.A	chr10-16170450-16171614	chr10	16170425	16171639	Chrom10_Interval1	Male	Male
4.7371360159103e-41	2.6762989810344	0.044	0.007	1.00735671091934e-35	Branch.A	chr10-7839292-7840215	chr10	7839267	7840240	Chrom10_Interval1	Male	Male
8.58799104308604e-37	2.51526766491281	0.043	0.008	1.82624488330329e-31	Branch.A	chr10-13080280-13081177	chr10	13080255	13081202	Chrom10_Interval1	Male	Male
8.47460929589803e-34	1.75494127628101	0.075	0.023	1.80213414138201e-28	Branch.A	chr10-8347300-8347914	chr10	8347275	8347939	Chrom10_Interval1	Male	Male
1.03996149918223e-32	2.48377333210478	0.04	0.007	2.211488527626e-27	Branch.A	chr10-6551173-6551886	chr10	6551148	6551911	Chrom10_Interval1	Male	Male
1.81112232402311e-30	2.94375635503307	0.03	0.004	3.85136973325838e-25	Branch.A	chr10-8363057-8363788	chr10	8363032	8363813	Chrom10_Interval1	Male	Male
5.07570954087208e-30	1.7218504592999	0.074	0.024	1.07935470957599e-24	Branch.A	chr10-15540918-15542171	chr10	15540893	15542196	Chrom10_Interval1	Male	Male
2.5834106605526e-28	1.91365483027482	0.055	0.015	5.49364860377171e-23	Branch.A	chr10-8850854-8851820	chr10	8850829	8851845	Chrom10_Interval1	Male	Male
1.39310169334999e-25	2.82497636541281	0.024	0.003	2.96244468192568e-20	Branch.A	chr10-9976448-9976680	chr10	9976423	9976705	Chrom10_Interval1	Male	Male
8.30986218969881e-25	1.91330638901995	0.051	0.015	1.76710050450164e-19	Branch.A	chr10-10085924-10086643	chr10	10085899	10086668	Chrom10_Interval1	Male	Male
3.04140753389731e-24	1.8509560390165	0.047	0.013	6.46758353490796e-19	Branch.A	chr10-8213863-8214312	chr10	8213838	8214337	Chrom10_Interval1	Male	Male
1.72067405173952e-21	2.29532296068387	0.03	0.006	3.65903057776461e-16	Branch.A	chr10-8262615-8263463	chr10	8262590	8263488	Chrom10_Interval1	Male	Male
1.37972909259376e-20	2.04639892301932	0.035	0.009	2.93400771269155e-15	Branch.A	chr10-14007114-14007778	chr10	14007089	14007803	Chrom10_Interval1	Male	Male
1.83325494032961e-20	2.90793653439955	0.02	0.003	3.89843496316033e-15	Branch.A	chr10-15453675-15454054	chr10	15453650	15454079	Chrom10_Interval1	Male	Male
6.51821326891294e-19	3.35399049514366	0.015	0.002	1.3861045698476e-13	Branch.A	chr10-10938065-10938477	chr10	10938040	10938502	Chrom10_Interval1	Male	Male
3.06101271301784e-18	1.65769469773413	0.043	0.014	6.50927414435956e-13	Branch.A	chr10-10184328-10184691	chr10	10184303	10184716	Chrom10_Interval1	Male	Male
4.23559179523001e-17	1.83076068174806	0.032	0.009	9.00702830847456e-12	Branch.A	chr10-7124840-7125337	chr10	7124815	7125362	Chrom10_Interval1	Male	Male
3.96057521121737e-16	2.00258934072915	0.026	0.006	8.42220279240585e-11	Branch.A	chr10-10309876-10310384	chr10	10309851	10310409	Chrom10_Interval1	Male	Male
5.9265628772123e-16	2.30298704928808	0.02	0.004	1.26028952240207e-10	Branch.A	chr10-13764794-13765268	chr10	13764769	13765293	Chrom10_Interval1	Male	Male
8.04460314538596e-16	2.16580513439812	0.021	0.004	1.71069290346947e-10	Branch.A	chr10-9224131-9224530	chr10	9224106	9224555	Chrom10_Interval1	Male	Male
1.98568306246514e-13	2.49772214704797	0.014	0.002	4.22257488916275e-08	Branch.A	chr10-8565145-8565774	chr10	8565120	8565799	Chrom10_Interval1	Male	Male
4.1758473959547e-13	2.21338897786291	0.018	0.004	8.87998124597164e-08	Branch.A	chr10-7232708-7233015	chr10	7232683	7233040	Chrom10_Interval1	Male	Male
1.21714595451814e-12	1.55938418155623	0.037	0.014	2.58827304374236e-07	Branch.A	chr10-8920881-8921610	chr10	8920856	8921635	Chrom10_Interval1	Male	Male
4.74510060582949e-12	2.65638359417198	0.011	0.002	1.00905038893025e-06	Branch.A	chr10-9161839-9162111	chr10	9161814	9162136	Chrom10_Interval1	Male	Male
5.88861680076114e-12	1.66586351258608	0.024	0.007	1.25222025129866e-06	Branch.A	chr10-6916469-6916932	chr10	6916444	6916957	Chrom10_Interval1	Male	Male
6.25022864664892e-12	1.55014834289562	0.031	0.011	1.32911737193854e-06	Branch.A	chr10-10289253-10290133	chr10	10289228	10290158	Chrom10_Interval1	Male	Male
6.74566619833327e-12	2.16039425232374	0.016	0.003	1.43447266274177e-06	Branch.A	chr10-6979858-6980433	chr10	6979833	6980458	Chrom10_Interval1	Male	Male
1.07923069111462e-11	1.89614168590791	0.02	0.005	2.29499485696215e-06	Branch.A	chr10-6826238-6826715	chr10	6826213	6826740	Chrom10_Interval1	Male	Male
3.95859194215397e-11	1.50209087875051	0.027	0.009	8.41798535090984e-06	Branch.A	chr10-9007678-9008290	chr10	9007653	9008315	Chrom10_Interval1	Male	Male
4.23883383644443e-11	2.44417711591071	0.012	0.002	9.01392254153745e-06	Branch.A	chr10-11451060-11451446	chr10	11451035	11451471	Chrom10_Interval1	Male	Male
1.42188258797284e-10	2.20843218903561	0.012	0.002	3.02364754215013e-05	Branch.A	chr10-6540033-6540436	chr10	6540008	6540461	Chrom10_Interval1	Male	Male
1.53428638916514e-10	1.81149288086188	0.019	0.005	3.26267534942356e-05	Branch.A	chr10-11786443-11786882	chr10	11786418	11786907	Chrom10_Interval1	Male	Male
1.58813786138975e-10	1.99220183958579	0.016	0.004	3.37719104362391e-05	Branch.A	chr10-11708437-11708813	chr10	11708412	11708838	Chrom10_Interval1	Male	Male
2.71177048498603e-10	2.20083008537411	0.016	0.004	5.76660705402764e-05	Branch.A	chr10-13289428-13289837	chr10	13289403	13289862	Chrom10_Interval1	Male	Male
2.77925299342401e-10	2.0563089066597	0.016	0.004	5.91010928304608e-05	Branch.A	chr10-12339940-12340386	chr10	12339915	12340411	Chrom10_Interval1	Male	Male
1.33381853731482e-09	2.5057813005319	0.01	0.002	0.000283637845778533	Branch.A	chr10-9408740-9409189	chr10	9408715	9409214	Chrom10_Interval1	Male	Male
1.50551007792359e-09	1.62472903918946	0.02	0.006	0.000320148223580529	Branch.A	chr10-9773889-9774360	chr10	9773864	9774385	Chrom10_Interval1	Male	Male
4.27481352363159e-09	1.96101292051412	0.014	0.004	0.00090904337061378	Branch.A	chr10-9375343-9375695	chr10	9375318	9375720	Chrom10_Interval1	Male	Male
4.47372727413531e-09	1.53523084400825	0.028	0.011	0.000951342578572147	Branch.A	chr10-14044071-14044469	chr10	14044046	14044494	Chrom10_Interval1	Male	Male
9.10578710180115e-09	2.05261202061498	0.011	0.002	0.00193635473298512	Branch.A	chr10-11212061-11212288	chr10	11212036	11212313	Chrom10_Interval1	Male	Male
2.1510338120784e-08	1.52025823936527	0.023	0.008	0.00457419491172284	Branch.A	chr10-11755131-11755698	chr10	11755106	11755723	Chrom10_Interval1	Male	Male
2.332787290672e-08	2.17085253414349	0.01	0.002	0.00496069550148691	Branch.A	chr10-13045254-13045488	chr10	13045229	13045513	Chrom10_Interval1	Male	Male
3.5165726483076e-08	2.21976727568696	0.012	0.003	0.0074780269023526	Branch.A	chr10-9397506-9397866	chr10	9397481	9397891	Chrom10_Interval1	Male	Male
3.54582039150705e-08	2.08350569740658	0.012	0.003	0.00754022252074365	Branch.A	chr10-9780633-9780832	chr10	9780608	9780857	Chrom10_Interval1	Male	Male
6.06354423860077e-08	1.92396999671307	0.011	0.003	0.0128941874588269	Branch.A	chr10-6705333-6705751	chr10	6705308	6705776	Chrom10_Interval1	Male	Male
7.60777449857726e-61	2.37062361168052	0.164	0.035	1.61780085489695e-55	Branch.B	chr10-14004649-14005585	chr10	14004624	14005610	Chrom10_Interval1	Male	Male
1.43937955563574e-50	3.05637896544414	0.072	0.008	3.06085501885496e-45	Branch.B	chr10-6735852-6736371	chr10	6735827	6736396	Chrom10_Interval1	Male	Male
8.33914904533517e-46	2.81029009695972	0.087	0.014	1.77332838363957e-40	Branch.B	chr10-9242648-9243502	chr10	9242623	9243527	Chrom10_Interval1	Male	Male
5.3367512464641e-39	1.934387114211	0.146	0.039	1.13486548931184e-33	Branch.B	chr10-16123536-16124312	chr10	16123511	16124337	Chrom10_Interval1	Male	Male
9.33788887506075e-38	2.15570816951055	0.12	0.029	1.98571140717054e-32	Branch.B	chr10-12848107-12849054	chr10	12848082	12849079	Chrom10_Interval1	Male	Male
1.09237970635515e-33	2.56504616693772	0.063	0.01	2.32295636936128e-28	Branch.B	chr10-14007114-14007778	chr10	14007089	14007803	Chrom10_Interval1	Male	Male
1.33011854381548e-31	2.42894328583151	0.067	0.012	2.82851038460907e-26	Branch.B	chr10-14107835-14108593	chr10	14107810	14108618	Chrom10_Interval1	Male	Male
2.8356658531347e-29	2.96621558853233	0.045	0.006	6.03007179334947e-24	Branch.B	chr10-7913170-7913484	chr10	7913145	7913509	Chrom10_Interval1	Male	Male
1.10214835365045e-28	1.81869410173123	0.117	0.033	2.34372949552122e-23	Branch.B	chr10-9957410-9958436	chr10	9957385	9958461	Chrom10_Interval1	Male	Male
3.13088830730848e-27	2.56609990228842	0.06	0.011	6.65786529437455e-22	Branch.B	chr10-7268840-7269729	chr10	7268815	7269754	Chrom10_Interval1	Male	Male
4.32002636539648e-26	2.17692103124595	0.081	0.019	9.18657926627927e-21	Branch.B	chr10-9971468-9972123	chr10	9971443	9972148	Chrom10_Interval1	Male	Male
1.98866057533709e-21	1.9488248331174	0.067	0.016	4.22890660006007e-16	Branch.B	chr10-12248598-12249281	chr10	12248573	12249306	Chrom10_Interval1	Male	Male
4.73151463512974e-21	1.56961706686483	0.111	0.037	1.00616131867497e-15	Branch.B	chr10-12725809-12726436	chr10	12725784	12726461	Chrom10_Interval1	Male	Male
3.843823137448e-20	2.26338347900127	0.051	0.01	8.17392834001455e-15	Branch.B	chr10-9560482-9561219	chr10	9560457	9561244	Chrom10_Interval1	Male	Male
1.59031450495187e-19	1.84050166694178	0.078	0.022	3.3818196979252e-14	Branch.B	chr10-9251979-9253210	chr10	9251954	9253235	Chrom10_Interval1	Male	Male
1.76393226782886e-18	2.7752439092393	0.031	0.005	3.75101960686076e-13	Branch.B	chr10-14882280-14882688	chr10	14882255	14882713	Chrom10_Interval1	Male	Male
2.95633791473018e-18	2.55218102118693	0.034	0.006	6.28668213905287e-13	Branch.B	chr10-7914161-7914397	chr10	7914136	7914422	Chrom10_Interval1	Male	Male
4.26403336654535e-18	2.59675420860403	0.039	0.007	9.06750959429235e-13	Branch.B	chr10-14743442-14743839	chr10	14743417	14743864	Chrom10_Interval1	Male	Male
1.16916850581065e-17	2.12345636240925	0.051	0.012	2.48624851929141e-12	Branch.B	chr10-10289253-10290133	chr10	10289228	10290158	Chrom10_Interval1	Male	Male
3.83290723490006e-17	2.19639227078436	0.049	0.011	8.15071556408733e-12	Branch.B	chr10-13419104-13419492	chr10	13419079	13419517	Chrom10_Interval1	Male	Male
1.13996754120638e-16	2.76599726455756	0.028	0.004	2.42415237605078e-11	Branch.B	chr10-7914601-7914912	chr10	7914576	7914937	Chrom10_Interval1	Male	Male
1.35780036731404e-16	3.69719166354229	0.015	0.001	2.88737605909697e-11	Branch.B	chr10-13181557-13181803	chr10	13181532	13181828	Chrom10_Interval1	Male	Male
2.57349986208106e-15	2.02524467371688	0.046	0.011	5.47257319171399e-10	Branch.B	chr10-9941352-9941956	chr10	9941327	9941981	Chrom10_Interval1	Male	Male
4.06234643794571e-15	1.51528783835316	0.094	0.035	8.63862032375594e-10	Branch.B	chr10-14689949-14690694	chr10	14689924	14690719	Chrom10_Interval1	Male	Male
1.20194228425586e-14	2.82422219117931	0.022	0.003	2.55594228689292e-09	Branch.B	chr10-12479136-12479571	chr10	12479111	12479596	Chrom10_Interval1	Male	Male
1.69665310733519e-14	2.66693371193136	0.027	0.004	3.60794979927936e-09	Branch.B	chr10-7194215-7194518	chr10	7194190	7194543	Chrom10_Interval1	Male	Male
1.46643964212986e-13	2.31750402116455	0.031	0.006	3.11839856338556e-08	Branch.B	chr10-6803928-6804545	chr10	6803903	6804570	Chrom10_Interval1	Male	Male
1.91450545848871e-13	1.81991679967455	0.051	0.014	4.07121500253083e-08	Branch.B	chr10-6790019-6790554	chr10	6789994	6790579	Chrom10_Interval1	Male	Male
3.03312098230157e-13	1.58035588415658	0.073	0.026	6.44996210007412e-08	Branch.B	chr10-8960941-8961530	chr10	8960916	8961555	Chrom10_Interval1	Male	Male
7.50285665976341e-13	2.07283967757671	0.048	0.013	1.59548997155535e-07	Branch.B	chr10-10203998-10204871	chr10	10203973	10204896	Chrom10_Interval1	Male	Male
3.03464964486905e-12	1.79507346243249	0.043	0.012	6.45321281631048e-07	Branch.B	chr10-11515029-11515754	chr10	11515004	11515779	Chrom10_Interval1	Male	Male
5.62048089560387e-12	1.73099146093979	0.045	0.013	1.19520088293106e-06	Branch.B	chr10-10234838-10236022	chr10	10234813	10236047	Chrom10_Interval1	Male	Male
1.99886659448504e-11	1.70148393503658	0.052	0.017	4.25060980183837e-06	Branch.B	chr10-12759562-12760045	chr10	12759537	12760070	Chrom10_Interval1	Male	Male
3.18250240581275e-11	2.27000010117267	0.028	0.006	6.76762319098488e-06	Branch.B	chr10-16233064-16233871	chr10	16233039	16233896	Chrom10_Interval1	Male	Male
4.90659331150624e-11	2.19485959981243	0.025	0.005	1.04339197428511e-05	Branch.B	chr10-11938774-11939180	chr10	11938749	11939205	Chrom10_Interval1	Male	Male
9.44499728301052e-11	2.04978190493633	0.031	0.008	2.00848811722947e-05	Branch.B	chr10-14875216-14875798	chr10	14875191	14875823	Chrom10_Interval1	Male	Male
1.61900008653464e-10	2.18339691499081	0.027	0.006	3.44281987401679e-05	Branch.B	chr10-11786443-11786882	chr10	11786418	11786907	Chrom10_Interval1	Male	Male
6.27566833105643e-10	2.02804066612686	0.034	0.009	0.000133452714626748	Branch.B	chr10-14085707-14086397	chr10	14085682	14086422	Chrom10_Interval1	Male	Male
7.98352324260815e-10	2.19788690907438	0.025	0.006	0.000169770420106386	Branch.B	chr10-13703430-13703938	chr10	13703405	13703963	Chrom10_Interval1	Male	Male
1.04251738471707e-09	1.65218250609556	0.037	0.011	0.00022169236437747	Branch.B	chr10-13761484-13761977	chr10	13761459	13762002	Chrom10_Interval1	Male	Male
1.6781131036034e-09	2.98378129497998	0.013	0.002	0.000356852429594366	Branch.B	chr10-15395179-15395468	chr10	15395154	15395493	Chrom10_Interval1	Male	Male
6.10623206993463e-09	1.54779351351621	0.046	0.016	0.00129849635590367	Branch.B	chr10-9527404-9528085	chr10	9527379	9528110	Chrom10_Interval1	Male	Male
6.90895387313232e-09	2.32246918329586	0.021	0.004	0.00146919595007546	Branch.B	chr10-15755912-15756297	chr10	15755887	15756322	Chrom10_Interval1	Male	Male
7.20133317034852e-09	1.65556962132629	0.043	0.015	0.00153137070000778	Branch.B	chr10-12686066-12686481	chr10	12686041	12686506	Chrom10_Interval1	Male	Male
7.83047844529961e-09	1.78377704864868	0.04	0.013	0.00166515907187141	Branch.B	chr10-13600946-13601716	chr10	13600921	13601741	Chrom10_Interval1	Male	Male
1.0387827683646e-08	2.25348393184076	0.019	0.004	0.002208981944755	Branch.B	chr10-12284384-12284690	chr10	12284359	12284715	Chrom10_Interval1	Male	Male
1.06487983710647e-08	1.86495453016583	0.031	0.009	0.00226447762240528	Branch.B	chr10-12116794-12117347	chr10	12116769	12117372	Chrom10_Interval1	Male	Male
3.37655718171709e-08	1.55046828504293	0.039	0.013	0.00718028261249321	Branch.B	chr10-13358245-13359067	chr10	13358220	13359092	Chrom10_Interval1	Male	Male
5.56073815634209e-08	1.79577148794617	0.024	0.006	0.011824965296843	Branch.B	chr10-10316412-10316703	chr10	10316387	10316728	Chrom10_Interval1	Male	Male
1.14502732236142e-07	1.9779583712897	0.019	0.004	0.0243491205127477	Branch.B	chr10-16289665-16290193	chr10	16289640	16290218	Chrom10_Interval1	Male	Male
1.2746441587296e-07	1.77834693221968	0.03	0.009	0.0271054354998009	Branch.B	chr10-13705462-13706341	chr10	13705437	13706366	Chrom10_Interval1	Male	Male
1.38184473715312e-07	1.50510049231244	0.049	0.02	0.0293850665200349	Branch.B	chr10-12816756-12817684	chr10	12816731	12817709	Chrom10_Interval1	Male	Male
1.70001977748118e-07	1.81220772744308	0.024	0.006	0.036151090570115	Branch.B	chr10-9400971-9401466	chr10	9400946	9401491	Chrom10_Interval1	Male	Male
1.77756698970537e-07	2.05272723617101	0.021	0.005	0.0378001397927837	Branch.B	chr10-10615261-10615621	chr10	10615236	10615646	Chrom10_Interval1	Male	Male
1.66947713058386e-106	1.97287340625041	0.152	0.041	3.55015981295788e-101	Branch.C	chr10-13446490-13447268	chr10	13446465	13447293	Chrom10_Interval1	Male	Male
4.71589283602459e-92	1.93430435786202	0.138	0.039	1.00283932747347e-86	Branch.C	chr10-6855285-6856253	chr10	6855260	6856278	Chrom10_Interval1	Male	Male
1.35145240812401e-87	2.10137401200599	0.113	0.028	2.87387706039978e-82	Branch.C	chr10-10090829-10091651	chr10	10090804	10091676	Chrom10_Interval1	Male	Male
3.24714541523206e-67	1.7432068467385	0.113	0.035	6.90508719694513e-62	Branch.C	chr10-14952729-14953942	chr10	14952704	14953967	Chrom10_Interval1	Male	Male
5.85533539787141e-63	2.15688765582677	0.079	0.019	1.24514292769275e-57	Branch.C	chr10-15814286-15815161	chr10	15814261	15815186	Chrom10_Interval1	Male	Male
5.40822648628626e-61	2.53325654513189	0.062	0.011	1.15006477053526e-55	Branch.C	chr10-13630724-13631317	chr10	13630699	13631342	Chrom10_Interval1	Male	Male
3.07301500207371e-59	1.91437152477286	0.093	0.027	6.53479713205976e-54	Branch.C	chr10-11249887-11251082	chr10	11249862	11251107	Chrom10_Interval1	Male	Male
1.26196594130138e-52	1.69578123294865	0.098	0.032	2.68358319383679e-47	Branch.C	chr10-7319834-7320687	chr10	7319809	7320712	Chrom10_Interval1	Male	Male
2.56989810263542e-50	1.75644037117881	0.091	0.03	5.46491401423526e-45	Branch.C	chr10-16123536-16124312	chr10	16123511	16124337	Chrom10_Interval1	Male	Male
7.22293066129853e-47	2.50298711658218	0.049	0.009	1.53596342805579e-41	Branch.C	chr10-9694064-9694938	chr10	9694039	9694963	Chrom10_Interval1	Male	Male
4.67885690811225e-41	2.16576065606542	0.052	0.013	9.94963600366977e-36	Branch.C	chr10-12253179-12254196	chr10	12253154	12254221	Chrom10_Interval1	Male	Male
8.87956083424688e-38	2.24604188612637	0.045	0.01	1.88824749096343e-32	Branch.C	chr10-12248598-12249281	chr10	12248573	12249306	Chrom10_Interval1	Male	Male
1.92566838687488e-34	2.6438692051122	0.031	0.005	4.09495308137329e-29	Branch.C	chr10-12370850-12371367	chr10	12370825	12371392	Chrom10_Interval1	Male	Male
6.0848706243262e-33	2.41442037194657	0.036	0.007	1.29395382313359e-27	Branch.C	chr10-13943417-13944079	chr10	13943392	13944104	Chrom10_Interval1	Male	Male
2.8365767379193e-32	2.33933715339507	0.035	0.007	6.03200879895277e-27	Branch.C	chr10-10234838-10236022	chr10	10234813	10236047	Chrom10_Interval1	Male	Male
1.38101880472224e-31	2.19102238773349	0.038	0.009	2.93675029842988e-26	Branch.C	chr10-9142218-9143055	chr10	9142193	9143080	Chrom10_Interval1	Male	Male
2.42827965332516e-31	2.00848821486946	0.046	0.013	5.16376096559248e-26	Branch.C	chr10-15392183-15393014	chr10	15392158	15393039	Chrom10_Interval1	Male	Male
1.36672940045629e-29	1.90788514855257	0.041	0.011	2.90636373736431e-24	Branch.C	chr10-12759562-12760045	chr10	12759537	12760070	Chrom10_Interval1	Male	Male
7.64763528303108e-28	1.71952282221738	0.051	0.016	1.62627729057184e-22	Branch.C	chr10-9251979-9253210	chr10	9251954	9253235	Chrom10_Interval1	Male	Male
8.99271584365587e-28	2.78611604822744	0.023	0.003	1.91231001686926e-22	Branch.C	chr10-11822427-11822834	chr10	11822402	11822859	Chrom10_Interval1	Male	Male
1.98471771394607e-27	1.78032902759177	0.044	0.013	4.22052206588345e-22	Branch.C	chr10-10045781-10046650	chr10	10045756	10046675	Chrom10_Interval1	Male	Male
2.31602175780465e-27	1.72562075301821	0.05	0.016	4.92504342818917e-22	Branch.C	chr10-11303051-11303950	chr10	11303026	11303975	Chrom10_Interval1	Male	Male
1.19853975939176e-26	1.5951261285041	0.052	0.018	2.54870678374417e-21	Branch.C	chr10-7731593-7732038	chr10	7731568	7732063	Chrom10_Interval1	Male	Male
1.7287465681304e-24	2.80740394416165	0.021	0.003	3.67619686459497e-19	Branch.C	chr10-11287361-11287673	chr10	11287336	11287698	Chrom10_Interval1	Male	Male
6.55976822228608e-23	2.59488336676607	0.021	0.003	1.39494127223736e-17	Branch.C	chr10-13448330-13448529	chr10	13448305	13448554	Chrom10_Interval1	Male	Male
6.9133893478979e-23	1.82047761643055	0.032	0.009	1.47013915821984e-17	Branch.C	chr10-13600946-13601716	chr10	13600921	13601741	Chrom10_Interval1	Male	Male
1.39570051773571e-21	2.20169147228815	0.024	0.005	2.96797110797016e-16	Branch.C	chr10-7931113-7931717	chr10	7931088	7931742	Chrom10_Interval1	Male	Male
1.71692730823887e-21	1.66276597281276	0.037	0.012	3.65106309024303e-16	Branch.C	chr10-15013759-15014347	chr10	15013734	15014372	Chrom10_Interval1	Male	Male
1.91918051448495e-21	2.76290012462886	0.019	0.003	4.0811565558574e-16	Branch.C	chr10-15790105-15790667	chr10	15790080	15790692	Chrom10_Interval1	Male	Male
2.88076708176623e-21	2.30384821599723	0.022	0.004	6.1259800070467e-16	Branch.C	chr10-13817287-13817984	chr10	13817262	13818009	Chrom10_Interval1	Male	Male
4.44401113357572e-21	1.89194783827911	0.031	0.009	9.45023411566011e-16	Branch.C	chr10-14037583-14038383	chr10	14037558	14038408	Chrom10_Interval1	Male	Male
5.32795962450775e-21	2.85541704597465	0.019	0.003	1.1329959421112e-15	Branch.C	chr10-6864586-6864966	chr10	6864561	6864991	Chrom10_Interval1	Male	Male
1.02144972658305e-18	1.91976656261026	0.027	0.007	2.17212305807612e-13	Branch.C	chr10-13761484-13761977	chr10	13761459	13762002	Chrom10_Interval1	Male	Male
4.44287931508683e-18	1.51019990411583	0.031	0.01	9.4478272923253e-13	Branch.C	chr10-10203998-10204871	chr10	10203973	10204896	Chrom10_Interval1	Male	Male
9.42792962130567e-18	1.78666346656185	0.029	0.009	2.00485866190027e-12	Branch.C	chr10-16156816-16157552	chr10	16156791	16157577	Chrom10_Interval1	Male	Male
1.73708876845105e-17	2.04812144297243	0.021	0.005	3.69393663699885e-12	Branch.C	chr10-9490382-9490830	chr10	9490357	9490855	Chrom10_Interval1	Male	Male
3.7893597887912e-17	1.50084401362511	0.035	0.013	8.05811148446236e-12	Branch.C	chr10-9696503-9697087	chr10	9696478	9697112	Chrom10_Interval1	Male	Male
8.43748648912942e-17	2.06532207570009	0.018	0.004	1.79423993939986e-11	Branch.C	chr10-7305678-7306175	chr10	7305653	7306200	Chrom10_Interval1	Male	Male
1.43049429102432e-16	2.60999322260429	0.015	0.003	3.04196041480613e-11	Branch.C	chr10-9930176-9930624	chr10	9930151	9930649	Chrom10_Interval1	Male	Male
2.23509887202052e-16	1.75917415603418	0.027	0.008	4.75296010234035e-11	Branch.C	chr10-9941352-9941956	chr10	9941327	9941981	Chrom10_Interval1	Male	Male
2.92340070559273e-16	1.61695703030988	0.026	0.008	6.21664083445e-11	Branch.C	chr10-11255188-11255841	chr10	11255163	11255866	Chrom10_Interval1	Male	Male
5.36601908659823e-16	1.78270826245131	0.025	0.007	1.1410893247842e-10	Branch.C	chr10-14011339-14011970	chr10	14011314	14011995	Chrom10_Interval1	Male	Male
6.58672136507489e-16	1.98502227010739	0.021	0.005	1.40067288500454e-10	Branch.C	chr10-13448753-13448952	chr10	13448728	13448977	Chrom10_Interval1	Male	Male
1.01668066064798e-15	1.64616856879924	0.029	0.01	2.16198159167453e-10	Branch.C	chr10-13358245-13359067	chr10	13358220	13359092	Chrom10_Interval1	Male	Male
1.24458208403427e-15	2.63686844112501	0.013	0.002	2.64661624751972e-10	Branch.C	chr10-14726781-14727124	chr10	14726756	14727149	Chrom10_Interval1	Male	Male
1.90281034838473e-15	1.65810376163346	0.029	0.01	4.04634523394362e-10	Branch.C	chr10-14107835-14108593	chr10	14107810	14108618	Chrom10_Interval1	Male	Male
8.30327414954906e-15	2.60326187056874	0.012	0.002	1.76569955117576e-09	Branch.C	chr10-16224725-16225128	chr10	16224700	16225153	Chrom10_Interval1	Male	Male
1.06162102367049e-14	1.86575235440147	0.019	0.005	2.25754772304553e-09	Branch.C	chr10-14743442-14743839	chr10	14743417	14743864	Chrom10_Interval1	Male	Male
1.11310289167587e-14	1.80770681471713	0.022	0.006	2.36702443017765e-09	Branch.C	chr10-6839216-6840019	chr10	6839191	6840044	Chrom10_Interval1	Male	Male
3.73852718848969e-14	2.37323070523737	0.014	0.003	7.95001545159521e-09	Branch.C	chr10-10192895-10193118	chr10	10192870	10193143	Chrom10_Interval1	Male	Male
5.0436672187784e-14	2.23579141694914	0.015	0.003	1.07254087774044e-08	Branch.C	chr10-13952517-13952929	chr10	13952492	13952954	Chrom10_Interval1	Male	Male
5.57122819984944e-14	1.84151229813717	0.022	0.007	1.18472724792618e-08	Branch.C	chr10-8583918-8584460	chr10	8583893	8584485	Chrom10_Interval1	Male	Male
8.34219360861386e-14	2.08552790785579	0.018	0.005	1.77397581306535e-08	Branch.C	chr10-15586151-15586773	chr10	15586126	15586798	Chrom10_Interval1	Male	Male
2.16794568999822e-13	2.35324003475243	0.013	0.003	4.61015818923811e-08	Branch.C	chr10-14229083-14229407	chr10	14229058	14229432	Chrom10_Interval1	Male	Male
1.35383456874505e-12	2.427473810203	0.011	0.002	2.87894274878203e-07	Branch.C	chr10-10247808-10248190	chr10	10247783	10248215	Chrom10_Interval1	Male	Male
2.4860264746963e-12	2.041847377377	0.014	0.003	5.28656015870643e-07	Branch.C	chr10-9932200-9932598	chr10	9932175	9932623	Chrom10_Interval1	Male	Male
3.75389471985502e-12	2.04190117061197	0.014	0.003	7.9826946607189e-07	Branch.C	chr10-11938774-11939180	chr10	11938749	11939205	Chrom10_Interval1	Male	Male
4.65276689196474e-12	2.5267409004771	0.011	0.002	9.89415532343193e-07	Branch.C	chr10-14311112-14311437	chr10	14311087	14311462	Chrom10_Interval1	Male	Male
5.20384260991448e-12	1.81733069136877	0.016	0.005	1.10660233484092e-06	Branch.C	chr10-6803928-6804545	chr10	6803903	6804570	Chrom10_Interval1	Male	Male
5.32516036490395e-12	2.10212561388556	0.016	0.004	1.13240067675719e-06	Branch.C	chr10-10216786-10217274	chr10	10216761	10217299	Chrom10_Interval1	Male	Male
5.70403924332904e-12	1.65397176498293	0.02	0.006	1.21296964913316e-06	Branch.C	chr10-15818054-15818541	chr10	15818029	15818566	Chrom10_Interval1	Male	Male
1.0183562222726e-11	2.11631554162685	0.013	0.003	2.16554469022491e-06	Branch.C	chr10-10266923-10267360	chr10	10266898	10267385	Chrom10_Interval1	Male	Male
2.00035181203181e-11	1.83207126045757	0.016	0.004	4.25376813180377e-06	Branch.C	chr10-9590718-9591073	chr10	9590693	9591098	Chrom10_Interval1	Male	Male
4.4118368558636e-11	2.11587385781731	0.013	0.003	9.3818151923625e-06	Branch.C	chr10-13776095-13776396	chr10	13776070	13776421	Chrom10_Interval1	Male	Male
1.28369765612964e-10	1.83889398503839	0.014	0.004	2.72979590273624e-05	Branch.C	chr10-10090369-10090568	chr10	10090344	10090593	Chrom10_Interval1	Male	Male
1.43501661713254e-10	1.72190687458871	0.015	0.004	3.05157718649853e-05	Branch.C	chr10-9893645-9893844	chr10	9893620	9893869	Chrom10_Interval1	Male	Male
2.23711345845243e-10	2.02915698253577	0.011	0.003	4.75724414053368e-05	Branch.C	chr10-14607414-14607699	chr10	14607389	14607724	Chrom10_Interval1	Male	Male
3.02238929098986e-10	2.28957446696975	0.011	0.002	6.42714105118285e-05	Branch.C	chr10-12146990-12147536	chr10	12146965	12147561	Chrom10_Interval1	Male	Male
3.21922795695472e-10	1.89883757446833	0.014	0.004	6.84572044274379e-05	Branch.C	chr10-10879494-10880236	chr10	10879469	10880261	Chrom10_Interval1	Male	Male
3.66066320110433e-10	1.92717262349658	0.013	0.003	7.78443690378037e-05	Branch.C	chr10-9887786-9888024	chr10	9887761	9888049	Chrom10_Interval1	Male	Male
1.795291732665e-09	1.79556867639741	0.013	0.004	0.000381770582242944	Branch.C	chr10-11381439-11381899	chr10	11381414	11381924	Chrom10_Interval1	Male	Male
3.70356191027592e-09	1.89380463714967	0.012	0.004	0.000787566143782084	Branch.C	chr10-10202937-10203378	chr10	10202912	10203403	Chrom10_Interval1	Male	Male
5.03788904352215e-09	1.63673122029629	0.015	0.005	0.00107131214299403	Branch.C	chr10-11317762-11318098	chr10	11317737	11318123	Chrom10_Interval1	Male	Male
1.55867858802726e-08	1.9429948110958	0.011	0.003	0.00331454560422585	Branch.C	chr10-16289665-16290193	chr10	16289640	16290218	Chrom10_Interval1	Male	Male
2.15617024969285e-08	1.70262729272647	0.016	0.006	0.00458511759767435	Branch.C	chr10-8432564-8433408	chr10	8432539	8433433	Chrom10_Interval1	Male	Male
3.75416082673764e-08	1.57804626743498	0.013	0.004	0.00798326053966587	Branch.C	chr10-13703430-13703938	chr10	13703405	13703963	Chrom10_Interval1	Male	Male
4.60348479061932e-08	1.53762036805704	0.015	0.006	0.00978935644209989	Branch.C	chr10-8906935-8907407	chr10	8906910	8907432	Chrom10_Interval1	Male	Male
4.6090207194521e-08	1.73961743430617	0.012	0.004	0.00980112865012209	Branch.C	chr10-6934602-6935103	chr10	6934577	6935128	Chrom10_Interval1	Male	Male
8.07289882328264e-08	1.70862308307206	0.012	0.004	0.0171671000766988	Branch.C	chr10-9645194-9645464	chr10	9645169	9645489	Chrom10_Interval1	Male	Male
1.27369332926897e-07	1.600526711075	0.01	0.003	0.0270852160162375	Branch.C	chr10-11020614-11021032	chr10	11020589	11021057	Chrom10_Interval1	Male	Male
2.29328175405751e-07	2.00637121879667	0.01	0.003	0.0487668658282085	Branch.C	chr10-8014964-8015456	chr10	8014939	8015481	Chrom10_Interval1	Male	Male
2.7010523236132e-195	-2.38224660988014	0.046	0.219	5.74381477668671e-190	Progenitors	chr10-10187580-10188722	chr10	10187555	10188747	Chrom10_Interval1	Male	Male
6.96992009677738e-149	-3.27779464000938	0.014	0.127	1.48216047849981e-143	Progenitors	chr10-13446490-13447268	chr10	13446465	13447293	Chrom10_Interval1	Male	Male
2.13229489955866e-139	-3.44499850665744	0.012	0.118	4.53434642686049e-134	Progenitors	chr10-6855285-6856253	chr10	6855260	6856278	Chrom10_Interval1	Male	Male
4.89908578645494e-128	-4.30896418034003	0.005	0.094	1.04179549157543e-122	Progenitors	chr10-11567650-11568605	chr10	11567625	11568630	Chrom10_Interval1	Male	Male
4.55983762618906e-127	-2.58455618516528	0.025	0.136	9.69654031046731e-122	Progenitors	chr10-11283418-11284149	chr10	11283393	11284174	Chrom10_Interval1	Male	Male
4.16624607557459e-90	-2.89202633005542	0.013	0.087	8.85956394217012e-85	Progenitors	chr10-10090829-10091651	chr10	10090804	10091676	Chrom10_Interval1	Male	Male
1.17490069808805e-80	-2.44596630576049	0.018	0.092	2.49843808349122e-75	Progenitors	chr10-14952729-14953942	chr10	14952704	14953967	Chrom10_Interval1	Male	Male
1.25152385234416e-77	-2.73886088057233	0.013	0.079	2.66137798724839e-72	Progenitors	chr10-16123536-16124312	chr10	16123511	16124337	Chrom10_Interval1	Male	Male
5.0076406313058e-77	-2.65815211825268	0.012	0.078	1.06487978788781e-71	Progenitors	chr10-13421957-13422525	chr10	13421932	13422550	Chrom10_Interval1	Male	Male
1.63981136132419e-73	-1.84541144876498	0.034	0.116	3.4870752579695e-68	Progenitors	chr10-12173705-12174903	chr10	12173680	12174928	Chrom10_Interval1	Male	Male
8.07062837906846e-65	-2.59185154400686	0.013	0.071	1.71622719543729e-59	Progenitors	chr10-16170450-16171614	chr10	16170425	16171639	Chrom10_Interval1	Male	Male
2.72218224182967e-64	-2.04285622234662	0.026	0.094	5.78874775907321e-59	Progenitors	chr10-7582062-7583469	chr10	7582037	7583494	Chrom10_Interval1	Male	Male
4.00387356521424e-61	-2.91816419112129	0.009	0.06	8.51427717516374e-56	Progenitors	chr10-15814286-15815161	chr10	15814261	15815186	Chrom10_Interval1	Male	Male
3.33433547394647e-57	-2.0903497444349	0.02	0.079	7.09049772870191e-52	Progenitors	chr10-7319834-7320687	chr10	7319809	7320712	Chrom10_Interval1	Male	Male
5.46454572187908e-50	-3.47027114991949	0.004	0.042	1.16204111230331e-44	Progenitors	chr10-9971468-9972123	chr10	9971443	9972148	Chrom10_Interval1	Male	Male
2.26975898553983e-49	-2.64971537367565	0.01	0.054	4.8266651803403e-44	Progenitors	chr10-15540918-15542171	chr10	15540893	15542196	Chrom10_Interval1	Male	Male
1.22984872829853e-48	-1.54039326331161	0.039	0.103	2.6152856192141e-43	Progenitors	chr10-9344652-9346175	chr10	9344627	9346200	Chrom10_Interval1	Male	Male
3.4651630168223e-48	-3.26460023940783	0.004	0.042	7.36870380690278e-43	Progenitors	chr10-12253179-12254196	chr10	12253154	12254221	Chrom10_Interval1	Male	Male
5.68610549980401e-48	-2.79842709137096	0.008	0.049	1.20915602063882e-42	Progenitors	chr10-12991614-12992464	chr10	12991589	12992489	Chrom10_Interval1	Male	Male
4.15215997179199e-47	-3.12902960192246	0.005	0.043	8.82960970161538e-42	Progenitors	chr10-13630724-13631317	chr10	13630699	13631342	Chrom10_Interval1	Male	Male
2.19855797519915e-46	-1.98627165998995	0.018	0.067	4.67525551984075e-41	Progenitors	chr10-14004649-14005585	chr10	14004624	14005610	Chrom10_Interval1	Male	Male
2.58844299997918e-45	-4.66458553214373	0.001	0.032	5.50434992388573e-40	Progenitors	chr10-6790019-6790554	chr10	6789994	6790579	Chrom10_Interval1	Male	Male
7.69906048552963e-43	-2.66633481191368	0.008	0.046	1.63721291130836e-37	Progenitors	chr10-7731593-7732038	chr10	7731568	7732063	Chrom10_Interval1	Male	Male
3.37027935878347e-42	-2.29711632934328	0.01	0.05	7.16693275924664e-37	Progenitors	chr10-8347300-8347914	chr10	8347275	8347939	Chrom10_Interval1	Male	Male
1.27127273719345e-41	-1.92774876291064	0.016	0.061	2.70337418836925e-36	Progenitors	chr10-14689949-14690694	chr10	14689924	14690719	Chrom10_Interval1	Male	Male
5.49291835946993e-41	-1.86139759398616	0.021	0.067	1.16807458205964e-35	Progenitors	chr10-11249887-11251082	chr10	11249862	11251107	Chrom10_Interval1	Male	Male
1.72751622415718e-38	-1.95730125855251	0.016	0.057	3.67358052583249e-33	Progenitors	chr10-7594680-7595182	chr10	7594655	7595207	Chrom10_Interval1	Male	Male
7.24404566103109e-36	-2.92905106422743	0.005	0.034	1.54045355386392e-30	Progenitors	chr10-6967539-6968721	chr10	6967514	6968746	Chrom10_Interval1	Male	Male
1.57750567817146e-35	-2.3723212817718	0.009	0.042	3.35458159968839e-30	Progenitors	chr10-9251979-9253210	chr10	9251954	9253235	Chrom10_Interval1	Male	Male
1.05630591671705e-34	-2.83424476819729	0.005	0.034	2.24624509495797e-29	Progenitors	chr10-12248598-12249281	chr10	12248573	12249306	Chrom10_Interval1	Male	Male
2.46339352478205e-33	-1.83259859021546	0.015	0.052	5.23843096438427e-28	Progenitors	chr10-10355537-10355941	chr10	10355512	10355966	Chrom10_Interval1	Male	Male
3.97996174095908e-33	-2.72544975464819	0.005	0.033	8.4634284417669e-28	Progenitors	chr10-12759562-12760045	chr10	12759537	12760070	Chrom10_Interval1	Male	Male
1.26097658884896e-32	-1.85748225030704	0.014	0.05	2.68147932595319e-27	Progenitors	chr10-7162987-7163655	chr10	7162962	7163680	Chrom10_Interval1	Male	Male
1.72801899445632e-32	-2.25971685293219	0.009	0.041	3.67464967190131e-27	Progenitors	chr10-11303051-11303950	chr10	11303026	11303975	Chrom10_Interval1	Male	Male
3.98193700762334e-32	-2.6773482596156	0.006	0.034	8.46762886608111e-27	Progenitors	chr10-16052244-16053268	chr10	16052219	16053293	Chrom10_Interval1	Male	Male
1.29807255947756e-31	-2.60675344689321	0.006	0.033	2.76036427845462e-26	Progenitors	chr10-9694064-9694938	chr10	9694039	9694963	Chrom10_Interval1	Male	Male
2.31949831794067e-31	-1.54502618044138	0.022	0.061	4.93243636808401e-26	Progenitors	chr10-12725809-12726436	chr10	12725784	12726461	Chrom10_Interval1	Male	Male
2.41599797015609e-31	-2.7869037378307	0.005	0.031	5.13764384351663e-26	Progenitors	chr10-9527404-9528085	chr10	9527379	9528110	Chrom10_Interval1	Male	Male
3.19969728671973e-30	-1.83863148682495	0.016	0.051	6.80418827718237e-25	Progenitors	chr10-12848107-12849054	chr10	12848082	12849079	Chrom10_Interval1	Male	Male
1.25571202563892e-29	-3.14959559780224	0.003	0.027	2.67028417964141e-24	Progenitors	chr10-14107835-14108593	chr10	14107810	14108618	Chrom10_Interval1	Male	Male
1.53801931550019e-29	-3.39774872429956	0.002	0.024	3.27061345460432e-24	Progenitors	chr10-14007114-14007778	chr10	14007089	14007803	Chrom10_Interval1	Male	Male
5.54841003075336e-29	-2.37079168188909	0.007	0.035	1.17987494144973e-23	Progenitors	chr10-15392183-15393014	chr10	15392158	15393039	Chrom10_Interval1	Male	Male
5.557557035792e-29	-2.12691253939837	0.009	0.037	1.1818200612182e-23	Progenitors	chr10-9502466-9503124	chr10	9502441	9503149	Chrom10_Interval1	Male	Male
1.54826796267895e-28	-2.37778622234125	0.006	0.031	3.29240730531642e-23	Progenitors	chr10-15013759-15014347	chr10	15013734	15014372	Chrom10_Interval1	Male	Male
1.89036019062644e-28	-2.87940342084049	0.003	0.026	4.01986984896904e-23	Progenitors	chr10-10234838-10236022	chr10	10234813	10236047	Chrom10_Interval1	Male	Male
2.11029726314795e-28	-2.76446060371075	0.004	0.027	4.48756823305676e-23	Progenitors	chr10-10203998-10204871	chr10	10203973	10204896	Chrom10_Interval1	Male	Male
2.78176419793889e-28	-2.65529901404994	0.005	0.03	5.91544938455902e-23	Progenitors	chr10-9242648-9243502	chr10	9242623	9243527	Chrom10_Interval1	Male	Male
4.76026736298565e-28	-3.00141330200205	0.003	0.025	1.01227561500626e-22	Progenitors	chr10-10289253-10290133	chr10	10289228	10290158	Chrom10_Interval1	Male	Male
9.87629779250256e-28	-3.54371746430557	0.002	0.022	2.10020460187346e-22	Progenitors	chr10-14011339-14011970	chr10	14011314	14011995	Chrom10_Interval1	Male	Male
2.02120281038609e-27	-1.88968231653638	0.012	0.043	4.29810798831413e-22	Progenitors	chr10-9786426-9787005	chr10	9786401	9787030	Chrom10_Interval1	Male	Male
6.58862843781343e-27	-3.39558041312697	0.002	0.022	1.40107842592946e-21	Progenitors	chr10-6551173-6551886	chr10	6551148	6551911	Chrom10_Interval1	Male	Male
2.49948923871438e-26	-2.08165121284894	0.008	0.035	5.31518886101851e-21	Progenitors	chr10-10045781-10046650	chr10	10045756	10046675	Chrom10_Interval1	Male	Male
6.23391732086155e-26	-2.69989830543174	0.004	0.026	1.32564875219853e-20	Progenitors	chr10-13600946-13601716	chr10	13600921	13601741	Chrom10_Interval1	Male	Male
8.86653797828425e-25	-1.59282489458878	0.015	0.046	1.88547816762012e-19	Progenitors	chr10-9898947-9899255	chr10	9898922	9899280	Chrom10_Interval1	Male	Male
1.25172113891282e-24	-2.02346102228041	0.008	0.032	2.6617975191095e-19	Progenitors	chr10-10085924-10086643	chr10	10085899	10086668	Chrom10_Interval1	Male	Male
5.9460378775364e-24	-3.74378387483595	0.001	0.018	1.26443090069599e-18	Progenitors	chr10-15818054-15818541	chr10	15818029	15818566	Chrom10_Interval1	Male	Male
1.06269750364117e-23	-2.78580062450506	0.003	0.023	2.25983686846798e-18	Progenitors	chr10-9941352-9941956	chr10	9941327	9941981	Chrom10_Interval1	Male	Male
2.0770061150236e-23	-2.09707681459237	0.007	0.03	4.41677427365883e-18	Progenitors	chr10-9696503-9697087	chr10	9696478	9697112	Chrom10_Interval1	Male	Male
2.74618151050558e-23	-2.61978986181862	0.004	0.024	5.83978244390523e-18	Progenitors	chr10-16156816-16157552	chr10	16156791	16157577	Chrom10_Interval1	Male	Male
1.51091623603314e-22	-1.56471570757712	0.017	0.046	3.21297848508683e-17	Progenitors	chr10-8736472-8737145	chr10	8736447	8737170	Chrom10_Interval1	Male	Male
1.66627322270669e-22	-2.49181113007373	0.005	0.025	3.543346670818e-17	Progenitors	chr10-13943417-13944079	chr10	13943392	13944104	Chrom10_Interval1	Male	Male
6.56181985782074e-22	-2.77661996714432	0.003	0.021	1.39537755458544e-16	Progenitors	chr10-6735852-6736371	chr10	6735827	6736396	Chrom10_Interval1	Male	Male
1.57149302795218e-21	-2.31775191570578	0.006	0.026	3.34179563887058e-16	Progenitors	chr10-9142218-9143055	chr10	9142193	9143080	Chrom10_Interval1	Male	Male
2.60821648189533e-21	-2.21172746732141	0.006	0.026	5.54639843091524e-16	Progenitors	chr10-9866546-9867122	chr10	9866521	9867147	Chrom10_Interval1	Male	Male
1.23723127258254e-20	-3.06037416348854	0.002	0.018	2.6309846734595e-15	Progenitors	chr10-7931113-7931717	chr10	7931088	7931742	Chrom10_Interval1	Male	Male
1.86996314402284e-20	-2.07045684185703	0.008	0.029	3.97649532539601e-15	Progenitors	chr10-9043793-9044619	chr10	9043768	9044644	Chrom10_Interval1	Male	Male
6.75595881131161e-20	-2.71125966757778	0.003	0.019	1.43666139718422e-14	Progenitors	chr10-9781086-9781650	chr10	9781061	9781675	Chrom10_Interval1	Male	Male
9.31281837703691e-20	-2.55597348405435	0.004	0.021	1.98038014069528e-14	Progenitors	chr10-13761484-13761977	chr10	13761459	13762002	Chrom10_Interval1	Male	Male
2.41019430761912e-19	-2.3991731907617	0.004	0.021	5.12530229709513e-14	Progenitors	chr10-13080280-13081177	chr10	13080255	13081202	Chrom10_Interval1	Male	Male
4.02386331604117e-19	-2.00999146147064	0.007	0.027	8.55678558019472e-14	Progenitors	chr10-8920881-8921610	chr10	8920856	8921635	Chrom10_Interval1	Male	Male
4.41477216418048e-19	-2.98012690747908	0.002	0.017	9.38805715485144e-14	Progenitors	chr10-10309876-10310384	chr10	10309851	10310409	Chrom10_Interval1	Male	Male
4.91074415308975e-19	-3.58286565309087	0.001	0.015	1.04427465489869e-13	Progenitors	chr10-11822427-11822834	chr10	11822402	11822859	Chrom10_Interval1	Male	Male
1.05925323850916e-18	-2.26905393372466	0.005	0.022	2.25251260422211e-13	Progenitors	chr10-7268840-7269729	chr10	7268815	7269754	Chrom10_Interval1	Male	Male
1.14494889124036e-18	-2.34307231044309	0.005	0.022	2.43474526671153e-13	Progenitors	chr10-11709758-11710639	chr10	11709733	11710664	Chrom10_Interval1	Male	Male
1.25980503980856e-18	-2.51605875462424	0.004	0.02	2.6789880152033e-13	Progenitors	chr10-10304303-10304778	chr10	10304278	10304803	Chrom10_Interval1	Male	Male
1.40624571900697e-18	-2.98107435536832	0.002	0.017	2.99039558392551e-13	Progenitors	chr10-8262615-8263463	chr10	8262590	8263488	Chrom10_Interval1	Male	Male
1.44382033743003e-18	-1.56261349482543	0.013	0.036	3.07029838574834e-13	Progenitors	chr10-13848953-13849580	chr10	13848928	13849605	Chrom10_Interval1	Male	Male
3.96039784447277e-18	-2.10056174250666	0.004	0.021	8.42182562024979e-13	Progenitors	chr10-11255188-11255841	chr10	11255163	11255866	Chrom10_Interval1	Male	Male
6.88965029258031e-18	-2.59174428648128	0.003	0.018	1.4650910243675e-12	Progenitors	chr10-6839216-6840019	chr10	6839191	6840044	Chrom10_Interval1	Male	Male
7.96564801026136e-18	-3.57057856093304	0.001	0.013	1.69390301503009e-12	Progenitors	chr10-11786443-11786882	chr10	11786418	11786907	Chrom10_Interval1	Male	Male
2.11127491166011e-17	-2.2611760941923	0.004	0.02	4.48964721239433e-12	Progenitors	chr10-12370850-12371367	chr10	12370825	12371392	Chrom10_Interval1	Male	Male
2.80587267386448e-17	-2.05134460877165	0.006	0.023	5.96671629969955e-12	Progenitors	chr10-14037583-14038383	chr10	14037558	14038408	Chrom10_Interval1	Male	Male
4.05323166486264e-17	-3.08381426649218	0.002	0.014	8.61923766764705e-12	Progenitors	chr10-13448330-13448529	chr10	13448305	13448554	Chrom10_Interval1	Male	Male
9.29381766492725e-17	-3.45812256470064	0.001	0.013	1.97633962026444e-11	Progenitors	chr10-7305678-7306175	chr10	7305653	7306200	Chrom10_Interval1	Male	Male
3.3631775140434e-16	-2.54088967340748	0.003	0.017	7.15183061538842e-11	Progenitors	chr10-13705462-13706341	chr10	13705437	13706366	Chrom10_Interval1	Male	Male
4.57589161694099e-16	-2.19827876022094	0.004	0.02	9.73067928234118e-11	Progenitors	chr10-7124840-7125337	chr10	7124815	7125362	Chrom10_Interval1	Male	Male
5.20758005263934e-16	-1.51881215170953	0.011	0.032	1.10739710577381e-10	Progenitors	chr10-9637707-9638332	chr10	9637682	9638357	Chrom10_Interval1	Male	Male
7.96720240393088e-16	-1.93909410069171	0.006	0.023	1.69423355839831e-10	Progenitors	chr10-13358245-13359067	chr10	13358220	13359092	Chrom10_Interval1	Male	Male
9.61237477389888e-16	-3.17290744604722	0.002	0.013	2.04408110804437e-10	Progenitors	chr10-16233064-16233871	chr10	16233039	16233896	Chrom10_Interval1	Male	Male
2.80960853475977e-15	-2.01107630196952	0.005	0.019	5.974660645252e-10	Progenitors	chr10-9878864-9879387	chr10	9878839	9879412	Chrom10_Interval1	Male	Male
2.91757537651076e-15	-2.54295060960598	0.003	0.016	6.2042532139039e-10	Progenitors	chr10-13448753-13448952	chr10	13448728	13448977	Chrom10_Interval1	Male	Male
3.10678555982447e-15	-2.68991556238439	0.003	0.015	6.60661056082234e-10	Progenitors	chr10-14743442-14743839	chr10	14743417	14743864	Chrom10_Interval1	Male	Male
5.2183637686741e-15	-2.82868591254906	0.002	0.013	1.10969027377232e-09	Progenitors	chr10-6803928-6804545	chr10	6803903	6804570	Chrom10_Interval1	Male	Male
7.98174414813887e-15	-2.46325689671998	0.003	0.015	1.69732587484588e-09	Progenitors	chr10-7596135-7596340	chr10	7596110	7596365	Chrom10_Interval1	Male	Male
8.45084994993609e-15	-1.70062050029473	0.009	0.026	1.79708169270386e-09	Progenitors	chr10-9002053-9003180	chr10	9002028	9003205	Chrom10_Interval1	Male	Male
1.05974450157587e-14	-1.86558426429015	0.005	0.02	2.25355728004611e-09	Progenitors	chr10-9872136-9872572	chr10	9872111	9872597	Chrom10_Interval1	Male	Male
1.13963393973339e-14	-3.32010063669423	0.001	0.012	2.42344296918245e-09	Progenitors	chr10-10879494-10880236	chr10	10879469	10880261	Chrom10_Interval1	Male	Male
1.36431188799967e-14	-2.5617575490136	0.003	0.015	2.90122287295017e-09	Progenitors	chr10-13817287-13817984	chr10	13817262	13818009	Chrom10_Interval1	Male	Male
1.74302360891702e-14	-3.39431503607563	0.001	0.011	3.70655713459814e-09	Progenitors	chr10-11938774-11939180	chr10	11938749	11939205	Chrom10_Interval1	Male	Male
2.36746846623437e-14	-3.05456320079073	0.002	0.013	5.03444536813204e-09	Progenitors	chr10-6864586-6864966	chr10	6864561	6864991	Chrom10_Interval1	Male	Male
3.85446991084868e-14	-1.91120589199182	0.006	0.021	8.19656881011883e-09	Progenitors	chr10-13419104-13419492	chr10	13419079	13419517	Chrom10_Interval1	Male	Male
4.01099604982664e-14	-2.93124093860885	0.002	0.013	8.52942320991684e-09	Progenitors	chr10-15790105-15790667	chr10	15790080	15790692	Chrom10_Interval1	Male	Male
6.73437505857248e-14	-2.0442412847821	0.004	0.017	1.4320715905805e-08	Progenitors	chr10-8287225-8287926	chr10	8287200	8287951	Chrom10_Interval1	Male	Male
1.49407488329206e-13	-2.08841599121485	0.004	0.017	3.1771651800694e-08	Progenitors	chr10-8583918-8584460	chr10	8583893	8584485	Chrom10_Interval1	Male	Male
2.22694902824088e-13	-1.79193218531092	0.005	0.019	4.73562937804451e-08	Progenitors	chr10-7839292-7840215	chr10	7839267	7840240	Chrom10_Interval1	Male	Male
2.23999153986824e-13	-3.40834694006366	0.001	0.01	4.76336440944522e-08	Progenitors	chr10-13289428-13289837	chr10	13289403	13289862	Chrom10_Interval1	Male	Male
7.29839088599678e-13	-3.26978413204226	0.001	0.01	1.5520101202981e-07	Progenitors	chr10-9930176-9930624	chr10	9930151	9930649	Chrom10_Interval1	Male	Male
1.47418846847205e-12	-2.62961912567023	0.002	0.012	3.13487652009049e-07	Progenitors	chr10-10216786-10217274	chr10	10216761	10217299	Chrom10_Interval1	Male	Male
1.47635860303655e-12	-2.559396956486	0.002	0.012	3.13949133294325e-07	Progenitors	chr10-9893645-9893844	chr10	9893620	9893869	Chrom10_Interval1	Male	Male
1.94871946468695e-12	-2.43579480563327	0.003	0.013	4.14397142885145e-07	Progenitors	chr10-8906935-8907407	chr10	8906910	8907432	Chrom10_Interval1	Male	Male
2.28351964334737e-12	-3.07512403157706	0.001	0.01	4.85592735677463e-07	Progenitors	chr10-6934602-6935103	chr10	6934577	6935128	Chrom10_Interval1	Male	Male
2.30503158761931e-12	-1.94820748455782	0.003	0.015	4.90167272138833e-07	Progenitors	chr10-9490382-9490830	chr10	9490357	9490855	Chrom10_Interval1	Male	Male
3.09370245117248e-12	-1.75505670912237	0.006	0.019	6.57878919944278e-07	Progenitors	chr10-9560482-9561219	chr10	9560457	9561244	Chrom10_Interval1	Male	Male
7.05201664801361e-12	-2.80460857874816	0.002	0.011	1.49961839221674e-06	Progenitors	chr10-14882280-14882688	chr10	14882255	14882713	Chrom10_Interval1	Male	Male
1.00008211157151e-11	-2.29014233148287	0.002	0.012	2.12668461107794e-06	Progenitors	chr10-9590718-9591073	chr10	9590693	9591098	Chrom10_Interval1	Male	Male
1.19308267475824e-11	-2.64760749753744	0.002	0.011	2.53710223870015e-06	Progenitors	chr10-10090369-10090568	chr10	10090344	10090593	Chrom10_Interval1	Male	Male
1.40678381656937e-11	-2.19008943148494	0.003	0.013	2.99153985377293e-06	Progenitors	chr10-12187314-12188016	chr10	12187289	12188041	Chrom10_Interval1	Male	Male
2.05263558720175e-11	-2.28157885075677	0.003	0.013	4.3649501025404e-06	Progenitors	chr10-8363057-8363788	chr10	8363032	8363813	Chrom10_Interval1	Male	Male
3.27553880152351e-11	-2.81431116992715	0.001	0.01	6.96546601682776e-06	Progenitors	chr10-10192895-10193118	chr10	10192870	10193143	Chrom10_Interval1	Male	Male
3.30579749621068e-11	-2.66706538728631	0.002	0.011	7.02981143366698e-06	Progenitors	chr10-9976448-9976680	chr10	9976423	9976705	Chrom10_Interval1	Male	Male
5.52809706851486e-11	-2.58760787275998	0.002	0.01	1.17555536971675e-05	Progenitors	chr10-13952517-13952929	chr10	13952492	13952954	Chrom10_Interval1	Male	Male
7.76858991639747e-11	-2.14207283783912	0.003	0.013	1.65199841431184e-05	Progenitors	chr10-7913170-7913484	chr10	7913145	7913509	Chrom10_Interval1	Male	Male
2.80204539142881e-10	-2.12508485382639	0.003	0.013	5.95857754532728e-05	Progenitors	chr10-11287361-11287673	chr10	11287336	11287698	Chrom10_Interval1	Male	Male
5.13095000653431e-10	-2.04705476250667	0.003	0.012	0.000109110164983953	Progenitors	chr10-6826238-6826715	chr10	6826213	6826740	Chrom10_Interval1	Male	Male
5.74402129343795e-10	-2.17426080659325	0.003	0.012	0.000122147187207087	Progenitors	chr10-7194770-7195267	chr10	7194745	7195292	Chrom10_Interval1	Male	Male
6.53616015454788e-10	-2.09147125860571	0.003	0.012	0.000138992099302476	Progenitors	chr10-7914161-7914397	chr10	7914136	7914422	Chrom10_Interval1	Male	Male
9.27426931615685e-10	-2.1092562289347	0.003	0.012	0.000197218264435007	Progenitors	chr10-9912188-9912776	chr10	9912163	9912801	Chrom10_Interval1	Male	Male
1.03647878170739e-09	-2.21497518009673	0.003	0.011	0.000220408249408859	Progenitors	chr10-10316412-10316703	chr10	10316387	10316728	Chrom10_Interval1	Male	Male
1.51937436601628e-09	-1.62718644840235	0.005	0.016	0.000323096478307728	Progenitors	chr10-11755131-11755698	chr10	11755106	11755723	Chrom10_Interval1	Male	Male
2.0582293286398e-09	-1.86900808514849	0.004	0.013	0.000437684524964582	Progenitors	chr10-6832725-6833280	chr10	6832700	6833305	Chrom10_Interval1	Male	Male
2.29806270205145e-09	-1.76197218578735	0.004	0.014	0.000488685331653943	Progenitors	chr10-10252976-10253354	chr10	10252951	10253379	Chrom10_Interval1	Male	Male
2.73473890566641e-09	-2.47523802955021	0.002	0.01	0.000581544963028867	Progenitors	chr10-10202937-10203378	chr10	10202912	10203403	Chrom10_Interval1	Male	Male
3.05679051925707e-09	-1.95839437562909	0.003	0.011	0.000650029560710536	Progenitors	chr10-9224131-9224530	chr10	9224106	9224555	Chrom10_Interval1	Male	Male
4.12510035068454e-09	-2.28161753439991	0.002	0.01	0.000877206714673418	Progenitors	chr10-9932200-9932598	chr10	9932175	9932623	Chrom10_Interval1	Male	Male
4.4105658361404e-09	-1.56146102107208	0.006	0.016	0.000937911235621092	Progenitors	chr10-14085707-14086397	chr10	14085682	14086422	Chrom10_Interval1	Male	Male
4.5164737919678e-09	-2.2485340390625	0.002	0.01	0.000960432668335744	Progenitors	chr10-10266923-10267360	chr10	10266898	10267385	Chrom10_Interval1	Male	Male
1.1255127058206e-08	-1.84827540579917	0.003	0.011	0.00239341402405455	Progenitors	chr10-11317762-11318098	chr10	11317737	11318123	Chrom10_Interval1	Male	Male
1.65995677911544e-08	-1.61409476484144	0.004	0.013	0.00352991469035677	Progenitors	chr10-7047417-7047839	chr10	7047392	7047864	Chrom10_Interval1	Male	Male
1.76120427291122e-08	-1.65303132940872	0.005	0.015	0.00374521849838843	Progenitors	chr10-8210514-8211222	chr10	8210489	8211247	Chrom10_Interval1	Male	Male
2.39950692074399e-08	-1.84827540579917	0.003	0.011	0.00510257546203131	Progenitors	chr10-13703430-13703938	chr10	13703405	13703963	Chrom10_Interval1	Male	Male
3.19121768564326e-08	-1.55925635755457	0.004	0.013	0.00678615632069725	Progenitors	chr10-14875216-14875798	chr10	14875191	14875823	Chrom10_Interval1	Male	Male
4.99146288359271e-08	-2.03359732630432	0.003	0.01	0.0106143957365887	Progenitors	chr10-16234227-16234824	chr10	16234202	16234849	Chrom10_Interval1	Male	Male
5.80717317708027e-08	-1.82609228202197	0.002	0.01	0.012349011832793	Progenitors	chr10-10615261-10615621	chr10	10615236	10615646	Chrom10_Interval1	Male	Male
6.95720381428975e-08	-1.76989734307704	0.003	0.01	0.0147945634831253	Progenitors	chr10-7998386-7998665	chr10	7998361	7998690	Chrom10_Interval1	Male	Male
1.99210491895686e-07	-1.6449077423279	0.004	0.012	0.0423623103121096	Progenitors	chr10-8432564-8433408	chr10	8432539	8433433	Chrom10_Interval1	Male	Male
3.36071922091017e-13	-2.08378255198103	0.035	0.133	7.14660303045768e-08	Path1	chr10-15591820-15592666	chr10	15591795	15592691	Chrom10_Interval1	Male	Male
7.6035758164323e-08	-1.77817171260974	0.025	0.085	0.0161690800094015	Path1	chr10-9531947-9533045	chr10	9531922	9533070	Chrom10_Interval1	Male	Male
1.9831891309642e-63	-5.83084107388174	0.003	0.147	4.21727151888668e-58	Branch.A	chr10-15591820-15592666	chr10	15591795	15592691	Chrom10_Interval1	Male	Male
2.17667677494322e-55	-2.91543838297353	0.031	0.176	4.6287249286845e-50	Branch.A	chr10-12711096-12712518	chr10	12711071	12712543	Chrom10_Interval1	Male	Male
1.23702373638256e-52	-1.78039418227819	0.081	0.241	2.63054334565487e-47	Branch.A	chr10-8972620-8974259	chr10	8972595	8974284	Chrom10_Interval1	Male	Male
5.68803277737639e-51	-1.62898230305309	0.112	0.275	1.20956585814187e-45	Branch.A	chr10-8761836-8763148	chr10	8761811	8763173	Chrom10_Interval1	Male	Male
9.75581661868002e-47	-2.67630791834335	0.028	0.154	2.07458415977892e-41	Branch.A	chr10-14482245-14482893	chr10	14482220	14482918	Chrom10_Interval1	Male	Male
2.25918797990391e-42	-2.88682575911573	0.024	0.138	4.80418583114546e-37	Branch.A	chr10-12911488-12912476	chr10	12911463	12912501	Chrom10_Interval1	Male	Male
2.31374434870596e-38	-2.6803999271278	0.026	0.132	4.92020049496672e-33	Branch.A	chr10-8843071-8844518	chr10	8843046	8844543	Chrom10_Interval1	Male	Male
4.3422041750642e-38	-4.13522936306563	0.006	0.098	9.23374060031577e-33	Branch.A	chr10-7604767-7605600	chr10	7604742	7605625	Chrom10_Interval1	Male	Male
4.68773016486053e-34	-3.71395335007385	0.008	0.093	9.96850507287757e-29	Branch.A	chr10-9531947-9533045	chr10	9531922	9533070	Chrom10_Interval1	Male	Male
4.63809675178723e-29	-2.63294930911309	0.019	0.1	9.86295912364306e-24	Branch.A	chr10-8898024-8899403	chr10	8897999	8899428	Chrom10_Interval1	Male	Male
2.96805411813482e-28	-3.06998021413322	0.011	0.086	6.31159676275487e-23	Branch.A	chr10-14454019-14454847	chr10	14453994	14454872	Chrom10_Interval1	Male	Male
5.67488617863518e-24	-3.89860024581829	0.005	0.065	1.20677022077295e-18	Branch.A	chr10-14549497-14550143	chr10	14549472	14550168	Chrom10_Interval1	Male	Male
7.93802009596559e-22	-4.33801173798148	0.003	0.057	1.68802791142718e-16	Branch.A	chr10-8775488-8776495	chr10	8775463	8776520	Chrom10_Interval1	Male	Male
3.22699004711955e-21	-2.15646124305148	0.021	0.085	6.8622266051002e-16	Branch.A	chr10-13916656-13917346	chr10	13916631	13917371	Chrom10_Interval1	Male	Male
3.23229525492922e-20	-1.65716317514879	0.036	0.106	6.87350818255953e-15	Branch.A	chr10-8760428-8761009	chr10	8760403	8761034	Chrom10_Interval1	Male	Male
1.89833157370709e-18	-2.24121144171178	0.018	0.073	4.03682107480386e-13	Branch.A	chr10-14511899-14512696	chr10	14511874	14512721	Chrom10_Interval1	Male	Male
1.10194630722087e-17	-4.4196501264934	0.002	0.045	2.34329984176824e-12	Branch.A	chr10-8138341-8139177	chr10	8138316	8139202	Chrom10_Interval1	Male	Male
3.78631909784399e-17	-2.49840513966491	0.013	0.062	8.05164542475623e-12	Branch.A	chr10-13107668-13109002	chr10	13107643	13109027	Chrom10_Interval1	Male	Male
7.62144545439496e-17	-3.81304848765029	0.002	0.043	1.62070799732254e-11	Branch.A	chr10-12703218-12703970	chr10	12703193	12703995	Chrom10_Interval1	Male	Male
5.34840758328585e-16	-2.04649648225217	0.014	0.061	1.13734422099332e-10	Branch.A	chr10-14517699-14518358	chr10	14517674	14518383	Chrom10_Interval1	Male	Male
2.67881500577708e-15	-1.86876342606714	0.019	0.068	5.69652689793502e-10	Branch.A	chr10-10444417-10445660	chr10	10444392	10445685	Chrom10_Interval1	Male	Male
9.20554885446781e-14	-1.84241222079104	0.013	0.054	1.95756916945144e-08	Branch.A	chr10-9327488-9328213	chr10	9327463	9328238	Chrom10_Interval1	Male	Male
2.2722876004171e-12	-1.94441563999351	0.017	0.056	4.83204230516297e-07	Branch.A	chr10-8520872-8521446	chr10	8520847	8521471	Chrom10_Interval1	Male	Male
7.97321737479788e-12	-2.21640419976612	0.011	0.045	1.69551264796815e-06	Branch.A	chr10-14654749-14655910	chr10	14654724	14655935	Chrom10_Interval1	Male	Male
1.85152178884854e-11	-2.14661563126232	0.012	0.046	3.93727959920431e-06	Branch.A	chr10-14977253-14978704	chr10	14977228	14978729	Chrom10_Interval1	Male	Male
1.08157522888377e-10	-2.09315808039328	0.011	0.042	2.29998053997363e-05	Branch.A	chr10-14546034-14546325	chr10	14546009	14546350	Chrom10_Interval1	Male	Male
2.20892069595052e-10	-1.89467279756983	0.012	0.044	4.69729194914574e-05	Branch.A	chr10-13753363-13754335	chr10	13753338	13754360	Chrom10_Interval1	Male	Male
5.49647233086529e-10	-3.3626544090315	0.003	0.027	0.000116883033763084	Branch.A	chr10-14179596-14180441	chr10	14179571	14180466	Chrom10_Interval1	Male	Male
9.75579175622567e-10	-2.18397742274412	0.009	0.037	0.000207457887275314	Branch.A	chr10-12791655-12792419	chr10	12791630	12792444	Chrom10_Interval1	Male	Male
1.94885852523389e-09	-3.42675505451738	0.003	0.026	0.000414426714249512	Branch.A	chr10-13741772-13742545	chr10	13741747	13742570	Chrom10_Interval1	Male	Male
1.47975776414769e-08	-1.73726594977192	0.012	0.039	0.0031467196830377	Branch.A	chr10-7117856-7118930	chr10	7117831	7118955	Chrom10_Interval1	Male	Male
3.93456239019199e-08	-2.72201552386119	0.004	0.024	0.00836688626836717	Branch.A	chr10-14463829-14464413	chr10	14463804	14464438	Chrom10_Interval1	Male	Male
1.54820738118967e-07	-1.81772864969936	0.008	0.03	0.0329227847817365	Branch.A	chr10-9621226-9622187	chr10	9621201	9622212	Chrom10_Interval1	Male	Male
1.90787622157265e-26	-2.10824638614907	0.082	0.262	4.05711786393646e-21	Branch.B	chr10-8761836-8763148	chr10	8761811	8763173	Chrom10_Interval1	Male	Male
3.05379871207049e-23	-5.88449299713293	0.003	0.135	6.49393349920503e-18	Branch.B	chr10-15591820-15592666	chr10	15591795	15592691	Chrom10_Interval1	Male	Male
3.09227687151451e-21	-1.85325648847735	0.073	0.228	6.57575769004433e-16	Branch.B	chr10-8972620-8974259	chr10	8972595	8974284	Chrom10_Interval1	Male	Male
3.64988656374325e-20	-3.19849605504338	0.018	0.143	7.76152027666565e-15	Branch.B	chr10-14482245-14482893	chr10	14482220	14482918	Chrom10_Interval1	Male	Male
5.00915906199499e-17	-3.14432126872203	0.016	0.124	1.0652026836923e-11	Branch.B	chr10-8843071-8844518	chr10	8843046	8844543	Chrom10_Interval1	Male	Male
5.51429258498195e-15	-1.9579625949336	0.051	0.162	1.172619832489e-09	Branch.B	chr10-12711096-12712518	chr10	12711071	12712543	Chrom10_Interval1	Male	Male
1.01825352504188e-13	-3.87917816782979	0.007	0.09	2.16532630353682e-08	Branch.B	chr10-7604767-7605600	chr10	7604742	7605625	Chrom10_Interval1	Male	Male
5.49924764854626e-13	-3.77944513048633	0.007	0.086	1.16942051171101e-07	Branch.B	chr10-9531947-9533045	chr10	9531922	9533070	Chrom10_Interval1	Male	Male
5.77504822985973e-13	-3.12723784402126	0.012	0.093	1.2280697811279e-07	Branch.B	chr10-8898024-8899403	chr10	8897999	8899428	Chrom10_Interval1	Male	Male
8.81085112968812e-12	-1.79535893281429	0.039	0.128	1.87363630357931e-06	Branch.B	chr10-12911488-12912476	chr10	12911463	12912501	Chrom10_Interval1	Male	Male
1.70918695025984e-11	-3.36362827882191	0.009	0.08	3.63460314159705e-06	Branch.B	chr10-14454019-14454847	chr10	14453994	14454872	Chrom10_Interval1	Male	Male
9.12629052807083e-10	-2.00905783828655	0.024	0.093	0.000194071480708479	Branch.B	chr10-9271820-9272681	chr10	9271795	9272706	Chrom10_Interval1	Male	Male
1.79271947217023e-09	-3.9612590339863	0.004	0.06	0.000381223588476471	Branch.B	chr10-14549497-14550143	chr10	14549472	14550168	Chrom10_Interval1	Male	Male
4.51436702098524e-09	-2.2445811837358	0.018	0.08	0.000959984661379533	Branch.B	chr10-13916656-13917346	chr10	13916631	13917371	Chrom10_Interval1	Male	Male
1.1780554720819e-08	-4.39627452501729	0.003	0.052	0.00250514674193688	Branch.B	chr10-8775488-8776495	chr10	8775463	8776520	Chrom10_Interval1	Male	Male
5.04789496761011e-08	-3.3558630290422	0.006	0.054	0.0107343991275726	Branch.B	chr10-8520872-8521446	chr10	8520847	8521471	Chrom10_Interval1	Male	Male
7.98634566560747e-161	-2.38271705080824	0.077	0.31	1.69830439213709e-155	Branch.C	chr10-8761836-8763148	chr10	8761811	8763173	Chrom10_Interval1	Male	Male
9.21742897332228e-142	-2.33764603605183	0.062	0.272	1.96009548860596e-136	Branch.C	chr10-8972620-8974259	chr10	8972595	8974284	Chrom10_Interval1	Male	Male
3.08170391856485e-123	-4.61792978078613	0.009	0.167	6.55327419986735e-118	Branch.C	chr10-15591820-15592666	chr10	15591795	15592691	Chrom10_Interval1	Male	Male
7.75231043571438e-111	-2.85624467658703	0.034	0.197	1.6485365664651e-105	Branch.C	chr10-12711096-12712518	chr10	12711071	12712543	Chrom10_Interval1	Male	Male
3.34142717490227e-104	-2.86559524660595	0.029	0.181	7.10557830170143e-99	Branch.C	chr10-6848005-6849163	chr10	6847980	6849188	Chrom10_Interval1	Male	Male
1.81456914333351e-101	-2.90486529216135	0.026	0.173	3.85869942899013e-96	Branch.C	chr10-14482245-14482893	chr10	14482220	14482918	Chrom10_Interval1	Male	Male
3.80733548449435e-73	-2.40244567165628	0.033	0.153	8.09633698113208e-68	Branch.C	chr10-12911488-12912476	chr10	12911463	12912501	Chrom10_Interval1	Male	Male
1.47929946764667e-72	-3.67267500441374	0.009	0.111	3.14574511094532e-67	Branch.C	chr10-7604767-7605600	chr10	7604742	7605625	Chrom10_Interval1	Male	Male
2.20775724611911e-72	-2.42555666779486	0.03	0.147	4.69481786144476e-67	Branch.C	chr10-8843071-8844518	chr10	8843046	8844543	Chrom10_Interval1	Male	Male
2.7542858080665e-69	-3.79640531746173	0.009	0.106	5.85701631371149e-64	Branch.C	chr10-9531947-9533045	chr10	9531922	9533070	Chrom10_Interval1	Male	Male
8.67249506635434e-62	-3.45479568510332	0.009	0.098	1.84421474835532e-56	Branch.C	chr10-14454019-14454847	chr10	14453994	14454872	Chrom10_Interval1	Male	Male
2.31473155472859e-50	-4.24653846652539	0.005	0.074	4.92229979844589e-45	Branch.C	chr10-14549497-14550143	chr10	14549472	14550168	Chrom10_Interval1	Male	Male
1.10257605434659e-47	-2.19557669163646	0.027	0.11	2.34463900532857e-42	Branch.C	chr10-8898024-8899403	chr10	8897999	8899428	Chrom10_Interval1	Male	Male
1.58319341929528e-45	-2.89380575196022	0.012	0.083	3.36667663806561e-40	Branch.C	chr10-14511899-14512696	chr10	14511874	14512721	Chrom10_Interval1	Male	Male
2.56835382590168e-43	-2.20514951122875	0.021	0.095	5.46163009431819e-38	Branch.C	chr10-13916656-13917346	chr10	13916631	13917371	Chrom10_Interval1	Male	Male
3.68085589883385e-43	-3.84537487334762	0.004	0.064	7.82737687742917e-38	Branch.C	chr10-8775488-8776495	chr10	8775463	8776520	Chrom10_Interval1	Male	Male
5.96412331550548e-34	-2.76312187702991	0.011	0.064	1.26827678716556e-28	Branch.C	chr10-8520872-8521446	chr10	8520847	8521471	Chrom10_Interval1	Male	Male
6.15517562838301e-34	-1.60415836984077	0.037	0.107	1.30890425255128e-28	Branch.C	chr10-8800955-8801650	chr10	8800930	8801675	Chrom10_Interval1	Male	Male
1.84262623748626e-33	-3.82095286360279	0.004	0.051	3.91836312027691e-28	Branch.C	chr10-8138341-8139177	chr10	8138316	8139202	Chrom10_Interval1	Male	Male
2.23268913851665e-33	-4.15878322043089	0.003	0.049	4.74783577994704e-28	Branch.C	chr10-12703218-12703970	chr10	12703193	12703995	Chrom10_Interval1	Male	Male
3.51811196360853e-29	-2.07898301577424	0.021	0.075	7.48130027173317e-24	Branch.C	chr10-10444417-10445660	chr10	10444392	10445685	Chrom10_Interval1	Male	Male
6.32051854289194e-29	-2.17881488668924	0.017	0.068	1.34406458866451e-23	Branch.C	chr10-13107668-13109002	chr10	13107643	13109027	Chrom10_Interval1	Male	Male
2.12901882604535e-22	-2.19295586701654	0.012	0.05	4.52737982377369e-17	Branch.C	chr10-14654749-14655910	chr10	14654724	14655935	Chrom10_Interval1	Male	Male
5.77216772197109e-21	-2.23946053506832	0.012	0.049	1.22745723824487e-15	Branch.C	chr10-13753363-13754335	chr10	13753338	13754360	Chrom10_Interval1	Male	Male
1.87359638431212e-20	-2.45581336051787	0.01	0.044	3.98422144720356e-15	Branch.C	chr10-7117856-7118930	chr10	7117831	7118955	Chrom10_Interval1	Male	Male
2.8091089921483e-20	-4.23032602697747	0.002	0.029	5.97359836289328e-15	Branch.C	chr10-13741772-13742545	chr10	13741747	13742570	Chrom10_Interval1	Male	Male
8.81533638385005e-19	-1.58235096259771	0.025	0.065	1.8745900973621e-13	Branch.C	chr10-9677577-9678327	chr10	9677552	9678352	Chrom10_Interval1	Male	Male
3.59559726565898e-16	-2.95320214141479	0.003	0.026	7.64607354139649e-11	Branch.C	chr10-9639505-9640157	chr10	9639480	9640182	Chrom10_Interval1	Male	Male
2.4083573017035e-13	-2.0060992194455	0.009	0.033	5.12139588564551e-08	Branch.C	chr10-9621226-9622187	chr10	9621201	9622212	Chrom10_Interval1	Male	Male
9.89546205061594e-13	-1.60426865213412	0.014	0.04	2.10427990052553e-07	Branch.C	chr10-12791655-12792419	chr10	12791630	12792444	Chrom10_Interval1	Male	Male
1.16488183500535e-12	-3.31284997337347	0.002	0.02	2.47713287095723e-07	Branch.C	chr10-12458198-12458772	chr10	12458173	12458797	Chrom10_Interval1	Male	Male
1.24224134806556e-12	-2.35551571534957	0.005	0.024	2.64163864907489e-07	Branch.C	chr10-14520972-14521656	chr10	14520947	14521681	Chrom10_Interval1	Male	Male
2.32288794139849e-12	-2.02467631181951	0.008	0.029	4.9396444362633e-07	Branch.C	chr10-14179596-14180441	chr10	14179571	14180466	Chrom10_Interval1	Male	Male
9.1345563961991e-12	-3.77445467346279	0.001	0.017	1.94247255220814e-06	Branch.C	chr10-11093427-11093992	chr10	11093402	11094017	Chrom10_Interval1	Male	Male
1.45337290043654e-11	-2.34324409526482	0.005	0.023	3.0906120065073e-06	Branch.C	chr10-7861337-7861990	chr10	7861312	7862015	Chrom10_Interval1	Male	Male
7.55450143372465e-11	-2.20123365976325	0.004	0.021	1.60647228438298e-05	Branch.C	chr10-14483173-14483594	chr10	14483148	14483619	Chrom10_Interval1	Male	Male
1.52809248936884e-10	-1.65415517328005	0.011	0.031	3.24950395956773e-05	Branch.C	chr10-11875053-11876079	chr10	11875028	11876104	Chrom10_Interval1	Male	Male
1.65411244426999e-10	-1.85366931286932	0.008	0.026	3.51748665386457e-05	Branch.C	chr10-14463829-14464413	chr10	14463804	14464438	Chrom10_Interval1	Male	Male
2.63465117732478e-10	-2.77300259614207	0.003	0.018	5.60261207509292e-05	Branch.C	chr10-9733813-9734305	chr10	9733788	9734330	Chrom10_Interval1	Male	Male
4.7483870237259e-10	-1.57571536073434	0.012	0.032	0.000100974924898234	Branch.C	chr10-13322869-13323379	chr10	13322844	13323404	Chrom10_Interval1	Male	Male
1.03182067274444e-08	-2.01569055252236	0.005	0.019	0.00219417697879778	Branch.C	chr10-9549967-9550566	chr10	9549942	9550591	Chrom10_Interval1	Male	Male
1.71599138514579e-08	-2.93959205655143	0.002	0.013	0.00364907284042638	Branch.C	chr10-13727537-13728006	chr10	13727512	13728031	Chrom10_Interval1	Male	Male
4.04626150169787e-08	-2.38775918411714	0.003	0.015	0.00860441554597554	Branch.C	chr10-12106919-12107341	chr10	12106894	12107366	Chrom10_Interval1	Male	Male
8.90284080189674e-08	-1.92284661882579	0.005	0.017	0.0189319799936414	Branch.C	chr10-7183156-7183651	chr10	7183131	7183676	Chrom10_Interval1	Male	Male
1.13970051380916e-07	-1.73724706554434	0.007	0.02	0.0242358453962031	Branch.C	chr10-9622431-9623084	chr10	9622406	9623109	Chrom10_Interval1	Male	Male
0	2.86929873966912	0.307	0.05	0	Progenitors	chr11-34181095-34182176	chr11	34181070	34182201	Chrom11_Interval1	Male	Male
1.24007470369212e-208	2.8374128124467	0.207	0.032	2.63703125814832e-203	Progenitors	chr11-35892665-35893799	chr11	35892640	35893824	Chrom11_Interval1	Male	Male
1.0329312756133e-207	2.55018279863211	0.227	0.044	2.19653868690445e-202	Progenitors	chr11-35512328-35513659	chr11	35512303	35513684	Chrom11_Interval1	Male	Male
6.21242344913257e-172	2.26148504940028	0.21	0.047	1.32107805888149e-166	Progenitors	chr11-32604585-32605638	chr11	32604560	32605663	Chrom11_Interval1	Male	Male
2.98713132751047e-168	3.03484692665222	0.163	0.023	6.35216463926429e-163	Progenitors	chr11-32551492-32552291	chr11	32551467	32552316	Chrom11_Interval1	Male	Male
6.18439717921783e-132	1.65322421961827	0.226	0.074	1.31511824455785e-126	Progenitors	chr11-32619051-32619858	chr11	32619026	32619883	Chrom11_Interval1	Male	Male
6.47321601316416e-110	4.26107921049157	0.087	0.005	1.37653585841537e-104	Progenitors	chr11-40295427-40296427	chr11	40295402	40296452	Chrom11_Interval1	Male	Male
1.93149889190266e-96	1.76707484987193	0.161	0.049	4.10735170861993e-91	Progenitors	chr11-43011671-43013364	chr11	43011646	43013389	Chrom11_Interval1	Male	Male
3.64375696203048e-85	2.19928338744218	0.112	0.026	7.74848561732745e-80	Progenitors	chr11-35926929-35927784	chr11	35926904	35927809	Chrom11_Interval1	Male	Male
1.25083105159931e-83	3.61983950020863	0.072	0.006	2.65990473953644e-78	Progenitors	chr11-36275500-36276303	chr11	36275475	36276328	Chrom11_Interval1	Male	Male
4.16663668013221e-83	2.37808483795491	0.102	0.021	8.86039456666795e-78	Progenitors	chr11-32580419-32581044	chr11	32580394	32581069	Chrom11_Interval1	Male	Male
4.66051854365621e-75	3.47596662537998	0.066	0.006	9.91063928827038e-70	Progenitors	chr11-37735440-37736640	chr11	37735415	37736665	Chrom11_Interval1	Male	Male
1.94665869325719e-73	3.31288696460752	0.069	0.008	4.13958917779834e-68	Progenitors	chr11-39504210-39505448	chr11	39504185	39505473	Chrom11_Interval1	Male	Male
3.14674767527078e-66	1.55587167128476	0.135	0.049	6.69159039894007e-61	Progenitors	chr11-32780712-32782332	chr11	32780687	32782357	Chrom11_Interval1	Male	Male
1.13040056287201e-63	2.80964561291397	0.067	0.01	2.40380810095296e-58	Progenitors	chr11-34103205-34104103	chr11	34103180	34104128	Chrom11_Interval1	Male	Male
9.71057329720412e-63	3.31391054360631	0.056	0.006	2.06496312222375e-57	Progenitors	chr11-34447635-34448242	chr11	34447610	34448267	Chrom11_Interval1	Male	Male
7.32477477385374e-56	3.17351263039767	0.053	0.006	1.55762068043477e-50	Progenitors	chr11-36552844-36553537	chr11	36552819	36553562	Chrom11_Interval1	Male	Male
1.18961536645145e-49	3.01050528616854	0.049	0.007	2.52972897291268e-44	Progenitors	chr11-33950716-33951682	chr11	33950691	33951707	Chrom11_Interval1	Male	Male
8.77236795382871e-48	3.0967328087581	0.044	0.005	1.86545281774963e-42	Progenitors	chr11-37688787-37689414	chr11	37688762	37689439	Chrom11_Interval1	Male	Male
1.38545064056189e-47	2.50082958280998	0.055	0.01	2.94617464166126e-42	Progenitors	chr11-34010442-34011165	chr11	34010417	34011190	Chrom11_Interval1	Male	Male
2.59204670821117e-47	3.14467833569457	0.045	0.005	5.51201324547813e-42	Progenitors	chr11-34011942-34012683	chr11	34011917	34012708	Chrom11_Interval1	Male	Male
3.7467714430964e-46	2.01464667257929	0.065	0.016	7.96754694145892e-41	Progenitors	chr11-35523675-35524216	chr11	35523650	35524241	Chrom11_Interval1	Male	Male
2.38018588810836e-39	2.11090267236214	0.054	0.013	5.06148909292131e-34	Progenitors	chr11-32552545-32553038	chr11	32552520	32553063	Chrom11_Interval1	Male	Male
5.64348816816002e-38	3.01919242942566	0.037	0.005	1.2000934024474e-32	Progenitors	chr11-35087797-35088511	chr11	35087772	35088536	Chrom11_Interval1	Male	Male
6.85517044874872e-37	2.88620707671806	0.038	0.006	1.45775885109686e-31	Progenitors	chr11-35976223-35976853	chr11	35976198	35976878	Chrom11_Interval1	Male	Male
9.2899242085796e-37	1.66855205777674	0.066	0.021	1.97551167287866e-31	Progenitors	chr11-36103072-36103949	chr11	36103047	36103974	Chrom11_Interval1	Male	Male
1.56272111484315e-32	2.15713108330247	0.04	0.008	3.32314207792511e-27	Progenitors	chr11-36271931-36272486	chr11	36271906	36272511	Chrom11_Interval1	Male	Male
2.44144131431969e-30	4.76372847206774	0.022	0.001	5.19174936931397e-25	Progenitors	chr11-43029824-43030156	chr11	43029799	43030181	Chrom11_Interval1	Male	Male
1.02713077772445e-29	2.79764282323754	0.03	0.004	2.18420387013883e-24	Progenitors	chr11-43054739-43055633	chr11	43054714	43055658	Chrom11_Interval1	Male	Male
2.05057340208816e-29	1.70789697560187	0.056	0.019	4.3605648452745e-24	Progenitors	chr11-32963165-32964226	chr11	32963140	32964251	Chrom11_Interval1	Male	Male
4.85882393623608e-28	3.28369016598466	0.026	0.003	1.03323376886454e-22	Progenitors	chr11-34829532-34829913	chr11	34829507	34829938	Chrom11_Interval1	Male	Male
9.63641899789204e-24	1.92068896829333	0.035	0.009	2.04919413632074e-18	Progenitors	chr11-35405980-35406839	chr11	35405955	35406864	Chrom11_Interval1	Male	Male
4.92336358225503e-22	2.93836130928411	0.021	0.002	1.04695818913011e-16	Progenitors	chr11-42367710-42368265	chr11	42367685	42368290	Chrom11_Interval1	Male	Male
3.61352820877753e-21	2.1478363263162	0.029	0.007	7.68420387124751e-16	Progenitors	chr11-35894395-35894750	chr11	35894370	35894775	Chrom11_Interval1	Male	Male
4.28122113354169e-20	2.73176901746169	0.021	0.003	9.10405955268773e-15	Progenitors	chr11-35076512-35077109	chr11	35076487	35077134	Chrom11_Interval1	Male	Male
6.94067116188705e-20	2.10127318622438	0.026	0.006	1.47594066324644e-14	Progenitors	chr11-38116912-38117895	chr11	38116887	38117920	Chrom11_Interval1	Male	Male
1.18570212470095e-18	2.74428382781342	0.019	0.003	2.52140742519782e-13	Progenitors	chr11-43831447-43831955	chr11	43831422	43831980	Chrom11_Interval1	Male	Male
6.32192238363036e-18	2.61319482024572	0.018	0.003	1.34436311680138e-12	Progenitors	chr11-43483154-43483683	chr11	43483129	43483708	Chrom11_Interval1	Male	Male
2.04436863000703e-17	3.10332768238465	0.016	0.002	4.34737033539624e-12	Progenitors	chr11-38281738-38282261	chr11	38281713	38282286	Chrom11_Interval1	Male	Male
7.92661205513909e-17	2.77304260048316	0.017	0.003	1.68560198013738e-11	Progenitors	chr11-38302056-38302663	chr11	38302031	38302688	Chrom11_Interval1	Male	Male
1.1430663941338e-15	1.63774742837702	0.028	0.009	2.43074211778947e-10	Progenitors	chr11-44113756-44114484	chr11	44113731	44114509	Chrom11_Interval1	Male	Male
4.78561634782492e-15	1.95505399239582	0.02	0.005	1.01766610198132e-09	Progenitors	chr11-35302338-35302779	chr11	35302313	35302804	Chrom11_Interval1	Male	Male
1.97310854948183e-14	1.51808985172629	0.029	0.011	4.1958350615586e-09	Progenitors	chr11-33679946-33680612	chr11	33679921	33680637	Chrom11_Interval1	Male	Male
4.22727462309435e-14	1.86383974042097	0.021	0.006	8.98934175875637e-09	Progenitors	chr11-35548759-35548969	chr11	35548734	35548994	Chrom11_Interval1	Male	Male
5.02547475536644e-14	3.57722911512688	0.011	0.001	1.06867223220343e-08	Progenitors	chr11-32980684-32981034	chr11	32980659	32981059	Chrom11_Interval1	Male	Male
3.39269538161805e-13	1.55766040675055	0.025	0.009	7.21460065596459e-08	Progenitors	chr11-32564777-32565353	chr11	32564752	32565378	Chrom11_Interval1	Male	Male
6.18822794900131e-13	3.59486422185282	0.01	0.001	1.31593286158308e-07	Progenitors	chr11-37677373-37677659	chr11	37677348	37677684	Chrom11_Interval1	Male	Male
6.69957177235889e-13	2.73087465564735	0.012	0.002	1.42467063696389e-07	Progenitors	chr11-32565794-32566094	chr11	32565769	32566119	Chrom11_Interval1	Male	Male
1.05138483095697e-12	2.6680220850263	0.012	0.002	2.2357803568783e-07	Progenitors	chr11-40286907-40287281	chr11	40286882	40287306	Chrom11_Interval1	Male	Male
4.75723583977971e-12	1.9609900022625	0.017	0.004	1.011630958565e-06	Progenitors	chr11-35368348-35368918	chr11	35368323	35368943	Chrom11_Interval1	Male	Male
5.81746617609184e-12	2.41178772376628	0.013	0.002	1.23708999981211e-06	Progenitors	chr11-41523546-41523991	chr11	41523521	41524016	Chrom11_Interval1	Male	Male
1.16830472899834e-11	1.64351294100459	0.02	0.006	2.48441168926225e-06	Progenitors	chr11-34169377-34170154	chr11	34169352	34170179	Chrom11_Interval1	Male	Male
7.94362123168361e-11	2.98002504735303	0.01	0.001	1.68921899853875e-05	Progenitors	chr11-37039260-37039621	chr11	37039235	37039646	Chrom11_Interval1	Male	Male
1.2786042617265e-10	2.09424588490046	0.014	0.004	2.71896474860402e-05	Progenitors	chr11-34738947-34739416	chr11	34738922	34739441	Chrom11_Interval1	Male	Male
1.69797456647724e-10	2.4077581511794	0.012	0.002	3.61075989535951e-05	Progenitors	chr11-33869363-33869603	chr11	33869338	33869628	Chrom11_Interval1	Male	Male
2.88771781292355e-09	2.39173468589186	0.01	0.002	0.000614076080636005	Progenitors	chr11-36679362-36679561	chr11	36679337	36679586	Chrom11_Interval1	Male	Male
6.62982413489849e-09	1.87594834608839	0.013	0.004	0.0014098387321103	Progenitors	chr11-43823341-43823650	chr11	43823316	43823675	Chrom11_Interval1	Male	Male
1.77598078646595e-08	1.7868975497872	0.011	0.003	0.0037766409022277	Progenitors	chr11-36090229-36090511	chr11	36090204	36090536	Chrom11_Interval1	Male	Male
2.69736261153658e-08	2.12430605588238	0.01	0.002	0.00573596856705865	Progenitors	chr11-43092973-43093264	chr11	43092948	43093289	Chrom11_Interval1	Male	Male
6.77946633252337e-08	1.59032473882532	0.013	0.004	0.0144166029507743	Progenitors	chr11-39518645-39519279	chr11	39518620	39519304	Chrom11_Interval1	Male	Male
6.80500421777453e-08	1.61827987979849	0.012	0.004	0.0144709095191397	Progenitors	chr11-37223764-37224121	chr11	37223739	37224146	Chrom11_Interval1	Male	Male
1.32495529783067e-07	1.82221728656395	0.01	0.003	0.0281753069038989	Progenitors	chr11-44057617-44057922	chr11	44057592	44057947	Chrom11_Interval1	Male	Male
2.22903508881468e-77	2.64445739913678	0.17	0.029	4.7400654067153e-72	Path1	chr11-35439845-35440785	chr11	35439820	35440810	Chrom11_Interval1	Male	Male
4.77343190152104e-57	1.98929361524982	0.22	0.059	1.01507506729035e-51	Path1	chr11-36174747-36176537	chr11	36174722	36176562	Chrom11_Interval1	Male	Male
9.64710053123059e-14	2.24046243570017	0.038	0.008	2.05146557506672e-08	Path1	chr11-35673104-35673395	chr11	35673079	35673420	Chrom11_Interval1	Male	Male
9.16614153706459e-09	1.52897108573336	0.042	0.014	0.00194918916399832	Path1	chr11-33225865-33226744	chr11	33225840	33226769	Chrom11_Interval1	Male	Male
1.03883317983534e-08	2.24032328125451	0.019	0.004	0.00220908914525164	Path1	chr11-36785543-36785865	chr11	36785518	36785890	Chrom11_Interval1	Male	Male
1.54774892471625e-08	1.66812698468718	0.044	0.015	0.00329130356589834	Path1	chr11-35888728-35889107	chr11	35888703	35889132	Chrom11_Interval1	Male	Male
1.00679279454096e-138	2.39436237063717	0.198	0.043	2.1409549455193e-133	Branch.A	chr11-34774436-34775067	chr11	34774411	34775092	Chrom11_Interval1	Male	Male
2.36324466083591e-131	3.8745469164498	0.09	0.007	5.02546340371416e-126	Branch.A	chr11-36890869-36891815	chr11	36890844	36891840	Chrom11_Interval1	Male	Male
4.18844847309394e-112	2.38173529328208	0.161	0.035	8.906777562519e-107	Branch.A	chr11-35246619-35247376	chr11	35246594	35247401	Chrom11_Interval1	Male	Male
5.61450430404054e-82	3.91552693220275	0.054	0.004	1.19392995475852e-76	Branch.A	chr11-36483639-36484222	chr11	36483614	36484247	Chrom11_Interval1	Male	Male
1.32104654121652e-59	3.24729894074248	0.049	0.005	2.80921868036235e-54	Branch.A	chr11-33810006-33810473	chr11	33809981	33810498	Chrom11_Interval1	Male	Male
2.28915434505096e-56	1.9727458983929	0.107	0.029	4.86790960629432e-51	Branch.A	chr11-33752261-33752922	chr11	33752236	33752947	Chrom11_Interval1	Male	Male
6.37725859780286e-54	2.66340429480075	0.063	0.011	1.35613041808138e-48	Branch.A	chr11-42754635-42755439	chr11	42754610	42755464	Chrom11_Interval1	Male	Male
2.79356329325455e-49	1.79212134305902	0.125	0.042	5.94054027873872e-44	Branch.A	chr11-43617539-43618736	chr11	43617514	43618761	Chrom11_Interval1	Male	Male
2.91274048918649e-48	2.25811103739371	0.073	0.016	6.19397177765995e-43	Branch.A	chr11-35593435-35594008	chr11	35593410	35594033	Chrom11_Interval1	Male	Male
4.88481625371378e-48	2.12645920528009	0.08	0.02	1.03876106116849e-42	Branch.A	chr11-35603939-35604400	chr11	35603914	35604425	Chrom11_Interval1	Male	Male
6.18999111437206e-47	2.40411765557393	0.06	0.011	1.31630780046233e-41	Branch.A	chr11-35468753-35469470	chr11	35468728	35469495	Chrom11_Interval1	Male	Male
1.85169540825431e-45	3.6401216292268	0.032	0.003	3.93764880260686e-40	Branch.A	chr11-39730935-39731248	chr11	39730910	39731273	Chrom11_Interval1	Male	Male
4.477161893502e-44	2.00016067967348	0.078	0.02	9.52072953815093e-39	Branch.A	chr11-35480090-35480522	chr11	35480065	35480547	Chrom11_Interval1	Male	Male
1.4957247699975e-43	2.65326402313467	0.048	0.008	3.18067368064738e-38	Branch.A	chr11-44561124-44561927	chr11	44561099	44561952	Chrom11_Interval1	Male	Male
2.35984047689935e-42	2.20953487836406	0.069	0.016	5.01822437253124e-37	Branch.A	chr11-35664950-35665280	chr11	35664925	35665305	Chrom11_Interval1	Male	Male
9.83761334204665e-42	1.92811416348042	0.08	0.022	2.09197831479956e-36	Branch.A	chr11-36989035-36989600	chr11	36989010	36989625	Chrom11_Interval1	Male	Male
2.06033783358372e-39	1.97964072769278	0.073	0.019	4.38132900649413e-34	Branch.A	chr11-35596426-35596854	chr11	35596401	35596879	Chrom11_Interval1	Male	Male
2.66363624169201e-39	2.12129194788858	0.06	0.014	5.66424910432048e-34	Branch.A	chr11-35354882-35355536	chr11	35354857	35355561	Chrom11_Interval1	Male	Male
8.76740450571305e-39	3.11826046822759	0.033	0.004	1.86439733554439e-33	Branch.A	chr11-35171473-35171961	chr11	35171448	35171986	Chrom11_Interval1	Male	Male
6.90590484050828e-38	2.4403007238249	0.051	0.01	1.46854757023893e-32	Branch.A	chr11-32669605-32670194	chr11	32669580	32670219	Chrom11_Interval1	Male	Male
3.60282913552006e-34	1.95400754441318	0.067	0.019	7.66145218497476e-29	Branch.A	chr11-33736214-33736810	chr11	33736189	33736835	Chrom11_Interval1	Male	Male
5.59735800070377e-34	3.02817653193329	0.029	0.004	1.19028377620766e-28	Branch.A	chr11-43852920-43853328	chr11	43852895	43853353	Chrom11_Interval1	Male	Male
5.61627608936499e-34	1.7647507758521	0.08	0.025	1.19430672667955e-28	Branch.A	chr11-33741766-33742479	chr11	33741741	33742504	Chrom11_Interval1	Male	Male
9.55685650892567e-32	2.61346833784744	0.035	0.006	2.03227509347955e-26	Branch.A	chr11-33607623-33608149	chr11	33607598	33608174	Chrom11_Interval1	Male	Male
1.75995268564083e-31	2.06660795610144	0.051	0.012	3.74255698554208e-26	Branch.A	chr11-44654506-44655006	chr11	44654481	44655031	Chrom11_Interval1	Male	Male
2.22455793286378e-31	2.54088362895972	0.037	0.007	4.73054468981416e-26	Branch.A	chr11-44073266-44073794	chr11	44073241	44073819	Chrom11_Interval1	Male	Male
3.65124146949089e-31	2.00367544601041	0.052	0.013	7.76440149728707e-26	Branch.A	chr11-43236110-43236875	chr11	43236085	43236900	Chrom11_Interval1	Male	Male
5.85051854556222e-30	1.6955174556744	0.074	0.024	1.24411861923235e-24	Branch.A	chr11-33748392-33749166	chr11	33748367	33749191	Chrom11_Interval1	Male	Male
6.06630404306317e-30	2.768044962261	0.032	0.005	1.29000562106143e-24	Branch.A	chr11-41645105-41645689	chr11	41645080	41645714	Chrom11_Interval1	Male	Male
1.96702729478867e-29	3.26410229138155	0.024	0.003	4.18290321264105e-24	Branch.A	chr11-39868504-39868882	chr11	39868479	39868907	Chrom11_Interval1	Male	Male
6.15970598948028e-29	1.63244342660818	0.074	0.024	1.30986763836897e-23	Branch.A	chr11-35877949-35878855	chr11	35877924	35878880	Chrom11_Interval1	Male	Male
3.24263349260412e-27	2.45665575497507	0.036	0.007	6.89549254835759e-22	Branch.A	chr11-34384923-34385556	chr11	34384898	34385581	Chrom11_Interval1	Male	Male
9.81567039117723e-27	2.02502962460496	0.049	0.013	2.08731212435423e-21	Branch.A	chr11-33089655-33090324	chr11	33089630	33090349	Chrom11_Interval1	Male	Male
1.61822667635274e-24	2.64199721752723	0.026	0.004	3.44117520953088e-19	Branch.A	chr11-40309451-40309934	chr11	40309426	40309959	Chrom11_Interval1	Male	Male
5.69722797938076e-24	2.15447769059003	0.038	0.009	1.2115212270433e-18	Branch.A	chr11-36484477-36485032	chr11	36484452	36485057	Chrom11_Interval1	Male	Male
7.14430509372691e-24	3.83990770849219	0.013	0.001	1.51924362248612e-18	Branch.A	chr11-43301919-43302204	chr11	43301894	43302229	Chrom11_Interval1	Male	Male
1.22845894270739e-23	1.84033737658989	0.044	0.012	2.61233022625668e-18	Branch.A	chr11-37435317-37435963	chr11	37435292	37435988	Chrom11_Interval1	Male	Male
6.03773191475168e-23	2.91266691059066	0.02	0.003	1.28392972940386e-17	Branch.A	chr11-44301408-44302043	chr11	44301383	44302068	Chrom11_Interval1	Male	Male
6.20237353872001e-23	1.77317474111424	0.048	0.014	1.31894093538235e-17	Branch.A	chr11-35501146-35501557	chr11	35501121	35501582	Chrom11_Interval1	Male	Male
6.38671035580882e-23	1.72675267036244	0.053	0.016	1.3581403438731e-17	Branch.A	chr11-35475394-35475914	chr11	35475369	35475939	Chrom11_Interval1	Male	Male
2.05980197015908e-22	1.91488710534941	0.044	0.012	4.38018948756299e-17	Branch.A	chr11-35417004-35417487	chr11	35416979	35417512	Chrom11_Interval1	Male	Male
2.30791629287656e-22	3.66940584310654	0.015	0.001	4.90780707596493e-17	Branch.A	chr11-32951044-32951258	chr11	32951019	32951283	Chrom11_Interval1	Male	Male
3.71796951355288e-22	1.67479697827571	0.057	0.019	7.90629935026534e-17	Branch.A	chr11-35627829-35628155	chr11	35627804	35628180	Chrom11_Interval1	Male	Male
5.27083395050706e-22	1.5222395565211	0.066	0.024	1.12084811040928e-16	Branch.A	chr11-35286613-35287370	chr11	35286588	35287395	Chrom11_Interval1	Male	Male
8.55347245325425e-22	2.40487253570525	0.026	0.005	1.81890447065697e-16	Branch.A	chr11-39170544-39171199	chr11	39170519	39171224	Chrom11_Interval1	Male	Male
1.53082310631208e-21	2.11673061994057	0.036	0.009	3.2553106438037e-16	Branch.A	chr11-34395625-34396394	chr11	34395600	34396419	Chrom11_Interval1	Male	Male
1.82046137452181e-21	1.76536229541413	0.046	0.014	3.87122931753437e-16	Branch.A	chr11-40362256-40363470	chr11	40362231	40363495	Chrom11_Interval1	Male	Male
2.11446384311724e-21	2.08966318639356	0.033	0.008	4.49642850702723e-16	Branch.A	chr11-40457371-40457858	chr11	40457346	40457883	Chrom11_Interval1	Male	Male
4.25916538370192e-21	2.18198136183437	0.031	0.007	9.05715778009596e-16	Branch.A	chr11-44127059-44127608	chr11	44127034	44127633	Chrom11_Interval1	Male	Male
7.68863495108511e-21	2.78970783417568	0.022	0.004	1.6349959109832e-15	Branch.A	chr11-43672018-43672350	chr11	43671993	43672375	Chrom11_Interval1	Male	Male
9.88720010523479e-21	2.88391896013288	0.022	0.003	2.10252298957828e-15	Branch.A	chr11-34890467-34891093	chr11	34890442	34891118	Chrom11_Interval1	Male	Male
1.06981560876566e-20	1.78452158575245	0.04	0.011	2.27497359019627e-15	Branch.A	chr11-35315390-35315809	chr11	35315365	35315834	Chrom11_Interval1	Male	Male
1.4548366656185e-20	1.98171359227086	0.035	0.009	3.09372471780439e-15	Branch.A	chr11-35433746-35434254	chr11	35433721	35434279	Chrom11_Interval1	Male	Male
1.70496962158226e-20	2.25726612046086	0.031	0.007	3.6256349499909e-15	Branch.A	chr11-34982756-34983349	chr11	34982731	34983374	Chrom11_Interval1	Male	Male
8.1325846133318e-20	2.96967476748809	0.017	0.002	1.72940225060962e-14	Branch.A	chr11-34249955-34250253	chr11	34249930	34250278	Chrom11_Interval1	Male	Male
3.5678617504741e-19	2.10017753908844	0.033	0.008	7.58709369100068e-14	Branch.A	chr11-36508056-36508795	chr11	36508031	36508820	Chrom11_Interval1	Male	Male
3.86051190916474e-19	1.91024411632667	0.032	0.008	8.20941717995791e-14	Branch.A	chr11-33070521-33070912	chr11	33070496	33070937	Chrom11_Interval1	Male	Male
4.86687416636296e-19	3.28139650555594	0.014	0.001	1.03494565835125e-13	Branch.A	chr11-34239587-34239984	chr11	34239562	34240009	Chrom11_Interval1	Male	Male
3.2766981354781e-18	1.94569724285851	0.031	0.008	6.96793135207554e-13	Branch.A	chr11-42419061-42419290	chr11	42419036	42419315	Chrom11_Interval1	Male	Male
4.85513056363378e-18	2.22055739305663	0.031	0.008	1.03244836948729e-12	Branch.A	chr11-32576136-32576895	chr11	32576111	32576920	Chrom11_Interval1	Male	Male
4.88624956484335e-18	1.73524711859033	0.043	0.014	1.0390658562135e-12	Branch.A	chr11-35999862-36000340	chr11	35999837	36000365	Chrom11_Interval1	Male	Male
7.74562402552501e-18	1.89855641824718	0.033	0.009	1.64711469465192e-12	Branch.A	chr11-40787039-40788165	chr11	40787014	40788190	Chrom11_Interval1	Male	Male
1.02290668538847e-17	2.22965655378077	0.026	0.006	2.17522129554544e-12	Branch.A	chr11-39615784-39616155	chr11	39615759	39616180	Chrom11_Interval1	Male	Male
3.10675099451548e-17	2.21925569554302	0.023	0.005	6.60653705734712e-12	Branch.A	chr11-38176918-38177456	chr11	38176893	38177481	Chrom11_Interval1	Male	Male
8.2018409509124e-17	1.94779033111459	0.029	0.007	1.74412968005247e-11	Branch.A	chr11-40556013-40556308	chr11	40555988	40556333	Chrom11_Interval1	Male	Male
9.20776088916648e-17	1.55046310558479	0.047	0.017	1.95803956084214e-11	Branch.A	chr11-33781338-33782010	chr11	33781313	33782035	Chrom11_Interval1	Male	Male
2.18803349853924e-16	2.81294367543324	0.016	0.003	4.65287511497868e-11	Branch.A	chr11-37745335-37745858	chr11	37745310	37745883	Chrom11_Interval1	Male	Male
2.30413031766667e-16	1.81350259917639	0.035	0.01	4.89975616182135e-11	Branch.A	chr11-36028219-36028616	chr11	36028194	36028641	Chrom11_Interval1	Male	Male
1.35957268116148e-15	2.45703380796299	0.018	0.003	2.89114490221671e-10	Branch.A	chr11-44633416-44633755	chr11	44633391	44633780	Chrom11_Interval1	Male	Male
2.85671602776793e-15	1.74752668720015	0.036	0.011	6.07483520020878e-10	Branch.A	chr11-44196096-44196983	chr11	44196071	44197008	Chrom11_Interval1	Male	Male
6.84540190964275e-15	2.49772214704797	0.015	0.002	1.45568156148744e-09	Branch.A	chr11-44446928-44447275	chr11	44446903	44447300	Chrom11_Interval1	Male	Male
9.28299895375604e-15	2.46426991282981	0.016	0.003	1.97403901051517e-09	Branch.A	chr11-42755451-42755652	chr11	42755426	42755677	Chrom11_Interval1	Male	Male
1.08519030125649e-14	1.6693088465132	0.035	0.011	2.30766802752493e-09	Branch.A	chr11-35162234-35163205	chr11	35162209	35163230	Chrom11_Interval1	Male	Male
1.3825188131123e-14	2.02772453234823	0.022	0.005	2.93994008127144e-09	Branch.A	chr11-35337538-35337765	chr11	35337513	35337790	Chrom11_Interval1	Male	Male
1.48873862016931e-14	2.45703380796299	0.017	0.003	3.16581756317624e-09	Branch.A	chr11-35332627-35332941	chr11	35332602	35332966	Chrom11_Interval1	Male	Male
1.79590701911995e-14	1.9605734182329	0.024	0.006	3.81901423522877e-09	Branch.A	chr11-44282037-44282787	chr11	44282012	44282812	Chrom11_Interval1	Male	Male
1.82313384965397e-14	1.5180928523895	0.043	0.016	3.87691236262766e-09	Branch.A	chr11-32791750-32792800	chr11	32791725	32792825	Chrom11_Interval1	Male	Male
5.012735748621e-14	2.22078603879655	0.019	0.004	1.06596326968e-08	Branch.A	chr11-33992062-33992343	chr11	33992037	33992368	Chrom11_Interval1	Male	Male
9.67217281214807e-14	3.00452106410873	0.014	0.002	2.0567972206761e-08	Branch.A	chr11-33560026-33560654	chr11	33560001	33560679	Chrom11_Interval1	Male	Male
2.45788272417766e-13	2.05003468257278	0.021	0.005	5.22671219179103e-08	Branch.A	chr11-35329120-35329437	chr11	35329095	35329462	Chrom11_Interval1	Male	Male
3.83364875439589e-13	2.15530254871831	0.02	0.005	8.1522924127104e-08	Branch.A	chr11-44681378-44681619	chr11	44681353	44681644	Chrom11_Interval1	Male	Male
5.42733506850287e-13	2.36533650341627	0.015	0.003	1.1541282296522e-07	Branch.A	chr11-39781676-39782110	chr11	39781651	39782135	Chrom11_Interval1	Male	Male
2.53622325527778e-12	2.26431312057333	0.015	0.003	5.39330411458076e-07	Branch.A	chr11-36646351-36646908	chr11	36646326	36646933	Chrom11_Interval1	Male	Male
2.57940098152899e-12	2.12893848153953	0.017	0.004	5.48512198123121e-07	Branch.A	chr11-43053337-43053856	chr11	43053312	43053881	Chrom11_Interval1	Male	Male
4.15769472462717e-12	2.19070601096312	0.016	0.004	8.84137940886691e-07	Branch.A	chr11-33699142-33699519	chr11	33699117	33699544	Chrom11_Interval1	Male	Male
2.74612275309504e-11	2.06987814522134	0.02	0.006	5.83965749568413e-06	Branch.A	chr11-33391424-33392042	chr11	33391399	33392067	Chrom11_Interval1	Male	Male
4.1134863267123e-11	2.20901307321018	0.015	0.003	8.74736980861698e-06	Branch.A	chr11-36572720-36573271	chr11	36572695	36573296	Chrom11_Interval1	Male	Male
4.14503326036524e-11	2.11007966379664	0.015	0.003	8.81445467849929e-06	Branch.A	chr11-44634150-44634384	chr11	44634125	44634409	Chrom11_Interval1	Male	Male
2.03902927017407e-10	1.5977015362112	0.023	0.007	4.33601613331787e-05	Branch.A	chr11-38958736-38959525	chr11	38958711	38959550	Chrom11_Interval1	Male	Male
2.41394528722001e-10	1.99136106642847	0.019	0.005	5.13327879272622e-05	Branch.A	chr11-36721509-36721928	chr11	36721484	36721953	Chrom11_Interval1	Male	Male
2.80752880665685e-10	2.12893848153953	0.016	0.004	5.97023808264387e-05	Branch.A	chr11-33850267-33850473	chr11	33850242	33850498	Chrom11_Interval1	Male	Male
3.14820248235117e-10	1.51823821067357	0.026	0.009	6.69468406074458e-05	Branch.A	chr11-44630668-44631269	chr11	44630643	44631294	Chrom11_Interval1	Male	Male
4.63187885185747e-10	2.23625458582298	0.015	0.004	9.84973669726343e-05	Branch.A	chr11-34469939-34470381	chr11	34469914	34470406	Chrom11_Interval1	Male	Male
5.1962089732417e-10	1.50647442832198	0.024	0.008	0.000110497903436882	Branch.A	chr11-35896827-35897248	chr11	35896802	35897273	Chrom11_Interval1	Male	Male
9.7299130421601e-10	2.45279052921385	0.01	0.002	0.000206907573832839	Branch.A	chr11-34332886-34333166	chr11	34332861	34333191	Chrom11_Interval1	Male	Male
1.25219015899869e-09	1.72877505105776	0.021	0.007	0.00026627948950123	Branch.A	chr11-36477654-36478133	chr11	36477629	36478158	Chrom11_Interval1	Male	Male
1.77101320059924e-09	1.61400589154079	0.02	0.006	0.000376607728120629	Branch.A	chr11-39733613-39734153	chr11	39733588	39734178	Chrom11_Interval1	Male	Male
2.29412510411588e-09	1.61058353978951	0.027	0.01	0.000487847997515346	Branch.A	chr11-35292279-35292758	chr11	35292254	35292783	Chrom11_Interval1	Male	Male
3.40902249336442e-09	2.2963406284951	0.011	0.002	0.000724932042236437	Branch.A	chr11-33769975-33770174	chr11	33769950	33770199	Chrom11_Interval1	Male	Male
1.70169214257359e-08	2.39182259781831	0.01	0.002	0.00361866535810417	Branch.A	chr11-32798482-32798735	chr11	32798457	32798760	Chrom11_Interval1	Male	Male
3.57525307785995e-08	2.66514717958554	0.01	0.002	0.00760281142259997	Branch.A	chr11-40588641-40588862	chr11	40588616	40588887	Chrom11_Interval1	Male	Male
3.59286670546093e-08	1.64157002201371	0.019	0.006	0.00764026697782973	Branch.A	chr11-34406311-34407086	chr11	34406286	34407111	Chrom11_Interval1	Male	Male
7.50972875540405e-08	1.61479693968793	0.016	0.005	0.0159695132956543	Branch.A	chr11-34356057-34356362	chr11	34356032	34356387	Chrom11_Interval1	Male	Male
1.16591669568137e-07	1.78059801667964	0.015	0.004	0.0247933351253339	Branch.A	chr11-40102709-40103148	chr11	40102684	40103173	Chrom11_Interval1	Male	Male
1.84869997093774e-07	1.89225217074395	0.011	0.003	0.0393127897519882	Branch.A	chr11-33330147-33330375	chr11	33330122	33330400	Chrom11_Interval1	Male	Male
1.87362982934919e-07	1.98052576138064	0.011	0.003	0.0398429256840934	Branch.A	chr11-32865714-32865956	chr11	32865689	32865981	Chrom11_Interval1	Male	Male
6.80691836666472e-88	3.17916436980811	0.124	0.014	1.44749799758962e-82	Branch.B	chr11-33240084-33240785	chr11	33240059	33240810	Chrom11_Interval1	Male	Male
2.24468041659528e-76	1.72070103498146	0.387	0.133	4.77333535269402e-71	Branch.B	chr11-33826719-33828030	chr11	33826694	33828055	Chrom11_Interval1	Male	Male
7.17780211570673e-59	1.72437466606669	0.265	0.081	1.52636679770715e-53	Branch.B	chr11-33669913-33670998	chr11	33669888	33671023	Chrom11_Interval1	Male	Male
2.0131401248784e-58	2.58098249407578	0.123	0.021	4.28096260695516e-53	Branch.B	chr11-40355644-40356513	chr11	40355619	40356538	Chrom11_Interval1	Male	Male
1.53110429120113e-57	1.66225022683336	0.283	0.092	3.25590858628212e-52	Branch.B	chr11-35250371-35251504	chr11	35250346	35251529	Chrom11_Interval1	Male	Male
2.16345892194524e-54	2.49145750279759	0.124	0.023	4.60061703210577e-49	Branch.B	chr11-42532216-42532911	chr11	42532191	42532936	Chrom11_Interval1	Male	Male
4.16023709706284e-47	2.53722554466801	0.109	0.02	8.8467857892751e-42	Branch.B	chr11-41829956-41830877	chr11	41829931	41830902	Chrom11_Interval1	Male	Male
1.04869672510439e-45	1.89629895046565	0.164	0.043	2.23006407290174e-40	Branch.B	chr11-37315817-37316738	chr11	37315792	37316763	Chrom11_Interval1	Male	Male
2.47270419074604e-45	1.54679195667053	0.263	0.094	5.25823018866337e-40	Branch.B	chr11-35557879-35558757	chr11	35557854	35558782	Chrom11_Interval1	Male	Male
1.98572099869769e-40	2.12733306317156	0.124	0.029	4.22265556094062e-35	Branch.B	chr11-34904247-34905100	chr11	34904222	34905125	Chrom11_Interval1	Male	Male
6.38877122174402e-39	1.73883881321857	0.184	0.058	1.35857858907509e-33	Branch.B	chr11-35271168-35272384	chr11	35271143	35272409	Chrom11_Interval1	Male	Male
1.69474862639426e-38	1.80769399025297	0.173	0.053	3.60389990151367e-33	Branch.B	chr11-36383568-36384433	chr11	36383543	36384458	Chrom11_Interval1	Male	Male
3.31803767658432e-38	1.97016896222202	0.138	0.036	7.05584029963331e-33	Branch.B	chr11-35555977-35556598	chr11	35555952	35556623	Chrom11_Interval1	Male	Male
1.27597469317011e-37	1.51285386534655	0.239	0.089	2.71337294477316e-32	Branch.B	chr11-41999336-42000943	chr11	41999311	42000968	Chrom11_Interval1	Male	Male
1.86204253147499e-37	3.43048662212212	0.045	0.004	3.95965206360688e-32	Branch.B	chr11-42392521-42392992	chr11	42392496	42393017	Chrom11_Interval1	Male	Male
1.99682016661622e-36	1.80706476890033	0.166	0.051	4.24625805251105e-31	Branch.B	chr11-33850697-33851588	chr11	33850672	33851613	Chrom11_Interval1	Male	Male
2.08252918975349e-35	2.36223510354949	0.085	0.016	4.42851914730269e-30	Branch.B	chr11-34199437-34200161	chr11	34199412	34200186	Chrom11_Interval1	Male	Male
3.98002786363754e-34	2.49213523294391	0.076	0.014	8.46356905230387e-29	Branch.B	chr11-36217755-36218386	chr11	36217730	36218411	Chrom11_Interval1	Male	Male
8.14943933328712e-34	2.51637377501516	0.078	0.014	1.73298642366284e-28	Branch.B	chr11-35414278-35414769	chr11	35414253	35414794	Chrom11_Interval1	Male	Male
1.63145470284874e-33	2.66818401759739	0.072	0.013	3.46930474015487e-28	Branch.B	chr11-40850480-40851114	chr11	40850455	40851139	Chrom11_Interval1	Male	Male
1.13949375929471e-32	2.07608394427184	0.103	0.025	2.42314487407779e-27	Branch.B	chr11-35879894-35880787	chr11	35879869	35880812	Chrom11_Interval1	Male	Male
6.35234772749799e-30	2.04802981967589	0.117	0.032	1.35083309660018e-24	Branch.B	chr11-40619868-40620660	chr11	40619843	40620685	Chrom11_Interval1	Male	Male
3.84407074148452e-29	1.91585548068033	0.111	0.03	8.17445487247426e-24	Branch.B	chr11-34420980-34421993	chr11	34420955	34422018	Chrom11_Interval1	Male	Male
1.6509156935059e-28	2.81395744311086	0.045	0.006	3.51068873139723e-23	Branch.B	chr11-35198611-35198929	chr11	35198586	35198954	Chrom11_Interval1	Male	Male
2.84467035555435e-28	2.18438018714832	0.084	0.019	6.04921995778989e-23	Branch.B	chr11-36613794-36614457	chr11	36613769	36614482	Chrom11_Interval1	Male	Male
2.44942636762571e-27	3.31299714055418	0.031	0.003	5.20872966501975e-22	Branch.B	chr11-34061684-34062008	chr11	34061659	34062033	Chrom11_Interval1	Male	Male
8.32459344811015e-27	2.52478565995466	0.063	0.012	1.77023312133407e-21	Branch.B	chr11-33782526-33782939	chr11	33782501	33782964	Chrom11_Interval1	Male	Male
4.63568115555154e-26	1.54662255968639	0.148	0.052	9.85782233409191e-21	Branch.B	chr11-35670321-35671225	chr11	35670296	35671250	Chrom11_Interval1	Male	Male
9.24954724600037e-26	2.86748623594792	0.046	0.007	1.96692547140922e-20	Branch.B	chr11-33976024-33976786	chr11	33975999	33976811	Chrom11_Interval1	Male	Male
7.1399985393689e-25	1.53846379038155	0.132	0.044	1.51832782939534e-19	Branch.B	chr11-35626310-35627549	chr11	35626285	35627574	Chrom11_Interval1	Male	Male
5.18479106154266e-24	2.55555659375286	0.048	0.008	1.10255100402811e-18	Branch.B	chr11-36262157-36262628	chr11	36262132	36262653	Chrom11_Interval1	Male	Male
6.88594146403871e-24	2.08128705131966	0.076	0.018	1.4643023382693e-18	Branch.B	chr11-35279635-35280200	chr11	35279610	35280225	Chrom11_Interval1	Male	Male
5.12692870613353e-23	1.83427650386028	0.094	0.027	1.090246516288e-17	Branch.B	chr11-41259878-41260707	chr11	41259853	41260732	Chrom11_Interval1	Male	Male
6.12111770138992e-23	2.34902805024965	0.054	0.01	1.30166180031827e-17	Branch.B	chr11-35605302-35605552	chr11	35605277	35605577	Chrom11_Interval1	Male	Male
9.42616200163347e-23	2.12453451661681	0.064	0.014	2.00448277580936e-17	Branch.B	chr11-33797911-33798552	chr11	33797886	33798577	Chrom11_Interval1	Male	Male
4.51316106184757e-22	1.53901921645367	0.127	0.045	9.59728212962948e-17	Branch.B	chr11-35650873-35651809	chr11	35650848	35651834	Chrom11_Interval1	Male	Male
7.40160148547617e-22	1.91491701227077	0.081	0.022	1.57395795748799e-16	Branch.B	chr11-40897243-40898220	chr11	40897218	40898245	Chrom11_Interval1	Male	Male
2.441585056602e-21	1.76942444430023	0.088	0.025	5.19205503871472e-16	Branch.B	chr11-37649890-37650539	chr11	37649865	37650564	Chrom11_Interval1	Male	Male
6.37644588519434e-21	3.10123919882685	0.03	0.004	1.35595759393246e-15	Branch.B	chr11-35435053-35435289	chr11	35435028	35435314	Chrom11_Interval1	Male	Male
1.56364549259943e-20	1.99439769008517	0.067	0.017	3.32510777646761e-15	Branch.B	chr11-37355066-37355755	chr11	37355041	37355780	Chrom11_Interval1	Male	Male
2.69752813904422e-19	2.13351585306384	0.058	0.014	5.73632056295893e-14	Branch.B	chr11-36663694-36664395	chr11	36663669	36664420	Chrom11_Interval1	Male	Male
3.05823550659049e-19	2.49999535093536	0.039	0.007	6.50336838711974e-14	Branch.B	chr11-44109167-44109461	chr11	44109142	44109486	Chrom11_Interval1	Male	Male
4.55294852191175e-19	1.72362660403135	0.085	0.026	9.68189056133055e-14	Branch.B	chr11-35418044-35418794	chr11	35418019	35418819	Chrom11_Interval1	Male	Male
2.3108273265551e-18	3.46198816283626	0.021	0.002	4.91399741819268e-13	Branch.B	chr11-34949579-34950047	chr11	34949554	34950072	Chrom11_Interval1	Male	Male
4.65475027609625e-18	2.45174259846478	0.043	0.009	9.89837300962144e-13	Branch.B	chr11-36312877-36313376	chr11	36312852	36313401	Chrom11_Interval1	Male	Male
6.29390648192861e-18	2.9134625989264	0.027	0.004	1.3384055072886e-12	Branch.B	chr11-34713141-34713406	chr11	34713116	34713431	Chrom11_Interval1	Male	Male
1.00793883662954e-17	2.71335562252121	0.03	0.004	2.14339201548108e-12	Branch.B	chr11-34374432-34375072	chr11	34374407	34375097	Chrom11_Interval1	Male	Male
4.38075201520433e-17	2.33491565324751	0.048	0.011	9.31571296785217e-12	Branch.B	chr11-36257329-36258067	chr11	36257304	36258092	Chrom11_Interval1	Male	Male
4.8222559463239e-17	2.47052537351805	0.036	0.006	1.02545754924172e-11	Branch.B	chr11-36630012-36630570	chr11	36629987	36630595	Chrom11_Interval1	Male	Male
7.84308445257685e-17	2.51588838931935	0.036	0.007	1.66783975192492e-11	Branch.B	chr11-34487002-34487604	chr11	34486977	34487629	Chrom11_Interval1	Male	Male
8.09455621080799e-17	1.97874875234674	0.058	0.015	1.72131547278453e-11	Branch.B	chr11-37142603-37143321	chr11	37142578	37143346	Chrom11_Interval1	Male	Male
9.9338503998942e-17	2.03979211667239	0.061	0.017	2.1124432213879e-11	Branch.B	chr11-43269613-43270712	chr11	43269588	43270737	Chrom11_Interval1	Male	Male
2.6258134602654e-16	2.1191802593717	0.055	0.014	5.58381858138897e-11	Branch.B	chr11-35417004-35417487	chr11	35416979	35417512	Chrom11_Interval1	Male	Male
4.12456794264393e-16	3.04825177825469	0.024	0.003	8.77093497571174e-11	Branch.B	chr11-33859445-33859723	chr11	33859420	33859748	Chrom11_Interval1	Male	Male
6.78699934328152e-16	1.57348795600304	0.085	0.029	1.44326219734816e-10	Branch.B	chr11-39494810-39495664	chr11	39494785	39495689	Chrom11_Interval1	Male	Male
9.7308197780738e-16	1.72318641339645	0.075	0.024	2.06926855662717e-10	Branch.B	chr11-33772190-33773123	chr11	33772165	33773148	Chrom11_Interval1	Male	Male
1.11552417410134e-15	2.35290031032895	0.039	0.008	2.37217331146824e-10	Branch.B	chr11-42854127-42854870	chr11	42854102	42854895	Chrom11_Interval1	Male	Male
1.66206355788889e-15	2.56662854053543	0.031	0.005	3.53439477648631e-10	Branch.B	chr11-35490049-35490347	chr11	35490024	35490372	Chrom11_Interval1	Male	Male
2.1354532135563e-15	3.03824331128456	0.024	0.003	4.54106261315961e-10	Branch.B	chr11-37728552-37729121	chr11	37728527	37729146	Chrom11_Interval1	Male	Male
9.45235826479313e-15	4.02581340303989	0.01	0.001	2.01005343736652e-09	Branch.B	chr11-41952513-41952740	chr11	41952488	41952765	Chrom11_Interval1	Male	Male
1.42067356946369e-14	1.94003803383529	0.051	0.013	3.02107655220023e-09	Branch.B	chr11-36120962-36121648	chr11	36120937	36121673	Chrom11_Interval1	Male	Male
5.71024859319913e-14	1.89443693566923	0.043	0.011	1.21429007359239e-08	Branch.B	chr11-35389924-35390458	chr11	35389899	35390483	Chrom11_Interval1	Male	Male
9.86024542257584e-14	3.59877367866591	0.012	0.001	2.09679104935618e-08	Branch.B	chr11-36064148-36064367	chr11	36064123	36064392	Chrom11_Interval1	Male	Male
1.06458801530229e-13	1.7977211495326	0.057	0.017	2.26385706042048e-08	Branch.B	chr11-36520421-36521341	chr11	36520396	36521366	Chrom11_Interval1	Male	Male
4.89568283382943e-13	2.39061606327323	0.03	0.006	1.04107185029666e-07	Branch.B	chr11-32765009-32765575	chr11	32764984	32765600	Chrom11_Interval1	Male	Male
5.84590652290345e-13	1.63630929817409	0.06	0.019	1.24313786800194e-07	Branch.B	chr11-35619401-35619804	chr11	35619376	35619829	Chrom11_Interval1	Male	Male
5.85894300198084e-13	3.53494842681739	0.012	0.001	1.24591008831423e-07	Branch.B	chr11-38412466-38412665	chr11	38412441	38412690	Chrom11_Interval1	Male	Male
5.97114756167904e-13	1.84842174508207	0.043	0.011	1.26977050013861e-07	Branch.B	chr11-36484477-36485032	chr11	36484452	36485057	Chrom11_Interval1	Male	Male
7.01730604717549e-13	1.87062902034492	0.045	0.012	1.49223714823792e-07	Branch.B	chr11-36028219-36028616	chr11	36028194	36028641	Chrom11_Interval1	Male	Male
7.38775897826691e-13	1.68715718385159	0.055	0.017	1.57101433448744e-07	Branch.B	chr11-43202951-43203907	chr11	43202926	43203932	Chrom11_Interval1	Male	Male
8.17528978401362e-13	2.78059799507179	0.019	0.003	1.73848354786028e-07	Branch.B	chr11-40863249-40863543	chr11	40863224	40863568	Chrom11_Interval1	Male	Male
8.27460426932368e-13	2.5621679658967	0.027	0.005	1.75960287247595e-07	Branch.B	chr11-38612178-38612882	chr11	38612153	38612907	Chrom11_Interval1	Male	Male
3.22326025056504e-12	2.49747629768809	0.022	0.004	6.85429515542906e-07	Branch.B	chr11-34858110-34858415	chr11	34858085	34858440	Chrom11_Interval1	Male	Male
1.00480993537666e-11	2.66573617300655	0.018	0.003	2.13673837567782e-06	Branch.B	chr11-35362181-35362391	chr11	35362156	35362416	Chrom11_Interval1	Male	Male
1.19589642426059e-11	3.45313490190503	0.013	0.001	2.54308570515438e-06	Branch.B	chr11-33430441-33430669	chr11	33430416	33430694	Chrom11_Interval1	Male	Male
1.29276344987804e-11	1.69092105353038	0.057	0.019	2.74907440380014e-06	Branch.B	chr11-41980020-41980510	chr11	41979995	41980535	Chrom11_Interval1	Male	Male
1.43081408820288e-11	1.73667110847407	0.046	0.014	3.0426404667043e-06	Branch.B	chr11-35380632-35381081	chr11	35380607	35381106	Chrom11_Interval1	Male	Male
1.58131321584083e-11	1.94051066008995	0.043	0.012	3.36267836661769e-06	Branch.B	chr11-37121792-37122275	chr11	37121767	37122300	Chrom11_Interval1	Male	Male
2.19453883093494e-11	1.74115575098902	0.043	0.012	4.66670876937146e-06	Branch.B	chr11-37509737-37510460	chr11	37509712	37510485	Chrom11_Interval1	Male	Male
2.30217795962764e-11	1.86746171984547	0.036	0.009	4.89560445292777e-06	Branch.B	chr11-43086264-43086835	chr11	43086239	43086860	Chrom11_Interval1	Male	Male
4.68132112207161e-11	2.25358542934486	0.031	0.007	9.95487617929649e-06	Branch.B	chr11-35364461-35364994	chr11	35364436	35365019	Chrom11_Interval1	Male	Male
5.17999644820191e-11	2.39488920857071	0.022	0.004	1.10153142470659e-05	Branch.B	chr11-41059044-41059479	chr11	41059019	41059504	Chrom11_Interval1	Male	Male
5.69320080887823e-11	2.61141426793279	0.021	0.004	1.21066484520876e-05	Branch.B	chr11-42717973-42718765	chr11	42717948	42718790	Chrom11_Interval1	Male	Male
8.56247738760434e-11	2.44527110045215	0.022	0.004	1.82081937895145e-05	Branch.B	chr11-41389436-41389817	chr11	41389411	41389842	Chrom11_Interval1	Male	Male
9.09943617833429e-11	2.20309022065579	0.033	0.008	1.93500420275897e-05	Branch.B	chr11-37273805-37274385	chr11	37273780	37274410	Chrom11_Interval1	Male	Male
1.54237037056092e-10	1.80451235001913	0.039	0.011	3.2798660167015e-05	Branch.B	chr11-36351772-36352116	chr11	36351747	36352141	Chrom11_Interval1	Male	Male
1.99289933584507e-10	2.22263493993327	0.028	0.007	4.23792036666789e-05	Branch.B	chr11-34895438-34896048	chr11	34895413	34896073	Chrom11_Interval1	Male	Male
2.5248004737126e-10	1.7407832578854	0.046	0.015	5.36901345535458e-05	Branch.B	chr11-40061377-40061989	chr11	40061352	40062014	Chrom11_Interval1	Male	Male
2.59101909179246e-10	1.69576706005761	0.04	0.012	5.50982800888759e-05	Branch.B	chr11-35307712-35308317	chr11	35307687	35308342	Chrom11_Interval1	Male	Male
1.03701922750483e-09	2.13841673211274	0.03	0.008	0.000220523175748129	Branch.B	chr11-33908326-33908735	chr11	33908301	33908760	Chrom11_Interval1	Male	Male
1.25506233965799e-09	2.27613305307356	0.021	0.004	0.000266890261590612	Branch.B	chr11-40111558-40112019	chr11	40111533	40112044	Chrom11_Interval1	Male	Male
1.38154676406604e-09	1.91951523560275	0.031	0.008	0.000293787300925407	Branch.B	chr11-39519724-39520040	chr11	39519699	39520065	Chrom11_Interval1	Male	Male
1.45477247900449e-09	2.92400339552543	0.012	0.001	0.000309358822432784	Branch.B	chr11-42138708-42138907	chr11	42138683	42138932	Chrom11_Interval1	Male	Male
1.45963660278181e-09	2.85455019134407	0.012	0.001	0.000310393183218154	Branch.B	chr11-39273558-39273757	chr11	39273533	39273782	Chrom11_Interval1	Male	Male
1.57748569418396e-09	2.51521142100241	0.019	0.004	0.000335453910353913	Branch.B	chr11-33310869-33311241	chr11	33310844	33311266	Chrom11_Interval1	Male	Male
1.59634657380032e-09	2.51521142100241	0.019	0.004	0.000339464695265211	Branch.B	chr11-33757210-33757409	chr11	33757185	33757434	Chrom11_Interval1	Male	Male
3.64195479126927e-09	1.80001893924148	0.036	0.011	0.000774465328318201	Branch.B	chr11-39743747-39744261	chr11	39743722	39744286	Chrom11_Interval1	Male	Male
3.78008864913819e-09	2.81568123798831	0.013	0.002	0.000803839631327885	Branch.B	chr11-34859436-34859736	chr11	34859411	34859761	Chrom11_Interval1	Male	Male
5.1984674830737e-09	1.64432135657432	0.039	0.012	0.0011054593087431	Branch.B	chr11-33661619-33662412	chr11	33661594	33662437	Chrom11_Interval1	Male	Male
5.55417180781614e-09	2.28994845920542	0.024	0.005	0.00118110018910391	Branch.B	chr11-34273583-34274006	chr11	34273558	34274031	Chrom11_Interval1	Male	Male
5.86993762812279e-09	1.66037488470384	0.036	0.011	0.00124824810655794	Branch.B	chr11-35140550-35140960	chr11	35140525	35140985	Chrom11_Interval1	Male	Male
6.68661915340552e-09	2.27935040693125	0.019	0.004	0.00142191624959084	Branch.B	chr11-42593708-42594248	chr11	42593683	42594273	Chrom11_Interval1	Male	Male
8.42911983367058e-09	1.64246463718842	0.037	0.012	0.00179246076174988	Branch.B	chr11-38283706-38284084	chr11	38283681	38284109	Chrom11_Interval1	Male	Male
9.22719075907418e-09	2.95688254589954	0.012	0.002	0.00196217134210788	Branch.B	chr11-39156579-39156778	chr11	39156554	39156803	Chrom11_Interval1	Male	Male
1.81908391777769e-08	2.28638175239401	0.016	0.003	0.00386830014199345	Branch.B	chr11-44202738-44202988	chr11	44202713	44203013	Chrom11_Interval1	Male	Male
1.91949329313005e-08	2.66546488357004	0.015	0.003	0.00408182168277399	Branch.B	chr11-44161189-44161390	chr11	44161164	44161415	Chrom11_Interval1	Male	Male
2.01384116286267e-08	1.57238519677664	0.042	0.014	0.0042824533712391	Branch.B	chr11-39293098-39293686	chr11	39293073	39293711	Chrom11_Interval1	Male	Male
2.27843351461831e-08	1.67670568369752	0.042	0.014	0.00484511165317098	Branch.B	chr11-33212301-33213151	chr11	33212276	33213176	Chrom11_Interval1	Male	Male
2.31952452730931e-08	2.13860523752098	0.018	0.004	0.00493249210256852	Branch.B	chr11-36748833-36749193	chr11	36748808	36749218	Chrom11_Interval1	Male	Male
2.32902712764167e-08	1.62806382609977	0.046	0.017	0.00495269947720128	Branch.B	chr11-43608333-43608861	chr11	43608308	43608886	Chrom11_Interval1	Male	Male
2.85275931683198e-08	1.70327673923167	0.036	0.011	0.00606642121483637	Branch.B	chr11-36374173-36374800	chr11	36374148	36374825	Chrom11_Interval1	Male	Male
3.3366802366039e-08	1.83957312508822	0.03	0.009	0.00709548388994057	Branch.B	chr11-34317087-34317619	chr11	34317062	34317644	Chrom11_Interval1	Male	Male
5.13570882745375e-08	1.7375718558941	0.037	0.012	0.0109211361786687	Branch.B	chr11-33554131-33554437	chr11	33554106	33554462	Chrom11_Interval1	Male	Male
5.94821606930901e-08	2.70317372536725	0.015	0.003	0.0126489409535463	Branch.B	chr11-36489313-36489663	chr11	36489288	36489688	Chrom11_Interval1	Male	Male
6.73051701824673e-08	1.96168010496828	0.025	0.007	0.0143125117444719	Branch.B	chr11-34909873-34910264	chr11	34909848	34910289	Chrom11_Interval1	Male	Male
8.30757100043812e-08	2.28133198382461	0.018	0.004	0.0176661328081417	Branch.B	chr11-36298818-36299115	chr11	36298793	36299140	Chrom11_Interval1	Male	Male
8.43062669639895e-08	2.13860523752098	0.018	0.004	0.0179278119761593	Branch.B	chr11-44166835-44167221	chr11	44166810	44167246	Chrom11_Interval1	Male	Male
1.24265006273692e-07	2.18968517536398	0.016	0.003	0.0264250778491069	Branch.B	chr11-33458749-33458982	chr11	33458724	33459007	Chrom11_Interval1	Male	Male
1.84561874374948e-07	2.92554432002399	0.012	0.002	0.0392472671477071	Branch.B	chr11-34282876-34283170	chr11	34282851	34283195	Chrom11_Interval1	Male	Male
1.8828047308812e-07	1.98185270472162	0.018	0.004	0.0400380308826617	Branch.B	chr11-36705501-36705970	chr11	36705476	36705995	Chrom11_Interval1	Male	Male
1.97821008961597e-07	2.4219149618685	0.013	0.002	0.0420668353766925	Branch.B	chr11-44508895-44509119	chr11	44508870	44509144	Chrom11_Interval1	Male	Male
2.32797236174137e-212	2.18937000645487	0.243	0.055	4.95045650696664e-207	Branch.C	chr11-35250371-35251504	chr11	35250346	35251529	Chrom11_Interval1	Male	Male
6.99816353264404e-140	1.98860823698405	0.209	0.061	1.48816647338029e-134	Branch.C	chr11-35010962-35012527	chr11	35010937	35012552	Chrom11_Interval1	Male	Male
1.41681733078798e-134	1.94423106228961	0.197	0.056	3.01287622209395e-129	Branch.C	chr11-33669913-33670998	chr11	33669888	33671023	Chrom11_Interval1	Male	Male
6.98896320846278e-132	1.5260682664084	0.276	0.104	1.48621001524282e-126	Branch.C	chr11-33826719-33828030	chr11	33826694	33828055	Chrom11_Interval1	Male	Male
2.23477645140101e-125	2.17316019990376	0.153	0.036	4.75227447166877e-120	Branch.C	chr11-40510021-40511190	chr11	40509996	40511215	Chrom11_Interval1	Male	Male
2.5175596852935e-119	2.51056565149286	0.125	0.024	5.35361584637348e-114	Branch.C	chr11-40545377-40546412	chr11	40545352	40546437	Chrom11_Interval1	Male	Male
2.31351301416287e-117	1.72959265630054	0.207	0.068	4.91970855974748e-112	Branch.C	chr11-35557879-35558757	chr11	35557854	35558782	Chrom11_Interval1	Male	Male
2.97523491240773e-104	2.06704206221042	0.136	0.034	6.32686679358417e-99	Branch.C	chr11-36383568-36384433	chr11	36383543	36384458	Chrom11_Interval1	Male	Male
4.00705663344477e-100	2.16505738143453	0.126	0.03	8.52104600158663e-95	Branch.C	chr11-35912996-35914009	chr11	35912971	35914034	Chrom11_Interval1	Male	Male
1.23931856316213e-85	2.59387668004462	0.084	0.015	2.63542331774989e-80	Branch.C	chr11-38886033-38886887	chr11	38886008	38886912	Chrom11_Interval1	Male	Male
1.89655584082244e-84	2.00030069218507	0.115	0.03	4.03304496106733e-79	Branch.C	chr11-44401540-44402192	chr11	44401515	44402217	Chrom11_Interval1	Male	Male
7.92643228724929e-83	2.42639299006275	0.089	0.018	1.68556375231585e-77	Branch.C	chr11-35196666-35197964	chr11	35196641	35197989	Chrom11_Interval1	Male	Male
5.47309316492209e-82	2.61559886600724	0.08	0.014	1.16385873461385e-76	Branch.C	chr11-41259878-41260707	chr11	41259853	41260732	Chrom11_Interval1	Male	Male
2.76024522542033e-81	2.96389440713481	0.07	0.01	5.86968907430858e-76	Branch.C	chr11-39241089-39241774	chr11	39241064	39241799	Chrom11_Interval1	Male	Male
3.4511864243445e-79	2.00479596349911	0.11	0.029	7.33898244323283e-74	Branch.C	chr11-35650873-35651809	chr11	35650848	35651834	Chrom11_Interval1	Male	Male
1.47127126181995e-78	2.9249925771943	0.068	0.01	3.12867305097275e-73	Branch.C	chr11-39814103-39814944	chr11	39814078	39814969	Chrom11_Interval1	Male	Male
6.18239980608396e-68	2.02410062793739	0.086	0.02	1.31469350116356e-62	Branch.C	chr11-40619868-40620660	chr11	40619843	40620685	Chrom11_Interval1	Male	Male
1.95241782574319e-67	2.49329859513304	0.066	0.012	4.15183603062114e-62	Branch.C	chr11-33399368-33401060	chr11	33399343	33401085	Chrom11_Interval1	Male	Male
2.46540740551793e-67	2.59799753220763	0.061	0.01	5.24271350190794e-62	Branch.C	chr11-36613794-36614457	chr11	36613769	36614482	Chrom11_Interval1	Male	Male
9.38874887573979e-63	2.50822690004036	0.064	0.012	1.99652683717494e-57	Branch.C	chr11-40897243-40898220	chr11	40897218	40898245	Chrom11_Interval1	Male	Male
3.7645982479572e-60	1.79071934508857	0.102	0.032	8.00545582026347e-55	Branch.C	chr11-37315817-37316738	chr11	37315792	37316763	Chrom11_Interval1	Male	Male
1.16908167306558e-59	1.67748364382408	0.114	0.038	2.48606386859069e-54	Branch.C	chr11-33850697-33851588	chr11	33850672	33851613	Chrom11_Interval1	Male	Male
2.81711695375858e-59	1.86831231998883	0.09	0.025	5.99062737333715e-54	Branch.C	chr11-35555977-35556598	chr11	35555952	35556623	Chrom11_Interval1	Male	Male
2.67042858982603e-58	2.21676780103266	0.069	0.015	5.67869310055096e-53	Branch.C	chr11-35879894-35880787	chr11	35879869	35880812	Chrom11_Interval1	Male	Male
2.99038796725224e-57	1.59255918314481	0.112	0.038	6.35908991624156e-52	Branch.C	chr11-35670321-35671225	chr11	35670296	35671250	Chrom11_Interval1	Male	Male
2.59779250381144e-56	1.65567202243909	0.105	0.035	5.52423173728006e-51	Branch.C	chr11-38191343-38192431	chr11	38191318	38192456	Chrom11_Interval1	Male	Male
7.12390120842264e-56	1.54165076628086	0.123	0.046	1.51490471587228e-50	Branch.C	chr11-35561669-35562403	chr11	35561644	35562428	Chrom11_Interval1	Male	Male
1.20469311788879e-54	2.05017000748568	0.075	0.019	2.56179196212169e-49	Branch.C	chr11-35210797-35211552	chr11	35210772	35211577	Chrom11_Interval1	Male	Male
1.66744435684797e-51	1.51789446940434	0.105	0.037	3.54583709928078e-46	Branch.C	chr11-44111195-44112260	chr11	44111170	44112285	Chrom11_Interval1	Male	Male
1.71384520277476e-51	1.88129945632851	0.076	0.021	3.64450896215255e-46	Branch.C	chr11-34420980-34421993	chr11	34420955	34422018	Chrom11_Interval1	Male	Male
6.41614302557737e-50	2.23591519841113	0.06	0.014	1.36439923053205e-44	Branch.C	chr11-42653973-42654627	chr11	42653948	42654652	Chrom11_Interval1	Male	Male
7.7432237137061e-50	1.91341195110962	0.073	0.02	1.64660426594332e-44	Branch.C	chr11-38185807-38186866	chr11	38185782	38186891	Chrom11_Interval1	Male	Male
1.86932466432832e-46	2.0015231964171	0.06	0.015	3.97513759194082e-41	Branch.C	chr11-39242049-39242679	chr11	39242024	39242704	Chrom11_Interval1	Male	Male
2.04789023120879e-45	2.0015231964171	0.058	0.014	4.35485905556781e-40	Branch.C	chr11-41829956-41830877	chr11	41829931	41830902	Chrom11_Interval1	Male	Male
4.33201364475852e-45	2.34192851196147	0.053	0.012	9.21207033571543e-40	Branch.C	chr11-38034344-38035513	chr11	38034319	38035538	Chrom11_Interval1	Male	Male
2.86786350126153e-43	2.04242045391263	0.06	0.016	6.09854041406766e-38	Branch.C	chr11-35299748-35300434	chr11	35299723	35300459	Chrom11_Interval1	Male	Male
5.32396980281517e-43	2.18490350757008	0.052	0.012	1.13214750253845e-37	Branch.C	chr11-36801738-36802543	chr11	36801713	36802568	Chrom11_Interval1	Male	Male
1.70157257096263e-41	2.69378473687177	0.038	0.006	3.61841108787774e-36	Branch.C	chr11-36322956-36323498	chr11	36322931	36323523	Chrom11_Interval1	Male	Male
3.17895594490562e-41	1.52417439654105	0.089	0.033	6.76008160640124e-36	Branch.C	chr11-39411190-39412225	chr11	39411165	39412250	Chrom11_Interval1	Male	Male
3.34325343562022e-41	1.79964740622327	0.07	0.022	7.10946186338076e-36	Branch.C	chr11-34904247-34905100	chr11	34904222	34905125	Chrom11_Interval1	Male	Male
3.06440153585973e-40	1.6293219246316	0.067	0.02	6.51648051002108e-35	Branch.C	chr11-39494810-39495664	chr11	39494785	39495689	Chrom11_Interval1	Male	Male
2.63191650836146e-39	1.81519085853448	0.064	0.019	5.59679677419573e-34	Branch.C	chr11-35668186-35668458	chr11	35668161	35668483	Chrom11_Interval1	Male	Male
2.97023997697694e-39	1.77809914588599	0.064	0.019	6.31624501344124e-34	Branch.C	chr11-33004734-33005828	chr11	33004709	33005853	Chrom11_Interval1	Male	Male
4.72290538567457e-39	2.27389885152899	0.045	0.01	1.00433055316908e-33	Branch.C	chr11-43608333-43608861	chr11	43608308	43608886	Chrom11_Interval1	Male	Male
1.15322085639007e-37	2.33417200943239	0.041	0.008	2.45233568332206e-32	Branch.C	chr11-40061377-40061989	chr11	40061352	40062014	Chrom11_Interval1	Male	Male
3.76080537378621e-37	2.35508370157337	0.04	0.008	7.99739023541012e-32	Branch.C	chr11-35763122-35763753	chr11	35763097	35763778	Chrom11_Interval1	Male	Male
1.21689869978771e-36	1.79225537155617	0.059	0.018	2.58774725408557e-31	Branch.C	chr11-42532216-42532911	chr11	42532191	42532936	Chrom11_Interval1	Male	Male
3.21826268765471e-36	2.04238165302233	0.05	0.013	6.84366778792463e-31	Branch.C	chr11-33857806-33858934	chr11	33857781	33858959	Chrom11_Interval1	Male	Male
1.19898546221686e-35	1.67665371594523	0.065	0.021	2.54965457525876e-30	Branch.C	chr11-34033327-34034131	chr11	34033302	34034156	Chrom11_Interval1	Male	Male
1.49630082510919e-34	2.12259517071869	0.044	0.011	3.18189866760293e-29	Branch.C	chr11-43202951-43203907	chr11	43202926	43203932	Chrom11_Interval1	Male	Male
1.76350232204305e-33	3.56203849956219	0.022	0.002	3.75010532284776e-28	Branch.C	chr11-42531064-42531409	chr11	42531039	42531434	Chrom11_Interval1	Male	Male
3.23432085017897e-33	2.25051438112924	0.039	0.009	6.87781563111409e-28	Branch.C	chr11-37115058-37115657	chr11	37115033	37115682	Chrom11_Interval1	Male	Male
1.1208321572359e-32	2.37627506557488	0.033	0.006	2.38346079068371e-27	Branch.C	chr11-36068552-36069138	chr11	36068527	36069163	Chrom11_Interval1	Male	Male
4.58412086940354e-32	2.34184430779896	0.037	0.008	9.74817886999532e-27	Branch.C	chr11-44104672-44105302	chr11	44104647	44105327	Chrom11_Interval1	Male	Male
5.75153368348012e-32	1.76376737272248	0.056	0.018	1.22306938932573e-26	Branch.C	chr11-39923905-39924426	chr11	39923880	39924451	Chrom11_Interval1	Male	Male
1.0481441428356e-31	2.20566697812249	0.039	0.009	2.22888900118134e-26	Branch.C	chr11-32867222-32868006	chr11	32867197	32868031	Chrom11_Interval1	Male	Male
1.15843800593427e-31	1.65566624082473	0.058	0.019	2.46343000399929e-26	Branch.C	chr11-37649890-37650539	chr11	37649865	37650564	Chrom11_Interval1	Male	Male
1.79665820376514e-30	2.26845061718108	0.034	0.007	3.82061163688862e-25	Branch.C	chr11-36214085-36214717	chr11	36214060	36214742	Chrom11_Interval1	Male	Male
2.13541323543834e-30	1.74458455066609	0.054	0.017	4.54097759929199e-25	Branch.C	chr11-40355644-40356513	chr11	40355619	40356538	Chrom11_Interval1	Male	Male
5.30212259721697e-29	2.07996335031413	0.037	0.009	1.12750167242079e-23	Branch.C	chr11-36663694-36664395	chr11	36663669	36664420	Chrom11_Interval1	Male	Male
1.06164835339167e-28	2.08149310296089	0.038	0.01	2.25760583997091e-23	Branch.C	chr11-33797911-33798552	chr11	33797886	33798577	Chrom11_Interval1	Male	Male
1.74746934257337e-27	2.41219833056626	0.025	0.004	3.7160110316757e-22	Branch.C	chr11-37273805-37274385	chr11	37273780	37274410	Chrom11_Interval1	Male	Male
9.18259407736761e-27	1.55770158881289	0.052	0.018	1.9526878131463e-21	Branch.C	chr11-33772190-33773123	chr11	33772165	33773148	Chrom11_Interval1	Male	Male
2.29045393905929e-26	2.86894711041755	0.021	0.003	4.87067320594896e-21	Branch.C	chr11-42822928-42823469	chr11	42822903	42823494	Chrom11_Interval1	Male	Male
1.15113478627815e-25	2.34288971401466	0.025	0.005	2.44789963436834e-20	Branch.C	chr11-35060169-35060727	chr11	35060144	35060752	Chrom11_Interval1	Male	Male
2.55569137752992e-25	1.77064652296216	0.044	0.014	5.43470327123116e-20	Branch.C	chr11-36020589-36021614	chr11	36020564	36021639	Chrom11_Interval1	Male	Male
3.26970875814965e-24	1.79943104980829	0.037	0.011	6.95306837129281e-19	Branch.C	chr11-37142603-37143321	chr11	37142578	37143346	Chrom11_Interval1	Male	Male
1.98573632817903e-23	1.80705893562127	0.034	0.01	4.22268815923599e-18	Branch.C	chr11-39293098-39293686	chr11	39293073	39293711	Chrom11_Interval1	Male	Male
3.37030013302226e-23	2.42790925767059	0.024	0.005	7.16697693587317e-18	Branch.C	chr11-36269830-36270550	chr11	36269805	36270575	Chrom11_Interval1	Male	Male
5.12414380197082e-23	1.6840502773594	0.042	0.014	1.0896543036329e-17	Branch.C	chr11-36441623-36442590	chr11	36441598	36442615	Chrom11_Interval1	Male	Male
9.07504398618795e-23	1.92899638959598	0.032	0.009	1.92981717870685e-17	Branch.C	chr11-34972992-34973818	chr11	34972967	34973843	Chrom11_Interval1	Male	Male
9.65070879813546e-23	1.53583352194444	0.049	0.018	2.0522328766323e-17	Branch.C	chr11-33779257-33779999	chr11	33779232	33780024	Chrom11_Interval1	Male	Male
3.24550215954193e-22	1.56157719518466	0.043	0.014	6.9015927972875e-17	Branch.C	chr11-35279635-35280200	chr11	35279610	35280225	Chrom11_Interval1	Male	Male
4.0453583702169e-22	2.02538152038129	0.029	0.007	8.60249502784994e-17	Branch.C	chr11-36374173-36374800	chr11	36374148	36374825	Chrom11_Interval1	Male	Male
4.28465629200247e-22	1.89744358636605	0.029	0.007	9.11136445150617e-17	Branch.C	chr11-36257329-36258067	chr11	36257304	36258092	Chrom11_Interval1	Male	Male
4.88621960474285e-22	2.1685744582613	0.027	0.006	1.03905948516817e-16	Branch.C	chr11-37866620-37867355	chr11	37866595	37867380	Chrom11_Interval1	Male	Male
9.56691579521053e-22	1.56474517522194	0.042	0.014	2.03441421076731e-16	Branch.C	chr11-35619401-35619804	chr11	35619376	35619829	Chrom11_Interval1	Male	Male
3.91097475692543e-21	1.785113464672	0.035	0.011	8.3167269303495e-16	Branch.C	chr11-36072875-36073440	chr11	36072850	36073465	Chrom11_Interval1	Male	Male
4.37535655720619e-21	2.02730147281663	0.026	0.006	9.30423947246453e-16	Branch.C	chr11-44016176-44016827	chr11	44016151	44016852	Chrom11_Interval1	Male	Male
1.26387678690164e-20	2.08274575335835	0.027	0.007	2.6876466261142e-15	Branch.C	chr11-38852643-38853332	chr11	38852618	38853357	Chrom11_Interval1	Male	Male
1.62385014729046e-20	2.15589846950394	0.025	0.006	3.45313357671464e-15	Branch.C	chr11-44238586-44238952	chr11	44238561	44238977	Chrom11_Interval1	Male	Male
3.71552914359122e-20	2.83162963796818	0.016	0.002	7.90110987913817e-15	Branch.C	chr11-38347827-38348097	chr11	38347802	38348122	Chrom11_Interval1	Male	Male
3.88037616057876e-20	2.25751641763948	0.023	0.005	8.25165870923235e-15	Branch.C	chr11-36715717-36716321	chr11	36715692	36716346	Chrom11_Interval1	Male	Male
1.18457737541266e-19	2.85747192640386	0.016	0.002	2.51901563458879e-14	Branch.C	chr11-37066799-37067178	chr11	37066774	37067203	Chrom11_Interval1	Male	Male
1.76781925589666e-19	1.54206179315564	0.039	0.014	3.75928532585681e-14	Branch.C	chr11-33747499-33747896	chr11	33747474	33747921	Chrom11_Interval1	Male	Male
1.81879929480103e-19	2.53287534965394	0.018	0.003	3.86769488838733e-14	Branch.C	chr11-36260697-36261089	chr11	36260672	36261114	Chrom11_Interval1	Male	Male
2.17551355007912e-19	2.42044359237615	0.019	0.004	4.62625131937876e-14	Branch.C	chr11-39470253-39470611	chr11	39470228	39470636	Chrom11_Interval1	Male	Male
2.56307106391499e-19	1.52020791859668	0.04	0.014	5.45039624812587e-14	Branch.C	chr11-40551896-40552402	chr11	40551871	40552427	Chrom11_Interval1	Male	Male
8.55483533152619e-19	1.57805412686946	0.035	0.012	1.81919428808438e-13	Branch.C	chr11-35414278-35414769	chr11	35414253	35414794	Chrom11_Interval1	Male	Male
1.79310831476554e-18	1.93451992412127	0.024	0.006	3.81306276243207e-13	Branch.C	chr11-34330555-34331173	chr11	34330530	34331198	Chrom11_Interval1	Male	Male
4.60087189364469e-18	2.5150772097763	0.017	0.003	9.78380009055438e-13	Branch.C	chr11-34287339-34287769	chr11	34287314	34287794	Chrom11_Interval1	Male	Male
7.45909144724979e-18	2.3036491810487	0.019	0.004	1.58618325534912e-12	Branch.C	chr11-36256735-36257088	chr11	36256710	36257113	Chrom11_Interval1	Male	Male
1.17624510970274e-17	2.61212898958182	0.017	0.003	2.50129698823397e-12	Branch.C	chr11-37470115-37470683	chr11	37470090	37470708	Chrom11_Interval1	Male	Male
2.01432151933538e-17	2.50987817585473	0.016	0.003	4.28347485408188e-12	Branch.C	chr11-38414564-38415204	chr11	38414539	38415229	Chrom11_Interval1	Male	Male
2.5614833058488e-17	1.61918381851218	0.032	0.011	5.44701986472053e-12	Branch.C	chr11-33212301-33213151	chr11	33212276	33213176	Chrom11_Interval1	Male	Male
7.80874855246545e-17	1.98350091233585	0.023	0.006	1.66053818843033e-11	Branch.C	chr11-36262157-36262628	chr11	36262132	36262653	Chrom11_Interval1	Male	Male
7.90729646928777e-17	1.98502227010739	0.021	0.005	1.68149450149051e-11	Branch.C	chr11-39546320-39546750	chr11	39546295	39546775	Chrom11_Interval1	Male	Male
1.69973744228118e-16	2.0936777813088	0.019	0.004	3.61450866838536e-11	Branch.C	chr11-38664016-38664459	chr11	38663991	38664484	Chrom11_Interval1	Male	Male
2.27345540573837e-16	2.19908858769843	0.018	0.004	4.83452565485671e-11	Branch.C	chr11-34688775-34689377	chr11	34688750	34689402	Chrom11_Interval1	Male	Male
2.53328114614295e-16	1.80244180330897	0.025	0.007	5.38704769008445e-11	Branch.C	chr11-36478168-36478903	chr11	36478143	36478928	Chrom11_Interval1	Male	Male
3.39211265925012e-16	2.43009173077216	0.016	0.003	7.21336149102197e-11	Branch.C	chr11-36308646-36309206	chr11	36308621	36309231	Chrom11_Interval1	Male	Male
1.11431697438851e-15	2.36376499334463	0.016	0.003	2.36960618920691e-10	Branch.C	chr11-42660443-42660929	chr11	42660418	42660954	Chrom11_Interval1	Male	Male
1.12052492353267e-15	2.14947035744163	0.017	0.004	2.38280745514146e-10	Branch.C	chr11-38360863-38361301	chr11	38360838	38361326	Chrom11_Interval1	Male	Male
2.06768483302494e-15	1.79852366710436	0.023	0.006	4.39695247427586e-10	Branch.C	chr11-36312877-36313376	chr11	36312852	36313401	Chrom11_Interval1	Male	Male
3.52547907608755e-15	2.57762230205864	0.013	0.002	7.49696651009094e-10	Branch.C	chr11-33658948-33659167	chr11	33658923	33659192	Chrom11_Interval1	Male	Male
3.58171603267454e-15	2.40228151406942	0.016	0.003	7.61655496064274e-10	Branch.C	chr11-40276535-40277014	chr11	40276510	40277039	Chrom11_Interval1	Male	Male
5.08114579672219e-15	2.02938717139745	0.02	0.005	1.08051073481877e-09	Branch.C	chr11-38372981-38373556	chr11	38372956	38373581	Chrom11_Interval1	Male	Male
8.54314233462712e-15	2.41681293303593	0.015	0.003	1.81670776060079e-09	Branch.C	chr11-37144838-37145131	chr11	37144813	37145156	Chrom11_Interval1	Male	Male
1.01802215043075e-14	1.52863111958203	0.03	0.011	2.16483428311249e-09	Branch.C	chr11-32803355-32803973	chr11	32803330	32803998	Chrom11_Interval1	Male	Male
1.43353427836155e-14	1.89677353980093	0.02	0.005	3.04842497827861e-09	Branch.C	chr11-34359400-34359897	chr11	34359375	34359922	Chrom11_Interval1	Male	Male
1.837436250498e-14	1.66454717424464	0.025	0.008	3.90732656104649e-09	Branch.C	chr11-35337945-35338465	chr11	35337920	35338490	Chrom11_Interval1	Male	Male
3.31231831499915e-14	2.46665379149412	0.013	0.002	7.04367802002885e-09	Branch.C	chr11-35463522-35463765	chr11	35463497	35463790	Chrom11_Interval1	Male	Male
9.91429302603232e-14	1.69893382020038	0.023	0.007	2.1082843262788e-08	Branch.C	chr11-34733721-34734396	chr11	34733696	34734421	Chrom11_Interval1	Male	Male
1.22308051333631e-13	1.95631812161371	0.017	0.004	2.60089294241479e-08	Branch.C	chr11-34895438-34896048	chr11	34895413	34896073	Chrom11_Interval1	Male	Male
2.41036692391522e-13	2.04202303319045	0.017	0.005	5.12566936737495e-08	Branch.C	chr11-33803205-33803793	chr11	33803180	33803818	Chrom11_Interval1	Male	Male
4.12648608327806e-13	1.86740846592067	0.019	0.005	8.77501392095163e-08	Branch.C	chr11-35402041-35402805	chr11	35402016	35402830	Chrom11_Interval1	Male	Male
8.48932888503202e-13	1.81108403066532	0.021	0.007	1.80526427673094e-07	Branch.C	chr11-43086264-43086835	chr11	43086239	43086860	Chrom11_Interval1	Male	Male
8.88058959434013e-13	2.18275942813059	0.015	0.004	1.88846625782602e-07	Branch.C	chr11-43232187-43232828	chr11	43232162	43232853	Chrom11_Interval1	Male	Male
9.12125507223344e-13	1.69424142423793	0.02	0.006	1.93964401236551e-07	Branch.C	chr11-36603757-36604983	chr11	36603732	36605008	Chrom11_Interval1	Male	Male
3.72837216323496e-12	2.20502474156548	0.011	0.002	7.92842068884077e-07	Branch.C	chr11-39031725-39032145	chr11	39031700	39032170	Chrom11_Interval1	Male	Male
7.90895381278309e-12	1.63303489229859	0.022	0.007	1.68184693724214e-06	Branch.C	chr11-32667642-32668149	chr11	32667617	32668174	Chrom11_Interval1	Male	Male
1.32269385360909e-11	1.57491612138642	0.02	0.007	2.81272170663826e-06	Branch.C	chr11-43206298-43206863	chr11	43206273	43206888	Chrom11_Interval1	Male	Male
1.35012857955371e-11	1.71499559452229	0.019	0.006	2.87106192570676e-06	Branch.C	chr11-42854127-42854870	chr11	42854102	42854895	Chrom11_Interval1	Male	Male
4.17100134066082e-11	1.71342514722211	0.017	0.005	8.86967606092863e-06	Branch.C	chr11-36630012-36630570	chr11	36629987	36630595	Chrom11_Interval1	Male	Male
7.65591971118304e-11	2.47210509475105	0.011	0.002	1.62803898250279e-05	Branch.C	chr11-36748833-36749193	chr11	36748808	36749218	Chrom11_Interval1	Male	Male
1.49131717769317e-10	1.57025025893331	0.018	0.006	3.17130089153631e-05	Branch.C	chr11-44543907-44544400	chr11	44543882	44544425	Chrom11_Interval1	Male	Male
1.93755063548153e-10	1.53695561439612	0.019	0.006	4.12022080185783e-05	Branch.C	chr11-33596547-33596980	chr11	33596522	33597005	Chrom11_Interval1	Male	Male
2.50183401569594e-10	1.76540359455798	0.014	0.004	5.32017505271757e-05	Branch.C	chr11-35194304-35194539	chr11	35194279	35194564	Chrom11_Interval1	Male	Male
2.67987697698443e-10	1.73455905533106	0.016	0.005	5.69878519032717e-05	Branch.C	chr11-39998638-39998932	chr11	39998613	39998957	Chrom11_Interval1	Male	Male
4.83289081618054e-10	1.96058889785526	0.011	0.003	0.000102771906495161	Branch.C	chr11-39336212-39336644	chr11	39336187	39336669	Chrom11_Interval1	Male	Male
1.01650129690027e-09	2.05365414067405	0.011	0.003	0.000216160017287138	Branch.C	chr11-35224061-35224268	chr11	35224036	35224293	Chrom11_Interval1	Male	Male
1.14815084751985e-09	1.66039178534239	0.016	0.005	0.000244155425875943	Branch.C	chr11-34742161-34742901	chr11	34742136	34742926	Chrom11_Interval1	Male	Male
1.83117862952169e-09	1.66813854781246	0.013	0.004	0.000389401966746418	Branch.C	chr11-38612178-38612882	chr11	38612153	38612907	Chrom11_Interval1	Male	Male
2.95876944354865e-09	1.92436422306792	0.012	0.003	0.000629185280940065	Branch.C	chr11-36635735-36636139	chr11	36635710	36636164	Chrom11_Interval1	Male	Male
3.23317939456578e-09	1.61035873222028	0.016	0.005	0.000687538831433808	Branch.C	chr11-35198611-35198929	chr11	35198586	35198954	Chrom11_Interval1	Male	Male
3.29842375335074e-09	1.79933918767552	0.013	0.004	0.000701413109573788	Branch.C	chr11-40353224-40353644	chr11	40353199	40353669	Chrom11_Interval1	Male	Male
3.37777119877647e-09	1.60536230542131	0.013	0.004	0.000718286423191015	Branch.C	chr11-32834484-32834935	chr11	32834459	32834960	Chrom11_Interval1	Male	Male
4.11038038297818e-09	1.7127659830027	0.012	0.003	0.000874076498820693	Branch.C	chr11-34424645-34424918	chr11	34424620	34424943	Chrom11_Interval1	Male	Male
5.91153153053148e-09	2.00244100351125	0.01	0.003	0.00125709309149905	Branch.C	chr11-36298818-36299115	chr11	36298793	36299140	Chrom11_Interval1	Male	Male
9.51491798573513e-09	1.74247030803406	0.015	0.005	0.00202335682458456	Branch.C	chr11-35306786-35307132	chr11	35306761	35307157	Chrom11_Interval1	Male	Male
9.89078911147752e-09	1.80741236472921	0.012	0.004	0.00210328619534481	Branch.C	chr11-43195546-43195945	chr11	43195521	43195970	Chrom11_Interval1	Male	Male
9.89904353545095e-09	1.77180138177967	0.012	0.004	0.00210504150685718	Branch.C	chr11-39883354-39883681	chr11	39883329	39883706	Chrom11_Interval1	Male	Male
1.1749856386388e-08	1.91621485238582	0.011	0.003	0.0024986187104218	Branch.C	chr11-36201579-36201835	chr11	36201554	36201860	Chrom11_Interval1	Male	Male
1.79599499580512e-08	1.74513536952903	0.012	0.004	0.00381920131852954	Branch.C	chr11-36986071-36986522	chr11	36986046	36986547	Chrom11_Interval1	Male	Male
3.24341470421063e-08	1.51707189317608	0.013	0.004	0.00689715380265094	Branch.C	chr11-33658511-33658922	chr11	33658486	33658947	Chrom11_Interval1	Male	Male
3.35581751648001e-08	1.57903269033228	0.014	0.005	0.0071361795069699	Branch.C	chr11-33707916-33708584	chr11	33707891	33708609	Chrom11_Interval1	Male	Male
4.62600971634796e-08	1.7106429251214	0.012	0.004	0.00983725592191109	Branch.C	chr11-36364796-36365392	chr11	36364771	36365417	Chrom11_Interval1	Male	Male
4.68796658503865e-08	1.76551651038567	0.01	0.003	0.00996900782275054	Branch.C	chr11-36302667-36303036	chr11	36302642	36303061	Chrom11_Interval1	Male	Male
7.8079604758159e-08	1.75451282725089	0.011	0.003	0.0166037060314273	Branch.C	chr11-44689003-44689308	chr11	44688978	44689333	Chrom11_Interval1	Male	Male
9.67329652683144e-08	1.5053251694972	0.017	0.007	0.0205703617972723	Branch.C	chr11-41569200-41569549	chr11	41569175	41569574	Chrom11_Interval1	Male	Male
9.72497872188207e-08	1.53667529714217	0.012	0.004	0.0206802645018694	Branch.C	chr11-33137569-33137808	chr11	33137544	33137833	Chrom11_Interval1	Male	Male
1.1174883583749e-07	1.8731650238211	0.011	0.003	0.023763501689678	Branch.C	chr11-41059044-41059479	chr11	41059019	41059504	Chrom11_Interval1	Male	Male
1.24937878161172e-07	1.93298882460441	0.01	0.003	0.0265681647288515	Branch.C	chr11-42593708-42594248	chr11	42593683	42594273	Chrom11_Interval1	Male	Male
1.8023292853952e-07	1.91157161972606	0.01	0.003	0.0383267124868575	Branch.C	chr11-44166835-44167221	chr11	44166810	44167246	Chrom11_Interval1	Male	Male
2.03327202337313e-07	1.64003916003808	0.011	0.003	0.043237732904232	Branch.C	chr11-41389436-41389817	chr11	41389411	41389842	Chrom11_Interval1	Male	Male
0	-2.52615414551936	0.076	0.37	0	Progenitors	chr11-35611663-35613009	chr11	35611638	35613034	Chrom11_Interval1	Male	Male
5.26488902711832e-260	-3.85927710357832	0.015	0.194	1.11958391650574e-254	Progenitors	chr11-35250371-35251504	chr11	35250346	35251529	Chrom11_Interval1	Male	Male
7.00967061587059e-252	-2.76343885456796	0.048	0.252	1.4906134661355e-246	Progenitors	chr11-33826719-33828030	chr11	33826694	33828055	Chrom11_Interval1	Male	Male
2.17895710422795e-217	-3.67425793889491	0.015	0.171	4.63357407171178e-212	Progenitors	chr11-33669913-33670998	chr11	33669888	33671023	Chrom11_Interval1	Male	Male
7.17711016687634e-189	-2.48785004353273	0.038	0.2	1.52621965409642e-183	Progenitors	chr11-35663420-35664297	chr11	35663395	35664322	Chrom11_Interval1	Male	Male
4.98074593399903e-188	-2.84256088087668	0.029	0.182	1.05916060361083e-182	Progenitors	chr11-35557879-35558757	chr11	35557854	35558782	Chrom11_Interval1	Male	Male
9.28015100157095e-157	-2.61744740274662	0.032	0.167	1.97343339063506e-151	Progenitors	chr11-35010962-35012527	chr11	35010937	35012552	Chrom11_Interval1	Male	Male
1.17819750035155e-156	-1.63932089004873	0.103	0.28	2.50544876647258e-151	Progenitors	chr11-35797532-35799188	chr11	35797507	35799213	Chrom11_Interval1	Male	Male
9.21083823460127e-154	-2.56558610757503	0.032	0.167	1.95869396142619e-148	Progenitors	chr11-41999336-42000943	chr11	41999311	42000968	Chrom11_Interval1	Male	Male
2.37978146778135e-153	-4.08072899836902	0.007	0.114	5.06062908905172e-148	Progenitors	chr11-36383568-36384433	chr11	36383543	36384458	Chrom11_Interval1	Male	Male
4.76080796514941e-149	-3.37394040395773	0.012	0.122	1.01239057459699e-143	Progenitors	chr11-40510021-40511190	chr11	40509996	40511215	Chrom11_Interval1	Male	Male
6.29721475455551e-121	-2.95045701472121	0.016	0.115	1.33910901477098e-115	Progenitors	chr11-35271168-35272384	chr11	35271143	35272409	Chrom11_Interval1	Male	Male
2.90499529535368e-120	-2.67533345541759	0.022	0.125	6.17750154552256e-115	Progenitors	chr11-35601260-35602282	chr11	35601235	35602307	Chrom11_Interval1	Male	Male
1.83647552720646e-116	-3.11840787938178	0.012	0.104	3.90528357335981e-111	Progenitors	chr11-35670321-35671225	chr11	35670296	35671250	Chrom11_Interval1	Male	Male
4.63212504993947e-115	-2.37635312620738	0.029	0.135	9.85026023994679e-110	Progenitors	chr11-36106236-36107038	chr11	36106211	36107063	Chrom11_Interval1	Male	Male
1.04678831250839e-113	-3.30317316195231	0.011	0.099	2.22600581443222e-108	Progenitors	chr11-35912996-35914009	chr11	35912971	35914034	Chrom11_Interval1	Male	Male
7.49463691947706e-113	-2.54674670592471	0.023	0.122	1.59374203556372e-107	Progenitors	chr11-39557943-39558900	chr11	39557918	39558925	Chrom11_Interval1	Male	Male
1.70589672068347e-103	-3.29996766350717	0.01	0.091	3.62760643550061e-98	Progenitors	chr11-40545377-40546412	chr11	40545352	40546437	Chrom11_Interval1	Male	Male
3.72787067692395e-103	-3.18232030368643	0.011	0.093	7.92735427318555e-98	Progenitors	chr11-44401540-44402192	chr11	44401515	44402217	Chrom11_Interval1	Male	Male
2.32782621855637e-100	-3.13817298911654	0.011	0.09	4.95014573202231e-95	Progenitors	chr11-35650873-35651809	chr11	35650848	35651834	Chrom11_Interval1	Male	Male
2.10811972522263e-98	-2.82459575421908	0.016	0.1	4.48293767688317e-93	Progenitors	chr11-33850697-33851588	chr11	33850672	33851613	Chrom11_Interval1	Male	Male
3.36228382033013e-98	-3.06129938818076	0.013	0.093	7.14993016677023e-93	Progenitors	chr11-35246619-35247376	chr11	35246594	35247401	Chrom11_Interval1	Male	Male
4.69030771535399e-95	-2.99341576977525	0.012	0.089	9.97398625977742e-90	Progenitors	chr11-37315817-37316738	chr11	37315792	37316763	Chrom11_Interval1	Male	Male
7.6978781579004e-93	-3.17370053220559	0.011	0.085	1.63696148815568e-87	Progenitors	chr11-39411190-39412225	chr11	39411165	39412250	Chrom11_Interval1	Male	Male
1.13255399000689e-87	-1.6808069748602	0.055	0.159	2.40838738528955e-82	Progenitors	chr11-43577648-43578498	chr11	43577623	43578523	Chrom11_Interval1	Male	Male
4.45908767393725e-84	-3.6328096602734	0.006	0.069	9.4822945295043e-79	Progenitors	chr11-40619868-40620660	chr11	40619843	40620685	Chrom11_Interval1	Male	Male
4.56917524787613e-84	-4.02749997584596	0.005	0.065	9.71639685636106e-79	Progenitors	chr11-34904247-34905100	chr11	34904222	34905125	Chrom11_Interval1	Male	Male
9.03093811606241e-84	-2.30710161081023	0.023	0.103	1.92043802131879e-78	Progenitors	chr11-35873548-35874443	chr11	35873523	35874468	Chrom11_Interval1	Male	Male
1.10988959583428e-76	-2.58718306001724	0.015	0.084	2.36019132443756e-71	Progenitors	chr11-35626310-35627549	chr11	35626285	35627574	Chrom11_Interval1	Male	Male
3.32696305912899e-75	-3.39796137044327	0.006	0.062	7.07482021486839e-70	Progenitors	chr11-35210797-35211552	chr11	35210772	35211577	Chrom11_Interval1	Male	Male
3.11529804433858e-74	-3.28852970185459	0.007	0.064	6.62471244426642e-69	Progenitors	chr11-34420980-34421993	chr11	34420955	34422018	Chrom11_Interval1	Male	Male
1.53675592188427e-73	-2.43786859868968	0.019	0.088	3.26792683544612e-68	Progenitors	chr11-38191343-38192431	chr11	38191318	38192456	Chrom11_Interval1	Male	Male
1.78548297382393e-73	-3.66598275790737	0.005	0.06	3.79684739866632e-68	Progenitors	chr11-38886033-38886887	chr11	38886008	38886912	Chrom11_Interval1	Male	Male
1.33676516291266e-72	-2.10784188997547	0.027	0.103	2.84264448658541e-67	Progenitors	chr11-34774436-34775067	chr11	34774411	34775092	Chrom11_Interval1	Male	Male
5.72571839226199e-72	-3.22593407258126	0.008	0.065	1.2175797418329e-66	Progenitors	chr11-35196666-35197964	chr11	35196641	35197989	Chrom11_Interval1	Male	Male
1.79289755914268e-71	-2.73562821609399	0.012	0.073	3.8126145884925e-66	Progenitors	chr11-35555977-35556598	chr11	35555952	35556623	Chrom11_Interval1	Male	Male
2.31049847826681e-71	-3.22574322297908	0.007	0.062	4.91329811901915e-66	Progenitors	chr11-38185807-38186866	chr11	38185782	38186891	Chrom11_Interval1	Male	Male
2.3288303330651e-70	-3.4387452915028	0.006	0.06	4.95228099156627e-65	Progenitors	chr11-39494810-39495664	chr11	39494785	39495689	Chrom11_Interval1	Male	Male
2.02250966204823e-69	-2.10536564008484	0.023	0.094	4.30088702144219e-64	Progenitors	chr11-34708149-34708667	chr11	34708124	34708692	Chrom11_Interval1	Male	Male
3.71095138373283e-69	-3.5741168213864	0.005	0.057	7.8913752270217e-64	Progenitors	chr11-41259878-41260707	chr11	41259853	41260732	Chrom11_Interval1	Male	Male
9.82843593970965e-68	-2.17919495313295	0.021	0.088	2.0900267310152e-62	Progenitors	chr11-44111195-44112260	chr11	44111170	44112285	Chrom11_Interval1	Male	Male
1.371286046552e-67	-1.89136943109466	0.031	0.106	2.9160534908533e-62	Progenitors	chr11-43216744-43217505	chr11	43216719	43217530	Chrom11_Interval1	Male	Male
1.68532390064194e-65	-2.71979121514469	0.011	0.068	3.5838581279541e-60	Progenitors	chr11-33752261-33752922	chr11	33752236	33752947	Chrom11_Interval1	Male	Male
3.04946233864354e-62	-2.37938409336695	0.014	0.072	6.48471215774887e-57	Progenitors	chr11-40835002-40836022	chr11	40834977	40836047	Chrom11_Interval1	Male	Male
1.1169559496461e-60	-3.09389275925564	0.007	0.055	2.37521799648192e-55	Progenitors	chr11-35668186-35668458	chr11	35668161	35668483	Chrom11_Interval1	Male	Male
1.38999914965129e-60	-2.62944499919827	0.01	0.062	2.95584709172496e-55	Progenitors	chr11-33738844-33739507	chr11	33738819	33739532	Chrom11_Interval1	Male	Male
1.68507977144177e-60	-3.39544437389162	0.005	0.052	3.58333898476865e-55	Progenitors	chr11-42532216-42532911	chr11	42532191	42532936	Chrom11_Interval1	Male	Male
2.35331244444927e-60	-2.95621257431405	0.008	0.057	5.00434244624581e-55	Progenitors	chr11-42484852-42485775	chr11	42484827	42485800	Chrom11_Interval1	Male	Male
3.18768151748179e-60	-3.88457313411344	0.004	0.047	6.7786366237402e-55	Progenitors	chr11-40897243-40898220	chr11	40897218	40898245	Chrom11_Interval1	Male	Male
6.09651961495492e-59	-2.92891681594501	0.007	0.055	1.29643099263978e-53	Progenitors	chr11-35286613-35287370	chr11	35286588	35287395	Chrom11_Interval1	Male	Male
2.31016267044052e-58	-4.14988308867487	0.003	0.044	4.91258402031848e-53	Progenitors	chr11-36613794-36614457	chr11	36613769	36614482	Chrom11_Interval1	Male	Male
2.68474806810243e-58	-3.56283109210937	0.004	0.047	5.70914361430049e-53	Progenitors	chr11-41829956-41830877	chr11	41829931	41830902	Chrom11_Interval1	Male	Male
3.68137260013079e-58	-3.06930928915237	0.006	0.053	7.82847564790412e-53	Progenitors	chr11-35879894-35880787	chr11	35879869	35880812	Chrom11_Interval1	Male	Male
4.95546202503368e-58	-3.61568762844459	0.004	0.047	1.05378395508544e-52	Progenitors	chr11-39241089-39241774	chr11	39241064	39241799	Chrom11_Interval1	Male	Male
8.55074857859422e-57	-3.38550686822199	0.005	0.049	1.81832523598664e-51	Progenitors	chr11-40355644-40356513	chr11	40355619	40356538	Chrom11_Interval1	Male	Male
3.56722185879709e-53	-1.84439738630124	0.028	0.089	7.58573295495059e-48	Progenitors	chr11-40554791-40555879	chr11	40554766	40555904	Chrom11_Interval1	Male	Male
4.58126287499947e-53	-2.85206347673534	0.008	0.054	9.74210131631512e-48	Progenitors	chr11-33004734-33005828	chr11	33004709	33005853	Chrom11_Interval1	Male	Male
9.02795763269031e-53	-2.63556789439793	0.01	0.057	1.91980421854923e-47	Progenitors	chr11-33741766-33742479	chr11	33741741	33742504	Chrom11_Interval1	Male	Male
3.26638744772548e-51	-3.64739402723317	0.003	0.041	6.94600557146271e-46	Progenitors	chr11-35279635-35280200	chr11	35279610	35280225	Chrom11_Interval1	Male	Male
4.4817704495649e-51	-2.82316246821389	0.006	0.047	9.53052967870426e-46	Progenitors	chr11-39242049-39242679	chr11	39242024	39242704	Chrom11_Interval1	Male	Male
1.35985749897881e-49	-3.5860790278522	0.003	0.039	2.89175057015343e-44	Progenitors	chr11-41980020-41980510	chr11	41979995	41980535	Chrom11_Interval1	Male	Male
2.57955505938206e-49	-2.7857081826941	0.008	0.049	5.48544962932654e-44	Progenitors	chr11-35608646-35609102	chr11	35608621	35609127	Chrom11_Interval1	Male	Male
4.76592441768322e-49	-2.46979646433136	0.01	0.055	1.01347859334475e-43	Progenitors	chr11-34033327-34034131	chr11	34033302	34034156	Chrom11_Interval1	Male	Male
1.54687351877508e-47	-3.3034004237742	0.004	0.041	3.28944200641039e-42	Progenitors	chr11-36801738-36802543	chr11	36801713	36802568	Chrom11_Interval1	Male	Male
1.09176423081542e-45	-3.05000375280471	0.006	0.044	2.32164755447129e-40	Progenitors	chr11-39814103-39814944	chr11	39814078	39814969	Chrom11_Interval1	Male	Male
1.91463446267044e-45	-2.55489366836337	0.009	0.05	4.07148933121332e-40	Progenitors	chr11-37649890-37650539	chr11	37649865	37650564	Chrom11_Interval1	Male	Male
6.20428202382817e-45	-3.29954418001499	0.003	0.037	1.31934677664908e-39	Progenitors	chr11-35354882-35355536	chr11	35354857	35355561	Chrom11_Interval1	Male	Male
2.31953038921704e-44	-2.42199823315825	0.009	0.05	4.93250456797393e-39	Progenitors	chr11-35418044-35418794	chr11	35418019	35418819	Chrom11_Interval1	Male	Male
2.36144201710936e-44	-2.18092256892872	0.013	0.057	5.02163006380322e-39	Progenitors	chr11-34881363-34881854	chr11	34881338	34881879	Chrom11_Interval1	Male	Male
1.05935763698722e-43	-1.52361459113351	0.036	0.095	2.25273460862969e-38	Progenitors	chr11-35561669-35562403	chr11	35561644	35562428	Chrom11_Interval1	Male	Male
3.30246271876208e-43	-3.64734528189105	0.003	0.034	7.02271999607476e-38	Progenitors	chr11-35414278-35414769	chr11	35414253	35414794	Chrom11_Interval1	Male	Male
3.56180681356963e-43	-1.87460960601781	0.021	0.07	7.57421780712396e-38	Progenitors	chr11-44681856-44683322	chr11	44681831	44683347	Chrom11_Interval1	Male	Male
6.92569409634073e-43	-2.63268998397252	0.008	0.046	1.47275577528095e-37	Progenitors	chr11-35299748-35300434	chr11	35299723	35300459	Chrom11_Interval1	Male	Male
2.65954588352501e-42	-2.5515375430675	0.009	0.047	5.65555091677478e-37	Progenitors	chr11-39923905-39924426	chr11	39923880	39924451	Chrom11_Interval1	Male	Male
8.20515536609109e-42	-1.76247572817304	0.021	0.068	1.74483449375464e-36	Progenitors	chr11-33992841-33993404	chr11	33992816	33993429	Chrom11_Interval1	Male	Male
1.45257501465759e-41	-3.00616993571622	0.005	0.039	3.08891529441952e-36	Progenitors	chr11-38034344-38035513	chr11	38034319	38035538	Chrom11_Interval1	Male	Male
1.05760530331128e-40	-2.5637784583397	0.008	0.045	2.24900825354448e-35	Progenitors	chr11-35596426-35596854	chr11	35596401	35596879	Chrom11_Interval1	Male	Male
1.08486622065468e-40	-2.40064539674121	0.009	0.047	2.30697886688439e-35	Progenitors	chr11-35603939-35604400	chr11	35603914	35604425	Chrom11_Interval1	Male	Male
2.61017879356368e-40	-2.51035851838604	0.008	0.044	5.55057130630109e-35	Progenitors	chr11-34138949-34139878	chr11	34138924	34139903	Chrom11_Interval1	Male	Male
1.85487878044182e-39	-2.78302266168786	0.005	0.038	3.94441827539734e-34	Progenitors	chr11-35619401-35619804	chr11	35619376	35619829	Chrom11_Interval1	Male	Male
1.40183655209723e-38	-3.37322778699186	0.004	0.034	2.98101944640028e-33	Progenitors	chr11-36890869-36891815	chr11	36890844	36891840	Chrom11_Interval1	Male	Male
2.50834526237936e-38	-2.42983399774384	0.009	0.044	5.33402128390234e-33	Progenitors	chr11-33779257-33779999	chr11	33779232	33780024	Chrom11_Interval1	Male	Male
4.1137836738984e-38	-2.92276686632227	0.005	0.036	8.74800212038168e-33	Progenitors	chr11-33240084-33240785	chr11	33240059	33240810	Chrom11_Interval1	Male	Male
4.76130901140676e-38	-2.33575439090044	0.008	0.042	1.01249712258466e-32	Progenitors	chr11-32687450-32688289	chr11	32687425	32688314	Chrom11_Interval1	Male	Male
9.70828250943675e-38	-3.05181581969373	0.004	0.034	2.06447598391423e-32	Progenitors	chr11-36520421-36521341	chr11	36520396	36521366	Chrom11_Interval1	Male	Male
1.30691513036727e-37	-3.69838616123564	0.002	0.03	2.7791680938773e-32	Progenitors	chr11-39293098-39293686	chr11	39293073	39293711	Chrom11_Interval1	Male	Male
1.72264010566818e-37	-2.75435172607301	0.006	0.039	3.66321141110444e-32	Progenitors	chr11-33857806-33858934	chr11	33857781	33858959	Chrom11_Interval1	Male	Male
2.59924611278361e-37	-3.35343758927067	0.003	0.031	5.52732285129548e-32	Progenitors	chr11-33797911-33798552	chr11	33797886	33798577	Chrom11_Interval1	Male	Male
5.49742654387769e-37	-2.39471370314833	0.009	0.043	1.16903325198214e-31	Progenitors	chr11-42653973-42654627	chr11	42653948	42654652	Chrom11_Interval1	Male	Male
1.20436877706936e-36	-3.02087879728284	0.004	0.033	2.56110224812578e-31	Progenitors	chr11-42754635-42755439	chr11	42754610	42755464	Chrom11_Interval1	Male	Male
1.62858724818146e-36	-3.17564424926165	0.003	0.032	3.46320706913035e-31	Progenitors	chr11-36217755-36218386	chr11	36217730	36218411	Chrom11_Interval1	Male	Male
3.83621201328201e-36	-3.07279118873663	0.004	0.033	8.15774320836433e-31	Progenitors	chr11-43608333-43608861	chr11	43608308	43608886	Chrom11_Interval1	Male	Male
4.11668397263413e-36	-2.60448659618034	0.006	0.038	8.75416963464619e-31	Progenitors	chr11-36020589-36021614	chr11	36020564	36021639	Chrom11_Interval1	Male	Male
5.87645051782802e-36	-2.27253752853308	0.009	0.043	1.24963307906665e-30	Progenitors	chr11-33399368-33401060	chr11	33399343	33401085	Chrom11_Interval1	Male	Male
6.42441572696964e-36	-2.62659395510462	0.006	0.038	1.36615842875582e-30	Progenitors	chr11-36163281-36163905	chr11	36163256	36163930	Chrom11_Interval1	Male	Male
1.26118140262332e-35	-2.58906989895494	0.006	0.037	2.68191486449252e-30	Progenitors	chr11-33781338-33782010	chr11	33781313	33782035	Chrom11_Interval1	Male	Male
1.6227921831944e-35	-3.24967072671651	0.004	0.032	3.45088380548473e-30	Progenitors	chr11-33089655-33090324	chr11	33089630	33090349	Chrom11_Interval1	Male	Male
1.9575284270111e-35	-3.25229087424118	0.003	0.03	4.16270377532337e-30	Progenitors	chr11-35763122-35763753	chr11	35763097	35763778	Chrom11_Interval1	Male	Male
3.69188238627362e-35	-2.80970521816988	0.005	0.034	7.85082481323471e-30	Progenitors	chr11-43269613-43270712	chr11	43269588	43270737	Chrom11_Interval1	Male	Male
5.56184043444971e-35	-2.95541681606386	0.005	0.034	1.18273093022617e-29	Progenitors	chr11-32791750-32792800	chr11	32791725	32792825	Chrom11_Interval1	Male	Male
1.07343228278876e-34	-2.75135469327489	0.005	0.034	2.28266448367314e-29	Progenitors	chr11-35844567-35845255	chr11	35844542	35845280	Chrom11_Interval1	Male	Male
2.13195242793673e-34	-1.70149581485387	0.019	0.06	4.53361815753174e-29	Progenitors	chr11-32857193-32858046	chr11	32857168	32858071	Chrom11_Interval1	Male	Male
2.82551979440803e-34	-2.518412405782	0.006	0.036	6.00849609800662e-29	Progenitors	chr11-38294788-38295782	chr11	38294763	38295807	Chrom11_Interval1	Male	Male
2.26264716909336e-33	-2.77781876499846	0.005	0.033	4.81154183154872e-28	Progenitors	chr11-43202951-43203907	chr11	43202926	43203932	Chrom11_Interval1	Male	Male
9.05289619765545e-33	-3.03719789311701	0.004	0.03	1.92510742932763e-27	Progenitors	chr11-40061377-40061989	chr11	40061352	40062014	Chrom11_Interval1	Male	Male
1.10507357651778e-32	-2.8190871683553	0.005	0.032	2.34995001120083e-27	Progenitors	chr11-35468753-35469470	chr11	35468728	35469495	Chrom11_Interval1	Male	Male
2.53756737380679e-32	-2.51257496821816	0.006	0.035	5.39616239607387e-27	Progenitors	chr11-33747499-33747896	chr11	33747474	33747921	Chrom11_Interval1	Male	Male
3.13257554935657e-32	-2.80052704772332	0.005	0.032	6.66145323146223e-27	Progenitors	chr11-43236110-43236875	chr11	43236085	43236900	Chrom11_Interval1	Male	Male
4.72981953766646e-32	-2.96509584569398	0.004	0.03	1.00580085450431e-26	Progenitors	chr11-32867222-32868006	chr11	32867197	32868031	Chrom11_Interval1	Male	Male
5.03906922076966e-32	-2.71134262361244	0.005	0.032	1.07156310886589e-26	Progenitors	chr11-40362256-40363470	chr11	40362231	40363495	Chrom11_Interval1	Male	Male
5.46976597053063e-32	-2.74591241467261	0.005	0.031	1.16315120339931e-26	Progenitors	chr11-37142603-37143321	chr11	37142578	37143346	Chrom11_Interval1	Male	Male
6.52403593653862e-32	-2.2839118914428	0.009	0.039	1.38734276594087e-26	Progenitors	chr11-35593435-35594008	chr11	35593410	35594033	Chrom11_Interval1	Male	Male
1.23739611770904e-31	-2.55862620665844	0.006	0.034	2.63133521826946e-26	Progenitors	chr11-37355066-37355755	chr11	37355041	37355780	Chrom11_Interval1	Male	Male
6.60972940273963e-31	-2.91731616513001	0.004	0.029	1.40556556722199e-25	Progenitors	chr11-37435317-37435963	chr11	37435292	37435988	Chrom11_Interval1	Male	Male
8.52603057724798e-31	-3.69057739218112	0.002	0.024	1.81306892828236e-25	Progenitors	chr11-36068552-36069138	chr11	36068527	36069163	Chrom11_Interval1	Male	Male
1.17462299341964e-30	-1.79319867632805	0.016	0.052	2.4978475417368e-25	Progenitors	chr11-36009091-36009826	chr11	36009066	36009851	Chrom11_Interval1	Male	Male
2.87376920255872e-30	-3.76266883966528	0.002	0.024	6.11109894693313e-25	Progenitors	chr11-36374173-36374800	chr11	36374148	36374825	Chrom11_Interval1	Male	Male
5.50940437208571e-30	-2.73185759656308	0.005	0.03	1.1715803491284e-24	Progenitors	chr11-36072875-36073440	chr11	36072850	36073465	Chrom11_Interval1	Male	Male
4.01880087760737e-29	-1.92449363552179	0.011	0.042	8.54602025424086e-24	Progenitors	chr11-33772190-33773123	chr11	33772165	33773148	Chrom11_Interval1	Male	Male
6.36550810794268e-29	-2.60564695358183	0.005	0.031	1.35363166466212e-23	Progenitors	chr11-35999862-36000340	chr11	35999837	36000365	Chrom11_Interval1	Male	Male
1.42306155822342e-28	-2.2787815944368	0.008	0.035	3.02615463417769e-23	Progenitors	chr11-36441623-36442590	chr11	36441598	36442615	Chrom11_Interval1	Male	Male
1.47573898284168e-28	-1.50665358405942	0.021	0.057	3.13817370440265e-23	Progenitors	chr11-34343828-34344668	chr11	34343803	34344693	Chrom11_Interval1	Male	Male
1.75530441770249e-28	-2.57302689459451	0.005	0.03	3.73267239728852e-23	Progenitors	chr11-44654506-44655006	chr11	44654481	44655031	Chrom11_Interval1	Male	Male
2.87779334963239e-28	-3.06567019581591	0.003	0.025	6.11965633592678e-23	Progenitors	chr11-36322956-36323498	chr11	36322931	36323523	Chrom11_Interval1	Male	Male
5.94249177654903e-28	-1.65900160134653	0.014	0.046	1.26367681877493e-22	Progenitors	chr11-36989035-36989600	chr11	36989010	36989625	Chrom11_Interval1	Male	Male
6.11087169885666e-28	-3.30163856550599	0.003	0.024	1.29948297763357e-22	Progenitors	chr11-36484477-36485032	chr11	36484452	36485057	Chrom11_Interval1	Male	Male
6.5728308581744e-28	-3.56237879631483	0.002	0.022	1.39771905482165e-22	Progenitors	chr11-38852643-38853332	chr11	38852618	38853357	Chrom11_Interval1	Male	Male
2.17536760659812e-27	-1.94186612739455	0.013	0.044	4.62594096910696e-22	Progenitors	chr11-35480090-35480522	chr11	35480065	35480547	Chrom11_Interval1	Male	Male
7.67374369626074e-27	-2.85099654770397	0.004	0.026	1.63182927075354e-21	Progenitors	chr11-33782526-33782939	chr11	33782501	33782964	Chrom11_Interval1	Male	Male
8.56541358775351e-27	-3.54371746430557	0.002	0.021	1.82144376484937e-21	Progenitors	chr11-33810006-33810473	chr11	33809981	33810498	Chrom11_Interval1	Male	Male
8.73412515594772e-27	-3.44875342988697	0.002	0.021	1.85732044853744e-21	Progenitors	chr11-34733721-34734396	chr11	34733696	34734421	Chrom11_Interval1	Male	Male
8.83105162430892e-27	-3.78883036469775	0.001	0.02	1.87793195896092e-21	Progenitors	chr11-36483639-36484222	chr11	36483614	36484247	Chrom11_Interval1	Male	Male
2.14325749783804e-26	-2.77620929837534	0.004	0.026	4.55765850172758e-21	Progenitors	chr11-35162234-35163205	chr11	35162209	35163230	Chrom11_Interval1	Male	Male
3.64072717279844e-26	-2.80887857027126	0.003	0.025	7.74204274022761e-21	Progenitors	chr11-36214085-36214717	chr11	36214060	36214742	Chrom11_Interval1	Male	Male
5.38848586895701e-26	-2.62949509031965	0.005	0.027	1.14586690851958e-20	Progenitors	chr11-40850480-40851114	chr11	40850455	40851139	Chrom11_Interval1	Male	Male
7.98615182146893e-26	-1.5533308682976	0.019	0.052	1.69826317098719e-20	Progenitors	chr11-36872682-36873568	chr11	36872657	36873593	Chrom11_Interval1	Male	Male
8.08873562485418e-26	-2.58006637912912	0.005	0.028	1.72007771936087e-20	Progenitors	chr11-36663694-36664395	chr11	36663669	36664420	Chrom11_Interval1	Male	Male
8.53714861284597e-26	-2.60947961737722	0.005	0.027	1.81543318967031e-20	Progenitors	chr11-33212301-33213151	chr11	33212276	33213176	Chrom11_Interval1	Male	Male
1.06605596082576e-25	-2.68355888792909	0.003	0.024	2.26697866125558e-20	Progenitors	chr11-33661619-33662412	chr11	33661594	33662437	Chrom11_Interval1	Male	Male
1.80177651641748e-25	-1.73145721678394	0.013	0.042	3.83149577992692e-20	Progenitors	chr11-33911938-33912632	chr11	33911913	33912657	Chrom11_Interval1	Male	Male
2.18065082546472e-25	-3.10297244486204	0.003	0.022	4.63717578685899e-20	Progenitors	chr11-35140550-35140960	chr11	35140525	35140985	Chrom11_Interval1	Male	Male
4.03276253231957e-25	-1.94660983957206	0.01	0.036	8.57570985260289e-20	Progenitors	chr11-35572933-35573613	chr11	35572908	35573638	Chrom11_Interval1	Male	Male
7.79669329911634e-25	-2.81688708530324	0.004	0.025	1.65797462675039e-19	Progenitors	chr11-37509737-37510460	chr11	37509712	37510485	Chrom11_Interval1	Male	Male
1.20954526839526e-24	-2.63815867360884	0.004	0.026	2.57211010869521e-19	Progenitors	chr11-44196096-44196983	chr11	44196071	44197008	Chrom11_Interval1	Male	Male
2.21150604990736e-24	-2.84285593644825	0.003	0.023	4.70278973018851e-19	Progenitors	chr11-36257329-36258067	chr11	36257304	36258092	Chrom11_Interval1	Male	Male
2.21730344139734e-24	-2.85128559602129	0.004	0.024	4.71511794116586e-19	Progenitors	chr11-40562703-40563329	chr11	40562678	40563354	Chrom11_Interval1	Male	Male
3.86556631513488e-24	-2.75355930741766	0.004	0.024	8.22016542479747e-19	Progenitors	chr11-35307712-35308317	chr11	35307687	35308342	Chrom11_Interval1	Male	Male
4.7195488652804e-24	-3.25743940436839	0.002	0.021	1.00361678575074e-18	Progenitors	chr11-37866620-37867355	chr11	37866595	37867380	Chrom11_Interval1	Male	Male
6.13262511388487e-24	-2.94274054376118	0.003	0.023	1.30410886309273e-18	Progenitors	chr11-34395625-34396394	chr11	34395600	34396419	Chrom11_Interval1	Male	Male
1.34324257012819e-23	-2.00939468377032	0.009	0.033	2.85641875780329e-18	Progenitors	chr11-43417166-43417538	chr11	43417141	43417563	Chrom11_Interval1	Male	Male
1.4188722051996e-23	-2.18979322734537	0.006	0.029	3.017245933079e-18	Progenitors	chr11-37609247-37609773	chr11	37609222	37609798	Chrom11_Interval1	Male	Male
1.77417031811526e-23	-2.83277196901069	0.004	0.023	3.77279092317527e-18	Progenitors	chr11-36857995-36859084	chr11	36857970	36859109	Chrom11_Interval1	Male	Male
1.78168548818452e-23	-2.81299718723761	0.003	0.022	3.78877200747927e-18	Progenitors	chr11-35605302-35605552	chr11	35605277	35605577	Chrom11_Interval1	Male	Male
2.08073604163561e-23	-1.78073428037305	0.01	0.036	4.42470599989854e-18	Progenitors	chr11-33300865-33301353	chr11	33300840	33301378	Chrom11_Interval1	Male	Male
3.7292406328137e-23	-1.81877509791109	0.009	0.033	7.93026749808467e-18	Progenitors	chr11-40551896-40552402	chr11	40551871	40552427	Chrom11_Interval1	Male	Male
8.40642112383806e-23	-1.85202124611196	0.011	0.036	1.78763385840529e-17	Progenitors	chr11-35664950-35665280	chr11	35664925	35665305	Chrom11_Interval1	Male	Male
1.264260041818e-22	-2.32224497090164	0.005	0.026	2.6884616215264e-17	Progenitors	chr11-44104672-44105302	chr11	44104647	44105327	Chrom11_Interval1	Male	Male
1.43083451288905e-22	-2.7008185068388	0.003	0.022	3.04268390000369e-17	Progenitors	chr11-35337945-35338465	chr11	35337920	35338490	Chrom11_Interval1	Male	Male
1.51953856947305e-22	-2.1670564096753	0.005	0.026	3.23131396337013e-17	Progenitors	chr11-35315390-35315809	chr11	35315365	35315834	Chrom11_Interval1	Male	Male
2.35132356185706e-22	-2.6550408747625	0.003	0.022	5.00011306752466e-17	Progenitors	chr11-35433746-35434254	chr11	35433721	35434279	Chrom11_Interval1	Male	Male
5.57434743246626e-22	-2.20960815704201	0.006	0.027	1.18539055586138e-16	Progenitors	chr11-37115058-37115657	chr11	37115033	37115682	Chrom11_Interval1	Male	Male
1.03979245852043e-21	-4.07729780436614	0.001	0.015	2.21112906096829e-16	Progenitors	chr11-36630012-36630570	chr11	36629987	36630595	Chrom11_Interval1	Male	Male
1.85692118817541e-21	-2.66163815889934	0.003	0.02	3.94876147586689e-16	Progenitors	chr11-44016176-44016827	chr11	44016151	44016852	Chrom11_Interval1	Male	Male
2.84008095699844e-21	-2.1321293792403	0.007	0.028	6.03946055586676e-16	Progenitors	chr11-32684728-32685002	chr11	32684703	32685027	Chrom11_Interval1	Male	Male
3.94244387562794e-21	-2.34397865206194	0.006	0.026	8.38364632596156e-16	Progenitors	chr11-34316087-34316600	chr11	34316062	34316625	Chrom11_Interval1	Male	Male
4.48200115709101e-21	-3.09170527520206	0.002	0.019	9.53102028056561e-16	Progenitors	chr11-36312877-36313376	chr11	36312852	36313401	Chrom11_Interval1	Male	Male
5.94474603662666e-21	-3.04599242726212	0.002	0.018	1.2641561894347e-15	Progenitors	chr11-37273805-37274385	chr11	37273780	37274410	Chrom11_Interval1	Male	Male
7.71729775631962e-21	-3.47805580528292	0.002	0.017	1.64109108517912e-15	Progenitors	chr11-39546320-39546750	chr11	39546295	39546775	Chrom11_Interval1	Male	Male
8.27429746975599e-21	-2.81823769656193	0.003	0.019	1.75953763124108e-15	Progenitors	chr11-34330555-34331173	chr11	34330530	34331198	Chrom11_Interval1	Male	Male
9.69248083142776e-21	-2.35801297248919	0.005	0.023	2.06111574128395e-15	Progenitors	chr11-36028219-36028616	chr11	36028194	36028641	Chrom11_Interval1	Male	Male
2.06308101145204e-20	-4.83448562230846	0	0.013	4.38716240166287e-15	Progenitors	chr11-42531064-42531409	chr11	42531039	42531434	Chrom11_Interval1	Male	Male
2.32420049926024e-20	-2.90590720398219	0.003	0.019	4.9424356036819e-15	Progenitors	chr11-44238586-44238952	chr11	44238561	44238977	Chrom11_Interval1	Male	Male
2.54302076945009e-20	-2.13391661431385	0.005	0.025	5.4077590964433e-15	Progenitors	chr11-43335588-43336232	chr11	43335563	43336257	Chrom11_Interval1	Male	Male
3.86612339144234e-20	-2.47616021665056	0.004	0.021	8.22135005313606e-15	Progenitors	chr11-36478168-36478903	chr11	36478143	36478928	Chrom11_Interval1	Male	Male
4.24862044269949e-20	-3.55702863952126	0.001	0.015	9.03473385760489e-15	Progenitors	chr11-35198611-35198929	chr11	35198586	35198954	Chrom11_Interval1	Male	Male
4.34437269245299e-20	-3.34770360160197	0.002	0.017	9.23835197422822e-15	Progenitors	chr11-34359400-34359897	chr11	34359375	34359922	Chrom11_Interval1	Male	Male
7.21868080242345e-20	-1.52017844944896	0.014	0.039	1.53505969131615e-14	Progenitors	chr11-35491465-35492420	chr11	35491440	35492445	Chrom11_Interval1	Male	Male
1.42101852799082e-19	-1.81286186601279	0.008	0.03	3.02181010995777e-14	Progenitors	chr11-35501146-35501557	chr11	35501121	35501582	Chrom11_Interval1	Male	Male
1.54006017164046e-19	-2.07771688781074	0.006	0.024	3.27495335559516e-14	Progenitors	chr11-33818793-33819438	chr11	33818768	33819463	Chrom11_Interval1	Male	Male
1.72036511674741e-19	-2.06222330625536	0.006	0.025	3.65837362441454e-14	Progenitors	chr11-35380632-35381081	chr11	35380607	35381106	Chrom11_Interval1	Male	Male
1.76005483387354e-19	-3.83456663147509	0.001	0.014	3.74277420478043e-14	Progenitors	chr11-39470253-39470611	chr11	39470228	39470636	Chrom11_Interval1	Male	Male
2.81722026830819e-19	-2.14707429981582	0.007	0.026	5.99084707276004e-14	Progenitors	chr11-35417004-35417487	chr11	35416979	35417512	Chrom11_Interval1	Male	Male
3.08907756055777e-19	-2.75579416022733	0.003	0.018	6.56895432330171e-14	Progenitors	chr11-36262157-36262628	chr11	36262132	36262653	Chrom11_Interval1	Male	Male
3.67073502746243e-19	-3.62968606148909	0.001	0.015	7.80585474324913e-14	Progenitors	chr11-39170544-39171199	chr11	39170519	39171224	Chrom11_Interval1	Male	Male
5.59527777071644e-19	-2.11893446352669	0.005	0.023	1.18984141322062e-13	Progenitors	chr11-37121792-37122275	chr11	37121767	37122300	Chrom11_Interval1	Male	Male
7.16689634203084e-19	-1.65852974249637	0.011	0.033	1.5240476740292e-13	Progenitors	chr11-35475394-35475914	chr11	35475369	35475939	Chrom11_Interval1	Male	Male
1.04655017412031e-18	-2.22019887490178	0.004	0.021	2.22549941076858e-13	Progenitors	chr11-35389924-35390458	chr11	35389899	35390483	Chrom11_Interval1	Male	Male
1.41430814804832e-18	-2.66809571749406	0.002	0.017	3.00754041990624e-13	Progenitors	chr11-33596547-33596980	chr11	33596522	33597005	Chrom11_Interval1	Male	Male
2.91496194789153e-18	-2.3478820040516	0.004	0.02	6.19869573181082e-13	Progenitors	chr11-39743747-39744261	chr11	39743722	39744286	Chrom11_Interval1	Male	Male
3.80911009780803e-18	-2.90355899539554	0.002	0.016	8.10011071408976e-13	Progenitors	chr11-38372981-38373556	chr11	38372956	38373581	Chrom11_Interval1	Male	Male
4.03552850549043e-18	-2.45751125770037	0.003	0.018	8.58159172221045e-13	Progenitors	chr11-44073266-44073794	chr11	44073241	44073819	Chrom11_Interval1	Male	Male
6.75625470501991e-18	-2.83684625116898	0.003	0.017	1.43672431927719e-12	Progenitors	chr11-42854127-42854870	chr11	42854102	42854895	Chrom11_Interval1	Male	Male
8.99945879209183e-18	-3.08585748030641	0.002	0.015	1.91374391159712e-12	Progenitors	chr11-44163956-44164495	chr11	44163931	44164520	Chrom11_Interval1	Male	Male
1.12157829075017e-17	-2.78172611998362	0.002	0.016	2.38504745106314e-12	Progenitors	chr11-33976024-33976786	chr11	33975999	33976811	Chrom11_Interval1	Male	Male
1.87171194277346e-17	-3.39840330017944	0.001	0.014	3.98021416342719e-12	Progenitors	chr11-42822928-42823469	chr11	42822903	42823494	Chrom11_Interval1	Male	Male
2.3795112249767e-17	-3.11248402490311	0.002	0.014	5.0600544150252e-12	Progenitors	chr11-36256735-36257088	chr11	36256710	36257113	Chrom11_Interval1	Male	Male
2.59406398190168e-17	-1.83762776698158	0.007	0.024	5.51630299815374e-12	Progenitors	chr11-33225865-33226744	chr11	33225840	33226769	Chrom11_Interval1	Male	Male
3.31160419803757e-17	-2.39989102132672	0.003	0.017	7.04215944316888e-12	Progenitors	chr11-35060169-35060727	chr11	35060144	35060752	Chrom11_Interval1	Male	Male
4.2291595104699e-17	-1.51644829395389	0.013	0.035	8.99334999060935e-12	Progenitors	chr11-35624583-35625212	chr11	35624558	35625237	Chrom11_Interval1	Male	Male
5.69895381244939e-17	-3.82153972351553	0.001	0.012	1.21188822717118e-11	Progenitors	chr11-42392521-42392992	chr11	42392496	42393017	Chrom11_Interval1	Male	Male
5.96290833997129e-17	-1.92451263696189	0.007	0.025	1.26801842140323e-11	Progenitors	chr11-32669605-32670194	chr11	32669580	32670219	Chrom11_Interval1	Male	Male
7.70088553627988e-17	-2.45952116590589	0.003	0.018	1.63760101017545e-11	Progenitors	chr11-40556013-40556308	chr11	40555988	40556333	Chrom11_Interval1	Male	Male
1.02697396322853e-16	-2.44594316710452	0.004	0.019	2.1838704025451e-11	Progenitors	chr11-34384923-34385556	chr11	34384898	34385581	Chrom11_Interval1	Male	Male
1.35287999020282e-16	-2.67935402337594	0.003	0.017	2.8769128279662e-11	Progenitors	chr11-36715717-36716321	chr11	36715692	36716346	Chrom11_Interval1	Male	Male
1.51261538585036e-16	-2.66517857467945	0.002	0.016	3.21659174416466e-11	Progenitors	chr11-44543907-44544400	chr11	44543882	44544425	Chrom11_Interval1	Male	Male
1.65120754037987e-16	-2.50884050107587	0.004	0.018	3.51130934669321e-11	Progenitors	chr11-32576136-32576895	chr11	32576111	32576920	Chrom11_Interval1	Male	Male
2.10897494196062e-16	-3.16816894143587	0.002	0.014	4.48475630382868e-11	Progenitors	chr11-35171473-35171961	chr11	35171448	35171986	Chrom11_Interval1	Male	Male
2.12440429956857e-16	-3.11248402490311	0.002	0.014	4.51756698707555e-11	Progenitors	chr11-33803205-33803793	chr11	33803180	33803818	Chrom11_Interval1	Male	Male
3.45254739951802e-16	-1.56471102276839	0.011	0.031	7.34187657054906e-11	Progenitors	chr11-33112261-33112879	chr11	33112236	33112904	Chrom11_Interval1	Male	Male
3.61535506905035e-16	-3.03122700151217	0.002	0.014	7.68808870788626e-11	Progenitors	chr11-34895438-34896048	chr11	34895413	34896073	Chrom11_Interval1	Male	Male
4.09410814502715e-16	-1.57832306005186	0.009	0.028	8.70616191148169e-11	Progenitors	chr11-37361207-37362192	chr11	37361182	37362217	Chrom11_Interval1	Male	Male
5.0371330736017e-16	-1.95555003629632	0.006	0.023	1.07115138523447e-10	Progenitors	chr11-34972992-34973818	chr11	34972967	34973843	Chrom11_Interval1	Male	Male
5.71928631556534e-16	-3.03971221649052	0.002	0.013	1.21621195429128e-10	Progenitors	chr11-38176918-38177456	chr11	38176893	38177481	Chrom11_Interval1	Male	Male
6.39610826615747e-16	-3.00311589521393	0.002	0.014	1.36013881890665e-10	Progenitors	chr11-34742161-34742901	chr11	34742136	34742926	Chrom11_Interval1	Male	Male
6.70043895164272e-16	-2.87278796255072	0.002	0.014	1.42485504350578e-10	Progenitors	chr11-39733613-39734153	chr11	39733588	39734178	Chrom11_Interval1	Male	Male
7.10114706542203e-16	-1.70055809892031	0.009	0.027	1.51006602460906e-10	Progenitors	chr11-35638990-35639782	chr11	35638965	35639807	Chrom11_Interval1	Male	Male
7.83368683319535e-16	-2.45661833243304	0.004	0.018	1.66584133876582e-10	Progenitors	chr11-43086264-43086835	chr11	43086239	43086860	Chrom11_Interval1	Male	Male
7.96038960839888e-16	-3.2875495288265	0.001	0.013	1.69278481061563e-10	Progenitors	chr11-35490049-35490347	chr11	35490024	35490372	Chrom11_Interval1	Male	Male
1.60336757471546e-15	-2.13391454704296	0.003	0.017	3.40957718130818e-10	Progenitors	chr11-33756592-33756910	chr11	33756567	33756935	Chrom11_Interval1	Male	Male
1.80631436993862e-15	-3.1674636849717	0.001	0.012	3.84114557081817e-10	Progenitors	chr11-35194304-35194539	chr11	35194279	35194564	Chrom11_Interval1	Male	Male
1.85881177568059e-15	-2.09032138806164	0.005	0.02	3.95278182910254e-10	Progenitors	chr11-36351772-36352116	chr11	36351747	36352141	Chrom11_Interval1	Male	Male
1.91419554383869e-15	-2.70275960176329	0.002	0.015	4.07055596592842e-10	Progenitors	chr11-35402041-35402805	chr11	35402016	35402830	Chrom11_Interval1	Male	Male
2.01792451051117e-15	-1.60089718741627	0.008	0.026	4.2911366508471e-10	Progenitors	chr11-38861528-38862314	chr11	38861503	38862339	Chrom11_Interval1	Male	Male
2.71782116250996e-15	-2.16260928804989	0.005	0.019	5.77947388028906e-10	Progenitors	chr11-36508056-36508795	chr11	36508031	36508820	Chrom11_Interval1	Male	Male
2.75258351682475e-15	-1.77962902698294	0.007	0.024	5.853396374363e-10	Progenitors	chr11-32803355-32803973	chr11	32803330	32803998	Chrom11_Interval1	Male	Male
3.15066874613169e-15	-2.57509794677926	0.003	0.015	6.69992859533649e-10	Progenitors	chr11-33908326-33908735	chr11	33908301	33908760	Chrom11_Interval1	Male	Male
3.23383109021659e-15	-2.71739638463721	0.002	0.015	6.87677415165649e-10	Progenitors	chr11-33332080-33332447	chr11	33332055	33332472	Chrom11_Interval1	Male	Male
3.24214520910005e-15	-1.52739726708224	0.011	0.03	6.89445420860335e-10	Progenitors	chr11-34199437-34200161	chr11	34199412	34200186	Chrom11_Interval1	Male	Male
6.89098801651518e-15	-2.1924993964487	0.004	0.018	1.46537549269997e-09	Progenitors	chr11-35459642-35459938	chr11	35459617	35459963	Chrom11_Interval1	Male	Male
7.1600806007727e-15	-2.36053682733872	0.003	0.016	1.52259829983491e-09	Progenitors	chr11-35393872-35394264	chr11	35393847	35394289	Chrom11_Interval1	Male	Male
7.89337989468558e-15	-3.12788784735054	0.002	0.013	1.67853512798478e-09	Progenitors	chr11-36260697-36261089	chr11	36260672	36261114	Chrom11_Interval1	Male	Male
1.08487216085822e-14	-2.33469194633235	0.003	0.016	2.30699149878662e-09	Progenitors	chr11-38958736-38959525	chr11	38958711	38959550	Chrom11_Interval1	Male	Male
1.13963377842044e-14	-3.30391688595846	0.001	0.012	2.42344262614884e-09	Progenitors	chr11-34273583-34274006	chr11	34273558	34274031	Chrom11_Interval1	Male	Male
1.14557159621253e-14	-2.51810601531164	0.003	0.016	2.4360694550619e-09	Progenitors	chr11-35347936-35348402	chr11	35347911	35348427	Chrom11_Interval1	Male	Male
1.19456644955641e-14	-1.70918363059907	0.008	0.025	2.5402575006462e-09	Progenitors	chr11-40394416-40395476	chr11	40394391	40395501	Chrom11_Interval1	Male	Male
1.48663941693213e-14	-2.80013796972969	0.002	0.013	3.16135358650034e-09	Progenitors	chr11-34688775-34689377	chr11	34688750	34689402	Chrom11_Interval1	Male	Male
1.64078059040663e-14	-2.30452192486382	0.003	0.016	3.48913633330559e-09	Progenitors	chr11-33607623-33608149	chr11	33607598	33608174	Chrom11_Interval1	Male	Male
2.29728999391013e-14	-2.42169600083762	0.003	0.015	4.88521014494983e-09	Progenitors	chr11-36477654-36478133	chr11	36477629	36478158	Chrom11_Interval1	Male	Male
3.88792770772373e-14	-1.90225237793708	0.006	0.021	8.26771714975158e-09	Progenitors	chr11-44561124-44561927	chr11	44561099	44561952	Chrom11_Interval1	Male	Male
4.19086533018259e-14	-2.71871642757607	0.002	0.013	8.91191703328658e-09	Progenitors	chr11-34468284-34468846	chr11	34468259	34468871	Chrom11_Interval1	Male	Male
4.87657625238323e-14	-1.85528996206371	0.005	0.02	1.03700881664555e-08	Progenitors	chr11-35572094-35572583	chr11	35572069	35572608	Chrom11_Interval1	Male	Male
5.3460955451982e-14	-2.110050847044	0.005	0.019	1.13685256378194e-08	Progenitors	chr11-38406605-38407272	chr11	38406580	38407297	Chrom11_Interval1	Male	Male
1.01666689445779e-13	-2.47684865852304	0.003	0.014	2.16195231773344e-08	Progenitors	chr11-44282037-44282787	chr11	44282012	44282812	Chrom11_Interval1	Male	Male
1.02063990007702e-13	-3.30183399578404	0.001	0.012	2.17040095391279e-08	Progenitors	chr11-34287339-34287769	chr11	34287314	34287794	Chrom11_Interval1	Male	Male
1.04089294221909e-13	-2.15763472336654	0.004	0.016	2.21346925055832e-08	Progenitors	chr11-34317087-34317619	chr11	34317062	34317644	Chrom11_Interval1	Male	Male
1.31423180673061e-13	-3.34996619026863	0.001	0.011	2.79472707933071e-08	Progenitors	chr11-37066799-37067178	chr11	37066774	37067203	Chrom11_Interval1	Male	Male
1.47460618296839e-13	-3.35981797274974	0.001	0.011	3.1357647941441e-08	Progenitors	chr11-34890467-34891093	chr11	34890442	34891118	Chrom11_Interval1	Male	Male
1.56756037163026e-13	-2.37890222177629	0.003	0.015	3.33343280587546e-08	Progenitors	chr11-40424242-40424836	chr11	40424217	40424861	Chrom11_Interval1	Male	Male
1.59894442833471e-13	-2.24582533879967	0.003	0.015	3.40017131629804e-08	Progenitors	chr11-33171926-33172392	chr11	33171901	33172417	Chrom11_Interval1	Male	Male
1.82574083566048e-13	-1.81093008431746	0.007	0.022	3.88245614444036e-08	Progenitors	chr11-34341735-34342427	chr11	34341710	34342452	Chrom11_Interval1	Male	Male
3.1055283111787e-13	-2.96678748633521	0.002	0.012	6.60393700900461e-08	Progenitors	chr11-33658511-33658922	chr11	33658486	33658947	Chrom11_Interval1	Male	Male
4.02057928915437e-13	-1.64955956811073	0.008	0.023	8.54980206417966e-08	Progenitors	chr11-36120962-36121648	chr11	36120937	36121673	Chrom11_Interval1	Male	Male
4.16804715018766e-13	-1.56062858174898	0.009	0.025	8.86339394534555e-08	Progenitors	chr11-33234734-33235282	chr11	33234709	33235307	Chrom11_Interval1	Male	Male
5.39197526729155e-13	-2.54245290271866	0.002	0.013	1.14660893256482e-07	Progenitors	chr11-33707916-33708584	chr11	33707891	33708609	Chrom11_Interval1	Male	Male
5.43735406438901e-13	-2.72021463466738	0.002	0.012	1.15625877914639e-07	Progenitors	chr11-36721509-36721928	chr11	36721484	36721953	Chrom11_Interval1	Male	Male
5.48830472124407e-13	-2.68766352679965	0.002	0.012	1.16709348727727e-07	Progenitors	chr11-38360863-38361301	chr11	38360838	38361326	Chrom11_Interval1	Male	Male
6.17864405389232e-13	-1.97944596963431	0.005	0.018	1.31389483670426e-07	Progenitors	chr11-40457371-40457858	chr11	40457346	40457883	Chrom11_Interval1	Male	Male
7.30598326662422e-13	-1.68153724973914	0.006	0.02	1.55362464763091e-07	Progenitors	chr11-38283706-38284084	chr11	38283681	38284109	Chrom11_Interval1	Male	Male
9.15685827929823e-13	-2.72021463466738	0.002	0.012	1.94721506995105e-07	Progenitors	chr11-39730935-39731248	chr11	39730910	39731273	Chrom11_Interval1	Male	Male
9.16740190807936e-13	-2.23191923386407	0.002	0.013	1.94945718315498e-07	Progenitors	chr11-35337538-35337765	chr11	35337513	35337790	Chrom11_Interval1	Male	Male
9.81477305437664e-13	-3.4045563725913	0.001	0.01	2.08712130478625e-07	Progenitors	chr11-41389436-41389817	chr11	41389411	41389842	Chrom11_Interval1	Male	Male
1.00276199870546e-12	-2.05179581255465	0.004	0.016	2.13238341786714e-07	Progenitors	chr11-33925803-33926178	chr11	33925778	33926203	Chrom11_Interval1	Male	Male
1.28741995401332e-12	-2.40624415550853	0.003	0.013	2.73771140640885e-07	Progenitors	chr11-39998638-39998932	chr11	39998613	39998957	Chrom11_Interval1	Male	Male
1.33839952936151e-12	-2.13952182236998	0.003	0.013	2.84611998318254e-07	Progenitors	chr11-44638246-44638759	chr11	44638221	44638784	Chrom11_Interval1	Male	Male
1.44070937650387e-12	-1.50443677282862	0.008	0.023	3.06368289622924e-07	Progenitors	chr11-33341761-33342400	chr11	33341736	33342425	Chrom11_Interval1	Male	Male
1.81731266630529e-12	-1.84838281007777	0.006	0.019	3.86453355802487e-07	Progenitors	chr11-43807524-43808098	chr11	43807499	43808123	Chrom11_Interval1	Male	Male
2.44640407069733e-12	-1.86538099925606	0.004	0.016	5.20230272037858e-07	Progenitors	chr11-43206298-43206863	chr11	43206273	43206888	Chrom11_Interval1	Male	Male
2.50118417924608e-12	-2.84225658230184	0.002	0.011	5.31879316900857e-07	Progenitors	chr11-40353224-40353644	chr11	40353199	40353669	Chrom11_Interval1	Male	Male
2.54949085409448e-12	-1.59436764921271	0.008	0.023	5.42151779614044e-07	Progenitors	chr11-35470930-35471300	chr11	35470905	35471325	Chrom11_Interval1	Male	Male
3.26438509588709e-12	-1.81060051738164	0.005	0.017	6.94174755025486e-07	Progenitors	chr11-32667642-32668149	chr11	32667617	32668174	Chrom11_Interval1	Male	Male
3.73865354848774e-12	-2.01577027338573	0.004	0.016	7.95028415739466e-07	Progenitors	chr11-35896827-35897248	chr11	35896802	35897273	Chrom11_Interval1	Male	Male
4.29942794757617e-12	-2.53134791360113	0.002	0.011	9.1427765248002e-07	Progenitors	chr11-38612178-38612882	chr11	38612153	38612907	Chrom11_Interval1	Male	Male
4.79233928690447e-12	-2.33480017177464	0.003	0.013	1.01909574169952e-06	Progenitors	chr11-34487002-34487604	chr11	34486977	34487629	Chrom11_Interval1	Male	Male
4.85474166400981e-12	-2.22123502442451	0.003	0.013	1.03236566959335e-06	Progenitors	chr11-33751586-33751975	chr11	33751561	33752000	Chrom11_Interval1	Male	Male
6.57127035101786e-12	-2.95590007301923	0.001	0.01	1.3973872114143e-06	Progenitors	chr11-38347827-38348097	chr11	38347802	38348122	Chrom11_Interval1	Male	Male
6.92541612751162e-12	-1.8607809030281	0.005	0.017	1.47269666493147e-06	Progenitors	chr11-44330257-44330904	chr11	44330232	44330929	Chrom11_Interval1	Male	Male
8.47011876146479e-12	-2.37607554111206	0.003	0.013	1.80117922474425e-06	Progenitors	chr11-38664016-38664459	chr11	38663991	38664484	Chrom11_Interval1	Male	Male
1.05286271671288e-11	-2.41968872926548	0.002	0.012	2.23892309571711e-06	Progenitors	chr11-43852920-43853328	chr11	43852895	43853353	Chrom11_Interval1	Male	Male
1.17949505436488e-11	-2.58535699938013	0.002	0.011	2.50820802805746e-06	Progenitors	chr11-43232187-43232828	chr11	43232162	43232853	Chrom11_Interval1	Male	Male
1.50316147330151e-11	-1.77366361461113	0.004	0.016	3.19648790459039e-06	Progenitors	chr11-44646887-44647252	chr11	44646862	44647277	Chrom11_Interval1	Male	Male
1.84299377625843e-11	-2.34728657727669	0.002	0.012	3.91914469515131e-06	Progenitors	chr11-34356057-34356362	chr11	34356032	34356387	Chrom11_Interval1	Male	Male
1.89199673683017e-11	-2.77227505669111	0.001	0.01	4.02334998083672e-06	Progenitors	chr11-34424645-34424918	chr11	34424620	34424943	Chrom11_Interval1	Male	Male
1.89702362850808e-11	-2.56757768294485	0.002	0.011	4.03403971625873e-06	Progenitors	chr11-35549971-35550170	chr11	35549946	35550195	Chrom11_Interval1	Male	Male
2.33374367290309e-11	-1.87024648068673	0.004	0.016	4.96272925786516e-06	Progenitors	chr11-36603757-36604983	chr11	36603732	36605008	Chrom11_Interval1	Male	Male
2.99922717544891e-11	-1.99710268878701	0.004	0.014	6.37788658086387e-06	Progenitors	chr11-33816055-33816610	chr11	33816030	33816635	Chrom11_Interval1	Male	Male
3.08168979915488e-11	-2.0125405522917	0.004	0.015	6.55324417480085e-06	Progenitors	chr11-36269830-36270550	chr11	36269805	36270575	Chrom11_Interval1	Male	Male
3.17047386535145e-11	-2.91386395978318	0.001	0.01	6.7420443794085e-06	Progenitors	chr11-34469939-34470381	chr11	34469914	34470406	Chrom11_Interval1	Male	Male
3.82726306943717e-11	-2.10935320797351	0.003	0.014	8.13871318978884e-06	Progenitors	chr11-44109167-44109461	chr11	44109142	44109486	Chrom11_Interval1	Male	Male
4.3100557488773e-11	-1.65414295492221	0.005	0.017	9.16537665054507e-06	Progenitors	chr11-42419061-42419290	chr11	42419036	42419315	Chrom11_Interval1	Male	Male
8.48145015281291e-11	-1.80445754856016	0.005	0.016	1.80358885644582e-05	Progenitors	chr11-33529319-33530009	chr11	33529294	33530034	Chrom11_Interval1	Male	Male
1.2293608695313e-10	-1.79265944019129	0.004	0.015	2.614248182667e-05	Progenitors	chr11-40433734-40434448	chr11	40433709	40434473	Chrom11_Interval1	Male	Male
1.26268267678702e-10	-1.96164708595399	0.003	0.013	2.68510733901437e-05	Progenitors	chr11-34909873-34910264	chr11	34909848	34910289	Chrom11_Interval1	Male	Male
1.5295341397588e-10	-2.53823936784826	0.002	0.01	3.25256964353848e-05	Progenitors	chr11-37144838-37145131	chr11	37144813	37145156	Chrom11_Interval1	Male	Male
2.20712431727158e-10	-1.95596369025545	0.004	0.014	4.69347193192119e-05	Progenitors	chr11-41645105-41645689	chr11	41645080	41645714	Chrom11_Interval1	Male	Male
2.56823681982873e-10	-2.74622782895313	0.002	0.01	5.461381279734e-05	Progenitors	chr11-38763666-38764099	chr11	38763641	38764124	Chrom11_Interval1	Male	Male
2.57691172300439e-10	-2.31397795775634	0.002	0.01	5.47982854808607e-05	Progenitors	chr11-34374432-34375072	chr11	34374407	34375097	Chrom11_Interval1	Male	Male
3.09062844911453e-10	-2.14513592590432	0.002	0.011	6.57225230332654e-05	Progenitors	chr11-36453560-36454378	chr11	36453535	36454403	Chrom11_Interval1	Male	Male
3.76714504272326e-10	-1.57949749320952	0.006	0.017	8.01087160480144e-05	Progenitors	chr11-43160199-43161026	chr11	43160174	43161051	Chrom11_Interval1	Male	Male
4.07114159968404e-10	-2.35601407099238	0.002	0.01	8.65732332314411e-05	Progenitors	chr11-38960070-38960500	chr11	38960045	38960525	Chrom11_Interval1	Male	Male
4.20816892188814e-10	-2.50351779485865	0.002	0.01	8.94871329408435e-05	Progenitors	chr11-35365303-35365502	chr11	35365278	35365527	Chrom11_Interval1	Male	Male
5.35211638133191e-10	-2.40129566305569	0.002	0.011	0.000113813290060661	Progenitors	chr11-37470115-37470683	chr11	37470090	37470708	Chrom11_Interval1	Male	Male
5.66009376126172e-10	-1.72566365291404	0.006	0.017	0.000120362459842607	Progenitors	chr11-44630668-44631269	chr11	44630643	44631294	Chrom11_Interval1	Male	Male
8.55232104229186e-10	-1.83316301492129	0.004	0.014	0.000181865962196441	Progenitors	chr11-39615784-39616155	chr11	39615759	39616180	Chrom11_Interval1	Male	Male
1.09785704194275e-09	-2.39414966516947	0.002	0.01	0.000233460397826167	Progenitors	chr11-36364796-36365392	chr11	36364771	36365417	Chrom11_Interval1	Male	Male
1.43803439813512e-09	-2.10876447769045	0.002	0.011	0.000305799452797832	Progenitors	chr11-42660443-42660929	chr11	42660418	42660954	Chrom11_Interval1	Male	Male
1.68970161542782e-09	-2.33514911085891	0.002	0.01	0.000359316738222341	Progenitors	chr11-33850267-33850473	chr11	33850242	33850498	Chrom11_Interval1	Male	Male
1.79470302767597e-09	-2.02739836715356	0.003	0.012	0.000381645393538323	Progenitors	chr11-35306786-35307132	chr11	35306761	35307157	Chrom11_Interval1	Male	Male
2.26200899914237e-09	-1.53140837755008	0.007	0.018	0.000481018475676624	Progenitors	chr11-40787039-40788165	chr11	40787014	40788190	Chrom11_Interval1	Male	Male
2.76262425550286e-09	-2.29249149091719	0.002	0.01	0.000587474810556939	Progenitors	chr11-36986071-36986522	chr11	36986046	36986547	Chrom11_Interval1	Male	Male
3.2623253811068e-09	-1.72144814364374	0.004	0.013	0.000693736754617743	Progenitors	chr11-35257402-35257654	chr11	35257377	35257679	Chrom11_Interval1	Male	Male
3.31471383419494e-09	-1.97142039990914	0.003	0.012	0.000704877211555389	Progenitors	chr11-36527355-36527874	chr11	36527330	36527899	Chrom11_Interval1	Male	Male
3.39152241937449e-09	-2.10876447769045	0.002	0.011	0.000721210634002404	Progenitors	chr11-36308646-36309206	chr11	36308621	36309231	Chrom11_Interval1	Male	Male
4.42233383298883e-09	-1.99710268878701	0.004	0.013	0.000940413711918908	Progenitors	chr11-34406311-34407086	chr11	34406286	34407111	Chrom11_Interval1	Male	Male
5.88642663364847e-09	-1.84289701004483	0.004	0.013	0.00125175451007198	Progenitors	chr11-34323756-34324309	chr11	34323731	34324334	Chrom11_Interval1	Male	Male
6.23432952963187e-09	-1.84126337008449	0.002	0.01	0.00132573640880575	Progenitors	chr11-38075189-38075667	chr11	38075164	38075692	Chrom11_Interval1	Male	Male
8.1996342698894e-09	-1.8590807607806	0.003	0.012	0.00174366042712625	Progenitors	chr11-33391424-33392042	chr11	33391399	33392067	Chrom11_Interval1	Male	Male
8.72463906641049e-09	-2.14513592590432	0.002	0.01	0.00185530322211126	Progenitors	chr11-40276535-40277014	chr11	40276510	40277039	Chrom11_Interval1	Male	Male
8.93263841364841e-09	-1.7198876317787	0.004	0.014	0.00189953449130075	Progenitors	chr11-37741713-37742017	chr11	37741688	37742042	Chrom11_Interval1	Male	Male
3.66619207668434e-08	-1.79686263909923	0.003	0.011	0.00779619411299002	Progenitors	chr11-33835773-33836368	chr11	33835748	33836393	Chrom11_Interval1	Male	Male
5.01260976746374e-08	-1.94521688526279	0.003	0.01	0.0106593647966093	Progenitors	chr11-38414564-38415204	chr11	38414539	38415229	Chrom11_Interval1	Male	Male
1.08624298317478e-07	-1.8290764595938	0.003	0.01	0.0230990656615099	Progenitors	chr11-38568473-38569008	chr11	38568448	38569033	Chrom11_Interval1	Male	Male
1.73099829150052e-07	-1.66552886716614	0.003	0.01	0.0368098517685877	Progenitors	chr11-32834484-32834935	chr11	32834459	32834960	Chrom11_Interval1	Male	Male
7.47503251103213e-14	-3.28651249726259	0.014	0.105	1.58957313850349e-08	Path1	chr11-35250371-35251504	chr11	35250346	35251529	Chrom11_Interval1	Male	Male
3.27566081356016e-10	-2.15808449102223	0.025	0.1	6.96572547664381e-05	Path1	chr11-41999336-42000943	chr11	41999311	42000968	Chrom11_Interval1	Male	Male
9.82048868842248e-08	-1.75385449776446	0.031	0.093	0.0208833674008173	Path1	chr11-33669913-33670998	chr11	33669888	33671023	Chrom11_Interval1	Male	Male
3.20954554638604e-73	-3.17519521707935	0.028	0.207	6.82513069984538e-68	Branch.A	chr11-34181095-34182176	chr11	34181070	34182201	Chrom11_Interval1	Male	Male
1.12880019001555e-43	-2.82620922750393	0.022	0.138	2.40040489206997e-38	Branch.A	chr11-35892665-35893799	chr11	35892640	35893824	Chrom11_Interval1	Male	Male
4.5860182705234e-40	-2.18895565832283	0.037	0.154	9.75221371245071e-35	Branch.A	chr11-35512328-35513659	chr11	35512303	35513684	Chrom11_Interval1	Male	Male
5.44526413049674e-36	-3.15871378926147	0.014	0.108	1.15794086261426e-30	Branch.A	chr11-32551492-32552291	chr11	32551467	32552316	Chrom11_Interval1	Male	Male
4.56131704959014e-28	-1.55937647902919	0.049	0.144	9.69968631912392e-23	Branch.A	chr11-32604585-32605638	chr11	32604560	32605663	Chrom11_Interval1	Male	Male
7.57187178800322e-23	-5.70361250466168	0.001	0.055	1.61016610759067e-17	Branch.A	chr11-40295427-40296427	chr11	40295402	40296452	Chrom11_Interval1	Male	Male
1.34053717260721e-19	-2.44119010015347	0.014	0.07	2.85066570292096e-14	Branch.A	chr11-32580419-32581044	chr11	32580394	32581069	Chrom11_Interval1	Male	Male
1.84644397234498e-17	-3.91723904839472	0.003	0.046	3.92648157163132e-12	Branch.A	chr11-36275500-36276303	chr11	36275475	36276328	Chrom11_Interval1	Male	Male
2.31910712982047e-17	-4.7824379324767	0.002	0.043	4.93160450263453e-12	Branch.A	chr11-37735440-37736640	chr11	37735415	37736665	Chrom11_Interval1	Male	Male
1.06907397280199e-15	-1.72786715084484	0.025	0.077	2.27339649390315e-10	Branch.A	chr11-35926929-35927784	chr11	35926904	35927809	Chrom11_Interval1	Male	Male
2.28142172517308e-15	-2.96577157743974	0.005	0.044	4.8514661127978e-10	Branch.A	chr11-39504210-39505448	chr11	39504185	39505473	Chrom11_Interval1	Male	Male
7.87964371952115e-15	-2.46372199694623	0.009	0.05	1.67561411659989e-09	Branch.A	chr11-36103072-36103949	chr11	36103047	36103974	Chrom11_Interval1	Male	Male
2.64116491380549e-13	-3.30825707174936	0.003	0.036	5.61646360085652e-08	Branch.A	chr11-34447635-34448242	chr11	34447610	34448267	Chrom11_Interval1	Male	Male
3.26597014424179e-13	-4.35584826190135	0.002	0.033	6.94511817143161e-08	Branch.A	chr11-33950716-33951682	chr11	33950691	33951707	Chrom11_Interval1	Male	Male
7.19443512045058e-13	-2.57754475632104	0.009	0.044	1.52990382279894e-07	Branch.A	chr11-34103205-34104103	chr11	34103180	34104128	Chrom11_Interval1	Male	Male
1.2775234734943e-12	-3.46843357493884	0.003	0.035	2.71666644162037e-07	Branch.A	chr11-36552844-36553537	chr11	36552819	36553562	Chrom11_Interval1	Male	Male
4.49606360478721e-12	-1.90164609507243	0.011	0.046	9.56092421621604e-07	Branch.A	chr11-35523675-35524216	chr11	35523650	35524241	Chrom11_Interval1	Male	Male
3.44676719203874e-11	-2.3802995896535	0.007	0.038	7.3295849015423e-06	Branch.A	chr11-32552545-32553038	chr11	32552520	32553063	Chrom11_Interval1	Male	Male
6.69209935803119e-11	-2.13259581015913	0.01	0.042	1.42308162058469e-05	Branch.A	chr11-32963165-32964226	chr11	32963140	32964251	Chrom11_Interval1	Male	Male
1.20525005216697e-10	-3.43457102800335	0.003	0.029	2.56297628843357e-05	Branch.A	chr11-37688787-37689414	chr11	37688762	37689439	Chrom11_Interval1	Male	Male
4.19273794702519e-10	-2.13260967247763	0.009	0.037	8.91589917172854e-05	Branch.A	chr11-34010442-34011165	chr11	34010417	34011190	Chrom11_Interval1	Male	Male
5.54745062158076e-09	-1.67259244635919	0.015	0.045	0.00117967092212977	Branch.A	chr11-41716334-41717085	chr11	41716309	41717110	Chrom11_Interval1	Male	Male
7.84994033402479e-09	-2.524144508481	0.006	0.029	0.00166929766197071	Branch.A	chr11-34011942-34012683	chr11	34011917	34012708	Chrom11_Interval1	Male	Male
6.13731869252932e-08	-2.03505824193697	0.006	0.028	0.0130510695728505	Branch.A	chr11-36271931-36272486	chr11	36271906	36272511	Chrom11_Interval1	Male	Male
1.34022332176399e-07	-2.43923512881346	0.005	0.025	0.0284999829596434	Branch.A	chr11-35976223-35976853	chr11	35976198	35976878	Chrom11_Interval1	Male	Male
3.25486294955237e-26	-3.1475876493287	0.03	0.192	6.92149861085261e-21	Branch.B	chr11-34181095-34182176	chr11	34181070	34182201	Chrom11_Interval1	Male	Male
1.89364579530836e-20	-2.54494476079625	0.027	0.16	4.02685672018118e-15	Branch.B	chr11-32619051-32619858	chr11	32619026	32619883	Chrom11_Interval1	Male	Male
9.53568735911053e-17	-2.78006969306162	0.022	0.132	2.02777345260221e-11	Branch.B	chr11-43569205-43570092	chr11	43569180	43570117	Chrom11_Interval1	Male	Male
1.23354414983403e-16	-2.96979956781442	0.021	0.128	2.62314397006357e-11	Branch.B	chr11-35892665-35893799	chr11	35892640	35893824	Chrom11_Interval1	Male	Male
2.02016405818812e-16	-1.6382110307365	0.072	0.2	4.29589907137763e-11	Branch.B	chr11-43547954-43548965	chr11	43547929	43548990	Chrom11_Interval1	Male	Male
2.97851639727657e-14	-2.06071208704899	0.04	0.144	6.33384490397259e-09	Branch.B	chr11-35512328-35513659	chr11	35512303	35513684	Chrom11_Interval1	Male	Male
2.57549976601441e-13	-1.9229509308223	0.039	0.137	5.4768260074273e-08	Branch.B	chr11-32604585-32605638	chr11	32604560	32605663	Chrom11_Interval1	Male	Male
1.23112057396623e-11	-2.49233524207874	0.021	0.1	2.61799021174493e-06	Branch.B	chr11-32551492-32552291	chr11	32551467	32552316	Chrom11_Interval1	Male	Male
1.79735920273662e-09	-1.75210916132051	0.037	0.111	0.000382210231821145	Branch.B	chr11-43011671-43013364	chr11	43011646	43013389	Chrom11_Interval1	Male	Male
2.63030727221535e-08	-4.25010497552331	0.003	0.05	0.00559337471743867	Branch.B	chr11-40295427-40296427	chr11	40295402	40296452	Chrom11_Interval1	Male	Male
5.34664988516855e-08	-2.00950238206701	0.018	0.073	0.0113697044473098	Branch.B	chr11-35926929-35927784	chr11	35926904	35927809	Chrom11_Interval1	Male	Male
1.65760016317129e-07	-1.8519505803788	0.024	0.079	0.0352490332298537	Branch.B	chr11-34347929-34348699	chr11	34347904	34348724	Chrom11_Interval1	Male	Male
2.39068537255945e-130	-2.73370158277469	0.041	0.23	5.08381635160139e-125	Branch.C	chr11-34181095-34182176	chr11	34181070	34182201	Chrom11_Interval1	Male	Male
2.9376565014813e-95	-2.35991067469661	0.04	0.19	6.24695592696501e-90	Branch.C	chr11-32619051-32619858	chr11	32619026	32619883	Chrom11_Interval1	Male	Male
2.42914051289448e-90	-2.57929204746067	0.033	0.173	5.16559159207523e-85	Branch.C	chr11-35512328-35513659	chr11	35512303	35513684	Chrom11_Interval1	Male	Male
1.40971649228413e-87	-2.8597939574338	0.024	0.155	2.99777621800713e-82	Branch.C	chr11-35892665-35893799	chr11	35892640	35893824	Chrom11_Interval1	Male	Male
2.30726561405945e-79	-2.39193811096117	0.035	0.163	4.90642340095355e-74	Branch.C	chr11-32604585-32605638	chr11	32604560	32605663	Chrom11_Interval1	Male	Male
7.66288625955116e-63	-2.6635630044118	0.021	0.12	1.62952042597981e-57	Branch.C	chr11-32551492-32552291	chr11	32551467	32552316	Chrom11_Interval1	Male	Male
2.92728022492857e-62	-1.99473327818685	0.043	0.153	6.22489067111286e-57	Branch.C	chr11-43569205-43570092	chr11	43569180	43570117	Chrom11_Interval1	Male	Male
2.00293808322534e-38	-3.54277682687779	0.006	0.061	4.25926786335952e-33	Branch.C	chr11-40295427-40296427	chr11	40295402	40296452	Chrom11_Interval1	Male	Male
3.59996957065343e-36	-1.57677397381233	0.038	0.112	7.65537129169023e-31	Branch.C	chr11-32780712-32782332	chr11	32780687	32782357	Chrom11_Interval1	Male	Male
7.03225764327638e-36	-2.06200843689219	0.022	0.086	1.49541662010037e-30	Branch.C	chr11-35926929-35927784	chr11	35926904	35927809	Chrom11_Interval1	Male	Male
9.6447099644467e-36	-1.5719602021314	0.043	0.117	2.05095721864956e-30	Branch.C	chr11-35505368-35506319	chr11	35505343	35506344	Chrom11_Interval1	Male	Male
7.42391438511482e-32	-3.33826231956754	0.005	0.052	1.57870281790905e-26	Branch.C	chr11-36275500-36276303	chr11	36275475	36276328	Chrom11_Interval1	Male	Male
7.34745232863807e-31	-1.9747731416236	0.02	0.077	1.56244308513721e-25	Branch.C	chr11-32580419-32581044	chr11	32580394	32581069	Chrom11_Interval1	Male	Male
1.2020444648115e-30	-3.48530584780866	0.004	0.048	2.55615957486631e-25	Branch.C	chr11-37735440-37736640	chr11	37735415	37736665	Chrom11_Interval1	Male	Male
1.22762592781534e-28	-3.03550752717638	0.007	0.05	2.6105588117586e-23	Branch.C	chr11-34103205-34104103	chr11	34103180	34104128	Chrom11_Interval1	Male	Male
4.69517573053391e-27	-2.976609708921	0.008	0.05	9.98433814273766e-22	Branch.C	chr11-39504210-39505448	chr11	39504185	39505473	Chrom11_Interval1	Male	Male
3.31070043098085e-23	-2.8631447772062	0.005	0.041	7.0402375734851e-18	Branch.C	chr11-34447635-34448242	chr11	34447610	34448267	Chrom11_Interval1	Male	Male
2.6188236970628e-21	-2.61699291709112	0.008	0.042	5.56895478004102e-16	Branch.C	chr11-34010442-34011165	chr11	34010417	34011190	Chrom11_Interval1	Male	Male
1.51894306417248e-19	-2.71709733739822	0.006	0.036	3.23004761539342e-14	Branch.C	chr11-33950716-33951682	chr11	33950691	33951707	Chrom11_Interval1	Male	Male
2.21525383228154e-19	-2.52950334036072	0.007	0.038	4.71075942688501e-14	Branch.C	chr11-36552844-36553537	chr11	36552819	36553562	Chrom11_Interval1	Male	Male
1.48659024347927e-18	-1.84999546488985	0.015	0.05	3.16124901866111e-13	Branch.C	chr11-35523675-35524216	chr11	35523650	35524241	Chrom11_Interval1	Male	Male
1.61503269767368e-17	-2.6621209966582	0.005	0.033	3.43438318193005e-12	Branch.C	chr11-34011942-34012683	chr11	34011917	34012708	Chrom11_Interval1	Male	Male
3.59570190412927e-17	-2.42543440006683	0.005	0.032	7.64629605614993e-12	Branch.C	chr11-37688787-37689414	chr11	37688762	37689439	Chrom11_Interval1	Male	Male
9.70667433714598e-16	-3.65323270145808	0.002	0.023	2.06413400446843e-10	Branch.C	chr11-43054739-43055633	chr11	43054714	43055658	Chrom11_Interval1	Male	Male
3.30130186697071e-14	-2.5382451946167	0.005	0.027	7.02025143313188e-09	Branch.C	chr11-35087797-35088511	chr11	35087772	35088536	Chrom11_Interval1	Male	Male
4.46413248399328e-14	-2.49845820290158	0.005	0.028	9.49302236853655e-09	Branch.C	chr11-35976223-35976853	chr11	35976198	35976878	Chrom11_Interval1	Male	Male
1.7377066739958e-12	-5.37229883365423	0	0.016	3.6952506193188e-07	Branch.C	chr11-43029824-43030156	chr11	43029799	43030181	Chrom11_Interval1	Male	Male
3.40632756294779e-12	-1.80827761595385	0.009	0.03	7.2435896258841e-07	Branch.C	chr11-36271931-36272486	chr11	36271906	36272511	Chrom11_Interval1	Male	Male
9.51624868210003e-12	-1.79752166032386	0.007	0.028	2.02363979849725e-06	Branch.C	chr11-35405980-35406839	chr11	35405955	35406864	Chrom11_Interval1	Male	Male
2.29186706074e-11	-3.08271502363546	0.002	0.019	4.87367822333421e-06	Branch.C	chr11-34829532-34829913	chr11	34829507	34829938	Chrom11_Interval1	Male	Male
4.00615001151068e-11	-2.2480050348608	0.005	0.023	8.51911806097759e-06	Branch.C	chr11-35894395-35894750	chr11	35894370	35894775	Chrom11_Interval1	Male	Male
6.80550590957125e-10	-2.24821301518759	0.004	0.02	0.000144719763717624	Branch.C	chr11-38116912-38117895	chr11	38116887	38117920	Chrom11_Interval1	Male	Male
9.74359442446673e-10	-2.00345638654479	0.007	0.024	0.000207198509795727	Branch.C	chr11-34391824-34392386	chr11	34391799	34392411	Chrom11_Interval1	Male	Male
3.24953660091252e-09	-2.95030682228554	0.002	0.015	0.000691017207720649	Branch.C	chr11-42367710-42368265	chr11	42367685	42368290	Chrom11_Interval1	Male	Male
5.18725350326394e-09	-1.80140718763678	0.007	0.023	0.00110307464472258	Branch.C	chr11-44113756-44114484	chr11	44113731	44114509	Chrom11_Interval1	Male	Male
5.8280450105431e-09	-2.51974362776054	0.003	0.016	0.001239339599537	Branch.C	chr11-35076512-35077109	chr11	35076487	35077134	Chrom11_Interval1	Male	Male
5.56334513825886e-08	-2.3963715585851	0.003	0.014	0.0118305090699588	Branch.C	chr11-43831447-43831955	chr11	43831422	43831980	Chrom11_Interval1	Male	Male
5.92982589972305e-08	-2.49970138426827	0.002	0.014	0.0126098340740201	Branch.C	chr11-43483154-43483683	chr11	43483129	43483708	Chrom11_Interval1	Male	Male
8.58264443593846e-08	-2.7182853756015	0.002	0.013	0.0182510792194675	Branch.C	chr11-38302056-38302663	chr11	38302031	38302688	Chrom11_Interval1	Male	Male
9.38475249775532e-08	-1.65238945327622	0.007	0.022	0.0199567700340017	Branch.C	chr11-32718350-32718730	chr11	32718325	32718755	Chrom11_Interval1	Male	Male
7.56127354430298e-191	1.87875313025729	0.284	0.087	1.60791238046957e-185	Progenitors	chr11-84323814-84324912	chr11	84323789	84324937	Chrom11_Interval2	Male	Male
5.49751724080592e-62	3.83103722622381	0.051	0.004	1.16905253877462e-56	Progenitors	chr11-85078313-85079048	chr11	85078288	85079073	Chrom11_Interval2	Male	Male
4.96232159277729e-22	2.54196183991362	0.026	0.005	1.05524264902568e-16	Progenitors	chr11-84421699-84422392	chr11	84421674	84422417	Chrom11_Interval2	Male	Male
1.51833069570968e-21	2.36166670979837	0.028	0.006	3.22874540773359e-16	Progenitors	chr11-84790262-84790789	chr11	84790237	84790814	Chrom11_Interval2	Male	Male
1.66451283580344e-16	2.15904697726944	0.021	0.004	3.53960319046437e-11	Progenitors	chr11-84661821-84662295	chr11	84661796	84662320	Chrom11_Interval2	Male	Male
3.96918944101181e-16	2.08940748989	0.021	0.005	8.44052103820603e-11	Progenitors	chr11-85096910-85097422	chr11	85096885	85097447	Chrom11_Interval2	Male	Male
6.44746093128311e-13	3.01072052809743	0.011	0.001	1.37105901449828e-07	Progenitors	chr11-84596971-84597296	chr11	84596946	84597321	Chrom11_Interval2	Male	Male
6.11325447110038e-11	1.74487666154977	0.017	0.005	1.29998967653397e-05	Progenitors	chr11-84282919-84283490	chr11	84282894	84283515	Chrom11_Interval2	Male	Male
1.76417104161022e-57	2.6616112025591	0.126	0.022	3.75152736169454e-52	Path1	chr11-84627289-84628634	chr11	84627264	84628659	Chrom11_Interval2	Male	Male
8.87097942308469e-14	1.85617449471408	0.063	0.019	1.88642264529838e-08	Path1	chr11-84660733-84661275	chr11	84660708	84661300	Chrom11_Interval2	Male	Male
1.91802149655879e-08	1.65453456677051	0.038	0.012	0.00407869189264723	Path1	chr11-84573451-84573982	chr11	84573426	84574007	Chrom11_Interval2	Male	Male
1.52305778451207e-29	2.07789293409785	0.052	0.013	3.23879760934276e-24	Branch.A	chr11-84725855-84726516	chr11	84725830	84726541	Chrom11_Interval2	Male	Male
2.68126691816771e-21	2.03413798832573	0.036	0.009	5.70174091415282e-16	Branch.A	chr11-84738726-84739264	chr11	84738701	84739289	Chrom11_Interval2	Male	Male
8.78573538335383e-21	1.89482612953249	0.045	0.013	1.86829541500558e-15	Branch.A	chr11-84396674-84397699	chr11	84396649	84397724	Chrom11_Interval2	Male	Male
5.90895029331237e-16	2.68545705110693	0.016	0.003	1.25654418882317e-10	Branch.A	chr11-84442220-84442845	chr11	84442195	84442870	Chrom11_Interval2	Male	Male
1.67832857254008e-14	1.86874832689795	0.029	0.008	3.56898249279221e-09	Branch.A	chr11-84586986-84587471	chr11	84586961	84587496	Chrom11_Interval2	Male	Male
4.3210337962295e-14	2.4902629950453	0.015	0.003	9.18872157801998e-09	Branch.A	chr11-84541428-84541694	chr11	84541403	84541719	Chrom11_Interval2	Male	Male
6.52480373946919e-13	1.6165539933706	0.029	0.009	1.38750604000186e-07	Branch.A	chr11-84293140-84293602	chr11	84293115	84293627	Chrom11_Interval2	Male	Male
1.26780987507328e-11	1.77974814470882	0.023	0.007	2.69601037744208e-06	Branch.A	chr11-84772625-84773084	chr11	84772600	84773109	Chrom11_Interval2	Male	Male
2.1040245328891e-10	2.21976727568696	0.012	0.002	4.47422920943401e-05	Branch.A	chr11-84742530-84742762	chr11	84742505	84742787	Chrom11_Interval2	Male	Male
8.24309668798131e-13	2.79026881850625	0.018	0.002	1.75290275379591e-07	Branch.B	chr11-84460466-84460665	chr11	84460441	84460690	Chrom11_Interval2	Male	Male
2.72475725525047e-10	1.71107546647738	0.049	0.016	5.79422355086267e-05	Branch.B	chr11-84433436-84434055	chr11	84433411	84434080	Chrom11_Interval2	Male	Male
1.87158078237518e-09	2.42935093236543	0.018	0.003	0.000397993524952865	Branch.B	chr11-84653526-84653903	chr11	84653501	84653928	Chrom11_Interval2	Male	Male
2.30275006899808e-09	1.5543632240651	0.045	0.015	0.000489682104922511	Branch.B	chr11-84659476-84660517	chr11	84659451	84660542	Chrom11_Interval2	Male	Male
7.29769270399006e-09	1.65086944010906	0.036	0.011	0.00155186165119619	Branch.B	chr11-84293140-84293602	chr11	84293115	84293627	Chrom11_Interval2	Male	Male
8.36503202071086e-09	1.65155101039715	0.037	0.012	0.00177883242423619	Branch.B	chr11-84604668-84605217	chr11	84604643	84605242	Chrom11_Interval2	Male	Male
1.35627037950907e-08	1.76530029047341	0.034	0.01	0.00288412252472983	Branch.B	chr11-84671481-84671953	chr11	84671456	84671978	Chrom11_Interval2	Male	Male
2.74916580086859e-08	2.04489600731704	0.022	0.005	0.00584612856720507	Branch.B	chr11-84357833-84358130	chr11	84357808	84358155	Chrom11_Interval2	Male	Male
5.24148553001509e-08	1.56828384046244	0.042	0.015	0.0111460713944324	Branch.B	chr11-84966896-84967570	chr11	84966871	84967595	Chrom11_Interval2	Male	Male
6.41550154230108e-08	1.60876712345389	0.033	0.01	0.0136426281847187	Branch.B	chr11-84326082-84326470	chr11	84326057	84326495	Chrom11_Interval2	Male	Male
2.31674485271015e-07	2.13847968084585	0.022	0.006	0.0492658109673665	Branch.B	chr11-84358483-84358836	chr11	84358458	84358861	Chrom11_Interval2	Male	Male
1.27945202894636e-93	2.55626545870968	0.092	0.017	2.72076753407472e-88	Branch.C	chr11-84578675-84579541	chr11	84578650	84579566	Chrom11_Interval2	Male	Male
2.72983235094991e-71	2.10397940296295	0.093	0.023	5.80501579261849e-66	Branch.C	chr11-84375981-84377097	chr11	84375956	84377122	Chrom11_Interval2	Male	Male
7.18864062145517e-58	2.09502920586529	0.073	0.017	1.52867161679306e-52	Branch.C	chr11-84638218-84638725	chr11	84638193	84638750	Chrom11_Interval2	Male	Male
1.03296682611153e-31	2.18581238932948	0.039	0.009	2.19661428539442e-26	Branch.C	chr11-84582280-84582704	chr11	84582255	84582729	Chrom11_Interval2	Male	Male
3.28081818432339e-25	1.98247561602111	0.039	0.011	6.97669267714554e-20	Branch.C	chr11-84433436-84434055	chr11	84433411	84434080	Chrom11_Interval2	Male	Male
8.29999640157653e-20	1.67932002751045	0.034	0.011	1.76500253479165e-14	Branch.C	chr11-84659476-84660517	chr11	84659451	84660542	Chrom11_Interval2	Male	Male
5.6397171169877e-17	1.93696143484634	0.023	0.006	1.19929148464455e-11	Branch.C	chr11-84610586-84611109	chr11	84610561	84611134	Chrom11_Interval2	Male	Male
1.3154228067315e-16	1.74733195104683	0.027	0.008	2.7972597527426e-11	Branch.C	chr11-84783386-84784073	chr11	84783361	84784098	Chrom11_Interval2	Male	Male
3.88906454778112e-16	2.50564725154264	0.015	0.003	8.27013465150203e-11	Branch.C	chr11-84766141-84766431	chr11	84766116	84766456	Chrom11_Interval2	Male	Male
1.35771461780839e-11	1.50716658616627	0.028	0.011	2.88719371191571e-06	Branch.C	chr11-84774943-84775370	chr11	84774918	84775395	Chrom11_Interval2	Male	Male
2.12417082122266e-11	2.17932378287033	0.013	0.003	4.51707049303819e-06	Branch.C	chr11-84722807-84723023	chr11	84722782	84723048	Chrom11_Interval2	Male	Male
3.63110572563748e-11	1.61569372136984	0.022	0.008	7.72158263662535e-06	Branch.C	chr11-84326082-84326470	chr11	84326057	84326495	Chrom11_Interval2	Male	Male
3.31502464865212e-09	1.76540359455798	0.013	0.004	0.000704943306560522	Branch.C	chr11-84357833-84358130	chr11	84357808	84358155	Chrom11_Interval2	Male	Male
1.48700307882265e-96	-3.62922400252621	0.006	0.077	3.16212691714716e-91	Progenitors	chr11-84375981-84377097	chr11	84375956	84377122	Chrom11_Interval2	Male	Male
9.83763919503114e-72	-3.21545224952483	0.008	0.065	2.09198381246257e-66	Progenitors	chr11-84578675-84579541	chr11	84578650	84579566	Chrom11_Interval2	Male	Male
9.41833839710695e-55	-1.50322448296147	0.047	0.12	2.00281907848319e-49	Progenitors	chr11-84636812-84637747	chr11	84636787	84637772	Chrom11_Interval2	Male	Male
3.91870592393081e-49	-1.80682899560494	0.023	0.078	8.33316733429811e-44	Progenitors	chr11-84599062-84599745	chr11	84599037	84599770	Chrom11_Interval2	Male	Male
1.43258366954327e-48	-1.788237524877	0.025	0.081	3.04640349912045e-43	Progenitors	chr11-84957282-84958311	chr11	84957257	84958336	Chrom11_Interval2	Male	Male
7.75002574229965e-47	-2.48870171955604	0.01	0.053	1.64805072412576e-41	Progenitors	chr11-84638218-84638725	chr11	84638193	84638750	Chrom11_Interval2	Male	Male
4.39161881953124e-38	-3.32911292470491	0.004	0.034	9.33882133592138e-33	Progenitors	chr11-84725855-84726516	chr11	84725830	84726541	Chrom11_Interval2	Male	Male
2.43570976691781e-36	-1.72972401800278	0.024	0.07	5.17956117644839e-31	Progenitors	chr11-84775372-84776210	chr11	84775347	84776235	Chrom11_Interval2	Male	Male
8.3039158927908e-35	-3.17723014789922	0.004	0.032	1.76583601851786e-29	Progenitors	chr11-84396674-84397699	chr11	84396649	84397724	Chrom11_Interval2	Male	Male
1.09973890871742e-34	-2.36326608203142	0.009	0.042	2.33860578677667e-29	Progenitors	chr11-84464213-84465023	chr11	84464188	84465048	Chrom11_Interval2	Male	Male
1.28336464745406e-33	-2.98327872143471	0.005	0.032	2.72908775645754e-28	Progenitors	chr11-84433436-84434055	chr11	84433411	84434080	Chrom11_Interval2	Male	Male
1.10799951533721e-30	-2.95159024972781	0.004	0.029	2.35617204935974e-25	Progenitors	chr11-84582280-84582704	chr11	84582255	84582729	Chrom11_Interval2	Male	Male
1.86381898379108e-25	-1.66858576643118	0.011	0.039	3.96342970722157e-20	Progenitors	chr11-84410183-84410999	chr11	84410158	84411024	Chrom11_Interval2	Male	Male
5.53634740899744e-25	-2.28152789582888	0.005	0.028	1.17730981287071e-19	Progenitors	chr11-84659476-84660517	chr11	84659451	84660542	Chrom11_Interval2	Male	Male
4.86096779639771e-24	-2.28884582802813	0.006	0.028	1.03368966287177e-18	Progenitors	chr11-84760712-84761142	chr11	84760687	84761167	Chrom11_Interval2	Male	Male
1.78623760920225e-23	-2.81292193621272	0.003	0.023	3.79845213834468e-18	Progenitors	chr11-84783386-84784073	chr11	84783361	84784098	Chrom11_Interval2	Male	Male
5.69641356078635e-23	-2.08671337414336	0.008	0.031	1.21134804011478e-17	Progenitors	chr11-84569325-84570760	chr11	84569300	84570785	Chrom11_Interval2	Male	Male
2.85881714792994e-21	-2.6742997825758	0.004	0.022	6.07930325324451e-16	Progenitors	chr11-84738726-84739264	chr11	84738701	84739289	Chrom11_Interval2	Male	Male
8.39635426002933e-21	-2.54527483013129	0.004	0.021	1.7854931297495e-15	Progenitors	chr11-84293140-84293602	chr11	84293115	84293627	Chrom11_Interval2	Male	Male
2.96122734030096e-19	-2.70118111184	0.003	0.02	6.2970795514234e-14	Progenitors	chr11-84586986-84587471	chr11	84586961	84587496	Chrom11_Interval2	Male	Male
1.1886520180088e-17	-2.16953445078975	0.005	0.022	2.52768040281589e-12	Progenitors	chr11-84604668-84605217	chr11	84604643	84605242	Chrom11_Interval2	Male	Male
1.79389716626666e-17	-2.00924419782026	0.005	0.022	3.81474026303773e-12	Progenitors	chr11-84573451-84573982	chr11	84573426	84574007	Chrom11_Interval2	Male	Male
2.43310731649242e-16	-2.61439459333987	0.003	0.016	5.17402703959429e-11	Progenitors	chr11-84540544-84541206	chr11	84540519	84541231	Chrom11_Interval2	Male	Male
4.21168002534949e-16	-1.8589301690822	0.008	0.025	8.95617969070595e-11	Progenitors	chr11-84966896-84967570	chr11	84966871	84967595	Chrom11_Interval2	Male	Male
1.34664628101679e-15	-2.15346748516662	0.004	0.019	2.863656783045e-10	Progenitors	chr11-84326082-84326470	chr11	84326057	84326495	Chrom11_Interval2	Male	Male
4.36286990815041e-15	-2.15224100295569	0.005	0.019	9.27768648838093e-10	Progenitors	chr11-84671481-84671953	chr11	84671456	84671978	Chrom11_Interval2	Male	Male
2.30772508233834e-14	-1.63727065690375	0.008	0.024	4.90740046484331e-09	Progenitors	chr11-84691430-84692103	chr11	84691405	84692128	Chrom11_Interval2	Male	Male
5.16640322683514e-14	-2.17343534635147	0.004	0.017	1.09864081258972e-08	Progenitors	chr11-84610586-84611109	chr11	84610561	84611134	Chrom11_Interval2	Male	Male
1.6720146109974e-12	-1.67632752953954	0.008	0.023	3.55555579043209e-07	Progenitors	chr11-84774943-84775370	chr11	84774918	84775395	Chrom11_Interval2	Male	Male
2.01715753254504e-12	-1.8730963788269	0.004	0.016	4.28950566453236e-07	Progenitors	chr11-84568411-84568869	chr11	84568386	84568894	Chrom11_Interval2	Male	Male
8.52428871896663e-12	-1.94405157730528	0.003	0.014	1.81269852037697e-06	Progenitors	chr11-84772625-84773084	chr11	84772600	84773109	Chrom11_Interval2	Male	Male
1.15789207624773e-11	-2.85515706576286	0.001	0.01	2.46226907906156e-06	Progenitors	chr11-84766141-84766431	chr11	84766116	84766456	Chrom11_Interval2	Male	Male
7.64646663645768e-11	-1.89949547662616	0.004	0.014	1.62602877670936e-05	Progenitors	chr11-84771076-84771388	chr11	84771051	84771413	Chrom11_Interval2	Male	Male
3.4907251404678e-10	-1.88433231278408	0.004	0.014	7.42306191845617e-05	Progenitors	chr11-84332008-84332464	chr11	84331983	84332489	Chrom11_Interval2	Male	Male
1.08761679156753e-09	-1.50177683139648	0.006	0.018	0.000231282798343626	Progenitors	chr11-84402520-84403041	chr11	84402495	84403066	Chrom11_Interval2	Male	Male
6.86331676168976e-09	-1.98135228877579	0.003	0.011	0.00145949117269009	Progenitors	chr11-84358483-84358836	chr11	84358458	84358861	Chrom11_Interval2	Male	Male
1.07976288463306e-08	-2.28161753439991	0.002	0.01	0.00229612657180104	Progenitors	chr11-84722807-84723023	chr11	84722782	84723048	Chrom11_Interval2	Male	Male
1.70054423442565e-07	-1.86212833021796	0.003	0.01	0.0361622431994849	Progenitors	chr11-84357833-84358130	chr11	84357808	84358155	Chrom11_Interval2	Male	Male
5.07794123748231e-48	-1.92457381543551	0.064	0.208	1.07982928209185e-42	Branch.A	chr11-84323814-84324912	chr11	84323789	84324937	Chrom11_Interval2	Male	Male
8.20773531253208e-11	-2.98505183539931	0.005	0.032	1.74538312194526e-05	Branch.A	chr11-85078313-85079048	chr11	85078288	85079073	Chrom11_Interval2	Male	Male
7.88581039453802e-80	-1.71301022868763	0.078	0.225	1.6769254662089e-74	Branch.C	chr11-84323814-84324912	chr11	84323789	84324937	Chrom11_Interval2	Male	Male
1.8548885952878e-24	-3.60196950346889	0.003	0.037	3.94443914676545e-19	Branch.C	chr11-85078313-85079048	chr11	85078288	85079073	Chrom11_Interval2	Male	Male
5.09206963672271e-09	-2.04827555854867	0.006	0.021	0.00108283370031872	Branch.C	chr11-84790262-84790789	chr11	84790237	84790814	Chrom11_Interval2	Male	Male
8.83777471687357e-09	-2.18245765019523	0.005	0.019	0.00187936163131788	Branch.C	chr11-84421699-84422392	chr11	84421674	84422417	Chrom11_Interval2	Male	Male
1.28691301161696e-284	2.81477897534265	0.277	0.046	2.73663338833359e-279	Progenitors	chr11-88125612-88126849	chr11	88125587	88126874	Chrom11_Interval3	Male	Male
3.19502253219437e-217	2.93024370379268	0.211	0.032	6.79424736493664e-212	Progenitors	chr11-88275988-88277086	chr11	88275963	88277111	Chrom11_Interval3	Male	Male
1.81852053723818e-194	3.83389249211743	0.157	0.012	3.86710210764237e-189	Progenitors	chr11-88646126-88646823	chr11	88646101	88646848	Chrom11_Interval3	Male	Male
5.01298459998286e-185	2.79692590896952	0.189	0.031	1.06601618817096e-179	Progenitors	chr11-88702048-88703566	chr11	88702023	88703591	Chrom11_Interval3	Male	Male
6.22167315821939e-184	1.89323427528994	0.279	0.087	1.32304501876851e-178	Progenitors	chr11-88528192-88529304	chr11	88528167	88529329	Chrom11_Interval3	Male	Male
7.22728137815342e-180	2.23057166433572	0.243	0.066	1.5368886123457e-174	Progenitors	chr11-88471651-88473016	chr11	88471626	88473041	Chrom11_Interval3	Male	Male
3.80652727172573e-162	2.64904108039466	0.175	0.031	8.09461830859749e-157	Progenitors	chr11-88145949-88146971	chr11	88145924	88146996	Chrom11_Interval3	Male	Male
2.64394409805767e-127	1.69396967650752	0.226	0.077	5.62237356396062e-122	Progenitors	chr11-88404598-88405729	chr11	88404573	88405754	Chrom11_Interval3	Male	Male
7.51469246518037e-127	3.24957353902161	0.117	0.014	1.59800686741307e-121	Progenitors	chr11-88589506-88589980	chr11	88589481	88590005	Chrom11_Interval3	Male	Male
2.69302718555389e-125	2.20213767186129	0.169	0.042	5.7267492403522e-120	Progenitors	chr11-88593862-88594989	chr11	88593837	88595014	Chrom11_Interval3	Male	Male
2.26971044574504e-115	2.2019172539981	0.151	0.036	4.82656195998129e-110	Progenitors	chr11-88650227-88650718	chr11	88650202	88650743	Chrom11_Interval3	Male	Male
1.7485844227671e-110	1.84431386596292	0.18	0.056	3.71838226085846e-105	Progenitors	chr11-88421035-88421986	chr11	88421010	88422011	Chrom11_Interval3	Male	Male
8.05857510688823e-63	2.19025756733996	0.084	0.019	1.71366405505489e-57	Progenitors	chr11-88764871-88765989	chr11	88764846	88766014	Chrom11_Interval3	Male	Male
3.29362035761687e-55	1.78268188902048	0.093	0.028	7.00391662667586e-50	Progenitors	chr11-88482325-88483110	chr11	88482300	88483135	Chrom11_Interval3	Male	Male
9.27463480157667e-47	2.25986947750271	0.06	0.013	1.97226036519008e-41	Progenitors	chr11-88557698-88558129	chr11	88557673	88558154	Chrom11_Interval3	Male	Male
1.27950741648952e-39	2.5485949708356	0.046	0.009	2.72088531623913e-34	Progenitors	chr11-88470531-88470895	chr11	88470506	88470920	Chrom11_Interval3	Male	Male
1.73617476508812e-35	2.57694732942263	0.037	0.005	3.69199299970754e-30	Progenitors	chr11-88392209-88393032	chr11	88392184	88393057	Chrom11_Interval3	Male	Male
7.42838325451904e-34	2.55284884539934	0.038	0.007	1.57965312745673e-28	Progenitors	chr11-88082694-88083164	chr11	88082669	88083189	Chrom11_Interval3	Male	Male
3.62203725105363e-32	2.14122875727707	0.043	0.01	7.70229843473805e-27	Progenitors	chr11-88612889-88613399	chr11	88612864	88613424	Chrom11_Interval3	Male	Male
3.84206363830846e-31	1.68501680778532	0.059	0.02	8.17018674749932e-26	Progenitors	chr11-88131572-88132318	chr11	88131547	88132343	Chrom11_Interval3	Male	Male
1.62395728780491e-30	1.85808240443062	0.049	0.014	3.45336141209003e-25	Progenitors	chr11-88644729-88645174	chr11	88644704	88645199	Chrom11_Interval3	Male	Male
2.73011522568255e-26	2.82549797978816	0.028	0.005	5.80561732856619e-21	Progenitors	chr11-88670275-88670964	chr11	88670250	88670989	Chrom11_Interval3	Male	Male
3.14693973679122e-15	1.99674515016993	0.02	0.005	6.69199881968389e-10	Progenitors	chr11-88535815-88536054	chr11	88535790	88536079	Chrom11_Interval3	Male	Male
5.99145483408167e-15	2.52189792489124	0.016	0.003	1.2740888619223e-09	Progenitors	chr11-87957104-87957412	chr11	87957079	87957437	Chrom11_Interval3	Male	Male
1.26992982996689e-07	1.61897971972616	0.013	0.005	0.0270051848272288	Progenitors	chr11-88318894-88319213	chr11	88318869	88319238	Chrom11_Interval3	Male	Male
1.38724941675998e-07	1.98938452931312	0.01	0.002	0.0294999975723426	Progenitors	chr11-88901456-88901938	chr11	88901431	88901963	Chrom11_Interval3	Male	Male
1.41404157238417e-20	1.65901547237459	0.127	0.046	3.00697354409065e-15	Path1	chr11-88308998-88309779	chr11	88308973	88309804	Chrom11_Interval3	Male	Male
2.7749832772971e-10	1.71118047932804	0.042	0.012	5.90102968900506e-05	Path1	chr11-88464380-88464642	chr11	88464355	88464667	Chrom11_Interval3	Male	Male
2.44069813505193e-154	3.17684221625345	0.141	0.018	5.19016899116927e-149	Branch.A	chr11-88453046-88453824	chr11	88453021	88453849	Chrom11_Interval3	Male	Male
3.19979027733582e-128	2.76369963097109	0.154	0.028	6.80438602265739e-123	Branch.A	chr11-88514332-88515292	chr11	88514307	88515317	Chrom11_Interval3	Male	Male
1.22053149338586e-51	1.95327356459515	0.106	0.03	2.59547242599996e-46	Branch.A	chr11-88111760-88112479	chr11	88111735	88112504	Chrom11_Interval3	Male	Male
1.31071754614153e-51	1.72845256265493	0.133	0.045	2.78725396904542e-46	Branch.A	chr11-88459917-88460845	chr11	88459892	88460870	Chrom11_Interval3	Male	Male
1.34713857708027e-47	2.55982709468748	0.058	0.01	2.86470365554697e-42	Branch.A	chr11-88462815-88463261	chr11	88462790	88463286	Chrom11_Interval3	Male	Male
1.97430722411081e-44	2.01088789813844	0.087	0.024	4.19838405514388e-39	Branch.A	chr11-88215168-88215835	chr11	88215143	88215860	Chrom11_Interval3	Male	Male
3.02538042677865e-37	2.70687687332718	0.04	0.006	6.43350173134907e-32	Branch.A	chr11-88453941-88454235	chr11	88453916	88454260	Chrom11_Interval3	Male	Male
7.21402161837631e-18	2.11443570714217	0.027	0.006	1.53406891116934e-12	Branch.A	chr11-88399532-88399731	chr11	88399507	88399756	Chrom11_Interval3	Male	Male
4.20814924824278e-17	2.05470089916853	0.031	0.008	8.94867145788076e-12	Branch.A	chr11-88261801-88262539	chr11	88261776	88262564	Chrom11_Interval3	Male	Male
3.67097222987386e-16	1.71846983623718	0.04	0.013	7.80635915654905e-11	Branch.A	chr11-88520803-88521298	chr11	88520778	88521323	Chrom11_Interval3	Male	Male
5.23404171675954e-16	1.76319755014982	0.037	0.012	1.11302420511063e-10	Branch.A	chr11-88475502-88475943	chr11	88475477	88475968	Chrom11_Interval3	Male	Male
1.9300672769926e-13	2.72599089343437	0.014	0.002	4.10430736519753e-08	Branch.A	chr11-88283202-88283460	chr11	88283177	88283485	Chrom11_Interval3	Male	Male
3.343196289975e-12	1.58829278270471	0.027	0.008	7.10934034259474e-07	Branch.A	chr11-88408358-88408594	chr11	88408333	88408619	Chrom11_Interval3	Male	Male
6.36473062642553e-08	1.88919180375955	0.012	0.003	0.0135346633244002	Branch.A	chr11-88802535-88802890	chr11	88802510	88802915	Chrom11_Interval3	Male	Male
8.77703989430377e-08	1.71060229101833	0.018	0.006	0.0186644631056359	Branch.A	chr11-88663914-88664223	chr11	88663889	88664248	Chrom11_Interval3	Male	Male
2.33815826874605e-07	1.75857268426723	0.014	0.004	0.0497211694007117	Branch.A	chr11-88378975-88379229	chr11	88378950	88379254	Chrom11_Interval3	Male	Male
2.29718867512617e-26	1.78463975448147	0.123	0.038	4.88499468954255e-21	Branch.B	chr11-88572119-88573348	chr11	88572094	88573373	Chrom11_Interval3	Male	Male
2.42306581520272e-18	1.6305014876783	0.079	0.024	5.15267368668674e-13	Branch.B	chr11-88265759-88266695	chr11	88265734	88266720	Chrom11_Interval3	Male	Male
3.27549957443433e-13	1.92305653236346	0.043	0.011	6.96538260003035e-08	Branch.B	chr11-88685478-88686071	chr11	88685453	88686096	Chrom11_Interval3	Male	Male
7.79175589075329e-12	2.22718452722695	0.034	0.008	1.65692468192458e-06	Branch.B	chr11-88444660-88444874	chr11	88444635	88444899	Chrom11_Interval3	Male	Male
3.15132929741667e-09	1.56629007557552	0.061	0.024	0.000670133326424953	Branch.B	chr11-87965166-87965772	chr11	87965141	87965797	Chrom11_Interval3	Male	Male
1.84961913036138e-07	1.60926908103946	0.048	0.019	0.0393323357690479	Branch.B	chr11-88031682-88032150	chr11	88031657	88032175	Chrom11_Interval3	Male	Male
2.28062208954341e-07	2.02429450151201	0.019	0.005	0.0484976567963496	Branch.B	chr11-88479565-88479764	chr11	88479540	88479789	Chrom11_Interval3	Male	Male
6.3653817038278e-93	1.53159224113675	0.214	0.084	1.35360478470069e-87	Branch.C	chr11-88140003-88141091	chr11	88139978	88141116	Chrom11_Interval3	Male	Male
2.32894257163673e-74	1.71378294794003	0.133	0.043	4.95251966801123e-69	Branch.C	chr11-88699999-88700708	chr11	88699974	88700733	Chrom11_Interval3	Male	Male
1.25657535032348e-70	2.16338864554898	0.085	0.019	2.67212004821639e-65	Branch.C	chr11-88332283-88332800	chr11	88332258	88332825	Chrom11_Interval3	Male	Male
6.7638848897755e-57	1.95097059891589	0.078	0.02	1.43834688569565e-51	Branch.C	chr11-88389249-88389919	chr11	88389224	88389944	Chrom11_Interval3	Male	Male
4.98909219051237e-53	2.46620610875627	0.053	0.01	1.06093544340465e-47	Branch.C	chr11-88031682-88032150	chr11	88031657	88032175	Chrom11_Interval3	Male	Male
3.18557821733845e-46	1.72458521094864	0.086	0.028	6.77416393495238e-41	Branch.C	chr11-88572119-88573348	chr11	88572094	88573373	Chrom11_Interval3	Male	Male
7.34761480243739e-30	1.71765528962971	0.054	0.017	1.56247763535311e-24	Branch.C	chr11-88265759-88266695	chr11	88265734	88266720	Chrom11_Interval3	Male	Male
1.9833221493897e-22	1.81716041760744	0.033	0.009	4.21755438389869e-17	Branch.C	chr11-88268732-88269352	chr11	88268707	88269377	Chrom11_Interval3	Male	Male
7.20209421326579e-15	1.99776589977507	0.022	0.006	1.53153253654518e-09	Branch.C	chr11-88567736-88568131	chr11	88567711	88568156	Chrom11_Interval3	Male	Male
6.09832040963659e-14	1.92380185737775	0.018	0.005	1.29681393342963e-08	Branch.C	chr11-88505262-88505556	chr11	88505237	88505581	Chrom11_Interval3	Male	Male
1.38832808868759e-122	-2.02008962094779	0.054	0.183	2.95229356387506e-117	Progenitors	chr11-88140003-88141091	chr11	88139978	88141116	Chrom11_Interval3	Male	Male
9.46206430915282e-103	-2.62627205970147	0.02	0.111	2.01211743740566e-97	Progenitors	chr11-88547328-88548337	chr11	88547303	88548362	Chrom11_Interval3	Male	Male
4.41011404807194e-90	-2.29806461065366	0.024	0.11	9.37815162436546e-85	Progenitors	chr11-88699999-88700708	chr11	88699974	88700733	Chrom11_Interval3	Male	Male
2.73471847576589e-78	-1.85111235482732	0.034	0.119	5.81540618590093e-73	Progenitors	chr11-88675555-88676446	chr11	88675530	88676471	Chrom11_Interval3	Male	Male
1.4543480177425e-76	-2.93370766422755	0.013	0.079	3.09268560320961e-71	Progenitors	chr11-88514332-88515292	chr11	88514307	88515317	Chrom11_Interval3	Male	Male
3.41943853084057e-75	-1.58778257822316	0.052	0.146	7.27147023021778e-70	Progenitors	chr11-88648083-88648911	chr11	88648058	88648936	Chrom11_Interval3	Male	Male
3.48659623728738e-70	-3.05902308899325	0.008	0.064	7.41428176455398e-65	Progenitors	chr11-88332283-88332800	chr11	88332258	88332825	Chrom11_Interval3	Male	Male
2.27239491006184e-66	-2.53879623693107	0.014	0.073	4.8322705001956e-61	Progenitors	chr11-88572119-88573348	chr11	88572094	88573373	Chrom11_Interval3	Male	Male
2.85832586261238e-63	-3.03150868806009	0.009	0.061	6.07825853010386e-58	Progenitors	chr11-88453046-88453824	chr11	88453021	88453849	Chrom11_Interval3	Male	Male
2.91743484937834e-61	-1.61777758399747	0.044	0.121	6.20395438155153e-56	Progenitors	chr11-88027329-88028767	chr11	88027304	88028792	Chrom11_Interval3	Male	Male
5.63189966279637e-55	-2.51029189650001	0.01	0.059	1.19762909519331e-49	Progenitors	chr11-88389249-88389919	chr11	88389224	88389944	Chrom11_Interval3	Male	Male
9.75531184536779e-42	-1.69009518083917	0.024	0.075	2.07447681922931e-36	Progenitors	chr11-88654602-88655315	chr11	88654577	88655340	Chrom11_Interval3	Male	Male
6.10136681758705e-41	-3.11189354766145	0.005	0.037	1.2974617551267e-35	Progenitors	chr11-88031682-88032150	chr11	88031657	88032175	Chrom11_Interval3	Male	Male
3.63913993252601e-39	-1.99445106550258	0.015	0.056	7.73866745791589e-34	Progenitors	chr11-88394538-88395357	chr11	88394513	88395382	Chrom11_Interval3	Male	Male
2.84270198975351e-34	-2.34146391927254	0.01	0.043	6.04503420823073e-29	Progenitors	chr11-87965166-87965772	chr11	87965141	87965797	Chrom11_Interval3	Male	Male
5.64664757767244e-30	-2.72544975464819	0.005	0.03	1.20076525403962e-24	Progenitors	chr11-88462815-88463261	chr11	88462790	88463286	Chrom11_Interval3	Male	Male
4.50850074162798e-24	-2.48725454722908	0.005	0.026	9.58737191207931e-19	Progenitors	chr11-88268732-88269352	chr11	88268707	88269377	Chrom11_Interval3	Male	Male
3.44938338227603e-20	-1.82912727671381	0.009	0.031	7.3351482562438e-15	Progenitors	chr11-87966164-87966643	chr11	87966139	87966668	Chrom11_Interval3	Male	Male
1.72423379785901e-17	-2.01650480251676	0.006	0.023	3.66660041348517e-12	Progenitors	chr11-88464380-88464642	chr11	88464355	88464667	Chrom11_Interval3	Male	Male
1.95337888352381e-17	-1.95024850330944	0.008	0.026	4.15387972960222e-12	Progenitors	chr11-88520803-88521298	chr11	88520778	88521323	Chrom11_Interval3	Male	Male
1.12375534106988e-16	-1.8667647227525	0.007	0.024	2.38967697033851e-11	Progenitors	chr11-88475502-88475943	chr11	88475477	88475968	Chrom11_Interval3	Male	Male
4.58287255572484e-16	-2.2930851201222	0.004	0.018	9.74552431847444e-11	Progenitors	chr11-88453941-88454235	chr11	88453916	88454260	Chrom11_Interval3	Male	Male
2.06586846913553e-12	-1.58583831565001	0.008	0.023	4.39308995830139e-07	Progenitors	chr11-88541708-88542104	chr11	88541683	88542129	Chrom11_Interval3	Male	Male
2.73642228178802e-12	-1.50322846817886	0.006	0.02	5.81902934644504e-07	Progenitors	chr11-88685478-88686071	chr11	88685453	88686096	Chrom11_Interval3	Male	Male
2.75757043983328e-11	-1.73790070924865	0.005	0.017	5.86400111600988e-06	Progenitors	chr11-88261801-88262539	chr11	88261776	88262564	Chrom11_Interval3	Male	Male
3.17729304486945e-11	-2.84842004108935	0.001	0.01	6.75654543284534e-06	Progenitors	chr11-88479565-88479764	chr11	88479540	88479789	Chrom11_Interval3	Male	Male
5.17853960044336e-11	-1.61407992898711	0.007	0.02	1.10122162457388e-05	Progenitors	chr11-88555222-88555431	chr11	88555197	88555456	Chrom11_Interval3	Male	Male
8.22065356219647e-11	-1.91528653473859	0.005	0.016	1.74813020065464e-05	Progenitors	chr11-88567736-88568131	chr11	88567711	88568156	Chrom11_Interval3	Male	Male
1.13784497569221e-10	-1.85351933529762	0.003	0.013	2.41963871925925e-05	Progenitors	chr11-88505262-88505556	chr11	88505237	88505581	Chrom11_Interval3	Male	Male
2.81196721074703e-10	-2.10935320797351	0.003	0.013	5.97967639332566e-05	Progenitors	chr11-88663914-88664223	chr11	88663889	88664248	Chrom11_Interval3	Male	Male
1.35345924086902e-09	-1.73249804257355	0.005	0.015	0.000287814461030038	Progenitors	chr11-88444660-88444874	chr11	88444635	88444899	Chrom11_Interval3	Male	Male
1.62498215009838e-09	-1.71917840672602	0.004	0.014	0.00034555407920057	Progenitors	chr11-88399096-88399326	chr11	88399071	88399351	Chrom11_Interval3	Male	Male
9.0450634295169e-08	-1.50294080676088	0.005	0.014	0.019234417833502	Progenitors	chr11-88399532-88399731	chr11	88399507	88399756	Chrom11_Interval3	Male	Male
1.04707424836834e-07	-1.84218382342206	0.003	0.011	0.0222661385989776	Progenitors	chr11-88014815-88015374	chr11	88014790	88015399	Chrom11_Interval3	Male	Male
1.80844778438041e-59	-2.81286849224709	0.032	0.186	3.84568229796279e-54	Branch.A	chr11-88125612-88126849	chr11	88125587	88126874	Chrom11_Interval3	Male	Male
8.89904490743759e-47	-3.07021618294436	0.02	0.141	1.89239079861151e-41	Branch.A	chr11-88275988-88277086	chr11	88275963	88277111	Chrom11_Interval3	Male	Male
2.94315323260489e-35	-2.51736111792609	0.026	0.126	6.25864478066662e-30	Branch.A	chr11-88702048-88703566	chr11	88702023	88703591	Chrom11_Interval3	Male	Male
2.1789300548652e-32	-3.04424270086781	0.013	0.098	4.6335165509714e-27	Branch.A	chr11-88646126-88646823	chr11	88646101	88646848	Chrom11_Interval3	Male	Male
9.65627631983477e-32	-2.34457579386742	0.026	0.118	2.05341681568918e-26	Branch.A	chr11-88145949-88146971	chr11	88145924	88146996	Chrom11_Interval3	Male	Male
2.7504149918655e-22	-1.70741150284223	0.042	0.118	5.84878498435189e-17	Branch.A	chr11-88593862-88594989	chr11	88593837	88595014	Chrom11_Interval3	Male	Male
4.06437772677162e-21	-2.04937603072286	0.024	0.09	8.64293987975711e-16	Branch.A	chr11-88235378-88236304	chr11	88235353	88236329	Chrom11_Interval3	Male	Male
1.54980850599028e-20	-2.43129250216969	0.016	0.075	3.29568328607338e-15	Branch.A	chr11-88589506-88589980	chr11	88589481	88590005	Chrom11_Interval3	Male	Male
1.1501778302073e-11	-1.70515049207461	0.019	0.058	2.44586465771412e-06	Branch.A	chr11-88764871-88765989	chr11	88764846	88766014	Chrom11_Interval3	Male	Male
1.27889206288252e-10	-1.98200737883754	0.01	0.041	2.71957676064031e-05	Branch.A	chr11-88557698-88558129	chr11	88557673	88558154	Chrom11_Interval3	Male	Male
8.39780431562843e-10	-2.66589971408817	0.005	0.03	0.00017858014855227	Branch.A	chr11-88265759-88266695	chr11	88265734	88266720	Chrom11_Interval3	Male	Male
1.13891093103456e-08	-1.98002468312357	0.01	0.035	0.0024219054839543	Branch.A	chr11-88644729-88645174	chr11	88644704	88645199	Chrom11_Interval3	Male	Male
1.61877850784996e-08	-2.47815133673008	0.003	0.024	0.00344234868472801	Branch.A	chr11-88392209-88393032	chr11	88392184	88393057	Chrom11_Interval3	Male	Male
2.21814698662132e-08	-1.96605434858349	0.007	0.03	0.00471691174852011	Branch.A	chr11-88612889-88613399	chr11	88612864	88613424	Chrom11_Interval3	Male	Male
1.50526487964592e-26	-3.65130200806916	0.016	0.174	3.20096081921584e-21	Branch.B	chr11-88125612-88126849	chr11	88125587	88126874	Chrom11_Interval3	Male	Male
1.04802773032131e-19	-3.76651721687131	0.012	0.131	2.22864144880557e-14	Branch.B	chr11-88275988-88277086	chr11	88275963	88277111	Chrom11_Interval3	Male	Male
5.31565404081734e-17	-2.22219706815989	0.043	0.164	1.13037914743385e-11	Branch.B	chr11-88471651-88473016	chr11	88471626	88473041	Chrom11_Interval3	Male	Male
2.23754730868232e-16	-1.50414495659383	0.106	0.24	4.75816672738603e-11	Branch.B	chr11-88179874-88181665	chr11	88179849	88181690	Chrom11_Interval3	Male	Male
4.44375407350944e-15	-2.82177706018457	0.019	0.118	9.44968747485856e-10	Branch.B	chr11-88702048-88703566	chr11	88702023	88703591	Chrom11_Interval3	Male	Male
2.13094206809649e-14	-4.22447803205934	0.006	0.091	4.53146961722788e-09	Branch.B	chr11-88646126-88646823	chr11	88646101	88646848	Chrom11_Interval3	Male	Male
2.23595020246266e-13	-1.51133324423622	0.081	0.192	4.75477046503887e-08	Branch.B	chr11-88528192-88529304	chr11	88528167	88529329	Chrom11_Interval3	Male	Male
3.45312889113367e-12	-2.26748810448439	0.025	0.11	7.34311311828466e-07	Branch.B	chr11-88145949-88146971	chr11	88145924	88146996	Chrom11_Interval3	Male	Male
7.65077947063799e-11	-3.72978052207025	0.006	0.071	1.62694590521064e-05	Branch.B	chr11-88589506-88589980	chr11	88589481	88590005	Chrom11_Interval3	Male	Male
8.86006643086641e-11	-1.5032611552874	0.067	0.159	1.88410198659017e-05	Branch.B	chr11-88404598-88405729	chr11	88404573	88405754	Chrom11_Interval3	Male	Male
2.05955539160742e-10	-2.14113624113288	0.025	0.099	4.3796651358071e-05	Branch.B	chr11-88650227-88650718	chr11	88650202	88650743	Chrom11_Interval3	Male	Male
2.20839422557055e-08	-1.56893519692864	0.043	0.112	0.00469617240461803	Branch.B	chr11-88593862-88594989	chr11	88593837	88595014	Chrom11_Interval3	Male	Male
5.62296632836563e-127	-2.99468115341008	0.031	0.21	1.19572941269328e-121	Branch.C	chr11-88125612-88126849	chr11	88125587	88126874	Chrom11_Interval3	Male	Male
8.13889188345746e-84	-1.77311491604769	0.072	0.224	1.73074349790911e-78	Branch.C	chr11-88528192-88529304	chr11	88528167	88529329	Chrom11_Interval3	Male	Male
6.15134973562191e-81	-2.61735134070515	0.03	0.156	1.30809067262973e-75	Branch.C	chr11-88275988-88277086	chr11	88275963	88277111	Chrom11_Interval3	Male	Male
9.42712656083486e-79	-4.02606870376426	0.007	0.113	2.00468789028809e-73	Branch.C	chr11-88646126-88646823	chr11	88646101	88646848	Chrom11_Interval3	Male	Male
2.95092254782484e-78	-2.13156665511618	0.055	0.191	6.27516630717501e-73	Branch.C	chr11-88471651-88473016	chr11	88471626	88473041	Chrom11_Interval3	Male	Male
1.21557192475445e-69	-2.45788447359617	0.028	0.14	2.58492585370959e-64	Branch.C	chr11-88702048-88703566	chr11	88702023	88703591	Chrom11_Interval3	Male	Male
4.42261227967095e-62	-2.57348593775207	0.022	0.12	9.40472923884307e-57	Branch.C	chr11-88650227-88650718	chr11	88650202	88650743	Chrom11_Interval3	Male	Male
1.23606783942554e-59	-2.25613494234178	0.03	0.131	2.6285106212168e-54	Branch.C	chr11-88145949-88146971	chr11	88145924	88146996	Chrom11_Interval3	Male	Male
2.37935488404285e-54	-1.87652807497224	0.044	0.145	5.05972195446595e-49	Branch.C	chr11-88421035-88421986	chr11	88421010	88422011	Chrom11_Interval3	Male	Male
1.29185796537308e-53	-3.37176155315784	0.009	0.086	2.7471488819455e-48	Branch.C	chr11-88589506-88589980	chr11	88589481	88590005	Chrom11_Interval3	Male	Male
3.65919214048101e-53	-1.5111696035794	0.071	0.181	7.78130867865428e-48	Branch.C	chr11-88404598-88405729	chr11	88404573	88405754	Chrom11_Interval3	Male	Male
4.96290761724847e-52	-1.98390829665443	0.037	0.131	1.0553672677155e-46	Branch.C	chr11-88593862-88594989	chr11	88593837	88595014	Chrom11_Interval3	Male	Male
9.74083809391736e-28	-2.01997784121168	0.016	0.065	2.07139896150962e-22	Branch.C	chr11-88764871-88765989	chr11	88764846	88766014	Chrom11_Interval3	Male	Male
2.45833043845554e-24	-1.6287916228487	0.025	0.074	5.2276642606801e-19	Branch.C	chr11-88482325-88483110	chr11	88482300	88483135	Chrom11_Interval3	Male	Male
2.50604668652825e-18	-1.98644665979158	0.012	0.045	5.32913333936919e-13	Branch.C	chr11-88557698-88558129	chr11	88557673	88558154	Chrom11_Interval3	Male	Male
3.52481761562032e-18	-2.56060190100817	0.006	0.035	7.49555990779277e-13	Branch.C	chr11-88470531-88470895	chr11	88470506	88470920	Chrom11_Interval3	Male	Male
6.45726103546157e-16	-1.97795844207457	0.01	0.039	1.37314301645194e-10	Branch.C	chr11-88644729-88645174	chr11	88644704	88645199	Chrom11_Interval3	Male	Male
2.48448598915316e-15	-1.51382690486304	0.015	0.045	5.28328430079409e-10	Branch.C	chr11-88419065-88419518	chr11	88419040	88419543	Chrom11_Interval3	Male	Male
2.66162740334033e-15	-1.67306436532416	0.016	0.047	5.65997728947724e-10	Branch.C	chr11-88131572-88132318	chr11	88131547	88132343	Chrom11_Interval3	Male	Male
2.78565691985063e-14	-2.06054484567621	0.008	0.033	5.92372729663156e-09	Branch.C	chr11-88612889-88613399	chr11	88612864	88613424	Chrom11_Interval3	Male	Male
1.87732920317101e-13	-2.25593739755113	0.006	0.028	3.99215932383517e-08	Branch.C	chr11-88082694-88083164	chr11	88082669	88083189	Chrom11_Interval3	Male	Male
6.57633115150468e-13	-2.16837278016036	0.006	0.027	1.39846339569862e-07	Branch.C	chr11-88392209-88393032	chr11	88392184	88393057	Chrom11_Interval3	Male	Male
3.49477246055363e-11	-2.61340516020619	0.004	0.021	7.43166858509191e-06	Branch.C	chr11-88670275-88670964	chr11	88670250	88670989	Chrom11_Interval3	Male	Male
2.53308147118969e-09	-2.13910623383042	0.004	0.018	0.000538662307929959	Branch.C	chr11-88770349-88771072	chr11	88770324	88771097	Chrom11_Interval3	Male	Male
1.56253083424098e-244	3.91746540484152	0.192	0.014	3.32273744432179e-239	Progenitors	chr14-14599103-14600018	chr14	14599078	14600043	Chrom14_Interval1	Male	Male
2.53535379355592e-175	3.85195302578378	0.141	0.01	5.3914551955346e-170	Progenitors	chr14-15978147-15979046	chr14	15978122	15979071	Chrom14_Interval1	Male	Male
9.7648112013195e-127	2.38151700300597	0.15	0.03	2.07649686677179e-121	Progenitors	chr14-11154118-11155536	chr14	11154093	11155561	Chrom14_Interval1	Male	Male
2.49929152077388e-122	4.09562025565359	0.098	0.006	5.31476841184087e-117	Progenitors	chr14-14608950-14609726	chr14	14608925	14609751	Chrom14_Interval1	Male	Male
1.88960439768995e-57	3.40456915275349	0.053	0.006	4.01826264773166e-52	Progenitors	chr14-10880502-10881563	chr14	10880477	10881588	Chrom14_Interval1	Male	Male
5.37131054090937e-52	1.98591121485273	0.077	0.02	1.14221455783492e-46	Progenitors	chr14-12161585-12162612	chr14	12161560	12162637	Chrom14_Interval1	Male	Male
8.09339806235434e-47	3.65001681362991	0.04	0.003	1.72106919135771e-41	Progenitors	chr14-15237837-15238500	chr14	15237812	15238525	Chrom14_Interval1	Male	Male
6.86403797391376e-43	3.82602864597471	0.035	0.002	1.45964453919074e-37	Progenitors	chr14-11473399-11474125	chr14	11473374	11474150	Chrom14_Interval1	Male	Male
1.77949973907708e-39	2.54193176431505	0.045	0.008	3.78412399014481e-34	Progenitors	chr14-11680388-11681032	chr14	11680363	11681057	Chrom14_Interval1	Male	Male
2.7759478276974e-30	2.13283425548317	0.043	0.011	5.90308081507681e-25	Progenitors	chr14-11689193-11690408	chr14	11689168	11690433	Chrom14_Interval1	Male	Male
5.78087278345609e-30	2.86276254020891	0.031	0.005	1.22930837827472e-24	Progenitors	chr14-15454472-15455272	chr14	15454447	15455297	Chrom14_Interval1	Male	Male
1.66667445315197e-23	2.87671502997977	0.023	0.003	3.54419989137219e-18	Progenitors	chr14-11088391-11089067	chr14	11088366	11089092	Chrom14_Interval1	Male	Male
1.33453473498233e-19	1.88357728348097	0.033	0.01	2.83790145928728e-14	Progenitors	chr14-10432163-10433076	chr14	10432138	10433101	Chrom14_Interval1	Male	Male
1.71409063580277e-17	1.94511171705198	0.026	0.007	3.64503087794095e-12	Progenitors	chr14-13257005-13257894	chr14	13256980	13257919	Chrom14_Interval1	Male	Male
1.89612742820308e-16	2.0437486469976	0.025	0.007	4.03213393734814e-11	Progenitors	chr14-12056751-12057477	chr14	12056726	12057502	Chrom14_Interval1	Male	Male
1.96505403826695e-15	2.0477677597708	0.021	0.005	4.17870706291505e-10	Progenitors	chr14-11534428-11534848	chr14	11534403	11534873	Chrom14_Interval1	Male	Male
2.73837537365678e-15	2.53127508040545	0.016	0.003	5.82318261583488e-10	Progenitors	chr14-10932566-10933347	chr14	10932541	10933372	Chrom14_Interval1	Male	Male
5.13554382545858e-15	1.81908514325375	0.025	0.008	1.09207853002759e-09	Progenitors	chr14-15766249-15766926	chr14	15766224	15766951	Chrom14_Interval1	Male	Male
2.60590481187448e-14	2.45964696394109	0.016	0.003	5.5414826414992e-09	Progenitors	chr14-11538830-11539430	chr14	11538805	11539455	Chrom14_Interval1	Male	Male
7.54178586229736e-14	2.2521032377957	0.017	0.004	1.6037683054034e-08	Progenitors	chr14-12223360-12223729	chr14	12223335	12223754	Chrom14_Interval1	Male	Male
2.25859363847426e-13	2.69830921996538	0.013	0.002	4.80292195815189e-08	Progenitors	chr14-10780488-10781074	chr14	10780463	10781099	Chrom14_Interval1	Male	Male
2.85379241221072e-12	2.72833317531925	0.012	0.002	6.06861810249021e-07	Progenitors	chr14-14302737-14303242	chr14	14302712	14303267	Chrom14_Interval1	Male	Male
4.40210094425989e-10	1.52067787355558	0.019	0.007	9.36111167897809e-05	Progenitors	chr14-12691007-12691617	chr14	12690982	12691642	Chrom14_Interval1	Male	Male
2.03538164769676e-08	1.67987871470099	0.013	0.004	0.00432825942764364	Progenitors	chr14-10737835-10738458	chr14	10737810	10738483	Chrom14_Interval1	Male	Male
2.69413349366354e-08	2.04545668110007	0.01	0.003	0.00572910181561046	Progenitors	chr14-14076693-14077155	chr14	14076668	14077180	Chrom14_Interval1	Male	Male
1.2458088779975e-07	1.52193600308755	0.014	0.005	0.0264922503715046	Progenitors	chr14-11838527-11839081	chr14	11838502	11839106	Chrom14_Interval1	Male	Male
8.68898370328564e-200	3.15037559695619	0.182	0.024	1.8477210734874e-194	Branch.A	chr14-10576144-10577477	chr14	10576119	10577502	Chrom14_Interval1	Male	Male
1.41842258618193e-106	1.52832339328419	0.323	0.126	3.01628981374175e-101	Branch.A	chr14-15437520-15439232	chr14	15437495	15439257	Chrom14_Interval1	Male	Male
1.44313637162001e-71	3.32276701532055	0.055	0.005	3.06884392561367e-66	Branch.A	chr14-13650979-13651359	chr14	13650954	13651384	Chrom14_Interval1	Male	Male
2.04150362724111e-71	2.51730825786128	0.089	0.016	4.34127787836449e-66	Branch.A	chr14-13651641-13652323	chr14	13651616	13652348	Chrom14_Interval1	Male	Male
3.52807257041719e-43	1.81965454728371	0.098	0.03	7.50248160171785e-38	Branch.A	chr14-11617244-11617737	chr14	11617219	11617762	Chrom14_Interval1	Male	Male
1.26413876766668e-34	1.99594716918277	0.064	0.017	2.68820373083086e-29	Branch.A	chr14-11618087-11618627	chr14	11618062	11618652	Chrom14_Interval1	Male	Male
4.6766098007893e-33	1.53843853053362	0.098	0.036	9.94485750747645e-28	Branch.A	chr14-14803569-14804519	chr14	14803544	14804544	Chrom14_Interval1	Male	Male
5.89519082966447e-33	2.18839929462111	0.049	0.011	1.25361822511898e-27	Branch.A	chr14-12147007-12147711	chr14	12146982	12147736	Chrom14_Interval1	Male	Male
7.85338679036359e-33	1.83378178765232	0.078	0.025	1.67003055435761e-27	Branch.A	chr14-11083430-11084287	chr14	11083405	11084312	Chrom14_Interval1	Male	Male
4.99524949690953e-29	2.22611064038519	0.04	0.008	1.06224480076731e-23	Branch.A	chr14-12743280-12743781	chr14	12743255	12743806	Chrom14_Interval1	Male	Male
8.52753134916375e-25	2.84877134506759	0.027	0.005	1.81338806893102e-19	Branch.A	chr14-11672849-11673328	chr14	11672824	11673353	Chrom14_Interval1	Male	Male
3.20114770007168e-24	2.36167264454038	0.033	0.007	6.80727259567943e-19	Branch.A	chr14-13556718-13557720	chr14	13556693	13557745	Chrom14_Interval1	Male	Male
2.47318795358236e-23	1.66340065841816	0.052	0.016	5.25925891517242e-18	Branch.A	chr14-11983061-11983742	chr14	11983036	11983767	Chrom14_Interval1	Male	Male
3.35120076841396e-23	1.68077519626787	0.054	0.017	7.12636194603997e-18	Branch.A	chr14-10835664-10836735	chr14	10835639	10836760	Chrom14_Interval1	Male	Male
1.91443769612427e-22	2.15659426758768	0.033	0.008	4.07107090518523e-17	Branch.A	chr14-11279401-11279954	chr14	11279376	11279979	Chrom14_Interval1	Male	Male
1.80123703663794e-21	1.50938124218943	0.061	0.022	3.83034857078095e-16	Branch.A	chr14-11824396-11825252	chr14	11824371	11825277	Chrom14_Interval1	Male	Male
4.74273026363918e-21	2.76132893922061	0.021	0.003	1.00854633329314e-15	Branch.A	chr14-14642817-14643320	chr14	14642792	14643345	Chrom14_Interval1	Male	Male
4.20436231517289e-17	1.59121776525042	0.043	0.014	8.9406185068383e-12	Branch.A	chr14-12101058-12102197	chr14	12101033	12102222	Chrom14_Interval1	Male	Male
8.84170461613677e-16	2.0249676198484	0.023	0.005	1.8801973283261e-10	Branch.A	chr14-12077275-12077608	chr14	12077250	12077633	Chrom14_Interval1	Male	Male
1.27684059648861e-15	2.85071660053011	0.014	0.002	2.71521429683899e-10	Branch.A	chr14-10750897-10751163	chr14	10750872	10751188	Chrom14_Interval1	Male	Male
7.65864836794781e-15	1.84880825850259	0.031	0.009	1.62861923409247e-09	Branch.A	chr14-10631744-10632225	chr14	10631719	10632250	Chrom14_Interval1	Male	Male
1.73485439305047e-14	1.78130308569585	0.029	0.008	3.68918521536576e-09	Branch.A	chr14-11664292-11664589	chr14	11664267	11664614	Chrom14_Interval1	Male	Male
2.7133215742485e-14	1.65308584838046	0.033	0.011	5.76990546085518e-09	Branch.A	chr14-12684725-12685335	chr14	12684700	12685360	Chrom14_Interval1	Male	Male
2.78159596613718e-14	3.13727274194951	0.01	0.001	5.91509163795038e-09	Branch.A	chr14-10542319-10542649	chr14	10542294	10542674	Chrom14_Interval1	Male	Male
5.1624104204293e-14	1.52136782157482	0.034	0.011	1.09779173831471e-08	Branch.A	chr14-12657337-12658043	chr14	12657312	12658068	Chrom14_Interval1	Male	Male
1.63851615559785e-13	1.70392978972713	0.03	0.009	3.48432099004037e-08	Branch.A	chr14-10585636-10586663	chr14	10585611	10586688	Chrom14_Interval1	Male	Male
1.88581685796485e-13	2.12959609494806	0.019	0.004	4.01020840663083e-08	Branch.A	chr14-10966688-10967273	chr14	10966663	10967298	Chrom14_Interval1	Male	Male
2.56917829755955e-13	1.9780154520868	0.023	0.006	5.46338334154335e-08	Branch.A	chr14-12681327-12681678	chr14	12681302	12681703	Chrom14_Interval1	Male	Male
5.47078162291705e-13	1.53994874950547	0.036	0.013	1.16336718289493e-07	Branch.A	chr14-11667484-11668120	chr14	11667459	11668145	Chrom14_Interval1	Male	Male
5.95795482127923e-12	2.16847719714398	0.018	0.004	1.26696505069985e-06	Branch.A	chr14-13453821-13454251	chr14	13453796	13454276	Chrom14_Interval1	Male	Male
1.26457216023322e-11	2.52082098828309	0.013	0.002	2.68912534445755e-06	Branch.A	chr14-10586879-10587222	chr14	10586854	10587247	Chrom14_Interval1	Male	Male
1.70619893897893e-11	2.04514559862469	0.017	0.004	3.62824910572809e-06	Branch.A	chr14-12931752-12932268	chr14	12931727	12932293	Chrom14_Interval1	Male	Male
3.92363323355557e-10	1.55214254661115	0.026	0.009	8.34364530748826e-05	Branch.A	chr14-11602241-11602840	chr14	11602216	11602865	Chrom14_Interval1	Male	Male
8.48956750660933e-10	1.88718388527789	0.015	0.004	0.000180531501984798	Branch.A	chr14-12166806-12167182	chr14	12166781	12167207	Chrom14_Interval1	Male	Male
1.24454793387109e-09	1.74546468268735	0.021	0.007	0.000264654362685621	Branch.A	chr14-10679826-10680558	chr14	10679801	10680583	Chrom14_Interval1	Male	Male
1.48861421050631e-09	1.75734260994442	0.015	0.004	0.000316555300478377	Branch.A	chr14-11798769-11798975	chr14	11798744	11799000	Chrom14_Interval1	Male	Male
5.11881378142676e-09	2.47645247122868	0.01	0.002	0.00108852086943418	Branch.A	chr14-15970375-15970611	chr14	15970350	15970636	Chrom14_Interval1	Male	Male
7.2489989296504e-09	1.94766437378842	0.014	0.003	0.00154150687138909	Branch.A	chr14-11844927-11845181	chr14	11844902	11845206	Chrom14_Interval1	Male	Male
1.08504897783262e-08	1.70843398621248	0.018	0.005	0.00230736750185084	Branch.A	chr14-12153628-12153862	chr14	12153603	12153887	Chrom14_Interval1	Male	Male
1.90667829002759e-08	1.88718388527789	0.015	0.004	0.00405457045052658	Branch.A	chr14-10407299-10407708	chr14	10407274	10407733	Chrom14_Interval1	Male	Male
2.47665433868774e-08	1.77700029087221	0.016	0.005	0.00526663021776287	Branch.A	chr14-11898298-11898668	chr14	11898273	11898693	Chrom14_Interval1	Male	Male
4.20488355355723e-08	1.7293325047916	0.017	0.005	0.008941726925475	Branch.A	chr14-12572460-12572723	chr14	12572435	12572748	Chrom14_Interval1	Male	Male
8.72967039397349e-08	1.70552762688233	0.016	0.005	0.0185637313894886	Branch.A	chr14-11663935-11664134	chr14	11663910	11664159	Chrom14_Interval1	Male	Male
1.63595123634648e-07	1.85073056781889	0.013	0.004	0.0347886666360315	Branch.A	chr14-10305145-10305588	chr14	10305120	10305613	Chrom14_Interval1	Male	Male
1.7435261625466e-07	1.98147906036052	0.012	0.003	0.0370762581991698	Branch.A	chr14-11746235-11746488	chr14	11746210	11746513	Chrom14_Interval1	Male	Male
2.2420356974333e-59	1.91385438935097	0.235	0.066	4.76771133094889e-54	Branch.B	chr14-12782950-12783881	chr14	12782925	12783906	Chrom14_Interval1	Male	Male
2.49614877831376e-46	4.20029861578766	0.039	0.002	5.30808533857198e-41	Branch.B	chr14-14395449-14395925	chr14	14395424	14395950	Chrom14_Interval1	Male	Male
3.78743225777885e-42	2.55758878189033	0.091	0.016	8.05401257048931e-37	Branch.B	chr14-11716167-11717266	chr14	11716142	11717291	Chrom14_Interval1	Male	Male
1.50579458014358e-40	2.2571117174055	0.121	0.028	3.20208723262112e-35	Branch.B	chr14-15500139-15501093	chr14	15500114	15501118	Chrom14_Interval1	Male	Male
3.15742258400812e-30	2.32758590605464	0.084	0.018	6.71429069911911e-25	Branch.B	chr14-11054648-11055456	chr14	11054623	11055481	Chrom14_Interval1	Male	Male
3.81543251523057e-29	1.8518380163291	0.118	0.034	8.11355539796296e-24	Branch.B	chr14-12792483-12793191	chr14	12792458	12793216	Chrom14_Interval1	Male	Male
2.55253158618066e-26	2.65556330569507	0.051	0.008	5.42798394332903e-21	Branch.B	chr14-10417050-10417602	chr14	10417025	10417627	Chrom14_Interval1	Male	Male
8.60955000098284e-26	1.6350958411438	0.13	0.042	1.830829417259e-20	Branch.B	chr14-12558990-12560466	chr14	12558965	12560491	Chrom14_Interval1	Male	Male
3.56237911736822e-25	1.57947925794322	0.124	0.04	7.57543481687468e-20	Branch.B	chr14-14803569-14804519	chr14	14803544	14804544	Chrom14_Interval1	Male	Male
1.73135137575962e-21	2.487481987578	0.043	0.007	3.68173601406659e-16	Branch.B	chr14-11419726-11420222	chr14	11419701	11420247	Chrom14_Interval1	Male	Male
6.73117241153842e-21	2.15224271154744	0.063	0.015	1.43139054448606e-15	Branch.B	chr14-11595058-11595682	chr14	11595033	11595707	Chrom14_Interval1	Male	Male
1.30805655289256e-19	2.92050898732548	0.036	0.006	2.78159534029155e-14	Branch.B	chr14-15530726-15531559	chr14	15530701	15531584	Chrom14_Interval1	Male	Male
5.60545139590018e-19	2.04695900483452	0.058	0.014	1.19200484478957e-13	Branch.B	chr14-10567394-10568065	chr14	10567369	10568090	Chrom14_Interval1	Male	Male
1.54608529442586e-18	1.76558520197384	0.084	0.026	3.28776583944953e-13	Branch.B	chr14-11592472-11593536	chr14	11592447	11593561	Chrom14_Interval1	Male	Male
4.08674424148835e-17	2.66701949229891	0.03	0.005	8.6905024969674e-12	Branch.B	chr14-10642639-10643102	chr14	10642614	10643127	Chrom14_Interval1	Male	Male
3.66517633903765e-16	1.8073987364433	0.075	0.023	7.79403413672695e-11	Branch.B	chr14-13732522-13733589	chr14	13732497	13733614	Chrom14_Interval1	Male	Male
9.20314888037397e-15	2.64439781524626	0.027	0.004	1.95705881256041e-09	Branch.B	chr14-12131744-12132143	chr14	12131719	12132168	Chrom14_Interval1	Male	Male
4.07498117406736e-14	1.7017980328799	0.061	0.019	8.66548821646597e-09	Branch.B	chr14-11983061-11983742	chr14	11983036	11983767	Chrom14_Interval1	Male	Male
2.62929810952965e-13	1.98097874815955	0.055	0.016	5.59122872289589e-08	Branch.B	chr14-10986729-10987486	chr14	10986704	10987511	Chrom14_Interval1	Male	Male
3.24334871518456e-13	2.97503120531693	0.018	0.002	6.89701347632711e-08	Branch.B	chr14-13549655-13549980	chr14	13549630	13550005	Chrom14_Interval1	Male	Male
4.76015863669723e-13	2.68903131489939	0.027	0.005	1.0122524942523e-07	Branch.B	chr14-10682898-10683546	chr14	10682873	10683571	Chrom14_Interval1	Male	Male
2.48120362567185e-12	2.19669791633351	0.037	0.009	5.27630432202745e-07	Branch.B	chr14-15634400-15634970	chr14	15634375	15634995	Chrom14_Interval1	Male	Male
3.09685247404577e-12	1.90707348537097	0.045	0.012	6.58548775458308e-07	Branch.B	chr14-15583673-15584436	chr14	15583648	15584461	Chrom14_Interval1	Male	Male
3.15108272908289e-12	1.98345539509155	0.034	0.008	6.70080893422207e-07	Branch.B	chr14-12722798-12723117	chr14	12722773	12723142	Chrom14_Interval1	Male	Male
3.69310679244165e-12	2.87143167776534	0.019	0.003	7.85342852519508e-07	Branch.B	chr14-11171280-11171594	chr14	11171255	11171619	Chrom14_Interval1	Male	Male
4.67356309463633e-12	1.61512791722483	0.051	0.015	9.93837865637509e-07	Branch.B	chr14-15571506-15572444	chr14	15571481	15572469	Chrom14_Interval1	Male	Male
1.22686566736738e-10	1.76161551330957	0.039	0.011	2.60894211031341e-05	Branch.B	chr14-15107733-15108513	chr14	15107708	15108538	Chrom14_Interval1	Male	Male
1.85878439424595e-10	2.54378028747101	0.028	0.007	3.95272360220796e-05	Branch.B	chr14-11589732-11590040	chr14	11589707	11590065	Chrom14_Interval1	Male	Male
2.49673674705738e-10	2.66546488357004	0.016	0.002	5.30933565998499e-05	Branch.B	chr14-15007858-15008249	chr14	15007833	15008274	Chrom14_Interval1	Male	Male
6.35826984429987e-10	1.70327673923167	0.039	0.011	0.000135209244066021	Branch.B	chr14-13463408-13463911	chr14	13463383	13463936	Chrom14_Interval1	Male	Male
2.868586821584e-09	2.66513976402848	0.015	0.002	0.000610007856196658	Branch.B	chr14-15270933-15271248	chr14	15270908	15271273	Chrom14_Interval1	Male	Male
5.60267714296201e-09	2.61825866789874	0.015	0.002	0.00119141489712801	Branch.B	chr14-12630549-12630804	chr14	12630524	12630829	Chrom14_Interval1	Male	Male
7.43135393729244e-09	1.60164161791398	0.036	0.011	0.00158028484611917	Branch.B	chr14-11375034-11375957	chr14	11375009	11375982	Chrom14_Interval1	Male	Male
9.22719075907418e-09	2.95688254589954	0.012	0.002	0.00196217134210788	Branch.B	chr14-15397999-15398198	chr14	15397974	15398223	Chrom14_Interval1	Male	Male
1.13319456786338e-08	2.02560221406659	0.024	0.006	0.00240974958050715	Branch.B	chr14-11002851-11003385	chr14	11002826	11003410	Chrom14_Interval1	Male	Male
2.61372614921158e-08	1.85691382139963	0.033	0.01	0.00555811479355991	Branch.B	chr14-11602241-11602840	chr14	11602216	11602865	Chrom14_Interval1	Male	Male
2.99968110792042e-08	1.83987420128406	0.025	0.007	0.00637885187280385	Branch.B	chr14-12900288-12900954	chr14	12900263	12900979	Chrom14_Interval1	Male	Male
3.42590704365699e-08	2.58126041663648	0.015	0.003	0.00728522558740702	Branch.B	chr14-11427395-11427817	chr14	11427370	11427842	Chrom14_Interval1	Male	Male
7.18224358158917e-08	2.08427535869294	0.022	0.005	0.0152731127986852	Branch.B	chr14-10966688-10967273	chr14	10966663	10967298	Chrom14_Interval1	Male	Male
1.67501275835751e-07	1.68228788395078	0.028	0.008	0.0356193138077483	Branch.B	chr14-13349051-13349560	chr14	13349026	13349585	Chrom14_Interval1	Male	Male
1.8846023354555e-07	2.49614802661885	0.012	0.002	0.0400762571236948	Branch.B	chr14-10850276-10850475	chr14	10850251	10850500	Chrom14_Interval1	Male	Male
1.9223535223873e-07	1.736011177774	0.033	0.011	0.0408790398889181	Branch.B	chr14-11357957-11358598	chr14	11357932	11358623	Chrom14_Interval1	Male	Male
5.62561626726342e-126	2.01907847654507	0.17	0.044	1.19629292484983e-120	Branch.C	chr14-12782950-12783881	chr14	12782925	12783906	Chrom14_Interval1	Male	Male
3.70142808757001e-96	1.72321958424759	0.16	0.049	7.8711238424985e-91	Branch.C	chr14-12406156-12407046	chr14	12406131	12407071	Chrom14_Interval1	Male	Male
6.39915259152608e-78	2.41774456192369	0.083	0.016	1.36078619774061e-72	Branch.C	chr14-13335668-13336466	chr14	13335643	13336491	Chrom14_Interval1	Male	Male
7.30101778786068e-54	1.64766577002159	0.097	0.031	1.55256873360636e-48	Branch.C	chr14-11133407-11134339	chr14	11133382	11134364	Chrom14_Interval1	Male	Male
3.40228631562307e-51	1.71335824560638	0.095	0.031	7.23499587303562e-46	Branch.C	chr14-12558990-12560466	chr14	12558965	12560491	Chrom14_Interval1	Male	Male
2.30745977121567e-46	1.58727252843947	0.088	0.029	4.90683627808783e-41	Branch.C	chr14-12876404-12877349	chr14	12876379	12877374	Chrom14_Interval1	Male	Male
2.7564709097306e-40	2.50876089508389	0.041	0.008	5.86166295425123e-35	Branch.C	chr14-10567394-10568065	chr14	10567369	10568090	Chrom14_Interval1	Male	Male
1.41444627582888e-34	2.88109098573772	0.028	0.004	3.00783415001287e-29	Branch.C	chr14-15224408-15225241	chr14	15224383	15225266	Chrom14_Interval1	Male	Male
8.82948643614989e-33	2.14230312961613	0.04	0.009	1.87759912013371e-27	Branch.C	chr14-13175865-13176481	chr14	13175840	13176506	Chrom14_Interval1	Male	Male
4.76340739204725e-31	1.83647187622767	0.047	0.013	1.01294334532624e-25	Branch.C	chr14-11054648-11055456	chr14	11054623	11055481	Chrom14_Interval1	Male	Male
5.84091507583859e-31	1.65861852356038	0.054	0.017	1.24207643179215e-25	Branch.C	chr14-13732522-13733589	chr14	13732497	13733614	Chrom14_Interval1	Male	Male
5.16608763427988e-30	1.67420173849781	0.053	0.017	1.09857370151725e-24	Branch.C	chr14-10710275-10711652	chr14	10710250	10711677	Chrom14_Interval1	Male	Male
1.40415217563935e-29	1.8576745288521	0.041	0.011	2.98594364301884e-24	Branch.C	chr14-10986729-10987486	chr14	10986704	10987511	Chrom14_Interval1	Male	Male
7.916654367365e-29	2.32568193661139	0.032	0.007	1.68348446787453e-23	Branch.C	chr14-13463408-13463911	chr14	13463383	13463936	Chrom14_Interval1	Male	Male
1.64108228958642e-27	2.32038924007442	0.03	0.006	3.48977789962843e-22	Branch.C	chr14-11357957-11358598	chr14	11357932	11358623	Chrom14_Interval1	Male	Male
3.03846959609977e-24	2.2840450740857	0.027	0.006	6.46133598080211e-19	Branch.C	chr14-12583336-12583850	chr14	12583311	12583875	Chrom14_Interval1	Male	Male
1.09307032575981e-23	1.75525818837582	0.038	0.012	2.32442497843149e-18	Branch.C	chr14-11578399-11579164	chr14	11578374	11579189	Chrom14_Interval1	Male	Male
4.46087307206835e-22	1.75142232951143	0.035	0.011	9.48609119648408e-17	Branch.C	chr14-12221575-12221994	chr14	12221550	12222019	Chrom14_Interval1	Male	Male
8.64330383577318e-22	3.14571724334659	0.016	0.002	1.838007203981e-16	Branch.C	chr14-15417346-15417842	chr14	15417321	15417867	Chrom14_Interval1	Male	Male
2.32829094667719e-21	1.98846728552223	0.029	0.007	4.95113398101851e-16	Branch.C	chr14-11781151-11781783	chr14	11781126	11781808	Chrom14_Interval1	Male	Male
2.88521636116364e-21	1.79443009745624	0.036	0.011	6.13544144417809e-16	Branch.C	chr14-15571506-15572444	chr14	15571481	15572469	Chrom14_Interval1	Male	Male
1.16002574655868e-20	1.597508864178	0.044	0.016	2.4668063503145e-15	Branch.C	chr14-13357082-13357620	chr14	13357057	13357645	Chrom14_Interval1	Male	Male
1.2325803955466e-19	1.84102168587061	0.03	0.009	2.62109453693379e-14	Branch.C	chr14-15583673-15584436	chr14	15583648	15584461	Chrom14_Interval1	Male	Male
1.49666378929731e-19	1.90695168069858	0.027	0.007	3.18267051457862e-14	Branch.C	chr14-12569521-12569816	chr14	12569496	12569841	Chrom14_Interval1	Male	Male
2.08470780817882e-18	2.36395079669235	0.02	0.004	4.43315200117033e-13	Branch.C	chr14-13465464-13465919	chr14	13465439	13465944	Chrom14_Interval1	Male	Male
1.37323821118325e-17	2.31245293267752	0.019	0.004	2.92020478846329e-12	Branch.C	chr14-12715724-12716086	chr14	12715699	12716111	Chrom14_Interval1	Male	Male
3.98133175938868e-17	2.16690065228159	0.019	0.004	8.46634179965762e-12	Branch.C	chr14-11749750-11750141	chr14	11749725	11750166	Chrom14_Interval1	Male	Male
4.88559883141445e-17	1.77472700101549	0.029	0.009	1.03892747709912e-11	Branch.C	chr14-13519055-13519904	chr14	13519030	13519929	Chrom14_Interval1	Male	Male
1.98401453313319e-16	2.0343049862377	0.018	0.004	4.21902674485307e-11	Branch.C	chr14-15530726-15531559	chr14	15530701	15531584	Chrom14_Interval1	Male	Male
4.77066066126187e-16	1.70852369801226	0.026	0.008	1.014485760278e-10	Branch.C	chr14-11635627-11636271	chr14	11635602	11636296	Chrom14_Interval1	Male	Male
4.0586880479338e-15	1.55588421795899	0.033	0.012	8.6308407208117e-10	Branch.C	chr14-14893923-14894559	chr14	14893898	14894584	Chrom14_Interval1	Male	Male
8.16104968720547e-15	2.80688246640217	0.012	0.002	1.73545537703393e-09	Branch.C	chr14-11436586-11437005	chr14	11436561	11437030	Chrom14_Interval1	Male	Male
1.08001530300672e-14	2.17119562708043	0.016	0.004	2.29666334199682e-09	Branch.C	chr14-13262468-13262831	chr14	13262443	13262856	Chrom14_Interval1	Male	Male
1.45728500414673e-14	2.25867889895142	0.016	0.003	3.09893113416806e-09	Branch.C	chr14-11087208-11087550	chr14	11087183	11087575	Chrom14_Interval1	Male	Male
5.15931760293246e-14	2.7610191776343	0.011	0.002	1.09713404758119e-08	Branch.C	chr14-12375487-12375696	chr14	12375462	12375721	Chrom14_Interval1	Male	Male
1.18858397435477e-13	2.0936777813088	0.017	0.004	2.52753570730516e-08	Branch.C	chr14-10377520-10377938	chr14	10377495	10377963	Chrom14_Interval1	Male	Male
5.41584956866304e-12	1.93861380797262	0.016	0.004	1.15168582662576e-06	Branch.C	chr14-12576743-12577040	chr14	12576718	12577065	Chrom14_Interval1	Male	Male
6.45316257010845e-12	2.2674462822966	0.013	0.003	1.37227147369613e-06	Branch.C	chr14-15199307-15199733	chr14	15199282	15199758	Chrom14_Interval1	Male	Male
3.55452710922709e-10	1.50970873691481	0.023	0.009	7.5587374430425e-05	Branch.C	chr14-15701787-15702414	chr14	15701762	15702439	Chrom14_Interval1	Male	Male
2.31113071155724e-09	1.79196027857695	0.013	0.004	0.000491464256943359	Branch.C	chr14-12655246-12655557	chr14	12655221	12655582	Chrom14_Interval1	Male	Male
2.37224191634234e-09	1.7364329356219	0.015	0.005	0.000504459615752115	Branch.C	chr14-12900288-12900954	chr14	12900263	12900979	Chrom14_Interval1	Male	Male
4.22191666228514e-09	1.90850236668817	0.011	0.003	0.000897794800151598	Branch.C	chr14-10886544-10887060	chr14	10886519	10887085	Chrom14_Interval1	Male	Male
1.2005753799508e-08	2.01742946588672	0.01	0.003	0.00255303555121917	Branch.C	chr14-12066487-12067017	chr14	12066462	12067042	Chrom14_Interval1	Male	Male
1.84672349254704e-08	1.66813854781246	0.013	0.004	0.00392707597413621	Branch.C	chr14-11135840-11136244	chr14	11135815	11136269	Chrom14_Interval1	Male	Male
8.13948435270142e-08	1.67413063866444	0.012	0.004	0.0173086948708631	Branch.C	chr14-12498199-12498527	chr14	12498174	12498552	Chrom14_Interval1	Male	Male
8.63529297396435e-167	-3.41170829596729	0.015	0.139	1.83630368620649e-161	Progenitors	chr14-12782950-12783881	chr14	12782925	12783906	Chrom14_Interval1	Male	Male
3.1811246743361e-143	-1.80764599840525	0.077	0.233	6.76469343122246e-138	Progenitors	chr14-15437520-15439232	chr14	15437495	15439257	Chrom14_Interval1	Male	Male
7.75069151230253e-134	-2.72100776458394	0.022	0.135	1.64819230078265e-128	Progenitors	chr14-12406156-12407046	chr14	12406131	12407071	Chrom14_Interval1	Male	Male
1.33535099354842e-91	-3.22406673535772	0.01	0.082	2.83963724129064e-86	Progenitors	chr14-10576144-10577477	chr14	10576119	10577502	Chrom14_Interval1	Male	Male
1.54111715338891e-84	-2.88571359521466	0.013	0.083	3.27720103785305e-79	Progenitors	chr14-12558990-12560466	chr14	12558965	12560491	Chrom14_Interval1	Male	Male
7.87635445263137e-75	-2.03199521457795	0.025	0.101	1.67491465070651e-69	Progenitors	chr14-12184373-12185352	chr14	12184348	12185377	Chrom14_Interval1	Male	Male
5.81567268431273e-69	-3.18436549768984	0.007	0.06	1.23670861199179e-63	Progenitors	chr14-15500139-15501093	chr14	15500114	15501118	Chrom14_Interval1	Male	Male
3.7594543026575e-68	-2.31650416346463	0.017	0.081	7.9945171691442e-63	Progenitors	chr14-11133407-11134339	chr14	11133382	11134364	Chrom14_Interval1	Male	Male
2.84238635694114e-63	-2.36294398507229	0.015	0.075	6.0443630118989e-58	Progenitors	chr14-14803569-14804519	chr14	14803544	14804544	Chrom14_Interval1	Male	Male
5.23310094030088e-59	-2.90555439676971	0.009	0.058	1.11282414805592e-53	Progenitors	chr14-13335668-13336466	chr14	13335643	13336491	Chrom14_Interval1	Male	Male
1.18621227542627e-56	-3.21371535891034	0.005	0.05	2.52249226581671e-51	Progenitors	chr14-11824396-11825252	chr14	11824371	11825277	Chrom14_Interval1	Male	Male
2.45542848855721e-52	-2.99778612106313	0.006	0.048	5.22149323520179e-47	Progenitors	chr14-13732522-13733589	chr14	13732497	13733614	Chrom14_Interval1	Male	Male
2.7864589493826e-52	-3.90008265540509	0.003	0.041	5.92543282045159e-47	Progenitors	chr14-11054648-11055456	chr14	11054623	11055481	Chrom14_Interval1	Male	Male
4.99006610353431e-52	-1.98713646274325	0.018	0.071	1.06114254698267e-46	Progenitors	chr14-12876404-12877349	chr14	12876379	12877374	Chrom14_Interval1	Male	Male
1.73060183634894e-47	-3.34673887712404	0.004	0.039	3.68014211101439e-42	Progenitors	chr14-11983061-11983742	chr14	11983036	11983767	Chrom14_Interval1	Male	Male
3.02941840902464e-47	-2.88857902552364	0.007	0.046	6.44208854097498e-42	Progenitors	chr14-10710275-10711652	chr14	10710250	10711677	Chrom14_Interval1	Male	Male
1.04189529481708e-43	-3.94266030943202	0.002	0.033	2.21560076338146e-38	Progenitors	chr14-11595058-11595682	chr14	11595033	11595707	Chrom14_Interval1	Male	Male
7.97126840579369e-43	-1.95547710256799	0.016	0.061	1.69509819776043e-37	Progenitors	chr14-12792483-12793191	chr14	12792458	12793216	Chrom14_Interval1	Male	Male
8.79066498756392e-43	-1.96872982754574	0.016	0.062	1.86934370027045e-37	Progenitors	chr14-11621027-11621702	chr14	11621002	11621727	Chrom14_Interval1	Male	Male
8.83008624279087e-43	-2.29572840062011	0.012	0.053	1.87772666961572e-37	Progenitors	chr14-11083430-11084287	chr14	11083405	11084312	Chrom14_Interval1	Male	Male
2.48223419437475e-41	-3.77163821241563	0.003	0.033	5.27849583667985e-36	Progenitors	chr14-15571506-15572444	chr14	15571481	15572469	Chrom14_Interval1	Male	Male
1.27904815070009e-40	-4.00212560736044	0.002	0.031	2.71990868294526e-35	Progenitors	chr14-10567394-10568065	chr14	10567369	10568090	Chrom14_Interval1	Male	Male
6.52716872332147e-40	-2.7925547255912	0.006	0.039	1.38800895618303e-34	Progenitors	chr14-10835664-10836735	chr14	10835639	10836760	Chrom14_Interval1	Male	Male
1.45754826622054e-39	-3.05357253658775	0.005	0.036	3.09949096360064e-34	Progenitors	chr14-11716167-11717266	chr14	11716142	11717291	Chrom14_Interval1	Male	Male
1.37075998526866e-36	-2.98327872143471	0.004	0.034	2.91493481627366e-31	Progenitors	chr14-10986729-10987486	chr14	10986704	10987511	Chrom14_Interval1	Male	Male
5.88469679147281e-35	-2.87650839087315	0.004	0.033	1.25138665740349e-29	Progenitors	chr14-11578399-11579164	chr14	11578374	11579189	Chrom14_Interval1	Male	Male
3.36576785858882e-34	-2.21267268442662	0.01	0.043	7.15733900896771e-29	Progenitors	chr14-13651641-13652323	chr14	13651616	13652348	Chrom14_Interval1	Male	Male
1.0777019751609e-33	-3.13687754079761	0.004	0.03	2.29174402719941e-28	Progenitors	chr14-13175865-13176481	chr14	13175840	13176506	Chrom14_Interval1	Male	Male
1.65547419527515e-31	-3.65987025157638	0.002	0.024	3.52038243099457e-26	Progenitors	chr14-13463408-13463911	chr14	13463383	13463936	Chrom14_Interval1	Male	Male
1.78633580807638e-30	-3.72498274845148	0.002	0.023	3.7986609592325e-25	Progenitors	chr14-13650979-13651359	chr14	13650954	13651384	Chrom14_Interval1	Male	Male
2.92631797496514e-30	-3.66572352183374	0.002	0.024	6.22284443694311e-25	Progenitors	chr14-11781151-11781783	chr14	11781126	11781808	Chrom14_Interval1	Male	Male
1.09164002288933e-29	-3.68129992370369	0.002	0.023	2.32138342507438e-24	Progenitors	chr14-10631744-10632225	chr14	10631719	10632250	Chrom14_Interval1	Male	Male
2.68346659605393e-27	-2.59657730345966	0.005	0.028	5.70641855117464e-22	Progenitors	chr14-12147007-12147711	chr14	12146982	12147736	Chrom14_Interval1	Male	Male
1.54950948615287e-26	-2.04061449352571	0.01	0.037	3.29504741739893e-21	Progenitors	chr14-13357082-13357620	chr14	13357057	13357645	Chrom14_Interval1	Male	Male
3.61040362045696e-26	-3.35965612798113	0.002	0.022	7.67755940293793e-21	Progenitors	chr14-11357957-11358598	chr14	11357932	11358623	Chrom14_Interval1	Male	Male
4.73277009855415e-26	-2.26856217653569	0.006	0.031	1.00642829422764e-20	Progenitors	chr14-11598770-11599581	chr14	11598745	11599606	Chrom14_Interval1	Male	Male
4.37098937239984e-25	-3.07309746752248	0.002	0.021	9.29495261030198e-20	Progenitors	chr14-11279401-11279954	chr14	11279376	11279979	Chrom14_Interval1	Male	Male
5.83565105496365e-24	-2.59334739855451	0.004	0.025	1.24095703248908e-18	Progenitors	chr14-12657337-12658043	chr14	12657312	12658068	Chrom14_Interval1	Male	Male
6.15800948760556e-24	-2.61978986181862	0.004	0.024	1.30950687554881e-18	Progenitors	chr14-12684725-12685335	chr14	12684700	12685360	Chrom14_Interval1	Male	Male
7.42619282839845e-22	-3.33886844858071	0.002	0.018	1.57918733115176e-16	Progenitors	chr14-15224408-15225241	chr14	15224383	15225266	Chrom14_Interval1	Male	Male
9.84658069495741e-22	-2.25187922529978	0.006	0.026	2.09388523136339e-16	Progenitors	chr14-11667484-11668120	chr14	11667459	11668145	Chrom14_Interval1	Male	Male
1.06492117451135e-21	-2.80801632887016	0.003	0.02	2.26456552681012e-16	Progenitors	chr14-12583336-12583850	chr14	12583311	12583875	Chrom14_Interval1	Male	Male
1.98813110438158e-21	-2.43483384925392	0.005	0.024	4.22778067477847e-16	Progenitors	chr14-13519055-13519904	chr14	13519030	13519929	Chrom14_Interval1	Male	Male
4.55802118475612e-21	-3.00203718198763	0.002	0.019	9.69267762959574e-16	Progenitors	chr14-10417050-10417602	chr14	10417025	10417627	Chrom14_Interval1	Male	Male
2.40669933878217e-20	-2.74301175121162	0.003	0.02	5.11787021091368e-15	Progenitors	chr14-11602241-11602840	chr14	11602216	11602865	Chrom14_Interval1	Male	Male
1.38922839891765e-19	-2.42579657849294	0.004	0.022	2.95420808258238e-14	Progenitors	chr14-11635627-11636271	chr14	11635602	11636296	Chrom14_Interval1	Male	Male
1.56009369419087e-19	-2.90355899539554	0.002	0.017	3.31755484163383e-14	Progenitors	chr14-11419726-11420222	chr14	11419701	11420247	Chrom14_Interval1	Male	Male
1.86397460459622e-19	-1.90348830629288	0.008	0.029	3.9637606364199e-14	Progenitors	chr14-12101058-12102197	chr14	12101033	12102222	Chrom14_Interval1	Male	Male
1.9828728973985e-19	-1.5499319207683	0.012	0.035	4.21659904504689e-14	Progenitors	chr14-11618087-11618627	chr14	11618062	11618652	Chrom14_Interval1	Male	Male
2.44433778624029e-19	-4.04945793832793	0.001	0.014	5.19790874581785e-14	Progenitors	chr14-15530726-15531559	chr14	15530701	15531584	Chrom14_Interval1	Male	Male
2.55188896613702e-19	-3.40171870658502	0.001	0.015	5.42661740538003e-14	Progenitors	chr14-11749750-11750141	chr14	11749725	11750166	Chrom14_Interval1	Male	Male
1.68370790012456e-18	-2.20078737794521	0.004	0.021	3.58042168669388e-13	Progenitors	chr14-10585636-10586663	chr14	10585611	10586688	Chrom14_Interval1	Male	Male
7.95480193825216e-18	-1.86239200251204	0.008	0.027	1.69159658697126e-12	Progenitors	chr14-14893923-14894559	chr14	14893898	14894584	Chrom14_Interval1	Male	Male
9.68214644167064e-18	-3.02385603651143	0.002	0.015	2.0589181229677e-12	Progenitors	chr14-13465464-13465919	chr14	13465439	13465944	Chrom14_Interval1	Male	Male
2.77068955421592e-17	-2.38723632493988	0.004	0.02	5.8918990439357e-12	Progenitors	chr14-12569521-12569816	chr14	12569496	12569841	Chrom14_Interval1	Male	Male
3.63633873117463e-17	-3.24495229080999	0.001	0.014	7.73271067523017e-12	Progenitors	chr14-12900288-12900954	chr14	12900263	12900979	Chrom14_Interval1	Male	Male
9.42323969958011e-17	-2.36256519282459	0.005	0.02	2.00386134535541e-11	Progenitors	chr14-15701787-15702414	chr14	15701762	15702439	Chrom14_Interval1	Male	Male
2.7629906167929e-16	-2.01650480251676	0.006	0.023	5.87552717651626e-11	Progenitors	chr14-15583673-15584436	chr14	15583648	15584461	Chrom14_Interval1	Male	Male
3.38781612946063e-16	-2.48324134222948	0.003	0.017	7.20422487745932e-11	Progenitors	chr14-14028675-14029316	chr14	14028650	14029341	Chrom14_Interval1	Male	Male
8.78942018420743e-16	-1.87994239139996	0.005	0.02	1.86907899159189e-10	Progenitors	chr14-15107733-15108513	chr14	15107708	15108538	Chrom14_Interval1	Male	Male
1.21049534791142e-15	-2.26579857141674	0.004	0.018	2.57413046228712e-10	Progenitors	chr14-13556718-13557720	chr14	13556693	13557745	Chrom14_Interval1	Male	Male
2.12346687005076e-15	-1.6225706627269	0.009	0.028	4.51557353383164e-10	Progenitors	chr14-11823180-11823914	chr14	11823155	11823939	Chrom14_Interval1	Male	Male
3.6442278735469e-15	-1.97759392609524	0.005	0.02	7.74948701537622e-10	Progenitors	chr14-12743280-12743781	chr14	12743255	12743806	Chrom14_Interval1	Male	Male
8.90879814413246e-15	-3.48268543359142	0.001	0.011	1.89446483414791e-09	Progenitors	chr14-10682898-10683546	chr14	10682873	10683571	Chrom14_Interval1	Male	Male
8.9360657265713e-15	-2.82868591254906	0.002	0.014	1.90026331282111e-09	Progenitors	chr14-11589732-11590040	chr14	11589707	11590065	Chrom14_Interval1	Male	Male
2.52039313453812e-14	-2.72021463466738	0.002	0.013	5.35964120452666e-09	Progenitors	chr14-12715724-12716086	chr14	12715699	12716111	Chrom14_Interval1	Male	Male
4.58478616400828e-14	-1.55243820449453	0.009	0.025	9.74959362562524e-09	Progenitors	chr14-12221575-12221994	chr14	12221550	12222019	Chrom14_Interval1	Male	Male
3.27997880987015e-13	-2.6202715127661	0.002	0.012	6.97490773897698e-08	Progenitors	chr14-13262468-13262831	chr14	13262443	13262856	Chrom14_Interval1	Male	Male
8.34936004332461e-13	-1.91548964803507	0.004	0.017	1.77549976257302e-07	Progenitors	chr14-15634400-15634970	chr14	15634375	15634995	Chrom14_Interval1	Male	Male
8.44190661787491e-13	-1.92701784173459	0.005	0.018	1.79517988419772e-07	Progenitors	chr14-11664292-11664589	chr14	11664267	11664614	Chrom14_Interval1	Male	Male
9.26978150629988e-13	-1.79193218531092	0.006	0.019	1.97122830709618e-07	Progenitors	chr14-11375034-11375957	chr14	11375009	11375982	Chrom14_Interval1	Male	Male
9.74472264737981e-13	-2.18333097285367	0.004	0.016	2.07222501568796e-07	Progenitors	chr14-12728012-12728547	chr14	12727987	12728572	Chrom14_Interval1	Male	Male
1.12141466552677e-12	-3.28912298150582	0.001	0.01	2.38469950038934e-07	Progenitors	chr14-15417346-15417842	chr14	15417321	15417867	Chrom14_Interval1	Male	Male
1.4318861982721e-12	-2.97118313203866	0.001	0.011	3.04492031948761e-07	Progenitors	chr14-13880057-13880567	chr14	13880032	13880592	Chrom14_Interval1	Male	Male
1.54040458565968e-12	-2.58535699938013	0.002	0.012	3.27568575545116e-07	Progenitors	chr14-10447990-10448386	chr14	10447965	10448411	Chrom14_Interval1	Male	Male
1.60795256686778e-12	-2.05850175328013	0.004	0.015	3.41932721297001e-07	Progenitors	chr14-13349051-13349560	chr14	13349026	13349585	Chrom14_Interval1	Male	Male
2.55695283709394e-12	-2.68626433349168	0.002	0.011	5.43738577760864e-07	Progenitors	chr14-10966688-10967273	chr14	10966663	10967298	Chrom14_Interval1	Male	Male
4.11850322246187e-12	-2.74622782895313	0.001	0.011	8.75803828759738e-07	Progenitors	chr14-10642639-10643102	chr14	10642614	10643127	Chrom14_Interval1	Male	Male
5.77996098443884e-12	-2.18077459250164	0.003	0.014	1.2291144833019e-06	Progenitors	chr14-10679826-10680558	chr14	10679801	10680583	Chrom14_Interval1	Male	Male
7.17193993775947e-12	-2.61454420735617	0.002	0.011	1.52512019970449e-06	Progenitors	chr14-11898298-11898668	chr14	11898273	11898693	Chrom14_Interval1	Male	Male
7.71411494642559e-12	-1.6705325778111	0.006	0.02	1.64041425747235e-06	Progenitors	chr14-11132781-11133215	chr14	11132756	11133240	Chrom14_Interval1	Male	Male
1.69369311729472e-11	-1.98276899477778	0.004	0.015	3.6016553508584e-06	Progenitors	chr14-11806828-11807359	chr14	11806803	11807384	Chrom14_Interval1	Male	Male
2.27003022217953e-11	-1.81043997691977	0.005	0.016	4.82724196776699e-06	Progenitors	chr14-13459189-13459637	chr14	13459164	13459662	Chrom14_Interval1	Male	Male
5.37345248277225e-11	-2.20574627457364	0.003	0.013	1.142670043914e-05	Progenitors	chr14-10377520-10377938	chr14	10377495	10377963	Chrom14_Interval1	Male	Male
8.1968683356768e-11	-2.32882469677945	0.002	0.011	1.74307224845001e-05	Progenitors	chr14-11087208-11087550	chr14	11087183	11087575	Chrom14_Interval1	Male	Male
9.97201914196111e-11	-1.85263013283146	0.005	0.016	2.12055984255717e-05	Progenitors	chr14-11768274-11768638	chr14	11768249	11768663	Chrom14_Interval1	Male	Male
1.0521752395063e-10	-2.32383374369529	0.003	0.012	2.23746116856255e-05	Progenitors	chr14-12576743-12577040	chr14	12576718	12577065	Chrom14_Interval1	Male	Male
3.44525093693543e-10	-1.96164708595399	0.003	0.013	7.32636056990256e-05	Progenitors	chr14-12681327-12681678	chr14	12681302	12681703	Chrom14_Interval1	Male	Male
5.27913046637678e-10	-1.69012327287598	0.004	0.015	0.000112261237280549	Progenitors	chr14-12722798-12723117	chr14	12722773	12723142	Chrom14_Interval1	Male	Male
6.2912537812583e-10	-2.36107504892624	0.002	0.01	0.000133784140783836	Progenitors	chr14-11735273-11735675	chr14	11735248	11735700	Chrom14_Interval1	Male	Male
6.52437289665361e-10	-2.09240294481211	0.003	0.012	0.000138741442084629	Progenitors	chr14-12571565-12571800	chr14	12571540	12571825	Chrom14_Interval1	Male	Male
8.70384375153982e-10	-1.73596690854661	0.004	0.014	0.000185088107760869	Progenitors	chr14-10634576-10635194	chr14	10634551	10635219	Chrom14_Interval1	Male	Male
2.76662819989115e-09	-2.29249149091719	0.002	0.01	0.000588326253335054	Progenitors	chr14-12498199-12498527	chr14	12498174	12498552	Chrom14_Interval1	Male	Male
3.81193586622189e-09	-1.89619290920106	0.003	0.011	0.000810611973887952	Progenitors	chr14-12572460-12572723	chr14	12572435	12572748	Chrom14_Interval1	Male	Male
5.24082949614286e-09	-1.88160629208751	0.003	0.012	0.00111446763318428	Progenitors	chr14-12077275-12077608	chr14	12077250	12077633	Chrom14_Interval1	Male	Male
1.08964520237767e-08	-2.17195273466794	0.002	0.01	0.00231714141930814	Progenitors	chr14-12931752-12932268	chr14	12931727	12932293	Chrom14_Interval1	Male	Male
1.45143050761678e-08	-1.62264622809525	0.004	0.012	0.00308648148875215	Progenitors	chr14-11865296-11865650	chr14	11865271	11865675	Chrom14_Interval1	Male	Male
2.74279669984051e-08	-1.96215334257042	0.003	0.01	0.00583258461017785	Progenitors	chr14-13444950-13445493	chr14	13444925	13445518	Chrom14_Interval1	Male	Male
3.96523964863135e-08	-1.94599024286529	0.004	0.012	0.00843212176521106	Progenitors	chr14-11672849-11673328	chr14	11672824	11673353	Chrom14_Interval1	Male	Male
3.99869343734151e-08	-1.86505111463755	0.004	0.012	0.00850326158144109	Progenitors	chr14-12444542-12444995	chr14	12444517	12445020	Chrom14_Interval1	Male	Male
4.32161015393478e-08	-2.01413943655545	0.003	0.01	0.00918994720844385	Progenitors	chr14-11135840-11136244	chr14	11135815	11136269	Chrom14_Interval1	Male	Male
6.87609879956925e-08	-1.92297153898076	0.003	0.01	0.014622092858272	Progenitors	chr14-12655246-12655557	chr14	12655221	12655582	Chrom14_Interval1	Male	Male
1.23762256364945e-07	-1.79405602489989	0.003	0.01	0.026318167578262	Progenitors	chr14-11002851-11003385	chr14	11002826	11003410	Chrom14_Interval1	Male	Male
3.50864089555543e-08	-2.3593040740228	0.019	0.077	0.00746115995080757	Path1	chr14-12782950-12783881	chr14	12782925	12783906	Chrom14_Interval1	Male	Male
8.41615805633888e-48	-4.23384068941722	0.007	0.121	1.78970442683852e-42	Branch.A	chr14-14599103-14600018	chr14	14599078	14600043	Chrom14_Interval1	Male	Male
2.98577791559366e-37	-4.95397428018924	0.002	0.09	6.34928659528908e-32	Branch.A	chr14-15978147-15979046	chr14	15978122	15979071	Chrom14_Interval1	Male	Male
8.11844974212431e-23	-3.75809185964094	0.005	0.061	1.72639645611248e-17	Branch.A	chr14-14608950-14609726	chr14	14608925	14609751	Chrom14_Interval1	Male	Male
4.90427903342484e-15	-1.55193734544741	0.035	0.09	1.04289984073683e-09	Branch.A	chr14-12816237-12816917	chr14	12816212	12816942	Chrom14_Interval1	Male	Male
5.94295816318521e-12	-3.28037305176986	0.004	0.034	1.2637759963595e-06	Branch.A	chr14-10880502-10881563	chr14	10880477	10881588	Chrom14_Interval1	Male	Male
2.31728363752575e-08	-2.46529555455164	0.004	0.025	0.00492772682803488	Branch.A	chr14-15237837-15238500	chr14	15237812	15238525	Chrom14_Interval1	Male	Male
5.59775487067475e-08	-2.86769796963974	0.003	0.022	0.0119036817100386	Branch.A	chr14-11473399-11474125	chr14	11473374	11474150	Chrom14_Interval1	Male	Male
1.94357652530159e-07	-3.00670180022183	0.003	0.021	0.0413303491681909	Branch.A	chr14-15454472-15455272	chr14	15454447	15455297	Chrom14_Interval1	Male	Male
1.79920696253588e-17	-4.19739377385589	0.007	0.111	3.82603159790217e-12	Branch.B	chr14-14599103-14600018	chr14	14599078	14600043	Chrom14_Interval1	Male	Male
9.96505145040696e-13	-3.45171245437269	0.006	0.082	2.11907815598049e-07	Branch.B	chr14-15978147-15979046	chr14	15978122	15979071	Chrom14_Interval1	Male	Male
1.52688279386772e-12	-2.68203626382912	0.015	0.096	3.24693152998765e-07	Branch.B	chr14-11154118-11155536	chr14	11154093	11155561	Chrom14_Interval1	Male	Male
2.39812547997587e-09	-2.24752535911723	0.021	0.086	0.000509963781442349	Branch.B	chr14-12816237-12816917	chr14	12816212	12816942	Chrom14_Interval1	Male	Male
6.65798698107609e-09	-3.82173972288394	0.004	0.056	0.00141582758951281	Branch.B	chr14-14608950-14609726	chr14	14608925	14609751	Chrom14_Interval1	Male	Male
2.13926304502629e-89	-3.56524079559681	0.012	0.136	4.54916425787886e-84	Branch.C	chr14-14599103-14600018	chr14	14599078	14600043	Chrom14_Interval1	Male	Male
7.3180318149984e-70	-4.17939415605895	0.006	0.102	1.55618678349122e-64	Branch.C	chr14-15978147-15979046	chr14	15978122	15979071	Chrom14_Interval1	Male	Male
3.27750704600631e-62	-2.70711110896251	0.019	0.116	6.96965150840289e-57	Branch.C	chr14-11154118-11155536	chr14	11154093	11155561	Chrom14_Interval1	Male	Male
1.7690831654068e-47	-4.20411849863337	0.004	0.07	3.76197304206922e-42	Branch.C	chr14-14608950-14609726	chr14	14608925	14609751	Chrom14_Interval1	Male	Male
2.30092861846778e-23	-1.92835332721099	0.017	0.061	4.89294771645791e-18	Branch.C	chr14-12161585-12162612	chr14	12161560	12162637	Chrom14_Interval1	Male	Male
2.49082178163065e-22	-3.16338713654801	0.005	0.038	5.2967574268554e-17	Branch.C	chr14-10880502-10881563	chr14	10880477	10881588	Chrom14_Interval1	Male	Male
7.834785292263e-19	-3.70681395879721	0.002	0.029	1.66607492718502e-13	Branch.C	chr14-15237837-15238500	chr14	15237812	15238525	Chrom14_Interval1	Male	Male
3.5296619690625e-17	-3.71336505431121	0.002	0.025	7.50586147383111e-12	Branch.C	chr14-11473399-11474125	chr14	11473374	11474150	Chrom14_Interval1	Male	Male
1.55794974037764e-16	-2.21858315329141	0.007	0.034	3.31299570241045e-11	Branch.C	chr14-11680388-11681032	chr14	11680363	11681057	Chrom14_Interval1	Male	Male
1.53063736162415e-13	-1.98715275171946	0.009	0.034	3.25491565586736e-08	Branch.C	chr14-11689193-11690408	chr14	11689168	11690433	Chrom14_Interval1	Male	Male
1.40806461975796e-10	-1.57914093034189	0.013	0.034	2.99426349456149e-05	Branch.C	chr14-11243984-11245206	chr14	11243959	11245231	Chrom14_Interval1	Male	Male
3.49999422188541e-10	-2.50329521114423	0.004	0.02	7.44277271278155e-05	Branch.C	chr14-12056751-12057477	chr14	12056726	12057502	Chrom14_Interval1	Male	Male
1.76839556320874e-09	-2.04949739521091	0.006	0.022	0.000376051084911902	Branch.C	chr14-15454472-15455272	chr14	15454447	15455297	Chrom14_Interval1	Male	Male
2.92214698548171e-09	-2.31852633177988	0.003	0.017	0.000621397478609671	Branch.C	chr14-11088391-11089067	chr14	11088366	11089092	Chrom14_Interval1	Male	Male
5.04676446622246e-09	-1.71748600294617	0.009	0.026	0.00107319951050667	Branch.C	chr14-10432163-10433076	chr14	10432138	10433101	Chrom14_Interval1	Male	Male
1.80542125018641e-08	-1.85742839006238	0.004	0.017	0.00383924634273391	Branch.C	chr14-13782830-13783302	chr14	13782805	13783327	Chrom14_Interval1	Male	Male
8.57550469850555e-08	-2.07093999321858	0.004	0.017	0.018235896496419	Branch.C	chr14-11534428-11534848	chr14	11534403	11534873	Chrom14_Interval1	Male	Male
8.61160663020867e-08	-2.60765265613782	0.002	0.013	0.018312667615205	Branch.C	chr14-12223360-12223729	chr14	12223335	12223754	Chrom14_Interval1	Male	Male
4.48190879999307e-120	1.92210897749649	0.184	0.053	9.53082388227326e-115	Progenitors	chr14-93066548-93068244	chr14	93066523	93068269	Chrom14_Interval2	Male	Male
3.26809423793239e-104	4.03059213109954	0.085	0.006	6.94963507790561e-99	Progenitors	chr14-93784801-93785416	chr14	93784776	93785441	Chrom14_Interval2	Male	Male
4.47439807738864e-101	3.08928101545679	0.095	0.011	9.51485225554772e-96	Progenitors	chr14-93543305-93544550	chr14	93543280	93544575	Chrom14_Interval2	Male	Male
2.02725400369868e-91	2.53299514676204	0.104	0.019	4.31097591140528e-86	Progenitors	chr14-98471754-98472677	chr14	98471729	98472702	Chrom14_Interval2	Male	Male
6.60217028371063e-56	2.05797272691666	0.085	0.023	1.40395811300135e-50	Progenitors	chr14-102019834-102020712	chr14	102019809	102020737	Chrom14_Interval2	Male	Male
2.88224696250811e-47	3.00177047087474	0.047	0.007	6.12912698824312e-42	Progenitors	chr14-93275462-93276006	chr14	93275437	93276031	Chrom14_Interval2	Male	Male
3.02338127360153e-41	2.89075225673766	0.042	0.006	6.4292505121264e-36	Progenitors	chr14-100361256-100362200	chr14	100361231	100362225	Chrom14_Interval2	Male	Male
6.59333455296569e-34	1.9325169360094	0.05	0.013	1.40207918602271e-28	Progenitors	chr14-98829783-98830311	chr14	98829758	98830336	Chrom14_Interval2	Male	Male
3.83541009183933e-32	2.40373201698291	0.039	0.008	8.15603791439725e-27	Progenitors	chr14-102712194-102713159	chr14	102712169	102713184	Chrom14_Interval2	Male	Male
1.6448179598926e-30	4.05140412266912	0.024	0.001	3.49772183989122e-25	Progenitors	chr14-102596137-102596586	chr14	102596112	102596611	Chrom14_Interval2	Male	Male
2.3771117715629e-28	3.56061076697137	0.024	0.002	5.05495195334621e-23	Progenitors	chr14-96787767-96788359	chr14	96787742	96788384	Chrom14_Interval2	Male	Male
9.41951671989139e-27	1.72300223969886	0.045	0.014	2.00306965000162e-21	Progenitors	chr14-101352102-101352662	chr14	101352077	101352687	Chrom14_Interval2	Male	Male
1.63452279065961e-23	2.13386168971901	0.029	0.006	3.47582905956557e-18	Progenitors	chr14-101613271-101613526	chr14	101613246	101613551	Chrom14_Interval2	Male	Male
1.02510791737172e-22	3.16581578030137	0.021	0.002	2.17990223737014e-17	Progenitors	chr14-99630999-99631455	chr14	99630974	99631480	Chrom14_Interval2	Male	Male
4.25179771545658e-21	3.12726387692314	0.019	0.002	9.04149035989556e-16	Progenitors	chr14-94344808-94345392	chr14	94344783	94345417	Chrom14_Interval2	Male	Male
5.2630738133083e-19	3.37951121278327	0.016	0.002	1.11919790947382e-13	Progenitors	chr14-93828610-93829073	chr14	93828585	93829098	Chrom14_Interval2	Male	Male
9.83855107934789e-19	2.30572779448434	0.022	0.004	2.09217772557441e-13	Progenitors	chr14-94100540-94101056	chr14	94100515	94101081	Chrom14_Interval2	Male	Male
1.32121516045508e-17	2.53144911289627	0.019	0.003	2.80957725085933e-12	Progenitors	chr14-99593500-99594148	chr14	99593475	99594173	Chrom14_Interval2	Male	Male
2.11020775054426e-13	3.08939791507887	0.011	0.001	4.48737788360987e-08	Progenitors	chr14-100362680-100363007	chr14	100362655	100363032	Chrom14_Interval2	Male	Male
2.78189894158081e-13	2.15551752032822	0.017	0.004	5.915735918261e-08	Progenitors	chr14-98989436-98990043	chr14	98989411	98990068	Chrom14_Interval2	Male	Male
3.67786906651494e-13	2.88119282093949	0.012	0.002	7.82102534863469e-08	Progenitors	chr14-98992575-98993094	chr14	98992550	98993119	Chrom14_Interval2	Male	Male
6.72593708518706e-13	2.59646129926891	0.012	0.002	1.43027724710211e-07	Progenitors	chr14-102010433-102011075	chr14	102010408	102011100	Chrom14_Interval2	Male	Male
6.61162059251216e-12	3.23361391198841	0.01	0.001	1.4059677306183e-06	Progenitors	chr14-99447719-99448215	chr14	99447694	99448240	Chrom14_Interval2	Male	Male
1.32923502516524e-09	1.93160538572654	0.014	0.004	0.000282663157336413	Progenitors	chr14-101055822-101056263	chr14	101055797	101056288	Chrom14_Interval2	Male	Male
7.4857287378441e-08	1.85811003901485	0.011	0.003	0.0159184770183129	Progenitors	chr14-93738573-93739075	chr14	93738548	93739100	Chrom14_Interval2	Male	Male
2.66374685251118e-19	1.54724791440222	0.126	0.046	5.66448431933355e-14	Path1	chr14-100618790-100620045	chr14	100618765	100620070	Chrom14_Interval2	Male	Male
8.20860126541866e-17	2.09549201910312	0.063	0.017	1.74556726769254e-11	Path1	chr14-98891445-98892225	chr14	98891420	98892250	Chrom14_Interval2	Male	Male
1.93578905470873e-15	1.66677237767934	0.082	0.027	4.11647478272865e-10	Path1	chr14-101780006-101780495	chr14	101779981	101780520	Chrom14_Interval2	Male	Male
3.31314986321112e-11	1.71321240904241	0.046	0.013	7.04544631561709e-06	Path1	chr14-98122639-98123497	chr14	98122614	98123522	Chrom14_Interval2	Male	Male
1.42319176657934e-10	1.51103406166739	0.055	0.018	3.02643152354864e-05	Path1	chr14-95356602-95357406	chr14	95356577	95357431	Chrom14_Interval2	Male	Male
6.68442504389999e-08	1.68019060775028	0.033	0.01	0.0142144967001038	Path1	chr14-102662981-102663565	chr14	102662956	102663590	Chrom14_Interval2	Male	Male
4.86803656709865e-08	2.93969360657254	0.049	0.006	0.010351928440301	Path2	chr14-97086529-97087022	chr14	97086504	97087047	Chrom14_Interval2	Male	Male
5.98290652356745e-148	4.29322318341541	0.088	0.005	1.27227105514314e-142	Branch.A	chr14-102930675-102931787	chr14	102930650	102931812	Chrom14_Interval2	Male	Male
4.24882537632773e-64	2.35165017887996	0.094	0.02	9.03516965101468e-59	Branch.A	chr14-100713317-100714609	chr14	100713292	100714634	Chrom14_Interval2	Male	Male
7.94739025871757e-59	2.81296640120773	0.063	0.01	1.69002048590655e-53	Branch.A	chr14-101537646-101538310	chr14	101537621	101538335	Chrom14_Interval2	Male	Male
3.60497465239587e-56	3.18592399025593	0.049	0.006	7.66601464806634e-51	Branch.A	chr14-99898594-99899187	chr14	99898569	99899212	Chrom14_Interval2	Male	Male
9.18673443086323e-49	1.61296749912906	0.13	0.044	1.9535682634575e-43	Branch.A	chr14-100461041-100461851	chr14	100461016	100461876	Chrom14_Interval2	Male	Male
2.97541665677692e-48	2.44580591028314	0.065	0.013	6.32725327480268e-43	Branch.A	chr14-93585484-93586029	chr14	93585459	93586054	Chrom14_Interval2	Male	Male
2.22429283367977e-34	2.52207469218575	0.04	0.007	4.72998095374837e-29	Branch.A	chr14-95705246-95705827	chr14	95705221	95705852	Chrom14_Interval2	Male	Male
5.36618475210578e-33	3.09481948164234	0.028	0.003	1.14112455372005e-27	Branch.A	chr14-102071503-102072043	chr14	102071478	102072068	Chrom14_Interval2	Male	Male
2.31335633283051e-31	3.05816686474267	0.029	0.004	4.91937537532741e-26	Branch.A	chr14-102153286-102153883	chr14	102153261	102153908	Chrom14_Interval2	Male	Male
7.71905006105211e-31	1.60085394745619	0.08	0.027	1.64146371453279e-25	Branch.A	chr14-102258612-102259678	chr14	102258587	102259703	Chrom14_Interval2	Male	Male
6.48912303627086e-29	2.72575594917419	0.029	0.004	1.37991850278603e-23	Branch.A	chr14-98431887-98432320	chr14	98431862	98432345	Chrom14_Interval2	Male	Male
1.57366678259731e-26	1.71448141804996	0.06	0.018	3.34641814986101e-21	Branch.A	chr14-99748127-99748955	chr14	99748102	99748980	Chrom14_Interval2	Male	Male
1.56024903588669e-22	2.51232668283407	0.026	0.005	3.31788517730341e-17	Branch.A	chr14-97559585-97559871	chr14	97559560	97559896	Chrom14_Interval2	Male	Male
1.03193162447151e-19	2.3608870276083	0.024	0.004	2.19441291875491e-14	Branch.A	chr14-98435330-98435767	chr14	98435305	98435792	Chrom14_Interval2	Male	Male
1.05476738635984e-19	3.30656915629864	0.014	0.001	2.24297339476807e-14	Branch.A	chr14-96532519-96533208	chr14	96532494	96533233	Chrom14_Interval2	Male	Male
1.51132285088216e-19	2.34838520054423	0.024	0.005	3.21384315562942e-14	Branch.A	chr14-101245313-101246045	chr14	101245288	101246070	Chrom14_Interval2	Male	Male
3.55117387233374e-19	2.07700770324084	0.032	0.008	7.55160675125643e-14	Branch.A	chr14-99547865-99549007	chr14	99547840	99549032	Chrom14_Interval2	Male	Male
4.03232127675209e-19	2.69731495056647	0.022	0.004	8.57477151822608e-14	Branch.A	chr14-96022984-96023917	chr14	96022959	96023942	Chrom14_Interval2	Male	Male
5.36844424332839e-18	2.03072822634631	0.029	0.007	1.14160503678803e-12	Branch.A	chr14-97850581-97851028	chr14	97850556	97851053	Chrom14_Interval2	Male	Male
3.1017598336491e-17	3.26312008693026	0.014	0.002	6.59592330385315e-12	Branch.A	chr14-101491880-101492288	chr14	101491855	101492313	Chrom14_Interval2	Male	Male
4.56604029162535e-16	2.5517555608462	0.017	0.003	9.70973034054422e-11	Branch.A	chr14-101934417-101934957	chr14	101934392	101934982	Chrom14_Interval2	Male	Male
1.28858605562526e-14	1.65744970035524	0.031	0.009	2.74019113314767e-09	Branch.A	chr14-102925883-102926431	chr14	102925858	102926456	Chrom14_Interval2	Male	Male
7.57219136313044e-14	2.82494133133394	0.014	0.002	1.61023406556105e-08	Branch.A	chr14-101431769-101432138	chr14	101431744	101432163	Chrom14_Interval2	Male	Male
1.51030795296613e-13	1.93962663990836	0.023	0.006	3.211684965062e-08	Branch.A	chr14-97511300-97511625	chr14	97511275	97511650	Chrom14_Interval2	Male	Male
4.45436809910059e-13	1.80296057961879	0.028	0.008	9.4722583064184e-08	Branch.A	chr14-96091128-96091835	chr14	96091103	96091860	Chrom14_Interval2	Male	Male
8.13437120290176e-13	2.17178157236058	0.018	0.004	1.72978217066826e-07	Branch.A	chr14-102769658-102770032	chr14	102769633	102770057	Chrom14_Interval2	Male	Male
1.27978831864018e-11	2.40615372427541	0.013	0.002	2.72148265747153e-06	Branch.A	chr14-102779496-102779931	chr14	102779471	102779956	Chrom14_Interval2	Male	Male
8.6959491022669e-11	2.08116321254254	0.016	0.004	1.84920227254616e-05	Branch.A	chr14-99749132-99749402	chr14	99749107	99749427	Chrom14_Interval2	Male	Male
1.42117068160723e-10	2.23625458582298	0.015	0.004	3.02213366614458e-05	Branch.A	chr14-101382816-101383162	chr14	101382791	101383187	Chrom14_Interval2	Male	Male
3.39322512755489e-10	2.32598787171637	0.014	0.003	7.21572716599676e-05	Branch.A	chr14-100086984-100087451	chr14	100086959	100087476	Chrom14_Interval2	Male	Male
3.59982991605799e-10	1.76742066026855	0.019	0.006	7.65507431479647e-05	Branch.A	chr14-99069777-99070255	chr14	99069752	99070280	Chrom14_Interval2	Male	Male
4.0147022842603e-10	1.88670733345188	0.022	0.007	8.53730455450236e-05	Branch.A	chr14-102243758-102244363	chr14	102243733	102244388	Chrom14_Interval2	Male	Male
1.5550495026093e-09	1.62935241104563	0.022	0.007	0.000330682831779371	Branch.A	chr14-100034650-100035500	chr14	100034625	100035525	Chrom14_Interval2	Male	Male
6.65563804543403e-09	1.99220183958579	0.015	0.004	0.00141532808599959	Branch.A	chr14-93737521-93737797	chr14	93737496	93737822	Chrom14_Interval2	Male	Male
2.12116316207737e-08	1.99260602214694	0.014	0.004	0.00451067467578915	Branch.A	chr14-95596092-95596687	chr14	95596067	95596712	Chrom14_Interval2	Male	Male
3.63845470636962e-08	1.58448133010081	0.018	0.006	0.00773721031764206	Branch.A	chr14-99975425-99975902	chr14	99975400	99975927	Chrom14_Interval2	Male	Male
6.27605195484511e-08	2.02948303110586	0.012	0.003	0.0133460872424977	Branch.A	chr14-92754211-92754797	chr14	92754186	92754822	Chrom14_Interval2	Male	Male
7.44432913565767e-08	2.3333270275779	0.01	0.002	0.0158304403502674	Branch.A	chr14-93061857-93062249	chr14	93061832	93062274	Chrom14_Interval2	Male	Male
9.02549462385615e-08	2.17085253414349	0.01	0.002	0.0191928045725764	Branch.A	chr14-94213709-94214022	chr14	94213684	94214047	Chrom14_Interval2	Male	Male
1.07923807905549e-07	1.96558904589094	0.011	0.003	0.0229501056749229	Branch.A	chr14-99759365-99759728	chr14	99759340	99759753	Chrom14_Interval2	Male	Male
4.61046908887621e-44	1.96665976329318	0.157	0.041	9.80420862218614e-39	Branch.B	chr14-100570472-100571401	chr14	100570447	100571426	Chrom14_Interval2	Male	Male
3.91346849624034e-34	1.81028382059761	0.148	0.044	8.32202989194004e-29	Branch.B	chr14-99219507-99220210	chr14	99219482	99220235	Chrom14_Interval2	Male	Male
3.06549566807175e-32	2.31499245968196	0.084	0.017	6.51880719311125e-27	Branch.B	chr14-102118036-102118796	chr14	102118011	102118821	Chrom14_Interval2	Male	Male
2.09486422726727e-31	3.14873040066893	0.043	0.005	4.45474972792611e-26	Branch.B	chr14-101823009-101823545	chr14	101822984	101823570	Chrom14_Interval2	Male	Male
2.0589221281694e-26	1.85268291033477	0.109	0.031	4.37831849477352e-21	Branch.B	chr14-101018229-101019159	chr14	101018204	101019184	Chrom14_Interval2	Male	Male
4.43121505595373e-25	2.42007647164691	0.066	0.014	9.42302312863616e-20	Branch.B	chr14-100220248-100220789	chr14	100220223	100220814	Chrom14_Interval2	Male	Male
5.56086250651794e-24	3.32207457125651	0.028	0.003	1.18252297287355e-18	Branch.B	chr14-100082366-100082939	chr14	100082341	100082964	Chrom14_Interval2	Male	Male
1.00913580070906e-23	2.94252818059542	0.031	0.004	2.14593737156581e-18	Branch.B	chr14-99176648-99176953	chr14	99176623	99176978	Chrom14_Interval2	Male	Male
1.70307207685496e-23	2.06849292018624	0.078	0.019	3.62159980215284e-18	Branch.B	chr14-97952375-97953194	chr14	97952350	97953219	Chrom14_Interval2	Male	Male
2.32588619716226e-23	1.97012411879191	0.087	0.023	4.94602025712753e-18	Branch.B	chr14-97560155-97560882	chr14	97560130	97560907	Chrom14_Interval2	Male	Male
7.25306487113061e-23	2.34865145630948	0.06	0.013	1.5423714979108e-17	Branch.B	chr14-102015032-102015603	chr14	102015007	102015628	Chrom14_Interval2	Male	Male
2.23662749748356e-22	3.46198816283626	0.024	0.002	4.75621073967376e-17	Branch.B	chr14-96783027-96783288	chr14	96783002	96783313	Chrom14_Interval2	Male	Male
3.77397332785085e-21	1.85553542819523	0.076	0.02	8.0253920214081e-16	Branch.B	chr14-100789913-100790596	chr14	100789888	100790621	Chrom14_Interval2	Male	Male
8.730498610007e-19	1.50898603299225	0.111	0.039	1.8565492599166e-13	Branch.B	chr14-101297663-101298857	chr14	101297638	101298882	Chrom14_Interval2	Male	Male
1.49099470231456e-18	2.37537416285424	0.046	0.009	3.17061514441893e-13	Branch.B	chr14-100668330-100668937	chr14	100668305	100668962	Chrom14_Interval2	Male	Male
6.27813329590141e-17	1.62484918486106	0.084	0.027	1.33505132350673e-11	Branch.B	chr14-100600522-100601345	chr14	100600497	100601370	Chrom14_Interval2	Male	Male
7.48888032982248e-17	2.71328029359806	0.036	0.007	1.59251789101708e-11	Branch.B	chr14-101190758-101191349	chr14	101190733	101191374	Chrom14_Interval2	Male	Male
1.09883425010471e-16	3.24642059566099	0.019	0.002	2.33668202119017e-11	Branch.B	chr14-93685167-93685406	chr14	93685142	93685431	Chrom14_Interval2	Male	Male
1.11174685259848e-16	3.14003308248852	0.019	0.002	2.36414079951918e-11	Branch.B	chr14-95768370-95768812	chr14	95768345	95768837	Chrom14_Interval2	Male	Male
1.5238010990477e-16	2.62420562380838	0.03	0.005	3.24037827513592e-11	Branch.B	chr14-93476500-93477064	chr14	93476475	93477089	Chrom14_Interval2	Male	Male
2.11067336505328e-16	1.61893488835275	0.093	0.033	4.48836801751946e-11	Branch.B	chr14-102826921-102828114	chr14	102826896	102828139	Chrom14_Interval2	Male	Male
4.66546757835553e-16	2.33990437913289	0.048	0.011	9.92116346004882e-11	Branch.B	chr14-98536166-98536942	chr14	98536141	98536967	Chrom14_Interval2	Male	Male
1.65552641265379e-15	2.80810524295557	0.03	0.005	3.52049347177241e-10	Branch.B	chr14-100727633-100728395	chr14	100727608	100728420	Chrom14_Interval2	Male	Male
1.11823749353659e-14	1.78537258902173	0.066	0.02	2.3779432123805e-09	Branch.B	chr14-93992207-93993231	chr14	93992182	93993256	Chrom14_Interval2	Male	Male
1.81620703997689e-14	2.43213390293064	0.037	0.008	3.86218243258127e-09	Branch.B	chr14-100689560-100689977	chr14	100689535	100690002	Chrom14_Interval2	Male	Male
1.44152593402689e-13	2.66729420694337	0.028	0.005	3.06541931396753e-08	Branch.B	chr14-95868642-95868911	chr14	95868617	95868936	Chrom14_Interval2	Male	Male
1.55805718073587e-13	1.67404968824641	0.066	0.021	3.31322417540665e-08	Branch.B	chr14-99748127-99748955	chr14	99748102	99748980	Chrom14_Interval2	Male	Male
2.62943751473391e-13	1.86446306514976	0.042	0.01	5.59152516945681e-08	Branch.B	chr14-98764864-98765697	chr14	98764839	98765722	Chrom14_Interval2	Male	Male
7.91970695547333e-13	1.71571895683075	0.051	0.015	1.68413360378836e-07	Branch.B	chr14-102173371-102174280	chr14	102173346	102174305	Chrom14_Interval2	Male	Male
8.20342135891944e-13	2.58255220582517	0.027	0.005	1.74446575539558e-07	Branch.B	chr14-102565639-102566307	chr14	102565614	102566332	Chrom14_Interval2	Male	Male
1.00862161215288e-12	2.58911762146089	0.024	0.004	2.14484394445922e-07	Branch.B	chr14-97884375-97884676	chr14	97884350	97884701	Chrom14_Interval2	Male	Male
3.32353053429894e-12	2.06416616058669	0.04	0.01	7.06752091649203e-07	Branch.B	chr14-99974173-99974990	chr14	99974148	99975015	Chrom14_Interval2	Male	Male
4.50167920787959e-12	2.79026881850625	0.018	0.002	9.57286585234803e-07	Branch.B	chr14-101899293-101899508	chr14	101899268	101899533	Chrom14_Interval2	Male	Male
8.43629656939633e-12	2.00325371272215	0.034	0.008	1.7939869017787e-06	Branch.B	chr14-99904583-99905086	chr14	99904558	99905111	Chrom14_Interval2	Male	Male
1.26737732570023e-11	3.50109998316131	0.012	0.001	2.6950905568748e-06	Branch.B	chr14-97798153-97798352	chr14	97798128	97798377	Chrom14_Interval2	Male	Male
2.10690334920093e-11	3.46646623556027	0.015	0.002	4.48035104110928e-06	Branch.B	chr14-93171485-93171846	chr14	93171460	93171871	Chrom14_Interval2	Male	Male
3.28904358631389e-11	1.56370287507804	0.057	0.019	6.99418407673235e-06	Branch.B	chr14-99921608-99922267	chr14	99921583	99922292	Chrom14_Interval2	Male	Male
4.1699293409027e-11	2.35695718204382	0.024	0.005	8.86739644272299e-06	Branch.B	chr14-98064222-98064516	chr14	98064197	98064541	Chrom14_Interval2	Male	Male
5.46707940645661e-11	2.92657536937107	0.016	0.002	1.16257990286241e-05	Branch.B	chr14-93242586-93242806	chr14	93242561	93242831	Chrom14_Interval2	Male	Male
5.46707940645661e-11	2.92657536937107	0.016	0.002	1.16257990286241e-05	Branch.B	chr14-100621529-100621748	chr14	100621504	100621773	Chrom14_Interval2	Male	Male
2.3790852967717e-10	2.1704068340209	0.027	0.006	5.05914867443799e-05	Branch.B	chr14-101854665-101855333	chr14	101854640	101855358	Chrom14_Interval2	Male	Male
3.04215283462096e-09	2.20640611638656	0.021	0.004	0.000646916842434981	Branch.B	chr14-94048425-94048948	chr14	94048400	94048973	Chrom14_Interval2	Male	Male
5.93217636667252e-09	1.8626707508854	0.024	0.005	0.00126148323654928	Branch.B	chr14-95865744-95866269	chr14	95865719	95866294	Chrom14_Interval2	Male	Male
[truncated: 29,407 more rows]
