# Supplementary material for: Combinatorial multiomic analysis from a pedigree of Sox10Dom Hirschsprung mice identifies multiple high confidence candidate modifiers of Enteric Nervous System development
Source: PLoS Comput Biol. 2026 Jul 6;22(7):e1014424. doi: 10.1371/journal.pcbi.1014424 (PMC13372245; doi:10.1371/journal.pcbi.1014424)
Supplement: S21 Table — (CSV) [file pcbi.1014424.s029.csv]

V2	V1	seqnames	start	end	ModInt	source	tx_id	gene_name	gene_id	gene_biotype	type	closest_region	distance
chr11-33400347-33400362	chr11:33400347-33400362	chr11	33400347	33400362	Chrom11_Interval1	Male	ENSMUST00000129179	Ranbp17	ENSMUSG00000040594	protein_coding	gap	chr11-33329545-33404037	0
chr11-33400347-33400362	chr11:33400347-33400362	chr11	33400347	33400362	Chrom11_Interval1	Male	ENSMUST00000129179	Ranbp17	ENSMUSG00000040594	protein_coding	gap	chr11-33329545-33404037	0
chr14-97891443-97891462	chr14:97891443-97891462	chr14	97891443	97891462	Chrom14_Interval1	BinBothSexAllChrom	ENSMUST00000156684	Dach1	ENSMUSG00000055639	protein_coding	gap	chr14-97840241-97901300	0
chr14-97891443-97891462	chr14:97891443-97891462	chr14	97891443	97891462	Chrom14_Interval1	BothSexNo15X5	ENSMUST00000156684	Dach1	ENSMUSG00000055639	protein_coding	gap	chr14-97840241-97901300	0
chr14-97891443-97891462	chr14:97891443-97891462	chr14	97891443	97891462	Chrom14_Interval2	BothSexAllChrom	ENSMUST00000156684	Dach1	ENSMUSG00000055639	protein_coding	gap	chr14-97840241-97901300	0
chr14-97891443-97891462	chr14:97891443-97891462	chr14	97891443	97891462	Chrom14_Interval2	BinMale	ENSMUST00000156684	Dach1	ENSMUSG00000055639	protein_coding	gap	chr14-97840241-97901300	0
chr14-97891443-97891462	chr14:97891443-97891462	chr14	97891443	97891462	Chrom14_Interval2	Male	ENSMUST00000156684	Dach1	ENSMUSG00000055639	protein_coding	gap	chr14-97840241-97901300	0
chr14-97891443-97891462	chr14:97891443-97891462	chr14	97891443	97891462	Chrom14_Interval1	BinBothSexAllChrom	ENSMUST00000156684	Dach1	ENSMUSG00000055639	protein_coding	gap	chr14-97840241-97901300	0
chr14-97891443-97891462	chr14:97891443-97891462	chr14	97891443	97891462	Chrom14_Interval1	BothSexNo15X5	ENSMUST00000156684	Dach1	ENSMUSG00000055639	protein_coding	gap	chr14-97840241-97901300	0
chr14-97891443-97891462	chr14:97891443-97891462	chr14	97891443	97891462	Chrom14_Interval2	BothSexAllChrom	ENSMUST00000156684	Dach1	ENSMUSG00000055639	protein_coding	gap	chr14-97840241-97901300	0
chr14-97891443-97891462	chr14:97891443-97891462	chr14	97891443	97891462	Chrom14_Interval2	BinMale	ENSMUST00000156684	Dach1	ENSMUSG00000055639	protein_coding	gap	chr14-97840241-97901300	0
chr14-97891443-97891462	chr14:97891443-97891462	chr14	97891443	97891462	Chrom14_Interval2	Male	ENSMUST00000156684	Dach1	ENSMUSG00000055639	protein_coding	gap	chr14-97840241-97901300	0
chr14-97891443-97891462	chr14:97891443-97891462	chr14	97891443	97891462	Chrom14_Interval1	BinBothSexAllChrom	ENSMUST00000156684	Dach1	ENSMUSG00000055639	protein_coding	gap	chr14-97840241-97901300	0
chr14-97891443-97891462	chr14:97891443-97891462	chr14	97891443	97891462	Chrom14_Interval1	BothSexNo15X5	ENSMUST00000156684	Dach1	ENSMUSG00000055639	protein_coding	gap	chr14-97840241-97901300	0
chr14-97891443-97891462	chr14:97891443-97891462	chr14	97891443	97891462	Chrom14_Interval2	BothSexAllChrom	ENSMUST00000156684	Dach1	ENSMUSG00000055639	protein_coding	gap	chr14-97840241-97901300	0
chr14-97891443-97891462	chr14:97891443-97891462	chr14	97891443	97891462	Chrom14_Interval2	BinMale	ENSMUST00000156684	Dach1	ENSMUSG00000055639	protein_coding	gap	chr14-97840241-97901300	0
chr14-97891443-97891462	chr14:97891443-97891462	chr14	97891443	97891462	Chrom14_Interval2	Male	ENSMUST00000156684	Dach1	ENSMUSG00000055639	protein_coding	gap	chr14-97840241-97901300	0
chr14-97891443-97891462	chr14:97891443-97891462	chr14	97891443	97891462	Chrom14_Interval1	BinBothSexAllChrom	ENSMUST00000156684	Dach1	ENSMUSG00000055639	protein_coding	gap	chr14-97840241-97901300	0
chr14-97891443-97891462	chr14:97891443-97891462	chr14	97891443	97891462	Chrom14_Interval1	BothSexNo15X5	ENSMUST00000156684	Dach1	ENSMUSG00000055639	protein_coding	gap	chr14-97840241-97901300	0
chr14-97891443-97891462	chr14:97891443-97891462	chr14	97891443	97891462	Chrom14_Interval2	BothSexAllChrom	ENSMUST00000156684	Dach1	ENSMUSG00000055639	protein_coding	gap	chr14-97840241-97901300	0
chr14-97891443-97891462	chr14:97891443-97891462	chr14	97891443	97891462	Chrom14_Interval2	BinMale	ENSMUST00000156684	Dach1	ENSMUSG00000055639	protein_coding	gap	chr14-97840241-97901300	0
chr14-97891443-97891462	chr14:97891443-97891462	chr14	97891443	97891462	Chrom14_Interval2	Male	ENSMUST00000156684	Dach1	ENSMUSG00000055639	protein_coding	gap	chr14-97840241-97901300	0
chr14-97891443-97891462	chr14:97891443-97891462	chr14	97891443	97891462	Chrom14_Interval1	BinBothSexAllChrom	ENSMUST00000156684	Dach1	ENSMUSG00000055639	protein_coding	gap	chr14-97840241-97901300	0
chr14-97891443-97891462	chr14:97891443-97891462	chr14	97891443	97891462	Chrom14_Interval1	BothSexNo15X5	ENSMUST00000156684	Dach1	ENSMUSG00000055639	protein_coding	gap	chr14-97840241-97901300	0
chr14-97891443-97891462	chr14:97891443-97891462	chr14	97891443	97891462	Chrom14_Interval2	BothSexAllChrom	ENSMUST00000156684	Dach1	ENSMUSG00000055639	protein_coding	gap	chr14-97840241-97901300	0
chr14-97891443-97891462	chr14:97891443-97891462	chr14	97891443	97891462	Chrom14_Interval2	BinMale	ENSMUST00000156684	Dach1	ENSMUSG00000055639	protein_coding	gap	chr14-97840241-97901300	0
chr14-97891443-97891462	chr14:97891443-97891462	chr14	97891443	97891462	Chrom14_Interval2	Male	ENSMUST00000156684	Dach1	ENSMUSG00000055639	protein_coding	gap	chr14-97840241-97901300	0
chr14-97891443-97891462	chr14:97891443-97891462	chr14	97891443	97891462	Chrom14_Interval1	BinBothSexAllChrom	ENSMUST00000156684	Dach1	ENSMUSG00000055639	protein_coding	gap	chr14-97840241-97901300	0
chr14-97891443-97891462	chr14:97891443-97891462	chr14	97891443	97891462	Chrom14_Interval1	BothSexNo15X5	ENSMUST00000156684	Dach1	ENSMUSG00000055639	protein_coding	gap	chr14-97840241-97901300	0
chr14-97891443-97891462	chr14:97891443-97891462	chr14	97891443	97891462	Chrom14_Interval2	BothSexAllChrom	ENSMUST00000156684	Dach1	ENSMUSG00000055639	protein_coding	gap	chr14-97840241-97901300	0
chr14-97891443-97891462	chr14:97891443-97891462	chr14	97891443	97891462	Chrom14_Interval2	BinMale	ENSMUST00000156684	Dach1	ENSMUSG00000055639	protein_coding	gap	chr14-97840241-97901300	0
chr14-97891443-97891462	chr14:97891443-97891462	chr14	97891443	97891462	Chrom14_Interval2	Male	ENSMUST00000156684	Dach1	ENSMUSG00000055639	protein_coding	gap	chr14-97840241-97901300	0
chr14-97891443-97891462	chr14:97891443-97891462	chr14	97891443	97891462	Chrom14_Interval1	BinBothSexAllChrom	ENSMUST00000156684	Dach1	ENSMUSG00000055639	protein_coding	gap	chr14-97840241-97901300	0
chr14-97891443-97891462	chr14:97891443-97891462	chr14	97891443	97891462	Chrom14_Interval1	BothSexNo15X5	ENSMUST00000156684	Dach1	ENSMUSG00000055639	protein_coding	gap	chr14-97840241-97901300	0
chr14-97891443-97891462	chr14:97891443-97891462	chr14	97891443	97891462	Chrom14_Interval2	BothSexAllChrom	ENSMUST00000156684	Dach1	ENSMUSG00000055639	protein_coding	gap	chr14-97840241-97901300	0
chr14-97891443-97891462	chr14:97891443-97891462	chr14	97891443	97891462	Chrom14_Interval2	BinMale	ENSMUST00000156684	Dach1	ENSMUSG00000055639	protein_coding	gap	chr14-97840241-97901300	0
chr14-97891443-97891462	chr14:97891443-97891462	chr14	97891443	97891462	Chrom14_Interval2	Male	ENSMUST00000156684	Dach1	ENSMUSG00000055639	protein_coding	gap	chr14-97840241-97901300	0
chr14-97891443-97891462	chr14:97891443-97891462	chr14	97891443	97891462	Chrom14_Interval1	BinBothSexAllChrom	ENSMUST00000156684	Dach1	ENSMUSG00000055639	protein_coding	gap	chr14-97840241-97901300	0
chr14-97891443-97891462	chr14:97891443-97891462	chr14	97891443	97891462	Chrom14_Interval1	BothSexNo15X5	ENSMUST00000156684	Dach1	ENSMUSG00000055639	protein_coding	gap	chr14-97840241-97901300	0
chr14-97891443-97891462	chr14:97891443-97891462	chr14	97891443	97891462	Chrom14_Interval2	BothSexAllChrom	ENSMUST00000156684	Dach1	ENSMUSG00000055639	protein_coding	gap	chr14-97840241-97901300	0
chr14-97891443-97891462	chr14:97891443-97891462	chr14	97891443	97891462	Chrom14_Interval2	BinMale	ENSMUST00000156684	Dach1	ENSMUSG00000055639	protein_coding	gap	chr14-97840241-97901300	0
chr14-97891443-97891462	chr14:97891443-97891462	chr14	97891443	97891462	Chrom14_Interval2	Male	ENSMUST00000156684	Dach1	ENSMUSG00000055639	protein_coding	gap	chr14-97840241-97901300	0
chr14-97891443-97891462	chr14:97891443-97891462	chr14	97891443	97891462	Chrom14_Interval1	BinBothSexAllChrom	ENSMUST00000156684	Dach1	ENSMUSG00000055639	protein_coding	gap	chr14-97840241-97901300	0
chr14-97891443-97891462	chr14:97891443-97891462	chr14	97891443	97891462	Chrom14_Interval1	BothSexNo15X5	ENSMUST00000156684	Dach1	ENSMUSG00000055639	protein_coding	gap	chr14-97840241-97901300	0
chr14-97891443-97891462	chr14:97891443-97891462	chr14	97891443	97891462	Chrom14_Interval2	BothSexAllChrom	ENSMUST00000156684	Dach1	ENSMUSG00000055639	protein_coding	gap	chr14-97840241-97901300	0
chr14-97891443-97891462	chr14:97891443-97891462	chr14	97891443	97891462	Chrom14_Interval2	BinMale	ENSMUST00000156684	Dach1	ENSMUSG00000055639	protein_coding	gap	chr14-97840241-97901300	0
chr14-97891443-97891462	chr14:97891443-97891462	chr14	97891443	97891462	Chrom14_Interval2	Male	ENSMUST00000156684	Dach1	ENSMUSG00000055639	protein_coding	gap	chr14-97840241-97901300	0
chr14-97891443-97891462	chr14:97891443-97891462	chr14	97891443	97891462	Chrom14_Interval1	BinBothSexAllChrom	ENSMUST00000156684	Dach1	ENSMUSG00000055639	protein_coding	gap	chr14-97840241-97901300	0
chr14-97891443-97891462	chr14:97891443-97891462	chr14	97891443	97891462	Chrom14_Interval1	BothSexNo15X5	ENSMUST00000156684	Dach1	ENSMUSG00000055639	protein_coding	gap	chr14-97840241-97901300	0
chr14-97891443-97891462	chr14:97891443-97891462	chr14	97891443	97891462	Chrom14_Interval2	BothSexAllChrom	ENSMUST00000156684	Dach1	ENSMUSG00000055639	protein_coding	gap	chr14-97840241-97901300	0
chr14-97891443-97891462	chr14:97891443-97891462	chr14	97891443	97891462	Chrom14_Interval2	BinMale	ENSMUST00000156684	Dach1	ENSMUSG00000055639	protein_coding	gap	chr14-97840241-97901300	0
chr14-97891443-97891462	chr14:97891443-97891462	chr14	97891443	97891462	Chrom14_Interval2	Male	ENSMUST00000156684	Dach1	ENSMUSG00000055639	protein_coding	gap	chr14-97840241-97901300	0
