# Supplementary material for: Combinatorial multiomic analysis from a pedigree of Sox10Dom Hirschsprung mice identifies multiple high confidence candidate modifiers of Enteric Nervous System development
Source: PLoS Comput Biol. 2026 Jul 6;22(7):e1014424. doi: 10.1371/journal.pcbi.1014424 (PMC13372245; doi:10.1371/journal.pcbi.1014424)
Supplement: S22 Table — (CSV) [file pcbi.1014424.s030.csv]

IntervalID2	motif	observed	background	percent.observed	percent.background	fold.enrichment	pvalue	motif.name	p.adjust	percent.diff
BinBothSexAllChrom_Chrom11_Interval2	MA1630.3	30	12000	65.2173913043478	30	2.17391304347826	8.52095837382466e-07	ZNF281	0.000715762463828243	35.2173913043478
BinBothSexAllChrom_Chrom11_Interval2	MA1653.2	27	10133	58.695652173913	25.3325	2.31700985587341	1.62673287233692e-06	ZNF148	0.000715762463828243	33.363152173913
BinBothSexAllChrom_Chrom11_Interval2	MA1723.2	29	12652	63.0434782608696	31.63	1.99315454507966	1.15092404211681e-05	PRDM9	0.00337604385687597	31.4134782608696
BinBothSexAllChrom_Chrom11_Interval2	MA0678.1	7	912	15.2173913043478	2.28	6.6742944317315	7.71976989969345e-05	OLIG2	0.0121625755348711	12.9373913043478
BinBothSexAllChrom_Chrom11_Interval2	MA0079.5	20	7405	43.4782608695652	18.5125	2.34858937850454	8.3268669677473e-05	SP1	0.0121625755348711	24.9657608695652
BinBothSexAllChrom_Chrom11_Interval2	MA1627.2	20	7414	43.4782608695652	18.535	2.3457383797985	8.47540794821548e-05	Wt1	0.0121625755348711	24.9432608695652
BinBothSexAllChrom_Chrom11_Interval2	MA0599.1	24	10198	52.1739130434783	25.495	2.04643706779675	9.67477599364744e-05	KLF5	0.0121625755348711	26.6789130434783
BinBothSexAllChrom_Chrom11_Interval2	MA1965.2	34	18435	73.9130434782609	46.0875	1.60375467270433	0.000118077875291351	SP5	0.0129885662820486	27.8255434782609
BinBothSexAllChrom_Chrom11_Interval2	MA0827.1	7	1049	15.2173913043478	2.6225	5.80262776142911	0.000183329431087318	OLIG3	0.0179255443729822	12.5948913043478
BinBothSexAllChrom_Chrom11_Interval2	MA0818.2	6	828	13.0434782608696	2.07	6.30119722747322	0.000357408604773504	BHLHE22	0.0311016393170372	10.9734782608696
BinBothSexAllChrom_Chrom11_Interval2	MA1961.2	22	9698	47.8260869565217	24.245	1.97261649645377	0.000426634887999596	PATZ1	0.0311016393170372	23.5810869565217
BinBothSexAllChrom_Chrom11_Interval2	MA0901.3	11	2967	23.9130434782609	7.4175	3.22386834893979	0.000430749068937515	HOXB13	0.0311016393170372	16.4955434782609
BinBothSexAllChrom_Chrom11_Interval2	MA1522.2	18	7031	39.1304347826087	17.5775	2.22616610909451	0.000459456035365323	MAZ	0.0311016393170372	21.5529347826087
BinBothSexAllChrom_Chrom11_Interval2	MA0607.2	6	890	13.0434782608696	2.225	5.86223742061553	0.000523284468915966	BHLHA15	0.032892166617575	10.8184782608696
BinBothSexAllChrom_Chrom11_Interval2	MA0826.1	6	926	13.0434782608696	2.315	5.63433186214668	0.000644044424844486	OLIG1	0.0377839395908765	10.7284782608696
BinBothSexAllChrom_Chrom11_Interval2	MA0817.2	6	985	13.0434782608696	2.4625	5.2968439638049	0.000887716560939511	BHLHE23	0.0464610810982814	10.5809782608696
BinBothSexAllChrom_Chrom11_Interval2	MA1938.2	12	3774	26.0869565217391	9.435	2.76491325084675	0.00089754361212589	ERF::NHLH1	0.0464610810982814	16.6519565217391
BinBothSexAllChrom_Chrom14_Interval1	MA1499.2	233	13132	49.0526315789474	32.83	1.49414046844189	1.37001453791245e-13	HOXB4	4.01870931120985e-11	16.2226315789474
BinBothSexAllChrom_Chrom14_Interval1	MA1504.2	233	13132	49.0526315789474	32.83	1.49414046844189	1.37001453791245e-13	HOXC4	4.01870931120985e-11	16.2226315789474
BinBothSexAllChrom_Chrom14_Interval1	MA1507.2	233	13132	49.0526315789474	32.83	1.49414046844189	1.37001453791245e-13	HOXD4	4.01870931120985e-11	16.2226315789474
BinBothSexAllChrom_Chrom14_Interval1	MA2335.1	136	6761	28.6315789473684	16.9025	1.69392568835193	1.13999763945098e-10	ZNF558	2.50799480679215e-08	11.7290789473684
BinBothSexAllChrom_Chrom14_Interval1	MA0624.3	270	16995	56.8421052631579	42.4875	1.33785478701166	1.75888715962497e-10	Nfatc1	2.57970116744995e-08	14.3546052631579
BinBothSexAllChrom_Chrom14_Interval1	MA0625.3	270	16995	56.8421052631579	42.4875	1.33785478701166	1.75888715962497e-10	NFATC3	2.57970116744995e-08	14.3546052631579
BinBothSexAllChrom_Chrom14_Interval1	MA0151.1	254	15749	53.4736842105263	39.3725	1.35814805284212	2.8434784937441e-10	Arid3a	3.57465867784973e-08	14.1011842105263
BinBothSexAllChrom_Chrom14_Interval1	MA1978.2	140	7201	29.4736842105263	18.0025	1.63719951176372	5.74059258437431e-10	ZNF354A	4.33788527206307e-08	11.4711842105263
BinBothSexAllChrom_Chrom14_Interval1	MA0713.1	120	5858	25.2631578947368	14.645	1.7250363874863	7.53315297062319e-10	PHOX2A	4.33788527206307e-08	10.6181578947368
BinBothSexAllChrom_Chrom14_Interval1	MA0875.2	191	11003	40.2105263157895	27.5075	1.46180228358773	1.23235377047246e-09	BARX1	4.33788527206307e-08	12.7030263157895
BinBothSexAllChrom_Chrom14_Interval1	MA0876.2	191	11003	40.2105263157895	27.5075	1.46180228358773	1.23235377047246e-09	BSX	4.33788527206307e-08	12.7030263157895
BinBothSexAllChrom_Chrom14_Interval1	MA0879.3	191	11003	40.2105263157895	27.5075	1.46180228358773	1.23235377047246e-09	DLX1	4.33788527206307e-08	12.7030263157895
BinBothSexAllChrom_Chrom14_Interval1	MA0880.2	191	11003	40.2105263157895	27.5075	1.46180228358773	1.23235377047246e-09	Dlx3	4.33788527206307e-08	12.7030263157895
BinBothSexAllChrom_Chrom14_Interval1	MA0881.2	191	11003	40.2105263157895	27.5075	1.46180228358773	1.23235377047246e-09	Dlx4	4.33788527206307e-08	12.7030263157895
BinBothSexAllChrom_Chrom14_Interval1	MA0882.2	191	11003	40.2105263157895	27.5075	1.46180228358773	1.23235377047246e-09	DLX6	4.33788527206307e-08	12.7030263157895
BinBothSexAllChrom_Chrom14_Interval1	MA0890.2	191	11003	40.2105263157895	27.5075	1.46180228358773	1.23235377047246e-09	GBX2	4.33788527206307e-08	12.7030263157895
BinBothSexAllChrom_Chrom14_Interval1	MA0894.2	191	11003	40.2105263157895	27.5075	1.46180228358773	1.23235377047246e-09	HESX1	4.33788527206307e-08	12.7030263157895
BinBothSexAllChrom_Chrom14_Interval1	MA1498.3	191	11003	40.2105263157895	27.5075	1.46180228358773	1.23235377047246e-09	HOXA7	4.33788527206307e-08	12.7030263157895
BinBothSexAllChrom_Chrom14_Interval1	MA0699.2	191	11003	40.2105263157895	27.5075	1.46180228358773	1.23235377047246e-09	LBX2	4.33788527206307e-08	12.7030263157895
BinBothSexAllChrom_Chrom14_Interval1	MA0700.3	191	11003	40.2105263157895	27.5075	1.46180228358773	1.23235377047246e-09	LHX2	4.33788527206307e-08	12.7030263157895
BinBothSexAllChrom_Chrom14_Interval1	MA0666.3	191	11003	40.2105263157895	27.5075	1.46180228358773	1.23235377047246e-09	MSX1	4.33788527206307e-08	12.7030263157895
BinBothSexAllChrom_Chrom14_Interval1	MA0708.3	191	11003	40.2105263157895	27.5075	1.46180228358773	1.23235377047246e-09	MSX2	4.33788527206307e-08	12.7030263157895
BinBothSexAllChrom_Chrom14_Interval1	MA0709.2	191	11003	40.2105263157895	27.5075	1.46180228358773	1.23235377047246e-09	Msx3	4.33788527206307e-08	12.7030263157895
BinBothSexAllChrom_Chrom14_Interval1	MA0125.2	191	11003	40.2105263157895	27.5075	1.46180228358773	1.23235377047246e-09	Nobox	4.33788527206307e-08	12.7030263157895
BinBothSexAllChrom_Chrom14_Interval1	MA0718.2	191	11003	40.2105263157895	27.5075	1.46180228358773	1.23235377047246e-09	RAX	4.33788527206307e-08	12.7030263157895
BinBothSexAllChrom_Chrom14_Interval1	MA0681.3	129	6655	27.1578947368421	16.6375	1.63233026216932	4.54348175716385e-09	PHOX2B	1.53779382550161e-07	10.5203947368421
BinBothSexAllChrom_Chrom14_Interval1	MA0792.1	82	3575	17.2631578947368	8.9375	1.93154214206846	5.8435928979082e-09	POU5F1B	1.9045784259849e-07	8.32565789473684
BinBothSexAllChrom_Chrom14_Interval1	MA0084.2	103	4969	21.6842105263158	12.4225	1.74555930982619	9.77440626984855e-09	SRY	3.07195625623812e-07	9.26171052631579
BinBothSexAllChrom_Chrom14_Interval1	MA0785.2	80	3557	16.8421052631579	8.8925	1.89396741784176	2.18816780153567e-08	POU2F1	6.63995746672893e-07	7.94960526315789
BinBothSexAllChrom_Chrom14_Interval1	MA1623.2	163	9343	34.3157894736842	23.3575	1.46915506683867	3.51470560094386e-08	Stat2	1.0309803096102e-06	10.9582894736842
BinBothSexAllChrom_Chrom14_Interval1	MA0035.5	63	2595	13.2631578947368	6.4875	2.04441740188622	6.06439862323531e-08	GATA1	1.72150670595067e-06	6.77565789473684
BinBothSexAllChrom_Chrom14_Interval1	MA0683.2	91	4454	19.1578947368421	11.135	1.72051142674828	1.72216728649031e-07	POU4F2	4.73596003784835e-06	8.0228947368421
BinBothSexAllChrom_Chrom14_Interval1	MA0040.2	78	3665	16.4210526315789	9.1625	1.79220219717096	3.23546949521015e-07	Foxq1	8.62791865389373e-06	7.25855263157895
BinBothSexAllChrom_Chrom14_Interval1	MA0715.1	106	5652	22.3157894736842	14.13	1.57931984951764	8.83670923458039e-07	PROP1	2.23515364430093e-05	8.18578947368421
BinBothSexAllChrom_Chrom14_Interval1	MA0790.2	90	4558	18.9473684210526	11.395	1.66277915059698	8.97283240412235e-07	POU4F1	2.23515364430093e-05	7.55236842105263
BinBothSexAllChrom_Chrom14_Interval1	MA1638.2	247	16438	52	41.095	1.26536074948291	9.14381036304928e-07	HAND2	2.23515364430093e-05	10.905
BinBothSexAllChrom_Chrom14_Interval1	MA1418.2	93	4780	19.5789473684211	11.95	1.63840563752477	1.06911652941918e-06	IRF3	2.54276363753751e-05	7.62894736842105
BinBothSexAllChrom_Chrom14_Interval1	MA1478.2	137	8005	28.8421052631579	20.0125	1.44120451033893	2.35268441601123e-06	DMRTA2	5.4483218054997e-05	8.8296052631579
BinBothSexAllChrom_Chrom14_Interval1	MA1549.2	87	4489	18.3157894736842	11.2225	1.63205965459427	3.02508736799532e-06	POU6F1.1	6.82583816368175e-05	7.09328947368421
BinBothSexAllChrom_Chrom14_Interval1	MA0108.3	88	4580	18.5263157894737	11.45	1.61801884624224	3.70298249903196e-06	TBP	8.1465614978703e-05	7.07631578947368
BinBothSexAllChrom_Chrom14_Interval1	MA0791.2	89	4656	18.7368421052632	11.64	1.60969433894013	3.95946964304213e-06	POU4F3	8.49837386799287e-05	7.09684210526316
BinBothSexAllChrom_Chrom14_Interval1	MA0786.2	82	4190	17.2631578947368	10.475	1.64803416656199	4.28964755560112e-06	POU3F1	8.85847536067172e-05	6.78815789473684
BinBothSexAllChrom_Chrom14_Interval1	MA0507.3	82	4191	17.2631578947368	10.4775	1.6476409348353	4.32857318760095e-06	POU2F2	8.85847536067172e-05	6.78565789473684
BinBothSexAllChrom_Chrom14_Interval1	MA0845.1	84	4333	17.6842105263158	10.8325	1.63251424198623	4.60410013798809e-06	FOXB1	9.20820027597619e-05	6.85171052631579
BinBothSexAllChrom_Chrom14_Interval1	MA1496.2	64	3043	13.4736842105263	7.6075	1.77110538422955	6.3108974209462e-06	HOXA4	0.000121495678725399	5.86618421052632
BinBothSexAllChrom_Chrom14_Interval1	MA0789.1	69	3370	14.5263157894737	8.425	1.72419178510073	6.46726889189487e-06	POU3F4	0.000121495678725399	6.10131578947368
BinBothSexAllChrom_Chrom14_Interval1	MA0601.2	68	3305	14.3157894736842	8.2625	1.7326220240465	6.48897375010654e-06	Arid3b	0.000121495678725399	6.05328947368421
BinBothSexAllChrom_Chrom14_Interval1	MA0627.3	70	3487	14.7368421052632	8.7175	1.6904894872685	1.06157207605158e-05	POU2F3	0.000194621547276124	6.01934210526315
BinBothSexAllChrom_Chrom14_Interval1	MA2124.1	103	5774	21.6842105263158	14.435	1.50219678048603	1.21264235861494e-05	Hmga1	0.000217780668485948	7.24921052631579
BinBothSexAllChrom_Chrom14_Interval1	MA0619.2	83	4381	17.4736842105263	10.9525	1.59540599959154	1.25204956208196e-05	LIN54	0.000220360722926425	6.52118421052631
BinBothSexAllChrom_Chrom14_Interval1	MA0905.2	40	1643	8.42105263157895	4.1075	2.05016497421277	1.73670847077627e-05	HOXC10	0.000299667343977082	4.31355263157895
BinBothSexAllChrom_Chrom14_Interval1	MA0498.3	369	27669	77.6842105263158	69.1725	1.12305049732648	2.03548452234229e-05	MEIS1	0.000344466611473311	8.5117105263158
BinBothSexAllChrom_Chrom14_Interval1	MA0913.3	67	3369	14.1052631578947	8.4225	1.6747121588477	2.2601534916145e-05	HOXD9	0.000375270768419012	5.68276315789474
BinBothSexAllChrom_Chrom14_Interval1	MA1718.1	49	2214	10.3157894736842	5.535	1.86373793562497	2.3767677563906e-05	ZNF8	0.000387325115856247	4.78078947368421
BinBothSexAllChrom_Chrom14_Interval1	MA0468.1	70	3589	14.7368421052632	8.9725	1.64244548400815	2.70457500768354e-05	DUX4	0.000427165345915494	5.76434210526316
BinBothSexAllChrom_Chrom14_Interval1	MA1503.2	34	1326	7.1578947368421	3.315	2.15924426450742	2.71832492855314e-05	HOXB9	0.000427165345915494	3.8428947368421
BinBothSexAllChrom_Chrom14_Interval1	MA1479.2	51	2370	10.7368421052632	5.925	1.81212524983344	3.34019104492042e-05	DMRTC2	0.000478667754335386	4.81184210526316
BinBothSexAllChrom_Chrom14_Interval1	MA1707.2	51	2373	10.7368421052632	5.9325	1.80983432031406	3.45061989978527e-05	DMRTA1	0.000478667754335386	4.80434210526316
BinBothSexAllChrom_Chrom14_Interval1	MA0164.2	109	6372	22.9473684210526	15.93	1.44051276968315	3.86625237234235e-05	Nr2e3	0.000478667754335386	7.01736842105263
BinBothSexAllChrom_Chrom14_Interval1	MA0485.3	29	1073	6.10526315789474	2.6825	2.27596017069701	4.24094933979787e-05	HOXC9	0.000478667754335386	3.42276315789474
BinBothSexAllChrom_Chrom14_Interval1	MA0479.2	61	3046	12.8421052631579	7.615	1.68642222759789	4.4949545396421e-05	FOXH1	0.000478667754335386	5.22710526315789
BinBothSexAllChrom_Chrom14_Interval1	MA0142.1	92	5183	19.3684210526316	12.9575	1.49476527514039	4.83038681514741e-05	Pou5f1::Sox2	0.000478667754335386	6.41092105263158
BinBothSexAllChrom_Chrom14_Interval1	MA0149.1	145	9094	30.5263157894737	22.735	1.34270137626891	4.92051096161612e-05	EWSR1-FLI1	0.000478667754335386	7.79131578947369
BinBothSexAllChrom_Chrom14_Interval1	MA2093.1	67	3457	14.1052631578947	8.6425	1.63208136047379	4.98359268440674e-05	HOXB1	0.000478667754335386	5.46276315789474
BinBothSexAllChrom_Chrom14_Interval1	MA2119.1	67	3457	14.1052631578947	8.6425	1.63208136047379	4.98359268440674e-05	HOXA3	0.000478667754335386	5.46276315789474
BinBothSexAllChrom_Chrom14_Interval1	MA0893.3	67	3457	14.1052631578947	8.6425	1.63208136047379	4.98359268440674e-05	GSX2	0.000478667754335386	5.46276315789474
BinBothSexAllChrom_Chrom14_Interval1	MA1497.2	67	3457	14.1052631578947	8.6425	1.63208136047379	4.98359268440674e-05	HOXA6	0.000478667754335386	5.46276315789474
BinBothSexAllChrom_Chrom14_Interval1	MA1500.2	67	3457	14.1052631578947	8.6425	1.63208136047379	4.98359268440674e-05	HOXB6	0.000478667754335386	5.46276315789474
BinBothSexAllChrom_Chrom14_Interval1	MA1501.2	67	3457	14.1052631578947	8.6425	1.63208136047379	4.98359268440674e-05	HOXB7	0.000478667754335386	5.46276315789474
BinBothSexAllChrom_Chrom14_Interval1	MA1519.2	67	3457	14.1052631578947	8.6425	1.63208136047379	4.98359268440674e-05	LHX5	0.000478667754335386	5.46276315789474
BinBothSexAllChrom_Chrom14_Interval1	MA0706.2	67	3457	14.1052631578947	8.6425	1.63208136047379	4.98359268440674e-05	MEOX2	0.000478667754335386	5.46276315789474
BinBothSexAllChrom_Chrom14_Interval1	MA0788.1	87	4837	18.3157894736842	12.0925	1.51464043611199	5.09140893723227e-05	POU3F3	0.000478667754335386	6.22328947368421
BinBothSexAllChrom_Chrom14_Interval1	MA0634.2	139	8658	29.2631578947368	21.645	1.35195924669609	5.4938003622584e-05	ALX3	0.000478667754335386	7.61815789473684
BinBothSexAllChrom_Chrom14_Interval1	MA1481.2	139	8658	29.2631578947368	21.645	1.35195924669609	5.4938003622584e-05	DRGX	0.000478667754335386	7.61815789473684
BinBothSexAllChrom_Chrom14_Interval1	MA1495.2	139	8658	29.2631578947368	21.645	1.35195924669609	5.4938003622584e-05	HOXA1	0.000478667754335386	7.61815789473684
BinBothSexAllChrom_Chrom14_Interval1	MA0612.3	139	8658	29.2631578947368	21.645	1.35195924669609	5.4938003622584e-05	EMX1	0.000478667754335386	7.61815789473684
BinBothSexAllChrom_Chrom14_Interval1	MA0886.2	139	8658	29.2631578947368	21.645	1.35195924669609	5.4938003622584e-05	EMX2	0.000478667754335386	7.61815789473684
BinBothSexAllChrom_Chrom14_Interval1	MA0027.3	139	8658	29.2631578947368	21.645	1.35195924669609	5.4938003622584e-05	EN1	0.000478667754335386	7.61815789473684
BinBothSexAllChrom_Chrom14_Interval1	MA0900.3	139	8658	29.2631578947368	21.645	1.35195924669609	5.4938003622584e-05	HOXA2	0.000478667754335386	7.61815789473684
BinBothSexAllChrom_Chrom14_Interval1	MA0887.2	139	8658	29.2631578947368	21.645	1.35195924669609	5.4938003622584e-05	EVX1	0.000478667754335386	7.61815789473684
BinBothSexAllChrom_Chrom14_Interval1	MA0888.2	139	8658	29.2631578947368	21.645	1.35195924669609	5.4938003622584e-05	EVX2	0.000478667754335386	7.61815789473684
BinBothSexAllChrom_Chrom14_Interval1	MA0892.2	139	8658	29.2631578947368	21.645	1.35195924669609	5.4938003622584e-05	GSX1	0.000478667754335386	7.61815789473684
BinBothSexAllChrom_Chrom14_Interval1	MA0902.3	139	8658	29.2631578947368	21.645	1.35195924669609	5.4938003622584e-05	HOXB2	0.000478667754335386	7.61815789473684
BinBothSexAllChrom_Chrom14_Interval1	MA0903.2	139	8658	29.2631578947368	21.645	1.35195924669609	5.4938003622584e-05	HOXB3	0.000478667754335386	7.61815789473684
BinBothSexAllChrom_Chrom14_Interval1	MA0904.3	139	8658	29.2631578947368	21.645	1.35195924669609	5.4938003622584e-05	HOXB5	0.000478667754335386	7.61815789473684
BinBothSexAllChrom_Chrom14_Interval1	MA1505.2	139	8658	29.2631578947368	21.645	1.35195924669609	5.4938003622584e-05	HOXC8	0.000478667754335386	7.61815789473684
BinBothSexAllChrom_Chrom14_Interval1	MA0654.2	139	8658	29.2631578947368	21.645	1.35195924669609	5.4938003622584e-05	ISX	0.000478667754335386	7.61815789473684
BinBothSexAllChrom_Chrom14_Interval1	MA0704.2	139	8658	29.2631578947368	21.645	1.35195924669609	5.4938003622584e-05	Lhx4	0.000478667754335386	7.61815789473684
BinBothSexAllChrom_Chrom14_Interval1	MA0705.2	139	8658	29.2631578947368	21.645	1.35195924669609	5.4938003622584e-05	Lhx8	0.000478667754335386	7.61815789473684
BinBothSexAllChrom_Chrom14_Interval1	MA0662.2	139	8658	29.2631578947368	21.645	1.35195924669609	5.4938003622584e-05	MIXL1	0.000478667754335386	7.61815789473684
BinBothSexAllChrom_Chrom14_Interval1	MA0707.3	139	8658	29.2631578947368	21.645	1.35195924669609	5.4938003622584e-05	MNX1	0.000478667754335386	7.61815789473684
BinBothSexAllChrom_Chrom14_Interval1	MA0675.2	139	8658	29.2631578947368	21.645	1.35195924669609	5.4938003622584e-05	NKX6-2	0.000478667754335386	7.61815789473684
BinBothSexAllChrom_Chrom14_Interval1	MA0132.3	139	8658	29.2631578947368	21.645	1.35195924669609	5.4938003622584e-05	PDX1	0.000478667754335386	7.61815789473684
BinBothSexAllChrom_Chrom14_Interval1	MA0628.2	139	8658	29.2631578947368	21.645	1.35195924669609	5.4938003622584e-05	POU6F1	0.000478667754335386	7.61815789473684
BinBothSexAllChrom_Chrom14_Interval1	MA0716.2	139	8658	29.2631578947368	21.645	1.35195924669609	5.4938003622584e-05	PRRX1	0.000478667754335386	7.61815789473684
BinBothSexAllChrom_Chrom14_Interval1	MA0717.2	139	8658	29.2631578947368	21.645	1.35195924669609	5.4938003622584e-05	RAX2	0.000478667754335386	7.61815789473684
BinBothSexAllChrom_Chrom14_Interval1	MA0630.2	139	8658	29.2631578947368	21.645	1.35195924669609	5.4938003622584e-05	SHOX	0.000478667754335386	7.61815789473684
BinBothSexAllChrom_Chrom14_Interval1	MA0720.2	139	8658	29.2631578947368	21.645	1.35195924669609	5.4938003622584e-05	Shox2	0.000478667754335386	7.61815789473684
BinBothSexAllChrom_Chrom14_Interval1	MA1577.2	139	8658	29.2631578947368	21.645	1.35195924669609	5.4938003622584e-05	TLX2	0.000478667754335386	7.61815789473684
BinBothSexAllChrom_Chrom14_Interval1	MA0721.2	139	8658	29.2631578947368	21.645	1.35195924669609	5.4938003622584e-05	UNCX	0.000478667754335386	7.61815789473684
BinBothSexAllChrom_Chrom14_Interval1	MA0723.3	139	8658	29.2631578947368	21.645	1.35195924669609	5.4938003622584e-05	VAX2	0.000478667754335386	7.61815789473684
BinBothSexAllChrom_Chrom14_Interval1	MA0041.3	121	7343	25.4736842105263	18.3575	1.38764451643886	6.75427151790326e-05	FOXD3	0.000582721464289693	7.11618421052632
BinBothSexAllChrom_Chrom14_Interval1	MA0135.2	87	4883	18.3157894736842	12.2075	1.50037185940481	7.12085208794819e-05	Lhx3	0.00060838347935868	6.10828947368421
BinBothSexAllChrom_Chrom14_Interval1	MA1607.2	80	4404	16.8421052631579	11.01	1.52970983316602	7.81712196872799e-05	Foxl2	0.000661448781969292	5.83210526315789
BinBothSexAllChrom_Chrom14_Interval1	MA1506.2	32	1284	6.73684210526316	3.21	2.09870470568946	7.94841414961488e-05	HOXD10	0.000666152804920104	3.52684210526316
BinBothSexAllChrom_Chrom14_Interval1	MA1524.3	67	3517	14.1052631578947	8.7925	1.60423806174521	8.32310561497657e-05	Msgn1	0.00069097480577164	5.31276315789474
BinBothSexAllChrom_Chrom14_Interval1	MA1636.2	54	2662	11.3684210526316	6.655	1.70825259994464	9.18310709647244e-05	CEBPG.1	0.000755246191111752	4.71342105263158
BinBothSexAllChrom_Chrom14_Interval1	MA0680.3	65	3426	13.6842105263158	8.565	1.59768949519157	0.000120774214474337	Pax7	0.000984086192013119	5.11921052631579
BinBothSexAllChrom_Chrom14_Interval1	MA1480.2	34	1438	7.1578947368421	3.595	1.99106946782812	0.000130405623612784	DPRX	0.00105281604384633	3.5628947368421
BinBothSexAllChrom_Chrom14_Interval1	MA0773.1	70	3794	14.7368421052632	9.485	1.55369974752379	0.000148486375938902	MEF2D	0.00118789100751122	5.25184210526315
BinBothSexAllChrom_Chrom14_Interval1	MA0036.4	53	2662	11.1578947368421	6.655	1.67661829253826	0.000170122401358048	GATA2	0.00134871813689263	4.50289473684211
BinBothSexAllChrom_Chrom14_Interval1	MA1640.2	75	4161	15.7894736842105	10.4025	1.51785375479073	0.000172296799376955	MEIS2.1	0.00135376056653322	5.38697368421053
BinBothSexAllChrom_Chrom14_Interval1	MA0867.3	109	6634	22.9473684210526	16.585	1.38362185233962	0.000197348739038415	SOX4	0.00153687513587439	6.36236842105263
BinBothSexAllChrom_Chrom14_Interval1	MA0050.4	112	6859	23.5789473684211	17.1475	1.3750661827334	0.000200217825384017	Irf1	0.0015455411082275	6.43144736842105
BinBothSexAllChrom_Chrom14_Interval1	MA0606.3	100	5980	21.0526315789474	14.95	1.40820278120049	0.000207580079248949	Nfat5	0.00158843886729631	6.10263157894737
BinBothSexAllChrom_Chrom14_Interval1	MA0660.1	57	2957	12	7.3925	1.62326682448427	0.00021976844477962	MEF2B	0.0016672088914316	4.6075
BinBothSexAllChrom_Chrom14_Interval1	MA0698.2	86	4983	18.1052631578947	12.4575	1.45336248508085	0.000231902008573468	ZBTB18	0.00174422023542438	5.64776315789474
BinBothSexAllChrom_Chrom14_Interval1	MA0784.3	77	4346	16.2105263157895	10.865	1.4919950589774	0.00023723500585297	POU1F1	0.00176438487615718	5.34552631578947
BinBothSexAllChrom_Chrom14_Interval1	MA0073.2	131	8320	27.5789473684211	20.8	1.32591093117409	0.000238592954843982	RREB1	0.00176438487615718	6.77894736842105
BinBothSexAllChrom_Chrom14_Interval1	MA0670.2	170	11358	35.7894736842105	28.395	1.26041463934533	0.000257968566079831	NFIA	0.00186706429349374	7.39447368421053
BinBothSexAllChrom_Chrom14_Interval1	MA0671.2	170	11358	35.7894736842105	28.395	1.26041463934533	0.000257968566079831	NFIX	0.00186706429349374	7.39447368421053
BinBothSexAllChrom_Chrom14_Interval1	MA1152.2	50	2510	10.5263157894737	6.275	1.67750052421891	0.000258843004325269	SOX15	0.00186706429349374	4.25131578947368
BinBothSexAllChrom_Chrom14_Interval1	MA0868.3	77	4360	16.2105263157895	10.9	1.487204249155	0.000261663664257637	SOX8	0.00187206524021724	5.31052631578947
BinBothSexAllChrom_Chrom14_Interval1	MA0899.2	72	4015	15.1578947368421	10.0375	1.51012649931179	0.000274471428788037	HOXA10	0.00194786175268929	5.1203947368421
BinBothSexAllChrom_Chrom14_Interval1	MA1580.1	45	2201	9.47368421052632	5.5025	1.72170544489347	0.000305848701721655	ZBTB32	0.00215317486012045	3.97118421052632
BinBothSexAllChrom_Chrom14_Interval1	MA0037.5	52	2677	10.9473684210526	6.6925	1.63576666732202	0.000352206699390041	Gata3	0.00245985631320029	4.25486842105263
BinBothSexAllChrom_Chrom14_Interval1	MA0070.2	46	2284	9.68421052631579	5.71	1.69600884874182	0.00036308434410431	PBX1	0.00250979182779001	3.97421052631579
BinBothSexAllChrom_Chrom14_Interval1	MA1608.2	50	2548	10.5263157894737	6.37	1.65248285549037	0.000365060629496728	Isl1	0.00250979182779001	4.15631578947368
BinBothSexAllChrom_Chrom14_Interval1	MA0130.1	123	7825	25.8947368421053	19.5625	1.32369261812679	0.000428751789875878	ZNF354C	0.00291723240390681	6.33223684210526
BinBothSexAllChrom_Chrom14_Interval1	MA1467.3	96	5810	20.2105263157895	14.525	1.39143038318688	0.000434269823763401	Atoh1.1	0.00291723240390681	5.68552631578947
BinBothSexAllChrom_Chrom14_Interval1	MA1642.2	96	5810	20.2105263157895	14.525	1.39143038318688	0.000434269823763401	NEUROG2.1	0.00291723240390681	5.68552631578947
BinBothSexAllChrom_Chrom14_Interval1	MA0787.1	80	4654	16.8421052631579	11.635	1.44753805441838	0.000449483896925123	POU3F2	0.00299655931283416	5.20710526315789
BinBothSexAllChrom_Chrom14_Interval1	MA0668.3	84	4950	17.6842105263158	12.375	1.42902711323764	0.000473564225241606	Neurod2.1	0.00313335727979408	5.30921052631579
BinBothSexAllChrom_Chrom14_Interval1	MA0873.2	23	892	4.84210526315789	2.23	2.17134765164031	0.000498120388287831	HOXD12	0.00327123837084546	2.61210526315789
BinBothSexAllChrom_Chrom14_Interval1	MA1709.2	101	6209	21.2631578947368	15.5225	1.36982817811157	0.000515964556483776	ZIM3	0.00334231583611963	5.74065789473684
BinBothSexAllChrom_Chrom14_Interval1	MA0897.2	59	3198	12.4210526315789	7.995	1.55360258056022	0.000516539720127579	Hmx2	0.00334231583611963	4.42605263157895
BinBothSexAllChrom_Chrom14_Interval1	MA0025.3	51	2664	10.7368421052632	6.66	1.61213845424372	0.000558770947975416	NFIL3	0.00358918565122895	4.07684210526316
BinBothSexAllChrom_Chrom14_Interval1	MA0092.2	64	3577	13.4736842105263	8.9425	1.5067021761841	0.000657617165873567	Hand1::Tcf3	0.00419350076788941	4.53118421052631
BinBothSexAllChrom_Chrom14_Interval1	MA1109.2	102	6330	21.4736842105263	15.825	1.35694686954353	0.000668240444181462	NEUROD1	0.00420212584814476	5.64868421052632
BinBothSexAllChrom_Chrom14_Interval1	MA0148.5	49	2551	10.3157894736842	6.3775	1.61752872970352	0.000668520021295757	FOXA1	0.00420212584814476	3.93828947368421
BinBothSexAllChrom_Chrom14_Interval1	MA0610.2	47	2427	9.89473684210526	6.0675	1.63077657059831	0.000726704484923739	DMRT3	0.00453546061512688	3.82723684210526
BinBothSexAllChrom_Chrom14_Interval1	MA2333.1	57	3108	12	7.77	1.54440154440154	0.000743072793990807	ZNF35	0.00460495815994303	4.23
BinBothSexAllChrom_Chrom14_Interval1	MA0525.2	25	1042	5.26315789473684	2.605	2.02040610162643	0.000811970333615555	TP63	0.00499674051455726	2.65815789473684
BinBothSexAllChrom_Chrom14_Interval1	MA0029.2	52	2786	10.9473684210526	6.965	1.57176861752371	0.000870399006593687	Mecom	0.00531910504029476	3.98236842105263
BinBothSexAllChrom_Chrom14_Interval1	MA1113.3	60	3355	12.6315789473684	8.3875	1.50600047062515	0.000990168312852555	PBX2	0.00597922503496571	4.24407894736842
BinBothSexAllChrom_Chrom14_Interval1	MA0914.2	136	8995	28.6315789473684	22.4875	1.27322196541938	0.000992007789892039	ISL2	0.00597922503496571	6.14407894736842
BinBothSexAllChrom_Chrom14_Interval1	MA0847.4	94	5821	19.7894736842105	14.5525	1.35986762990624	0.00106519890198513	FOXD2	0.00637670090984298	5.23697368421053
BinBothSexAllChrom_Chrom14_Interval1	MA0077.2	48	2546	10.1052631578947	6.365	1.58762971844379	0.00112064586859196	SOX9	0.00666329975919543	3.74026315789474
BinBothSexAllChrom_Chrom14_Interval1	MA1124.1	73	4312	15.3684210526316	10.78	1.42564202714579	0.00124540949787315	ZNF24	0.00734375431041285	4.58842105263158
BinBothSexAllChrom_Chrom14_Interval1	MA1487.3	98	6149	20.6315789473684	15.3725	1.34210954284394	0.00125177630291128	FOXE1	0.00734375431041285	5.25907894736842
BinBothSexAllChrom_Chrom14_Interval1	MA0032.2	78	4714	16.4210526315789	11.785	1.39338588303597	0.00157834551959062	FOXC1	0.00919830501483273	4.63605263157895
BinBothSexAllChrom_Chrom14_Interval1	MA1112.3	68	3995	14.3157894736842	9.9875	1.43337066069429	0.00162001568130001	NR4A1	0.00937903815489479	4.32828947368421
BinBothSexAllChrom_Chrom14_Interval1	MA1714.2	63	3643	13.2631578947368	9.1075	1.45628963982837	0.00167105624842427	ZNF675	0.00961130391250562	4.15565789473684
BinBothSexAllChrom_Chrom14_Interval1	MA1589.2	50	2736	10.5263157894737	6.84	1.5389350569406	0.00170142212799115	ZNF140	0.00972241215994942	3.68631578947368
BinBothSexAllChrom_Chrom14_Interval1	MA2331.1	42	2194	8.84210526315789	5.485	1.61205200786835	0.00172126125776453	ZNF157	0.00977232197956635	3.35710526315789
BinBothSexAllChrom_Chrom14_Interval1	MA1125.2	118	7745	24.8421052631579	19.3625	1.28300091740002	0.00185852259892737	ZNF384	0.0104839736349749	5.4796052631579
BinBothSexAllChrom_Chrom14_Interval1	MA0488.2	65	3806	13.6842105263158	9.515	1.4381724147468	0.0019053078922209	JUN	0.010679432771684	4.16921052631579
BinBothSexAllChrom_Chrom14_Interval1	MA1502.2	55	3103	11.5789473684211	7.7575	1.4926132605119	0.00196582352809452	HOXB8	0.0108800295894539	3.82144736842105
BinBothSexAllChrom_Chrom14_Interval1	MA0910.3	55	3103	11.5789473684211	7.7575	1.4926132605119	0.00196582352809452	HOXD8	0.0108800295894539	3.82144736842105
BinBothSexAllChrom_Chrom14_Interval1	MA0497.2	78	4757	16.4210526315789	11.8925	1.3807906354071	0.00201812938021811	MEF2C	0.0110997115911996	4.52855263157895
BinBothSexAllChrom_Chrom14_Interval1	MA0702.3	83	5142	17.4736842105263	12.855	1.35929087596471	0.00221771986356784	LMX1A	0.0119253834244485	4.61868421052631
BinBothSexAllChrom_Chrom14_Interval1	MA0621.2	83	5142	17.4736842105263	12.855	1.35929087596471	0.00221771986356784	mix-a	0.0119253834244485	4.61868421052631
BinBothSexAllChrom_Chrom14_Interval1	MA0674.2	83	5142	17.4736842105263	12.855	1.35929087596471	0.00221771986356784	NKX6-1	0.0119253834244485	4.61868421052631
BinBothSexAllChrom_Chrom14_Interval1	MA1576.2	49	2703	10.3157894736842	6.7575	1.52656891952412	0.00222245782001086	THRB.2	0.0119253834244485	3.55828947368421
BinBothSexAllChrom_Chrom14_Interval1	MA1654.2	70	4196	14.7368421052632	10.49	1.4048467211881	0.00228883274815704	ZNF16	0.0122071079901709	4.24684210526316
BinBothSexAllChrom_Chrom14_Interval1	MA2095.1	69	4126	14.5263157894737	10.315	1.40827104115111	0.00232155552693218	Sox7	0.0123045529352205	4.21131578947368
BinBothSexAllChrom_Chrom14_Interval1	MA1987.2	98	6272	20.6315789473684	15.68	1.31578947368421	0.00233506856838844	ZNF701	0.0123045529352205	4.95157894736842
BinBothSexAllChrom_Chrom14_Interval1	MA0495.4	60	3485	12.6315789473684	8.7125	1.44982254776108	0.00238992476550092	MAFF	0.0125186535335763	3.91907894736842
BinBothSexAllChrom_Chrom14_Interval1	MA0508.4	112	7342	23.5789473684211	18.355	1.2846062309137	0.00240833960039081	PRDM1	0.012540466558248	5.22394736842105
BinBothSexAllChrom_Chrom14_Interval1	MA0878.3	52	2931	10.9473684210526	7.3275	1.49401138465406	0.00255702528198924	CDX1	0.0132363661655914	3.61986842105263
BinBothSexAllChrom_Chrom14_Interval1	MA2326.1	255	18886	53.6842105263158	47.215	1.13701600182814	0.00261515454372619	IKZF2	0.0134581052542634	6.46921052631578
BinBothSexAllChrom_Chrom14_Interval1	MA0056.3	49	2728	10.3157894736842	6.82	1.51257910171323	0.00266582513955292	MZF1	0.0136391053651545	3.49578947368421
BinBothSexAllChrom_Chrom14_Interval1	MA0052.5	77	4744	16.2105263157895	11.86	1.36682346676134	0.00282149975714851	MEF2A	0.0143521374930098	4.35052631578947
BinBothSexAllChrom_Chrom14_Interval1	MA0087.3	52	2948	10.9473684210526	7.37	1.48539598657431	0.00287594873410261	Sox5	0.0144642949885008	3.57736842105263
BinBothSexAllChrom_Chrom14_Interval1	MA1115.2	76	4674	16	11.685	1.36927685066324	0.00287642229884959	POU5F1	0.0144642949885008	4.315
BinBothSexAllChrom_Chrom14_Interval1	MA1726.2	84	5273	17.6842105263158	13.1825	1.34149141106132	0.00299349936873783	ZNF331	0.0149674968436892	4.50171052631579
BinBothSexAllChrom_Chrom14_Interval1	MA0772.2	59	3452	12.4210526315789	8.63	1.43928767457462	0.00304909909226804	IRF7	0.0151593627186208	3.79105263157895
BinBothSexAllChrom_Chrom14_Interval1	MA1975.2	47	2614	9.89473684210526	6.535	1.5141142834132	0.00318414706233884	ZNF214	0.0157418506452707	3.35973684210526
BinBothSexAllChrom_Chrom14_Interval1	MA0102.5	42	2272	8.84210526315789	5.68	1.55670867309118	0.00322848111976026	CEBPA	0.0158718624882069	3.16210526315789
BinBothSexAllChrom_Chrom14_Interval1	MA1142.2	53	3045	11.1578947368421	7.6125	1.46573329876415	0.00344252535699263	FOSL1::JUND	0.0168301239675195	3.54539473684211
BinBothSexAllChrom_Chrom14_Interval1	MA2101.1	73	4494	15.3684210526316	11.235	1.36790574567259	0.00358777601696102	ZNF677	0.0174433309111917	4.13342105263158
BinBothSexAllChrom_Chrom14_Interval1	MA0895.2	42	2287	8.84210526315789	5.7175	1.54649851563759	0.00362225308957045	HMBOX1	0.0175141907627582	3.12460526315789
BinBothSexAllChrom_Chrom14_Interval1	MA1531.2	38	2016	8	5.04	1.58730158730159	0.00364662905482629	NR1D1	0.0175357025587275	2.96
BinBothSexAllChrom_Chrom14_Interval1	MA0908.2	28	1359	5.89473684210526	3.3975	1.73502188141435	0.00372667403221584	HOXD11	0.0177583717596323	2.49723684210526
BinBothSexAllChrom_Chrom14_Interval1	MA0442.3	222	16244	46.7368421052632	40.61	1.15087028084864	0.00375284882329319	SOX10	0.0177583717596323	6.12684210526316
BinBothSexAllChrom_Chrom14_Interval1	MA0911.2	25	1169	5.26315789473684	2.9225	1.80090945927693	0.00375347403101319	Hoxa11	0.0177583717596323	2.34065789473684
BinBothSexAllChrom_Chrom14_Interval1	MA1729.2	76	4725	16	11.8125	1.35449735449735	0.003787003695561	ZNF680	0.0177829528714313	4.1875
BinBothSexAllChrom_Chrom14_Interval1	MA1108.3	192	13789	40.4210526315789	34.4725	1.1725593627262	0.00380876359349428	MXI1	0.0177829528714313	5.94855263157894
BinBothSexAllChrom_Chrom14_Interval1	MA0124.3	46	2570	9.68421052631579	6.425	1.50727012082736	0.00381929328715969	Nkx3-1	0.0177829528714313	3.25921052631579
BinBothSexAllChrom_Chrom14_Interval1	MA0906.2	20	863	4.21052631578947	2.1575	1.95157650789779	0.00384160863907951	HOXC12	0.0177927136967893	2.05302631578947
BinBothSexAllChrom_Chrom14_Interval1	MA0602.2	25	1173	5.26315789473684	2.9325	1.79476825054965	0.00391846532529713	Arid5a	0.0180536622317355	2.33065789473684
BinBothSexAllChrom_Chrom14_Interval1	MA0006.2	133	9091	28	22.7275	1.2319876801232	0.00404391661069522	Ahr::Arnt	0.0185346177990198	5.2725
BinBothSexAllChrom_Chrom14_Interval1	MA0160.3	51	2934	10.7368421052632	7.335	1.46378215477344	0.00420162026208865	NR4A2	0.0191026806950342	3.40184210526316
BinBothSexAllChrom_Chrom14_Interval1	MA0901.3	66	4011	13.8947368421053	10.0275	1.38566311065622	0.00421514089319247	HOXB13	0.0191026806950342	3.86723684210526
BinBothSexAllChrom_Chrom14_Interval1	MA0078.3	68	4158	14.3157894736842	10.395	1.37718032454875	0.00424059359010578	Sox17	0.0191026806950342	3.92078947368421
BinBothSexAllChrom_Chrom14_Interval1	MA0611.3	47	2655	9.89473684210526	6.6375	1.49073248091981	0.00425468797298489	Dux	0.0191026806950342	3.25723684210526
BinBothSexAllChrom_Chrom14_Interval1	MA1104.3	39	2109	8.21052631578947	5.2725	1.55723590626638	0.00445326627618151	GATA6	0.0197239876985561	2.93802631578947
BinBothSexAllChrom_Chrom14_Interval1	MA1970.2	39	2109	8.21052631578947	5.2725	1.55723590626638	0.00445326627618151	TRPS1	0.0197239876985561	2.93802631578947
BinBothSexAllChrom_Chrom14_Interval1	MA1471.2	46	2592	9.68421052631579	6.48	1.49447693307342	0.00446031085455984	BARX2	0.0197239876985561	3.20421052631579
BinBothSexAllChrom_Chrom14_Interval1	MA0492.2	59	3524	12.4210526315789	8.81	1.40988111595675	0.00473920990757837	JUND	0.0208525235933448	3.61105263157895
BinBothSexAllChrom_Chrom14_Interval1	MA0158.2	35	1851	7.36842105263158	4.6275	1.5923114106173	0.00493552802053267	HOXA5	0.021608281880939	2.74092105263158
BinBothSexAllChrom_Chrom14_Interval1	MA0095.4	56	3317	11.7894736842105	8.2925	1.42170318772512	0.00499298014824289	Yy1	0.0217515966854145	3.49697368421053
BinBothSexAllChrom_Chrom14_Interval1	MA0018.5	50	2898	10.5263157894737	7.245	1.45290763139733	0.00527062403226596	CREB1	0.0227503511164246	3.28131578947368
BinBothSexAllChrom_Chrom14_Interval1	MA0117.3	51	2969	10.7368421052632	7.4225	1.44652638669763	0.00527394503153479	Mafb	0.0227503511164246	3.31434210526316
BinBothSexAllChrom_Chrom14_Interval1	MA0757.2	53	3113	11.1578947368421	7.7825	1.43371599573943	0.00532950478374906	ONECUT3	0.0228778741936545	3.37539473684211
BinBothSexAllChrom_Chrom14_Interval1	MA1639.2	58	3480	12.2105263157895	8.7	1.40350877192982	0.0055962102016744	MEIS1.1	0.023906140667347	3.51052631578947
BinBothSexAllChrom_Chrom14_Interval1	MA0482.3	37	2013	7.78947368421053	5.0325	1.5478338170314	0.00608122384061617	GATA4	0.0258525457958562	2.75697368421053
BinBothSexAllChrom_Chrom14_Interval1	MA0676.1	47	2712	9.89473684210526	6.78	1.45940071417482	0.00624709725928193	Nr2e1	0.0264300268661928	3.11473684210526
BinBothSexAllChrom_Chrom14_Interval1	MA0859.2	43	2438	9.05263157894737	6.095	1.48525538620958	0.00654727947719849	Rarg.1	0.0275674925355726	2.95763157894737
BinBothSexAllChrom_Chrom14_Interval1	MA0122.4	44	2511	9.26315789473684	6.2775	1.47561256785931	0.00668166267507921	Nkx3-2	0.0279663866558184	2.98565789473684
BinBothSexAllChrom_Chrom14_Interval1	MA0515.1	97	6425	20.4210526315789	16.0625	1.27134958017612	0.00670557680042918	Sox6	0.0279663866558184	4.35855263157895
BinBothSexAllChrom_Chrom14_Interval1	MA1941.2	48	2807	10.1052631578947	7.0175	1.44000900005625	0.00729734005209823	ETV2::FIGLA	0.0302908454992757	3.08776315789474
BinBothSexAllChrom_Chrom14_Interval1	MA0483.2	69	4337	14.5263157894737	10.8425	1.3397570476803	0.0074356490872215	Gfi1B	0.0307200525669245	3.68381578947369
BinBothSexAllChrom_Chrom14_Interval1	MA1420.1	26	1302	5.47368421052632	3.255	1.68162341337214	0.00750254639823206	IRF5	0.0307358174543466	2.21868421052632
BinBothSexAllChrom_Chrom14_Interval1	MA0846.2	87	5689	18.3157894736842	14.2225	1.28780379495055	0.0075093190371415	FOXC2	0.0307358174543466	4.09328947368421
BinBothSexAllChrom_Chrom14_Interval1	MA0866.1	50	2958	10.5263157894737	7.395	1.42343688836696	0.00768683649571424	SOX21	0.0313167412788358	3.13131578947368
BinBothSexAllChrom_Chrom14_Interval1	MA1123.3	70	4420	14.7368421052632	11.05	1.33365086925458	0.00777578436253643	TWIST1	0.0313914610415702	3.68684210526316
BinBothSexAllChrom_Chrom14_Interval1	MA1561.2	22	1049	4.63157894736842	2.6225	1.76609302092218	0.00785860344962835	SOX12	0.0313914610415702	2.00907894736842
BinBothSexAllChrom_Chrom14_Interval1	MA1145.2	39	2186	8.21052631578947	5.465	1.50238358934849	0.00788427913618531	FOSL2::JUND.1	0.0313914610415702	2.74552631578947
BinBothSexAllChrom_Chrom14_Interval1	MA0779.2	17	739	3.57894736842105	1.8475	1.93718396125632	0.00788803843413272	PAX1	0.0313914610415702	1.73144736842105
BinBothSexAllChrom_Chrom14_Interval1	MA0100.4	139	9742	29.2631578947368	24.355	1.20152567828934	0.00791592662004421	MYB	0.0313914610415702	4.90815789473684
BinBothSexAllChrom_Chrom14_Interval1	MA0869.3	86	5625	18.1052631578947	14.0625	1.28748538011696	0.00791920949003249	Sox11	0.0313914610415702	4.04276315789474
BinBothSexAllChrom_Chrom14_Interval1	MA1645.2	42	2404	8.84210526315789	6.01	1.47123215693143	0.00836320831895357	NKX2-2	0.0330027951599961	2.83210526315789
BinBothSexAllChrom_Chrom14_Interval1	MA1603.2	42	2405	8.84210526315789	6.0125	1.47062041798884	0.00841946934770944	Dmrt1	0.0330764867231442	2.82960526315789
BinBothSexAllChrom_Chrom14_Interval1	MA1720.2	47	2762	9.89473684210526	6.905	1.43298143984146	0.0085993212268701	ZNF85	0.0335869774941856	2.98973684210526
BinBothSexAllChrom_Chrom14_Interval1	MA0842.3	43	2479	9.05263157894737	6.1975	1.46069085582047	0.00862574649282493	NRL	0.0335869774941856	2.85513157894737
BinBothSexAllChrom_Chrom14_Interval1	MA0836.3	30	1591	6.31578947368421	3.9775	1.58787918885838	0.00923209404540472	CEBPD	0.0357896156826262	2.33828947368421
BinBothSexAllChrom_Chrom14_Interval1	MA0833.3	45	2639	9.47368421052632	6.5975	1.4359506192537	0.00970681894372286	ATF4	0.0374649152213865	2.87618421052632
BinBothSexAllChrom_Chrom14_Interval1	MA0074.1	28	1472	5.89473684210526	3.68	1.60183066361556	0.0104778257737899	RXRA::VDR	0.0402641339778825	2.21473684210526
BinBothSexAllChrom_Chrom14_Interval1	MA0651.3	18	827	3.78947368421053	2.0675	1.83287723541017	0.0108504417814625	HOXC11	0.0415147337725521	1.72197368421053
BinBothSexAllChrom_Chrom14_Interval1	MA0898.2	44	2589	9.26315789473684	6.4725	1.43115610579171	0.0110802098117149	Hmx3	0.0422103230922474	2.79065789473684
BinBothSexAllChrom_Chrom14_Interval1	MA1646.2	73	4720	15.3684210526316	11.8	1.30240856378234	0.0112204445177659	OSR2	0.042560306791526	3.56842105263158
BinBothSexAllChrom_Chrom14_Interval1	MA0465.3	37	2102	7.78947368421053	5.255	1.48229756121989	0.0115963362496505	CDX2	0.0437973214579076	2.53447368421053
BinBothSexAllChrom_Chrom14_Interval1	MA0003.5	47	2813	9.89473684210526	7.0325	1.40700132841881	0.0117236106919676	TFAP2A.2	0.0440887923458609	2.86223684210526
BinBothSexAllChrom_Chrom14_Interval1	MA1546.2	18	835	3.78947368421053	2.0875	1.81531673495115	0.0118716162231873	PAX3.1	0.0444554139421481	1.70197368421053
BinBothSexAllChrom_Chrom14_Interval1	MA0781.2	17	774	3.57894736842105	1.935	1.84958520331837	0.0120452427216295	PAX9	0.0449144643857372	1.64394736842105
BinBothSexAllChrom_Chrom14_Interval1	MA1476.3	42	2464	8.84210526315789	6.16	1.43540669856459	0.01234693951225	Dlx5	0.0458451762480168	2.68210526315789
BinBothSexAllChrom_Chrom14_Interval1	MA0782.3	58	3625	12.2105263157895	9.0625	1.34736842105263	0.0124637627344721	PKNOX1	0.0460845008669558	3.14802631578947
BinBothSexAllChrom_Chrom14_Interval1	MA0907.2	32	1767	6.73684210526316	4.4175	1.52503499836178	0.012599142192687	HOXC13	0.0463901469856256	2.31934210526316
BinBothSexAllChrom_Chrom14_Interval1	MA0817.2	25	1299	5.26315789473684	3.2475	1.62067987520765	0.0132151556068363	BHLHE23	0.0474773923567745	2.01565789473684
BinBothSexAllChrom_Chrom14_Interval1	MA1565.2	35	1982	7.36842105263158	4.955	1.48706782091455	0.0132731320326186	TBX18	0.0474773923567745	2.41342105263158
BinBothSexAllChrom_Chrom14_Interval1	MA2094.1	13	540	2.73684210526316	1.35	2.02729044834308	0.0133691226717591	PAX8	0.0474773923567745	1.38684210526316
BinBothSexAllChrom_Chrom14_Interval1	MA0467.3	101	6904	21.2631578947368	17.26	1.23193267061048	0.0134339439736782	Crx	0.0474773923567745	4.00315789473684
BinBothSexAllChrom_Chrom14_Interval1	MA0682.3	101	6904	21.2631578947368	17.26	1.23193267061048	0.0134339439736782	PITX1	0.0474773923567745	4.00315789473684
BinBothSexAllChrom_Chrom14_Interval1	MA0648.2	101	6904	21.2631578947368	17.26	1.23193267061048	0.0134339439736782	GSC	0.0474773923567745	4.00315789473684
BinBothSexAllChrom_Chrom14_Interval1	MA0891.2	101	6904	21.2631578947368	17.26	1.23193267061048	0.0134339439736782	GSC2	0.0474773923567745	4.00315789473684
BinBothSexAllChrom_Chrom14_Interval1	MA0711.2	101	6904	21.2631578947368	17.26	1.23193267061048	0.0134339439736782	OTX1	0.0474773923567745	4.00315789473684
BinBothSexAllChrom_Chrom14_Interval1	MA0714.2	101	6904	21.2631578947368	17.26	1.23193267061048	0.0134339439736782	PITX3	0.0474773923567745	4.00315789473684
BinBothSexAllChrom_Chrom14_Interval1	MA0719.2	101	6904	21.2631578947368	17.26	1.23193267061048	0.0134339439736782	RHOXF1	0.0474773923567745	4.00315789473684
BinBothSexAllChrom_Chrom14_Interval1	MA1983.2	54	3347	11.3684210526316	8.3675	1.35864010189801	0.0135464783087017	ZNF582	0.0476079114810346	3.00092105263158
BinBothSexAllChrom_Chrom14_Interval1	MA0140.3	46	2766	9.68421052631579	6.915	1.40046428435514	0.0135790747519769	GATA1::TAL1	0.0476079114810346	2.76921052631579
BinBothSexAllChrom_Chrom14_Interval1	MA0884.2	41	2412	8.63157894736842	6.03	1.4314392947543	0.0139175227875904	DUXA	0.0486008732265061	2.60157894736842
BinBothSexAllChrom_Chrom14_Interval1	MA0775.2	54	3356	11.3684210526316	8.39	1.3549965497773	0.0142088825073624	MEIS3	0.0494222000256084	2.97842105263158
BinBothSexAllChrom_Chrom15_Interval1	MA2330.1	34	5465	27.2	13.6625	1.99085086916743	4.8498834319816e-05	ZBTB24	0.0376391999408577	13.5375
BinBothSexAllChrom_Chrom15_Interval1	MA0693.4	25	3617	20	9.0425	2.21177771633951	0.00012459556612268	Vdr	0.0376391999408577	10.9575
BinBothSexAllChrom_Chrom15_Interval1	MA1630.3	56	11612	44.8	29.03	1.54323114019979	0.000128315454343833	ZNF281	0.0376391999408577	15.77
BinBothSexAllChrom_Chrom15_Interval1	MA1107.3	47	9308	37.6	23.27	1.61581435324452	0.000222930591793833	KLF9	0.0490447301946433	14.33
BinBothSexAllChrom_Chrom1_Interval4	MA0597.3	32	5712	30.4761904761905	14.28	2.13418700813659	1.62601776993387e-05	THAP1	0.0143089563754181	16.1961904761905
BinBothSexAllChrom_Chrom3_Interval1	MA0791.2	36	3445	21.0526315789474	8.6125	2.44442746925369	4.22982478051315e-07	POU4F3	0.000372224580685157	12.4401315789474
BinBothSexAllChrom_Chrom3_Interval1	MA0790.2	35	3418	20.4678362573099	8.545	2.39529973754359	1.01594430659504e-06	POU4F1	0.000447015494901818	11.9228362573099
BinBothSexAllChrom_Chrom3_Interval1	MA1987.2	58	7726	33.9181286549708	19.315	1.75605118586439	4.58154798252001e-06	ZNF701	0.0013439207415392	14.6031286549708
BinBothSexAllChrom_Chrom3_Interval1	MA1710.2	53	6901	30.9941520467836	17.2525	1.79650207487516	7.51987264893813e-06	ZNF257	0.00165437198276639	13.7416520467836
BinBothSexAllChrom_Chrom3_Interval1	MA1576.2	30	2995	17.5438596491228	7.4875	2.34308643060071	1.06577267007858e-05	THRB.2	0.00174559309425056	10.0563596491228
BinBothSexAllChrom_Chrom3_Interval1	MA0003.5	35	3844	20.4678362573099	9.61	2.12984768546409	1.37902677248978e-05	TFAP2A.2	0.00174559309425056	10.8578362573099
BinBothSexAllChrom_Chrom3_Interval1	MA0713.1	37	4180	21.6374269005848	10.45	2.07056716752008	1.38853996133567e-05	PHOX2A	0.00174559309425056	11.1874269005848
BinBothSexAllChrom_Chrom3_Interval1	MA1116.2	97	16645	56.7251461988304	41.6125	1.36317563710016	4.69464153583672e-05	RBPJ	0.0051641056894204	15.1126461988304
BinBothSexAllChrom_Chrom3_Interval1	MA2326.1	113	20468	66.0818713450292	51.17	1.29141824008265	5.49855014601975e-05	IKZF2	0.00537636014277487	14.9118713450292
BinBothSexAllChrom_Chrom3_Interval1	MA0728.1	27	2863	15.7894736842105	7.1575	2.20600400757395	8.74133135895135e-05	Nr2F6	0.00769237159587719	8.63197368421053
BinBothSexAllChrom_Chrom3_Interval1	MA1638.2	96	16844	56.140350877193	42.11	1.33318335020643	0.000148044128672094	HAND2	0.0110565287830958	14.030350877193
BinBothSexAllChrom_Chrom3_Interval1	MA0857.1	26	2802	15.2046783625731	7.005	2.17054651856861	0.000155358043820398	Rarb	0.0110565287830958	8.1996783625731
BinBothSexAllChrom_Chrom3_Interval1	MA0820.2	66	10356	38.5964912280702	25.89	1.4907876101997	0.000175899321549251	FIGLA	0.0110565287830958	12.7064912280702
BinBothSexAllChrom_Chrom3_Interval1	MA0103.4	66	10356	38.5964912280702	25.89	1.4907876101997	0.000175899321549251	ZEB1	0.0110565287830958	12.7064912280702
BinBothSexAllChrom_Chrom3_Interval1	MA0496.4	34	4203	19.8830409356725	10.5075	1.89227132388033	0.00019600006403071	MAFK	0.011498670423135	9.37554093567251
BinBothSexAllChrom_Chrom3_Interval1	MA0814.3	30	3527	17.5438596491228	8.8175	1.9896636970936	0.00021261500220726	TFAP2C.2	0.0116938251213993	8.7263596491228
BinBothSexAllChrom_Chrom3_Interval1	MA0597.3	37	4813	21.6374269005848	12.0325	1.79824865161727	0.000268723884879961	THAP1	0.0128198206559997	9.6049269005848
BinBothSexAllChrom_Chrom3_Interval1	MA1715.1	31	3806	18.1286549707602	9.515	1.90527114774149	0.000350745028356814	ZNF707	0.0128198206559997	8.61365497076023
BinBothSexAllChrom_Chrom3_Interval1	MA0149.1	66	10638	38.5964912280702	26.595	1.4512687056992	0.000397126087897693	EWSR1-FLI1	0.0128198206559997	12.0014912280702
BinBothSexAllChrom_Chrom3_Interval1	MA1109.2	46	6633	26.9005847953216	16.5825	1.62222733576491	0.000437011527545003	NEUROD1	0.0128198206559997	10.3180847953216
BinBothSexAllChrom_Chrom3_Interval1	MA1729.2	33	4250	19.2982456140351	10.625	1.81630546955624	0.000517459814242927	ZNF680	0.0128198206559997	8.67324561403509
BinBothSexAllChrom_Chrom3_Interval1	MA1652.2	33	4255	19.2982456140351	10.6375	1.81417115055559	0.000528290642682473	ZKSCAN5	0.0128198206559997	8.66074561403509
BinBothSexAllChrom_Chrom3_Interval1	MA0715.1	31	3916	18.1286549707602	9.79	1.85175229527684	0.000569545172055431	PROP1	0.0128198206559997	8.33865497076023
BinBothSexAllChrom_Chrom3_Interval1	MA0683.2	27	3244	15.7894736842105	8.11	1.94691414108638	0.000640367619641502	POU4F2	0.0128198206559997	7.67947368421052
BinBothSexAllChrom_Chrom3_Interval1	MA0508.4	50	7592	29.2397660818713	18.98	1.54055669556751	0.000763440957947913	PRDM1	0.0128198206559997	10.2597660818713
BinBothSexAllChrom_Chrom3_Interval1	MA0747.2	43	6220	25.1461988304094	15.55	1.61711889584626	0.000763878740849886	SP8	0.0128198206559997	9.59619883040935
BinBothSexAllChrom_Chrom3_Interval1	MA0702.3	31	3986	18.1286549707602	9.965	1.81923281191774	0.000765155102447035	LMX1A	0.0128198206559997	8.16365497076023
BinBothSexAllChrom_Chrom3_Interval1	MA0621.2	31	3986	18.1286549707602	9.965	1.81923281191774	0.000765155102447035	mix-a	0.0128198206559997	8.16365497076023
BinBothSexAllChrom_Chrom3_Interval1	MA0674.2	31	3986	18.1286549707602	9.965	1.81923281191774	0.000765155102447035	NKX6-1	0.0128198206559997	8.16365497076023
BinBothSexAllChrom_Chrom3_Interval1	MA1628.2	52	8018	30.4093567251462	20.045	1.51705446371395	0.000824730979441104	Zic1::Zic2	0.0128198206559997	10.3643567251462
BinBothSexAllChrom_Chrom3_Interval1	MA0697.3	52	8018	30.4093567251462	20.045	1.51705446371395	0.000824730979441104	Zic3	0.0128198206559997	10.3643567251462
BinBothSexAllChrom_Chrom3_Interval1	MA0634.2	46	6845	26.9005847953216	17.1125	1.57198450228322	0.000874078681090891	ALX3	0.0128198206559997	9.78808479532163
BinBothSexAllChrom_Chrom3_Interval1	MA1481.2	46	6845	26.9005847953216	17.1125	1.57198450228322	0.000874078681090891	DRGX	0.0128198206559997	9.78808479532163
BinBothSexAllChrom_Chrom3_Interval1	MA1495.2	46	6845	26.9005847953216	17.1125	1.57198450228322	0.000874078681090891	HOXA1	0.0128198206559997	9.78808479532163
BinBothSexAllChrom_Chrom3_Interval1	MA0612.3	46	6845	26.9005847953216	17.1125	1.57198450228322	0.000874078681090891	EMX1	0.0128198206559997	9.78808479532163
BinBothSexAllChrom_Chrom3_Interval1	MA0886.2	46	6845	26.9005847953216	17.1125	1.57198450228322	0.000874078681090891	EMX2	0.0128198206559997	9.78808479532163
BinBothSexAllChrom_Chrom3_Interval1	MA0027.3	46	6845	26.9005847953216	17.1125	1.57198450228322	0.000874078681090891	EN1	0.0128198206559997	9.78808479532163
BinBothSexAllChrom_Chrom3_Interval1	MA0900.3	46	6845	26.9005847953216	17.1125	1.57198450228322	0.000874078681090891	HOXA2	0.0128198206559997	9.78808479532163
BinBothSexAllChrom_Chrom3_Interval1	MA0887.2	46	6845	26.9005847953216	17.1125	1.57198450228322	0.000874078681090891	EVX1	0.0128198206559997	9.78808479532163
BinBothSexAllChrom_Chrom3_Interval1	MA0888.2	46	6845	26.9005847953216	17.1125	1.57198450228322	0.000874078681090891	EVX2	0.0128198206559997	9.78808479532163
BinBothSexAllChrom_Chrom3_Interval1	MA0892.2	46	6845	26.9005847953216	17.1125	1.57198450228322	0.000874078681090891	GSX1	0.0128198206559997	9.78808479532163
BinBothSexAllChrom_Chrom3_Interval1	MA0902.3	46	6845	26.9005847953216	17.1125	1.57198450228322	0.000874078681090891	HOXB2	0.0128198206559997	9.78808479532163
BinBothSexAllChrom_Chrom3_Interval1	MA0903.2	46	6845	26.9005847953216	17.1125	1.57198450228322	0.000874078681090891	HOXB3	0.0128198206559997	9.78808479532163
BinBothSexAllChrom_Chrom3_Interval1	MA0904.3	46	6845	26.9005847953216	17.1125	1.57198450228322	0.000874078681090891	HOXB5	0.0128198206559997	9.78808479532163
BinBothSexAllChrom_Chrom3_Interval1	MA1505.2	46	6845	26.9005847953216	17.1125	1.57198450228322	0.000874078681090891	HOXC8	0.0128198206559997	9.78808479532163
BinBothSexAllChrom_Chrom3_Interval1	MA0654.2	46	6845	26.9005847953216	17.1125	1.57198450228322	0.000874078681090891	ISX	0.0128198206559997	9.78808479532163
BinBothSexAllChrom_Chrom3_Interval1	MA0704.2	46	6845	26.9005847953216	17.1125	1.57198450228322	0.000874078681090891	Lhx4	0.0128198206559997	9.78808479532163
BinBothSexAllChrom_Chrom3_Interval1	MA0705.2	46	6845	26.9005847953216	17.1125	1.57198450228322	0.000874078681090891	Lhx8	0.0128198206559997	9.78808479532163
BinBothSexAllChrom_Chrom3_Interval1	MA0662.2	46	6845	26.9005847953216	17.1125	1.57198450228322	0.000874078681090891	MIXL1	0.0128198206559997	9.78808479532163
BinBothSexAllChrom_Chrom3_Interval1	MA0707.3	46	6845	26.9005847953216	17.1125	1.57198450228322	0.000874078681090891	MNX1	0.0128198206559997	9.78808479532163
BinBothSexAllChrom_Chrom3_Interval1	MA0675.2	46	6845	26.9005847953216	17.1125	1.57198450228322	0.000874078681090891	NKX6-2	0.0128198206559997	9.78808479532163
BinBothSexAllChrom_Chrom3_Interval1	MA0132.3	46	6845	26.9005847953216	17.1125	1.57198450228322	0.000874078681090891	PDX1	0.0128198206559997	9.78808479532163
BinBothSexAllChrom_Chrom3_Interval1	MA0628.2	46	6845	26.9005847953216	17.1125	1.57198450228322	0.000874078681090891	POU6F1	0.0128198206559997	9.78808479532163
BinBothSexAllChrom_Chrom3_Interval1	MA0716.2	46	6845	26.9005847953216	17.1125	1.57198450228322	0.000874078681090891	PRRX1	0.0128198206559997	9.78808479532163
BinBothSexAllChrom_Chrom3_Interval1	MA0717.2	46	6845	26.9005847953216	17.1125	1.57198450228322	0.000874078681090891	RAX2	0.0128198206559997	9.78808479532163
BinBothSexAllChrom_Chrom3_Interval1	MA0630.2	46	6845	26.9005847953216	17.1125	1.57198450228322	0.000874078681090891	SHOX	0.0128198206559997	9.78808479532163
BinBothSexAllChrom_Chrom3_Interval1	MA0720.2	46	6845	26.9005847953216	17.1125	1.57198450228322	0.000874078681090891	Shox2	0.0128198206559997	9.78808479532163
BinBothSexAllChrom_Chrom3_Interval1	MA1577.2	46	6845	26.9005847953216	17.1125	1.57198450228322	0.000874078681090891	TLX2	0.0128198206559997	9.78808479532163
BinBothSexAllChrom_Chrom3_Interval1	MA0721.2	46	6845	26.9005847953216	17.1125	1.57198450228322	0.000874078681090891	UNCX	0.0128198206559997	9.78808479532163
BinBothSexAllChrom_Chrom3_Interval1	MA0723.3	46	6845	26.9005847953216	17.1125	1.57198450228322	0.000874078681090891	VAX2	0.0128198206559997	9.78808479532163
BinBothSexAllChrom_Chrom3_Interval1	MA1723.2	69	11613	40.3508771929825	29.0325	1.38985196565857	0.000976307532431775	PRDM9	0.014084436533442	11.3183771929825
BinBothSexAllChrom_Chrom3_Interval1	MA0135.2	28	3520	16.374269005848	8.8	1.86071238702818	0.00101298852390606	Lhx3	0.0143779016296344	7.57426900584795
BinBothSexAllChrom_Chrom3_Interval1	MA2122.1	37	5169	21.6374269005848	12.9225	1.67439945061596	0.00104552179350482	Ebf4	0.0146041139410197	8.71492690058479
BinBothSexAllChrom_Chrom3_Interval1	MA1969.2	29	3715	16.9590643274854	9.2875	1.82600961803342	0.00109306165711714	THRA	0.0150295977853606	7.67156432748538
BinBothSexAllChrom_Chrom3_Interval1	MA1123.3	33	4449	19.2982456140351	11.1225	1.73506366500653	0.00113896869102779	TWIST1	0.0154198838169917	8.17574561403509
BinBothSexAllChrom_Chrom3_Interval1	MA1630.3	65	10848	38.0116959064327	27.12	1.40161120598941	0.00121595890209242	ZNF281	0.0162127853612323	10.8916959064327
BinBothSexAllChrom_Chrom3_Interval1	MA0067.3	8	513	4.67836257309941	1.2825	3.64784606089623	0.00172564451366723	PAX2	0.0226651816720472	3.39586257309942
BinBothSexAllChrom_Chrom3_Interval1	MA0812.2	20	2286	11.6959064327485	5.715	2.04652780975477	0.00190561306079143	TFAP2B.2	0.0246608749043597	5.98090643274854
BinBothSexAllChrom_Chrom3_Interval1	MA1564.2	29	3858	16.9590643274854	9.645	1.75832704276676	0.00194029179605367	SP9	0.0247457504424236	7.31406432748538
BinBothSexAllChrom_Chrom3_Interval1	MA0494.2	21	2466	12.280701754386	6.165	1.99200352869197	0.00203216575368438	Nr1h3::Rxra	0.0255472266177465	6.11570175438596
BinBothSexAllChrom_Chrom3_Interval1	MA1468.1	19	2138	11.1111111111111	5.345	2.07878598898243	0.00208009500046398	ATOH7	0.0257814591606803	5.76611111111111
BinBothSexAllChrom_Chrom3_Interval1	MA0071.1	21	2482	12.280701754386	6.205	1.97916224889379	0.00219546336760268	RORA	0.0264437252926209	6.07570175438596
BinBothSexAllChrom_Chrom3_Interval1	MA1467.3	41	6167	23.9766081871345	15.4175	1.55515538752291	0.00222367689960675	Atoh1.1	0.0264437252926209	8.5591081871345
BinBothSexAllChrom_Chrom3_Interval1	MA1642.2	41	6167	23.9766081871345	15.4175	1.55515538752291	0.00222367689960675	NEUROG2.1	0.0264437252926209	8.5591081871345
BinBothSexAllChrom_Chrom3_Interval1	MA1618.2	33	4651	19.2982456140351	11.6275	1.65970721255946	0.00236493268387495	Ptf1A	0.0277485434907994	7.67074561403509
BinBothSexAllChrom_Chrom3_Interval1	MA0041.3	40	6028	23.3918128654971	15.07	1.55221054183789	0.00263971682415107	FOXD3	0.0303161316576334	8.32181286549707
BinBothSexAllChrom_Chrom3_Interval1	MA1981.2	47	7421	27.4853801169591	18.5525	1.48149198851686	0.00265266152004292	ZNF530	0.0303161316576334	8.93288011695907
BinBothSexAllChrom_Chrom3_Interval1	MA0673.2	19	2196	11.1111111111111	5.49	2.02388180530257	0.00279837776893578	NKX2-8	0.0315624179392444	5.62111111111111
BinBothSexAllChrom_Chrom3_Interval1	MA1512.2	33	4704	19.2982456140351	11.76	1.64100728010502	0.00283344433772762	KLF11	0.0315624179392444	7.53824561403509
BinBothSexAllChrom_Chrom3_Interval1	MA1627.2	42	6482	24.5614035087719	16.205	1.51566822022659	0.0031485842914288	Wt1	0.0345892378487701	8.35640350877193
BinBothSexAllChrom_Chrom3_Interval1	MA2100.1	23	2909	13.4502923976608	7.2725	1.84947300070963	0.00318378212017089	ZSCAN16	0.0345892378487701	6.17779239766082
BinBothSexAllChrom_Chrom3_Interval1	MA0739.2	20	2412	11.6959064327485	6.03	1.93961964058848	0.00351493989312781	Hic1	0.0373698599748455	5.66590643274854
BinBothSexAllChrom_Chrom3_Interval1	MA0498.3	134	27523	78.3625730994152	68.8075	1.13886673835578	0.00352465724762748	MEIS1	0.0373698599748455	9.5550730994152
BinBothSexAllChrom_Chrom3_Interval1	MA0846.2	32	4593	18.7134502923977	11.4825	1.62973658109276	0.00367675339785929	FOXC2	0.0385183689299544	7.23095029239766
BinBothSexAllChrom_Chrom3_Interval1	MA1569.2	19	2259	11.1111111111111	5.6475	1.96743888642959	0.00380421238654312	TFAP2E	0.0391290137101307	5.46361111111111
BinBothSexAllChrom_Chrom3_Interval1	MA1115.2	29	4042	16.9590643274854	10.105	1.67828444606486	0.00382397179439914	POU5F1	0.0391290137101307	6.85406432748538
BinBothSexAllChrom_Chrom3_Interval1	MA2123.1	29	4066	16.9590643274854	10.165	1.66837819257111	0.00415827981715165	Hand1	0.0416099858701657	6.79406432748538
BinBothSexAllChrom_Chrom3_Interval1	MA1944.2	19	2278	11.1111111111111	5.695	1.95102916788606	0.00416099858701657	ETV5::DRGX	0.0416099858701657	5.41611111111111
BinBothSexAllChrom_Chrom3_Interval1	MA0642.3	20	2464	11.6959064327485	6.16	1.89868610921242	0.00445164646428161	EN2	0.0435941115811982	5.53590643274854
BinBothSexAllChrom_Chrom3_Interval1	MA1514.2	32	4652	18.7134502923977	11.63	1.60906709306945	0.00445848868444072	KLF17	0.0435941115811982	7.08345029239766
BinBothSexAllChrom_Chrom3_Interval1	MA0859.2	20	2473	11.6959064327485	6.1825	1.89177621233296	0.00463316737497442	Rarg.1	0.0448042559338186	5.51340643274854
BinBothSexAllChrom_Chrom3_Interval1	MA1418.2	31	4492	18.1286549707602	11.23	1.61430587451115	0.00491379892784847	IRF3	0.0470015549620288	6.89865497076023
BinBothSexAllChrom_Chrom3_Interval1	MA1994.2	22	2854	12.8654970760234	7.135	1.80315305900818	0.00526814654686728	Nkx2-1	0.0491904841405158	5.73049707602339
BinBothSexAllChrom_Chrom3_Interval1	MA0897.2	20	2504	11.6959064327485	6.26	1.86835566018347	0.00530617626725639	Hmx2	0.0491904841405158	5.43590643274854
BinBothSexAllChrom_Chrom3_Interval1	MA0151.1	72	13008	42.1052631578947	32.52	1.29474978960316	0.00531033635607841	Arid3a	0.0491904841405158	9.58526315789474
BinBothSexAllChrom_Chrom3_Interval1	MA0809.3	32	4715	18.7134502923977	11.7875	1.58756736308782	0.00544539833599691	TEAD4	0.0498109344300277	6.92595029239766
BinBothSexAllChrom_Chrom3_Interval1	MA2097.1	27	3774	15.7894736842105	9.435	1.67350012551251	0.00549052345421897	ZNF75A	0.0498109344300277	6.35447368421053
BinBothSexAllChrom_Chrom5_Interval2	MA0715.1	133	5347	25.6756756756757	13.3675	1.92075374420615	3.8148716357994e-14	PROP1	3.35708703950347e-11	12.3081756756757
BinBothSexAllChrom_Chrom5_Interval2	MA0634.2	175	8463	33.7837837837838	21.1575	1.59677579032418	1.49419143912385e-11	ALX3	4.38296155476328e-10	12.6262837837838
BinBothSexAllChrom_Chrom5_Interval2	MA1481.2	175	8463	33.7837837837838	21.1575	1.59677579032418	1.49419143912385e-11	DRGX	4.38296155476328e-10	12.6262837837838
BinBothSexAllChrom_Chrom5_Interval2	MA1495.2	175	8463	33.7837837837838	21.1575	1.59677579032418	1.49419143912385e-11	HOXA1	4.38296155476328e-10	12.6262837837838
BinBothSexAllChrom_Chrom5_Interval2	MA0612.3	175	8463	33.7837837837838	21.1575	1.59677579032418	1.49419143912385e-11	EMX1	4.38296155476328e-10	12.6262837837838
BinBothSexAllChrom_Chrom5_Interval2	MA0886.2	175	8463	33.7837837837838	21.1575	1.59677579032418	1.49419143912385e-11	EMX2	4.38296155476328e-10	12.6262837837838
BinBothSexAllChrom_Chrom5_Interval2	MA0027.3	175	8463	33.7837837837838	21.1575	1.59677579032418	1.49419143912385e-11	EN1	4.38296155476328e-10	12.6262837837838
BinBothSexAllChrom_Chrom5_Interval2	MA0900.3	175	8463	33.7837837837838	21.1575	1.59677579032418	1.49419143912385e-11	HOXA2	4.38296155476328e-10	12.6262837837838
BinBothSexAllChrom_Chrom5_Interval2	MA0887.2	175	8463	33.7837837837838	21.1575	1.59677579032418	1.49419143912385e-11	EVX1	4.38296155476328e-10	12.6262837837838
BinBothSexAllChrom_Chrom5_Interval2	MA0888.2	175	8463	33.7837837837838	21.1575	1.59677579032418	1.49419143912385e-11	EVX2	4.38296155476328e-10	12.6262837837838
BinBothSexAllChrom_Chrom5_Interval2	MA0892.2	175	8463	33.7837837837838	21.1575	1.59677579032418	1.49419143912385e-11	GSX1	4.38296155476328e-10	12.6262837837838
BinBothSexAllChrom_Chrom5_Interval2	MA0902.3	175	8463	33.7837837837838	21.1575	1.59677579032418	1.49419143912385e-11	HOXB2	4.38296155476328e-10	12.6262837837838
BinBothSexAllChrom_Chrom5_Interval2	MA0903.2	175	8463	33.7837837837838	21.1575	1.59677579032418	1.49419143912385e-11	HOXB3	4.38296155476328e-10	12.6262837837838
BinBothSexAllChrom_Chrom5_Interval2	MA0904.3	175	8463	33.7837837837838	21.1575	1.59677579032418	1.49419143912385e-11	HOXB5	4.38296155476328e-10	12.6262837837838
BinBothSexAllChrom_Chrom5_Interval2	MA1505.2	175	8463	33.7837837837838	21.1575	1.59677579032418	1.49419143912385e-11	HOXC8	4.38296155476328e-10	12.6262837837838
BinBothSexAllChrom_Chrom5_Interval2	MA0654.2	175	8463	33.7837837837838	21.1575	1.59677579032418	1.49419143912385e-11	ISX	4.38296155476328e-10	12.6262837837838
BinBothSexAllChrom_Chrom5_Interval2	MA0704.2	175	8463	33.7837837837838	21.1575	1.59677579032418	1.49419143912385e-11	Lhx4	4.38296155476328e-10	12.6262837837838
BinBothSexAllChrom_Chrom5_Interval2	MA0705.2	175	8463	33.7837837837838	21.1575	1.59677579032418	1.49419143912385e-11	Lhx8	4.38296155476328e-10	12.6262837837838
BinBothSexAllChrom_Chrom5_Interval2	MA0662.2	175	8463	33.7837837837838	21.1575	1.59677579032418	1.49419143912385e-11	MIXL1	4.38296155476328e-10	12.6262837837838
BinBothSexAllChrom_Chrom5_Interval2	MA0707.3	175	8463	33.7837837837838	21.1575	1.59677579032418	1.49419143912385e-11	MNX1	4.38296155476328e-10	12.6262837837838
BinBothSexAllChrom_Chrom5_Interval2	MA0675.2	175	8463	33.7837837837838	21.1575	1.59677579032418	1.49419143912385e-11	NKX6-2	4.38296155476328e-10	12.6262837837838
BinBothSexAllChrom_Chrom5_Interval2	MA0132.3	175	8463	33.7837837837838	21.1575	1.59677579032418	1.49419143912385e-11	PDX1	4.38296155476328e-10	12.6262837837838
BinBothSexAllChrom_Chrom5_Interval2	MA0628.2	175	8463	33.7837837837838	21.1575	1.59677579032418	1.49419143912385e-11	POU6F1	4.38296155476328e-10	12.6262837837838
BinBothSexAllChrom_Chrom5_Interval2	MA0716.2	175	8463	33.7837837837838	21.1575	1.59677579032418	1.49419143912385e-11	PRRX1	4.38296155476328e-10	12.6262837837838
BinBothSexAllChrom_Chrom5_Interval2	MA0717.2	175	8463	33.7837837837838	21.1575	1.59677579032418	1.49419143912385e-11	RAX2	4.38296155476328e-10	12.6262837837838
BinBothSexAllChrom_Chrom5_Interval2	MA0630.2	175	8463	33.7837837837838	21.1575	1.59677579032418	1.49419143912385e-11	SHOX	4.38296155476328e-10	12.6262837837838
BinBothSexAllChrom_Chrom5_Interval2	MA0720.2	175	8463	33.7837837837838	21.1575	1.59677579032418	1.49419143912385e-11	Shox2	4.38296155476328e-10	12.6262837837838
BinBothSexAllChrom_Chrom5_Interval2	MA1577.2	175	8463	33.7837837837838	21.1575	1.59677579032418	1.49419143912385e-11	TLX2	4.38296155476328e-10	12.6262837837838
BinBothSexAllChrom_Chrom5_Interval2	MA0721.2	175	8463	33.7837837837838	21.1575	1.59677579032418	1.49419143912385e-11	UNCX	4.38296155476328e-10	12.6262837837838
BinBothSexAllChrom_Chrom5_Interval2	MA0723.3	175	8463	33.7837837837838	21.1575	1.59677579032418	1.49419143912385e-11	VAX2	4.38296155476328e-10	12.6262837837838
BinBothSexAllChrom_Chrom5_Interval2	MA0151.1	274	15419	52.8957528957529	38.5475	1.37222265764973	1.93557698746101e-11	Arid3a	5.49454112569578e-10	14.3482528957529
BinBothSexAllChrom_Chrom5_Interval2	MA0713.1	128	5575	24.7104247104247	13.9375	1.77294527070312	3.7273962408808e-11	PHOX2A	1.02503396624222e-09	10.7729247104247
BinBothSexAllChrom_Chrom5_Interval2	MA0498.3	419	27414	80.8880308880309	68.535	1.18024412180683	1.34901453613139e-10	MEIS1	3.59737209635037e-09	12.3530308880309
BinBothSexAllChrom_Chrom5_Interval2	MA0681.3	138	6359	26.6409266409266	15.8975	1.6757934669556	2.47543836083356e-10	PHOX2B	6.40701693392215e-09	10.7434266409266
BinBothSexAllChrom_Chrom5_Interval2	MA0790.2	102	4406	19.6911196911197	11.015	1.78766406637492	4.23816603672698e-09	POU4F1	1.06559603209135e-07	8.67611969111969
BinBothSexAllChrom_Chrom5_Interval2	MA2335.1	133	6339	25.6756756756757	15.8475	1.620171994048	5.27033021749978e-09	ZNF558	1.2883029420555e-07	9.82817567567567
BinBothSexAllChrom_Chrom5_Interval2	MA1978.2	139	6868	26.8339768339768	17.17	1.5628408173545	2.07094425260611e-08	ZNF354A	4.92548903322535e-07	9.66397683397684
BinBothSexAllChrom_Chrom5_Interval2	MA0791.2	98	4496	18.9189189189189	11.24	1.68317783976147	1.717592060843e-07	POU4F3	3.97758161458379e-06	7.67891891891892
BinBothSexAllChrom_Chrom5_Interval2	MA1639.2	79	3367	15.2509652509653	8.4175	1.81181648363116	1.95047989044086e-07	MEIS1.1	4.40108282971271e-06	6.83346525096525
BinBothSexAllChrom_Chrom5_Interval2	MA0787.1	97	4457	18.7258687258687	11.1425	1.68058054528775	2.16664853296312e-07	POU3F2	4.76662677251887e-06	7.58336872586873
BinBothSexAllChrom_Chrom5_Interval2	MA0901.3	89	4002	17.1814671814672	10.005	1.71728807410966	3.05368642263536e-07	HOXB13	6.55425378516858e-06	7.17646718146718
BinBothSexAllChrom_Chrom5_Interval2	MA0683.2	93	4252	17.953667953668	10.63	1.68896217814374	3.28278278884652e-07	POU4F2	6.87821155758319e-06	7.32366795366795
BinBothSexAllChrom_Chrom5_Interval2	MA0909.4	96	4452	18.5328185328185	11.13	1.6651229589235	3.86659132611895e-07	Hoxd13	7.9130241092667e-06	7.40281853281853
BinBothSexAllChrom_Chrom5_Interval2	MA0084.2	102	4852	19.6911196911197	12.13	1.62334045268917	5.0677017799881e-07	SRY	1.01354035599762e-05	7.56111969111969
BinBothSexAllChrom_Chrom5_Interval2	MA0702.3	105	5055	20.2702702702703	12.6375	1.60397786510546	5.82231089927864e-07	LMX1A	1.09013480667345e-05	7.63277027027027
BinBothSexAllChrom_Chrom5_Interval2	MA0621.2	105	5055	20.2702702702703	12.6375	1.60397786510546	5.82231089927864e-07	mix-a	1.09013480667345e-05	7.63277027027027
BinBothSexAllChrom_Chrom5_Interval2	MA0674.2	105	5055	20.2702702702703	12.6375	1.60397786510546	5.82231089927864e-07	NKX6-1	1.09013480667345e-05	7.63277027027027
BinBothSexAllChrom_Chrom5_Interval2	MA1640.2	87	3953	16.7953667953668	9.8825	1.6995058735509	6.59597385653824e-07	MEIS2.1	1.20926187369868e-05	6.9128667953668
BinBothSexAllChrom_Chrom5_Interval2	MA0757.2	70	2954	13.5135135135135	7.385	1.82985964976486	7.52424732409103e-07	ONECUT3	1.35129339697961e-05	6.12851351351351
BinBothSexAllChrom_Chrom5_Interval2	MA1623.2	164	8988	31.6602316602317	22.47	1.40900007388659	7.80739138245579e-07	Stat2	1.37410088331222e-05	9.19023166023166
BinBothSexAllChrom_Chrom5_Interval2	MA1603.2	59	2352	11.3899613899614	5.88	1.93706826359888	1.04729788088857e-06	Dmrt1	1.80710222584695e-05	5.50996138996139
BinBothSexAllChrom_Chrom5_Interval2	MA0108.3	92	4307	17.7606177606178	10.7675	1.64946531326842	1.07188710820706e-06	TBP	1.81396279850426e-05	6.99311776061776
BinBothSexAllChrom_Chrom5_Interval2	MA2124.1	110	5471	21.2355212355212	13.6775	1.55258791705511	1.41114123525087e-06	Hmga1	2.34302695664295e-05	7.55802123552123
BinBothSexAllChrom_Chrom5_Interval2	MA0442.3	261	16083	50.3861003861004	40.2075	1.25315178476902	1.53270102510449e-06	SOX10	2.49773500387398e-05	10.1786003861004
BinBothSexAllChrom_Chrom5_Interval2	MA0897.2	71	3097	13.7065637065637	7.7425	1.77030206090587	2.03009429839793e-06	Hmx2	3.24815087743669e-05	5.96406370656371
BinBothSexAllChrom_Chrom5_Interval2	MA0670.2	194	11291	37.4517374517375	28.2275	1.32678194851607	3.00489860593124e-06	NFIA	4.63914170740262e-05	9.22423745173745
BinBothSexAllChrom_Chrom5_Interval2	MA0671.2	194	11291	37.4517374517375	28.2275	1.32678194851607	3.00489860593124e-06	NFIX	4.63914170740262e-05	9.22423745173745
BinBothSexAllChrom_Chrom5_Interval2	MA0827.1	38	1297	7.33590733590734	3.2425	2.26242323389586	3.24822530529563e-06	OLIG3	4.92834184251751e-05	4.09340733590734
BinBothSexAllChrom_Chrom5_Interval2	MA0788.1	95	4627	18.3397683397683	11.5675	1.58545652386154	3.7517112448705e-06	POU3F3	5.59577270421363e-05	6.77226833976834
BinBothSexAllChrom_Chrom5_Interval2	MA0135.2	96	4712	18.5328185328185	11.78	1.57324435762466	4.55808821561125e-06	Lhx3	6.68519604956316e-05	6.75281853281853
BinBothSexAllChrom_Chrom5_Interval2	MA1113.3	72	3234	13.8996138996139	8.085	1.71918539265478	4.76372521378958e-06	PBX2	6.87225932481119e-05	5.8146138996139
BinBothSexAllChrom_Chrom5_Interval2	MA2095.1	85	4052	16.4092664092664	10.13	1.61986835234614	6.02274786876858e-06	Sox7	8.54841632986508e-05	6.27926640926641
BinBothSexAllChrom_Chrom5_Interval2	MA0624.3	270	17017	52.1235521235521	42.5425	1.22521130924492	6.26963350992117e-06	Nfatc1	8.62074607614161e-05	9.58105212355212
BinBothSexAllChrom_Chrom5_Interval2	MA0625.3	270	17017	52.1235521235521	42.5425	1.22521130924492	6.26963350992117e-06	NFATC3	8.62074607614161e-05	9.58105212355212
BinBothSexAllChrom_Chrom5_Interval2	MA0868.3	89	4309	17.1814671814672	10.7725	1.59493777502596	6.43506905079242e-06	SOX8	8.71209348414974e-05	6.40896718146718
BinBothSexAllChrom_Chrom5_Interval2	MA1125.2	140	7656	27.027027027027	19.14	1.41207037758762	6.75445333425536e-06	ZNF384	9.00593777900715e-05	7.88702702702703
BinBothSexAllChrom_Chrom5_Interval2	MA0050.4	122	6464	23.5521235521236	16.16	1.45743338812646	7.60666149522011e-06	Irf1	9.99083897879657e-05	7.39212355212355
BinBothSexAllChrom_Chrom5_Interval2	MA0142.1	99	4972	19.1119691119691	12.43	1.53756790924933	8.24434532818657e-06	Pou5f1::Sox2	0.000106691527776532	6.68196911196911
BinBothSexAllChrom_Chrom5_Interval2	MA0772.2	72	3326	13.8996138996139	8.315	1.67163125671845	1.23392611251366e-05	IRF7	0.000157370286813336	5.5846138996139
BinBothSexAllChrom_Chrom5_Interval2	MA0878.3	64	2866	12.3552123552124	7.165	1.72438413889914	1.55527543550977e-05	CDX1	0.000195520340464085	5.19021235521235
BinBothSexAllChrom_Chrom5_Interval2	MA0627.3	73	3433	14.0926640926641	8.5825	1.64202319751402	1.93601667953349e-05	POU2F3	0.000239956996899926	5.51016409266409
BinBothSexAllChrom_Chrom5_Interval2	MA1707.2	54	2310	10.4247104247104	5.775	1.80514466228752	2.25157325360866e-05	DMRTA1	0.00027519228655217	4.64971042471042
BinBothSexAllChrom_Chrom5_Interval2	MA1534.2	67	3095	12.9343629343629	7.7375	1.67164625969149	2.56207825526394e-05	NR1I3	0.000308853269127708	5.19686293436293
BinBothSexAllChrom_Chrom5_Interval2	MA0785.2	73	3467	14.0926640926641	8.6675	1.62592028758743	2.67582995708891e-05	POU2F1	0.00031820680570787	5.42516409266409
BinBothSexAllChrom_Chrom5_Interval2	MA0259.2	156	8989	30.1158301158301	22.4725	1.34011926202381	3.01886776807481e-05	ARNT::HIF1A	0.000354213818120777	7.64333011583012
BinBothSexAllChrom_Chrom5_Interval2	MA0786.2	81	3994	15.6370656370656	9.985	1.56605564717733	3.42635982345243e-05	POU3F1	0.000396736400610281	5.65206563706564
BinBothSexAllChrom_Chrom5_Interval2	MA0678.1	32	1127	6.17760617760618	2.8175	2.19258426889305	3.5672209454131e-05	OLIG2	0.000407682393761497	3.36010617760618
BinBothSexAllChrom_Chrom5_Interval2	MA0789.1	69	3259	13.3204633204633	8.1475	1.63491418477611	3.8494693541517e-05	POU3F4	0.000434299106622243	5.17296332046332
BinBothSexAllChrom_Chrom5_Interval2	MA1638.2	258	16466	49.8069498069498	41.165	1.20993440561034	3.91774282455892e-05	HAND2	0.00043640679564707	8.64194980694981
BinBothSexAllChrom_Chrom5_Interval2	MA0507.3	81	4034	15.6370656370656	10.085	1.55052708349684	4.82116650104062e-05	POU2F2	0.000512684288441647	5.55206563706564
BinBothSexAllChrom_Chrom5_Interval2	MA1499.2	209	12866	40.3474903474903	32.165	1.25439111915095	4.86425980076962e-05	HOXB4	0.000512684288441647	8.18249034749035
BinBothSexAllChrom_Chrom5_Interval2	MA1504.2	209	12866	40.3474903474903	32.165	1.25439111915095	4.86425980076962e-05	HOXC4	0.000512684288441647	8.18249034749035
BinBothSexAllChrom_Chrom5_Interval2	MA1507.2	209	12866	40.3474903474903	32.165	1.25439111915095	4.86425980076962e-05	HOXD4	0.000512684288441647	8.18249034749035
BinBothSexAllChrom_Chrom5_Interval2	MA1463.2	46	1915	8.88030888030888	4.7875	1.85489480528645	4.95206414972045e-05	ARGFX	0.000512684288441647	4.09280888030888
BinBothSexAllChrom_Chrom5_Interval2	MA0658.2	46	1915	8.88030888030888	4.7875	1.85489480528645	4.95206414972045e-05	LHX6	0.000512684288441647	4.09280888030888
BinBothSexAllChrom_Chrom5_Interval2	MA1119.2	64	2993	12.3552123552124	7.4825	1.651214481151	5.66989757209228e-05	SIX2	0.00058017556551642	4.87271235521236
BinBothSexAllChrom_Chrom5_Interval2	MA0607.2	30	1052	5.79150579150579	2.63	2.20209345684631	5.7718222072724e-05	BHLHA15	0.000581592262798503	3.16150579150579
BinBothSexAllChrom_Chrom5_Interval2	MA0515.1	116	6350	22.3938223938224	15.875	1.41063448150062	5.81592262798503e-05	Sox6	0.000581592262798503	6.51882239382239
BinBothSexAllChrom_Chrom5_Interval2	MA0087.3	62	2880	11.969111969112	7.2	1.66237666237666	6.18169113165265e-05	Sox5	0.000611223392792622	4.76911196911197
BinBothSexAllChrom_Chrom5_Interval2	MA0517.2	122	6778	23.5521235521236	16.945	1.38991581895093	6.7637766607498e-05	STAT1::STAT2	0.000661347051273313	6.60712355212355
BinBothSexAllChrom_Chrom5_Interval2	MA1116.2	249	15917	48.0694980694981	39.7925	1.20800397234399	7.33293273499071e-05	RBPJ	0.000709118769977123	8.27699806949807
BinBothSexAllChrom_Chrom5_Interval2	MA0606.3	109	5923	21.042471042471	14.8075	1.42106844791295	7.73822487940005e-05	Nfat5	0.000740178031942614	6.23497104247104
BinBothSexAllChrom_Chrom5_Interval2	MA0752.2	44	1858	8.49420849420849	4.645	1.82867782437212	9.97413364100086e-05	ZNF410	0.000887095650041536	3.84920849420849
BinBothSexAllChrom_Chrom5_Interval2	MA1636.2	55	2505	10.6177606177606	6.2625	1.6954507972472	9.99934471152339e-05	CEBPG.1	0.000887095650041536	4.35526061776062
BinBothSexAllChrom_Chrom5_Interval2	MA2101.1	86	4451	16.6023166023166	11.1275	1.49200778272897	0.000104707685603491	ZNF677	0.000887095650041536	5.4748166023166
BinBothSexAllChrom_Chrom5_Interval2	MA0875.2	175	10566	33.7837837837838	26.415	1.2789620966793	0.000111895019493876	BARX1	0.000887095650041536	7.36878378378378
BinBothSexAllChrom_Chrom5_Interval2	MA0876.2	175	10566	33.7837837837838	26.415	1.2789620966793	0.000111895019493876	BSX	0.000887095650041536	7.36878378378378
BinBothSexAllChrom_Chrom5_Interval2	MA0879.3	175	10566	33.7837837837838	26.415	1.2789620966793	0.000111895019493876	DLX1	0.000887095650041536	7.36878378378378
BinBothSexAllChrom_Chrom5_Interval2	MA0880.2	175	10566	33.7837837837838	26.415	1.2789620966793	0.000111895019493876	Dlx3	0.000887095650041536	7.36878378378378
BinBothSexAllChrom_Chrom5_Interval2	MA0881.2	175	10566	33.7837837837838	26.415	1.2789620966793	0.000111895019493876	Dlx4	0.000887095650041536	7.36878378378378
BinBothSexAllChrom_Chrom5_Interval2	MA0882.2	175	10566	33.7837837837838	26.415	1.2789620966793	0.000111895019493876	DLX6	0.000887095650041536	7.36878378378378
BinBothSexAllChrom_Chrom5_Interval2	MA0890.2	175	10566	33.7837837837838	26.415	1.2789620966793	0.000111895019493876	GBX2	0.000887095650041536	7.36878378378378
BinBothSexAllChrom_Chrom5_Interval2	MA0894.2	175	10566	33.7837837837838	26.415	1.2789620966793	0.000111895019493876	HESX1	0.000887095650041536	7.36878378378378
BinBothSexAllChrom_Chrom5_Interval2	MA1498.3	175	10566	33.7837837837838	26.415	1.2789620966793	0.000111895019493876	HOXA7	0.000887095650041536	7.36878378378378
BinBothSexAllChrom_Chrom5_Interval2	MA0699.2	175	10566	33.7837837837838	26.415	1.2789620966793	0.000111895019493876	LBX2	0.000887095650041536	7.36878378378378
BinBothSexAllChrom_Chrom5_Interval2	MA0700.3	175	10566	33.7837837837838	26.415	1.2789620966793	0.000111895019493876	LHX2	0.000887095650041536	7.36878378378378
BinBothSexAllChrom_Chrom5_Interval2	MA0666.3	175	10566	33.7837837837838	26.415	1.2789620966793	0.000111895019493876	MSX1	0.000887095650041536	7.36878378378378
BinBothSexAllChrom_Chrom5_Interval2	MA0708.3	175	10566	33.7837837837838	26.415	1.2789620966793	0.000111895019493876	MSX2	0.000887095650041536	7.36878378378378
BinBothSexAllChrom_Chrom5_Interval2	MA0709.2	175	10566	33.7837837837838	26.415	1.2789620966793	0.000111895019493876	Msx3	0.000887095650041536	7.36878378378378
BinBothSexAllChrom_Chrom5_Interval2	MA0125.2	175	10566	33.7837837837838	26.415	1.2789620966793	0.000111895019493876	Nobox	0.000887095650041536	7.36878378378378
BinBothSexAllChrom_Chrom5_Interval2	MA0718.2	175	10566	33.7837837837838	26.415	1.2789620966793	0.000111895019493876	RAX	0.000887095650041536	7.36878378378378
BinBothSexAllChrom_Chrom5_Interval2	MA0068.2	46	1994	8.88030888030888	4.985	1.78140599404391	0.000126361710355813	PAX4	0.000992842009938532	3.89530888030888
BinBothSexAllChrom_Chrom5_Interval2	MA0468.1	70	3454	13.5135135135135	8.635	1.56496971783596	0.000127656554151473	DUX4	0.000994139536754836	4.87851351351351
BinBothSexAllChrom_Chrom5_Interval2	MA0869.3	102	5541	19.6911196911197	13.8525	1.42148490822015	0.000138052451983274	Sox11	0.0010656680503972	5.83861969111969
BinBothSexAllChrom_Chrom5_Interval2	MA0867.3	117	6554	22.5868725868726	16.385	1.37850916001664	0.000141199547747254	SOX4	0.00108048349580507	6.20187258687259
BinBothSexAllChrom_Chrom5_Interval2	MA0644.3	72	3606	13.8996138996139	9.015	1.54183182469372	0.000158505499186483	ESX1	0.00111587871427284	4.8846138996139
BinBothSexAllChrom_Chrom5_Interval2	MA0889.2	72	3606	13.8996138996139	9.015	1.54183182469372	0.000158505499186483	GBX1	0.00111587871427284	4.8846138996139
BinBothSexAllChrom_Chrom5_Interval2	MA0618.2	72	3606	13.8996138996139	9.015	1.54183182469372	0.000158505499186483	LBX1	0.00111587871427284	4.8846138996139
BinBothSexAllChrom_Chrom5_Interval2	MA0701.3	72	3606	13.8996138996139	9.015	1.54183182469372	0.000158505499186483	LHX9	0.00111587871427284	4.8846138996139
BinBothSexAllChrom_Chrom5_Interval2	MA0661.2	72	3606	13.8996138996139	9.015	1.54183182469372	0.000158505499186483	MEOX1	0.00111587871427284	4.8846138996139
BinBothSexAllChrom_Chrom5_Interval2	MA0710.2	72	3606	13.8996138996139	9.015	1.54183182469372	0.000158505499186483	NOTO	0.00111587871427284	4.8846138996139
BinBothSexAllChrom_Chrom5_Interval2	MA0075.4	72	3606	13.8996138996139	9.015	1.54183182469372	0.000158505499186483	PRRX2	0.00111587871427284	4.8846138996139
BinBothSexAllChrom_Chrom5_Interval2	MA0722.2	72	3606	13.8996138996139	9.015	1.54183182469372	0.000158505499186483	VAX1	0.00111587871427284	4.8846138996139
BinBothSexAllChrom_Chrom5_Interval2	MA0725.2	72	3606	13.8996138996139	9.015	1.54183182469372	0.000158505499186483	VSX1	0.00111587871427284	4.8846138996139
BinBothSexAllChrom_Chrom5_Interval2	MA0726.2	72	3606	13.8996138996139	9.015	1.54183182469372	0.000158505499186483	VSX2	0.00111587871427284	4.8846138996139
BinBothSexAllChrom_Chrom5_Interval2	MA1479.2	52	2378	10.03861003861	5.945	1.68858032609084	0.000171976927933204	DMRTC2	0.00120110870302555	4.09361003861004
BinBothSexAllChrom_Chrom5_Interval2	MA0847.4	104	5720	20.0772200772201	14.3	1.4040014040014	0.000186712698617756	FOXD2	0.00129375728176083	5.77722007722008
BinBothSexAllChrom_Chrom5_Interval2	MA0895.2	48	2159	9.26640926640927	5.3975	1.71679652920968	0.000211767230629906	HMBOX1	0.00145589971058061	3.86890926640927
BinBothSexAllChrom_Chrom5_Interval2	MA2336.1	85	4484	16.4092664092664	11.21	1.46380610252153	0.000217575540735892	ZSCAN21	0.0014842362468805	5.19926640926641
BinBothSexAllChrom_Chrom5_Interval2	MA0792.1	69	3476	13.3204633204633	8.69	1.53284963411546	0.000259806527324124	POU5F1B	0.00175869033880946	4.63046332046332
BinBothSexAllChrom_Chrom5_Interval2	MA0680.3	67	3357	12.9343629343629	8.3925	1.54118116584605	0.000276884822566221	Pax7	0.00185998964777309	4.54186293436293
BinBothSexAllChrom_Chrom5_Interval2	MA0784.3	81	4263	15.6370656370656	10.6575	1.46723580924848	0.000290950307875256	POU1F1	0.00193966871916838	4.97956563706563
BinBothSexAllChrom_Chrom5_Interval2	MA0650.4	43	1897	8.3011583011583	4.7425	1.75037602554735	0.000303986612173292	Hoxa13	0.00201133999031953	3.5586583011583
BinBothSexAllChrom_Chrom5_Interval2	MA0030.2	53	2501	10.2316602316602	6.2525	1.63641107263658	0.000316989632435469	FOXF2	0.00208172295927771	3.97916023166023
BinBothSexAllChrom_Chrom5_Interval2	MA0860.1	52	2447	10.03861003861	6.1175	1.64096608722681	0.000338865403155697	Rarg	0.00220890040575565	3.92111003861004
BinBothSexAllChrom_Chrom5_Interval2	MA0052.5	85	4553	16.4092664092664	11.3825	1.44162235091293	0.000355366161393085	MEF2A	0.00229942810313173	5.02676640926641
BinBothSexAllChrom_Chrom5_Interval2	MA0817.2	30	1184	5.79150579150579	2.96	1.95658979442763	0.000434420362447395	BHLHE23	0.0027904373646256	2.83150579150579
BinBothSexAllChrom_Chrom5_Interval2	MA0078.3	77	4072	14.8648648648649	10.18	1.46020283544842	0.000481706365890548	Sox17	0.00307175073901219	4.68486486486487
BinBothSexAllChrom_Chrom5_Interval2	MA1940.2	41	1827	7.91505791505791	4.5675	1.73290813684902	0.00051067444208767	ETV2::DRGX	0.00323304682760539	3.34755791505791
BinBothSexAllChrom_Chrom5_Interval2	MA1948.2	41	1831	7.91505791505791	4.5775	1.72912242819397	0.000533019054770138	ETV5::HOXA2	0.00334135227269188	3.33755791505791
BinBothSexAllChrom_Chrom5_Interval2	MA0877.4	49	2313	9.45945945945946	5.7825	1.63587712225845	0.000539172753093463	BARHL1	0.00334135227269188	3.67695945945946
BinBothSexAllChrom_Chrom5_Interval2	MA0635.2	49	2313	9.45945945945946	5.7825	1.63587712225845	0.000539172753093463	BARHL2	0.00334135227269188	3.67695945945946
BinBothSexAllChrom_Chrom5_Interval2	MA1580.1	48	2253	9.26640926640927	5.6325	1.64516808990844	0.000543900817563642	ZBTB32	0.0033470819542378	3.63390926640927
BinBothSexAllChrom_Chrom5_Interval2	MA0038.3	63	3194	12.1621621621622	7.985	1.52312613176733	0.000577157616922158	GFI1	0.00350800435558811	4.17716216216216
BinBothSexAllChrom_Chrom5_Interval2	MA0153.2	46	2138	8.88030888030888	5.345	1.66142355104002	0.00057802344495486	HNF1B	0.00350800435558811	3.53530888030888
BinBothSexAllChrom_Chrom5_Interval2	MA1478.2	132	7839	25.4826254826255	19.5975	1.30029980776249	0.000591280321249847	DMRTA2	0.00356388138835524	5.88512548262548
BinBothSexAllChrom_Chrom5_Interval2	MA0854.2	52	2509	10.03861003861	6.2725	1.60041610818813	0.000601029428310129	Alx1	0.0035979992987273	3.76611003861004
BinBothSexAllChrom_Chrom5_Interval2	MA1124.1	77	4115	14.8648648648649	10.2875	1.44494433680339	0.000652785388445432	ZNF24	0.00388142663399987	4.57736486486487
BinBothSexAllChrom_Chrom5_Interval2	MA0818.2	26	1000	5.01930501930502	2.5	2.00772200772201	0.000710391395972004	BHLHE22	0.0041956001909756	2.51930501930502
BinBothSexAllChrom_Chrom5_Interval2	MA0611.3	52	2529	10.03861003861	6.3225	1.58775959487703	0.000717986752111114	Dux	0.00421218894571853	3.71611003861004
BinBothSexAllChrom_Chrom5_Interval2	MA1968.2	19	640	3.66795366795367	1.6	2.29247104247104	0.000800907202426788	TFCP2	0.00462723480110244	2.06795366795367
BinBothSexAllChrom_Chrom5_Interval2	MA1644.2	49	2356	9.45945945945946	5.89	1.60602028174184	0.000802320936446943	NFYC	0.00462723480110244	3.56945945945946
BinBothSexAllChrom_Chrom5_Interval2	MA0025.3	52	2542	10.03861003861	6.355	1.57963965989143	0.000804507868828038	NFIL3	0.00462723480110244	3.68361003861004
BinBothSexAllChrom_Chrom5_Interval2	MA0780.1	38	1693	7.33590733590734	4.2325	1.73323268420729	0.000810873438829699	PAX3	0.00463356250759828	3.10340733590734
BinBothSexAllChrom_Chrom5_Interval2	MA1568.2	38	1698	7.33590733590734	4.245	1.7281289366095	0.000855478386238794	TCF21	0.00484454351054799	3.09090733590734
BinBothSexAllChrom_Chrom5_Interval2	MA0041.3	124	7351	23.9382239382239	18.3775	1.30258326422114	0.000858805440506234	FOXD3	0.00484454351054799	5.56072393822394
BinBothSexAllChrom_Chrom5_Interval2	MA1115.2	83	4555	16.023166023166	11.3875	1.4070837341968	0.000875671768813242	POU5F1	0.00490822392710607	4.63566602316602
BinBothSexAllChrom_Chrom5_Interval2	MA0152.3	85	4705	16.4092664092664	11.7625	1.39504921651574	0.000974076207979566	Nfatc2	0.00540660683826931	4.64676640926641
BinBothSexAllChrom_Chrom5_Interval2	MA0679.3	49	2378	9.45945945945946	5.945	1.59116223035483	0.000976875553732751	ONECUT1	0.00540660683826931	3.51445945945946
BinBothSexAllChrom_Chrom5_Interval2	MA0642.3	56	2817	10.8108108108108	7.0425	1.53508140728588	0.000986045408928337	EN2	0.00542324974910585	3.76831081081081
BinBothSexAllChrom_Chrom5_Interval2	MA0905.2	35	1536	6.75675675675676	3.84	1.75957207207207	0.00100007074307865	HOXC10	0.00546615829800411	2.91675675675676
BinBothSexAllChrom_Chrom5_Interval2	MA1473.2	51	2506	9.84555984555985	6.265	1.57151793225217	0.00100950176665796	CDX4	0.00546615829800411	3.58055984555985
BinBothSexAllChrom_Chrom5_Interval2	MA2333.1	60	3076	11.5830115830116	7.69	1.50624337880515	0.0010249690476915	ZNF35	0.00546615829800411	3.89301158301158
BinBothSexAllChrom_Chrom5_Interval2	MA0467.3	115	6764	22.2007722007722	16.91	1.31287830873875	0.00105596239847807	Crx	0.00546615829800411	5.2907722007722
BinBothSexAllChrom_Chrom5_Interval2	MA0682.3	115	6764	22.2007722007722	16.91	1.31287830873875	0.00105596239847807	PITX1	0.00546615829800411	5.2907722007722
BinBothSexAllChrom_Chrom5_Interval2	MA0648.2	115	6764	22.2007722007722	16.91	1.31287830873875	0.00105596239847807	GSC	0.00546615829800411	5.2907722007722
BinBothSexAllChrom_Chrom5_Interval2	MA0891.2	115	6764	22.2007722007722	16.91	1.31287830873875	0.00105596239847807	GSC2	0.00546615829800411	5.2907722007722
BinBothSexAllChrom_Chrom5_Interval2	MA0711.2	115	6764	22.2007722007722	16.91	1.31287830873875	0.00105596239847807	OTX1	0.00546615829800411	5.2907722007722
BinBothSexAllChrom_Chrom5_Interval2	MA0714.2	115	6764	22.2007722007722	16.91	1.31287830873875	0.00105596239847807	PITX3	0.00546615829800411	5.2907722007722
BinBothSexAllChrom_Chrom5_Interval2	MA0719.2	115	6764	22.2007722007722	16.91	1.31287830873875	0.00105596239847807	RHOXF1	0.00546615829800411	5.2907722007722
BinBothSexAllChrom_Chrom5_Interval2	MA1547.2	45	2153	8.68725868725869	5.3825	1.61398210631838	0.00118584806238756	PITX2	0.00593181509492713	3.30475868725869
BinBothSexAllChrom_Chrom5_Interval2	MA0913.3	63	3288	12.1621621621622	8.22	1.47958177155257	0.00118715531633275	HOXD9	0.00593181509492713	3.94216216216216
BinBothSexAllChrom_Chrom5_Interval2	MA2093.1	65	3421	12.5482625482625	8.5525	1.46720403955131	0.00121960629077369	HOXB1	0.00593181509492713	3.99576254826255
BinBothSexAllChrom_Chrom5_Interval2	MA2119.1	65	3421	12.5482625482625	8.5525	1.46720403955131	0.00121960629077369	HOXA3	0.00593181509492713	3.99576254826255
BinBothSexAllChrom_Chrom5_Interval2	MA0893.3	65	3421	12.5482625482625	8.5525	1.46720403955131	0.00121960629077369	GSX2	0.00593181509492713	3.99576254826255
BinBothSexAllChrom_Chrom5_Interval2	MA1497.2	65	3421	12.5482625482625	8.5525	1.46720403955131	0.00121960629077369	HOXA6	0.00593181509492713	3.99576254826255
BinBothSexAllChrom_Chrom5_Interval2	MA1500.2	65	3421	12.5482625482625	8.5525	1.46720403955131	0.00121960629077369	HOXB6	0.00593181509492713	3.99576254826255
BinBothSexAllChrom_Chrom5_Interval2	MA1501.2	65	3421	12.5482625482625	8.5525	1.46720403955131	0.00121960629077369	HOXB7	0.00593181509492713	3.99576254826255
BinBothSexAllChrom_Chrom5_Interval2	MA1519.2	65	3421	12.5482625482625	8.5525	1.46720403955131	0.00121960629077369	LHX5	0.00593181509492713	3.99576254826255
BinBothSexAllChrom_Chrom5_Interval2	MA0706.2	65	3421	12.5482625482625	8.5525	1.46720403955131	0.00121960629077369	MEOX2	0.00593181509492713	3.99576254826255
BinBothSexAllChrom_Chrom5_Interval2	MA1975.2	52	2591	10.03861003861	6.4775	1.54976611943034	0.00122006651384297	ZNF214	0.00593181509492713	3.56111003861004
BinBothSexAllChrom_Chrom5_Interval2	MA0755.2	22	823	4.24710424710425	2.0575	2.06420619543341	0.00125900062270299	CUX2	0.00608747553834412	2.18960424710425
BinBothSexAllChrom_Chrom5_Interval2	MA1731.2	114	6734	22.007722007722	16.835	1.30725999451868	0.00130014435310863	ZNF768	0.0062520602772437	5.17272200772201
BinBothSexAllChrom_Chrom5_Interval2	MA0601.2	59	3044	11.3899613899614	7.61	1.49670977529059	0.00130959431583042	Arid3b	0.00626327716266723	3.77996138996139
BinBothSexAllChrom_Chrom5_Interval2	MA0883.2	26	1045	5.01930501930502	2.6125	1.92126507915982	0.00132627280415036	Dmbx1	0.00630875712244497	2.40680501930502
BinBothSexAllChrom_Chrom5_Interval2	MA1108.3	213	13887	41.1196911196911	34.7175	1.1844081837601	0.00134369579605619	MXI1	0.006357270432954	6.40219111969112
BinBothSexAllChrom_Chrom5_Interval2	MA1937.2	40	1869	7.72200772200772	4.6725	1.65265012777051	0.0014418511773192	ERF::HOXB13	0.00678518201091389	3.04950772200772
BinBothSexAllChrom_Chrom5_Interval2	MA0843.2	23	891	4.44015444015444	2.2275	1.99333532666866	0.00154887114640518	TEF	0.00725003515338597	2.21265444015444
BinBothSexAllChrom_Chrom5_Interval2	MA0100.4	155	9679	29.9227799227799	24.1975	1.23660625778613	0.00159488678421682	MYB	0.00742592788418414	5.72527992277993
BinBothSexAllChrom_Chrom5_Interval2	MA0619.2	77	4255	14.8648648648649	10.6375	1.39740210245498	0.00165299935106561	LIN54	0.00765599699440916	4.22736486486487
BinBothSexAllChrom_Chrom5_Interval2	MA1109.2	107	6300	20.6563706563707	15.75	1.31151559722988	0.00170236753410439	NEUROD1	0.00784336874351759	4.90637065637066
BinBothSexAllChrom_Chrom5_Interval2	MA0608.1	24	954	4.63320463320463	2.385	1.94264345207741	0.00173450297148931	Creb3l2	0.00794980528599266	2.24820463320463
BinBothSexAllChrom_Chrom5_Interval2	MA1420.1	29	1240	5.5984555984556	3.1	1.80595341885664	0.00181532722268776	IRF5	0.00827713966821362	2.4984555984556
BinBothSexAllChrom_Chrom5_Interval2	MA1154.2	51	2580	9.84555984555985	6.45	1.5264433869085	0.00186404748743082	ZNF282	0.00845547313886145	3.39555984555985
BinBothSexAllChrom_Chrom5_Interval2	MA0077.2	50	2522	9.65250965250965	6.305	1.53092936598091	0.00194353931128616	SOX9	0.00877084407144526	3.34750965250965
BinBothSexAllChrom_Chrom5_Interval2	MA0040.2	65	3491	12.5482625482625	8.7275	1.43778430802206	0.00199398512789953	Foxq1	0.00895258628852849	3.82076254826255
BinBothSexAllChrom_Chrom5_Interval2	MA1709.2	105	6196	20.2702702702703	15.49	1.30860363268368	0.00203873127678422	ZIM3	0.00910702296228484	4.78027027027027
BinBothSexAllChrom_Chrom5_Interval2	MA1607.2	77	4295	14.8648648648649	10.7375	1.38438788031337	0.00212057923154149	Foxl2	0.00942479658462884	4.12736486486486
BinBothSexAllChrom_Chrom5_Interval2	MA1525.3	67	3643	12.9343629343629	9.1075	1.42018807953477	0.00229032825930934	NFATC4	0.010128084764785	3.82686293436293
BinBothSexAllChrom_Chrom5_Interval2	MA1549.2	78	4392	15.0579150579151	10.98	1.37139481401777	0.00254175046503065	POU6F1.1	0.0111837020461349	4.07791505791506
BinBothSexAllChrom_Chrom5_Interval2	MA2339.1	48	2437	9.26640926640927	6.0925	1.52095351110534	0.00270671212279784	Nanog	0.0118502819306572	3.17390926640927
BinBothSexAllChrom_Chrom5_Interval2	MA0833.3	50	2566	9.65250965250965	6.415	1.50467804403892	0.00274863161096578	ATF4	0.0119742367210391	3.23750965250965
BinBothSexAllChrom_Chrom5_Interval2	MA0799.3	27	1165	5.21235521235521	2.9125	1.78964985831939	0.00290897186139173	RFX4	0.0126103213695799	2.29985521235521
BinBothSexAllChrom_Chrom5_Interval2	MA0858.1	49	2511	9.45945945945946	6.2775	1.50688322731333	0.00293897167423341	Rarb.1	0.0126779170261049	3.18195945945946
BinBothSexAllChrom_Chrom5_Interval2	MA0043.4	42	2071	8.10810810810811	5.1775	1.56602764038785	0.00296008068773689	HLF	0.0127066878302852	2.93060810810811
BinBothSexAllChrom_Chrom5_Interval2	MA0056.3	53	2772	10.2316602316602	6.93	1.47643004785862	0.00305047544264258	MZF1	0.0130311572307062	3.30166023166023
BinBothSexAllChrom_Chrom5_Interval2	MA0851.2	73	4096	14.0926640926641	10.24	1.37623672779923	0.00322225834752906	Foxj3	0.0136984895933603	3.85266409266409
BinBothSexAllChrom_Chrom5_Interval2	MA2323.1	66	3637	12.7413127413127	9.0925	1.40129917418892	0.00337816913965733	Pgr	0.0142922540523964	3.64881274131274
BinBothSexAllChrom_Chrom5_Interval2	MA0819.3	28	1237	5.40540540540541	3.0925	1.74790797264524	0.00339918543451655	CLOCK	0.0143123597242802	2.31290540540541
BinBothSexAllChrom_Chrom5_Interval2	MA0668.3	86	4990	16.6023166023166	12.475	1.33084702222979	0.00348948096079027	Neurod2.1	0.0146225868833116	4.1273166023166
BinBothSexAllChrom_Chrom5_Interval2	MA1994.2	55	2921	10.6177606177606	7.3025	1.45398981414045	0.00351431577694723	Nkx2-1	0.0146568620081212	3.31526061776062
BinBothSexAllChrom_Chrom5_Interval2	MA1421.1	69	3846	13.3204633204633	9.615	1.38538360067221	0.00358324998155073	TCF7L1	0.0148738678479464	3.70546332046332
BinBothSexAllChrom_Chrom5_Interval2	MA1112.3	70	3924	13.5135135135135	9.81	1.37752431330413	0.00383510963352549	NR4A1	0.0158445844014198	3.70351351351351
BinBothSexAllChrom_Chrom5_Interval2	MA0479.2	57	3066	11.003861003861	7.665	1.43559830448284	0.00389100755208443	FOXH1	0.0160004048870762	3.33886100386101
BinBothSexAllChrom_Chrom5_Interval2	MA0471.3	49	2549	9.45945945945946	6.3725	1.48441890301443	0.00392094426964867	E2F6	0.0160485160804225	3.08695945945946
BinBothSexAllChrom_Chrom5_Interval2	MA0660.1	53	2810	10.2316602316602	7.025	1.45646408991605	0.00400993486637936	MEF2B	0.016199399639651	3.20666023166023
BinBothSexAllChrom_Chrom5_Interval2	MA0866.1	53	2810	10.2316602316602	7.025	1.45646408991605	0.00400993486637936	SOX21	0.016199399639651	3.20666023166023
BinBothSexAllChrom_Chrom5_Interval2	MA1633.2	54	2875	10.4247104247104	7.1875	1.45039449387275	0.00401303309254991	BACH1	0.016199399639651	3.23721042471043
BinBothSexAllChrom_Chrom5_Interval2	MA0465.3	41	2047	7.91505791505791	5.1175	1.54666495653306	0.00409003984965776	CDX2	0.0164348633228257	2.79755791505792
BinBothSexAllChrom_Chrom5_Interval2	MA1118.2	43	2178	8.3011583011583	5.445	1.52454697909243	0.00426562142573609	SIX1	0.0170624857029444	2.8561583011583
BinBothSexAllChrom_Chrom5_Interval2	MA0463.3	49	2565	9.45945945945946	6.4125	1.47515936989621	0.0044122211080879	BCL6	0.0175690252267754	3.04695945945946
BinBothSexAllChrom_Chrom5_Interval2	MA0143.5	65	3622	12.5482625482625	9.055	1.38578272206102	0.00465645282449127	SOX2	0.0182932075247871	3.49326254826255
BinBothSexAllChrom_Chrom5_Interval2	MA1120.2	65	3622	12.5482625482625	9.055	1.38578272206102	0.00465645282449127	SOX13	0.0182932075247871	3.49326254826255
BinBothSexAllChrom_Chrom5_Interval2	MA0514.3	65	3622	12.5482625482625	9.055	1.38578272206102	0.00465645282449127	Sox3	0.0182932075247871	3.49326254826255
BinBothSexAllChrom_Chrom5_Interval2	MA1627.2	88	5187	16.988416988417	12.9675	1.31007649804642	0.00478989881016526	Wt1	0.0187338264575352	4.02091698841699
BinBothSexAllChrom_Chrom5_Interval2	MA0626.2	22	921	4.24710424710425	2.3025	1.84456210514842	0.00485489438992798	Npas2	0.0189040135537019	1.94460424710425
BinBothSexAllChrom_Chrom5_Interval2	MA1514.2	65	3632	12.5482625482625	9.08	1.38196724099808	0.00494959146369009	KLF17	0.0191878435596796	3.46826254826255
BinBothSexAllChrom_Chrom5_Interval2	MA0667.1	52	2779	10.03861003861	6.9475	1.4449240789651	0.00508331171977819	MYF6	0.0196197996201965	3.09111003861004
BinBothSexAllChrom_Chrom5_Interval2	MA0004.1	52	2785	10.03861003861	6.9625	1.44181113660467	0.0052979787181753	Arnt	0.0200957813448028	3.07611003861004
BinBothSexAllChrom_Chrom5_Interval2	MA0058.4	52	2785	10.03861003861	6.9625	1.44181113660467	0.0052979787181753	MAX	0.0200957813448028	3.07611003861004
BinBothSexAllChrom_Chrom5_Interval2	MA0622.2	52	2785	10.03861003861	6.9625	1.44181113660467	0.0052979787181753	Mlxip	0.0200957813448028	3.07611003861004
BinBothSexAllChrom_Chrom5_Interval2	MA0825.2	52	2785	10.03861003861	6.9625	1.44181113660467	0.0052979787181753	MNT	0.0200957813448028	3.07611003861004
BinBothSexAllChrom_Chrom5_Interval2	MA0072.2	40	2023	7.72200772200772	5.0575	1.52684285160805	0.00561485462522626	RORA.1	0.0212063178978502	2.66450772200772
BinBothSexAllChrom_Chrom5_Interval2	MA1418.2	82	4809	15.8301158301158	12.0225	1.31670749262764	0.00572678512937571	IRF3	0.0215366278369685	3.80761583011583
BinBothSexAllChrom_Chrom5_Interval2	MA1950.2	90	5364	17.3745173745174	13.41	1.2956388795315	0.00583179796675897	FLI1::FOXI1	0.0217685240132976	3.96451737451737
BinBothSexAllChrom_Chrom5_Interval2	MA0768.3	56	3062	10.8108108108108	7.655	1.41225484138613	0.00585529527338385	Lef1	0.0217685240132976	3.15581081081081
BinBothSexAllChrom_Chrom5_Interval2	MA0497.2	79	4608	15.2509652509653	11.52	1.32386851136851	0.00586265930812675	MEF2C	0.0217685240132976	3.73096525096525
BinBothSexAllChrom_Chrom5_Interval2	MA1489.1	57	3133	11.003861003861	7.8325	1.40489767045784	0.00604812972652017	FOXN3	0.0223628326022595	3.171361003861
BinBothSexAllChrom_Chrom5_Interval2	MA0870.1	42	2161	8.10810810810811	5.4025	1.50080668359243	0.00613435363947878	Sox1	0.0225867414340641	2.70560810810811
BinBothSexAllChrom_Chrom5_Interval2	MA0673.2	43	2228	8.3011583011583	5.57	1.49033362677887	0.00628660844112318	NKX2-8	0.0230508976174517	2.7311583011583
BinBothSexAllChrom_Chrom5_Interval2	MA1593.2	89	5313	17.1814671814672	13.2825	1.29354166621247	0.00638383488715646	ZNF317	0.0232628893639789	3.89896718146718
BinBothSexAllChrom_Chrom5_Interval2	MA1496.2	54	2944	10.4247104247104	7.36	1.41640087292261	0.00639729457509421	HOXA4	0.0232628893639789	3.06471042471042
BinBothSexAllChrom_Chrom5_Interval2	MA1467.3	96	5806	18.5328185328185	14.515	1.27680458372846	0.00657484664112083	Atoh1.1	0.0237125616565013	4.01781853281853
BinBothSexAllChrom_Chrom5_Interval2	MA1642.2	96	5806	18.5328185328185	14.515	1.27680458372846	0.00657484664112083	NEUROG2.1	0.0237125616565013	4.01781853281853
BinBothSexAllChrom_Chrom5_Interval2	MA1503.2	27	1244	5.21235521235521	3.11	1.67599846056438	0.00683951947532034	HOXB9	0.0244784422232319	2.10235521235521
BinBothSexAllChrom_Chrom5_Interval2	MA0826.1	25	1125	4.82625482625483	2.8125	1.71600171600172	0.00684283725785802	OLIG1	0.0244784422232319	2.01375482625483
BinBothSexAllChrom_Chrom5_Interval2	MA0853.2	47	2498	9.07335907335907	6.245	1.4528997715547	0.00688944065325341	Alx4	0.0245453756067328	2.82835907335907
BinBothSexAllChrom_Chrom5_Interval2	MA0857.1	51	2760	9.84555984555985	6.9	1.42689273124056	0.00696077871676886	Rarb	0.024699537382083	2.94555984555985
BinBothSexAllChrom_Chrom5_Interval2	MA1947.2	71	4100	13.7065637065637	10.25	1.33722572746963	0.00716364251246212	ETV5::FOXO1	0.025317290807095	3.45656370656371
BinBothSexAllChrom_Chrom5_Interval2	MA2334.1	51	2765	9.84555984555985	6.9125	1.42431245505387	0.00719654164962994	ZNF547	0.0253318266066974	2.93305984555985
BinBothSexAllChrom_Chrom5_Interval2	MA0692.2	33	1616	6.37065637065637	4.04	1.57689514125158	0.00725211703499065	TFEB	0.0254257489672979	2.33065637065637
BinBothSexAllChrom_Chrom5_Interval2	MA0095.4	60	3363	11.5830115830116	8.4075	1.37769986119674	0.00731986287562743	Yy1	0.0255614259148895	3.17551158301158
BinBothSexAllChrom_Chrom5_Interval2	MA0149.1	145	9326	27.992277992278	23.315	1.20061239512237	0.00735345413237911	EWSR1-FLI1	0.0255757149757791	4.67727799227799
BinBothSexAllChrom_Chrom5_Interval2	MA1729.2	79	4652	15.2509652509653	11.63	1.31134696912857	0.00738208136800896	ZNF680	0.0255757149757791	3.62096525096525
BinBothSexAllChrom_Chrom5_Interval2	MA0842.3	47	2514	9.07335907335907	6.285	1.44365299496564	0.00770217139882601	NRL	0.02658004247438	2.78835907335907
BinBothSexAllChrom_Chrom5_Interval2	MA0029.2	50	2716	9.65250965250965	6.79	1.42157726841085	0.008029715291326	Mecom	0.0276021463139331	2.86250965250965
BinBothSexAllChrom_Chrom5_Interval2	MA0088.2	55	3047	10.6177606177606	7.6175	1.39386420974869	0.00810177404472051	ZNF143	0.0277414831103271	3.00026061776062
BinBothSexAllChrom_Chrom5_Interval2	MA0160.3	52	2851	10.03861003861	7.1275	1.40843353751105	0.0082182490379545	NR4A2	0.028031237028682	2.91111003861004
BinBothSexAllChrom_Chrom5_Interval2	MA0130.1	126	7984	24.3243243243243	19.96	1.21865352326274	0.00825142168767289	ZNF354C	0.0280357184754909	4.36432432432433
BinBothSexAllChrom_Chrom5_Interval2	MA0899.2	68	3924	13.1274131274131	9.81	1.33816647578115	0.00833571862975386	HOXA10	0.02821320151609	3.31741312741313
BinBothSexAllChrom_Chrom5_Interval2	MA0829.3	28	1328	5.40540540540541	3.32	1.62813415825464	0.00861673437504508	SREBF1.1	0.0290525909963206	2.08540540540541
BinBothSexAllChrom_Chrom5_Interval2	MA0602.2	24	1091	4.63320463320463	2.7275	1.69870014049666	0.00893644732548703	Arid5a	0.029931732724529	1.90570463320463
BinBothSexAllChrom_Chrom5_Interval2	MA0080.7	120	7574	23.1660231660232	18.935	1.22344986353436	0.00894550648471719	Spi1	0.029931732724529	4.23102316602317
BinBothSexAllChrom_Chrom5_Interval2	MA0006.2	143	9235	27.6061776061776	23.0875	1.19571965809107	0.00903090324658564	Ahr::Arnt	0.0301030108219521	4.51867760617761
BinBothSexAllChrom_Chrom5_Interval2	MA0748.3	16	633	3.08880308880309	1.5825	1.95185029308252	0.00915495194508682	YY2	0.0303069710795757	1.50630308880309
BinBothSexAllChrom_Chrom5_Interval2	MA1618.2	80	4764	15.4440154440154	11.91	1.29672673753278	0.00918074417763004	Ptf1A	0.0303069710795757	3.53401544401544
BinBothSexAllChrom_Chrom5_Interval2	MA0063.3	49	2671	9.45945945945946	6.6775	1.41661691642972	0.00919541054346217	NKX2-5	0.0303069710795757	2.78195945945946
BinBothSexAllChrom_Chrom5_Interval2	MA0070.2	42	2217	8.10810810810811	5.5425	1.46289726803935	0.00929820031759665	PBX1	0.0305314040279293	2.56560810810811
BinBothSexAllChrom_Chrom5_Interval2	MA0859.2	44	2348	8.49420849420849	5.87	1.44705425795715	0.00940617205892176	Rarg.1	0.030771120490153	2.62420849420849
BinBothSexAllChrom_Chrom5_Interval2	MA2003.2	44	2352	8.49420849420849	5.88	1.44459328132798	0.00967132697997316	NKX2-4	0.0315213620088014	2.61420849420849
BinBothSexAllChrom_Chrom5_Interval2	MA0769.3	61	3480	11.7760617760618	8.7	1.35357031908756	0.00980923405856226	TCF7	0.031852863363597	3.07606177606178
BinBothSexAllChrom_Chrom5_Interval2	MA1588.1	47	2552	9.07335907335907	6.38	1.42215659457039	0.009961127225772	ZNF136	0.0322271763186741	2.69335907335907
BinBothSexAllChrom_Chrom5_Interval2	MA1999.2	76	4508	14.6718146718147	11.27	1.30184690965525	0.0101331760982922	Prdm5	0.0326637178259968	3.40181467181467
BinBothSexAllChrom_Chrom5_Interval2	MA1962.1	71	4173	13.7065637065637	10.4325	1.31383308953402	0.0105713745608374	POU2F1::SOX2	0.0339518599034194	3.27406370656371
BinBothSexAllChrom_Chrom5_Interval2	MA1935.2	84	5082	16.2162162162162	12.705	1.27636491272855	0.011168675086074	ERF::FOXI1	0.0357397602754367	3.51121621621622
BinBothSexAllChrom_Chrom5_Interval2	MA0519.2	67	3911	12.9343629343629	9.7775	1.32287015437105	0.0112156195225491	Stat5a::Stat5b	0.0357500897401428	3.15686293436293
BinBothSexAllChrom_Chrom5_Interval2	MA0884.2	42	2244	8.10810810810811	5.61	1.44529556294262	0.0112531532477495	DUXA	0.0357500897401428	2.49810810810811
BinBothSexAllChrom_Chrom5_Interval2	MA0793.2	58	3311	11.1969111969112	8.2775	1.35269238259271	0.0118351785924029	POU6F2	0.0373584053480565	2.9194111969112
BinBothSexAllChrom_Chrom5_Interval2	MA0647.2	22	999	4.24710424710425	2.4975	1.70054224108278	0.0118443126046679	GRHL1	0.0373584053480565	1.74960424710425
BinBothSexAllChrom_Chrom5_Interval2	MA0614.1	45	2448	8.68725868725869	6.12	1.41948671360436	0.0119099951040467	Foxj2	0.0373979279525265	2.56725868725869
BinBothSexAllChrom_Chrom5_Interval2	MA0914.2	136	8802	26.2548262548263	22.005	1.19313002748586	0.0119418383575681	ISL2	0.0373979279525265	4.24982625482625
BinBothSexAllChrom_Chrom5_Interval2	MA1137.2	49	2713	9.45945945945946	6.7825	1.39468624540501	0.0120339137857243	FOSL1::JUNB	0.0375046798469411	2.67695945945946
BinBothSexAllChrom_Chrom5_Interval2	MA1506.2	25	1181	4.82625482625483	2.9525	1.6346333027112	0.0120611640871413	HOXD10	0.0375046798469411	1.87375482625483
BinBothSexAllChrom_Chrom5_Interval2	MA1718.1	40	2127	7.72200772200772	5.3175	1.45218762990272	0.0122903927843816	ZNF8	0.0380829072192107	2.40450772200772
BinBothSexAllChrom_Chrom5_Interval2	MA1589.2	49	2717	9.45945945945946	6.7925	1.39263297158034	0.0123385352537249	ZNF140	0.0380979334150101	2.66695945945946
BinBothSexAllChrom_Chrom5_Interval2	MA0508.4	114	7227	22.007722007722	18.0675	1.21808340986423	0.0124477796667891	PRDM1	0.0383008605131973	3.94022200772201
BinBothSexAllChrom_Chrom5_Interval2	MA1956.2	76	4551	14.6718146718147	11.3775	1.28954644445745	0.0125295480928825	FOXO1::FLI1	0.0384181265565735	3.29431467181467
BinBothSexAllChrom_Chrom5_Interval2	MA1949.2	38	2003	7.33590733590734	5.0075	1.46498399119468	0.0127456063121009	FLI1::DRGX	0.0389449081758637	2.32840733590734
BinBothSexAllChrom_Chrom5_Interval2	MA0092.2	61	3534	11.7760617760618	8.835	1.33288758076534	0.013246983396884	Hand1::Tcf3	0.0403368352569477	2.94106177606178
BinBothSexAllChrom_Chrom5_Interval2	MA1578.2	91	5611	17.5675675675676	14.0275	1.25236624969293	0.0133330895310462	VEZF1	0.0404590303011058	3.54006756756757
BinBothSexAllChrom_Chrom5_Interval2	MA0161.3	77	4634	14.8648648648649	11.585	1.28311306559041	0.0133869728034135	NFIC	0.0404695652872827	3.27986486486487
BinBothSexAllChrom_Chrom5_Interval2	MA0154.5	72	4289	13.8996138996139	10.7225	1.29630346464107	0.0134285375725983	EBF1	0.0404695652872827	3.1771138996139
BinBothSexAllChrom_Chrom5_Interval2	MA0703.3	43	2336	8.3011583011583	5.84	1.42143121595176	0.0135035958711873	LMX1B	0.0405568749714841	2.4611583011583
BinBothSexAllChrom_Chrom5_Interval2	MA0907.2	33	1694	6.37065637065637	4.235	1.50428721857293	0.0138085620633668	HOXC13	0.041331750393751	2.13565637065637
BinBothSexAllChrom_Chrom5_Interval2	MA2324.1	55	3137	10.6177606177606	7.8425	1.35387448106607	0.0138685095679263	BCL11A	0.0413663084401227	2.77526061776062
BinBothSexAllChrom_Chrom5_Interval2	MA0898.2	46	2538	8.88030888030888	6.345	1.39957586766097	0.0139318943607334	Hmx3	0.0413663084401227	2.53530888030888
BinBothSexAllChrom_Chrom5_Interval2	MA0911.2	23	1075	4.44015444015444	2.6875	1.65215048935979	0.0139611290985414	Hoxa11	0.0413663084401227	1.75265444015444
BinBothSexAllChrom_Chrom5_Interval2	MA1466.2	18	780	3.47490347490348	1.95	1.78200178200178	0.0141146202552788	ATF6	0.0415910582430414	1.52490347490348
BinBothSexAllChrom_Chrom5_Interval2	MA0069.1	29	1445	5.5984555984556	3.6125	1.54974549438217	0.014131507289397	PAX6	0.0415910582430414	1.9859555984556
BinBothSexAllChrom_Chrom5_Interval2	MA0896.2	45	2476	8.68725868725869	6.19	1.40343435981562	0.0142865660084058	Hmx1	0.0418454449163499	2.49725868725869
BinBothSexAllChrom_Chrom5_Interval2	MA0137.4	64	3753	12.3552123552124	9.3825	1.31683584920995	0.0143333953010778	STAT1	0.0418454449163499	2.97271235521236
BinBothSexAllChrom_Chrom5_Interval2	MA0488.2	62	3617	11.969111969112	9.0425	1.32365075688272	0.0143605958690201	JUN	0.0418454449163499	2.92661196911197
BinBothSexAllChrom_Chrom5_Interval2	MA1645.2	45	2485	8.68725868725869	6.2125	1.39835149895512	0.0151283507059972	NKX2-2	0.043937124162632	2.47475868725869
BinBothSexAllChrom_Chrom5_Interval2	MA2331.1	39	2098	7.52895752895753	5.245	1.43545424765635	0.0157729068478075	ZNF157	0.0456171605604401	2.28395752895753
BinBothSexAllChrom_Chrom5_Interval2	MA1977.2	60	3499	11.5830115830116	8.7475	1.32415108122453	0.0158104931487889	ZNF324	0.0456171605604401	2.83551158301158
BinBothSexAllChrom_Chrom5_Interval2	MA1941.2	51	2898	9.84555984555985	7.245	1.35894545832434	0.0164377953486279	ETV2::FIGLA	0.0470953499893586	2.60055984555985
BinBothSexAllChrom_Chrom5_Interval2	MA1562.2	39	2105	7.52895752895753	5.2625	1.43068076559763	0.0165438501295972	SOX14	0.0470953499893586	2.26645752895753
BinBothSexAllChrom_Chrom5_Interval2	MA2337.1	157	10434	30.3088803088803	26.085	1.16192755640714	0.0166974422689544	Nr1h3	0.0470953499893586	4.22388030888031
BinBothSexAllChrom_Chrom5_Interval2	MA1996.2	157	10434	30.3088803088803	26.085	1.16192755640714	0.0166974422689544	Nr1H2	0.0470953499893586	4.22388030888031
BinBothSexAllChrom_Chrom5_Interval2	MA1110.3	157	10434	30.3088803088803	26.085	1.16192755640714	0.0166974422689544	Nr1H4	0.0470953499893586	4.22388030888031
BinBothSexAllChrom_Chrom5_Interval2	MA1535.2	157	10434	30.3088803088803	26.085	1.16192755640714	0.0166974422689544	NR2C1	0.0470953499893586	4.22388030888031
BinBothSexAllChrom_Chrom5_Interval2	MA1536.2	157	10434	30.3088803088803	26.085	1.16192755640714	0.0166974422689544	NR2C2.1	0.0470953499893586	4.22388030888031
BinBothSexAllChrom_Chrom5_Interval2	MA1563.2	41	2241	7.91505791505791	5.6025	1.41277249710985	0.0171262904698216	SOX18	0.0481505930141948	2.31255791505791
BinBothSexAllChrom_Chrom5_Interval2	MA0730.1	46	2573	8.88030888030888	6.4325	1.38053771944172	0.0173173655960338	RARA.1	0.0482812003794827	2.44780888030888
BinBothSexAllChrom_Chrom5_Interval2	MA1104.3	39	2112	7.52895752895753	5.28	1.42593892593893	0.0173450325415892	GATA6	0.0482812003794827	2.24895752895753
BinBothSexAllChrom_Chrom5_Interval2	MA1970.2	39	2112	7.52895752895753	5.28	1.42593892593893	0.0173450325415892	TRPS1	0.0482812003794827	2.24895752895753
BinBothSexAllChrom_Chrom5_Interval2	MA1529.2	46	2574	8.88030888030888	6.435	1.38000138000138	0.0174231309283337	NHLH2	0.0482812003794827	2.44530888030888
BinBothSexAllChrom_Chrom5_Interval2	MA1468.1	42	2310	8.10810810810811	5.775	1.4040014040014	0.0174928351990101	ATOH7	0.0482812003794827	2.33310810810811
BinBothSexAllChrom_Chrom5_Interval2	MA1155.1	99	6242	19.1119691119691	15.605	1.22473368227934	0.0175019351375625	ZSCAN4	0.0482812003794827	3.50696911196911
BinBothSexAllChrom_Chrom5_Interval2	MA1530.2	51	2915	9.84555984555985	7.2875	1.35102021894475	0.0181223223586871	NKX6-3	0.0498363864863895	2.55805984555985
BinBothSexAllChrom_Chrom5_Interval3	MA0753.3	72	7069	33.3333333333333	17.6725	1.886169660961	2.02026299220557e-08	ZNF740	9.05272964079379e-06	15.6608333333333
BinBothSexAllChrom_Chrom5_Interval3	MA0073.2	96	10755	44.4444444444444	26.8875	1.65297794307557	2.05743855472586e-08	RREB1	9.05272964079379e-06	17.5569444444444
BinBothSexAllChrom_Chrom5_Interval3	MA1578.2	82	8816	37.962962962963	22.04	1.72245748470794	7.94713788186784e-08	VEZF1	2.3304432646895e-05	15.922962962963
BinBothSexAllChrom_Chrom5_Interval3	MA1723.2	114	14124	52.7777777777778	35.31	1.49469775638	1.05929239304068e-07	PRDM9	2.3304432646895e-05	17.4677777777778
BinBothSexAllChrom_Chrom5_Interval3	MA1976.2	72	7792	33.3333333333333	19.48	1.71115674195756	1.03245436039114e-06	ZNF320	0.00018171196742884	13.8533333333333
BinBothSexAllChrom_Chrom5_Interval3	MA1630.3	107	13814	49.537037037037	34.535	1.43440095662479	3.86087859587111e-06	ZNF281	0.000566262194061096	15.002037037037
BinBothSexAllChrom_Chrom5_Interval3	MA1981.2	79	9341	36.5740740740741	23.3525	1.56617381753877	8.12727143496433e-06	ZNF530	0.00102171412325266	13.2215740740741
BinBothSexAllChrom_Chrom5_Interval3	MA0747.2	72	8516	33.3333333333333	21.29	1.56568028808517	2.66222631183334e-05	SP8	0.00262653574486568	12.0433333333333
BinBothSexAllChrom_Chrom5_Interval3	MA1653.2	91	11619	42.1296296296296	29.0475	1.45037024286529	2.68622973906717e-05	ZNF148	0.00262653574486568	13.0821296296296
BinBothSexAllChrom_Chrom5_Interval3	MA1731.2	70	8241	32.4074074074074	20.6025	1.57298422072115	3.14489336155086e-05	ZNF768	0.00276224834752656	11.8049074074074
BinBothSexAllChrom_Chrom5_Interval3	MA1715.1	47	4795	21.7592592592593	11.9875	1.81516239910401	3.4528104344082e-05	ZNF707	0.00276224834752656	9.77175925925926
BinBothSexAllChrom_Chrom5_Interval3	MA2121.1	67	7852	31.0185185185185	19.63	1.58015886492708	4.40242405709253e-05	ZNF213	0.00322844430853452	11.3885185185185
BinBothSexAllChrom_Chrom5_Interval3	MA1965.2	139	20441	64.3518518518518	51.1025	1.25927013065607	5.54338798993213e-05	SP5	0.00375244725472329	13.2493518518519
BinBothSexAllChrom_Chrom5_Interval3	MA1108.3	97	12930	44.9074074074074	32.325	1.38924694222451	7.28465111797821e-05	MXI1	0.00449634955178585	12.5824074074074
BinBothSexAllChrom_Chrom5_Interval3	MA0736.1	24	1861	11.1111111111111	4.6525	2.38820228073318	7.66423219054406e-05	GLIS2	0.00449634955178585	6.45861111111111
BinBothSexAllChrom_Chrom5_Interval3	MA1596.1	67	8068	31.0185185185185	20.17	1.53785416551901	0.00010360510493011	ZNF460	0.00569828077115605	10.8485185185185
BinBothSexAllChrom_Chrom5_Interval3	MA0859.2	30	2664	13.8888888888889	6.66	2.08541875208542	0.000110462239813489	Rarg.1	0.00571804535505117	7.22888888888889
BinBothSexAllChrom_Chrom5_Interval3	MA0857.1	31	2821	14.3518518518519	7.0525	2.03500203500204	0.000130442789545449	Rarb	0.00637720304444418	7.29935185185185
BinBothSexAllChrom_Chrom5_Interval3	MA1973.2	41	4213	18.9814814814815	10.5325	1.80218195883992	0.000142642058392053	ZKSCAN3	0.00660657954657929	8.44898148148148
BinBothSexAllChrom_Chrom5_Interval3	MA0146.3	42	4420	19.4444444444444	11.05	1.75967823026647	0.00019594849050329	Zfx	0.00862173358214474	8.39444444444445
BinBothSexAllChrom_Chrom5_Interval3	MA2330.1	56	6566	25.9259259259259	16.415	1.57940456447919	0.000244040413906366	ZBTB24	0.0102264554398858	9.51092592592592
BinBothSexAllChrom_Chrom5_Interval3	MA0155.1	41	4349	18.9814814814815	10.8725	1.74582492356693	0.000279612771060451	INSM1	0.011184510842418	8.10898148148148
BinBothSexAllChrom_Chrom5_Interval3	MA0741.1	77	10087	35.6481481481481	25.2175	1.41362736782584	0.000409913669271108	KLF16	0.0156836534329815	10.4306481481481
BinBothSexAllChrom_Chrom5_Interval3	MA0145.2	41	4446	18.9814814814815	11.115	1.70773562586428	0.00044041316232351	Tfcp2l1	0.0161484826185287	7.86648148148148
BinBothSexAllChrom_Chrom5_Interval3	MA1615.2	33	3332	15.2777777777778	8.33	1.83406696011738	0.000515283957040012	Plagl1	0.0181379952878084	6.94777777777778
BinBothSexAllChrom_Chrom5_Interval3	MA1564.2	51	6006	23.6111111111111	15.015	1.57250157250157	0.000559245737463441	SP9	0.0189283172679934	8.59611111111111
BinBothSexAllChrom_Chrom5_Interval3	MA2099.1	34	3504	15.7407407407407	8.76	1.79688821241333	0.000604823770660369	ZNF770	0.0197127747474491	6.98074074074074
BinBothSexAllChrom_Chrom5_Interval3	MA0599.1	86	11776	39.8148148148148	29.44	1.35240539452496	0.000690081863771945	KLF5	0.0214818322648313	10.3748148148148
BinBothSexAllChrom_Chrom5_Interval3	MA1945.2	44	5007	20.3703703703704	12.5175	1.62735133775677	0.000729369825044029	ETV5::FIGLA	0.0214818322648313	7.85287037037037
BinBothSexAllChrom_Chrom5_Interval3	MA0810.2	36	3829	16.6666666666667	9.5725	1.74109863323757	0.000732335190846522	TFAP2A.1	0.0214818322648313	7.09416666666666
BinBothSexAllChrom_Chrom5_Interval3	MA0728.1	29	2856	13.4259259259259	7.14	1.88038178234257	0.000786589746348337	Nr2F6	0.0215876107815686	6.28592592592593
BinBothSexAllChrom_Chrom5_Interval3	MA0597.3	51	6096	23.6111111111111	15.24	1.54928550597842	0.000788472596405894	THAP1	0.0215876107815686	8.37111111111111
BinBothSexAllChrom_Chrom5_Interval3	MA1646.2	49	5794	22.6851851851852	14.485	1.56611564965034	0.000809535404308821	OSR2	0.0215876107815686	8.20018518518519
BinBothSexAllChrom_Chrom5_Interval3	MA0017.3	32	3344	14.8148148148148	8.36	1.77210703526493	0.00111755598309085	NR2F1.1	0.0289249783858807	6.45481481481481
BinBothSexAllChrom_Chrom5_Interval3	MA0712.3	24	2250	11.1111111111111	5.625	1.97530864197531	0.00118503401801539	OTX2	0.0297951410243871	5.48611111111111
BinBothSexAllChrom_Chrom5_Interval3	MA1491.3	28	2812	12.962962962963	7.03	1.84394921237026	0.00130424023417135	GLI3	0.0313101030556322	5.93296296296296
BinBothSexAllChrom_Chrom5_Interval3	MA0738.2	72	9636	33.3333333333333	24.09	1.383700013837	0.00131644751483908	HIC2	0.0313101030556322	9.24333333333333
BinBothSexAllChrom_Chrom5_Interval3	MA0794.1	13	908	6.01851851851852	2.27	2.65132974384076	0.00142596372248947	PROX1	0.0330223177839667	3.74851851851852
BinBothSexAllChrom_Chrom5_Interval3	MA1514.2	49	5974	22.6851851851852	14.935	1.51892769904153	0.00157396497296814	KLF17	0.0355151070823579	7.75018518518519
BinBothSexAllChrom_Chrom5_Interval3	MA0729.1	25	2440	11.5740740740741	6.1	1.89738919247116	0.00162760280275427	RARA	0.035807261660594	5.47407407407407
BinBothSexAllChrom_Chrom5_Interval3	MA1728.2	49	5993	22.6851851851852	14.9825	1.51411214317939	0.0016836408710631	ZNF549	0.0361366821106227	7.70268518518519
BinBothSexAllChrom_Chrom5_Interval3	MA1961.2	81	11263	37.5	28.1575	1.33179437094913	0.00178878613211513	PATZ1	0.0374793284824122	9.3425
BinBothSexAllChrom_Chrom5_Interval3	MA0698.2	43	5101	19.9074074074074	12.7525	1.56105919681689	0.00192565071072615	ZBTB18	0.0387872138511226	7.15490740740741
BinBothSexAllChrom_Chrom5_Interval3	MA1656.2	37	4197	17.1296296296296	10.4925	1.63255941192563	0.00194910154140735	ZNF449	0.0387872138511226	6.63712962962963
BinBothSexAllChrom_Chrom5_Interval3	MA1604.2	44	5278	20.3703703703704	13.195	1.54379464724292	0.00209976538976029	Ebf2	0.0387872138511226	7.17537037037037
BinBothSexAllChrom_Chrom5_Interval3	MA0778.2	16	1307	7.40740740740741	3.2675	2.26699538099691	0.00210146377222678	NFKB2	0.0387872138511226	4.13990740740741
BinBothSexAllChrom_Chrom5_Interval3	MA0734.4	27	2765	12.5	6.9125	1.80831826401447	0.00210333687857624	Gli2	0.0387872138511226	5.5875
BinBothSexAllChrom_Chrom5_Interval3	MA0685.2	76	10475	35.1851851851852	26.1875	1.34358702377795	0.00211566621006123	SP4	0.0387872138511226	8.99768518518518
BinBothSexAllChrom_Chrom5_Interval3	MA0516.3	60	7834	27.7777777777778	19.585	1.41831900831135	0.00221887002932754	SP2	0.0395785651220579	8.19277777777778
BinBothSexAllChrom_Chrom5_Interval3	MA0912.2	18	1567	8.33333333333333	3.9175	2.12720697723889	0.00224878210920783	HOXD3	0.0395785651220579	4.41583333333333
BinBothSexAllChrom_Chrom5_Interval3	MA0163.1	44	5318	20.3703703703704	13.295	1.53218280333737	0.00242839875482951	PLAG1	0.0408556523413371	7.07537037037037
BinBothSexAllChrom_Chrom5_Interval3	MA1627.2	64	8530	29.6296296296296	21.325	1.38943163562155	0.00250440447501765	Wt1	0.0408556523413371	8.30462962962963
BinBothSexAllChrom_Chrom5_Interval3	MA0737.1	20	1843	9.25925925925926	4.6075	2.00960591627982	0.00250524503965089	GLIS3	0.0408556523413371	4.65175925925926
BinBothSexAllChrom_Chrom5_Interval3	MA1654.2	48	5951	22.2222222222222	14.8775	1.49367986706249	0.00250705139367296	ZNF16	0.0408556523413371	7.34472222222222
BinBothSexAllChrom_Chrom5_Interval3	MA1725.2	42	5043	19.4444444444444	12.6075	1.54229184568268	0.00274364629742943	ZNF189	0.0438983407588708	6.83694444444445
BinBothSexAllChrom_Chrom5_Interval3	MA1485.1	32	3566	14.8148148148148	8.915	1.6617851727218	0.00308275696802357	FERD3L	0.0484433237832275	5.89981481481481
BinBothSexAllChrom_Chrom8_Interval1	MA0602.2	16	1034	10.5263157894737	2.585	4.07207574060878	2.2818261048938e-06	Arid5a	0.000931735511912869	7.94131578947368
BinBothSexAllChrom_Chrom8_Interval1	MA1499.2	75	12670	49.3421052631579	31.675	1.5577618078345	4.23516141778577e-06	HOXB4	0.000931735511912869	17.6671052631579
BinBothSexAllChrom_Chrom8_Interval1	MA1504.2	75	12670	49.3421052631579	31.675	1.5577618078345	4.23516141778577e-06	HOXC4	0.000931735511912869	17.6671052631579
BinBothSexAllChrom_Chrom8_Interval1	MA1507.2	75	12670	49.3421052631579	31.675	1.5577618078345	4.23516141778577e-06	HOXD4	0.000931735511912869	17.6671052631579
BinBothSexAllChrom_Chrom8_Interval1	MA1962.1	33	4099	21.7105263157895	10.2475	2.11861686419024	2.47337709369939e-05	POU2F1::SOX2	0.00435314368491093	11.4630263157895
BinBothSexAllChrom_Chrom8_Interval1	MA0747.2	36	4969	23.6842105263158	12.4225	1.90655749859656	9.07979211967947e-05	SP8	0.0123532092895775	11.2617105263158
BinBothSexAllChrom_Chrom8_Interval1	MA0084.2	35	4800	23.0263157894737	12	1.91885964912281	0.000102781037509385	SRY	0.0123532092895775	11.0263157894737
BinBothSexAllChrom_Chrom8_Interval1	MA0032.2	33	4427	21.7105263157895	11.0675	1.96164683223759	0.000112301902632523	FOXC1	0.0123532092895775	10.6430263157895
BinBothSexAllChrom_Chrom8_Interval1	MA0151.1	80	15287	52.6315789473684	38.2175	1.37715912729426	0.000209048105080894	Arid3a	0.0189453279050478	14.4140789473684
BinBothSexAllChrom_Chrom8_Interval1	MA1636.2	22	2511	14.4736842105263	6.2775	2.30564463728018	0.000215287817102815	CEBPG.1	0.0189453279050478	8.19618421052632
BinBothSexAllChrom_Chrom8_Interval1	MA0488.2	28	3642	18.4210526315789	9.105	2.02317986068961	0.000248689871177528	JUN	0.019651908924775	9.31605263157894
BinBothSexAllChrom_Chrom8_Interval1	MA0605.3	18	1901	11.8421052631579	4.7525	2.49176333785542	0.000339968610104945	ATF3	0.019651908924775	7.08960526315789
BinBothSexAllChrom_Chrom8_Interval1	MA1540.3	30	4107	19.7368421052632	10.2675	1.92226365768329	0.000347745917673143	NR5A1	0.019651908924775	9.46934210526316
BinBothSexAllChrom_Chrom8_Interval1	MA0624.3	86	17034	56.578947368421	42.585	1.32861212559401	0.000348419542793682	Nfatc1	0.019651908924775	13.993947368421
BinBothSexAllChrom_Chrom8_Interval1	MA0625.3	86	17034	56.578947368421	42.585	1.32861212559401	0.000348419542793682	NFATC3	0.019651908924775	13.993947368421
BinBothSexAllChrom_Chrom8_Interval1	MA1512.2	28	3724	18.4210526315789	9.31	1.97863078749505	0.00035730743499591	KLF11	0.019651908924775	9.11105263157894
BinBothSexAllChrom_Chrom8_Interval1	MA0599.1	43	6836	28.2894736842105	17.09	1.65532321148101	0.000397826802291614	KLF5	0.0205933874127424	11.1994736842105
BinBothSexAllChrom_Chrom8_Interval1	MA0108.3	30	4179	19.7368421052632	10.4475	1.88914497298523	0.000465886023245511	TBP	0.0208926446412376	9.28934210526316
BinBothSexAllChrom_Chrom8_Interval1	MA2002.2	31	4389	20.3947368421053	10.9725	1.85871377007111	0.000486091495924235	Zfp335	0.0208926446412376	9.42223684210526
BinBothSexAllChrom_Chrom8_Interval1	MA1134.2	21	2489	13.8157894736842	6.2225	2.22029561650208	0.000498574474393169	FOS::JUNB	0.0208926446412376	7.59328947368421
BinBothSexAllChrom_Chrom8_Interval1	MA1144.2	21	2489	13.8157894736842	6.2225	2.22029561650208	0.000498574474393169	FOSL2::JUND	0.0208926446412376	7.59328947368421
BinBothSexAllChrom_Chrom8_Interval1	MA0259.2	53	9184	34.8684210526316	22.96	1.51865945351183	0.000564090890877181	ARNT::HIF1A	0.021474479473802	11.9084210526316
BinBothSexAllChrom_Chrom8_Interval1	MA0845.1	29	4034	19.0789473684211	10.085	1.89181431516322	0.000575839369285956	FOXB1	0.021474479473802	8.99394736842106
BinBothSexAllChrom_Chrom8_Interval1	MA0478.2	23	2891	15.1315789473684	7.2275	2.09361175335433	0.000598815815335462	FOSL2	0.021474479473802	7.90407894736842
BinBothSexAllChrom_Chrom8_Interval1	MA0656.2	18	1998	11.8421052631579	4.995	2.37079184447605	0.000610070439596647	JDP2.1	0.021474479473802	6.84710526315789
BinBothSexAllChrom_Chrom8_Interval1	MA1130.2	23	2915	15.1315789473684	7.2875	2.07637446962174	0.000670548564590087	FOSL2::JUN	0.0226954898784337	7.84407894736842
BinBothSexAllChrom_Chrom8_Interval1	MA0741.1	38	5938	25	14.845	1.68406871000337	0.000697605179304249	KLF16	0.0227367613995459	10.155
BinBothSexAllChrom_Chrom8_Interval1	MA0683.2	29	4096	19.0789473684211	10.24	1.86317845394737	0.000735331923897104	POU4F2	0.023110431893909	8.83894736842105
BinBothSexAllChrom_Chrom8_Interval1	MA1129.1	14	1380	9.21052631578947	3.45	2.6697177726926	0.000827344609478572	FOSL1::JUN	0.0241978245816389	5.76052631578947
BinBothSexAllChrom_Chrom8_Interval1	MA1633.2	23	2970	15.1315789473684	7.425	2.03792309055467	0.000863872223621927	BACH1	0.0241978245816389	7.70657894736842
BinBothSexAllChrom_Chrom8_Interval1	MA1137.2	22	2787	14.4736842105263	6.9675	2.07731384435254	0.000881211402805746	FOSL1::JUNB	0.0241978245816389	7.50618421052632
BinBothSexAllChrom_Chrom8_Interval1	MA1152.2	20	2422	13.1578947368421	6.055	2.17306271458994	0.000891998122293038	SOX15	0.0241978245816389	7.1028947368421
BinBothSexAllChrom_Chrom8_Interval1	MA1112.3	28	3951	18.4210526315789	9.8775	1.86495091182778	0.000907418421811459	NR4A1	0.0241978245816389	8.54355263157895
BinBothSexAllChrom_Chrom8_Interval1	MA0025.3	20	2440	13.1578947368421	6.1	2.15703192407248	0.000976205274657309	NFIL3	0.0252664894617186	7.0578947368421
BinBothSexAllChrom_Chrom8_Interval1	MA1141.2	24	3207	15.7894736842105	8.0175	1.96937620008862	0.00106091778060987	FOS::JUND	0.0266745041981909	7.77197368421053
BinBothSexAllChrom_Chrom8_Interval1	MA1625.2	28	4051	18.4210526315789	10.1275	1.81891410827736	0.00132643052338142	Stat5b	0.0311921686863143	8.29355263157894
BinBothSexAllChrom_Chrom8_Interval1	MA1632.2	26	3654	17.1052631578947	9.135	1.87249733529225	0.00133828014084263	ATF2	0.0311921686863143	7.97026315789474
BinBothSexAllChrom_Chrom8_Interval1	MA0492.2	25	3462	16.4473684210526	8.655	1.90033141779926	0.00136478051637959	JUND	0.0311921686863143	7.79236842105263
BinBothSexAllChrom_Chrom8_Interval1	MA0477.3	22	2892	14.4736842105263	7.23	2.00189269855136	0.00141826889164961	FOSL1	0.0311921686863143	7.24368421052632
BinBothSexAllChrom_Chrom8_Interval1	MA1118.2	18	2162	11.8421052631579	5.405	2.19095379521885	0.00148993599789799	SIX1	0.0311921686863143	6.43710526315789
BinBothSexAllChrom_Chrom8_Interval1	MA0099.4	21	2717	13.8157894736842	6.7925	2.03397710322918	0.00150930612160008	FOS::JUN	0.0311921686863143	7.02328947368421
BinBothSexAllChrom_Chrom8_Interval1	MA1128.2	24	3307	15.7894736842105	8.2675	1.90982445530215	0.00160729027261608	FOSL1::JUN.1	0.0311921686863143	7.52197368421053
BinBothSexAllChrom_Chrom8_Interval1	MA0483.2	29	4311	19.0789473684211	10.7775	1.7702572366895	0.0016297804104791	Gfi1B	0.0311921686863143	8.30144736842106
BinBothSexAllChrom_Chrom8_Interval1	MA1139.2	14	1486	9.21052631578947	3.715	2.4792803003471	0.00166146673101963	FOSL2::JUNB.1	0.0311921686863143	5.49552631578947
BinBothSexAllChrom_Chrom8_Interval1	MA0623.2	12	1162	7.89473684210526	2.905	2.71763746716188	0.00168116339407389	NEUROG1	0.0311921686863143	4.98973684210526
BinBothSexAllChrom_Chrom8_Interval1	MA0840.2	14	1497	9.21052631578947	3.7425	2.46106247582885	0.00177848740762042	Creb5	0.0311921686863143	5.46802631578947
BinBothSexAllChrom_Chrom8_Interval1	MA1145.2	18	2199	11.8421052631579	5.4975	2.15408917929202	0.0017951786430482	FOSL2::JUND.1	0.0311921686863143	6.34460526315789
BinBothSexAllChrom_Chrom8_Interval1	MA1638.2	81	16539	53.2894736842105	41.3475	1.28881972753396	0.00192691366896939	HAND2	0.0311921686863143	11.9419736842105
BinBothSexAllChrom_Chrom8_Interval1	MA1976.2	29	4360	19.0789473684211	10.9	1.75036214389184	0.00193307220662917	ZNF320	0.0311921686863143	8.17894736842105
BinBothSexAllChrom_Chrom8_Interval1	MA0834.2	13	1348	8.55263157894737	3.37	2.53787287209121	0.00198371322195663	ATF7	0.0311921686863143	5.18263157894737
BinBothSexAllChrom_Chrom8_Interval1	MA1131.2	18	2221	11.8421052631579	5.5525	2.13275196094694	0.00200064209853542	FOSL2::JUN.1	0.0311921686863143	6.28960526315789
BinBothSexAllChrom_Chrom8_Interval1	MA1627.2	34	5424	22.3684210526316	13.56	1.64958857320292	0.00203410335096602	Wt1	0.0311921686863143	8.80842105263158
BinBothSexAllChrom_Chrom8_Interval1	MA1953.2	33	5219	21.7105263157895	13.0475	1.66396062968304	0.00208394024497331	FOXO1::ELF1	0.0311921686863143	8.66302631578947
BinBothSexAllChrom_Chrom8_Interval1	MA1988.2	29	4389	19.0789473684211	10.9725	1.73879675264717	0.00213469850320525	Atf3	0.0311921686863143	8.10644736842105
BinBothSexAllChrom_Chrom8_Interval1	MA1634.2	29	4389	19.0789473684211	10.9725	1.73879675264717	0.00213469850320525	BATF	0.0311921686863143	8.10644736842105
BinBothSexAllChrom_Chrom8_Interval1	MA0462.3	29	4389	19.0789473684211	10.9725	1.73879675264717	0.00213469850320525	BATF::JUN	0.0311921686863143	8.10644736842105
BinBothSexAllChrom_Chrom8_Interval1	MA0835.3	29	4389	19.0789473684211	10.9725	1.73879675264717	0.00213469850320525	BATF3	0.0311921686863143	8.10644736842105
BinBothSexAllChrom_Chrom8_Interval1	MA1928.2	29	4389	19.0789473684211	10.9725	1.73879675264717	0.00213469850320525	BNC2	0.0311921686863143	8.10644736842105
BinBothSexAllChrom_Chrom8_Interval1	MA1125.2	44	7642	28.9473684210526	19.105	1.51517238529456	0.00215612880812371	ZNF384	0.0311921686863143	9.84236842105263
BinBothSexAllChrom_Chrom8_Interval1	MA0601.2	22	2992	14.4736842105263	7.48	1.93498452012384	0.0021710045791555	Arid3b	0.0311921686863143	6.99368421052632
BinBothSexAllChrom_Chrom8_Interval1	MA0768.3	23	3194	15.1315789473684	7.985	1.89500049434796	0.00223737342048647	Lef1	0.0311921686863143	7.14657894736842
BinBothSexAllChrom_Chrom8_Interval1	MA1552.2	11	1044	7.23684210526316	2.61	2.77273643879814	0.0022374701232728	RARB	0.0311921686863143	4.62684210526316
BinBothSexAllChrom_Chrom8_Interval1	MA0769.3	25	3590	16.4473684210526	8.975	1.83257586864096	0.00224093857735185	TCF7	0.0311921686863143	7.47236842105263
BinBothSexAllChrom_Chrom8_Interval1	MA0468.1	24	3395	15.7894736842105	8.4875	1.86032090535617	0.00227394605274288	DUX4	0.0311921686863143	7.30197368421052
BinBothSexAllChrom_Chrom8_Interval1	MA1136.1	14	1540	9.21052631578947	3.85	2.39234449760766	0.00230396700523912	FOSB::JUNB	0.0311921686863143	5.36052631578947
BinBothSexAllChrom_Chrom8_Interval1	MA1514.2	25	3661	16.4473684210526	9.1525	1.79703561005765	0.00290891008647051	KLF17	0.0387854678196068	7.29486842105263
BinBothSexAllChrom_Chrom8_Interval1	MA1556.1	12	1248	7.89473684210526	3.12	2.53036437246964	0.00301290539660786	RXRG.1	0.0395724887912674	4.77473684210526
BinBothSexAllChrom_Chrom8_Interval1	MA0505.3	22	3083	14.4736842105263	7.7075	1.87787015381464	0.00312943121714781	Nr5A2	0.0404985216336775	6.76618421052632
BinBothSexAllChrom_Chrom8_Interval1	MA0493.3	26	3896	17.1052631578947	9.74	1.75618718253539	0.00325509854072037	KLF1	0.0415143002294771	7.36526315789474
BinBothSexAllChrom_Chrom8_Interval1	MA0006.2	51	9438	33.5526315789474	23.595	1.42202295312343	0.00339020492782869	Ahr::Arnt	0.0426197190927035	9.95763157894737
BinBothSexAllChrom_Chrom8_Interval1	MA0491.3	19	2547	12.5	6.3675	1.96309383588536	0.00376522608215253	JUND.1	0.0466675908773835	6.1325
BinBothSexAllChrom_Chrom8_Interval1	MA0039.5	29	4573	19.0789473684211	11.4325	1.66883423296926	0.0038883658747702	KLF4	0.0470115861414718	7.64644736842106
BinBothSexAllChrom_Chrom8_Interval1	MA2001.2	20	2748	13.1578947368421	6.87	1.91526852064659	0.003899824759463	Six4	0.0470115861414718	6.2878947368421
BinBothSexAllChrom_Chrom8_Interval1	MA1124.1	27	4168	17.7631578947368	10.42	1.7047176482473	0.00405883980466516	ZNF24	0.0482672841635857	7.34315789473684
BinBothSexAllChrom_Chrom8_Interval1	MA0490.3	20	2763	13.1578947368421	6.9075	1.90487075451931	0.00414284096235976	JUNB.1	0.0486093339583545	6.2503947368421
BinBothSexAllChrom_Chrom8_Interval1	MA1961.2	36	6189	23.6842105263158	15.4725	1.53072939255555	0.00518567327871916	PATZ1	0.0499608113789501	8.21171052631579
BinBothSexAllChrom_Chrom8_Interval1	MA0693.4	24	3628	15.7894736842105	9.07	1.74084605118087	0.00527405009217762	Vdr	0.0499608113789501	6.71947368421053
BinBothSexAllChrom_Chrom8_Interval1	MA0875.2	55	10592	36.1842105263158	26.48	1.36647320718715	0.00531176786053563	BARX1	0.0499608113789501	9.70421052631579
BinBothSexAllChrom_Chrom8_Interval1	MA0876.2	55	10592	36.1842105263158	26.48	1.36647320718715	0.00531176786053563	BSX	0.0499608113789501	9.70421052631579
BinBothSexAllChrom_Chrom8_Interval1	MA0879.3	55	10592	36.1842105263158	26.48	1.36647320718715	0.00531176786053563	DLX1	0.0499608113789501	9.70421052631579
BinBothSexAllChrom_Chrom8_Interval1	MA0880.2	55	10592	36.1842105263158	26.48	1.36647320718715	0.00531176786053563	Dlx3	0.0499608113789501	9.70421052631579
BinBothSexAllChrom_Chrom8_Interval1	MA0881.2	55	10592	36.1842105263158	26.48	1.36647320718715	0.00531176786053563	Dlx4	0.0499608113789501	9.70421052631579
BinBothSexAllChrom_Chrom8_Interval1	MA0882.2	55	10592	36.1842105263158	26.48	1.36647320718715	0.00531176786053563	DLX6	0.0499608113789501	9.70421052631579
BinBothSexAllChrom_Chrom8_Interval1	MA0890.2	55	10592	36.1842105263158	26.48	1.36647320718715	0.00531176786053563	GBX2	0.0499608113789501	9.70421052631579
BinBothSexAllChrom_Chrom8_Interval1	MA0894.2	55	10592	36.1842105263158	26.48	1.36647320718715	0.00531176786053563	HESX1	0.0499608113789501	9.70421052631579
BinBothSexAllChrom_Chrom8_Interval1	MA1498.3	55	10592	36.1842105263158	26.48	1.36647320718715	0.00531176786053563	HOXA7	0.0499608113789501	9.70421052631579
BinBothSexAllChrom_Chrom8_Interval1	MA0699.2	55	10592	36.1842105263158	26.48	1.36647320718715	0.00531176786053563	LBX2	0.0499608113789501	9.70421052631579
BinBothSexAllChrom_Chrom8_Interval1	MA0700.3	55	10592	36.1842105263158	26.48	1.36647320718715	0.00531176786053563	LHX2	0.0499608113789501	9.70421052631579
BinBothSexAllChrom_Chrom8_Interval1	MA0666.3	55	10592	36.1842105263158	26.48	1.36647320718715	0.00531176786053563	MSX1	0.0499608113789501	9.70421052631579
BinBothSexAllChrom_Chrom8_Interval1	MA0708.3	55	10592	36.1842105263158	26.48	1.36647320718715	0.00531176786053563	MSX2	0.0499608113789501	9.70421052631579
BinBothSexAllChrom_Chrom8_Interval1	MA0709.2	55	10592	36.1842105263158	26.48	1.36647320718715	0.00531176786053563	Msx3	0.0499608113789501	9.70421052631579
BinBothSexAllChrom_Chrom8_Interval1	MA0125.2	55	10592	36.1842105263158	26.48	1.36647320718715	0.00531176786053563	Nobox	0.0499608113789501	9.70421052631579
BinBothSexAllChrom_Chrom8_Interval1	MA0718.2	55	10592	36.1842105263158	26.48	1.36647320718715	0.00531176786053563	RAX	0.0499608113789501	9.70421052631579
BinBothSexAllChrom_Chrom8_Interval1	MA2335.1	36	6200	23.6842105263158	15.5	1.52801358234295	0.00533672303366058	ZNF558	0.0499608113789501	8.18421052631579
BinBothSexAllChrom_Chrom9_Interval1	MA0151.1	79	13456	49.685534591195	33.64	1.47697784159319	2.08015579669247e-05	Arid3a	0.0183053710108937	16.045534591195
BinBothSexAllChrom_Chrom9_Interval1	MA0035.5	22	2254	13.8364779874214	5.635	2.45545305899226	9.02776517978545e-05	GATA1	0.0296707797603364	8.20147798742138
BinBothSexAllChrom_Chrom9_Interval1	MA1731.2	48	7277	30.188679245283	18.1925	1.65940245954558	0.000159885964587482	ZNF768	0.0296707797603364	11.996179245283
BinBothSexAllChrom_Chrom9_Interval1	MA1559.2	22	2391	13.8364779874214	5.9775	2.31476001462507	0.000208833164983455	SNAI3	0.0296707797603364	7.85897798742138
BinBothSexAllChrom_Chrom9_Interval1	MA2097.1	29	3633	18.2389937106918	9.0825	2.00814684400681	0.000222873167698438	ZNF75A	0.0296707797603364	9.15649371069182
BinBothSexAllChrom_Chrom9_Interval1	MA1109.2	43	6354	27.0440251572327	15.885	1.7024882063099	0.000229297291829842	NEUROD1	0.0296707797603364	11.1590251572327
BinBothSexAllChrom_Chrom9_Interval1	MA1530.2	23	2595	14.4654088050314	6.4875	2.22973546127652	0.000254033301889636	NKX6-3	0.0296707797603364	7.97790880503145
BinBothSexAllChrom_Chrom9_Interval1	MA0498.3	129	27449	81.1320754716981	68.6225	1.18229553676561	0.000269734361457604	MEIS1	0.0296707797603364	12.5095754716981
BinBothSexAllChrom_Chrom9_Interval1	MA0735.2	10	665	6.28930817610063	1.6625	3.78304251194023	0.000350842970815895	GLIS1	0.034304646035332	4.62680817610063
BinFemale_Chrom11_Interval1	MA0713.1	10	7271	62.5	18.1775	3.43831660019255	0.000106844844199431	PHOX2A	0.0387159272993241	44.3225
BinFemale_Chrom11_Interval1	MA0786.2	8	4957	50	12.3925	4.03469840629413	0.00028196846067177	POU3F1	0.0387159272993241	37.6075
BinFemale_Chrom11_Interval1	MA0784.3	8	5221	50	13.0525	3.8306837770542	0.000405438010175763	POU1F1	0.0387159272993241	36.9475
BinFemale_Chrom11_Interval1	MA0461.3	5	1777	31.25	4.4425	7.03432751828925	0.000498159988888907	Atoh1	0.0387159272993241	26.8075
BinFemale_Chrom11_Interval1	MA0627.3	7	4010	43.75	10.025	4.3640897755611	0.000510575435004409	POU2F3	0.0387159272993241	33.725
BinFemale_Chrom11_Interval1	MA1476.3	6	2854	37.5	7.135	5.25578135949544	0.000562337148175772	Dlx5	0.0387159272993241	30.365
BinFemale_Chrom11_Interval1	MA0715.1	9	7099	56.25	17.7475	3.16946048739259	0.000594057247776598	PROP1	0.0387159272993241	38.5025
BinFemale_Chrom11_Interval1	MA0644.3	7	4268	43.75	10.67	4.10028116213683	0.000747921322827853	ESX1	0.0387159272993241	33.08
BinFemale_Chrom11_Interval1	MA0889.2	7	4268	43.75	10.67	4.10028116213683	0.000747921322827853	GBX1	0.0387159272993241	33.08
BinFemale_Chrom11_Interval1	MA0618.2	7	4268	43.75	10.67	4.10028116213683	0.000747921322827853	LBX1	0.0387159272993241	33.08
BinFemale_Chrom11_Interval1	MA0701.3	7	4268	43.75	10.67	4.10028116213683	0.000747921322827853	LHX9	0.0387159272993241	33.08
BinFemale_Chrom11_Interval1	MA0661.2	7	4268	43.75	10.67	4.10028116213683	0.000747921322827853	MEOX1	0.0387159272993241	33.08
BinFemale_Chrom11_Interval1	MA0710.2	7	4268	43.75	10.67	4.10028116213683	0.000747921322827853	NOTO	0.0387159272993241	33.08
BinFemale_Chrom11_Interval1	MA0075.4	7	4268	43.75	10.67	4.10028116213683	0.000747921322827853	PRRX2	0.0387159272993241	33.08
BinFemale_Chrom11_Interval1	MA0722.2	7	4268	43.75	10.67	4.10028116213683	0.000747921322827853	VAX1	0.0387159272993241	33.08
BinFemale_Chrom11_Interval1	MA0725.2	7	4268	43.75	10.67	4.10028116213683	0.000747921322827853	VSX1	0.0387159272993241	33.08
BinFemale_Chrom11_Interval1	MA0726.2	7	4268	43.75	10.67	4.10028116213683	0.000747921322827853	VSX2	0.0387159272993241	33.08
BinFemale_Chrom14_Interval1	MA0624.3	191	16799	58.2317073170732	41.9975	1.38655175467762	2.09780802342552e-09	Nfatc1	3.91961872676807e-07	16.2342073170732
BinFemale_Chrom14_Interval1	MA0625.3	191	16799	58.2317073170732	41.9975	1.38655175467762	2.09780802342552e-09	NFATC3	3.91961872676807e-07	16.2342073170732
BinFemale_Chrom14_Interval1	MA1499.2	154	12538	46.9512195121951	31.345	1.4978854526143	2.22705609475458e-09	HOXB4	3.91961872676807e-07	15.6062195121951
BinFemale_Chrom14_Interval1	MA1504.2	154	12538	46.9512195121951	31.345	1.4978854526143	2.22705609475458e-09	HOXC4	3.91961872676807e-07	15.6062195121951
BinFemale_Chrom14_Interval1	MA1507.2	154	12538	46.9512195121951	31.345	1.4978854526143	2.22705609475458e-09	HOXD4	3.91961872676807e-07	15.6062195121951
BinFemale_Chrom14_Interval1	MA1978.2	93	6681	28.3536585365854	16.7025	1.69756973726001	8.53256348869981e-08	ZNF354A	1.25144264500931e-05	11.6511585365854
BinFemale_Chrom14_Interval1	MA0713.1	79	5362	24.0853658536585	13.405	1.79674493499877	1.15765500951669e-07	PHOX2A	1.45533772624955e-05	10.6803658536585
BinFemale_Chrom14_Interval1	MA2335.1	88	6250	26.8292682926829	15.625	1.71707317073171	1.32773163037135e-07	ZNF558	1.46050479340849e-05	11.2042682926829
BinFemale_Chrom14_Interval1	MA0875.2	126	10528	38.4146341463415	26.32	1.45952257394914	1.01451675753363e-06	BARX1	3.7198947776233e-05	12.0946341463415
BinFemale_Chrom14_Interval1	MA0876.2	126	10528	38.4146341463415	26.32	1.45952257394914	1.01451675753363e-06	BSX	3.7198947776233e-05	12.0946341463415
BinFemale_Chrom14_Interval1	MA0879.3	126	10528	38.4146341463415	26.32	1.45952257394914	1.01451675753363e-06	DLX1	3.7198947776233e-05	12.0946341463415
BinFemale_Chrom14_Interval1	MA0880.2	126	10528	38.4146341463415	26.32	1.45952257394914	1.01451675753363e-06	Dlx3	3.7198947776233e-05	12.0946341463415
BinFemale_Chrom14_Interval1	MA0881.2	126	10528	38.4146341463415	26.32	1.45952257394914	1.01451675753363e-06	Dlx4	3.7198947776233e-05	12.0946341463415
BinFemale_Chrom14_Interval1	MA0882.2	126	10528	38.4146341463415	26.32	1.45952257394914	1.01451675753363e-06	DLX6	3.7198947776233e-05	12.0946341463415
BinFemale_Chrom14_Interval1	MA0890.2	126	10528	38.4146341463415	26.32	1.45952257394914	1.01451675753363e-06	GBX2	3.7198947776233e-05	12.0946341463415
BinFemale_Chrom14_Interval1	MA0894.2	126	10528	38.4146341463415	26.32	1.45952257394914	1.01451675753363e-06	HESX1	3.7198947776233e-05	12.0946341463415
BinFemale_Chrom14_Interval1	MA1498.3	126	10528	38.4146341463415	26.32	1.45952257394914	1.01451675753363e-06	HOXA7	3.7198947776233e-05	12.0946341463415
BinFemale_Chrom14_Interval1	MA0699.2	126	10528	38.4146341463415	26.32	1.45952257394914	1.01451675753363e-06	LBX2	3.7198947776233e-05	12.0946341463415
BinFemale_Chrom14_Interval1	MA0700.3	126	10528	38.4146341463415	26.32	1.45952257394914	1.01451675753363e-06	LHX2	3.7198947776233e-05	12.0946341463415
BinFemale_Chrom14_Interval1	MA0666.3	126	10528	38.4146341463415	26.32	1.45952257394914	1.01451675753363e-06	MSX1	3.7198947776233e-05	12.0946341463415
BinFemale_Chrom14_Interval1	MA0708.3	126	10528	38.4146341463415	26.32	1.45952257394914	1.01451675753363e-06	MSX2	3.7198947776233e-05	12.0946341463415
BinFemale_Chrom14_Interval1	MA0709.2	126	10528	38.4146341463415	26.32	1.45952257394914	1.01451675753363e-06	Msx3	3.7198947776233e-05	12.0946341463415
BinFemale_Chrom14_Interval1	MA0125.2	126	10528	38.4146341463415	26.32	1.45952257394914	1.01451675753363e-06	Nobox	3.7198947776233e-05	12.0946341463415
BinFemale_Chrom14_Interval1	MA0718.2	126	10528	38.4146341463415	26.32	1.45952257394914	1.01451675753363e-06	RAX	3.7198947776233e-05	12.0946341463415
BinFemale_Chrom14_Interval1	MA0845.1	62	4089	18.9024390243902	10.2225	1.8491013963698	1.49368600379075e-06	FOXB1	5.25777473334343e-05	8.67993902439024
BinFemale_Chrom14_Interval1	MA0681.3	83	6122	25.3048780487805	15.305	1.65337327989418	1.65867644581629e-06	PHOX2B	5.61398181660899e-05	9.99987804878049
BinFemale_Chrom14_Interval1	MA0715.1	72	5140	21.9512195121951	12.85	1.70826610989845	3.22694978092636e-06	PROP1	0.000105174659526489	9.10121951219512
BinFemale_Chrom14_Interval1	MA0151.1	166	15330	50.609756097561	38.325	1.32054158114967	3.788700671974e-06	Arid3a	0.000119073449690612	12.284756097561
BinFemale_Chrom14_Interval1	MA0785.2	51	3240	15.5487804878049	8.1	1.91960252935863	5.40183904937208e-06	POU2F1	0.000163917874601635	7.44878048780488
BinFemale_Chrom14_Interval1	MA1496.2	47	2935	14.3292682926829	7.3375	1.95288153903686	8.53773891450723e-06	HOXA4	0.000250440341492212	6.99176829268293
BinFemale_Chrom14_Interval1	MA0683.2	60	4138	18.2926829268293	10.345	1.7682632118733	9.22645548944311e-06	POU4F2	0.000261912284861611	7.94768292682927
BinFemale_Chrom14_Interval1	MA0792.1	50	3229	15.2439024390244	8.0725	1.88837441177137	1.05483215998227e-05	POU5F1B	0.000290078843995124	7.17140243902439
BinFemale_Chrom14_Interval1	MA0507.3	56	3795	17.0731707317073	9.4875	1.79954368713648	1.17743679889119e-05	POU2F2	0.00031252308379741	7.58567073170732
BinFemale_Chrom14_Interval1	MA0040.2	52	3428	15.8536585365854	8.57	1.84990181290378	1.20747555103545e-05	Foxq1	0.00031252308379741	7.28365853658537
BinFemale_Chrom14_Interval1	MA0789.1	48	3087	14.6341463414634	7.7175	1.89622887482519	1.45910834947534e-05	POU3F4	0.000366861527868085	6.91664634146341
BinFemale_Chrom14_Interval1	MA0786.2	55	3741	16.7682926829268	9.3525	1.79292089633005	1.58600991743304e-05	POU3F1	0.000387691313150299	7.41579268292683
BinFemale_Chrom14_Interval1	MA0035.5	41	2483	12.5	6.2075	2.01369311316955	1.69600607714274e-05	GATA1	0.000403374418347461	6.2925
BinFemale_Chrom14_Interval1	MA1487.3	77	5943	23.4756097560976	14.8575	1.58005113620041	2.30775889904396e-05	FOXE1	0.000534428376620706	8.61810975609756
BinFemale_Chrom14_Interval1	MA1638.2	171	16385	52.1341463414634	40.9625	1.27272862597408	2.67929976191031e-05	HAND2	0.000604559946277198	11.1716463414634
BinFemale_Chrom14_Interval1	MA0867.3	82	6526	25	16.315	1.53233220962305	3.49462933594882e-05	SOX4	0.000768459260420403	8.685
BinFemale_Chrom14_Interval1	MA0073.2	101	8527	30.7926829268293	21.3175	1.44447908651715	3.58032155423142e-05	RREB1	0.000768459260420403	9.47518292682927
BinFemale_Chrom14_Interval1	MA0032.2	61	4448	18.5975609756098	11.12	1.67244253377786	4.08036384161693e-05	FOXC1	0.000854933376338785	7.47756097560976
BinFemale_Chrom14_Interval1	MA2093.1	49	3347	14.9390243902439	8.3675	1.78536293878027	5.48620416427569e-05	HOXB1	0.000965571932912521	6.5715243902439
BinFemale_Chrom14_Interval1	MA2119.1	49	3347	14.9390243902439	8.3675	1.78536293878027	5.48620416427569e-05	HOXA3	0.000965571932912521	6.5715243902439
BinFemale_Chrom14_Interval1	MA0893.3	49	3347	14.9390243902439	8.3675	1.78536293878027	5.48620416427569e-05	GSX2	0.000965571932912521	6.5715243902439
BinFemale_Chrom14_Interval1	MA1497.2	49	3347	14.9390243902439	8.3675	1.78536293878027	5.48620416427569e-05	HOXA6	0.000965571932912521	6.5715243902439
BinFemale_Chrom14_Interval1	MA1500.2	49	3347	14.9390243902439	8.3675	1.78536293878027	5.48620416427569e-05	HOXB6	0.000965571932912521	6.5715243902439
BinFemale_Chrom14_Interval1	MA1501.2	49	3347	14.9390243902439	8.3675	1.78536293878027	5.48620416427569e-05	HOXB7	0.000965571932912521	6.5715243902439
BinFemale_Chrom14_Interval1	MA1519.2	49	3347	14.9390243902439	8.3675	1.78536293878027	5.48620416427569e-05	LHX5	0.000965571932912521	6.5715243902439
BinFemale_Chrom14_Interval1	MA0706.2	49	3347	14.9390243902439	8.3675	1.78536293878027	5.48620416427569e-05	MEOX2	0.000965571932912521	6.5715243902439
BinFemale_Chrom14_Interval1	MA0037.5	42	2713	12.8048780487805	6.7825	1.88792894195068	5.84921440469978e-05	Gata3	0.00100927621100702	6.02237804878049
BinFemale_Chrom14_Interval1	MA1478.2	93	7792	28.3536585365854	19.48	1.45552661892122	6.3759023141222e-05	DMRTA2	0.00107327233027191	8.87365853658536
BinFemale_Chrom14_Interval1	MA1531.2	34	2020	10.3658536585366	5.05	2.05264428881913	6.4640265345922e-05	NR1D1	0.00107327233027191	5.31585365853658
BinFemale_Chrom14_Interval1	MA0601.2	45	3009	13.719512195122	7.5225	1.823796901977	7.0142336934177e-05	Arid3b	0.001143060305594	6.19701219512195
BinFemale_Chrom14_Interval1	MA0148.5	39	2482	11.890243902439	6.205	1.9162359230361	8.04067383815505e-05	FOXA1	0.00128650781410481	5.68524390243902
BinFemale_Chrom14_Interval1	MA0670.2	123	11127	37.5	27.8175	1.34807225667296	8.37889698410117e-05	NFIA	0.00129358409579106	9.6825
BinFemale_Chrom14_Interval1	MA0671.2	123	11127	37.5	27.8175	1.34807225667296	8.37889698410117e-05	NFIX	0.00129358409579106	9.6825
BinFemale_Chrom14_Interval1	MA1607.2	58	4304	17.6829268292683	10.76	1.64339468673497	0.000105630031386053	Foxl2	0.0016026625451677	6.92292682926829
BinFemale_Chrom14_Interval1	MA0905.2	27	1501	8.23170731707317	3.7525	2.19365951154515	0.000130939130905151	HOXC10	0.00195299042705988	4.47920731707317
BinFemale_Chrom14_Interval1	MA0788.1	59	4474	17.9878048780488	11.185	1.60820785677682	0.000163666893396286	POU3F3	0.00240044776981219	6.80280487804878
BinFemale_Chrom14_Interval1	MA2124.1	68	5391	20.7317073170732	13.4775	1.53824576643095	0.000176939171329847	Hmga1	0.00255256509459451	7.25420731707317
BinFemale_Chrom14_Interval1	MA1549.2	57	4298	17.3780487804878	10.745	1.61731491675084	0.00018620421380117	POU6F1.1	0.00264289851846821	6.6330487804878
BinFemale_Chrom14_Interval1	MA1506.2	22	1138	6.70731707317073	2.845	2.35758069355738	0.000207224527102714	HOXD10	0.00289456482302204	3.86231707317073
BinFemale_Chrom14_Interval1	MA0791.2	57	4321	17.3780487804878	10.8025	1.60870620509028	0.000213738637277499	POU4F3	0.00291613920389861	6.5755487804878
BinFemale_Chrom14_Interval1	MA0442.3	164	16108	50	40.27	1.24161907126893	0.000215396645742511	SOX10	0.00291613920389861	9.73
BinFemale_Chrom14_Interval1	MA0036.4	39	2618	11.890243902439	6.545	1.8166911997615	0.000239901308563722	GATA2	0.00319868411418297	5.34524390243903
BinFemale_Chrom14_Interval1	MA0790.2	56	4261	17.0731707317073	10.6525	1.6027383930258	0.00026913527800103	POU4F1	0.00353491111404338	6.42067073170732
BinFemale_Chrom14_Interval1	MA1608.2	37	2477	11.280487804878	6.1925	1.82163711019428	0.000331619978188265	Isl1	0.00424878689832905	5.08798780487805
BinFemale_Chrom14_Interval1	MA1623.2	102	9132	31.0975609756098	22.83	1.36213582897984	0.000333143518164437	Stat2	0.00424878689832905	8.26756097560975
BinFemale_Chrom14_Interval1	MA1987.2	78	6554	23.780487804878	16.385	1.45135720505817	0.000338505885703768	ZNF701	0.00425550256313308	7.39548780487805
BinFemale_Chrom14_Interval1	MA1479.2	35	2306	10.6707317073171	5.765	1.85095085989889	0.000361940100588584	DMRTC2	0.0044860181481402	4.90573170731707
BinFemale_Chrom14_Interval1	MA0084.2	60	4721	18.2926829268293	11.8025	1.54989899824861	0.000379443305628594	SRY	0.00463764040212725	6.49018292682927
BinFemale_Chrom14_Interval1	MA0149.1	105	9499	32.0121951219512	23.7475	1.34802379711343	0.000386580949792417	EWSR1-FLI1	0.00466015391530585	8.26469512195122
BinFemale_Chrom14_Interval1	MA0784.3	53	4035	16.1585365853659	10.0875	1.60183757971409	0.000407654270556158	POU1F1	0.00472279746152321	6.07103658536585
BinFemale_Chrom14_Interval1	MA0627.3	45	3259	13.719512195122	8.1475	1.68389226083117	0.00041469632483402	POU2F3	0.00472279746152321	5.57201219512195
BinFemale_Chrom14_Interval1	MA1467.3	70	5761	21.3414634146341	14.4025	1.48178881545802	0.000415262970755301	Atoh1.1	0.00472279746152321	6.93896341463415
BinFemale_Chrom14_Interval1	MA1642.2	70	5761	21.3414634146341	14.4025	1.48178881545802	0.000415262970755301	NEUROG2.1	0.00472279746152321	6.93896341463415
BinFemale_Chrom14_Interval1	MA1718.1	32	2054	9.75609756097561	5.135	1.89992162823284	0.000418611593180466	ZNF8	0.00472279746152321	4.62109756097561
BinFemale_Chrom14_Interval1	MA0787.1	55	4241	16.7682926829268	10.6025	1.58154139900277	0.000426309981368099	POU3F2	0.00474876941270793	6.16579268292683
BinFemale_Chrom14_Interval1	MA0041.3	83	7138	25.3048780487805	17.845	1.41803743618832	0.000435120231816489	FOXD3	0.00478632254998137	7.45987804878049
BinFemale_Chrom14_Interval1	MA0498.3	253	27502	77.1341463414634	68.755	1.12186962899372	0.000464859483204223	MEIS1	0.00505032524962613	8.37914634146343
BinFemale_Chrom14_Interval1	MA0846.2	67	5482	20.4268292682927	13.705	1.49046547014175	0.000484908214505415	FOXC2	0.005195680233816	6.72182926829268
BinFemale_Chrom14_Interval1	MA2333.1	42	2998	12.8048780487805	7.495	1.70845604386664	0.000490047112962191	ZNF35	0.005195680233816	5.30987804878049
BinFemale_Chrom14_Interval1	MA0847.4	67	5504	20.4268292682927	13.76	1.48450794100964	0.000540980412634666	FOXD2	0.00566741384664888	6.66682926829268
BinFemale_Chrom14_Interval1	MA2326.1	187	19169	57.0121951219512	47.9225	1.18967489429707	0.000569090391139866	IKZF2	0.00589175934356567	9.08969512195122
BinFemale_Chrom14_Interval1	MA1714.2	49	3711	14.9390243902439	9.2775	1.61024245650702	0.000616229104097252	ZNF675	0.00624512433136554	5.6615243902439
BinFemale_Chrom14_Interval1	MA0668.3	61	4914	18.5975609756098	12.285	1.51384297725761	0.00061741570094182	Neurod2.1	0.00624512433136554	6.31256097560976
BinFemale_Chrom14_Interval1	MA0108.3	54	4221	16.4634146341463	10.5525	1.56014353320506	0.000667459691656431	TBP	0.00667459691656431	5.91091463414634
BinFemale_Chrom14_Interval1	MA1480.2	24	1411	7.31707317073171	3.5275	2.0742943077907	0.000680519942601971	DPRX	0.00672873651112061	3.78957317073171
BinFemale_Chrom14_Interval1	MA0619.2	53	4129	16.1585365853659	10.3225	1.56537046116405	0.000697721408448082	LIN54	0.00682216488260347	5.83603658536586
BinFemale_Chrom14_Interval1	MA1104.3	32	2126	9.75609756097561	5.315	1.83557809237547	0.000746541759517599	GATA6	0.00714083422147269	4.44109756097561
BinFemale_Chrom14_Interval1	MA1970.2	32	2126	9.75609756097561	5.315	1.83557809237547	0.000746541759517599	TRPS1	0.00714083422147269	4.44109756097561
BinFemale_Chrom14_Interval1	MA1112.3	51	3946	15.5487804878049	9.865	1.57615615689862	0.000764529795504164	NR4A1	0.00723426043057703	5.68378048780488
BinFemale_Chrom14_Interval1	MA1580.1	33	2256	10.0609756097561	5.64	1.78386092371562	0.00099727386667456	ZBTB32	0.00933618087950651	4.4209756097561
BinFemale_Chrom14_Interval1	MA0056.3	39	2824	11.890243902439	7.06	1.68417052442479	0.00102608588623326	MZF1	0.00946354571039513	4.83024390243903
BinFemale_Chrom14_Interval1	MA0482.3	30	1986	9.14634146341463	4.965	1.84216343674011	0.00103238680477038	GATA4	0.00946354571039513	4.18134146341463
BinFemale_Chrom14_Interval1	MA1503.2	21	1210	6.40243902439024	3.025	2.11650876839347	0.00113888041856502	HOXB9	0.0102455954976573	3.37743902439024
BinFemale_Chrom14_Interval1	MA0485.3	18	964	5.48780487804878	2.41	2.27709745977128	0.00114098677133002	HOXC9	0.0102455954976573	3.07780487804878
BinFemale_Chrom14_Interval1	MA0868.3	54	4324	16.4634146341463	10.81	1.52298007716432	0.00115950532418972	SOX8	0.0103067139927975	5.65341463414634
BinFemale_Chrom14_Interval1	MA0602.2	19	1048	5.79268292682927	2.62	2.2109476819959	0.00118043868730803	Arid5a	0.0103878604483106	3.17268292682927
BinFemale_Chrom14_Interval1	MA1576.2	39	2853	11.890243902439	7.1325	1.66705137082917	0.00123677800353928	THRB.2	0.0107758875555898	4.75774390243902
BinFemale_Chrom14_Interval1	MA0873.2	16	814	4.8780487804878	2.035	2.39707556780728	0.00126056343569981	HOXD12	0.0108754492491748	2.8430487804878
BinFemale_Chrom14_Interval1	MA0479.2	41	3060	12.5	7.65	1.63398692810458	0.00134877588833593	FOXH1	0.011523522152773	4.85
BinFemale_Chrom14_Interval1	MA0142.1	59	4888	17.9878048780488	12.22	1.47199712586324	0.00150677300157305	Pou5f1::Sox2	0.0126859431726746	5.76780487804878
BinFemale_Chrom14_Interval1	MA1654.2	54	4376	16.4634146341463	10.94	1.50488250769162	0.00151366367401232	ZNF16	0.0126859431726746	5.52341463414634
BinFemale_Chrom14_Interval1	MA1420.1	22	1329	6.70731707317073	3.3225	2.01875607920865	0.00158773113226554	IRF5	0.0128211569951157	3.38481707317073
BinFemale_Chrom14_Interval1	MA0606.3	69	5948	21.0365853658537	14.87	1.41469975560549	0.00160840374477152	Nfat5	0.0128211569951157	6.16658536585366
BinFemale_Chrom14_Interval1	MA0483.2	53	4288	16.1585365853659	10.72	1.50732617400801	0.00162318676111235	Gfi1B	0.0128211569951157	5.43853658536585
BinFemale_Chrom14_Interval1	MA0052.5	55	4504	16.7682926829268	11.26	1.48919117965602	0.00172155694619779	MEF2A	0.0128211569951157	5.50829268292683
BinFemale_Chrom14_Interval1	MA0158.2	27	1789	8.23170731707317	4.4725	1.84051588978718	0.001853543242014	HOXA5	0.0128211569951157	3.75920731707317
BinFemale_Chrom14_Interval1	MA1589.2	38	2825	11.5853658536585	7.0625	1.64040578458882	0.00189674398406317	ZNF140	0.0128211569951157	4.52286585365854
BinFemale_Chrom14_Interval1	MA0756.3	12	543	3.65853658536585	1.3575	2.69505457485514	0.00193708313051777	ONECUT2	0.0128211569951157	2.30103658536585
BinFemale_Chrom14_Interval1	MA0869.3	65	5576	19.8170731707317	13.94	1.42159778843126	0.00200260496662624	Sox11	0.0128211569951157	5.87707317073171
BinFemale_Chrom14_Interval1	MA1418.2	58	4852	17.6829268292683	12.13	1.45778456960167	0.00207268343664663	IRF3	0.0128211569951157	5.55292682926829
BinFemale_Chrom14_Interval1	MA0634.2	90	8283	27.4390243902439	20.7075	1.32507663359864	0.0020834380117063	ALX3	0.0128211569951157	6.73152439024391
BinFemale_Chrom14_Interval1	MA1481.2	90	8283	27.4390243902439	20.7075	1.32507663359864	0.0020834380117063	DRGX	0.0128211569951157	6.73152439024391
BinFemale_Chrom14_Interval1	MA1495.2	90	8283	27.4390243902439	20.7075	1.32507663359864	0.0020834380117063	HOXA1	0.0128211569951157	6.73152439024391
BinFemale_Chrom14_Interval1	MA0612.3	90	8283	27.4390243902439	20.7075	1.32507663359864	0.0020834380117063	EMX1	0.0128211569951157	6.73152439024391
BinFemale_Chrom14_Interval1	MA0886.2	90	8283	27.4390243902439	20.7075	1.32507663359864	0.0020834380117063	EMX2	0.0128211569951157	6.73152439024391
BinFemale_Chrom14_Interval1	MA0027.3	90	8283	27.4390243902439	20.7075	1.32507663359864	0.0020834380117063	EN1	0.0128211569951157	6.73152439024391
BinFemale_Chrom14_Interval1	MA0900.3	90	8283	27.4390243902439	20.7075	1.32507663359864	0.0020834380117063	HOXA2	0.0128211569951157	6.73152439024391
BinFemale_Chrom14_Interval1	MA0887.2	90	8283	27.4390243902439	20.7075	1.32507663359864	0.0020834380117063	EVX1	0.0128211569951157	6.73152439024391
BinFemale_Chrom14_Interval1	MA0888.2	90	8283	27.4390243902439	20.7075	1.32507663359864	0.0020834380117063	EVX2	0.0128211569951157	6.73152439024391
BinFemale_Chrom14_Interval1	MA0892.2	90	8283	27.4390243902439	20.7075	1.32507663359864	0.0020834380117063	GSX1	0.0128211569951157	6.73152439024391
BinFemale_Chrom14_Interval1	MA0902.3	90	8283	27.4390243902439	20.7075	1.32507663359864	0.0020834380117063	HOXB2	0.0128211569951157	6.73152439024391
BinFemale_Chrom14_Interval1	MA0903.2	90	8283	27.4390243902439	20.7075	1.32507663359864	0.0020834380117063	HOXB3	0.0128211569951157	6.73152439024391
BinFemale_Chrom14_Interval1	MA0904.3	90	8283	27.4390243902439	20.7075	1.32507663359864	0.0020834380117063	HOXB5	0.0128211569951157	6.73152439024391
BinFemale_Chrom14_Interval1	MA1505.2	90	8283	27.4390243902439	20.7075	1.32507663359864	0.0020834380117063	HOXC8	0.0128211569951157	6.73152439024391
BinFemale_Chrom14_Interval1	MA0654.2	90	8283	27.4390243902439	20.7075	1.32507663359864	0.0020834380117063	ISX	0.0128211569951157	6.73152439024391
BinFemale_Chrom14_Interval1	MA0704.2	90	8283	27.4390243902439	20.7075	1.32507663359864	0.0020834380117063	Lhx4	0.0128211569951157	6.73152439024391
BinFemale_Chrom14_Interval1	MA0705.2	90	8283	27.4390243902439	20.7075	1.32507663359864	0.0020834380117063	Lhx8	0.0128211569951157	6.73152439024391
BinFemale_Chrom14_Interval1	MA0662.2	90	8283	27.4390243902439	20.7075	1.32507663359864	0.0020834380117063	MIXL1	0.0128211569951157	6.73152439024391
BinFemale_Chrom14_Interval1	MA0707.3	90	8283	27.4390243902439	20.7075	1.32507663359864	0.0020834380117063	MNX1	0.0128211569951157	6.73152439024391
BinFemale_Chrom14_Interval1	MA0675.2	90	8283	27.4390243902439	20.7075	1.32507663359864	0.0020834380117063	NKX6-2	0.0128211569951157	6.73152439024391
BinFemale_Chrom14_Interval1	MA0132.3	90	8283	27.4390243902439	20.7075	1.32507663359864	0.0020834380117063	PDX1	0.0128211569951157	6.73152439024391
BinFemale_Chrom14_Interval1	MA0628.2	90	8283	27.4390243902439	20.7075	1.32507663359864	0.0020834380117063	POU6F1	0.0128211569951157	6.73152439024391
BinFemale_Chrom14_Interval1	MA0716.2	90	8283	27.4390243902439	20.7075	1.32507663359864	0.0020834380117063	PRRX1	0.0128211569951157	6.73152439024391
BinFemale_Chrom14_Interval1	MA0717.2	90	8283	27.4390243902439	20.7075	1.32507663359864	0.0020834380117063	RAX2	0.0128211569951157	6.73152439024391
BinFemale_Chrom14_Interval1	MA0630.2	90	8283	27.4390243902439	20.7075	1.32507663359864	0.0020834380117063	SHOX	0.0128211569951157	6.73152439024391
BinFemale_Chrom14_Interval1	MA0720.2	90	8283	27.4390243902439	20.7075	1.32507663359864	0.0020834380117063	Shox2	0.0128211569951157	6.73152439024391
BinFemale_Chrom14_Interval1	MA1577.2	90	8283	27.4390243902439	20.7075	1.32507663359864	0.0020834380117063	TLX2	0.0128211569951157	6.73152439024391
BinFemale_Chrom14_Interval1	MA0721.2	90	8283	27.4390243902439	20.7075	1.32507663359864	0.0020834380117063	UNCX	0.0128211569951157	6.73152439024391
BinFemale_Chrom14_Interval1	MA0723.3	90	8283	27.4390243902439	20.7075	1.32507663359864	0.0020834380117063	VAX2	0.0128211569951157	6.73152439024391
BinFemale_Chrom14_Interval1	MA0164.2	71	6224	21.6463414634146	15.56	1.39115305034798	0.00210604462702397	Nr2e3	0.012870272720702	6.08634146341463
BinFemale_Chrom14_Interval1	MA0050.4	75	6663	22.8658536585366	16.6575	1.37270620792655	0.00219679277538041	Irf1	0.0133126076025454	6.20835365853659
BinFemale_Chrom14_Interval1	MA1152.2	33	2370	10.0609756097561	5.925	1.6980549552331	0.00220868262496776	SOX15	0.0133126076025454	4.1359756097561
BinFemale_Chrom14_Interval1	MA0687.2	50	4049	15.2439024390244	10.1225	1.50594244890337	0.00226623050275816	SPIC	0.0135537767982784	5.12140243902439
BinFemale_Chrom14_Interval1	MA1524.3	45	3546	13.719512195122	8.865	1.54760430853039	0.002279498825165	Msgn1	0.0135537767982784	4.85451219512195
BinFemale_Chrom14_Interval1	MA1532.2	30	2108	9.14634146341463	5.27	1.73554866478456	0.00253831095349013	NR1D2	0.0149913667051766	3.87634146341463
BinFemale_Chrom14_Interval1	MA2095.1	50	4088	15.2439024390244	10.22	1.49157558111785	0.00275197140599661	Sox7	0.0161317969840886	5.02390243902439
BinFemale_Chrom14_Interval1	MA0906.2	15	800	4.57317073170732	2	2.28658536585366	0.00276806970976975	HOXC12	0.0161317969840886	2.57317073170732
BinFemale_Chrom14_Interval1	MA0135.2	54	4512	16.4634146341463	11.28	1.45952257394914	0.00292826925727728	Lhx3	0.0169531378052895	5.18341463414634
BinFemale_Chrom14_Interval1	MA0897.2	40	3102	12.1951219512195	7.755	1.57254957462534	0.0030527221580374	Hmx2	0.0175581405168164	4.44012195121951
BinFemale_Chrom14_Interval1	MA0525.2	18	1058	5.48780487804878	2.645	2.0747844529485	0.00310641564851381	TP63	0.01765000407592	2.84280487804878
BinFemale_Chrom14_Interval1	MA0907.2	25	1675	7.6219512195122	4.1875	1.8201674554059	0.00312759992128249	HOXC13	0.01765000407592	3.4344512195122
BinFemale_Chrom14_Interval1	MA1636.2	34	2520	10.3658536585366	6.3	1.64537359659311	0.00312886435891309	CEBPG.1	0.01765000407592	4.06585365853658
BinFemale_Chrom14_Interval1	MA1125.2	83	7631	25.3048780487805	19.0775	1.32642526792192	0.00320173777695173	ZNF384	0.0179460461383282	6.22737804878049
BinFemale_Chrom14_Interval1	MA0130.1	87	8082	26.5243902439024	20.205	1.31276368442972	0.00332834881549879	ZNF354C	0.018469186768015	6.31939024390244
BinFemale_Chrom14_Interval1	MA0914.2	93	8748	28.3536585365854	21.87	1.29646358191977	0.00333704624558452	ISL2	0.018469186768015	6.48365853658536
BinFemale_Chrom14_Interval1	MA2101.1	54	4547	16.4634146341463	11.3675	1.44828806986113	0.00344117353922817	ZNF677	0.0189264544657549	5.09591463414634
BinFemale_Chrom14_Interval1	MA1561.2	17	991	5.18292682926829	2.4775	2.09199872018902	0.00369048656666602	SOX12	0.0201716035941993	2.70542682926829
BinFemale_Chrom14_Interval1	MA0859.2	32	2361	9.75609756097561	5.9025	1.65287548682348	0.00385186572798327	Rarg.1	0.0209237150655881	3.85359756097561
BinFemale_Chrom14_Interval1	MA1726.2	62	5415	18.9024390243902	13.5375	1.39630205166318	0.00389592707461261	ZNF331	0.0210332259242889	5.36493902439024
BinFemale_Chrom14_Interval1	MA0660.1	37	2853	11.280487804878	7.1325	1.58156155694049	0.00397767021005388	MEF2B	0.0213435962490696	4.14798780487805
BinFemale_Chrom14_Interval1	MA1981.2	69	6171	21.0365853658537	15.4275	1.36357707767646	0.00402892792446875	ZNF530	0.0214876155971667	5.60908536585366
BinFemale_Chrom14_Interval1	MA0087.3	36	2763	10.9756097560976	6.9075	1.58894097084293	0.00417108750178385	Sox5	0.022111789166083	4.06810975609756
BinFemale_Chrom14_Interval1	MA1109.2	70	6294	21.3414634146341	15.735	1.35630526943973	0.00427405906039285	NEUROD1	0.022521987863148	5.60646341463415
BinFemale_Chrom14_Interval1	MA0098.4	26	1811	7.92682926829268	4.5275	1.75081817079905	0.00432537588750043	ETS1	0.022656730839288	3.39932926829268
BinFemale_Chrom14_Interval1	MA0508.4	80	7416	24.390243902439	18.54	1.31554713605388	0.00482315189403975	PRDM1	0.0249710635238961	5.85024390243903
BinFemale_Chrom14_Interval1	MA1563.2	30	2205	9.14634146341463	5.5125	1.65920026547204	0.00482395545347993	SOX18	0.0249710635238961	3.63384146341463
BinFemale_Chrom14_Interval1	MA0078.3	49	4120	14.9390243902439	10.3	1.45039071749941	0.00521361861102902	Sox17	0.026830317998278	4.6390243902439
BinFemale_Chrom14_Interval1	MA1728.2	46	3815	14.0243902439024	9.5375	1.47044720774862	0.00531300704074076	ZNF549	0.027182826720069	4.48689024390244
BinFemale_Chrom14_Interval1	MA1956.2	53	4542	16.1585365853659	11.355	1.42303272438273	0.00535236934028478	FOXO1::FLI1	0.0272259249679226	4.80353658536585
BinFemale_Chrom14_Interval1	MA1707.2	31	2321	9.45121951219512	5.8025	1.6288185285989	0.0054495488215029	DMRTA1	0.0275609365685204	3.64871951219512
BinFemale_Chrom14_Interval1	MA0766.3	24	1660	7.31707317073171	4.15	1.7631501616221	0.00553396411228477	GATA5	0.0278279338217748	3.16707317073171
BinFemale_Chrom14_Interval1	MA0018.5	36	2819	10.9756097560976	7.0475	1.55737633999256	0.00570146451719191	CREB1	0.0285073225859595	3.92810975609756
BinFemale_Chrom14_Interval1	MA0911.2	17	1037	5.18292682926829	2.5925	1.99920031987205	0.00574495682087483	Hoxa11	0.0285624971885302	2.59042682926829
BinFemale_Chrom14_Interval1	MA0895.2	29	2145	8.84146341463415	5.3625	1.64875774631872	0.00604182520809502	HMBOX1	0.0298696976579978	3.47896341463415
BinFemale_Chrom14_Interval1	MA0908.2	19	1219	5.79268292682927	3.0475	1.90079833530083	0.00610553091588315	HOXD11	0.0299091094234219	2.74518292682927
BinFemale_Chrom14_Interval1	MA1530.2	36	2832	10.9756097560976	7.08	1.55022736668045	0.00611777238206357	NKX6-3	0.0299091094234219	3.89560975609756
BinFemale_Chrom14_Interval1	MA0160.3	36	2839	10.9756097560976	7.0975	1.54640503784397	0.00635236684275386	NR4A2	0.0308844354785823	3.87810975609756
BinFemale_Chrom14_Interval1	MA0515.1	70	6403	21.3414634146341	16.0075	1.33321651817174	0.00642049595526333	Sox6	0.0310441562672073	5.33396341463414
BinFemale_Chrom14_Interval1	MA0497.2	52	4482	15.8536585365854	11.205	1.41487358648687	0.00648932044674802	MEF2C	0.0312054753723402	4.64865853658537
BinFemale_Chrom14_Interval1	MA0736.1	17	1054	5.18292682926829	2.635	1.9669551534225	0.00670759475436266	GLIS2	0.0320798009991258	2.54792682926829
BinFemale_Chrom14_Interval1	MA1936.2	57	5024	17.3780487804878	12.56	1.38360260991145	0.00688733367101968	ERF::FOXO1	0.0327613709756612	4.8180487804878
BinFemale_Chrom14_Interval1	MA0778.2	14	805	4.26829268292683	2.0125	2.12089077412513	0.00718025625665811	NFKB2	0.0339711048702104	2.25579268292683
BinFemale_Chrom14_Interval1	MA0101.1	28	2098	8.53658536585366	5.245	1.62756632332768	0.00818148244804488	REL	0.0385010938731524	3.29158536585366
BinFemale_Chrom14_Interval1	MA0124.3	32	2494	9.75609756097561	6.235	1.56473096406987	0.00841840504759265	Nkx3-1	0.0391659201959975	3.52109756097561
BinFemale_Chrom14_Interval1	MA0117.3	37	2994	11.280487804878	7.485	1.5070791990485	0.0084413987532744	Mafb	0.0391659201959975	3.79548780487805
BinFemale_Chrom14_Interval1	MA0899.2	45	3813	13.719512195122	9.5325	1.43923547811403	0.00845627822413582	HOXA10	0.0391659201959975	4.18701219512195
BinFemale_Chrom14_Interval1	MA0773.1	42	3507	12.8048780487805	8.7675	1.46049364685264	0.00859450960776509	MEF2D	0.0395977406012214	4.03737804878049
BinFemale_Chrom14_Interval1	MA0651.3	13	740	3.96341463414634	1.85	2.14238628872775	0.00868905560408731	HOXC11	0.0398248381854002	2.11341463414634
BinFemale_Chrom14_Interval1	MA0680.3	39	3210	11.890243902439	8.025	1.481650330522	0.00900797500252752	Pax7	0.0410726321358768	3.86524390243902
BinFemale_Chrom14_Interval1	MA1731.2	72	6722	21.9512195121951	16.805	1.3062314496992	0.00914167498499143	ZNF768	0.0414673916844972	5.14621951219512
BinFemale_Chrom14_Interval1	MA2094.1	11	583	3.35365853658537	1.4575	2.30096640589047	0.00929506937483068	PAX8	0.0418017734582396	1.89615853658537
BinFemale_Chrom14_Interval1	MA1992.2	65	5964	19.8170731707317	14.91	1.3291128887144	0.00934572550353457	Ikzf3	0.0418017734582396	4.90707317073171
BinFemale_Chrom14_Interval1	MA0047.4	50	4359	15.2439024390244	10.8975	1.39884399532227	0.00935789701281045	FOXA2	0.0418017734582396	4.34640243902439
BinFemale_Chrom14_Interval1	MA0528.3	64	5860	19.5121951219512	14.65	1.33189045201032	0.00949785414150152	ZNF263	0.0419565862356584	4.86219512195122
BinFemale_Chrom14_Interval1	MA1107.3	82	7841	25	19.6025	1.27534753220253	0.00953195678288241	KLF9	0.0419565862356584	5.3975
BinFemale_Chrom14_Interval1	MA1113.3	39	3222	11.890243902439	8.055	1.47613207975655	0.00954157508552657	PBX2	0.0419565862356584	3.83524390243903
BinFemale_Chrom14_Interval1	MA1729.2	52	4576	15.8536585365854	11.44	1.38580931263858	0.0095832657197356	ZNF680	0.0419565862356584	4.41365853658537
BinFemale_Chrom14_Interval1	MA1640.2	46	3950	14.0243902439024	9.875	1.42019141710404	0.00977350030113622	MEIS2.1	0.0424958122586586	4.14939024390244
BinFemale_Chrom14_Interval1	MA0095.4	40	3330	12.1951219512195	8.325	1.46487951366	0.00980301123694056	Yy1	0.0424958122586586	3.87012195121951
BinFemale_Chrom14_Interval1	MA1523.2	45	3848	13.719512195122	9.62	1.42614471882765	0.00986760054414315	MSANTD3	0.042566119994343	4.09951219512195
BinFemale_Chrom14_Interval1	MA1527.2	48	4166	14.6341463414634	10.415	1.40510286523893	0.0100543667039319	NFIC.1	0.0429236158650898	4.21914634146341
BinFemale_Chrom14_Interval1	MA0077.2	31	2428	9.45121951219512	6.07	1.55703781090529	0.0100858910414255	SOX9	0.0429236158650898	3.38121951219512
BinFemale_Chrom14_Interval1	MA1108.3	133	13709	40.5487804878049	34.2725	1.18312876177124	0.0100968050955382	MXI1	0.0429236158650898	6.27628048780488
BinFemale_Chrom14_Interval1	MA0913.3	39	3235	11.890243902439	8.0875	1.47020017340823	0.0101490890130392	HOXD9	0.0429384535167043	3.80274390243902
BinFemale_Chrom14_Interval1	MA0102.5	28	2138	8.53658536585366	5.345	1.59711606470602	0.0103726236975241	CEBPA	0.0436742050422069	3.19158536585366
BinFemale_Chrom14_Interval1	MA0510.3	29	2237	8.84146341463415	5.5925	1.58095009649247	0.0104390117181374	RFX5	0.0437444300569567	3.24896341463415
BinFemale_Chrom14_Interval1	MA0779.2	13	760	3.96341463414634	1.9	2.08600770218229	0.0106788655210885	PAX1	0.0445374486187575	2.06341463414634
BinFemale_Chrom14_Interval1	MA0735.2	11	597	3.35365853658537	1.4925	2.24700739469706	0.0109519449409259	GLIS1	0.0454609035283715	1.86115853658537
BinFemale_Chrom14_Interval1	MA0760.2	24	1765	7.31707317073171	4.4125	1.65826020866441	0.011258778254633	ERF	0.0465151402069343	2.90457317073171
BinFemale_Chrom14_Interval1	MA0495.4	41	3467	12.5	8.6675	1.4421690222094	0.0114602100291704	MAFF	0.0471260973162148	3.8325
BinFemale_Chrom14_Interval1	MA1471.2	31	2454	9.45121951219512	6.135	1.54054107778242	0.0116043878946345	BARX2	0.0474970295222248	3.31621951219512
BinFemale_Chrom14_Interval1	MA0092.2	41	3481	12.5	8.7025	1.43636885952313	0.0121993895682793	Hand1::Tcf3	0.0496611722615707	3.7975
BinFemale_Chrom14_Interval1	MA1657.2	27	2069	8.23170731707317	5.1725	1.59143689068597	0.0122459936145009	ZNF652	0.0496611722615707	3.05920731707317
BinFemale_Chrom14_Interval1	MA0473.4	63	5826	19.2073170731707	14.565	1.31873100399387	0.0123677289685351	ELF1	0.0499247774876646	4.64231707317073
BinFemale_Chrom17_Interval1	MA1965.2	35	15141	63.6363636363636	37.8525	1.68116672971042	9.38324524654657e-05	SP5	0.0428253037879284	25.7838636363636
BinFemale_Chrom17_Interval1	MA0898.2	12	2441	21.8181818181818	6.1025	3.57528583665413	9.73302358816555e-05	Hmx3	0.0428253037879284	15.7156818181818
BinFemale_Chrom1_Interval1	MA0681.3	83	7058	33.4677419354839	17.645	1.89672666112122	1.31553895188948e-09	PHOX2B	1.15767427766274e-06	15.8227419354839
BinFemale_Chrom1_Interval1	MA0713.1	72	6191	29.0322580645161	15.4775	1.87577180193934	4.35152405271324e-08	PHOX2A	1.91467058319383e-05	13.5547580645161
BinFemale_Chrom1_Interval1	MA0041.3	83	7770	33.4677419354839	19.425	1.72292107775979	1.18174755207459e-07	FOXD3	3.46645948608547e-05	14.0427419354839
BinFemale_Chrom1_Interval1	MA0151.1	142	16471	57.258064516129	41.1775	1.39051823243589	2.25339581163521e-07	Arid3a	4.95747078559745e-05	16.080564516129
BinFemale_Chrom1_Interval1	MA0715.1	67	5945	27.0161290322581	14.8625	1.81773786592148	5.02434218362971e-07	PROP1	8.84284224318829e-05	12.1536290322581
BinFemale_Chrom1_Interval1	MA0884.2	36	2559	14.5161290322581	6.3975	2.26903150172068	3.74423327449106e-06	DUXA	0.000539763733151256	8.11862903225806
BinFemale_Chrom1_Interval1	MA0846.2	64	5927	25.8064516129032	14.8175	1.74161981527945	4.29357515006681e-06	FOXC2	0.000539763733151256	10.9889516129032
BinFemale_Chrom1_Interval1	MA0052.5	55	4893	22.1774193548387	12.2325	1.81299156794103	7.91642480347945e-06	MEF2A	0.000870806728382739	9.94491935483871
BinFemale_Chrom1_Interval1	MA0596.1	31	2139	12.5	5.3475	2.33754090696587	1.06574439555585e-05	SREBF2	0.00104206118676572	7.1525
BinFemale_Chrom1_Interval1	MA0051.2	40	3207	16.1290322580645	8.0175	2.01172837643461	1.78100697886517e-05	IRF2	0.00156728614140135	8.11153225806452
BinFemale_Chrom1_Interval1	MA0040.2	44	3774	17.741935483871	9.435	1.88043831307588	3.30541045489538e-05	Foxq1	0.0026443283639163	8.30693548387097
BinFemale_Chrom1_Interval1	MA0772.2	41	3466	16.5322580645161	8.665	1.90793514881894	4.6409023348281e-05	IRF7	0.00312631073607405	7.86725806451613
BinFemale_Chrom1_Interval1	MA0611.3	35	2771	14.1129032258065	6.9275	2.03722890303955	4.95161214928047e-05	Dux	0.00312631073607405	7.18540322580645
BinFemale_Chrom1_Interval1	MA0789.1	41	3485	16.5322580645161	8.7125	1.89753320683112	5.24486322286514e-05	POU3F4	0.00312631073607405	7.81975806451613
BinFemale_Chrom1_Interval1	MA0113.4	21	1276	8.46774193548387	3.19	2.65446455657802	5.32893875467168e-05	NR3C1	0.00312631073607405	5.27774193548387
BinFemale_Chrom1_Interval1	MA0135.2	54	5164	21.7741935483871	12.91	1.68661452737313	7.23941220508348e-05	Lhx3	0.0036019280840974	8.8641935483871
BinFemale_Chrom1_Interval1	MA2323.1	42	3665	16.9354838709677	9.1625	1.84834748932799	7.5860568352201e-05	Pgr	0.0036019280840974	7.77298387096774
BinFemale_Chrom1_Interval1	MA0050.4	67	6899	27.0161290322581	17.2475	1.56637941917716	7.74175810897048e-05	Irf1	0.0036019280840974	9.76862903225807
BinFemale_Chrom1_Interval1	MA0788.1	52	4924	20.9677419354839	12.31	1.7033096616965	7.91929649955202e-05	POU3F3	0.0036019280840974	8.65774193548387
BinFemale_Chrom1_Interval1	MA1712.2	30	2271	12.0967741935484	5.6775	2.13065155324498	8.18620019113045e-05	ZNF454	0.0036019280840974	6.41927419354839
BinFemale_Chrom1_Interval1	MA0084.2	53	5130	21.3709677419355	12.825	1.66635226057976	0.000117513804049077	SRY	0.00492438797919943	8.54596774193548
BinFemale_Chrom1_Interval1	MA1115.2	50	4784	20.1612903225806	11.96	1.68572661560039	0.000144930456569626	POU5F1	0.00549541994905952	8.20129032258065
BinFemale_Chrom1_Interval1	MA0791.2	51	4930	20.5645161290323	12.325	1.66852057842047	0.000157948507211849	POU4F3	0.00549541994905952	8.23951612903226
BinFemale_Chrom1_Interval1	MA0680.3	40	3547	16.1290322580645	8.8675	1.81889283992834	0.000161852116842849	Pax7	0.00549541994905952	7.26153225806452
BinFemale_Chrom1_Interval1	MA0517.2	67	7076	27.0161290322581	17.69	1.52719779718813	0.00016689463545701	STAT1::STAT2	0.00549541994905952	9.32612903225806
BinFemale_Chrom1_Interval1	MA1978.2	71	7641	28.6290322580645	19.1025	1.49870604675119	0.000176471628498672	ZNF354A	0.00549541994905952	9.52653225806452
BinFemale_Chrom1_Interval1	MA0089.3	40	3566	16.1290322580645	8.915	1.80920159933421	0.000180919413639899	MAFG::NFE2L1	0.00549541994905952	7.21403225806452
BinFemale_Chrom1_Interval1	MA0624.3	135	17197	54.4354838709677	42.9925	1.26616232763779	0.000181099066503098	Nfatc1	0.00549541994905952	11.4429838709677
BinFemale_Chrom1_Interval1	MA0625.3	135	17197	54.4354838709677	42.9925	1.26616232763779	0.000181099066503098	NFATC3	0.00549541994905952	11.4429838709677
BinFemale_Chrom1_Interval1	MA1499.2	110	13356	44.3548387096774	33.39	1.32838690355428	0.000204019787720273	HOXB4	0.00561054416230751	10.9648387096774
BinFemale_Chrom1_Interval1	MA1504.2	110	13356	44.3548387096774	33.39	1.32838690355428	0.000204019787720273	HOXC4	0.00561054416230751	10.9648387096774
BinFemale_Chrom1_Interval1	MA1507.2	110	13356	44.3548387096774	33.39	1.32838690355428	0.000204019787720273	HOXD4	0.00561054416230751	10.9648387096774
BinFemale_Chrom1_Interval1	MA0787.1	49	4782	19.758064516129	11.955	1.65270301264149	0.000273565510362993	POU3F2	0.00725777447533962	7.80306451612903
BinFemale_Chrom1_Interval1	MA0847.4	58	5976	23.3870967741935	14.94	1.56540139050827	0.00028041401381994	FOXD2	0.00725777447533962	8.44709677419355
BinFemale_Chrom1_Interval1	MA2335.1	65	6966	26.2096774193548	17.415	1.5050058810999	0.000329036807965117	ZNF558	0.00827292545740866	8.79467741935484
BinFemale_Chrom1_Interval1	MA0461.3	22	1579	8.87096774193548	3.9475	2.24723692005965	0.000373509517512776	Atoh1	0.0091302326503123	4.92346774193548
BinFemale_Chrom1_Interval1	MA0593.2	42	3952	16.9354838709677	9.88	1.71411780070524	0.000384345380602824	FOXP2	0.00914118743055365	7.05548387096774
BinFemale_Chrom1_Interval1	MA0102.5	29	2373	11.6935483870968	5.9325	1.97109960170194	0.000396325394059091	CEBPA	0.00917806175715789	5.76104838709677
BinFemale_Chrom1_Interval1	MA0153.2	29	2397	11.6935483870968	5.9925	1.95136393610292	0.000465925731427557	HNF1B	0.0103580093695684	5.70104838709677
BinFemale_Chrom1_Interval1	MA0773.1	42	3994	16.9354838709677	9.985	1.6960925258856	0.000477632400118174	MEF2D	0.0103580093695684	6.95048387096774
BinFemale_Chrom1_Interval1	MA0784.3	46	4510	18.5483870967742	11.275	1.64508976468064	0.000482589072900345	POU1F1	0.0103580093695684	7.27338709677419
BinFemale_Chrom1_Interval1	MA0897.2	37	3389	14.9193548387097	8.4725	1.76091529521507	0.000542655262678487	Hmx2	0.011369919789454	6.44685483870968
BinFemale_Chrom1_Interval1	MA0851.2	44	4318	17.741935483871	10.795	1.6435326988301	0.000666171256109723	Foxj3	0.0134179299655911	6.94693548387097
BinFemale_Chrom1_Interval1	MA0790.2	48	4842	19.3548387096774	12.105	1.59891273933725	0.000670896498279554	POU4F1	0.0134179299655911	7.24983870967742
BinFemale_Chrom1_Interval1	MA0623.2	18	1228	7.25806451612903	3.07	2.36419039613324	0.000718403160712334	NEUROG1	0.0140487729205967	4.18806451612903
BinFemale_Chrom1_Interval1	MA0030.2	31	2707	12.5	6.7675	1.8470631695604	0.000736889838755054	FOXF2	0.0140970230022706	5.7325
BinFemale_Chrom1_Interval1	MA0046.3	33	2972	13.3064516129032	7.43	1.79090869621847	0.000835633213925902	HNF1A	0.0156458984735062	5.87645161290322
BinFemale_Chrom1_Interval1	MA1623.2	80	9358	32.258064516129	23.395	1.37884439051631	0.000880072974645893	Stat2	0.0161346712018414	8.86306451612903
BinFemale_Chrom1_Interval1	MA1963.2	34	3130	13.7096774193548	7.825	1.75203545295269	0.00101169070680625	SATB1	0.0181691392242754	5.88467741935484
BinFemale_Chrom1_Interval1	MA0614.1	30	2653	12.0967741935484	6.6325	1.82386342910643	0.00109787238787097	Foxj2	0.0190596353191902	5.46427419354839
BinFemale_Chrom1_Interval1	MA1142.2	33	3025	13.3064516129032	7.5625	1.75953079178886	0.00112294769414614	FOSL1::JUND	0.0190596353191902	5.74395161290322
BinFemale_Chrom1_Interval1	MA0507.3	43	4300	17.3387096774194	10.75	1.61290322580645	0.00112625117795215	POU2F2	0.0190596353191902	6.58870967741936
BinFemale_Chrom1_Interval1	MA1974.2	18	1293	7.25806451612903	3.2325	2.24534091759599	0.00128201068652072	ZNF211	0.0212862151724195	4.02556451612903
BinFemale_Chrom1_Interval1	MA2326.1	139	18534	56.0483870967742	46.335	1.20963390734378	0.00131093362481183	IKZF2	0.0213633627747114	9.71338709677418
BinFemale_Chrom1_Interval1	MA0683.2	45	4621	18.1451612903226	11.5525	1.57066966373708	0.00145724479651253	POU4F2	0.0233159167442004	6.59266129032258
BinFemale_Chrom1_Interval1	MA1489.1	35	3359	14.1129032258065	8.3975	1.68060770774712	0.00173152085897678	FOXN3	0.0272096134982065	5.71540322580645
BinFemale_Chrom1_Interval1	MA1487.3	58	6462	23.3870967741935	16.155	1.44766925250347	0.00193941576582496	FOXE1	0.0299418574372976	7.23209677419355
BinFemale_Chrom1_Interval1	MA0786.2	42	4299	16.9354838709677	10.7475	1.57576030434685	0.00201422083452626	POU3F1	0.030100746691012	6.18798387096774
BinFemale_Chrom1_Interval1	MA0595.1	22	1800	8.87096774193548	4.5	1.97132616487455	0.00201811824405649	SREBF1	0.030100746691012	4.37096774193548
BinFemale_Chrom1_Interval1	MA0866.1	32	3020	12.9032258064516	7.55	1.70903653065584	0.00212296643043854	SOX21	0.0311368409797652	5.35322580645161
BinFemale_Chrom1_Interval1	MA0498.3	191	27465	77.0161290322581	68.6625	1.12166217414539	0.0022268959348274	MEIS1	0.0315374758989688	8.35362903225806
BinFemale_Chrom1_Interval1	MA1980.1	46	4858	18.5483870967742	12.145	1.52724471772533	0.00224693961239639	ZNF418	0.0315374758989688	6.40338709677419
BinFemale_Chrom1_Interval1	MA1729.2	45	4725	18.1451612903226	11.8125	1.53609831029186	0.00225779657003981	ZNF680	0.0315374758989688	6.33266129032258
BinFemale_Chrom1_Interval1	MA1154.2	28	2543	11.2903225806452	6.3575	1.77590602920097	0.00236685347820914	ZNF282	0.0319088086281237	4.93282258064516
BinFemale_Chrom1_Interval1	MA0007.4	19	1481	7.66129032258065	3.7025	2.06922088388404	0.00238592867198106	Ar	0.0319088086281237	3.95879032258064
BinFemale_Chrom1_Interval1	MA2101.1	43	4472	17.3387096774194	11.18	1.55086848635236	0.00239316064710928	ZNF677	0.0319088086281237	6.15870967741936
BinFemale_Chrom1_Interval1	MA0070.2	26	2304	10.4838709677419	5.76	1.8201164874552	0.00243555892658594	PBX1	0.0319894306775466	4.72387096774194
BinFemale_Chrom1_Interval1	MA0785.2	37	3693	14.9193548387097	9.2325	1.61596044827616	0.00250132385582901	POU2F1	0.0323700734283754	5.68685483870968
BinFemale_Chrom1_Interval1	MA0442.3	123	16248	49.5967741935484	40.62	1.22099394863487	0.00254239727063053	SOX10	0.0324247767848532	8.97677419354839
BinFemale_Chrom1_Interval1	MA0078.3	40	4094	16.1290322580645	10.235	1.57587027435901	0.00259849626958798	Sox17	0.0326668102462489	5.89403225806452
BinFemale_Chrom1_Interval1	MA0792.1	37	3705	14.9193548387097	9.2625	1.61072656828175	0.00264202720877944	POU5F1B	0.0327462527285339	5.65685483870968
BinFemale_Chrom1_Interval1	MA0702.3	50	5462	20.1612903225806	13.655	1.47647677206742	0.00284815616647188	LMX1A	0.0338699652229088	6.50629032258064
BinFemale_Chrom1_Interval1	MA0621.2	50	5462	20.1612903225806	13.655	1.47647677206742	0.00284815616647188	mix-a	0.0338699652229088	6.50629032258064
BinFemale_Chrom1_Interval1	MA0674.2	50	5462	20.1612903225806	13.655	1.47647677206742	0.00284815616647188	NKX6-1	0.0338699652229088	6.50629032258064
BinFemale_Chrom1_Interval1	MA0826.1	16	1176	6.45161290322581	2.94	2.1944261575598	0.0029506080874461	OLIG1	0.0346204682260342	3.51161290322581
BinFemale_Chrom1_Interval1	MA2333.1	34	3345	13.7096774193548	8.3625	1.63942330874198	0.00300743964080704	ZNF35	0.0348229853146078	5.34717741935484
BinFemale_Chrom1_Interval1	MA0508.4	62	7169	25	17.9225	1.39489468545125	0.00318393239016754	PRDM1	0.0363877987447719	7.0775
BinFemale_Chrom1_Interval1	MA0108.3	45	4836	18.1451612903226	12.09	1.50084047066357	0.00351332960085538	TBP	0.0393065184344933	6.05516129032258
BinFemale_Chrom1_Interval1	MA1589.2	29	2744	11.6935483870968	6.86	1.70459889024734	0.0035665526452691	ZNF140	0.0393065184344933	4.83354838709677
BinFemale_Chrom1_Interval1	MA0477.3	30	2881	12.0967741935484	7.2025	1.67952435870162	0.00376750961070049	FOSL1	0.0393065184344933	4.89427419354839
BinFemale_Chrom1_Interval1	MA0488.2	36	3655	14.5161290322581	9.1375	1.5886324522307	0.00378583390258918	JUN	0.0393065184344933	5.37862903225807
BinFemale_Chrom1_Interval1	MA0738.2	68	8107	27.4193548387097	20.2675	1.35287306469519	0.0040740920467823	HIC2	0.0393065184344933	7.15185483870968
BinFemale_Chrom1_Interval1	MA1124.1	42	4473	16.9354838709677	11.1825	1.51446312282296	0.00413969149753274	ZNF24	0.0393065184344933	5.75298387096774
BinFemale_Chrom1_Interval1	MA0501.2	33	3287	13.3064516129032	8.2175	1.61928221635573	0.00418386582968017	MAF::NFE2	0.0393065184344933	5.08895161290322
BinFemale_Chrom1_Interval1	MA0087.3	30	2905	12.0967741935484	7.2625	1.66564877019599	0.00423989751045596	Sox5	0.0393065184344933	4.83427419354839
BinFemale_Chrom1_Interval1	MA0468.1	37	3824	14.9193548387097	9.56	1.56060197057633	0.00445066321790315	DUX4	0.0393065184344933	5.35935483870968
BinFemale_Chrom1_Interval1	MA0727.2	17	1343	6.85483870967742	3.3575	2.04164965291956	0.00455247508207262	NR3C2	0.0393065184344933	3.49733870967742
BinFemale_Chrom1_Interval1	MA0591.2	33	3309	13.3064516129032	8.2725	1.60851636299827	0.00462479055838468	Bach1::Mafk	0.0393065184344933	5.03395161290322
BinFemale_Chrom1_Interval1	MA0025.3	29	2801	11.6935483870968	7.0025	1.6699105158296	0.00474631049877309	NFIL3	0.0393065184344933	4.69104838709677
BinFemale_Chrom1_Interval1	MA0490.3	29	2806	11.6935483870968	7.015	1.66693490906583	0.00486393204524633	JUNB.1	0.0393065184344933	4.67854838709677
BinFemale_Chrom1_Interval1	MA1132.2	26	2429	10.4838709677419	6.0725	1.72645055047212	0.00487503075986233	JUN::JUNB	0.0393065184344933	4.41137096774194
BinFemale_Chrom1_Interval1	MA0150.3	34	3463	13.7096774193548	8.6575	1.58356077613108	0.00513801596828343	Nfe2l2	0.0393065184344933	5.05217741935484
BinFemale_Chrom1_Interval1	MA0817.2	16	1252	6.45161290322581	3.13	2.06121817994435	0.0053492840069834	BHLHE23	0.0393065184344933	3.32161290322581
BinFemale_Chrom1_Interval1	MA1636.2	28	2699	11.2903225806452	6.7475	1.67326010828383	0.00536250837670327	CEBPG.1	0.0393065184344933	4.54282258064516
BinFemale_Chrom1_Interval1	MA1151.2	21	1835	8.46774193548387	4.5875	1.84582930473763	0.00537653203068991	RORC	0.0393065184344933	3.88024193548387
BinFemale_Chrom1_Interval1	MA0793.2	33	3347	13.3064516129032	8.3675	1.59025415152713	0.00547944965832943	POU6F2	0.0393065184344933	4.93895161290322
BinFemale_Chrom1_Interval1	MA0836.3	20	1719	8.06451612903226	4.2975	1.8765598904089	0.00548577387879485	CEBPD	0.0393065184344933	3.76701612903226
BinFemale_Chrom1_Interval1	MA1633.2	30	2967	12.0967741935484	7.4175	1.630842493232	0.0056982657165879	BACH1	0.0393065184344933	4.67927419354839
BinFemale_Chrom1_Interval1	MA1496.2	31	3098	12.5	7.745	1.61394448030988	0.00575208825003017	HOXA4	0.0393065184344933	4.755
BinFemale_Chrom1_Interval1	MA1534.2	32	3229	12.9032258064516	8.0725	1.59841756660906	0.00578574050259901	NR1I3	0.0393065184344933	4.83072580645161
BinFemale_Chrom1_Interval1	MA0634.2	74	9104	29.8387096774194	22.76	1.31101536368275	0.0058008268186357	ALX3	0.0393065184344933	7.07870967741936
BinFemale_Chrom1_Interval1	MA1481.2	74	9104	29.8387096774194	22.76	1.31101536368275	0.0058008268186357	DRGX	0.0393065184344933	7.07870967741936
BinFemale_Chrom1_Interval1	MA1495.2	74	9104	29.8387096774194	22.76	1.31101536368275	0.0058008268186357	HOXA1	0.0393065184344933	7.07870967741936
BinFemale_Chrom1_Interval1	MA0612.3	74	9104	29.8387096774194	22.76	1.31101536368275	0.0058008268186357	EMX1	0.0393065184344933	7.07870967741936
BinFemale_Chrom1_Interval1	MA0886.2	74	9104	29.8387096774194	22.76	1.31101536368275	0.0058008268186357	EMX2	0.0393065184344933	7.07870967741936
BinFemale_Chrom1_Interval1	MA0027.3	74	9104	29.8387096774194	22.76	1.31101536368275	0.0058008268186357	EN1	0.0393065184344933	7.07870967741936
BinFemale_Chrom1_Interval1	MA0900.3	74	9104	29.8387096774194	22.76	1.31101536368275	0.0058008268186357	HOXA2	0.0393065184344933	7.07870967741936
BinFemale_Chrom1_Interval1	MA0887.2	74	9104	29.8387096774194	22.76	1.31101536368275	0.0058008268186357	EVX1	0.0393065184344933	7.07870967741936
BinFemale_Chrom1_Interval1	MA0888.2	74	9104	29.8387096774194	22.76	1.31101536368275	0.0058008268186357	EVX2	0.0393065184344933	7.07870967741936
BinFemale_Chrom1_Interval1	MA0892.2	74	9104	29.8387096774194	22.76	1.31101536368275	0.0058008268186357	GSX1	0.0393065184344933	7.07870967741936
BinFemale_Chrom1_Interval1	MA0902.3	74	9104	29.8387096774194	22.76	1.31101536368275	0.0058008268186357	HOXB2	0.0393065184344933	7.07870967741936
BinFemale_Chrom1_Interval1	MA0903.2	74	9104	29.8387096774194	22.76	1.31101536368275	0.0058008268186357	HOXB3	0.0393065184344933	7.07870967741936
BinFemale_Chrom1_Interval1	MA0904.3	74	9104	29.8387096774194	22.76	1.31101536368275	0.0058008268186357	HOXB5	0.0393065184344933	7.07870967741936
BinFemale_Chrom1_Interval1	MA1505.2	74	9104	29.8387096774194	22.76	1.31101536368275	0.0058008268186357	HOXC8	0.0393065184344933	7.07870967741936
BinFemale_Chrom1_Interval1	MA0654.2	74	9104	29.8387096774194	22.76	1.31101536368275	0.0058008268186357	ISX	0.0393065184344933	7.07870967741936
BinFemale_Chrom1_Interval1	MA0704.2	74	9104	29.8387096774194	22.76	1.31101536368275	0.0058008268186357	Lhx4	0.0393065184344933	7.07870967741936
BinFemale_Chrom1_Interval1	MA0705.2	74	9104	29.8387096774194	22.76	1.31101536368275	0.0058008268186357	Lhx8	0.0393065184344933	7.07870967741936
BinFemale_Chrom1_Interval1	MA0662.2	74	9104	29.8387096774194	22.76	1.31101536368275	0.0058008268186357	MIXL1	0.0393065184344933	7.07870967741936
BinFemale_Chrom1_Interval1	MA0707.3	74	9104	29.8387096774194	22.76	1.31101536368275	0.0058008268186357	MNX1	0.0393065184344933	7.07870967741936
BinFemale_Chrom1_Interval1	MA0675.2	74	9104	29.8387096774194	22.76	1.31101536368275	0.0058008268186357	NKX6-2	0.0393065184344933	7.07870967741936
BinFemale_Chrom1_Interval1	MA0132.3	74	9104	29.8387096774194	22.76	1.31101536368275	0.0058008268186357	PDX1	0.0393065184344933	7.07870967741936
BinFemale_Chrom1_Interval1	MA0628.2	74	9104	29.8387096774194	22.76	1.31101536368275	0.0058008268186357	POU6F1	0.0393065184344933	7.07870967741936
BinFemale_Chrom1_Interval1	MA0716.2	74	9104	29.8387096774194	22.76	1.31101536368275	0.0058008268186357	PRRX1	0.0393065184344933	7.07870967741936
BinFemale_Chrom1_Interval1	MA0717.2	74	9104	29.8387096774194	22.76	1.31101536368275	0.0058008268186357	RAX2	0.0393065184344933	7.07870967741936
BinFemale_Chrom1_Interval1	MA0630.2	74	9104	29.8387096774194	22.76	1.31101536368275	0.0058008268186357	SHOX	0.0393065184344933	7.07870967741936
BinFemale_Chrom1_Interval1	MA0720.2	74	9104	29.8387096774194	22.76	1.31101536368275	0.0058008268186357	Shox2	0.0393065184344933	7.07870967741936
BinFemale_Chrom1_Interval1	MA1577.2	74	9104	29.8387096774194	22.76	1.31101536368275	0.0058008268186357	TLX2	0.0393065184344933	7.07870967741936
BinFemale_Chrom1_Interval1	MA0721.2	74	9104	29.8387096774194	22.76	1.31101536368275	0.0058008268186357	UNCX	0.0393065184344933	7.07870967741936
BinFemale_Chrom1_Interval1	MA0723.3	74	9104	29.8387096774194	22.76	1.31101536368275	0.0058008268186357	VAX2	0.0393065184344933	7.07870967741936
BinFemale_Chrom1_Interval1	MA0913.3	35	3623	14.1129032258065	9.0575	1.5581455396971	0.00580664476873197	HOXD9	0.0393065184344933	5.05540322580645
BinFemale_Chrom1_Interval1	MA1566.3	21	1854	8.46774193548387	4.635	1.82691303893935	0.00602248885324445	TBX3	0.0404564136706497	3.83274193548387
BinFemale_Chrom1_Interval1	MA0525.2	14	1052	5.64516129032258	2.63	2.14644915981847	0.00637236126316233	TP63	0.0422863926860215	3.01516129032258
BinFemale_Chrom1_Interval1	MA1625.2	37	3912	14.9193548387097	9.78	1.52549640477604	0.00639101162186462	Stat5b	0.0422863926860215	5.13935483870968
BinFemale_Chrom1_Interval1	MA0868.3	41	4460	16.5322580645161	11.15	1.48271372775929	0.00661927247684211	SOX8	0.0434698491016497	5.38225806451613
BinFemale_Chrom1_Interval1	MA0496.4	35	3659	14.1129032258065	9.1475	1.54281532941311	0.00674371995235535	MAFK	0.0439590633931312	4.96540322580645
BinFemale_Chrom1_Interval1	MA0629.2	25	2369	10.0806451612903	5.9225	1.70209289342175	0.00682849112992783	Rhox11	0.0441843543701212	4.15814516129032
BinFemale_Chrom1_Interval1	MA0655.1	25	2379	10.0806451612903	5.9475	1.69493823645066	0.00718522005492796	JDP2	0.0460859878007153	4.13314516129032
BinFemale_Chrom1_Interval1	MA0878.3	30	3019	12.0967741935484	7.5475	1.60275246022503	0.00722712081420308	CDX1	0.0460859878007153	4.54927419354839
BinFemale_Chrom1_Interval1	MA0845.1	41	4510	16.5322580645161	11.275	1.46627565982405	0.00795850208828452	FOXB1	0.0485395711440214	5.25725806451613
BinFemale_Chrom1_Interval1	MA1956.2	41	4512	16.5322580645161	11.28	1.46562571493937	0.00801649960503512	FOXO1::FLI1	0.0485395711440214	5.25225806451613
BinFemale_Chrom1_Interval1	MA1418.2	43	4789	17.3387096774194	11.9725	1.44821129065937	0.00809869508229819	IRF3	0.0485395711440214	5.36620967741936
BinFemale_Chrom1_Interval1	MA0758.1	15	1196	6.04838709677419	2.99	2.02287193872047	0.00812641188792787	E2F7	0.0485395711440214	3.05838709677419
BinFemale_Chrom1_Interval1	MA2095.1	38	4110	15.3225806451613	10.275	1.49124872458991	0.00818629097126983	Sox7	0.0485395711440214	5.04758064516129
BinFemale_Chrom1_Interval1	MA0676.1	28	2788	11.2903225806452	6.97	1.61984542046559	0.00818990423507475	Nr2e1	0.0485395711440214	4.32032258064516
BinFemale_Chrom1_Interval1	MA0465.3	24	2283	9.67741935483871	5.7075	1.69556186681362	0.00834914021227859	CDX2	0.0485395711440214	3.96991935483871
BinFemale_Chrom1_Interval1	MA0467.3	58	6909	23.3870967741935	17.2725	1.35400762913264	0.00838410774305824	Crx	0.0485395711440214	6.11459677419355
BinFemale_Chrom1_Interval1	MA0682.3	58	6909	23.3870967741935	17.2725	1.35400762913264	0.00838410774305824	PITX1	0.0485395711440214	6.11459677419355
BinFemale_Chrom1_Interval1	MA0648.2	58	6909	23.3870967741935	17.2725	1.35400762913264	0.00838410774305824	GSC	0.0485395711440214	6.11459677419355
BinFemale_Chrom1_Interval1	MA0891.2	58	6909	23.3870967741935	17.2725	1.35400762913264	0.00838410774305824	GSC2	0.0485395711440214	6.11459677419355
BinFemale_Chrom1_Interval1	MA0711.2	58	6909	23.3870967741935	17.2725	1.35400762913264	0.00838410774305824	OTX1	0.0485395711440214	6.11459677419355
BinFemale_Chrom1_Interval1	MA0714.2	58	6909	23.3870967741935	17.2725	1.35400762913264	0.00838410774305824	PITX3	0.0485395711440214	6.11459677419355
BinFemale_Chrom1_Interval1	MA0719.2	58	6909	23.3870967741935	17.2725	1.35400762913264	0.00838410774305824	RHOXF1	0.0485395711440214	6.11459677419355
BinFemale_Chrom1_Interval3	MA0597.3	32	5810	30.4761904761905	14.525	2.09818867305959	2.30200736403628e-05	THAP1	0.0202576648035193	15.9511904761905
BinFemale_Chrom3_Interval1	MA2326.1	177	20178	66.2921348314607	50.445	1.31414679019646	1.10055805565297e-07	IKZF2	9.68491088974618e-05	15.8471348314607
BinFemale_Chrom3_Interval1	MA0791.2	49	3477	18.3520599250936	8.6925	2.11125222031563	4.62982461706882e-07	POU4F3	0.000203712283151028	9.65955992509363
BinFemale_Chrom3_Interval1	MA1710.2	76	6818	28.4644194756554	17.045	1.66995714142889	2.28076389589183e-06	ZNF257	0.000516995692362499	11.4194194756554
BinFemale_Chrom3_Interval1	MA0790.2	47	3463	17.6029962546816	8.6575	2.03326552176513	2.34998041982954e-06	POU4F1	0.000516995692362499	8.94549625468165
BinFemale_Chrom3_Interval1	MA1638.2	149	16777	55.8052434456929	41.9425	1.3305178147629	3.28894966265981e-06	HAND2	0.000578855140628127	13.8627434456929
BinFemale_Chrom3_Interval1	MA1576.2	42	3072	15.7303370786517	7.68	2.04822097378277	7.4101073321848e-06	THRB.2	0.00099750719272407	8.05033707865169
BinFemale_Chrom3_Interval1	MA0071.1	37	2555	13.8576779026217	6.3875	2.16949947594861	7.93471630575965e-06	RORA	0.00099750719272407	7.47017790262172
BinFemale_Chrom3_Interval1	MA1729.2	53	4329	19.8501872659176	10.8225	1.83415913752992	9.72148194344712e-06	ZNF680	0.00106936301377918	9.0276872659176
BinFemale_Chrom3_Interval1	MA0496.4	52	4255	19.4756554307116	10.6375	1.8308489241562	1.26453620408621e-05	MAFK	0.00123643539955096	8.83815543071161
BinFemale_Chrom3_Interval1	MA0897.2	36	2530	13.4831460674157	6.325	2.13172269840565	1.55535602529297e-05	Hmx2	0.00136871330225781	7.15814606741573
BinFemale_Chrom3_Interval1	MA1115.2	49	4051	18.3520599250936	10.1275	1.81210169588681	3.09497731735932e-05	POU5F1	0.00171931300057636	8.22455992509363
BinFemale_Chrom3_Interval1	MA0597.3	55	4765	20.5992509363296	11.9125	1.72921309014309	3.40034434724887e-05	THAP1	0.00171931300057636	8.68675093632959
BinFemale_Chrom3_Interval1	MA1987.2	78	7638	29.2134831460674	19.095	1.52990223336305	4.12954889431259e-05	ZNF701	0.00171931300057636	10.1184831460674
BinFemale_Chrom3_Interval1	MA1630.3	100	10593	37.4531835205993	26.4825	1.41426162637966	5.32170595065972e-05	ZNF281	0.00171931300057636	10.9706835205993
BinFemale_Chrom3_Interval1	MA0728.1	37	2803	13.8576779026217	7.0075	1.97754946880082	5.79830743045147e-05	Nr2F6	0.00171931300057636	6.85017790262172
BinFemale_Chrom3_Interval1	MA0914.2	83	8380	31.0861423220974	20.95	1.48382540916933	6.34979892994681e-05	ISL2	0.00171931300057636	10.1361423220974
BinFemale_Chrom3_Interval1	MA0067.3	13	539	4.8689138576779	1.3475	3.61329414298917	7.86434958389579e-05	PAX2	0.00171931300057636	3.5214138576779
BinFemale_Chrom3_Interval1	MA2122.1	57	5157	21.3483146067416	12.8925	1.65587082464546	7.9498146218225e-05	Ebf4	0.00171931300057636	8.45581460674157
BinFemale_Chrom3_Interval1	MA0149.1	99	10564	37.0786516853933	26.41	1.40396257801565	8.06515806780784e-05	EWSR1-FLI1	0.00171931300057636	10.6686516853933
BinFemale_Chrom3_Interval1	MA1109.2	68	6533	25.4681647940075	16.3325	1.55935495447773	8.78528658664257e-05	NEUROD1	0.00171931300057636	9.13566479400749
BinFemale_Chrom3_Interval1	MA0135.2	44	3651	16.4794007490637	9.1275	1.80546707741043	9.16045358627233e-05	Lhx3	0.00171931300057636	7.35190074906367
BinFemale_Chrom3_Interval1	MA0498.3	211	27448	79.0262172284644	68.62	1.15164991589135	9.45494436486984e-05	MEIS1	0.00171931300057636	10.4062172284644
BinFemale_Chrom3_Interval1	MA0634.2	72	7066	26.9662921348315	17.665	1.52653790743456	9.96420034424933e-05	ALX3	0.00171931300057636	9.30129213483146
BinFemale_Chrom3_Interval1	MA1481.2	72	7066	26.9662921348315	17.665	1.52653790743456	9.96420034424933e-05	DRGX	0.00171931300057636	9.30129213483146
BinFemale_Chrom3_Interval1	MA1495.2	72	7066	26.9662921348315	17.665	1.52653790743456	9.96420034424933e-05	HOXA1	0.00171931300057636	9.30129213483146
BinFemale_Chrom3_Interval1	MA0612.3	72	7066	26.9662921348315	17.665	1.52653790743456	9.96420034424933e-05	EMX1	0.00171931300057636	9.30129213483146
BinFemale_Chrom3_Interval1	MA0886.2	72	7066	26.9662921348315	17.665	1.52653790743456	9.96420034424933e-05	EMX2	0.00171931300057636	9.30129213483146
BinFemale_Chrom3_Interval1	MA0027.3	72	7066	26.9662921348315	17.665	1.52653790743456	9.96420034424933e-05	EN1	0.00171931300057636	9.30129213483146
BinFemale_Chrom3_Interval1	MA0900.3	72	7066	26.9662921348315	17.665	1.52653790743456	9.96420034424933e-05	HOXA2	0.00171931300057636	9.30129213483146
BinFemale_Chrom3_Interval1	MA0887.2	72	7066	26.9662921348315	17.665	1.52653790743456	9.96420034424933e-05	EVX1	0.00171931300057636	9.30129213483146
BinFemale_Chrom3_Interval1	MA0888.2	72	7066	26.9662921348315	17.665	1.52653790743456	9.96420034424933e-05	EVX2	0.00171931300057636	9.30129213483146
BinFemale_Chrom3_Interval1	MA0892.2	72	7066	26.9662921348315	17.665	1.52653790743456	9.96420034424933e-05	GSX1	0.00171931300057636	9.30129213483146
BinFemale_Chrom3_Interval1	MA0902.3	72	7066	26.9662921348315	17.665	1.52653790743456	9.96420034424933e-05	HOXB2	0.00171931300057636	9.30129213483146
BinFemale_Chrom3_Interval1	MA0903.2	72	7066	26.9662921348315	17.665	1.52653790743456	9.96420034424933e-05	HOXB3	0.00171931300057636	9.30129213483146
BinFemale_Chrom3_Interval1	MA0904.3	72	7066	26.9662921348315	17.665	1.52653790743456	9.96420034424933e-05	HOXB5	0.00171931300057636	9.30129213483146
BinFemale_Chrom3_Interval1	MA1505.2	72	7066	26.9662921348315	17.665	1.52653790743456	9.96420034424933e-05	HOXC8	0.00171931300057636	9.30129213483146
BinFemale_Chrom3_Interval1	MA0654.2	72	7066	26.9662921348315	17.665	1.52653790743456	9.96420034424933e-05	ISX	0.00171931300057636	9.30129213483146
BinFemale_Chrom3_Interval1	MA0704.2	72	7066	26.9662921348315	17.665	1.52653790743456	9.96420034424933e-05	Lhx4	0.00171931300057636	9.30129213483146
BinFemale_Chrom3_Interval1	MA0705.2	72	7066	26.9662921348315	17.665	1.52653790743456	9.96420034424933e-05	Lhx8	0.00171931300057636	9.30129213483146
BinFemale_Chrom3_Interval1	MA0662.2	72	7066	26.9662921348315	17.665	1.52653790743456	9.96420034424933e-05	MIXL1	0.00171931300057636	9.30129213483146
BinFemale_Chrom3_Interval1	MA0707.3	72	7066	26.9662921348315	17.665	1.52653790743456	9.96420034424933e-05	MNX1	0.00171931300057636	9.30129213483146
BinFemale_Chrom3_Interval1	MA0675.2	72	7066	26.9662921348315	17.665	1.52653790743456	9.96420034424933e-05	NKX6-2	0.00171931300057636	9.30129213483146
BinFemale_Chrom3_Interval1	MA0132.3	72	7066	26.9662921348315	17.665	1.52653790743456	9.96420034424933e-05	PDX1	0.00171931300057636	9.30129213483146
BinFemale_Chrom3_Interval1	MA0628.2	72	7066	26.9662921348315	17.665	1.52653790743456	9.96420034424933e-05	POU6F1	0.00171931300057636	9.30129213483146
BinFemale_Chrom3_Interval1	MA0716.2	72	7066	26.9662921348315	17.665	1.52653790743456	9.96420034424933e-05	PRRX1	0.00171931300057636	9.30129213483146
BinFemale_Chrom3_Interval1	MA0717.2	72	7066	26.9662921348315	17.665	1.52653790743456	9.96420034424933e-05	RAX2	0.00171931300057636	9.30129213483146
BinFemale_Chrom3_Interval1	MA0630.2	72	7066	26.9662921348315	17.665	1.52653790743456	9.96420034424933e-05	SHOX	0.00171931300057636	9.30129213483146
BinFemale_Chrom3_Interval1	MA0720.2	72	7066	26.9662921348315	17.665	1.52653790743456	9.96420034424933e-05	Shox2	0.00171931300057636	9.30129213483146
BinFemale_Chrom3_Interval1	MA1577.2	72	7066	26.9662921348315	17.665	1.52653790743456	9.96420034424933e-05	TLX2	0.00171931300057636	9.30129213483146
BinFemale_Chrom3_Interval1	MA0721.2	72	7066	26.9662921348315	17.665	1.52653790743456	9.96420034424933e-05	UNCX	0.00171931300057636	9.30129213483146
BinFemale_Chrom3_Interval1	MA0723.3	72	7066	26.9662921348315	17.665	1.52653790743456	9.96420034424933e-05	VAX2	0.00171931300057636	9.30129213483146
BinFemale_Chrom3_Interval1	MA0003.5	45	3798	16.8539325842697	9.495	1.7750323943412	0.000111546360965579	TFAP2A.2	0.00188770764710979	7.35893258426966
BinFemale_Chrom3_Interval1	MA1116.2	141	16668	52.8089887640449	41.67	1.26731434518946	0.000150540528864343	RBPJ	0.00249954085661551	11.1389887640449
BinFemale_Chrom3_Interval1	MA0713.1	48	4216	17.9775280898876	10.54	1.70564782636505	0.000165073744132892	PHOX2A	0.00269009064512862	7.43752808988764
BinFemale_Chrom3_Interval1	MA2095.1	44	3752	16.4794007490637	9.38	1.75686575149933	0.0001691627172984	Sox7	0.00270660347677439	7.09940074906367
BinFemale_Chrom3_Interval1	MA1723.2	104	11456	38.9513108614232	28.64	1.36003180382064	0.000175805676445985	PRDM9	0.00276266062986548	10.3113108614232
BinFemale_Chrom3_Interval1	MA1467.3	63	6083	23.5955056179775	15.2075	1.55157031845981	0.000200604924727019	Atoh1.1	0.00304340115149471	8.38800561797753
BinFemale_Chrom3_Interval1	MA1642.2	63	6083	23.5955056179775	15.2075	1.55157031845981	0.000200604924727019	NEUROG2.1	0.00304340115149471	8.38800561797753
BinFemale_Chrom3_Interval1	MA0508.4	75	7636	28.0898876404494	19.09	1.47144513569667	0.000221083497429464	PRDM1	0.00304340115149471	8.99988764044944
BinFemale_Chrom3_Interval1	MA1628.2	77	7903	28.8389513108614	19.7575	1.45964577051051	0.000227439293187054	Zic1::Zic2	0.00304340115149471	9.08145131086142
BinFemale_Chrom3_Interval1	MA0697.3	77	7903	28.8389513108614	19.7575	1.45964577051051	0.000227439293187054	Zic3	0.00304340115149471	9.08145131086142
BinFemale_Chrom3_Interval1	MA0809.3	52	4755	19.4756554307116	11.8875	1.6383306356014	0.00022857247719912	TEAD4	0.00304340115149471	7.58815543071161
BinFemale_Chrom3_Interval1	MA1944.2	30	2253	11.2359550561798	5.6325	1.99484332999197	0.000264877541695577	ETV5::DRGX	0.00304340115149471	5.60345505617977
BinFemale_Chrom3_Interval1	MA0875.2	86	9137	32.2097378277154	22.8425	1.41007936205386	0.000273214421554639	BARX1	0.00304340115149471	9.36723782771536
BinFemale_Chrom3_Interval1	MA0876.2	86	9137	32.2097378277154	22.8425	1.41007936205386	0.000273214421554639	BSX	0.00304340115149471	9.36723782771536
BinFemale_Chrom3_Interval1	MA0879.3	86	9137	32.2097378277154	22.8425	1.41007936205386	0.000273214421554639	DLX1	0.00304340115149471	9.36723782771536
BinFemale_Chrom3_Interval1	MA0880.2	86	9137	32.2097378277154	22.8425	1.41007936205386	0.000273214421554639	Dlx3	0.00304340115149471	9.36723782771536
BinFemale_Chrom3_Interval1	MA0881.2	86	9137	32.2097378277154	22.8425	1.41007936205386	0.000273214421554639	Dlx4	0.00304340115149471	9.36723782771536
BinFemale_Chrom3_Interval1	MA0882.2	86	9137	32.2097378277154	22.8425	1.41007936205386	0.000273214421554639	DLX6	0.00304340115149471	9.36723782771536
BinFemale_Chrom3_Interval1	MA0890.2	86	9137	32.2097378277154	22.8425	1.41007936205386	0.000273214421554639	GBX2	0.00304340115149471	9.36723782771536
BinFemale_Chrom3_Interval1	MA0894.2	86	9137	32.2097378277154	22.8425	1.41007936205386	0.000273214421554639	HESX1	0.00304340115149471	9.36723782771536
BinFemale_Chrom3_Interval1	MA1498.3	86	9137	32.2097378277154	22.8425	1.41007936205386	0.000273214421554639	HOXA7	0.00304340115149471	9.36723782771536
BinFemale_Chrom3_Interval1	MA0699.2	86	9137	32.2097378277154	22.8425	1.41007936205386	0.000273214421554639	LBX2	0.00304340115149471	9.36723782771536
BinFemale_Chrom3_Interval1	MA0700.3	86	9137	32.2097378277154	22.8425	1.41007936205386	0.000273214421554639	LHX2	0.00304340115149471	9.36723782771536
BinFemale_Chrom3_Interval1	MA0666.3	86	9137	32.2097378277154	22.8425	1.41007936205386	0.000273214421554639	MSX1	0.00304340115149471	9.36723782771536
BinFemale_Chrom3_Interval1	MA0708.3	86	9137	32.2097378277154	22.8425	1.41007936205386	0.000273214421554639	MSX2	0.00304340115149471	9.36723782771536
BinFemale_Chrom3_Interval1	MA0709.2	86	9137	32.2097378277154	22.8425	1.41007936205386	0.000273214421554639	Msx3	0.00304340115149471	9.36723782771536
BinFemale_Chrom3_Interval1	MA0125.2	86	9137	32.2097378277154	22.8425	1.41007936205386	0.000273214421554639	Nobox	0.00304340115149471	9.36723782771536
BinFemale_Chrom3_Interval1	MA0718.2	86	9137	32.2097378277154	22.8425	1.41007936205386	0.000273214421554639	RAX	0.00304340115149471	9.36723782771536
BinFemale_Chrom3_Interval1	MA2337.1	100	11089	37.4531835205993	27.7225	1.35100310291638	0.000334488310193542	Nr1h3	0.00350416324964663	9.73068352059925
BinFemale_Chrom3_Interval1	MA1996.2	100	11089	37.4531835205993	27.7225	1.35100310291638	0.000334488310193542	Nr1H2	0.00350416324964663	9.73068352059925
BinFemale_Chrom3_Interval1	MA1110.3	100	11089	37.4531835205993	27.7225	1.35100310291638	0.000334488310193542	Nr1H4	0.00350416324964663	9.73068352059925
BinFemale_Chrom3_Interval1	MA1535.2	100	11089	37.4531835205993	27.7225	1.35100310291638	0.000334488310193542	NR2C1	0.00350416324964663	9.73068352059925
BinFemale_Chrom3_Interval1	MA1536.2	100	11089	37.4531835205993	27.7225	1.35100310291638	0.000334488310193542	NR2C2.1	0.00350416324964663	9.73068352059925
BinFemale_Chrom3_Interval1	MA0820.2	94	10282	35.2059925093633	25.705	1.36961651466109	0.000349953763732162	FIGLA	0.0035809222335384	9.5009925093633
BinFemale_Chrom3_Interval1	MA0103.4	94	10282	35.2059925093633	25.705	1.36961651466109	0.000349953763732162	ZEB1	0.0035809222335384	9.5009925093633
BinFemale_Chrom3_Interval1	MA1124.1	42	3676	15.7303370786517	9.19	1.71167976916776	0.000417431860706465	ZNF24	0.00422229928070907	6.54033707865169
BinFemale_Chrom3_Interval1	MA0702.3	46	4157	17.2284644194757	10.3925	1.65777863069287	0.000433652407299091	LMX1A	0.00424015687136889	6.83596441947566
BinFemale_Chrom3_Interval1	MA0621.2	46	4157	17.2284644194757	10.3925	1.65777863069287	0.000433652407299091	mix-a	0.00424015687136889	6.83596441947566
BinFemale_Chrom3_Interval1	MA0674.2	46	4157	17.2284644194757	10.3925	1.65777863069287	0.000433652407299091	NKX6-1	0.00424015687136889	6.83596441947566
BinFemale_Chrom3_Interval1	MA0080.7	76	7940	28.4644194756554	19.85	1.43397579222445	0.00044239894412109	Spi1	0.00427814363545669	8.61441947565543
BinFemale_Chrom3_Interval1	MA0814.3	40	3487	14.9812734082397	8.7175	1.71852863874272	0.000537658222364836	TFAP2C.2	0.00514281777914191	6.2637734082397
BinFemale_Chrom3_Interval1	MA1569.2	28	2143	10.4868913857678	5.3575	1.95742256383906	0.00057403970907724	TFAP2E	0.0054317735912685	5.12939138576779
BinFemale_Chrom3_Interval1	MA1578.2	66	6716	24.7191011235955	16.79	1.4722514070039	0.000597108324957648	VEZF1	0.00558995027619926	7.9291011235955
BinFemale_Chrom3_Interval1	MA1588.1	30	2390	11.2359550561798	5.975	1.88049457007193	0.000697528005356824	ZNF136	0.00646131204962111	5.26095505617977
BinFemale_Chrom3_Interval1	MA2100.1	34	2846	12.7340823970037	7.115	1.78975156669062	0.000727279883182159	ZSCAN16	0.00666673226250312	5.61908239700375
BinFemale_Chrom3_Interval1	MA2125.1	60	6013	22.4719101123595	15.0325	1.4948884159228	0.000778485018789155	Zfp809	0.00706254450035522	7.43941011235955
BinFemale_Chrom3_Interval1	MA0683.2	38	3324	14.2322097378277	8.31	1.71266061827048	0.000798801149132662	POU4F2	0.00717290827792594	5.92220973782772
BinFemale_Chrom3_Interval1	MA0151.1	112	13070	41.9475655430712	32.675	1.2837816539578	0.000904901303594246	Arid3a	0.00798189934801874	9.27256554307117
BinFemale_Chrom3_Interval1	MA1556.1	20	1362	7.49063670411985	3.405	2.1998933051747	0.000907034016820311	RXRG.1	0.00798189934801874	4.08563670411985
BinFemale_Chrom3_Interval1	MA1981.2	69	7256	25.8426966292135	18.14	1.42462495199633	0.00107394705125259	ZNF530	0.0093223642454484	7.70269662921348
BinFemale_Chrom3_Interval1	MA0684.3	33	2799	12.3595505617978	6.9975	1.76628089486213	0.00108884241126638	RUNX3	0.0093223642454484	5.36205056179775
BinFemale_Chrom3_Interval1	MA1585.2	19	1282	7.11610486891386	3.205	2.22031353164239	0.0010911403605468	ZKSCAN1	0.0093223642454484	3.91110486891386
BinFemale_Chrom3_Interval1	MA0041.3	61	6254	22.8464419475655	15.635	1.46123709290474	0.00123236218738279	FOXD3	0.0104276800470852	7.21144194756555
BinFemale_Chrom3_Interval1	MA0642.3	30	2492	11.2359550561798	6.23	1.80352408606417	0.00134281624113318	EN2	0.0112540789733067	5.00595505617977
BinFemale_Chrom3_Interval1	MA0812.2	27	2161	10.1123595505618	5.4025	1.87179260537932	0.00138554955208686	TFAP2B.2	0.0115026755267588	4.7098595505618
BinFemale_Chrom3_Interval1	MA1955.2	44	4157	16.4794007490637	10.3925	1.58570129892361	0.00144224455010698	FOXO1::ELK3	0.0118614505055527	6.08690074906367
BinFemale_Chrom3_Interval1	MA0065.3	58	5928	21.7228464419476	14.82	1.46577911214221	0.00155566177440927	Pparg::Rxra	0.0126097268365685	6.90284644194757
BinFemale_Chrom3_Interval1	MA1618.2	48	4667	17.9775280898876	11.6675	1.54082092049605	0.0015618866195295	Ptf1A	0.0126097268365685	6.31002808988764
BinFemale_Chrom3_Interval1	MA1540.3	45	4304	16.8539325842697	10.76	1.56635061192097	0.00161645398008749	NR5A1	0.0129316318406999	6.09393258426966
BinFemale_Chrom3_Interval1	MA0868.3	41	3824	15.3558052434457	9.56	1.60625577860311	0.00167799399240895	SOX8	0.0133030154353142	5.79580524344569
BinFemale_Chrom3_Interval1	MA1593.2	55	5572	20.5992509363296	13.93	1.47876891143787	0.00173308880124737	ZNF317	0.013617126295515	6.66925093632959
BinFemale_Chrom3_Interval1	MA1123.3	46	4464	17.2284644194757	11.16	1.54376921321466	0.00190678487951482	TWIST1	0.0148492981767525	6.06846441947566
BinFemale_Chrom3_Interval1	MA1100.3	48	4717	17.9775280898876	11.7925	1.52448828406934	0.00194318390330755	ASCL1	0.0149456699246154	6.18502808988764
BinFemale_Chrom3_Interval1	MA0122.4	26	2103	9.73782771535581	5.2575	1.85217835765208	0.00196164882476756	Nkx3-2	0.0149456699246154	4.48032771535581
BinFemale_Chrom3_Interval1	MA0781.2	14	854	5.2434456928839	2.135	2.45594646036716	0.00197011103551749	PAX9	0.0149456699246154	3.1084456928839
BinFemale_Chrom3_Interval1	MA0111.1	30	2568	11.2359550561798	6.42	1.75014876264482	0.00211554406816937	Spz1	0.0158832755330544	4.81595505617978
BinFemale_Chrom3_Interval1	MA0715.1	42	3996	15.7303370786517	9.99	1.57460831618135	0.00212980285556865	PROP1	0.0158832755330544	5.74033707865168
BinFemale_Chrom3_Interval1	MA0753.3	52	5247	19.4756554307116	13.1175	1.48470786588234	0.00217365968749145	ZNF740	0.0160741220587603	6.35815543071161
BinFemale_Chrom3_Interval1	MA1965.2	138	17144	51.685393258427	42.86	1.20591211522228	0.00220429141350611	SP5	0.0161648036990448	8.82539325842697
BinFemale_Chrom3_Interval1	MA1715.1	41	3885	15.3558052434457	9.7125	1.58103528890046	0.00224318717733974	ZNF707	0.0163140885624708	5.64330524344569
BinFemale_Chrom3_Interval1	MA0019.2	19	1371	7.11610486891386	3.4275	2.0761793928268	0.00232770415064038	Ddit3::Cebpa	0.0167899971521601	3.68860486891386
BinFemale_Chrom3_Interval1	MA1994.2	32	2823	11.9850187265918	7.0575	1.69819606469596	0.00240904084632803	Nkx2-1	0.0171098509025156	4.92751872659176
BinFemale_Chrom3_Interval1	MA1937.2	23	1803	8.61423220973783	4.5075	1.91108867659186	0.00241093353626355	ERF::HOXB13	0.0171098509025156	4.10673220973783
BinFemale_Chrom3_Interval1	MA1954.2	52	5278	19.4756554307116	13.195	1.47598752790539	0.00246238365680095	FOXO1::ELK1	0.0173351809438787	6.28065543071161
BinFemale_Chrom3_Interval1	MA1143.2	15	978	5.61797752808989	2.445	2.29774132028216	0.00260029780605165	FOSL1::JUND.1	0.0181608100740115	3.17297752808989
BinFemale_Chrom3_Interval1	MA0497.2	41	3938	15.3558052434457	9.845	1.55975675403207	0.00286232577832827	MEF2C	0.0198334384640069	5.51080524344569
BinFemale_Chrom3_Interval1	MA1561.2	15	990	5.61797752808989	2.475	2.26988991033935	0.00291393970928948	SOX12	0.0200333355013652	3.14297752808989
BinFemale_Chrom3_Interval1	MA1972.1	64	6879	23.9700374531835	17.1975	1.39380941725155	0.0029389233858949	ZFP14	0.0200484696092055	6.77253745318352
BinFemale_Chrom3_Interval1	MA0727.2	19	1404	7.11610486891386	3.51	2.02738030453386	0.00301845275403916	NR3C2	0.0204326032581112	3.60610486891386
BinFemale_Chrom3_Interval1	MA0668.3	51	5208	19.1011235955056	13.02	1.46706018398661	0.00308856873593516	Neurod2.1	0.0207476373100988	6.08112359550561
BinFemale_Chrom3_Interval1	MA1978.2	52	5340	19.4756554307116	13.35	1.45885059406079	0.00314213038685833	ZNF354A	0.0209061791455081	6.12565543071161
BinFemale_Chrom3_Interval1	MA0899.2	34	3111	12.7340823970037	7.7775	1.63729764024478	0.00315968389358247	HOXA10	0.0209061791455081	4.95658239700375
BinFemale_Chrom3_Interval1	MA0154.5	50	5092	18.7265917602996	12.73	1.47105983977216	0.00322838462791034	EBF1	0.0209625443960431	5.99659176029963
BinFemale_Chrom3_Interval1	MA0673.2	26	2183	9.73782771535581	5.4575	1.78430191760986	0.0032375354442233	NKX2-8	0.0209625443960431	4.28032771535581
BinFemale_Chrom3_Interval1	MA0593.2	37	3479	13.8576779026217	8.6975	1.59329438374495	0.00327393713552079	FOXP2	0.0209625443960431	5.16017790262172
BinFemale_Chrom3_Interval1	MA0002.3	48	4843	17.9775280898876	12.1075	1.48482577657548	0.00328703850893583	Runx1	0.0209625443960431	5.87002808988764
BinFemale_Chrom3_Interval1	MA1562.2	23	1849	8.61423220973783	4.6225	1.8635440150866	0.0032873080984704	SOX14	0.0209625443960431	3.99173220973783
BinFemale_Chrom3_Interval1	MA0146.3	32	2884	11.9850187265918	7.21	1.66227721589345	0.00333415325217726	Zfx	0.0211083083591078	4.77501872659176
BinFemale_Chrom3_Interval1	MA0494.2	29	2535	10.8614232209738	6.3375	1.71383403881243	0.00338046871363276	Nr1h3::Rxra	0.0212486604856917	4.52392322097378
BinFemale_Chrom3_Interval1	MA0808.1	38	3613	14.2322097378277	9.0325	1.57566672990066	0.00347046763179878	TEAD3	0.0216596561417229	5.19970973782771
BinFemale_Chrom3_Interval1	MA1627.2	60	6425	22.4719101123595	16.0625	1.39902942333756	0.00376641957525831	Wt1	0.0233411917339952	6.40941011235955
BinFemale_Chrom3_Interval1	MA0913.3	31	2793	11.6104868913858	6.9825	1.66279797943226	0.00384068860265993	HOXD9	0.0236350067855996	4.62798689138577
BinFemale_Chrom3_Interval1	MA0596.1	28	2449	10.4868913857678	6.1225	1.71284465263663	0.0039957611515269	SREBF2	0.0244185403704422	4.36439138576779
BinFemale_Chrom3_Interval1	MA0747.2	58	6198	21.7228464419476	15.495	1.40192619825412	0.00425219406669348	SP8	0.0258064191633811	6.22784644194757
BinFemale_Chrom3_Interval1	MA1487.3	51	5294	19.1011235955056	13.235	1.4432280767288	0.00429715334322127	FOXE1	0.025900650287909	5.86612359550562
BinFemale_Chrom3_Interval1	MA1946.2	42	4165	15.7303370786517	10.4125	1.51071664620905	0.00448641491976102	ETV5::FOXI1	0.0268574498597939	5.31783707865169
BinFemale_Chrom3_Interval1	MA1936.2	49	5055	18.3520599250936	12.6375	1.45219069634767	0.0045854760985601	ERF::FOXO1	0.0272649930184655	5.71455992509363
BinFemale_Chrom3_Interval1	MA0089.3	38	3678	14.2322097378277	9.195	1.54782052613678	0.0046587582974363	MAFG::NFE2L1	0.0274543950483158	5.03720973782771
BinFemale_Chrom3_Interval1	MA2324.1	36	3434	13.4831460674157	8.585	1.57054700843515	0.00467972642869019	BCL11A	0.0274543950483158	4.89814606741573
BinFemale_Chrom3_Interval1	MA0870.1	23	1906	8.61423220973783	4.765	1.8078136851496	0.00473257869094122	Sox1	0.0275805910465448	3.84923220973783
BinFemale_Chrom3_Interval1	MA0885.3	25	2137	9.36329588014981	5.3425	1.75260568650441	0.00484609789869431	Dlx2	0.0280563562555987	4.02079588014981
BinFemale_Chrom3_Interval1	MA0703.3	23	1912	8.61423220973783	4.78	1.80214062965227	0.00491162052068194	LMX1B	0.0281362788310706	3.83423220973783
BinFemale_Chrom3_Interval1	MA2338.1	38	3692	14.2322097378277	9.23	1.5419512175328	0.00495582183956358	Ppara	0.0281362788310706	5.00220973782772
BinFemale_Chrom3_Interval1	MA1111.2	38	3692	14.2322097378277	9.23	1.5419512175328	0.00495582183956358	NR2F2	0.0281362788310706	5.00220973782772
BinFemale_Chrom3_Interval1	MA2099.1	30	2726	11.2359550561798	6.815	1.64870947266027	0.00500600367708967	ZNF770	0.0282389951015315	4.42095505617977
BinFemale_Chrom3_Interval1	MA0465.3	21	1694	7.86516853932584	4.235	1.85718265391401	0.00508763542293627	CDX2	0.0285166826253753	3.63016853932584
BinFemale_Chrom3_Interval1	MA1652.2	42	4205	15.7303370786517	10.5125	1.49634597656615	0.00529469925482534	ZKSCAN5	0.0294894642040905	5.21783707865169
BinFemale_Chrom3_Interval1	MA1152.2	25	2156	9.36329588014981	5.39	1.73716064566787	0.00540813532239291	SOX15	0.0299318181365142	3.97329588014981
BinFemale_Chrom3_Interval1	MA2097.1	38	3717	14.2322097378277	9.2925	1.53158027848563	0.00552650202800427	ZNF75A	0.0303475152475123	4.93970973782772
BinFemale_Chrom3_Interval1	MA1600.2	39	3842	14.6067415730337	9.605	1.52074352660424	0.0055522158577835	ZNF684	0.0303475152475123	5.00174157303371
BinFemale_Chrom3_Interval1	MA0680.3	29	2642	10.8614232209738	6.605	1.64442440892866	0.0059721693523607	Pax7	0.0322885320170245	4.25642322097378
BinFemale_Chrom3_Interval1	MA0878.3	27	2407	10.1123595505618	6.0175	1.68049182394047	0.00599822321190145	CDX1	0.0322885320170245	4.0948595505618
BinFemale_Chrom3_Interval1	MA0050.4	55	5906	20.5992509363296	14.765	1.39514059846458	0.00601740823953639	Irf1	0.0322885320170245	5.83425093632959
BinFemale_Chrom3_Interval1	MA1418.2	44	4499	16.4794007490637	11.2475	1.46516121351977	0.00625279617358457	IRF3	0.0333482462591177	5.23190074906367
BinFemale_Chrom3_Interval1	MA0007.4	20	1618	7.49063670411985	4.045	1.85182613204446	0.0063902552566342	Ar	0.0338760519628801	3.44563670411985
BinFemale_Chrom3_Interval1	MA1597.1	45	4652	16.8539325842697	11.63	1.44917735032413	0.00690129938180322	ZNF528	0.0362028032663432	5.22393258426966
BinFemale_Chrom3_Interval1	MA1631.2	43	4398	16.1048689138577	10.995	1.46474478525309	0.00691144425993825	ASCL1.1	0.0362028032663432	5.10986891385768
BinFemale_Chrom3_Interval1	MA0670.2	95	11406	35.5805243445693	28.515	1.24778272293773	0.00706369743384112	NFIA	0.0365650220104717	7.06552434456928
BinFemale_Chrom3_Interval1	MA0671.2	95	11406	35.5805243445693	28.515	1.24778272293773	0.00706369743384112	NFIX	0.0365650220104717	7.06552434456928
BinFemale_Chrom3_Interval1	MA0851.2	36	3530	13.4831460674157	8.825	1.52783524843238	0.00716705404241819	Foxj3	0.0368830851305731	4.65814606741573
BinFemale_Chrom3_Interval1	MA0677.2	30	2804	11.2359550561798	7.01	1.60284665566045	0.00737017557833601	Nr2f6	0.0377078750519517	4.22595505617977
BinFemale_Chrom3_Interval1	MA0624.3	130	16469	48.689138576779	41.1725	1.18256454130254	0.00759835622471241	Nfatc1	0.0384284682629133	7.51663857677903
BinFemale_Chrom3_Interval1	MA0625.3	130	16469	48.689138576779	41.1725	1.18256454130254	0.00759835622471241	NFATC3	0.0384284682629133	7.51663857677903
BinFemale_Chrom3_Interval1	MA1473.2	24	2105	8.98876404494382	5.2625	1.70807867837412	0.0077759858239964	CDX4	0.0391021001435247	3.72626404494382
BinFemale_Chrom3_Interval1	MA1728.2	44	4562	16.4794007490637	11.405	1.4449277289841	0.00795022118280745	ZNF549	0.0395519712473705	5.07440074906367
BinFemale_Chrom3_Interval1	MA0857.1	30	2820	11.2359550561798	7.05	1.59375249023827	0.00795533967134611	Rarb	0.0395519712473705	4.18595505617978
BinFemale_Chrom3_Interval1	MA0606.3	51	5467	19.1011235955056	13.6675	1.39755797296547	0.00800283662198872	Nfat5	0.0395645855469105	5.43362359550562
BinFemale_Chrom3_Interval1	MA0774.1	29	2709	10.8614232209738	6.7725	1.60375389014009	0.00832064956342147	MEIS2	0.0409059866805078	4.08892322097378
BinFemale_Chrom3_Interval1	MA0500.3	38	3822	14.2322097378277	9.555	1.48950389720855	0.00857086622506165	MYOG	0.0418400952622649	4.67720973782771
BinFemale_Chrom3_Interval1	MA0779.2	12	808	4.49438202247191	2.02	2.22494159528312	0.00860574686644312	PAX1	0.0418400952622649	2.47438202247191
BinFemale_Chrom3_Interval1	MA1964.2	102	12480	38.2022471910112	31.2	1.2244309997119	0.00871829608335019	SMAD2	0.0421543986447702	7.00224719101123
BinFemale_Chrom3_Interval1	MA0627.3	30	2846	11.2359550561798	7.115	1.57919255884466	0.00898829121500768	POU2F3	0.0432223839847364	4.12095505617977
BinFemale_Chrom3_Interval1	MA0009.2	15	1124	5.61797752808989	2.81	1.99928025910672	0.00904603983662732	TBXT	0.0432636687838698	2.80797752808989
BinFemale_Chrom3_Interval1	MA0442.3	126	15970	47.1910112359551	39.925	1.18199151498948	0.00928023823641072	SOX10	0.0441438359353591	7.26601123595506
BinFemale_Chrom3_Interval1	MA2339.1	25	2262	9.36329588014981	5.655	1.65575523963746	0.00963331403872333	Nanog	0.0455769696455728	3.70829588014981
BinFemale_Chrom3_Interval1	MA0124.3	27	2503	10.1123595505618	6.2575	1.61603828215131	0.00980238352025249	Nkx3-1	0.0460256322113996	3.8548595505618
BinFemale_Chrom3_Interval1	MA0492.2	33	3233	12.3595505617978	8.0825	1.52917421117201	0.00983274869970809	JUND	0.0460256322113996	4.27705056179775
BinFemale_Chrom5_Interval3	MA0151.1	123	14939	51.4644351464435	37.3475	1.37798875818846	5.8098083182926e-06	Arid3a	0.000405670743301987	14.1169351464435
BinFemale_Chrom5_Interval3	MA0634.2	77	8201	32.2175732217573	20.5025	1.57139730382916	1.38296844307496e-05	ALX3	0.000405670743301987	11.7150732217573
BinFemale_Chrom5_Interval3	MA1481.2	77	8201	32.2175732217573	20.5025	1.57139730382916	1.38296844307496e-05	DRGX	0.000405670743301987	11.7150732217573
BinFemale_Chrom5_Interval3	MA1495.2	77	8201	32.2175732217573	20.5025	1.57139730382916	1.38296844307496e-05	HOXA1	0.000405670743301987	11.7150732217573
BinFemale_Chrom5_Interval3	MA0612.3	77	8201	32.2175732217573	20.5025	1.57139730382916	1.38296844307496e-05	EMX1	0.000405670743301987	11.7150732217573
BinFemale_Chrom5_Interval3	MA0886.2	77	8201	32.2175732217573	20.5025	1.57139730382916	1.38296844307496e-05	EMX2	0.000405670743301987	11.7150732217573
BinFemale_Chrom5_Interval3	MA0027.3	77	8201	32.2175732217573	20.5025	1.57139730382916	1.38296844307496e-05	EN1	0.000405670743301987	11.7150732217573
BinFemale_Chrom5_Interval3	MA0900.3	77	8201	32.2175732217573	20.5025	1.57139730382916	1.38296844307496e-05	HOXA2	0.000405670743301987	11.7150732217573
BinFemale_Chrom5_Interval3	MA0887.2	77	8201	32.2175732217573	20.5025	1.57139730382916	1.38296844307496e-05	EVX1	0.000405670743301987	11.7150732217573
BinFemale_Chrom5_Interval3	MA0888.2	77	8201	32.2175732217573	20.5025	1.57139730382916	1.38296844307496e-05	EVX2	0.000405670743301987	11.7150732217573
BinFemale_Chrom5_Interval3	MA0892.2	77	8201	32.2175732217573	20.5025	1.57139730382916	1.38296844307496e-05	GSX1	0.000405670743301987	11.7150732217573
BinFemale_Chrom5_Interval3	MA0902.3	77	8201	32.2175732217573	20.5025	1.57139730382916	1.38296844307496e-05	HOXB2	0.000405670743301987	11.7150732217573
BinFemale_Chrom5_Interval3	MA0903.2	77	8201	32.2175732217573	20.5025	1.57139730382916	1.38296844307496e-05	HOXB3	0.000405670743301987	11.7150732217573
BinFemale_Chrom5_Interval3	MA0904.3	77	8201	32.2175732217573	20.5025	1.57139730382916	1.38296844307496e-05	HOXB5	0.000405670743301987	11.7150732217573
BinFemale_Chrom5_Interval3	MA1505.2	77	8201	32.2175732217573	20.5025	1.57139730382916	1.38296844307496e-05	HOXC8	0.000405670743301987	11.7150732217573
BinFemale_Chrom5_Interval3	MA0654.2	77	8201	32.2175732217573	20.5025	1.57139730382916	1.38296844307496e-05	ISX	0.000405670743301987	11.7150732217573
BinFemale_Chrom5_Interval3	MA0704.2	77	8201	32.2175732217573	20.5025	1.57139730382916	1.38296844307496e-05	Lhx4	0.000405670743301987	11.7150732217573
BinFemale_Chrom5_Interval3	MA0705.2	77	8201	32.2175732217573	20.5025	1.57139730382916	1.38296844307496e-05	Lhx8	0.000405670743301987	11.7150732217573
BinFemale_Chrom5_Interval3	MA0662.2	77	8201	32.2175732217573	20.5025	1.57139730382916	1.38296844307496e-05	MIXL1	0.000405670743301987	11.7150732217573
BinFemale_Chrom5_Interval3	MA0707.3	77	8201	32.2175732217573	20.5025	1.57139730382916	1.38296844307496e-05	MNX1	0.000405670743301987	11.7150732217573
BinFemale_Chrom5_Interval3	MA0675.2	77	8201	32.2175732217573	20.5025	1.57139730382916	1.38296844307496e-05	NKX6-2	0.000405670743301987	11.7150732217573
BinFemale_Chrom5_Interval3	MA0132.3	77	8201	32.2175732217573	20.5025	1.57139730382916	1.38296844307496e-05	PDX1	0.000405670743301987	11.7150732217573
BinFemale_Chrom5_Interval3	MA0628.2	77	8201	32.2175732217573	20.5025	1.57139730382916	1.38296844307496e-05	POU6F1	0.000405670743301987	11.7150732217573
BinFemale_Chrom5_Interval3	MA0716.2	77	8201	32.2175732217573	20.5025	1.57139730382916	1.38296844307496e-05	PRRX1	0.000405670743301987	11.7150732217573
BinFemale_Chrom5_Interval3	MA0717.2	77	8201	32.2175732217573	20.5025	1.57139730382916	1.38296844307496e-05	RAX2	0.000405670743301987	11.7150732217573
BinFemale_Chrom5_Interval3	MA0630.2	77	8201	32.2175732217573	20.5025	1.57139730382916	1.38296844307496e-05	SHOX	0.000405670743301987	11.7150732217573
BinFemale_Chrom5_Interval3	MA0720.2	77	8201	32.2175732217573	20.5025	1.57139730382916	1.38296844307496e-05	Shox2	0.000405670743301987	11.7150732217573
BinFemale_Chrom5_Interval3	MA1577.2	77	8201	32.2175732217573	20.5025	1.57139730382916	1.38296844307496e-05	TLX2	0.000405670743301987	11.7150732217573
BinFemale_Chrom5_Interval3	MA0721.2	77	8201	32.2175732217573	20.5025	1.57139730382916	1.38296844307496e-05	UNCX	0.000405670743301987	11.7150732217573
BinFemale_Chrom5_Interval3	MA0723.3	77	8201	32.2175732217573	20.5025	1.57139730382916	1.38296844307496e-05	VAX2	0.000405670743301987	11.7150732217573
BinFemale_Chrom5_Interval3	MA0713.1	54	5256	22.5941422594142	13.14	1.71949332263426	4.08537038587288e-05	PHOX2A	0.00115971804502198	9.45414225941423
BinFemale_Chrom5_Interval3	MA1113.3	36	3096	15.0627615062762	7.74	1.94609321786514	9.42039047705956e-05	PBX2	0.00259060738119138	7.32276150627615
BinFemale_Chrom5_Interval3	MA0715.1	51	5045	21.3389121338912	12.6125	1.69188599674063	0.000106917576577093	PROP1	0.00285113537538914	8.72641213389121
BinFemale_Chrom5_Interval3	MA0498.3	190	27450	79.4979079497908	68.625	1.15843946010624	0.000111647698562682	MEIS1	0.00288970513926942	10.8729079497908
BinFemale_Chrom5_Interval3	MA1640.2	41	3797	17.1548117154812	9.4925	1.8071963882519	0.000147444779680879	MEIS2.1	0.00370718303197637	7.66231171548117
BinFemale_Chrom5_Interval3	MA1639.2	36	3231	15.0627615062762	8.0775	1.86478013076771	0.000217533834249344	MEIS1.1	0.00531749372609508	6.98526150627615
BinFemale_Chrom5_Interval3	MA0681.3	56	5895	23.4309623430962	14.7375	1.58988718188948	0.000236628768110254	PHOX2B	0.00561994810737675	8.69346234309623
BinFemale_Chrom5_Interval3	MA1947.2	43	4148	17.9916317991632	10.37	1.73496931525199	0.000242679577363996	ETV5::FOXO1	0.00561994810737675	7.62163179916318
BinFemale_Chrom5_Interval3	MA0817.2	18	1195	7.53138075313808	2.9875	2.52096426883283	0.000338152644294242	BHLHE23	0.00763011094817777	4.54388075313808
BinFemale_Chrom5_Interval3	MA1468.1	27	2210	11.2970711297071	5.525	2.04471875650807	0.000356692646599643	ATOH7	0.00784723822519215	5.77207112970711
BinFemale_Chrom5_Interval3	MA0905.2	20	1418	8.36820083682008	3.545	2.36056441095066	0.000370161702742798	HOXC10	0.00791883076966127	4.82320083682008
BinFemale_Chrom5_Interval3	MA0867.3	60	6566	25.1046025104602	16.415	1.5293696320719	0.000377944195824742	SOX4	0.00791883076966127	8.68960251046025
BinFemale_Chrom5_Interval3	MA1946.2	40	3947	16.7364016736402	9.8675	1.6961136735384	0.0006461609851053	ETV5::FOXI1	0.0122911019443392	6.86890167364017
BinFemale_Chrom5_Interval3	MA0897.2	33	3048	13.8075313807531	7.62	1.81201199222482	0.000672298088579475	Hmx2	0.0122911019443392	6.18753138075314
BinFemale_Chrom5_Interval3	MA0467.3	60	6728	25.1046025104602	16.82	1.49254473902855	0.000712325226319656	Crx	0.0122911019443392	8.28460251046025
BinFemale_Chrom5_Interval3	MA0682.3	60	6728	25.1046025104602	16.82	1.49254473902855	0.000712325226319656	PITX1	0.0122911019443392	8.28460251046025
BinFemale_Chrom5_Interval3	MA0648.2	60	6728	25.1046025104602	16.82	1.49254473902855	0.000712325226319656	GSC	0.0122911019443392	8.28460251046025
BinFemale_Chrom5_Interval3	MA0891.2	60	6728	25.1046025104602	16.82	1.49254473902855	0.000712325226319656	GSC2	0.0122911019443392	8.28460251046025
BinFemale_Chrom5_Interval3	MA0711.2	60	6728	25.1046025104602	16.82	1.49254473902855	0.000712325226319656	OTX1	0.0122911019443392	8.28460251046025
BinFemale_Chrom5_Interval3	MA0714.2	60	6728	25.1046025104602	16.82	1.49254473902855	0.000712325226319656	PITX3	0.0122911019443392	8.28460251046025
BinFemale_Chrom5_Interval3	MA0719.2	60	6728	25.1046025104602	16.82	1.49254473902855	0.000712325226319656	RHOXF1	0.0122911019443392	8.28460251046025
BinFemale_Chrom5_Interval3	MA0607.2	16	1065	6.69456066945607	2.6625	2.51438898383326	0.000740141829306177	BHLHA15	0.0125254771113353	4.03206066945607
BinFemale_Chrom5_Interval3	MA1707.2	26	2206	10.8786610878661	5.515	1.9725586741371	0.000781000503628335	DMRTA1	0.0129675555319422	5.36366108786611
BinFemale_Chrom5_Interval3	MA0826.1	16	1087	6.69456066945607	2.7175	2.46349978636838	0.000916753587221944	OLIG1	0.0149261106671223	3.97706066945607
BinFemale_Chrom5_Interval3	MA0627.3	34	3236	14.2259414225941	8.09	1.75846000279285	0.000932881916695145	POU2F3	0.0149261106671223	6.13594142259414
BinFemale_Chrom5_Interval3	MA2095.1	40	4054	16.7364016736402	10.135	1.65134698309227	0.00107935055672278	Sox7	0.0169278964684338	6.60140167364017
BinFemale_Chrom5_Interval3	MA2335.1	54	5988	22.5941422594142	14.97	1.50929474010783	0.00109884225957959	ZNF558	0.0169278964684338	7.62414225941423
BinFemale_Chrom5_Interval3	MA0680.3	33	3141	13.8075313807531	7.8525	1.75836120735475	0.00111570226723768	Pax7	0.0169278964684338	5.95503138075314
BinFemale_Chrom5_Interval3	MA0911.2	15	1023	6.27615062761506	2.5575	2.4540178407097	0.00136833228008991	Hoxa11	0.0204090238386292	3.71865062761506
BinFemale_Chrom5_Interval3	MA0752.2	22	1827	9.20502092050209	4.5675	2.01533025079411	0.00152236685534574	ZNF410	0.0223280472117376	4.63752092050209
BinFemale_Chrom5_Interval3	MA0909.4	41	4269	17.1548117154812	10.6725	1.60738455989517	0.00155156509918551	Hoxd13	0.0223832342177582	6.48231171548117
BinFemale_Chrom5_Interval3	MA0135.2	42	4435	17.5732217573222	11.0875	1.58495799389602	0.00176466522300903	Lhx3	0.0250468612298056	6.48572175732217
BinFemale_Chrom5_Interval3	MA0788.1	42	4442	17.5732217573222	11.105	1.58246031133023	0.00181792710032591	POU3F3	0.0253932674331238	6.46822175732217
BinFemale_Chrom5_Interval3	MA0785.2	33	3248	13.8075313807531	8.12	1.70043489910753	0.00192649219579751	POU2F1	0.0256619525151257	5.68753138075314
BinFemale_Chrom5_Interval3	MA2101.1	42	4456	17.5732217573222	11.14	1.57748848808996	0.00192869400242191	ZNF677	0.0256619525151257	6.43322175732217
BinFemale_Chrom5_Interval3	MA0084.2	43	4607	17.9916317991632	11.5175	1.56211259380622	0.00204062072659552	SRY	0.0256619525151257	6.47413179916318
BinFemale_Chrom5_Interval3	MA1534.2	32	3129	13.3891213389121	7.8225	1.71161666205332	0.00204225255881745	NR1I3	0.0256619525151257	5.56662133891213
BinFemale_Chrom5_Interval3	MA0678.1	16	1178	6.69456066945607	2.945	2.27319547349951	0.0020768723778657	OLIG2	0.0256619525151257	3.74956066945607
BinFemale_Chrom5_Interval3	MA0702.3	45	4890	18.8284518828452	12.225	1.54015966321842	0.00209206410476265	LMX1A	0.0256619525151257	6.60345188284519
BinFemale_Chrom5_Interval3	MA0621.2	45	4890	18.8284518828452	12.225	1.54015966321842	0.00209206410476265	mix-a	0.0256619525151257	6.60345188284519
BinFemale_Chrom5_Interval3	MA0674.2	45	4890	18.8284518828452	12.225	1.54015966321842	0.00209206410476265	NKX6-1	0.0256619525151257	6.60345188284519
BinFemale_Chrom5_Interval3	MA1953.2	47	5170	19.6652719665272	12.925	1.52149106124002	0.0020996142966921	FOXO1::ELF1	0.0256619525151257	6.7402719665272
BinFemale_Chrom5_Interval3	MA0442.3	119	16188	49.7907949790795	40.47	1.23031368863552	0.00214541791479744	SOX10	0.0258625721235856	9.3207949790795
BinFemale_Chrom5_Interval3	MA0883.2	15	1086	6.27615062761506	2.715	2.31165768972931	0.00242670778052908	Dmbx1	0.0288581465792648	3.56115062761506
BinFemale_Chrom5_Interval3	MA1934.2	29	2787	12.1338912133891	6.9675	1.74149855951046	0.00259697223269149	ERF::FIGLA	0.0304711408635802	5.16639121338912
BinFemale_Chrom5_Interval3	MA0827.1	17	1332	7.11297071129707	3.33	2.13602724062975	0.00288855213743675	OLIG3	0.0334463931703202	3.78297071129707
BinFemale_Chrom5_Interval3	MA0078.3	38	4034	15.8995815899582	10.085	1.57655742091801	0.00326494156501019	Sox17	0.0373136178858307	5.81458158995816
BinFemale_Chrom5_Interval3	MA0769.3	34	3521	14.2259414225941	8.8025	1.61612512611123	0.00370604516371827	TCF7	0.0410190267056998	5.42344142259414
BinFemale_Chrom5_Interval3	MA0624.3	121	16742	50.6276150627615	41.855	1.20959539034193	0.00372900242779089	Nfatc1	0.0410190267056998	8.77261506276152
BinFemale_Chrom5_Interval3	MA0625.3	121	16742	50.6276150627615	41.855	1.20959539034193	0.00372900242779089	NFATC3	0.0410190267056998	8.77261506276152
BinFemale_Chrom5_Interval3	MA1636.2	25	2359	10.4602510460251	5.8975	1.77367546350574	0.00406186186935457	CEBPG.1	0.0441288696917534	4.5627510460251
BinFemale_Chrom5_Interval3	MA0868.3	39	4240	16.3179916317992	10.6	1.53943317281124	0.00431491667594421	SOX8	0.0463064228637916	5.71799163179916
BinFemale_Chrom5_Interval3	MA1940.2	20	1755	8.36820083682008	4.3875	1.90728224201028	0.0045745856923808	ETV2::DRGX	0.0480928172289463	3.98070083682008
BinFemale_Chrom5_Interval3	MA0259.2	74	9377	30.9623430962343	23.4425	1.3207782060887	0.0045906780082176	ARNT::HIF1A	0.0480928172289463	7.51984309623431
BinFemale_Chrom5_Interval3	MA0623.2	15	1166	6.27615062761506	2.915	2.15305338854719	0.0046720922785068	NEUROG1	0.0483698965304233	3.36115062761506
BinFemale_Chrom5_Interval3	MA0789.1	30	3045	12.5523012552301	7.6125	1.64890656883154	0.00483046961378198	POU3F4	0.0494280611642807	4.93980125523013
BinFemale_Chrom8_Interval1	MA0685.2	15	9397	65.2173913043478	23.4925	2.77609412809824	2.46327427413027e-05	SP4	0.0216768136123464	41.7248913043478
BinFemale_Chrom8_Interval2	MA1499.2	106	12657	48.1818181818182	31.6425	1.52269315578157	2.20296395648939e-07	HOXB4	6.46202760570222e-05	16.5393181818182
BinFemale_Chrom8_Interval2	MA1504.2	106	12657	48.1818181818182	31.6425	1.52269315578157	2.20296395648939e-07	HOXC4	6.46202760570222e-05	16.5393181818182
BinFemale_Chrom8_Interval2	MA1507.2	106	12657	48.1818181818182	31.6425	1.52269315578157	2.20296395648939e-07	HOXD4	6.46202760570222e-05	16.5393181818182
BinFemale_Chrom8_Interval2	MA1962.1	44	4160	20	10.4	1.92307692307692	1.6701885235767e-05	POU2F1::SOX2	0.00359656939498062	9.6
BinFemale_Chrom8_Interval2	MA0151.1	115	15374	52.2727272727273	38.435	1.36002932932815	2.04350533805717e-05	Arid3a	0.00359656939498062	13.8377272727273
BinFemale_Chrom8_Interval2	MA0683.2	43	4180	19.5454545454545	10.45	1.87037842540235	4.11484586351253e-05	POU4F2	0.00542576255872482	9.09545454545455
BinFemale_Chrom8_Interval2	MA0599.1	60	6634	27.2727272727273	16.585	1.64442130073725	4.31594748989475e-05	KLF5	0.00542576255872482	10.6877272727273
BinFemale_Chrom8_Interval2	MA0747.2	47	4852	21.3636363636364	12.13	1.7612231132429	7.45663550573657e-05	SP8	0.00758699077404723	9.23363636363636
BinFemale_Chrom8_Interval2	MA1115.2	44	4436	20	11.09	1.8034265103697	7.7594223825483e-05	POU5F1	0.00758699077404723	8.91
BinFemale_Chrom8_Interval2	MA0602.2	17	1078	7.72727272727273	2.695	2.86726260752235	0.000109495557547213	Arid5a	0.00963560906415476	5.03227272727273
BinFemale_Chrom8_Interval2	MA0084.2	45	4795	20.4545454545455	11.9875	1.70632287420609	0.000226681758100424	SRY	0.0138576895437747	8.46704545454546
BinFemale_Chrom8_Interval2	MA0788.1	43	4521	19.5454545454545	11.3025	1.72930365365667	0.000241326485916669	POU3F3	0.0138576895437747	8.24295454545455
BinFemale_Chrom8_Interval2	MA0032.2	43	4529	19.5454545454545	11.3225	1.72624902145768	0.000250740015228754	FOXC1	0.0138576895437747	8.22295454545455
BinFemale_Chrom8_Interval2	MA1118.2	26	2234	11.8181818181818	5.585	2.11605762187678	0.000264799593062847	SIX1	0.0138576895437747	6.23318181818182
BinFemale_Chrom8_Interval2	MA1125.2	63	7599	28.6363636363636	18.9975	1.50737537235761	0.000335206957560197	ZNF384	0.0138576895437747	9.63886363636363
BinFemale_Chrom8_Interval2	MA1965.2	105	14558	47.7272727272727	36.395	1.31136894428555	0.000361211934017246	SP5	0.0138576895437747	11.3322727272727
BinFemale_Chrom8_Interval2	MA0792.1	34	3377	15.4545454545455	8.4425	1.83056505235954	0.000439876496332286	POU5F1B	0.0138576895437747	7.01204545454545
BinFemale_Chrom8_Interval2	MA0875.2	81	10621	36.8181818181818	26.5525	1.38661827768315	0.000519663357891551	BARX1	0.0138576895437747	10.2656818181818
BinFemale_Chrom8_Interval2	MA0876.2	81	10621	36.8181818181818	26.5525	1.38661827768315	0.000519663357891551	BSX	0.0138576895437747	10.2656818181818
BinFemale_Chrom8_Interval2	MA0879.3	81	10621	36.8181818181818	26.5525	1.38661827768315	0.000519663357891551	DLX1	0.0138576895437747	10.2656818181818
BinFemale_Chrom8_Interval2	MA0880.2	81	10621	36.8181818181818	26.5525	1.38661827768315	0.000519663357891551	Dlx3	0.0138576895437747	10.2656818181818
BinFemale_Chrom8_Interval2	MA0881.2	81	10621	36.8181818181818	26.5525	1.38661827768315	0.000519663357891551	Dlx4	0.0138576895437747	10.2656818181818
BinFemale_Chrom8_Interval2	MA0882.2	81	10621	36.8181818181818	26.5525	1.38661827768315	0.000519663357891551	DLX6	0.0138576895437747	10.2656818181818
BinFemale_Chrom8_Interval2	MA0890.2	81	10621	36.8181818181818	26.5525	1.38661827768315	0.000519663357891551	GBX2	0.0138576895437747	10.2656818181818
BinFemale_Chrom8_Interval2	MA0894.2	81	10621	36.8181818181818	26.5525	1.38661827768315	0.000519663357891551	HESX1	0.0138576895437747	10.2656818181818
BinFemale_Chrom8_Interval2	MA1498.3	81	10621	36.8181818181818	26.5525	1.38661827768315	0.000519663357891551	HOXA7	0.0138576895437747	10.2656818181818
BinFemale_Chrom8_Interval2	MA0699.2	81	10621	36.8181818181818	26.5525	1.38661827768315	0.000519663357891551	LBX2	0.0138576895437747	10.2656818181818
BinFemale_Chrom8_Interval2	MA0700.3	81	10621	36.8181818181818	26.5525	1.38661827768315	0.000519663357891551	LHX2	0.0138576895437747	10.2656818181818
BinFemale_Chrom8_Interval2	MA0666.3	81	10621	36.8181818181818	26.5525	1.38661827768315	0.000519663357891551	MSX1	0.0138576895437747	10.2656818181818
BinFemale_Chrom8_Interval2	MA0708.3	81	10621	36.8181818181818	26.5525	1.38661827768315	0.000519663357891551	MSX2	0.0138576895437747	10.2656818181818
BinFemale_Chrom8_Interval2	MA0709.2	81	10621	36.8181818181818	26.5525	1.38661827768315	0.000519663357891551	Msx3	0.0138576895437747	10.2656818181818
BinFemale_Chrom8_Interval2	MA0125.2	81	10621	36.8181818181818	26.5525	1.38661827768315	0.000519663357891551	Nobox	0.0138576895437747	10.2656818181818
BinFemale_Chrom8_Interval2	MA0718.2	81	10621	36.8181818181818	26.5525	1.38661827768315	0.000519663357891551	RAX	0.0138576895437747	10.2656818181818
BinFemale_Chrom8_Interval2	MA0025.3	27	2473	12.2727272727273	6.1825	1.98507517553211	0.000542394324461558	NFIL3	0.014038441339005	6.09022727272727
BinFemale_Chrom8_Interval2	MA1636.2	27	2491	12.2727272727273	6.2275	1.97073099521915	0.000605390347010988	CEBPG.1	0.0146065875447849	6.04522727272727
BinFemale_Chrom8_Interval2	MA1627.2	46	5166	20.9090909090909	12.915	1.61897722873333	0.000612370682489845	Wt1	0.0146065875447849	7.99409090909091
BinFemale_Chrom8_Interval2	MA1578.2	49	5614	22.2727272727273	14.035	1.58694173656767	0.000614140612678457	VEZF1	0.0146065875447849	8.23772727272727
BinFemale_Chrom8_Interval2	MA1136.1	19	1501	8.63636363636364	3.7525	2.30149597238205	0.000688506702517361	FOSB::JUNB	0.0152007136774819	4.88386363636364
BinFemale_Chrom8_Interval2	MA0624.3	117	16915	53.1818181818182	42.2875	1.25762502351329	0.000709728895123424	Nfatc1	0.0152007136774819	10.8943181818182
BinFemale_Chrom8_Interval2	MA0625.3	117	16915	53.1818181818182	42.2875	1.25762502351329	0.000709728895123424	NFATC3	0.0152007136774819	10.8943181818182
BinFemale_Chrom8_Interval2	MA0605.3	22	1876	10	4.69	2.13219616204691	0.000724184303244227	ATF3	0.0152007136774819	5.31
BinFemale_Chrom8_Interval2	MA0488.2	35	3614	15.9090909090909	9.035	1.7608290989586	0.000725488607334362	JUN	0.0152007136774819	6.87409090909091
BinFemale_Chrom8_Interval2	MA0627.3	33	3350	15	8.375	1.7910447761194	0.000783920678229802	POU2F3	0.0155973697899631	6.625
BinFemale_Chrom8_Interval2	MA0108.3	40	4348	18.1818181818182	10.87	1.67266036631262	0.00079733982189734	TBP	0.0155973697899631	7.31181818181818
BinFemale_Chrom8_Interval2	MA1723.2	74	9612	33.6363636363636	24.03	1.39976544470926	0.000797592773350387	PRDM9	0.0155973697899631	9.60636363636363
BinFemale_Chrom8_Interval2	MA0672.2	23	2031	10.4545454545455	5.0775	2.0589946734703	0.000876924987174609	NKX2-3	0.0163717216709035	5.37704545454545
BinFemale_Chrom8_Interval2	MA1508.2	52	6161	23.6363636363636	15.4025	1.53457968747694	0.000878513345388724	IKZF1	0.0163717216709035	8.23386363636364
BinFemale_Chrom8_Interval2	MA0131.3	6	201	2.72727272727273	0.5025	5.42740841248304	0.000902294608982062	HINFP	0.0163717216709035	2.22477272727273
BinFemale_Chrom8_Interval2	MA0785.2	33	3381	15	8.4525	1.77462289263531	0.000916240931876086	POU2F1	0.0163717216709035	6.5475
BinFemale_Chrom8_Interval2	MA1653.2	55	6638	25	16.595	1.50647785477553	0.000930211458574064	ZNF148	0.0163717216709035	8.405
BinFemale_Chrom8_Interval2	MA1116.2	111	15990	50.4545454545455	39.975	1.26215248166468	0.00102072612916035	RBPJ	0.0176125292874727	10.4795454545455
BinFemale_Chrom8_Interval2	MA1625.2	37	4000	16.8181818181818	10	1.68181818181818	0.00116738615984294	Stat5b	0.0196567808718913	6.81818181818182
BinFemale_Chrom8_Interval2	MA0834.2	17	1330	7.72727272727273	3.325	2.32399179767601	0.00118387430251163	ATF7	0.0196567808718913	4.40227272727273
BinFemale_Chrom8_Interval2	MA0741.1	48	5637	21.8181818181818	14.0925	1.54821229861145	0.00120896264309675	KLF16	0.0197016134430581	7.72568181818182
BinFemale_Chrom8_Interval2	MA0656.2	22	1962	10	4.905	2.03873598369011	0.00128800349442607	JDP2.1	0.020009094864335	5.095
BinFemale_Chrom8_Interval2	MA0468.1	33	3451	15	8.6275	1.73862648507679	0.00128957275213032	DUX4	0.020009094864335	6.3725
BinFemale_Chrom8_Interval2	MA1139.2	18	1462	8.18181818181818	3.655	2.23852754632508	0.0012960436446217	FOSL2::JUNB.1	0.020009094864335	4.52681818181818
BinFemale_Chrom8_Interval2	MA1145.2	23	2101	10.4545454545455	5.2525	1.99039418458743	0.00136852618625	FOSL2::JUND.1	0.0200586379286078	5.20204545454545
BinFemale_Chrom8_Interval2	MA0100.4	74	9801	33.6363636363636	24.5025	1.37277272263498	0.00141107127734487	MYB	0.0200586379286078	9.13386363636364
BinFemale_Chrom8_Interval2	MA0914.2	68	8825	30.9090909090909	22.0625	1.40097862477466	0.00141954180433977	ISL2	0.0200586379286078	8.84659090909091
BinFemale_Chrom8_Interval2	MA1112.3	36	3904	16.3636363636364	9.76	1.67660208643815	0.0014469143592432	NR4A1	0.0200586379286078	6.60363636363636
BinFemale_Chrom8_Interval2	MA0442.3	111	16137	50.4545454545455	40.3425	1.25065490375027	0.00148242299923107	SOX10	0.0200586379286078	10.1120454545455
BinFemale_Chrom8_Interval2	MA1129.1	17	1363	7.72727272727273	3.4075	2.26772493830454	0.00153579374817044	FOSL1::JUN	0.0200586379286078	4.31977272727273
BinFemale_Chrom8_Interval2	MA1512.2	34	3633	15.4545454545455	9.0825	1.70157395590922	0.0015550626052607	KLF11	0.0200586379286078	6.37204545454545
BinFemale_Chrom8_Interval2	MA0501.2	32	3351	14.5454545454545	8.3775	1.73625240769377	0.00156914014895851	MAF::NFE2	0.0200586379286078	6.16795454545455
BinFemale_Chrom8_Interval2	MA1976.2	38	4221	17.2727272727273	10.5525	1.63683745773298	0.00162406189455724	ZNF320	0.0200586379286078	6.72022727272727
BinFemale_Chrom8_Interval2	MA1134.2	25	2396	11.3636363636364	5.99	1.8971012293216	0.00164118646241923	FOS::JUNB	0.0200586379286078	5.37363636363636
BinFemale_Chrom8_Interval2	MA1144.2	25	2396	11.3636363636364	5.99	1.8971012293216	0.00164118646241923	FOSL2::JUND	0.0200586379286078	5.37363636363636
BinFemale_Chrom8_Interval2	MA0492.2	32	3376	14.5454545454545	8.44	1.723395088324	0.00176601492817671	JUND	0.0200586379286078	6.10545454545455
BinFemale_Chrom8_Interval2	MA0753.3	37	4097	16.8181818181818	10.2425	1.64199968935141	0.00178273930791396	ZNF740	0.0200586379286078	6.57568181818182
BinFemale_Chrom8_Interval2	MA2001.2	28	2826	12.7272727272727	7.065	1.80145403075339	0.00184846008405304	Six4	0.0200586379286078	5.66227272727273
BinFemale_Chrom8_Interval2	MA1964.2	84	11574	38.1818181818182	28.935	1.31957208162496	0.00191777246439179	SMAD2	0.0200586379286078	9.24681818181819
BinFemale_Chrom8_Interval2	MA0768.3	30	3115	13.6363636363636	7.7875	1.75105793083321	0.00195064716321352	Lef1	0.0200586379286078	5.84886363636364
BinFemale_Chrom8_Interval2	MA1953.2	44	5159	20	12.8975	1.5506881178523	0.00195299263265723	FOXO1::ELF1	0.0200586379286078	7.1025
BinFemale_Chrom8_Interval2	MA1131.2	23	2164	10.4545454545455	5.41	1.9324483280121	0.00199800425203118	FOSL2::JUN.1	0.0200586379286078	5.04454545454545
BinFemale_Chrom8_Interval2	MA0784.3	37	4134	16.8181818181818	10.335	1.62730351409597	0.00208326018934564	POU1F1	0.0200586379286078	6.48318181818182
BinFemale_Chrom8_Interval2	MA0088.2	29	2996	13.1818181818182	7.49	1.75992232066998	0.00216022283320752	ZNF143	0.0200586379286078	5.69181818181818
BinFemale_Chrom8_Interval2	MA1632.2	33	3572	15	8.93	1.67973124300112	0.00225361187485389	ATF2	0.0200586379286078	6.07
BinFemale_Chrom8_Interval2	MA0797.1	25	2454	11.3636363636364	6.135	1.8522634659554	0.00226094791141224	TGIF2	0.0200586379286078	5.22863636363636
BinFemale_Chrom8_Interval2	MA0840.2	17	1418	7.72727272727273	3.545	2.1797666367483	0.00231808289732121	Creb5	0.0200586379286078	4.18227272727273
BinFemale_Chrom8_Interval2	MA0791.2	39	4458	17.7272727272727	11.145	1.59060320567723	0.00234539098559068	POU4F3	0.0200586379286078	6.58227272727273
BinFemale_Chrom8_Interval2	MA0693.4	33	3587	15	8.9675	1.67270699749094	0.00240842210719752	Vdr	0.0200586379286078	6.0325
BinFemale_Chrom8_Interval2	MA1633.2	28	2881	12.7272727272727	7.2025	1.76706320406425	0.00243650752880922	BACH1	0.0200586379286078	5.52477272727273
BinFemale_Chrom8_Interval2	MA1961.2	50	6144	22.7272727272727	15.36	1.47964015151515	0.00247556777242716	PATZ1	0.0200586379286078	7.36727272727273
BinFemale_Chrom8_Interval2	MA1540.3	36	4031	16.3636363636364	10.0775	1.62377934642881	0.00249573562082067	NR5A1	0.0200586379286078	6.28613636363636
BinFemale_Chrom8_Interval2	MA1935.2	43	5075	19.5454545454545	12.6875	1.54052843708016	0.00250915088176825	ERF::FOXI1	0.0200586379286078	6.85795454545455
BinFemale_Chrom8_Interval2	MA0868.3	37	4190	16.8181818181818	10.475	1.60555435018442	0.00262188999081544	SOX8	0.0200586379286078	6.34318181818182
BinFemale_Chrom8_Interval2	MA0787.1	38	4339	17.2727272727273	10.8475	1.59232332544156	0.00263454235696377	POU3F2	0.0200586379286078	6.42522727272727
BinFemale_Chrom8_Interval2	MA2002.2	38	4345	17.2727272727273	10.8625	1.59012449000942	0.00269801372400276	Zfp335	0.0200586379286078	6.41022727272727
BinFemale_Chrom8_Interval2	MA0866.1	28	2902	12.7272727272727	7.255	1.75427604786667	0.00270004458751039	SOX21	0.0200586379286078	5.47227272727273
BinFemale_Chrom8_Interval2	MA0634.2	64	8394	29.0909090909091	20.985	1.38627157926658	0.00271247490170946	ALX3	0.0200586379286078	8.10590909090909
BinFemale_Chrom8_Interval2	MA1481.2	64	8394	29.0909090909091	20.985	1.38627157926658	0.00271247490170946	DRGX	0.0200586379286078	8.10590909090909
BinFemale_Chrom8_Interval2	MA1495.2	64	8394	29.0909090909091	20.985	1.38627157926658	0.00271247490170946	HOXA1	0.0200586379286078	8.10590909090909
BinFemale_Chrom8_Interval2	MA0612.3	64	8394	29.0909090909091	20.985	1.38627157926658	0.00271247490170946	EMX1	0.0200586379286078	8.10590909090909
BinFemale_Chrom8_Interval2	MA0886.2	64	8394	29.0909090909091	20.985	1.38627157926658	0.00271247490170946	EMX2	0.0200586379286078	8.10590909090909
BinFemale_Chrom8_Interval2	MA0027.3	64	8394	29.0909090909091	20.985	1.38627157926658	0.00271247490170946	EN1	0.0200586379286078	8.10590909090909
BinFemale_Chrom8_Interval2	MA0900.3	64	8394	29.0909090909091	20.985	1.38627157926658	0.00271247490170946	HOXA2	0.0200586379286078	8.10590909090909
BinFemale_Chrom8_Interval2	MA0887.2	64	8394	29.0909090909091	20.985	1.38627157926658	0.00271247490170946	EVX1	0.0200586379286078	8.10590909090909
BinFemale_Chrom8_Interval2	MA0888.2	64	8394	29.0909090909091	20.985	1.38627157926658	0.00271247490170946	EVX2	0.0200586379286078	8.10590909090909
BinFemale_Chrom8_Interval2	MA0892.2	64	8394	29.0909090909091	20.985	1.38627157926658	0.00271247490170946	GSX1	0.0200586379286078	8.10590909090909
BinFemale_Chrom8_Interval2	MA0902.3	64	8394	29.0909090909091	20.985	1.38627157926658	0.00271247490170946	HOXB2	0.0200586379286078	8.10590909090909
BinFemale_Chrom8_Interval2	MA0903.2	64	8394	29.0909090909091	20.985	1.38627157926658	0.00271247490170946	HOXB3	0.0200586379286078	8.10590909090909
BinFemale_Chrom8_Interval2	MA0904.3	64	8394	29.0909090909091	20.985	1.38627157926658	0.00271247490170946	HOXB5	0.0200586379286078	8.10590909090909
BinFemale_Chrom8_Interval2	MA1505.2	64	8394	29.0909090909091	20.985	1.38627157926658	0.00271247490170946	HOXC8	0.0200586379286078	8.10590909090909
BinFemale_Chrom8_Interval2	MA0654.2	64	8394	29.0909090909091	20.985	1.38627157926658	0.00271247490170946	ISX	0.0200586379286078	8.10590909090909
BinFemale_Chrom8_Interval2	MA0704.2	64	8394	29.0909090909091	20.985	1.38627157926658	0.00271247490170946	Lhx4	0.0200586379286078	8.10590909090909
BinFemale_Chrom8_Interval2	MA0705.2	64	8394	29.0909090909091	20.985	1.38627157926658	0.00271247490170946	Lhx8	0.0200586379286078	8.10590909090909
BinFemale_Chrom8_Interval2	MA0662.2	64	8394	29.0909090909091	20.985	1.38627157926658	0.00271247490170946	MIXL1	0.0200586379286078	8.10590909090909
BinFemale_Chrom8_Interval2	MA0707.3	64	8394	29.0909090909091	20.985	1.38627157926658	0.00271247490170946	MNX1	0.0200586379286078	8.10590909090909
BinFemale_Chrom8_Interval2	MA0675.2	64	8394	29.0909090909091	20.985	1.38627157926658	0.00271247490170946	NKX6-2	0.0200586379286078	8.10590909090909
BinFemale_Chrom8_Interval2	MA0132.3	64	8394	29.0909090909091	20.985	1.38627157926658	0.00271247490170946	PDX1	0.0200586379286078	8.10590909090909
BinFemale_Chrom8_Interval2	MA0628.2	64	8394	29.0909090909091	20.985	1.38627157926658	0.00271247490170946	POU6F1	0.0200586379286078	8.10590909090909
BinFemale_Chrom8_Interval2	MA0716.2	64	8394	29.0909090909091	20.985	1.38627157926658	0.00271247490170946	PRRX1	0.0200586379286078	8.10590909090909
BinFemale_Chrom8_Interval2	MA0717.2	64	8394	29.0909090909091	20.985	1.38627157926658	0.00271247490170946	RAX2	0.0200586379286078	8.10590909090909
BinFemale_Chrom8_Interval2	MA0630.2	64	8394	29.0909090909091	20.985	1.38627157926658	0.00271247490170946	SHOX	0.0200586379286078	8.10590909090909
BinFemale_Chrom8_Interval2	MA0720.2	64	8394	29.0909090909091	20.985	1.38627157926658	0.00271247490170946	Shox2	0.0200586379286078	8.10590909090909
BinFemale_Chrom8_Interval2	MA1577.2	64	8394	29.0909090909091	20.985	1.38627157926658	0.00271247490170946	TLX2	0.0200586379286078	8.10590909090909
BinFemale_Chrom8_Interval2	MA0721.2	64	8394	29.0909090909091	20.985	1.38627157926658	0.00271247490170946	UNCX	0.0200586379286078	8.10590909090909
BinFemale_Chrom8_Interval2	MA0723.3	64	8394	29.0909090909091	20.985	1.38627157926658	0.00271247490170946	VAX2	0.0200586379286078	8.10590909090909
BinFemale_Chrom8_Interval2	MA0478.2	27	2767	12.2727272727273	6.9175	1.77415645431547	0.00275872071700015	FOSL2	0.0202306185913345	5.35522727272727
BinFemale_Chrom8_Interval2	MA1130.2	27	2780	12.2727272727273	6.95	1.76586003924133	0.00294176311279212	FOSL2::JUN	0.0213946408203064	5.32272727272727
BinFemale_Chrom8_Interval2	MA1556.1	15	1212	6.81818181818182	3.03	2.25022502250225	0.00308864272530968	RXRG.1	0.0222787344120698	3.78818181818182
BinFemale_Chrom8_Interval2	MA2120.1	33	3650	15	9.125	1.64383561643836	0.00316324902129832	ZNF184	0.0226313751117278	5.875
BinFemale_Chrom8_Interval2	MA1137.2	26	2658	11.8181818181818	6.645	1.77850742184828	0.00319915001563033	FOSL1::JUNB	0.0227036452722153	5.17318181818182
BinFemale_Chrom8_Interval2	MA1124.1	36	4103	16.3636363636364	10.2575	1.59528504641836	0.00334376509411274	ZNF24	0.0235401062625537	6.10613636363636
BinFemale_Chrom8_Interval2	MA0845.1	36	4113	16.3636363636364	10.2825	1.59140640541078	0.00347922648132541	FOXB1	0.024299359552114	6.08113636363636
BinFemale_Chrom8_Interval2	MA1522.2	40	4715	18.1818181818182	11.7875	1.54246601754555	0.00353975426225576	MAZ	0.0245274311085438	6.39431818181818
BinFemale_Chrom8_Interval2	MA2124.1	45	5483	20.4545454545455	13.7075	1.49221560857527	0.00362115393142563	Hmga1	0.0248954332785512	6.74704545454546
BinFemale_Chrom8_Interval2	MA0508.4	57	7369	25.9090909090909	18.4225	1.40638300497169	0.00365578210174686	PRDM1	0.0249386686010639	7.48659090909091
BinFemale_Chrom8_Interval2	MA0601.2	29	3123	13.1818181818182	7.8075	1.68835327336768	0.00391657085485613	Arid3b	0.0265121719405646	5.37431818181818
BinFemale_Chrom8_Interval2	MA1518.3	17	1496	7.72727272727273	3.74	2.06611570247934	0.00397866817139745	Lhx1	0.026726931227708	3.98727272727273
BinFemale_Chrom8_Interval2	MA1552.2	13	1008	5.90909090909091	2.52	2.34487734487734	0.00408990134526182	RARB	0.0272660089684122	3.38909090909091
BinFemale_Chrom8_Interval2	MA1126.2	20	1893	9.09090909090909	4.7325	1.92095279258512	0.00416410947848305	FOS::JUN.1	0.0273019470990472	4.35840909090909
BinFemale_Chrom8_Interval2	MA1579.2	37	4317	16.8181818181818	10.7925	1.55832122475625	0.0043074707524232	ZBTB26	0.0273019470990472	6.02568181818182
BinFemale_Chrom8_Interval2	MA0498.3	169	27432	76.8181818181818	68.58	1.12012513587317	0.00431385097782062	MEIS1	0.0273019470990472	8.23818181818181
BinFemale_Chrom8_Interval2	MA0018.5	27	2862	12.2727272727273	7.155	1.71526586620926	0.00435204198955822	CREB1	0.0273019470990472	5.11772727272727
BinFemale_Chrom8_Interval2	MA2328.1	14	1138	6.36363636363636	2.845	2.23677903818501	0.00442995893621773	ZBED4	0.0273019470990472	3.51863636363636
BinFemale_Chrom8_Interval2	MA0789.1	29	3151	13.1818181818182	7.8775	1.67335045151611	0.00443570877174072	POU3F4	0.0273019470990472	5.30431818181818
BinFemale_Chrom8_Interval2	MA0099.4	25	2587	11.3636363636364	6.4675	1.75703693291633	0.00447301398356185	FOS::JUN	0.0273019470990472	4.89613636363636
BinFemale_Chrom8_Interval2	MA1478.2	59	7760	26.8181818181818	19.4	1.38238050609185	0.00448979075176837	DMRTA2	0.0273019470990472	7.41818181818182
BinFemale_Chrom8_Interval2	MA1730.2	30	3302	13.6363636363636	8.255	1.65189141567094	0.00457401089317699	ZNF708	0.0273019470990472	5.38136363636364
BinFemale_Chrom8_Interval2	MA1638.2	110	16437	50	41.0925	1.21676704994829	0.00457442775173617	HAND2	0.0273019470990472	8.9075
BinFemale_Chrom8_Interval2	MA0491.3	24	2453	10.9090909090909	6.1325	1.7788978245562	0.00458205564293439	JUND.1	0.0273019470990472	4.77659090909091
BinFemale_Chrom8_Interval2	MA1988.2	37	4334	16.8181818181818	10.835	1.55220875110123	0.00459169110302157	Atf3	0.0273019470990472	5.98318181818182
BinFemale_Chrom8_Interval2	MA1634.2	37	4334	16.8181818181818	10.835	1.55220875110123	0.00459169110302157	BATF	0.0273019470990472	5.98318181818182
BinFemale_Chrom8_Interval2	MA0462.3	37	4334	16.8181818181818	10.835	1.55220875110123	0.00459169110302157	BATF::JUN	0.0273019470990472	5.98318181818182
BinFemale_Chrom8_Interval2	MA0835.3	37	4334	16.8181818181818	10.835	1.55220875110123	0.00459169110302157	BATF3	0.0273019470990472	5.98318181818182
BinFemale_Chrom8_Interval2	MA1928.2	37	4334	16.8181818181818	10.835	1.55220875110123	0.00459169110302157	BNC2	0.0273019470990472	5.98318181818182
BinFemale_Chrom8_Interval2	MA1107.3	58	7614	26.3636363636364	19.035	1.38500847720706	0.00468915287290518	KLF9	0.0276277254323098	7.32863636363636
BinFemale_Chrom8_Interval2	MA1980.1	41	4946	18.6363636363636	12.365	1.50718670734845	0.00470927138050736	ZNF418	0.0276277254323098	6.27136363636364
BinFemale_Chrom8_Interval2	MA0259.2	67	9086	30.4545454545455	22.715	1.34072399095512	0.00478078132687593	ARNT::HIF1A	0.0278615070705352	7.73954545454546
BinFemale_Chrom8_Interval2	MA0039.5	38	4506	17.2727272727273	11.265	1.53330912318928	0.0049724387605947	KLF4	0.0287878033508114	6.00772727272727
BinFemale_Chrom8_Interval2	MA0124.3	24	2471	10.9090909090909	6.1775	1.76593944299327	0.00500965355782205	Nkx3-1	0.0288136936659046	4.73159090909091
BinFemale_Chrom8_Interval2	MA1141.2	28	3038	12.7272727272727	7.595	1.67574361122748	0.00506946871092299	FOS::JUND	0.0289683926338456	5.13227272727273
BinFemale_Chrom8_Interval2	MA1589.2	26	2762	11.8181818181818	6.905	1.71153972747021	0.00527020564143112	ZNF140	0.0299211675126412	4.91318181818182
BinFemale_Chrom8_Interval2	MA0786.2	34	3930	15.4545454545455	9.825	1.57298172565348	0.00541889690782461	POU3F1	0.0305681364031132	5.62954545454545
BinFemale_Chrom8_Interval2	MA0477.3	26	2771	11.8181818181818	6.9275	1.70598077490896	0.00549299198757444	FOSL1	0.0307887448985064	4.89068181818182
BinFemale_Chrom8_Interval2	MA0597.3	34	3943	15.4545454545455	9.8575	1.56779563322804	0.0056958875255746	THAP1	0.0317239305221876	5.59704545454545
BinFemale_Chrom8_Interval2	MA0490.3	25	2642	11.3636363636364	6.605	1.72045970683367	0.00581402065973361	JUNB.1	0.0321782275507269	4.75863636363636
BinFemale_Chrom8_Interval2	MA1954.2	42	5169	19.0909090909091	12.9225	1.47733867989237	0.00597408288659443	FOXO1::ELK1	0.0328574558762694	6.16840909090909
BinFemale_Chrom8_Interval2	MA0685.2	46	5796	20.9090909090909	14.49	1.44300144300144	0.00608907556003276	SP4	0.0332819036821666	6.41909090909091
BinFemale_Chrom8_Interval2	MA0483.2	36	4263	16.3636363636364	10.6575	1.53541040240548	0.00615172441160878	Gfi1B	0.0334167745815786	5.70613636363636
BinFemale_Chrom8_Interval2	MA1989.2	32	3675	14.5454545454545	9.1875	1.58317872603587	0.00636083063921164	Bcl11B	0.034340680751572	5.35795454545454
BinFemale_Chrom8_Interval2	MA2095.1	34	3974	15.4545454545455	9.935	1.55556572265178	0.00640511358419708	Sox7	0.0343689021591063	5.51954545454545
BinFemale_Chrom8_Interval2	MA1937.2	19	1838	8.63636363636364	4.595	1.87951330497576	0.0064936981115659	ERF::HOXB13	0.0346330565950181	4.04136363636364
BinFemale_Chrom8_Interval2	MA1514.2	32	3684	14.5454545454545	9.21	1.5793110255651	0.00658756108964975	KLF17	0.0349220105957336	5.33545454545454
BinFemale_Chrom8_Interval2	MA0623.2	14	1195	6.36363636363636	2.9875	2.13008748573602	0.00671626060717392	NEUROG1	0.035391073858162	3.37613636363636
BinFemale_Chrom8_Interval2	MA0901.3	33	3848	15	9.62	1.55925155925156	0.00698910057967117	HOXB13	0.036458840807029	5.38
BinFemale_Chrom8_Interval2	MA0080.7	57	7596	25.9090909090909	18.99	1.36435444492317	0.00702159786857839	Spi1	0.036458840807029	6.91909090909091
BinFemale_Chrom8_Interval2	MA0740.2	42	5219	19.0909090909091	13.0475	1.46318521486178	0.00704318515590332	KLF14	0.036458840807029	6.04340909090909
BinFemale_Chrom8_Interval2	MA0499.3	32	3706	14.5454545454545	9.265	1.56993573075602	0.0071705236208923	MYOD1	0.0369009402712586	5.28045454545455
BinFemale_Chrom8_Interval2	MA1128.2	28	3125	12.7272727272727	7.8125	1.62909090909091	0.00735967354936772	FOSL1::JUN.1	0.0376541437409511	4.91477272727273
BinFemale_Chrom8_Interval2	MA1105.3	19	1863	8.63636363636364	4.6575	1.85429170936417	0.00745119377390804	GRHL2	0.0378578887479133	3.97886363636364
BinFemale_Chrom8_Interval2	MA0089.3	31	3569	14.0909090909091	8.9225	1.57925571206602	0.0074855370933374	MAFG::NFE2L1	0.0378578887479133	5.16840909090909
BinFemale_Chrom8_Interval2	MA0160.3	26	2842	11.8181818181818	7.105	1.6633612692726	0.00754229677734984	NR4A2	0.0379269780803878	4.71318181818182
BinFemale_Chrom8_Interval2	MA0738.2	61	8279	27.7272727272727	20.6975	1.33964356696571	0.00765028430317743	HIC2	0.0382514215158871	7.02977272727273
BinFemale_Chrom8_Interval2	MA0043.4	20	2007	9.09090909090909	5.0175	1.8118403768628	0.00778303495040764	HLF	0.0386953150076764	4.07340909090909
BinFemale_Chrom8_Interval2	MA0070.2	21	2148	9.54545454545455	5.37	1.77755205688167	0.00792673277482703	PBX1	0.0391883418081336	4.17545454545455
BinFemale_Chrom8_Interval2	MA1152.2	23	2437	10.4545454545455	6.0925	1.71596970940426	0.00831402822910098	SOX15	0.0406620021419777	4.36204545454545
BinFemale_Chrom8_Interval2	MA0073.2	62	8477	28.1818181818182	21.1925	1.32980149495426	0.00835711703361957	RREB1	0.0406620021419777	6.98931818181818
BinFemale_Chrom8_Interval2	MA0843.2	11	859	5	2.1475	2.32828870779977	0.00840775846664747	TEF	0.0406620021419777	2.8525
BinFemale_Chrom8_Interval2	MA0471.3	24	2581	10.9090909090909	6.4525	1.69067662287345	0.00840964135209084	E2F6	0.0406620021419777	4.45659090909091
BinFemale_Chrom8_Interval2	MA0150.3	30	3467	13.6363636363636	8.6675	1.57327529695571	0.00893940678523377	Nfe2l2	0.0427006985186162	4.96886363636363
BinFemale_Chrom8_Interval2	MA0702.3	40	4986	18.1818181818182	12.465	1.45862961747438	0.00902537491416207	LMX1A	0.0427006985186162	5.71681818181818
BinFemale_Chrom8_Interval2	MA0621.2	40	4986	18.1818181818182	12.465	1.45862961747438	0.00902537491416207	mix-a	0.0427006985186162	5.71681818181818
BinFemale_Chrom8_Interval2	MA0674.2	40	4986	18.1818181818182	12.465	1.45862961747438	0.00902537491416207	NKX6-1	0.0427006985186162	5.71681818181818
BinFemale_Chrom8_Interval2	MA0774.1	24	2613	10.9090909090909	6.5325	1.66997181922555	0.00969552003239787	MEIS2	0.0456259766230488	4.37659090909091
BinFemale_Chrom8_Interval2	MA0090.4	31	3651	14.0909090909091	9.1275	1.54378626030228	0.0102046786377491	TEAD1	0.047766580857549	4.96340909090909
BinFemale_Chrom8_Interval2	MA0715.1	42	5344	19.0909090909091	13.36	1.42896026129559	0.0104454187482181	PROP1	0.0486347539599574	5.73090909090909
BinFemale_Chrom8_Interval2	MA0757.2	26	2921	11.8181818181818	7.3025	1.61837477825153	0.0105284790736704	ONECUT3	0.0487634820254208	4.51568181818182
BinFemale_Chrom9_Interval1	MA0597.3	29	4685	24.7863247863248	11.7125	2.1162283702305	6.44366576900323e-05	THAP1	0.0221242979276456	13.0738247863248
BinFemale_Chrom9_Interval1	MA0498.3	99	27573	84.6153846153846	68.9325	1.22751074769354	7.75979394311866e-05	MEIS1	0.0221242979276456	15.6828846153846
BinFemale_Chrom9_Interval1	MA2121.1	32	5531	27.3504273504274	13.8275	1.97797341171053	8.94353048331605e-05	ZNF213	0.0221242979276456	13.5229273504274
BinFemale_Chrom9_Interval1	MA1466.2	10	778	8.54700854700855	1.945	4.39434886735658	0.000100564990580207	ATF6	0.0221242979276456	6.60200854700855
BinFemale_Chrom9_Interval1	MA0035.5	18	2319	15.3846153846154	5.7975	2.65366371446578	0.000139242610080103	GATA1	0.0245066993740981	9.58711538461539
BinFemale_Chrom9_Interval1	MA0151.1	59	13697	50.4273504273504	34.2425	1.47265387829015	0.000222949694578264	Arid3a	0.0326992885381454	16.1848504273504
BinFemale_Chrom9_Interval1	MA0783.1	22	3399	18.8034188034188	8.4975	2.21281774679833	0.00032145521698383	PKNOX2	0.0377866418846768	10.3059188034188
BinFemale_Chrom9_Interval1	MA1559.2	18	2497	15.3846153846154	6.2425	2.46449585656634	0.000343514926224334	SNAI3	0.0377866418846768	9.14211538461539
BinFemale_Chrom9_Interval1	MA0479.2	19	2773	16.2393162393162	6.9325	2.34249062233195	0.000435394816474081	FOXH1	0.0422808908862789	9.30681623931624
BinFemale_Chrom9_Interval1	MA1107.3	41	8569	35.042735042735	21.4225	1.63579110947532	0.00048046466916226	KLF9	0.0422808908862789	13.620235042735
BinFemale_Chrom9_Interval1	MA1731.2	36	7212	30.7692307692308	18.03	1.70655744699006	0.000564723265592659	ZNF768	0.0451778612474127	12.7392307692308
BinMale_Chrom11_Interval1	MA1965.2	679	17478	58.2832618025751	43.695	1.33386570094004	2.55964453673105e-24	SP5	2.25248719232332e-21	14.5882618025751
BinMale_Chrom11_Interval1	MA1630.3	463	10939	39.7424892703863	27.3475	1.45324030607501	1.04360251977993e-20	ZNF281	4.59185108703168e-18	12.3949892703863
BinMale_Chrom11_Interval1	MA1723.2	469	11698	40.2575107296137	29.245	1.37656046262998	2.39284176083244e-16	PRDM9	7.01900249844182e-14	11.0125107296137
BinMale_Chrom11_Interval1	MA1116.2	610	16631	52.3605150214592	41.5775	1.25934736387371	3.47195422239615e-14	RBPJ	7.63829928927154e-12	10.7830150214592
BinMale_Chrom11_Interval1	MA1499.2	427	10798	36.6523605150215	26.995	1.35774626838383	1.66531296138413e-13	HOXB4	2.09353629431148e-11	9.65736051502146
BinMale_Chrom11_Interval1	MA1504.2	427	10798	36.6523605150215	26.995	1.35774626838383	1.66531296138413e-13	HOXC4	2.09353629431148e-11	9.65736051502146
BinMale_Chrom11_Interval1	MA1507.2	427	10798	36.6523605150215	26.995	1.35774626838383	1.66531296138413e-13	HOXD4	2.09353629431148e-11	9.65736051502146
BinMale_Chrom11_Interval1	MA0135.2	173	3383	14.8497854077253	8.4575	1.75581264058236	2.11268668237295e-13	Lhx3	2.32395535061025e-11	6.39228540772532
BinMale_Chrom11_Interval1	MA1961.2	347	8414	29.7854077253219	21.035	1.41599276089004	6.05531801156756e-13	PATZ1	5.92075538908828e-11	8.75040772532189
BinMale_Chrom11_Interval1	MA1981.2	320	7638	27.4678111587983	19.095	1.43848186220468	1.11690391723458e-12	ZNF530	9.82875447166434e-11	8.37281115879828
BinMale_Chrom11_Interval1	MA1596.1	273	6269	23.4334763948498	15.6725	1.49519709011643	1.58164909471653e-12	ZNF460	1.26531927577323e-10	7.76097639484979
BinMale_Chrom11_Interval1	MA0528.3	300	7094	25.7510729613734	17.735	1.45199170912734	2.68244360354328e-12	ZNF263	1.96712530926507e-10	8.01607296137339
BinMale_Chrom11_Interval1	MA1710.2	301	7136	25.8369098712446	17.84	1.44825727977829	3.296216530926e-12	ZNF257	2.23128503631914e-10	7.99690987124464
BinMale_Chrom11_Interval1	MA1653.2	360	9003	30.9012875536481	22.5075	1.37293291363537	1.1668816361414e-11	ZNF148	6.96523279362007e-10	8.39378755364807
BinMale_Chrom11_Interval1	MA0498.3	900	27400	77.2532188841202	68.5	1.12778421728643	1.1872555898216e-11	MEIS1	6.96523279362007e-10	8.75321888412017
BinMale_Chrom11_Interval1	MA1964.2	473	12722	40.6008583690987	31.805	1.27655583616094	8.61795173114273e-11	SMAD2	4.4965917512117e-09	8.79585836909872
BinMale_Chrom11_Interval1	MA0738.2	355	8988	30.4721030042918	22.47	1.3561238542186	8.68659770120442e-11	HIC2	4.4965917512117e-09	8.00210300429184
BinMale_Chrom11_Interval1	MA1731.2	303	7552	26.0085836909871	18.88	1.37757328871754	8.19965795875633e-10	ZNF768	4.00872166872531e-08	7.12858369098712
BinMale_Chrom11_Interval1	MA1712.2	173	3767	14.8497854077253	9.4175	1.57682881950893	1.15386037049852e-09	ZNF454	5.18330704429558e-08	5.43228540772532
BinMale_Chrom11_Interval1	MA0681.3	199	4502	17.0815450643777	11.255	1.51768503459597	1.17802432824899e-09	PHOX2B	5.18330704429558e-08	5.82654506437768
BinMale_Chrom11_Interval1	MA0685.2	319	8077	27.381974248927	20.1925	1.35604676235865	1.36105192283963e-09	SP4	5.70345567666132e-08	7.18947424892704
BinMale_Chrom11_Interval1	MA0073.2	362	9467	31.0729613733906	23.6675	1.31289580113618	2.83611292824862e-09	RREB1	1.13444517129945e-07	7.40546137339055
BinMale_Chrom11_Interval1	MA0597.3	216	5056	18.5407725321888	12.64	1.46683326995165	3.53723293181271e-09	THAP1	1.24249062973162e-07	5.90077253218884
BinMale_Chrom11_Interval1	MA1530.2	125	2514	10.7296137339056	6.285	1.70717800062141	3.76041689186399e-09	NKX6-3	1.24249062973162e-07	4.44461373390558
BinMale_Chrom11_Interval1	MA2337.1	411	11048	35.2789699570815	27.62	1.27729797092982	4.09457139343374e-09	Nr1h3	1.24249062973162e-07	7.65896995708154
BinMale_Chrom11_Interval1	MA1996.2	411	11048	35.2789699570815	27.62	1.27729797092982	4.09457139343374e-09	Nr1H2	1.24249062973162e-07	7.65896995708154
BinMale_Chrom11_Interval1	MA1110.3	411	11048	35.2789699570815	27.62	1.27729797092982	4.09457139343374e-09	Nr1H4	1.24249062973162e-07	7.65896995708154
BinMale_Chrom11_Interval1	MA1535.2	411	11048	35.2789699570815	27.62	1.27729797092982	4.09457139343374e-09	NR2C1	1.24249062973162e-07	7.65896995708154
BinMale_Chrom11_Interval1	MA1536.2	411	11048	35.2789699570815	27.62	1.27729797092982	4.09457139343374e-09	NR2C2.1	1.24249062973162e-07	7.65896995708154
BinMale_Chrom11_Interval1	MA2326.1	695	20569	59.656652360515	51.4225	1.1601274220529	6.06982651999777e-09	IKZF2	1.78048244586601e-07	8.23415236051501
BinMale_Chrom11_Interval1	MA0820.2	395	10578	33.9055793991416	26.445	1.28211682356368	6.57173350035854e-09	FIGLA	1.8072267125986e-07	7.46057939914164
BinMale_Chrom11_Interval1	MA0103.4	395	10578	33.9055793991416	26.445	1.28211682356368	6.57173350035854e-09	ZEB1	1.8072267125986e-07	7.46057939914164
BinMale_Chrom11_Interval1	MA0624.3	570	16350	48.9270386266094	40.875	1.19699177068158	1.05603243007363e-08	Nfatc1	2.7332604072494e-07	8.05203862660944
BinMale_Chrom11_Interval1	MA0625.3	570	16350	48.9270386266094	40.875	1.19699177068158	1.05603243007363e-08	NFATC3	2.7332604072494e-07	8.05203862660944
BinMale_Chrom11_Interval1	MA1972.1	281	7074	24.1201716738197	17.685	1.36387739179077	1.18775767610191e-08	ZFP14	2.98636215705624e-07	6.43517167381974
BinMale_Chrom11_Interval1	MA2341.1	274	6870	23.519313304721	17.175	1.36939233215261	1.33718533388396e-08	FEZF2	3.26867526060523e-07	6.34431330472103
BinMale_Chrom11_Interval1	MA1716.2	155	3394	13.3047210300429	8.485	1.56802840660494	1.41233986940276e-08	ZNF76	3.35907860830927e-07	4.81972103004292
BinMale_Chrom11_Interval1	MA1549.2	171	3856	14.6781115879828	9.64	1.52262568340071	1.76356818208439e-08	POU6F1.1	4.08405263219543e-07	5.03811158798283
BinMale_Chrom11_Interval1	MA1514.2	200	4697	17.1673819742489	11.7425	1.46198696821366	2.01451628832693e-08	KLF17	4.5455752146864e-07	5.42488197424893
BinMale_Chrom11_Interval1	MA1987.2	302	7766	25.9227467811159	19.415	1.33519169616873	2.27349987676283e-08	ZNF701	5.00169972887823e-07	6.50774678111588
BinMale_Chrom11_Interval1	MA1973.2	157	3477	13.4763948497854	8.6925	1.55034740866096	2.35895405214074e-08	ZKSCAN3	5.06312089239963e-07	4.78389484978541
BinMale_Chrom11_Interval1	MA1107.3	335	8814	28.755364806867	22.035	1.30498592270783	3.04981994369768e-08	KLF9	6.39009892965229e-07	6.72036480686695
BinMale_Chrom11_Interval1	MA2121.1	245	6058	21.0300429184549	15.145	1.38857992198448	3.21829311213485e-08	ZNF213	6.58627427599691e-07	5.88504291845494
BinMale_Chrom11_Interval1	MA0901.3	147	3219	12.618025751073	8.0475	1.56794355403205	3.53816320131245e-08	HOXB13	6.96273335605089e-07	4.57052575107296
BinMale_Chrom11_Interval1	MA0149.1	398	10821	34.1630901287554	27.0525	1.26284410419574	3.56048864798057e-08	EWSR1-FLI1	6.96273335605089e-07	7.11059012875536
BinMale_Chrom11_Interval1	MA0151.1	457	12758	39.2274678111588	31.895	1.22989395865053	4.92828910357288e-08	Arid3a	9.42803132857421e-07	7.3324678111588
BinMale_Chrom11_Interval1	MA1578.2	275	7010	23.6051502145923	17.525	1.34694152437046	5.80315094732307e-08	VEZF1	1.08654741141368e-06	6.08015021459228
BinMale_Chrom11_Interval1	MA1638.2	574	16698	49.2703862660944	41.745	1.18027036210551	8.73945039738305e-08	HAND2	1.32295641260321e-06	7.52538626609442
BinMale_Chrom11_Interval1	MA1976.2	237	5892	20.343347639485	14.73	1.38108266391616	9.09581968738874e-08	ZNF320	1.32295641260321e-06	5.61334763948498
BinMale_Chrom11_Interval1	MA0875.2	334	8881	28.6695278969957	22.2025	1.29127476171583	9.77183713854643e-08	BARX1	1.32295641260321e-06	6.46702789699571
BinMale_Chrom11_Interval1	MA0876.2	334	8881	28.6695278969957	22.2025	1.29127476171583	9.77183713854643e-08	BSX	1.32295641260321e-06	6.46702789699571
BinMale_Chrom11_Interval1	MA0879.3	334	8881	28.6695278969957	22.2025	1.29127476171583	9.77183713854643e-08	DLX1	1.32295641260321e-06	6.46702789699571
BinMale_Chrom11_Interval1	MA0880.2	334	8881	28.6695278969957	22.2025	1.29127476171583	9.77183713854643e-08	Dlx3	1.32295641260321e-06	6.46702789699571
BinMale_Chrom11_Interval1	MA0881.2	334	8881	28.6695278969957	22.2025	1.29127476171583	9.77183713854643e-08	Dlx4	1.32295641260321e-06	6.46702789699571
BinMale_Chrom11_Interval1	MA0882.2	334	8881	28.6695278969957	22.2025	1.29127476171583	9.77183713854643e-08	DLX6	1.32295641260321e-06	6.46702789699571
BinMale_Chrom11_Interval1	MA0890.2	334	8881	28.6695278969957	22.2025	1.29127476171583	9.77183713854643e-08	GBX2	1.32295641260321e-06	6.46702789699571
BinMale_Chrom11_Interval1	MA0894.2	334	8881	28.6695278969957	22.2025	1.29127476171583	9.77183713854643e-08	HESX1	1.32295641260321e-06	6.46702789699571
BinMale_Chrom11_Interval1	MA1498.3	334	8881	28.6695278969957	22.2025	1.29127476171583	9.77183713854643e-08	HOXA7	1.32295641260321e-06	6.46702789699571
BinMale_Chrom11_Interval1	MA0699.2	334	8881	28.6695278969957	22.2025	1.29127476171583	9.77183713854643e-08	LBX2	1.32295641260321e-06	6.46702789699571
BinMale_Chrom11_Interval1	MA0700.3	334	8881	28.6695278969957	22.2025	1.29127476171583	9.77183713854643e-08	LHX2	1.32295641260321e-06	6.46702789699571
BinMale_Chrom11_Interval1	MA0666.3	334	8881	28.6695278969957	22.2025	1.29127476171583	9.77183713854643e-08	MSX1	1.32295641260321e-06	6.46702789699571
BinMale_Chrom11_Interval1	MA0708.3	334	8881	28.6695278969957	22.2025	1.29127476171583	9.77183713854643e-08	MSX2	1.32295641260321e-06	6.46702789699571
BinMale_Chrom11_Interval1	MA0709.2	334	8881	28.6695278969957	22.2025	1.29127476171583	9.77183713854643e-08	Msx3	1.32295641260321e-06	6.46702789699571
BinMale_Chrom11_Interval1	MA0125.2	334	8881	28.6695278969957	22.2025	1.29127476171583	9.77183713854643e-08	Nobox	1.32295641260321e-06	6.46702789699571
BinMale_Chrom11_Interval1	MA0718.2	334	8881	28.6695278969957	22.2025	1.29127476171583	9.77183713854643e-08	RAX	1.32295641260321e-06	6.46702789699571
BinMale_Chrom11_Interval1	MA1627.2	265	6751	22.7467811158798	16.8775	1.34775773164745	1.05903966712895e-07	Wt1	1.41205288950527e-06	5.86928111587983
BinMale_Chrom11_Interval1	MA1982.2	142	3155	12.1888412017167	7.8875	1.54533644395775	1.46458453173122e-07	ZNF574	1.91573795946632e-06	4.30134120171674
BinMale_Chrom11_Interval1	MA1511.2	265	6777	22.7467811158798	16.9425	1.34258705125453	1.48034296867852e-07	KLF10	1.91573795946632e-06	5.80428111587983
BinMale_Chrom11_Interval1	MA1522.2	251	6355	21.5450643776824	15.8875	1.35610161307206	1.56573936020416e-07	MAZ	1.99688498112995e-06	5.65756437768241
BinMale_Chrom11_Interval1	MA0146.3	142	3161	12.1888412017167	7.9025	1.54240318908152	1.63509976254552e-07	Zfx	2.05555398720009e-06	4.28634120171674
BinMale_Chrom11_Interval1	MA0079.5	256	6525	21.9742489270386	16.3125	1.34708039399471	1.97770365154971e-07	SP1	2.45123832868133e-06	5.66174892703863
BinMale_Chrom11_Interval1	MA2123.1	173	4057	14.8497854077253	10.1425	1.4641149033991	2.01922305829585e-07	Hand1	2.46793929347271e-06	4.70728540772532
BinMale_Chrom11_Interval1	MA0599.1	335	9000	28.755364806867	22.5	1.27801621363853	2.64207607505001e-07	KLF5	2.65741671520041e-06	6.25536480686695
BinMale_Chrom11_Interval1	MA0634.2	260	6682	22.3175965665236	16.705	1.33598303301548	3.08018755625502e-07	ALX3	2.65741671520041e-06	5.6125965665236
BinMale_Chrom11_Interval1	MA1481.2	260	6682	22.3175965665236	16.705	1.33598303301548	3.08018755625502e-07	DRGX	2.65741671520041e-06	5.6125965665236
BinMale_Chrom11_Interval1	MA1495.2	260	6682	22.3175965665236	16.705	1.33598303301548	3.08018755625502e-07	HOXA1	2.65741671520041e-06	5.6125965665236
BinMale_Chrom11_Interval1	MA0612.3	260	6682	22.3175965665236	16.705	1.33598303301548	3.08018755625502e-07	EMX1	2.65741671520041e-06	5.6125965665236
BinMale_Chrom11_Interval1	MA0886.2	260	6682	22.3175965665236	16.705	1.33598303301548	3.08018755625502e-07	EMX2	2.65741671520041e-06	5.6125965665236
BinMale_Chrom11_Interval1	MA0027.3	260	6682	22.3175965665236	16.705	1.33598303301548	3.08018755625502e-07	EN1	2.65741671520041e-06	5.6125965665236
BinMale_Chrom11_Interval1	MA0900.3	260	6682	22.3175965665236	16.705	1.33598303301548	3.08018755625502e-07	HOXA2	2.65741671520041e-06	5.6125965665236
BinMale_Chrom11_Interval1	MA0887.2	260	6682	22.3175965665236	16.705	1.33598303301548	3.08018755625502e-07	EVX1	2.65741671520041e-06	5.6125965665236
BinMale_Chrom11_Interval1	MA0888.2	260	6682	22.3175965665236	16.705	1.33598303301548	3.08018755625502e-07	EVX2	2.65741671520041e-06	5.6125965665236
BinMale_Chrom11_Interval1	MA0892.2	260	6682	22.3175965665236	16.705	1.33598303301548	3.08018755625502e-07	GSX1	2.65741671520041e-06	5.6125965665236
BinMale_Chrom11_Interval1	MA0902.3	260	6682	22.3175965665236	16.705	1.33598303301548	3.08018755625502e-07	HOXB2	2.65741671520041e-06	5.6125965665236
BinMale_Chrom11_Interval1	MA0903.2	260	6682	22.3175965665236	16.705	1.33598303301548	3.08018755625502e-07	HOXB3	2.65741671520041e-06	5.6125965665236
BinMale_Chrom11_Interval1	MA0904.3	260	6682	22.3175965665236	16.705	1.33598303301548	3.08018755625502e-07	HOXB5	2.65741671520041e-06	5.6125965665236
BinMale_Chrom11_Interval1	MA1505.2	260	6682	22.3175965665236	16.705	1.33598303301548	3.08018755625502e-07	HOXC8	2.65741671520041e-06	5.6125965665236
BinMale_Chrom11_Interval1	MA0654.2	260	6682	22.3175965665236	16.705	1.33598303301548	3.08018755625502e-07	ISX	2.65741671520041e-06	5.6125965665236
BinMale_Chrom11_Interval1	MA0704.2	260	6682	22.3175965665236	16.705	1.33598303301548	3.08018755625502e-07	Lhx4	2.65741671520041e-06	5.6125965665236
BinMale_Chrom11_Interval1	MA0705.2	260	6682	22.3175965665236	16.705	1.33598303301548	3.08018755625502e-07	Lhx8	2.65741671520041e-06	5.6125965665236
BinMale_Chrom11_Interval1	MA0662.2	260	6682	22.3175965665236	16.705	1.33598303301548	3.08018755625502e-07	MIXL1	2.65741671520041e-06	5.6125965665236
BinMale_Chrom11_Interval1	MA0707.3	260	6682	22.3175965665236	16.705	1.33598303301548	3.08018755625502e-07	MNX1	2.65741671520041e-06	5.6125965665236
BinMale_Chrom11_Interval1	MA0675.2	260	6682	22.3175965665236	16.705	1.33598303301548	3.08018755625502e-07	NKX6-2	2.65741671520041e-06	5.6125965665236
BinMale_Chrom11_Interval1	MA0132.3	260	6682	22.3175965665236	16.705	1.33598303301548	3.08018755625502e-07	PDX1	2.65741671520041e-06	5.6125965665236
BinMale_Chrom11_Interval1	MA0628.2	260	6682	22.3175965665236	16.705	1.33598303301548	3.08018755625502e-07	POU6F1	2.65741671520041e-06	5.6125965665236
BinMale_Chrom11_Interval1	MA0716.2	260	6682	22.3175965665236	16.705	1.33598303301548	3.08018755625502e-07	PRRX1	2.65741671520041e-06	5.6125965665236
BinMale_Chrom11_Interval1	MA0717.2	260	6682	22.3175965665236	16.705	1.33598303301548	3.08018755625502e-07	RAX2	2.65741671520041e-06	5.6125965665236
BinMale_Chrom11_Interval1	MA0630.2	260	6682	22.3175965665236	16.705	1.33598303301548	3.08018755625502e-07	SHOX	2.65741671520041e-06	5.6125965665236
BinMale_Chrom11_Interval1	MA0720.2	260	6682	22.3175965665236	16.705	1.33598303301548	3.08018755625502e-07	Shox2	2.65741671520041e-06	5.6125965665236
BinMale_Chrom11_Interval1	MA1577.2	260	6682	22.3175965665236	16.705	1.33598303301548	3.08018755625502e-07	TLX2	2.65741671520041e-06	5.6125965665236
BinMale_Chrom11_Interval1	MA0721.2	260	6682	22.3175965665236	16.705	1.33598303301548	3.08018755625502e-07	UNCX	2.65741671520041e-06	5.6125965665236
BinMale_Chrom11_Interval1	MA0723.3	260	6682	22.3175965665236	16.705	1.33598303301548	3.08018755625502e-07	VAX2	2.65741671520041e-06	5.6125965665236
BinMale_Chrom11_Interval1	MA0442.3	539	15676	46.2660944206009	39.19	1.18055867365657	3.70802827111784e-07	SOX10	3.16802415396476e-06	7.07609442060085
BinMale_Chrom11_Interval1	MA0039.5	243	6185	20.8583690987124	15.4625	1.34896485682861	4.0368972266042e-07	KLF4	3.41583611481894e-06	5.39586909871244
BinMale_Chrom11_Interval1	MA0715.1	163	3812	13.9914163090129	9.53	1.46814441857428	4.08577984253252e-07	PROP1	3.42427262993201e-06	4.46141630901288
BinMale_Chrom11_Interval1	MA0740.2	276	7214	23.6909871244635	18.035	1.31361170637447	5.023589841678e-07	KLF14	4.17052741573268e-06	5.65598712446352
BinMale_Chrom11_Interval1	MA1629.2	226	5703	19.3991416309013	14.2575	1.36062715278985	6.18249079498952e-07	Zic2	5.08466532672035e-06	5.14164163090129
BinMale_Chrom11_Interval1	MA0670.2	406	11372	34.8497854077253	28.43	1.22581025000793	7.67214166397408e-07	NFIA	6.19402262779558e-06	6.41978540772532
BinMale_Chrom11_Interval1	MA0671.2	406	11372	34.8497854077253	28.43	1.22581025000793	7.67214166397408e-07	NFIX	6.19402262779558e-06	6.41978540772532
BinMale_Chrom11_Interval1	MA1979.2	182	4416	15.6223175965665	11.04	1.415064999689	8.79572933313489e-07	ZNF416	7.03658346650791e-06	4.58231759656652
BinMale_Chrom11_Interval1	MA0885.3	100	2093	8.58369098712446	5.2325	1.64045694928322	9.37937582893613e-07	Dlx2	7.39425773060498e-06	3.35119098712446
BinMale_Chrom11_Interval1	MA1628.2	304	8141	26.0944206008584	20.3525	1.28212360156533	9.49489913134503e-07	Zic1::Zic2	7.39425773060498e-06	5.74192060085837
BinMale_Chrom11_Interval1	MA0697.3	304	8141	26.0944206008584	20.3525	1.28212360156533	9.49489913134503e-07	Zic3	7.39425773060498e-06	5.74192060085837
BinMale_Chrom11_Interval1	MA1607.2	153	3594	13.1330472103004	8.985	1.46166357376744	1.2597835589248e-06	Foxl2	9.72464501626163e-06	4.14804721030043
BinMale_Chrom11_Interval1	MA1620.2	105	2244	9.01287553648069	5.61	1.60657317940832	1.28361530024996e-06	Ptf1A.2	9.82244751495624e-06	3.40287553648069
BinMale_Chrom11_Interval1	MA0154.5	206	5162	17.6824034334764	12.905	1.37019786388814	1.37966876127413e-06	EBF1	1.04664526717348e-05	4.7774034334764
BinMale_Chrom11_Interval1	MA1108.3	469	13498	40.2575107296137	33.745	1.19299187226593	1.43662952833098e-06	MXI1	1.06311865282965e-05	6.51251072961373
BinMale_Chrom11_Interval1	MA0522.4	174	4215	14.9356223175966	10.5375	1.41737815588105	1.44970725385861e-06	TCF3	1.06311865282965e-05	4.39812231759657
BinMale_Chrom11_Interval1	MA1558.2	174	4215	14.9356223175966	10.5375	1.41737815588105	1.44970725385861e-06	SNAI1	1.06311865282965e-05	4.39812231759657
BinMale_Chrom11_Interval1	MA1648.2	174	4215	14.9356223175966	10.5375	1.41737815588105	1.44970725385861e-06	TCF12	1.06311865282965e-05	4.39812231759657
BinMale_Chrom11_Interval1	MA0163.1	163	3901	13.9914163090129	9.7525	1.43464919856579	1.63358394126562e-06	PLAG1	1.18806104819318e-05	4.23891630901288
BinMale_Chrom11_Interval1	MA0753.3	215	5447	18.4549356223176	13.6175	1.35523668972408	1.65839082198222e-06	ZNF740	1.19621633061013e-05	4.8374356223176
BinMale_Chrom11_Interval1	MA0137.4	153	3618	13.1330472103004	9.045	1.45196762966284	1.83543387044256e-06	STAT1	1.31315593982882e-05	4.08804721030043
BinMale_Chrom11_Interval1	MA0144.3	194	4838	16.6523605150215	12.095	1.37679706614481	2.20896711661417e-06	STAT3	1.56765408275844e-05	4.55736051502146
BinMale_Chrom11_Interval1	MA1615.2	116	2581	9.95708154506438	6.4525	1.54313545835945	2.4156290521296e-06	Plagl1	1.70060285269924e-05	3.50458154506438
BinMale_Chrom11_Interval1	MA0791.2	144	3379	12.3605150214592	8.4475	1.46321574684335	2.54797672528868e-06	POU4F3	1.77953930020162e-05	3.91301502145923
BinMale_Chrom11_Interval1	MA1155.1	231	5970	19.8283261802575	14.925	1.32853106735394	2.63092726986526e-06	ZSCAN4	1.82300472242632e-05	4.90332618025751
BinMale_Chrom11_Interval1	MA1980.1	199	5038	17.0815450643777	12.595	1.35621636080807	4.24691194471242e-06	ZNF418	2.91975196198979e-05	4.48654506437768
BinMale_Chrom11_Interval1	MA0155.1	149	3561	12.7896995708154	8.9025	1.43664134465773	4.52547435810806e-06	INSM1	3.08714529855434e-05	3.88719957081545
BinMale_Chrom11_Interval1	MA0519.2	157	3799	13.4763948497854	9.4975	1.41894128452597	4.83199458743022e-06	Stat5a::Stat5b	3.27088864379892e-05	3.97889484978541
BinMale_Chrom11_Interval1	MA0258.2	145	3452	12.4463519313305	8.63	1.44221922726888	5.04583598436463e-06	ESR2	3.3895692108709e-05	3.81635193133047
BinMale_Chrom11_Interval1	MA0747.2	246	6495	21.1158798283262	16.2375	1.30043909643271	5.55633563647871e-06	SP8	3.70422375765248e-05	4.87837982832618
BinMale_Chrom11_Interval1	MA0056.3	130	3031	11.1587982832618	7.5775	1.47262267017642	6.04599164554837e-06	MZF1	4.00035537449817e-05	3.5812982832618
BinMale_Chrom11_Interval1	MA2335.1	196	4988	16.8240343347639	12.47	1.34916073253921	7.07921982796643e-06	ZNF558	4.64903988702273e-05	4.35403433476395
BinMale_Chrom11_Interval1	MA1652.2	171	4240	14.6781115879828	10.6	1.38472750830027	7.14086199257556e-06	ZKSCAN5	4.65478411367889e-05	4.07811158798283
BinMale_Chrom11_Interval1	MA0713.1	165	4063	14.1630901287554	10.1575	1.39434803138128	7.22513974623293e-06	PHOX2A	4.67509042403307e-05	4.00559012875537
BinMale_Chrom11_Interval1	MA1489.1	117	2686	10.0429184549356	6.715	1.49559470661737	9.21512261134523e-06	FOXN3	5.91920284524365e-05	3.32791845493562
BinMale_Chrom11_Interval1	MA0065.3	230	6064	19.7424892703863	15.16	1.30227501783551	1.12122302186802e-05	Pparg::Rxra	7.14982796553521e-05	4.58248927038626
BinMale_Chrom11_Interval1	MA0493.3	211	5482	18.1115879828326	13.705	1.32153141064083	1.13047647738725e-05	KLF1	7.15697338201999e-05	4.40658798283262
BinMale_Chrom11_Interval1	MA0912.2	84	1782	7.21030042918455	4.455	1.61847372147801	1.17447388915079e-05	HOXD3	7.38240730323355e-05	2.75530042918455
BinMale_Chrom11_Interval1	MA0516.3	219	5731	18.7982832618026	14.3275	1.31204210516856	1.18750011467718e-05	SP2	7.41134823344621e-05	4.47078326180258
BinMale_Chrom11_Interval1	MA1587.1	136	3261	11.6738197424893	8.1525	1.43193127782757	1.45011917478264e-05	ZNF135	8.98665404090652e-05	3.52131974248927
BinMale_Chrom11_Interval1	MA0003.5	159	3942	13.6480686695279	9.855	1.38488773917077	1.56286747651659e-05	TFAP2A.2	9.61764600933289e-05	3.7930686695279
BinMale_Chrom11_Interval1	MA2099.1	121	2838	10.3862660944206	7.095	1.46388528462588	1.70099043213657e-05	ZNF770	0.000103949415297235	3.2912660944206
BinMale_Chrom11_Interval1	MA1631.2	181	4607	15.5364806866953	11.5175	1.34894557731237	1.71917901917304e-05	ASCL1.1	0.00010433638185326	4.01898068669528
BinMale_Chrom11_Interval1	MA0601.2	101	2272	8.66952789699571	5.68	1.52632533397812	1.74520935692144e-05	Arid3b	0.000105190700965128	2.98952789699571
BinMale_Chrom11_Interval1	MA0741.1	279	7665	23.9484978540773	19.1625	1.24975853119777	2.37915139154207e-05	KLF16	0.000142425389425648	4.78599785407726
BinMale_Chrom11_Interval1	MA1125.2	239	6419	20.5150214592275	16.0475	1.27839361017152	2.56278497866656e-05	ZNF384	0.000152381809542336	4.46752145922747
BinMale_Chrom11_Interval1	MA1496.2	110	2553	9.44206008583691	6.3825	1.4793670326419	2.73040151198117e-05	HOXA4	0.000161258612788149	3.05956008583691
BinMale_Chrom11_Interval1	MA0812.2	103	2357	8.8412017167382	5.8925	1.50041607411764	2.85761602662552e-05	TFAP2B.2	0.000167646806895364	2.9487017167382
BinMale_Chrom11_Interval1	MA1600.2	154	3845	13.2188841201717	9.6125	1.37517650144829	3.09462501698269e-05	ZNF684	0.000180349007612236	3.60638412017167
BinMale_Chrom11_Interval1	MA0814.3	147	3638	12.618025751073	9.095	1.38735852128345	3.11971638604632e-05	TFAP2C.2	0.000180615159192155	3.52302575107296
BinMale_Chrom11_Interval1	MA1963.2	103	2370	8.8412017167382	5.925	1.49218594375328	3.54882384080156e-05	SATB1	0.000195685034862049	2.9162017167382
BinMale_Chrom11_Interval1	MA1418.2	173	4425	14.8497854077253	11.0625	1.34235348318421	3.55327402740902e-05	IRF3	0.000195685034862049	3.78728540772532
BinMale_Chrom11_Interval1	MA2093.1	114	2685	9.78540772532189	6.7125	1.45778886038315	3.60238359632409e-05	HOXB1	0.000195685034862049	3.07290772532189
BinMale_Chrom11_Interval1	MA2119.1	114	2685	9.78540772532189	6.7125	1.45778886038315	3.60238359632409e-05	HOXA3	0.000195685034862049	3.07290772532189
BinMale_Chrom11_Interval1	MA0893.3	114	2685	9.78540772532189	6.7125	1.45778886038315	3.60238359632409e-05	GSX2	0.000195685034862049	3.07290772532189
BinMale_Chrom11_Interval1	MA1497.2	114	2685	9.78540772532189	6.7125	1.45778886038315	3.60238359632409e-05	HOXA6	0.000195685034862049	3.07290772532189
BinMale_Chrom11_Interval1	MA1500.2	114	2685	9.78540772532189	6.7125	1.45778886038315	3.60238359632409e-05	HOXB6	0.000195685034862049	3.07290772532189
BinMale_Chrom11_Interval1	MA1501.2	114	2685	9.78540772532189	6.7125	1.45778886038315	3.60238359632409e-05	HOXB7	0.000195685034862049	3.07290772532189
BinMale_Chrom11_Interval1	MA1519.2	114	2685	9.78540772532189	6.7125	1.45778886038315	3.60238359632409e-05	LHX5	0.000195685034862049	3.07290772532189
BinMale_Chrom11_Interval1	MA0706.2	114	2685	9.78540772532189	6.7125	1.45778886038315	3.60238359632409e-05	MEOX2	0.000195685034862049	3.07290772532189
BinMale_Chrom11_Interval1	MA0797.1	113	2660	9.69957081545064	6.65	1.45858207751137	3.817153749716e-05	TGIF2	0.000206079466242336	3.04957081545064
BinMale_Chrom11_Interval1	MA0783.1	135	3302	11.587982832618	8.255	1.40375322018389	3.97379017870573e-05	PKNOX2	0.000213227765686649	3.33298283261803
BinMale_Chrom11_Interval1	MA1421.1	150	3747	12.8755364806867	9.3675	1.37449015005996	4.0691225773558e-05	TCF7L1	0.00021701987079231	3.50803648068669
BinMale_Chrom11_Interval1	MA0846.2	177	4562	15.1931330472103	11.405	1.33214669418766	4.31278955331075e-05	FOXC2	0.000228629807645389	3.7881330472103
BinMale_Chrom11_Interval1	MA1476.3	90	2019	7.72532188841202	5.0475	1.53052439592115	4.58698183933906e-05	Dlx5	0.000241709222671759	2.67782188841202
BinMale_Chrom11_Interval1	MA2002.2	182	4721	15.6223175965665	11.8025	1.32364478683046	4.70014199109632e-05	Zfp335	0.000246197913819331	3.81981759656652
BinMale_Chrom11_Interval1	MA0467.3	238	6452	20.4291845493562	16.13	1.26653345005308	4.94782272006635e-05	Crx	0.000247461218290977	4.29918454935622
BinMale_Chrom11_Interval1	MA0682.3	238	6452	20.4291845493562	16.13	1.26653345005308	4.94782272006635e-05	PITX1	0.000247461218290977	4.29918454935622
BinMale_Chrom11_Interval1	MA0648.2	238	6452	20.4291845493562	16.13	1.26653345005308	4.94782272006635e-05	GSC	0.000247461218290977	4.29918454935622
BinMale_Chrom11_Interval1	MA0891.2	238	6452	20.4291845493562	16.13	1.26653345005308	4.94782272006635e-05	GSC2	0.000247461218290977	4.29918454935622
BinMale_Chrom11_Interval1	MA0711.2	238	6452	20.4291845493562	16.13	1.26653345005308	4.94782272006635e-05	OTX1	0.000247461218290977	4.29918454935622
BinMale_Chrom11_Interval1	MA0714.2	238	6452	20.4291845493562	16.13	1.26653345005308	4.94782272006635e-05	PITX3	0.000247461218290977	4.29918454935622
BinMale_Chrom11_Interval1	MA0719.2	238	6452	20.4291845493562	16.13	1.26653345005308	4.94782272006635e-05	RHOXF1	0.000247461218290977	4.29918454935622
BinMale_Chrom11_Interval1	MA0802.2	85	1884	7.29613733905579	4.71	1.54907374502246	4.94922436581953e-05	TBR1	0.000247461218290977	2.58613733905579
BinMale_Chrom11_Interval1	MA1730.2	152	3826	13.0472103004292	9.565	1.36405753271607	5.22865604578183e-05	ZNF708	0.000259955780807232	3.48221030042919
BinMale_Chrom11_Interval1	MA0790.2	135	3333	11.587982832618	8.3325	1.39069700961512	6.07830516023302e-05	POU4F1	0.000300500479831745	3.25548283261802
BinMale_Chrom11_Interval1	MA0729.1	109	2577	9.35622317596567	6.4425	1.45226591788369	6.25338021209821e-05	RARA	0.000307428747857342	2.91372317596567
BinMale_Chrom11_Interval1	MA1581.2	155	3932	13.3047210300429	9.83	1.35348128484669	6.41780300076266e-05	ZBTB6	0.000313759257815063	3.47472103004292
BinMale_Chrom11_Interval1	MA1640.2	131	3228	11.244635193133	8.07	1.39338726061128	7.23948997483474e-05	MEIS2.1	0.000343904835606189	3.17463519313305
BinMale_Chrom11_Interval1	MA1540.3	167	4304	14.3347639484979	10.76	1.33222713276002	7.30905096369655e-05	NR5A1	0.000343904835606189	3.57476394849785
BinMale_Chrom11_Interval1	MA0644.3	124	3025	10.6437768240343	7.5625	1.40744156350867	7.50337823140776e-05	ESX1	0.000343904835606189	3.08127682403433
BinMale_Chrom11_Interval1	MA0889.2	124	3025	10.6437768240343	7.5625	1.40744156350867	7.50337823140776e-05	GBX1	0.000343904835606189	3.08127682403433
BinMale_Chrom11_Interval1	MA0618.2	124	3025	10.6437768240343	7.5625	1.40744156350867	7.50337823140776e-05	LBX1	0.000343904835606189	3.08127682403433
BinMale_Chrom11_Interval1	MA0701.3	124	3025	10.6437768240343	7.5625	1.40744156350867	7.50337823140776e-05	LHX9	0.000343904835606189	3.08127682403433
BinMale_Chrom11_Interval1	MA0661.2	124	3025	10.6437768240343	7.5625	1.40744156350867	7.50337823140776e-05	MEOX1	0.000343904835606189	3.08127682403433
BinMale_Chrom11_Interval1	MA0710.2	124	3025	10.6437768240343	7.5625	1.40744156350867	7.50337823140776e-05	NOTO	0.000343904835606189	3.08127682403433
BinMale_Chrom11_Interval1	MA0075.4	124	3025	10.6437768240343	7.5625	1.40744156350867	7.50337823140776e-05	PRRX2	0.000343904835606189	3.08127682403433
BinMale_Chrom11_Interval1	MA0722.2	124	3025	10.6437768240343	7.5625	1.40744156350867	7.50337823140776e-05	VAX1	0.000343904835606189	3.08127682403433
BinMale_Chrom11_Interval1	MA0725.2	124	3025	10.6437768240343	7.5625	1.40744156350867	7.50337823140776e-05	VSX1	0.000343904835606189	3.08127682403433
BinMale_Chrom11_Interval1	MA0726.2	124	3025	10.6437768240343	7.5625	1.40744156350867	7.50337823140776e-05	VSX2	0.000343904835606189	3.08127682403433
BinMale_Chrom11_Interval1	MA1635.2	463	13787	39.7424892703863	34.4675	1.15304241010767	7.94712924283864e-05	BHLHE22.1	0.000354345468263277	5.27498927038626
BinMale_Chrom11_Interval1	MA1993.2	463	13787	39.7424892703863	34.4675	1.15304241010767	7.94712924283864e-05	Neurod2	0.000354345468263277	5.27498927038626
BinMale_Chrom11_Interval1	MA1997.2	463	13787	39.7424892703863	34.4675	1.15304241010767	7.94712924283864e-05	Olig2	0.000354345468263277	5.27498927038626
BinMale_Chrom11_Interval1	MA0521.3	463	13787	39.7424892703863	34.4675	1.15304241010767	7.94712924283864e-05	Tcf12	0.000354345468263277	5.27498927038626
BinMale_Chrom11_Interval1	MA0633.3	463	13787	39.7424892703863	34.4675	1.15304241010767	7.94712924283864e-05	Twist2	0.000354345468263277	5.27498927038626
BinMale_Chrom11_Interval1	MA0742.2	185	4859	15.8798283261803	12.1475	1.30725073687427	7.97277303592374e-05	KLF12	0.000354345468263277	3.73232832618026
BinMale_Chrom11_Interval1	MA1151.2	75	1641	6.43776824034335	4.1025	1.56923052781069	9.1945745305681e-05	RORC	0.000406594250597986	2.33526824034335
BinMale_Chrom11_Interval1	MA1978.2	198	5272	16.9957081545064	13.18	1.28950744723114	9.27089555201453e-05	ZNF354A	0.000407919404288639	3.81570815450644
BinMale_Chrom11_Interval1	MA1608.2	99	2316	8.49785407725322	5.79	1.46767773354978	9.33669343712619e-05	Isl1	0.000408770657943833	2.70785407725322
BinMale_Chrom11_Interval1	MA0468.1	113	2724	9.69957081545064	6.81	1.42431289507352	9.96783729164118e-05	DUX4	0.000434242416665556	2.88957081545064
BinMale_Chrom11_Interval1	MA1569.2	102	2408	8.75536480686695	6.02	1.45437953602441	0.000102569253576268	TFAP2E	0.000444635187916825	2.73536480686695
BinMale_Chrom11_Interval1	MA0148.5	90	2068	7.72532188841202	5.17	1.49425955288434	0.000106158046844574	FOXA1	0.000457936672662868	2.55532188841202
BinMale_Chrom11_Interval1	MA1604.2	173	4519	14.8497854077253	11.2975	1.31443110491041	0.000106849451727689	Ebf2	0.000458670817172517	3.55228540772532
BinMale_Chrom11_Interval1	MA0739.2	102	2416	8.75536480686695	6.04	1.44956370974618	0.000115921595757957	Hic1	0.000495199049839815	2.71536480686695
BinMale_Chrom11_Interval1	MA1624.2	135	3383	11.587982832618	8.4575	1.37014281201514	0.000117509566403431	Stat5a	0.000499557576980769	3.13048283261802
BinMale_Chrom11_Interval1	MA1654.2	192	5111	16.480686695279	12.7775	1.28982091138947	0.000119294511693672	ZNF16	0.000503132431186058	3.70318669527897
BinMale_Chrom11_Interval1	MA1962.1	130	3236	11.1587982832618	8.09	1.37933229706574	0.000119493952406689	POU2F1::SOX2	0.000503132431186058	3.0687982832618
BinMale_Chrom11_Interval1	MA1656.2	139	3504	11.931330472103	8.76	1.36202402649578	0.000120446717358407	ZNF449	0.000504729101311418	3.171330472103
BinMale_Chrom11_Interval1	MA1938.2	141	3567	12.1030042918455	8.9175	1.35721943278335	0.000125556888310099	ERF::NHLH1	0.000523649581577664	3.18550429184549
BinMale_Chrom11_Interval1	MA0810.2	115	2800	9.87124463519313	7	1.41017780502759	0.000128299658319141	TFAP2A.1	0.000532564619437943	2.87124463519313
BinMale_Chrom11_Interval1	MA0703.3	80	1799	6.86695278969957	4.4975	1.52683775201769	0.000130674711254026	LMX1B	0.000539876741331186	2.36945278969957
BinMale_Chrom11_Interval1	MA0897.2	106	2540	9.09871244635193	6.35	1.43286810178771	0.000131717953019871	Hmx2	0.000541570048083597	2.74871244635193
BinMale_Chrom11_Interval1	MA1599.2	127	3155	10.9012875536481	7.8875	1.38209667875094	0.00013231540947497	ZNF682	0.000541570048083597	3.01378755364807
BinMale_Chrom11_Interval1	MA0800.2	87	1999	7.46781115879828	4.9975	1.49430938645288	0.000138046780184379	EOMES	0.000562412808158583	2.47031115879828
BinMale_Chrom11_Interval1	MA0786.2	126	3132	10.8154506437768	7.83	1.38128360712348	0.000144282085947046	POU3F1	0.000585107076651616	2.98545064377682
BinMale_Chrom11_Interval1	MA0116.1	97	2288	8.32618025751073	5.72	1.45562591914523	0.0001473585905901	Znf423	0.000594842017060953	2.60618025751073
BinMale_Chrom11_Interval1	MA0868.3	145	3705	12.4463519313305	9.2625	1.34373570108831	0.000156962361107093	SOX8	0.000630716336868684	3.18385193133047
BinMale_Chrom11_Interval1	MA0683.2	132	3317	11.3304721030043	8.2925	1.36635177606322	0.00015811966904102	POU4F2	0.000632478676164081	3.03797210300429
BinMale_Chrom11_Interval1	MA0816.1	218	5950	18.7124463519313	14.875	1.25797958668446	0.0001656022057387	Ascl2	0.000659411497964053	3.83744635193133
BinMale_Chrom11_Interval1	MA0504.2	169	4439	14.5064377682403	11.0975	1.30718069549361	0.000170530503005888	NR2C2	0.000675976768671987	3.40893776824034
BinMale_Chrom11_Interval1	MA0899.2	125	3122	10.7296137339056	7.805	1.37471027980853	0.000186427900308455	HOXA10	0.000735679606598389	2.92461373390558
BinMale_Chrom11_Interval1	MA0851.2	133	3362	11.4163090128755	8.405	1.35827590872999	0.000191558344100803	Foxj3	0.000752550637538869	3.01130901287554
BinMale_Chrom11_Interval1	MA0052.5	149	3843	12.7896995708154	9.6075	1.33122035605677	0.000193405290461056	MEF2A	0.000756429580469906	3.18219957081545
BinMale_Chrom11_Interval1	MA0101.1	100	2393	8.58369098712446	5.9825	1.4347999978478	0.00019501464208392	REL	0.000759349048822343	2.60119098712446
BinMale_Chrom11_Interval1	MA1967.2	180	4794	15.450643776824	11.985	1.28916510444923	0.000206905886544096	TFAP4::FLI1	0.000802102115237024	3.46564377682404
BinMale_Chrom11_Interval1	MA2122.1	194	5228	16.6523605150215	13.07	1.2740903224959	0.000210963566601348	Ebf4	0.000814245344777133	3.58236051502146
BinMale_Chrom11_Interval1	MA0518.2	174	4612	14.9356223175966	11.53	1.29537053925382	0.000211919439288844	Stat4	0.000814362910804292	3.40562231759657
BinMale_Chrom11_Interval1	MA0006.2	380	11180	32.618025751073	27.95	1.16701344368776	0.000214816119354365	Ahr::Arnt	0.000821905152312354	4.66802575107296
BinMale_Chrom11_Interval1	MA0614.1	90	2114	7.72532188841202	5.285	1.46174491739111	0.000222365580462145	Foxj2	0.000843580241775187	2.44032188841202
BinMale_Chrom11_Interval1	MA0130.1	290	8264	24.8927038626609	20.66	1.20487433991583	0.000222398427377095	ZNF354C	0.000843580241775187	4.23270386266094
BinMale_Chrom11_Interval1	MA0497.2	151	3922	12.9613733905579	9.805	1.32191467522264	0.000239576240140727	MEF2C	0.000904837301819053	3.15637339055794
BinMale_Chrom11_Interval1	MA0909.4	142	3651	12.1888412017167	9.1275	1.33539755702183	0.000241897944345599	Hoxd13	0.000909701671043277	3.06134120171674
BinMale_Chrom11_Interval1	MA0040.2	113	2792	9.69957081545064	6.98	1.38962332599579	0.000257087126812473	Foxq1	0.000962709240829685	2.71957081545064
BinMale_Chrom11_Interval1	MA1531.2	95	2270	8.15450643776824	5.675	1.43691743396797	0.00026797799242457	NR1D1	0.000999239971752634	2.47950643776824
BinMale_Chrom11_Interval1	MA1114.2	161	4237	13.8197424892704	10.5925	1.30467240871092	0.000270686817623393	PBX3	0.00100508185446661	3.22724248927039
BinMale_Chrom11_Interval1	MA0788.1	136	3482	11.6738197424893	8.705	1.34104764416878	0.000277090502752426	POU3F3	0.00102453631269805	2.96881974248927
BinMale_Chrom11_Interval1	MA0896.2	89	2101	7.63948497854077	5.2525	1.45444740191162	0.000283247974848432	Hmx1	0.00104292141366787	2.38698497854077
BinMale_Chrom11_Interval1	MA1548.2	56	1181	4.8068669527897	2.9525	1.62806670712606	0.000286862587177888	PLAGL2	0.00105182948631892	1.8543669527897
BinMale_Chrom11_Interval1	MA1566.3	85	1989	7.29613733905579	4.9725	1.46729760463666	0.000294164272405735	TBX3	0.00107412680380517	2.32363733905579
BinMale_Chrom11_Interval1	MA1639.2	116	2891	9.95708154506438	7.2275	1.37766607333993	0.000295388658140059	MEIS1.1	0.00107414057505476	2.72958154506438
BinMale_Chrom11_Interval1	MA0847.4	178	4770	15.2789699570815	11.925	1.28125534231292	0.000305479264787612	FOXD2	0.0011062623580786	3.35396995708155
BinMale_Chrom11_Interval1	MA0853.2	88	2078	7.55364806866953	5.195	1.45402272736661	0.000309049857689161	Alx4	0.00111460604412484	2.35864806866953
BinMale_Chrom11_Interval1	MA0845.1	129	3285	11.0729613733906	8.2125	1.34830579889078	0.000323561536813538	FOXB1	0.00116218021386087	2.86046137339056
BinMale_Chrom11_Interval1	MA0793.2	113	2811	9.69957081545064	7.0275	1.38023063898266	0.000330738233472485	POU6F2	0.00118312864006417	2.67207081545064
BinMale_Chrom11_Interval1	MA1649.2	163	4321	13.9914163090129	10.8025	1.29520169488663	0.000346180018654953	ZBTB12	0.00123335391261684	3.18891630901287
BinMale_Chrom11_Interval1	MA0898.2	87	2062	7.46781115879828	5.155	1.44865395902973	0.000375187118327796	Hmx3	0.00133130912955024	2.31281115879828
BinMale_Chrom11_Interval1	MA1726.2	229	6386	19.656652360515	15.965	1.23123409711964	0.000382371736105101	ZNF331	0.00135135392679714	3.69165236051502
BinMale_Chrom11_Interval1	MA0080.7	283	8111	24.2918454935622	20.2775	1.19797043489396	0.000397861971696279	Spi1	0.00139695032390479	4.01434549356223
BinMale_Chrom11_Interval1	MA1512.2	184	4982	15.793991416309	12.455	1.26808441720667	0.000398448331022843	KLF11	0.00139695032390479	3.33899141630901
BinMale_Chrom11_Interval1	MA0778.2	51	1063	4.37768240343348	2.6575	1.64729347259961	0.000403559869037103	NFKB2	0.00140491770278313	1.72018240343348
BinMale_Chrom11_Interval1	MA1502.2	103	2532	8.8412017167382	6.33	1.39671433123826	0.000405510336939677	HOXB8	0.00140491770278313	2.5112017167382
BinMale_Chrom11_Interval1	MA0910.3	103	2532	8.8412017167382	6.33	1.39671433123826	0.000405510336939677	HOXD8	0.00140491770278313	2.5112017167382
BinMale_Chrom11_Interval1	MA0509.3	88	2097	7.55364806866953	5.2425	1.44084846326553	0.000412092163989263	RFX1	0.00142212197768844	2.31114806866953
BinMale_Chrom11_Interval1	MA0690.3	80	1871	6.86695278969957	4.6775	1.46808183638687	0.000433648223661056	TBX21	0.00148715187079137	2.18945278969957
BinMale_Chrom11_Interval1	MA1945.2	165	4404	14.1630901287554	11.01	1.28638420787969	0.00043431594408339	ETV5::FIGLA	0.00148715187079137	3.15309012875537
BinMale_Chrom11_Interval1	MA1715.1	153	4041	13.1330472103004	10.1025	1.29997992678054	0.000456166590736113	ZNF707	0.00155140991048313	3.03054721030043
BinMale_Chrom11_Interval1	MA0479.2	108	2688	9.27038626609442	6.72	1.37952176578786	0.000456608144108105	FOXH1	0.00155140991048313	2.55038626609442
BinMale_Chrom11_Interval1	MA1637.2	158	4199	13.5622317596567	10.4975	1.29194872680702	0.000481181073754503	EBF3	0.00162861286501524	3.06473175965665
BinMale_Chrom11_Interval1	MA1487.3	190	5190	16.3090128755365	12.975	1.25695667634193	0.000490726455937114	FOXE1	0.00165455663304468	3.33401287553648
BinMale_Chrom11_Interval1	MA0508.4	264	7536	22.6609442060086	18.84	1.20281020201744	0.000523261760725681	PRDM1	0.0017518491528361	3.82094420600858
BinMale_Chrom11_Interval1	MA1721.2	133	3446	11.4163090128755	8.615	1.3251664553541	0.000523564008177152	ZNF93	0.0017518491528361	2.80130901287554
BinMale_Chrom11_Interval1	MA0072.2	81	1917	6.95278969957082	4.7925	1.45076467388019	0.000568032439796238	RORA.1	0.00188665559186074	2.16028969957082
BinMale_Chrom11_Interval1	MA2330.1	187	5112	16.0515021459227	12.78	1.25598608340554	0.000568140604367156	ZBTB24	0.00188665559186074	3.27150214592275
BinMale_Chrom11_Interval1	MA1992.2	237	6687	20.343347639485	16.7175	1.21688934586421	0.000576618931634249	Ikzf3	0.00190730077778695	3.62584763948498
BinMale_Chrom11_Interval1	MA0787.1	133	3455	11.4163090128755	8.6375	1.32171450221424	0.000580168731693115	POU3F2	0.00190730077778695	2.77880901287554
BinMale_Chrom11_Interval1	MA0643.2	110	2766	9.44206008583691	6.915	1.36544614401112	0.000581609202299029	Esrrg	0.00190730077778695	2.52706008583691
BinMale_Chrom11_Interval1	MA0854.2	84	2005	7.21030042918455	5.0125	1.43846392602186	0.000583027169573511	Alx1	0.00190730077778695	2.19780042918455
BinMale_Chrom11_Interval1	MA0036.4	104	2589	8.92703862660944	6.4725	1.37922574377898	0.000585828236125487	GATA2	0.00190936610292751	2.45453862660944
BinMale_Chrom11_Interval1	MA1623.2	281	8101	24.1201716738197	20.2525	1.19097255518182	0.000609411971783906	Stat2	0.00197890234380014	3.86767167381974
BinMale_Chrom11_Interval1	MA1485.1	117	2980	10.0429184549356	7.45	1.34804274562894	0.000622710517780747	FERD3L	0.002014651675173	2.59291845493562
BinMale_Chrom11_Interval1	MA1515.2	136	3556	11.6738197424893	8.89	1.31314057845774	0.000650150495367044	KLF2	0.00209572320850915	2.78381974248927
BinMale_Chrom11_Interval1	MA0505.3	125	3224	10.7296137339056	8.06	1.33121758485181	0.000653273420298987	Nr5A2	0.00209810441555879	2.66961373390558
BinMale_Chrom11_Interval1	MA0689.1	86	2072	7.38197424892704	5.18	1.42509155384692	0.000667351423037698	TBX20	0.00213552455372063	2.20197424892704
BinMale_Chrom11_Interval1	MA1713.2	62	1394	5.32188841201717	3.485	1.52708419283133	0.000724166062404416	ZNF610	0.00230893527143437	1.83688841201717
BinMale_Chrom11_Interval1	MA0159.1	119	3054	10.2145922746781	7.635	1.33786408312745	0.000737305297994359	RARA::RXRA	0.00234234174092071	2.57959227467811
BinMale_Chrom11_Interval1	MA0680.3	100	2492	8.58369098712446	6.23	1.37779951639237	0.000770887002797134	Pax7	0.00244021785058086	2.35369098712446
BinMale_Chrom11_Interval1	MA0492.2	125	3242	10.7296137339056	8.105	1.32382649400439	0.000803729492707216	JUND	0.00253262756469609	2.62461373390558
BinMale_Chrom11_Interval1	MA1117.2	111	2822	9.52789699570815	7.055	1.35051693773326	0.000805836043312394	RELB	0.00253262756469609	2.47289699570815
BinMale_Chrom11_Interval1	MA2125.1	223	6287	19.1416309012876	15.7175	1.21785467798871	0.000835116450545189	Zfp809	0.00261531130419846	3.42413090128755
BinMale_Chrom11_Interval1	MA1714.2	142	3773	12.1888412017167	9.4325	1.29221746108844	0.000939856608159661	ZNF675	0.0029328858694344	2.75634120171674
[truncated: 4,441 more rows]
