# Supplementary material for: Combinatorial multiomic analysis from a pedigree of Sox10Dom Hirschsprung mice identifies multiple high confidence candidate modifiers of Enteric Nervous System development
Source: PLoS Comput Biol. 2026 Jul 6;22(7):e1014424. doi: 10.1371/journal.pcbi.1014424 (PMC13372245; doi:10.1371/journal.pcbi.1014424)
Supplement: S23 Table — (CSV) [file pcbi.1014424.s031.csv]

IntervalID2	motif	observed	background	percent.observed	percent.background	fold.enrichment	pvalue	motif.name	p.adjust	percent.diff	assay
BinBothSexAllChrom_Chrom11_Interval2	MA0079.5	20	7405	43.4782608695652	18.5125	2.34858937850454	8.3268669677473e-05	SP1	0.0121625755348711	24.9657608695652	BinBothSexAllChrom
BinBothSexAllChrom_Chrom11_Interval2	MA0599.1	24	10198	52.1739130434783	25.495	2.04643706779675	9.67477599364744e-05	KLF5	0.0121625755348711	26.6789130434783	BinBothSexAllChrom
BinBothSexAllChrom_Chrom11_Interval2	MA1961.2	22	9698	47.8260869565217	24.245	1.97261649645377	0.000426634887999596	PATZ1	0.0311016393170372	23.5810869565217	BinBothSexAllChrom
BinBothSexAllChrom_Chrom11_Interval2	MA1522.2	18	7031	39.1304347826087	17.5775	2.22616610909451	0.000459456035365323	MAZ	0.0311016393170372	21.5529347826087	BinBothSexAllChrom
BinBothSexAllChrom_Chrom11_Interval2	MA1938.2	12	3774	26.0869565217391	9.435	2.76491325084675	0.00089754361212589	ERF::NHLH1	0.0464610810982814	16.6519565217391	BinBothSexAllChrom
BinBothSexAllChrom_Chrom14_Interval1	MA1499.2	233	13132	49.0526315789474	32.83	1.49414046844189	1.37001453791245e-13	HOXB4	4.01870931120985e-11	16.2226315789474	BinBothSexAllChrom
BinBothSexAllChrom_Chrom14_Interval1	MA1504.2	233	13132	49.0526315789474	32.83	1.49414046844189	1.37001453791245e-13	HOXC4	4.01870931120985e-11	16.2226315789474	BinBothSexAllChrom
BinBothSexAllChrom_Chrom14_Interval1	MA1507.2	233	13132	49.0526315789474	32.83	1.49414046844189	1.37001453791245e-13	HOXD4	4.01870931120985e-11	16.2226315789474	BinBothSexAllChrom
BinBothSexAllChrom_Chrom14_Interval1	MA0625.3	270	16995	56.8421052631579	42.4875	1.33785478701166	1.75888715962497e-10	NFATC3	2.57970116744995e-08	14.3546052631579	BinBothSexAllChrom
BinBothSexAllChrom_Chrom14_Interval1	MA0151.1	254	15749	53.4736842105263	39.3725	1.35814805284212	2.8434784937441e-10	Arid3a	3.57465867784973e-08	14.1011842105263	BinBothSexAllChrom
BinBothSexAllChrom_Chrom14_Interval1	MA0713.1	120	5858	25.2631578947368	14.645	1.7250363874863	7.53315297062319e-10	PHOX2A	4.33788527206307e-08	10.6181578947368	BinBothSexAllChrom
BinBothSexAllChrom_Chrom14_Interval1	MA0875.2	191	11003	40.2105263157895	27.5075	1.46180228358773	1.23235377047246e-09	BARX1	4.33788527206307e-08	12.7030263157895	BinBothSexAllChrom
BinBothSexAllChrom_Chrom14_Interval1	MA0879.3	191	11003	40.2105263157895	27.5075	1.46180228358773	1.23235377047246e-09	DLX1	4.33788527206307e-08	12.7030263157895	BinBothSexAllChrom
BinBothSexAllChrom_Chrom14_Interval1	MA1498.3	191	11003	40.2105263157895	27.5075	1.46180228358773	1.23235377047246e-09	HOXA7	4.33788527206307e-08	12.7030263157895	BinBothSexAllChrom
BinBothSexAllChrom_Chrom14_Interval1	MA0681.3	129	6655	27.1578947368421	16.6375	1.63233026216932	4.54348175716385e-09	PHOX2B	1.53779382550161e-07	10.5203947368421	BinBothSexAllChrom
BinBothSexAllChrom_Chrom14_Interval1	MA0785.2	80	3557	16.8421052631579	8.8925	1.89396741784176	2.18816780153567e-08	POU2F1	6.63995746672893e-07	7.94960526315789	BinBothSexAllChrom
BinBothSexAllChrom_Chrom14_Interval1	MA1638.2	247	16438	52	41.095	1.26536074948291	9.14381036304928e-07	HAND2	2.23515364430093e-05	10.905	BinBothSexAllChrom
BinBothSexAllChrom_Chrom14_Interval1	MA1418.2	93	4780	19.5789473684211	11.95	1.63840563752477	1.06911652941918e-06	IRF3	2.54276363753751e-05	7.62894736842105	BinBothSexAllChrom
BinBothSexAllChrom_Chrom14_Interval1	MA0108.3	88	4580	18.5263157894737	11.45	1.61801884624224	3.70298249903196e-06	TBP	8.1465614978703e-05	7.07631578947368	BinBothSexAllChrom
BinBothSexAllChrom_Chrom14_Interval1	MA0786.2	82	4190	17.2631578947368	10.475	1.64803416656199	4.28964755560112e-06	POU3F1	8.85847536067172e-05	6.78815789473684	BinBothSexAllChrom
BinBothSexAllChrom_Chrom14_Interval1	MA0507.3	82	4191	17.2631578947368	10.4775	1.6476409348353	4.32857318760095e-06	POU2F2	8.85847536067172e-05	6.78565789473684	BinBothSexAllChrom
BinBothSexAllChrom_Chrom14_Interval1	MA1496.2	64	3043	13.4736842105263	7.6075	1.77110538422955	6.3108974209462e-06	HOXA4	0.000121495678725399	5.86618421052632	BinBothSexAllChrom
BinBothSexAllChrom_Chrom14_Interval1	MA0601.2	68	3305	14.3157894736842	8.2625	1.7326220240465	6.48897375010654e-06	Arid3b	0.000121495678725399	6.05328947368421	BinBothSexAllChrom
BinBothSexAllChrom_Chrom14_Interval1	MA2124.1	103	5774	21.6842105263158	14.435	1.50219678048603	1.21264235861494e-05	Hmga1	0.000217780668485948	7.24921052631579	BinBothSexAllChrom
BinBothSexAllChrom_Chrom14_Interval1	MA0619.2	83	4381	17.4736842105263	10.9525	1.59540599959154	1.25204956208196e-05	LIN54	0.000220360722926425	6.52118421052631	BinBothSexAllChrom
BinBothSexAllChrom_Chrom14_Interval1	MA0905.2	40	1643	8.42105263157895	4.1075	2.05016497421277	1.73670847077627e-05	HOXC10	0.000299667343977082	4.31355263157895	BinBothSexAllChrom
BinBothSexAllChrom_Chrom14_Interval1	MA0498.3	369	27669	77.6842105263158	69.1725	1.12305049732648	2.03548452234229e-05	MEIS1	0.000344466611473311	8.5117105263158	BinBothSexAllChrom
BinBothSexAllChrom_Chrom14_Interval1	MA1503.2	34	1326	7.1578947368421	3.315	2.15924426450742	2.71832492855314e-05	HOXB9	0.000427165345915494	3.8428947368421	BinBothSexAllChrom
BinBothSexAllChrom_Chrom14_Interval1	MA0142.1	92	5183	19.3684210526316	12.9575	1.49476527514039	4.83038681514741e-05	Pou5f1::Sox2	0.000478667754335386	6.41092105263158	BinBothSexAllChrom
BinBothSexAllChrom_Chrom14_Interval1	MA2119.1	67	3457	14.1052631578947	8.6425	1.63208136047379	4.98359268440674e-05	HOXA3	0.000478667754335386	5.46276315789474	BinBothSexAllChrom
BinBothSexAllChrom_Chrom14_Interval1	MA1500.2	67	3457	14.1052631578947	8.6425	1.63208136047379	4.98359268440674e-05	HOXB6	0.000478667754335386	5.46276315789474	BinBothSexAllChrom
BinBothSexAllChrom_Chrom14_Interval1	MA1501.2	67	3457	14.1052631578947	8.6425	1.63208136047379	4.98359268440674e-05	HOXB7	0.000478667754335386	5.46276315789474	BinBothSexAllChrom
BinBothSexAllChrom_Chrom14_Interval1	MA0788.1	87	4837	18.3157894736842	12.0925	1.51464043611199	5.09140893723227e-05	POU3F3	0.000478667754335386	6.22328947368421	BinBothSexAllChrom
BinBothSexAllChrom_Chrom14_Interval1	MA0900.3	139	8658	29.2631578947368	21.645	1.35195924669609	5.4938003622584e-05	HOXA2	0.000478667754335386	7.61815789473684	BinBothSexAllChrom
BinBothSexAllChrom_Chrom14_Interval1	MA0902.3	139	8658	29.2631578947368	21.645	1.35195924669609	5.4938003622584e-05	HOXB2	0.000478667754335386	7.61815789473684	BinBothSexAllChrom
BinBothSexAllChrom_Chrom14_Interval1	MA0903.2	139	8658	29.2631578947368	21.645	1.35195924669609	5.4938003622584e-05	HOXB3	0.000478667754335386	7.61815789473684	BinBothSexAllChrom
BinBothSexAllChrom_Chrom14_Interval1	MA0904.3	139	8658	29.2631578947368	21.645	1.35195924669609	5.4938003622584e-05	HOXB5	0.000478667754335386	7.61815789473684	BinBothSexAllChrom
BinBothSexAllChrom_Chrom14_Interval1	MA0716.2	139	8658	29.2631578947368	21.645	1.35195924669609	5.4938003622584e-05	PRRX1	0.000478667754335386	7.61815789473684	BinBothSexAllChrom
BinBothSexAllChrom_Chrom14_Interval1	MA1577.2	139	8658	29.2631578947368	21.645	1.35195924669609	5.4938003622584e-05	TLX2	0.000478667754335386	7.61815789473684	BinBothSexAllChrom
BinBothSexAllChrom_Chrom14_Interval1	MA0041.3	121	7343	25.4736842105263	18.3575	1.38764451643886	6.75427151790326e-05	FOXD3	0.000582721464289693	7.11618421052632	BinBothSexAllChrom
BinBothSexAllChrom_Chrom14_Interval1	MA1636.2	54	2662	11.3684210526316	6.655	1.70825259994464	9.18310709647244e-05	CEBPG.1	0.000755246191111752	4.71342105263158	BinBothSexAllChrom
BinBothSexAllChrom_Chrom14_Interval1	MA0773.1	70	3794	14.7368421052632	9.485	1.55369974752379	0.000148486375938902	MEF2D	0.00118789100751122	5.25184210526315	BinBothSexAllChrom
BinBothSexAllChrom_Chrom14_Interval1	MA1640.2	75	4161	15.7894736842105	10.4025	1.51785375479073	0.000172296799376955	MEIS2.1	0.00135376056653322	5.38697368421053	BinBothSexAllChrom
BinBothSexAllChrom_Chrom14_Interval1	MA0867.3	109	6634	22.9473684210526	16.585	1.38362185233962	0.000197348739038415	SOX4	0.00153687513587439	6.36236842105263	BinBothSexAllChrom
BinBothSexAllChrom_Chrom14_Interval1	MA0050.4	112	6859	23.5789473684211	17.1475	1.3750661827334	0.000200217825384017	Irf1	0.0015455411082275	6.43144736842105	BinBothSexAllChrom
BinBothSexAllChrom_Chrom14_Interval1	MA0606.3	100	5980	21.0526315789474	14.95	1.40820278120049	0.000207580079248949	Nfat5	0.00158843886729631	6.10263157894737	BinBothSexAllChrom
BinBothSexAllChrom_Chrom14_Interval1	MA0698.2	86	4983	18.1052631578947	12.4575	1.45336248508085	0.000231902008573468	ZBTB18	0.00174422023542438	5.64776315789474	BinBothSexAllChrom
BinBothSexAllChrom_Chrom14_Interval1	MA0073.2	131	8320	27.5789473684211	20.8	1.32591093117409	0.000238592954843982	RREB1	0.00176438487615718	6.77894736842105	BinBothSexAllChrom
BinBothSexAllChrom_Chrom14_Interval1	MA0670.2	170	11358	35.7894736842105	28.395	1.26041463934533	0.000257968566079831	NFIA	0.00186706429349374	7.39447368421053	BinBothSexAllChrom
BinBothSexAllChrom_Chrom14_Interval1	MA0671.2	170	11358	35.7894736842105	28.395	1.26041463934533	0.000257968566079831	NFIX	0.00186706429349374	7.39447368421053	BinBothSexAllChrom
BinBothSexAllChrom_Chrom14_Interval1	MA0868.3	77	4360	16.2105263157895	10.9	1.487204249155	0.000261663664257637	SOX8	0.00187206524021724	5.31052631578947	BinBothSexAllChrom
BinBothSexAllChrom_Chrom14_Interval1	MA0070.2	46	2284	9.68421052631579	5.71	1.69600884874182	0.00036308434410431	PBX1	0.00250979182779001	3.97421052631579	BinBothSexAllChrom
BinBothSexAllChrom_Chrom14_Interval1	MA1608.2	50	2548	10.5263157894737	6.37	1.65248285549037	0.000365060629496728	Isl1	0.00250979182779001	4.15631578947368	BinBothSexAllChrom
BinBothSexAllChrom_Chrom14_Interval1	MA0897.2	59	3198	12.4210526315789	7.995	1.55360258056022	0.000516539720127579	Hmx2	0.00334231583611963	4.42605263157895	BinBothSexAllChrom
BinBothSexAllChrom_Chrom14_Interval1	MA0025.3	51	2664	10.7368421052632	6.66	1.61213845424372	0.000558770947975416	NFIL3	0.00358918565122895	4.07684210526316	BinBothSexAllChrom
BinBothSexAllChrom_Chrom14_Interval1	MA0092.2	64	3577	13.4736842105263	8.9425	1.5067021761841	0.000657617165873567	Hand1::Tcf3	0.00419350076788941	4.53118421052631	BinBothSexAllChrom
BinBothSexAllChrom_Chrom14_Interval1	MA1109.2	102	6330	21.4736842105263	15.825	1.35694686954353	0.000668240444181462	NEUROD1	0.00420212584814476	5.64868421052632	BinBothSexAllChrom
BinBothSexAllChrom_Chrom14_Interval1	MA0029.2	52	2786	10.9473684210526	6.965	1.57176861752371	0.000870399006593687	Mecom	0.00531910504029476	3.98236842105263	BinBothSexAllChrom
BinBothSexAllChrom_Chrom14_Interval1	MA1113.3	60	3355	12.6315789473684	8.3875	1.50600047062515	0.000990168312852555	PBX2	0.00597922503496571	4.24407894736842	BinBothSexAllChrom
BinBothSexAllChrom_Chrom14_Interval1	MA0847.4	94	5821	19.7894736842105	14.5525	1.35986762990624	0.00106519890198513	FOXD2	0.00637670090984298	5.23697368421053	BinBothSexAllChrom
BinBothSexAllChrom_Chrom14_Interval1	MA0077.2	48	2546	10.1052631578947	6.365	1.58762971844379	0.00112064586859196	SOX9	0.00666329975919543	3.74026315789474	BinBothSexAllChrom
BinBothSexAllChrom_Chrom14_Interval1	MA0032.2	78	4714	16.4210526315789	11.785	1.39338588303597	0.00157834551959062	FOXC1	0.00919830501483273	4.63605263157895	BinBothSexAllChrom
BinBothSexAllChrom_Chrom14_Interval1	MA1112.3	68	3995	14.3157894736842	9.9875	1.43337066069429	0.00162001568130001	NR4A1	0.00937903815489479	4.32828947368421	BinBothSexAllChrom
BinBothSexAllChrom_Chrom14_Interval1	MA0488.2	65	3806	13.6842105263158	9.515	1.4381724147468	0.0019053078922209	JUN	0.010679432771684	4.16921052631579	BinBothSexAllChrom
BinBothSexAllChrom_Chrom14_Interval1	MA1502.2	55	3103	11.5789473684211	7.7575	1.4926132605119	0.00196582352809452	HOXB8	0.0108800295894539	3.82144736842105	BinBothSexAllChrom
BinBothSexAllChrom_Chrom14_Interval1	MA0497.2	78	4757	16.4210526315789	11.8925	1.3807906354071	0.00201812938021811	MEF2C	0.0110997115911996	4.52855263157895	BinBothSexAllChrom
BinBothSexAllChrom_Chrom14_Interval1	MA0495.4	60	3485	12.6315789473684	8.7125	1.44982254776108	0.00238992476550092	MAFF	0.0125186535335763	3.91907894736842	BinBothSexAllChrom
BinBothSexAllChrom_Chrom14_Interval1	MA2326.1	255	18886	53.6842105263158	47.215	1.13701600182814	0.00261515454372619	IKZF2	0.0134581052542634	6.46921052631578	BinBothSexAllChrom
BinBothSexAllChrom_Chrom14_Interval1	MA0052.5	77	4744	16.2105263157895	11.86	1.36682346676134	0.00282149975714851	MEF2A	0.0143521374930098	4.35052631578947	BinBothSexAllChrom
BinBothSexAllChrom_Chrom14_Interval1	MA0087.3	52	2948	10.9473684210526	7.37	1.48539598657431	0.00287594873410261	Sox5	0.0144642949885008	3.57736842105263	BinBothSexAllChrom
BinBothSexAllChrom_Chrom14_Interval1	MA1142.2	53	3045	11.1578947368421	7.6125	1.46573329876415	0.00344252535699263	FOSL1::JUND	0.0168301239675195	3.54539473684211	BinBothSexAllChrom
BinBothSexAllChrom_Chrom14_Interval1	MA0895.2	42	2287	8.84210526315789	5.7175	1.54649851563759	0.00362225308957045	HMBOX1	0.0175141907627582	3.12460526315789	BinBothSexAllChrom
BinBothSexAllChrom_Chrom14_Interval1	MA0908.2	28	1359	5.89473684210526	3.3975	1.73502188141435	0.00372667403221584	HOXD11	0.0177583717596323	2.49723684210526	BinBothSexAllChrom
BinBothSexAllChrom_Chrom14_Interval1	MA0442.3	222	16244	46.7368421052632	40.61	1.15087028084864	0.00375284882329319	SOX10	0.0177583717596323	6.12684210526316	BinBothSexAllChrom
BinBothSexAllChrom_Chrom14_Interval1	MA1108.3	192	13789	40.4210526315789	34.4725	1.1725593627262	0.00380876359349428	MXI1	0.0177829528714313	5.94855263157894	BinBothSexAllChrom
BinBothSexAllChrom_Chrom14_Interval1	MA0006.2	133	9091	28	22.7275	1.2319876801232	0.00404391661069522	Ahr::Arnt	0.0185346177990198	5.2725	BinBothSexAllChrom
BinBothSexAllChrom_Chrom14_Interval1	MA0160.3	51	2934	10.7368421052632	7.335	1.46378215477344	0.00420162026208865	NR4A2	0.0191026806950342	3.40184210526316	BinBothSexAllChrom
BinBothSexAllChrom_Chrom14_Interval1	MA1104.3	39	2109	8.21052631578947	5.2725	1.55723590626638	0.00445326627618151	GATA6	0.0197239876985561	2.93802631578947	BinBothSexAllChrom
BinBothSexAllChrom_Chrom14_Interval1	MA1970.2	39	2109	8.21052631578947	5.2725	1.55723590626638	0.00445326627618151	TRPS1	0.0197239876985561	2.93802631578947	BinBothSexAllChrom
BinBothSexAllChrom_Chrom14_Interval1	MA0492.2	59	3524	12.4210526315789	8.81	1.40988111595675	0.00473920990757837	JUND	0.0208525235933448	3.61105263157895	BinBothSexAllChrom
BinBothSexAllChrom_Chrom14_Interval1	MA0158.2	35	1851	7.36842105263158	4.6275	1.5923114106173	0.00493552802053267	HOXA5	0.021608281880939	2.74092105263158	BinBothSexAllChrom
BinBothSexAllChrom_Chrom14_Interval1	MA0095.4	56	3317	11.7894736842105	8.2925	1.42170318772512	0.00499298014824289	Yy1	0.0217515966854145	3.49697368421053	BinBothSexAllChrom
BinBothSexAllChrom_Chrom14_Interval1	MA0018.5	50	2898	10.5263157894737	7.245	1.45290763139733	0.00527062403226596	CREB1	0.0227503511164246	3.28131578947368	BinBothSexAllChrom
BinBothSexAllChrom_Chrom14_Interval1	MA0117.3	51	2969	10.7368421052632	7.4225	1.44652638669763	0.00527394503153479	Mafb	0.0227503511164246	3.31434210526316	BinBothSexAllChrom
BinBothSexAllChrom_Chrom14_Interval1	MA1639.2	58	3480	12.2105263157895	8.7	1.40350877192982	0.0055962102016744	MEIS1.1	0.023906140667347	3.51052631578947	BinBothSexAllChrom
BinBothSexAllChrom_Chrom14_Interval1	MA0859.2	43	2438	9.05263157894737	6.095	1.48525538620958	0.00654727947719849	Rarg.1	0.0275674925355726	2.95763157894737	BinBothSexAllChrom
BinBothSexAllChrom_Chrom14_Interval1	MA0515.1	97	6425	20.4210526315789	16.0625	1.27134958017612	0.00670557680042918	Sox6	0.0279663866558184	4.35855263157895	BinBothSexAllChrom
BinBothSexAllChrom_Chrom14_Interval1	MA0866.1	50	2958	10.5263157894737	7.395	1.42343688836696	0.00768683649571424	SOX21	0.0313167412788358	3.13131578947368	BinBothSexAllChrom
BinBothSexAllChrom_Chrom14_Interval1	MA1123.3	70	4420	14.7368421052632	11.05	1.33365086925458	0.00777578436253643	TWIST1	0.0313914610415702	3.68684210526316	BinBothSexAllChrom
BinBothSexAllChrom_Chrom14_Interval1	MA1561.2	22	1049	4.63157894736842	2.6225	1.76609302092218	0.00785860344962835	SOX12	0.0313914610415702	2.00907894736842	BinBothSexAllChrom
BinBothSexAllChrom_Chrom14_Interval1	MA1145.2	39	2186	8.21052631578947	5.465	1.50238358934849	0.00788427913618531	FOSL2::JUND.1	0.0313914610415702	2.74552631578947	BinBothSexAllChrom
BinBothSexAllChrom_Chrom14_Interval1	MA0869.3	86	5625	18.1052631578947	14.0625	1.28748538011696	0.00791920949003249	Sox11	0.0313914610415702	4.04276315789474	BinBothSexAllChrom
BinBothSexAllChrom_Chrom14_Interval1	MA0836.3	30	1591	6.31578947368421	3.9775	1.58787918885838	0.00923209404540472	CEBPD	0.0357896156826262	2.33828947368421	BinBothSexAllChrom
BinBothSexAllChrom_Chrom14_Interval1	MA0833.3	45	2639	9.47368421052632	6.5975	1.4359506192537	0.00970681894372286	ATF4	0.0374649152213865	2.87618421052632	BinBothSexAllChrom
BinBothSexAllChrom_Chrom14_Interval1	MA0074.1	28	1472	5.89473684210526	3.68	1.60183066361556	0.0104778257737899	RXRA::VDR	0.0402641339778825	2.21473684210526	BinBothSexAllChrom
BinBothSexAllChrom_Chrom14_Interval1	MA0898.2	44	2589	9.26315789473684	6.4725	1.43115610579171	0.0110802098117149	Hmx3	0.0422103230922474	2.79065789473684	BinBothSexAllChrom
BinBothSexAllChrom_Chrom14_Interval1	MA1546.2	18	835	3.78947368421053	2.0875	1.81531673495115	0.0118716162231873	PAX3.1	0.0444554139421481	1.70197368421053	BinBothSexAllChrom
BinBothSexAllChrom_Chrom14_Interval1	MA1476.3	42	2464	8.84210526315789	6.16	1.43540669856459	0.01234693951225	Dlx5	0.0458451762480168	2.68210526315789	BinBothSexAllChrom
BinBothSexAllChrom_Chrom14_Interval1	MA0782.3	58	3625	12.2105263157895	9.0625	1.34736842105263	0.0124637627344721	PKNOX1	0.0460845008669558	3.14802631578947	BinBothSexAllChrom
BinBothSexAllChrom_Chrom14_Interval1	MA0682.3	101	6904	21.2631578947368	17.26	1.23193267061048	0.0134339439736782	PITX1	0.0474773923567745	4.00315789473684	BinBothSexAllChrom
BinBothSexAllChrom_Chrom14_Interval1	MA0775.2	54	3356	11.3684210526316	8.39	1.3549965497773	0.0142088825073624	MEIS3	0.0494222000256084	2.97842105263158	BinBothSexAllChrom
BinBothSexAllChrom_Chrom15_Interval1	MA2330.1	34	5465	27.2	13.6625	1.99085086916743	4.8498834319816e-05	ZBTB24	0.0376391999408577	13.5375	BinBothSexAllChrom
BinBothSexAllChrom_Chrom15_Interval1	MA1107.3	47	9308	37.6	23.27	1.61581435324452	0.000222930591793833	KLF9	0.0490447301946433	14.33	BinBothSexAllChrom
BinBothSexAllChrom_Chrom1_Interval4	MA0597.3	32	5712	30.4761904761905	14.28	2.13418700813659	1.62601776993387e-05	THAP1	0.0143089563754181	16.1961904761905	BinBothSexAllChrom
BinBothSexAllChrom_Chrom3_Interval1	MA0713.1	37	4180	21.6374269005848	10.45	2.07056716752008	1.38853996133567e-05	PHOX2A	0.00174559309425056	11.1874269005848	BinBothSexAllChrom
BinBothSexAllChrom_Chrom3_Interval1	MA1116.2	97	16645	56.7251461988304	41.6125	1.36317563710016	4.69464153583672e-05	RBPJ	0.0051641056894204	15.1126461988304	BinBothSexAllChrom
BinBothSexAllChrom_Chrom3_Interval1	MA2326.1	113	20468	66.0818713450292	51.17	1.29141824008265	5.49855014601975e-05	IKZF2	0.00537636014277487	14.9118713450292	BinBothSexAllChrom
BinBothSexAllChrom_Chrom3_Interval1	MA0728.1	27	2863	15.7894736842105	7.1575	2.20600400757395	8.74133135895135e-05	Nr2F6	0.00769237159587719	8.63197368421053	BinBothSexAllChrom
BinBothSexAllChrom_Chrom3_Interval1	MA1638.2	96	16844	56.140350877193	42.11	1.33318335020643	0.000148044128672094	HAND2	0.0110565287830958	14.030350877193	BinBothSexAllChrom
BinBothSexAllChrom_Chrom3_Interval1	MA0857.1	26	2802	15.2046783625731	7.005	2.17054651856861	0.000155358043820398	Rarb	0.0110565287830958	8.1996783625731	BinBothSexAllChrom
BinBothSexAllChrom_Chrom3_Interval1	MA0103.4	66	10356	38.5964912280702	25.89	1.4907876101997	0.000175899321549251	ZEB1	0.0110565287830958	12.7064912280702	BinBothSexAllChrom
BinBothSexAllChrom_Chrom3_Interval1	MA0496.4	34	4203	19.8830409356725	10.5075	1.89227132388033	0.00019600006403071	MAFK	0.011498670423135	9.37554093567251	BinBothSexAllChrom
BinBothSexAllChrom_Chrom3_Interval1	MA0597.3	37	4813	21.6374269005848	12.0325	1.79824865161727	0.000268723884879961	THAP1	0.0128198206559997	9.6049269005848	BinBothSexAllChrom
BinBothSexAllChrom_Chrom3_Interval1	MA1109.2	46	6633	26.9005847953216	16.5825	1.62222733576491	0.000437011527545003	NEUROD1	0.0128198206559997	10.3180847953216	BinBothSexAllChrom
BinBothSexAllChrom_Chrom3_Interval1	MA0900.3	46	6845	26.9005847953216	17.1125	1.57198450228322	0.000874078681090891	HOXA2	0.0128198206559997	9.78808479532163	BinBothSexAllChrom
BinBothSexAllChrom_Chrom3_Interval1	MA0902.3	46	6845	26.9005847953216	17.1125	1.57198450228322	0.000874078681090891	HOXB2	0.0128198206559997	9.78808479532163	BinBothSexAllChrom
BinBothSexAllChrom_Chrom3_Interval1	MA0903.2	46	6845	26.9005847953216	17.1125	1.57198450228322	0.000874078681090891	HOXB3	0.0128198206559997	9.78808479532163	BinBothSexAllChrom
BinBothSexAllChrom_Chrom3_Interval1	MA0904.3	46	6845	26.9005847953216	17.1125	1.57198450228322	0.000874078681090891	HOXB5	0.0128198206559997	9.78808479532163	BinBothSexAllChrom
BinBothSexAllChrom_Chrom3_Interval1	MA0716.2	46	6845	26.9005847953216	17.1125	1.57198450228322	0.000874078681090891	PRRX1	0.0128198206559997	9.78808479532163	BinBothSexAllChrom
BinBothSexAllChrom_Chrom3_Interval1	MA1577.2	46	6845	26.9005847953216	17.1125	1.57198450228322	0.000874078681090891	TLX2	0.0128198206559997	9.78808479532163	BinBothSexAllChrom
BinBothSexAllChrom_Chrom3_Interval1	MA1969.2	29	3715	16.9590643274854	9.2875	1.82600961803342	0.00109306165711714	THRA	0.0150295977853606	7.67156432748538	BinBothSexAllChrom
BinBothSexAllChrom_Chrom3_Interval1	MA1123.3	33	4449	19.2982456140351	11.1225	1.73506366500653	0.00113896869102779	TWIST1	0.0154198838169917	8.17574561403509	BinBothSexAllChrom
BinBothSexAllChrom_Chrom3_Interval1	MA0494.2	21	2466	12.280701754386	6.165	1.99200352869197	0.00203216575368438	Nr1h3::Rxra	0.0255472266177465	6.11570175438596	BinBothSexAllChrom
BinBothSexAllChrom_Chrom3_Interval1	MA0071.1	21	2482	12.280701754386	6.205	1.97916224889379	0.00219546336760268	RORA	0.0264437252926209	6.07570175438596	BinBothSexAllChrom
BinBothSexAllChrom_Chrom3_Interval1	MA0041.3	40	6028	23.3918128654971	15.07	1.55221054183789	0.00263971682415107	FOXD3	0.0303161316576334	8.32181286549707	BinBothSexAllChrom
BinBothSexAllChrom_Chrom3_Interval1	MA1512.2	33	4704	19.2982456140351	11.76	1.64100728010502	0.00283344433772762	KLF11	0.0315624179392444	7.53824561403509	BinBothSexAllChrom
BinBothSexAllChrom_Chrom3_Interval1	MA0498.3	134	27523	78.3625730994152	68.8075	1.13886673835578	0.00352465724762748	MEIS1	0.0373698599748455	9.5550730994152	BinBothSexAllChrom
BinBothSexAllChrom_Chrom3_Interval1	MA1944.2	19	2278	11.1111111111111	5.695	1.95102916788606	0.00416099858701657	ETV5::DRGX	0.0416099858701657	5.41611111111111	BinBothSexAllChrom
BinBothSexAllChrom_Chrom3_Interval1	MA0859.2	20	2473	11.6959064327485	6.1825	1.89177621233296	0.00463316737497442	Rarg.1	0.0448042559338186	5.51340643274854	BinBothSexAllChrom
BinBothSexAllChrom_Chrom3_Interval1	MA1418.2	31	4492	18.1286549707602	11.23	1.61430587451115	0.00491379892784847	IRF3	0.0470015549620288	6.89865497076023	BinBothSexAllChrom
BinBothSexAllChrom_Chrom3_Interval1	MA0897.2	20	2504	11.6959064327485	6.26	1.86835566018347	0.00530617626725639	Hmx2	0.0491904841405158	5.43590643274854	BinBothSexAllChrom
BinBothSexAllChrom_Chrom3_Interval1	MA0151.1	72	13008	42.1052631578947	32.52	1.29474978960316	0.00531033635607841	Arid3a	0.0491904841405158	9.58526315789474	BinBothSexAllChrom
BinBothSexAllChrom_Chrom5_Interval2	MA0900.3	175	8463	33.7837837837838	21.1575	1.59677579032418	1.49419143912385e-11	HOXA2	4.38296155476328e-10	12.6262837837838	BinBothSexAllChrom
BinBothSexAllChrom_Chrom5_Interval2	MA0902.3	175	8463	33.7837837837838	21.1575	1.59677579032418	1.49419143912385e-11	HOXB2	4.38296155476328e-10	12.6262837837838	BinBothSexAllChrom
BinBothSexAllChrom_Chrom5_Interval2	MA0903.2	175	8463	33.7837837837838	21.1575	1.59677579032418	1.49419143912385e-11	HOXB3	4.38296155476328e-10	12.6262837837838	BinBothSexAllChrom
BinBothSexAllChrom_Chrom5_Interval2	MA0904.3	175	8463	33.7837837837838	21.1575	1.59677579032418	1.49419143912385e-11	HOXB5	4.38296155476328e-10	12.6262837837838	BinBothSexAllChrom
BinBothSexAllChrom_Chrom5_Interval2	MA0716.2	175	8463	33.7837837837838	21.1575	1.59677579032418	1.49419143912385e-11	PRRX1	4.38296155476328e-10	12.6262837837838	BinBothSexAllChrom
BinBothSexAllChrom_Chrom5_Interval2	MA1577.2	175	8463	33.7837837837838	21.1575	1.59677579032418	1.49419143912385e-11	TLX2	4.38296155476328e-10	12.6262837837838	BinBothSexAllChrom
BinBothSexAllChrom_Chrom5_Interval2	MA0151.1	274	15419	52.8957528957529	38.5475	1.37222265764973	1.93557698746101e-11	Arid3a	5.49454112569578e-10	14.3482528957529	BinBothSexAllChrom
BinBothSexAllChrom_Chrom5_Interval2	MA0713.1	128	5575	24.7104247104247	13.9375	1.77294527070312	3.7273962408808e-11	PHOX2A	1.02503396624222e-09	10.7729247104247	BinBothSexAllChrom
BinBothSexAllChrom_Chrom5_Interval2	MA0498.3	419	27414	80.8880308880309	68.535	1.18024412180683	1.34901453613139e-10	MEIS1	3.59737209635037e-09	12.3530308880309	BinBothSexAllChrom
BinBothSexAllChrom_Chrom5_Interval2	MA0681.3	138	6359	26.6409266409266	15.8975	1.6757934669556	2.47543836083356e-10	PHOX2B	6.40701693392215e-09	10.7434266409266	BinBothSexAllChrom
BinBothSexAllChrom_Chrom5_Interval2	MA1639.2	79	3367	15.2509652509653	8.4175	1.81181648363116	1.95047989044086e-07	MEIS1.1	4.40108282971271e-06	6.83346525096525	BinBothSexAllChrom
BinBothSexAllChrom_Chrom5_Interval2	MA1640.2	87	3953	16.7953667953668	9.8825	1.6995058735509	6.59597385653824e-07	MEIS2.1	1.20926187369868e-05	6.9128667953668	BinBothSexAllChrom
BinBothSexAllChrom_Chrom5_Interval2	MA0108.3	92	4307	17.7606177606178	10.7675	1.64946531326842	1.07188710820706e-06	TBP	1.81396279850426e-05	6.99311776061776	BinBothSexAllChrom
BinBothSexAllChrom_Chrom5_Interval2	MA2124.1	110	5471	21.2355212355212	13.6775	1.55258791705511	1.41114123525087e-06	Hmga1	2.34302695664295e-05	7.55802123552123	BinBothSexAllChrom
BinBothSexAllChrom_Chrom5_Interval2	MA0442.3	261	16083	50.3861003861004	40.2075	1.25315178476902	1.53270102510449e-06	SOX10	2.49773500387398e-05	10.1786003861004	BinBothSexAllChrom
BinBothSexAllChrom_Chrom5_Interval2	MA0897.2	71	3097	13.7065637065637	7.7425	1.77030206090587	2.03009429839793e-06	Hmx2	3.24815087743669e-05	5.96406370656371	BinBothSexAllChrom
BinBothSexAllChrom_Chrom5_Interval2	MA0670.2	194	11291	37.4517374517375	28.2275	1.32678194851607	3.00489860593124e-06	NFIA	4.63914170740262e-05	9.22423745173745	BinBothSexAllChrom
BinBothSexAllChrom_Chrom5_Interval2	MA0671.2	194	11291	37.4517374517375	28.2275	1.32678194851607	3.00489860593124e-06	NFIX	4.63914170740262e-05	9.22423745173745	BinBothSexAllChrom
BinBothSexAllChrom_Chrom5_Interval2	MA0788.1	95	4627	18.3397683397683	11.5675	1.58545652386154	3.7517112448705e-06	POU3F3	5.59577270421363e-05	6.77226833976834	BinBothSexAllChrom
BinBothSexAllChrom_Chrom5_Interval2	MA1113.3	72	3234	13.8996138996139	8.085	1.71918539265478	4.76372521378958e-06	PBX2	6.87225932481119e-05	5.8146138996139	BinBothSexAllChrom
BinBothSexAllChrom_Chrom5_Interval2	MA0625.3	270	17017	52.1235521235521	42.5425	1.22521130924492	6.26963350992117e-06	NFATC3	8.62074607614161e-05	9.58105212355212	BinBothSexAllChrom
BinBothSexAllChrom_Chrom5_Interval2	MA0868.3	89	4309	17.1814671814672	10.7725	1.59493777502596	6.43506905079242e-06	SOX8	8.71209348414974e-05	6.40896718146718	BinBothSexAllChrom
BinBothSexAllChrom_Chrom5_Interval2	MA0050.4	122	6464	23.5521235521236	16.16	1.45743338812646	7.60666149522011e-06	Irf1	9.99083897879657e-05	7.39212355212355	BinBothSexAllChrom
BinBothSexAllChrom_Chrom5_Interval2	MA0142.1	99	4972	19.1119691119691	12.43	1.53756790924933	8.24434532818657e-06	Pou5f1::Sox2	0.000106691527776532	6.68196911196911	BinBothSexAllChrom
BinBothSexAllChrom_Chrom5_Interval2	MA0785.2	73	3467	14.0926640926641	8.6675	1.62592028758743	2.67582995708891e-05	POU2F1	0.00031820680570787	5.42516409266409	BinBothSexAllChrom
BinBothSexAllChrom_Chrom5_Interval2	MA0259.2	156	8989	30.1158301158301	22.4725	1.34011926202381	3.01886776807481e-05	ARNT::HIF1A	0.000354213818120777	7.64333011583012	BinBothSexAllChrom
BinBothSexAllChrom_Chrom5_Interval2	MA0786.2	81	3994	15.6370656370656	9.985	1.56605564717733	3.42635982345243e-05	POU3F1	0.000396736400610281	5.65206563706564	BinBothSexAllChrom
BinBothSexAllChrom_Chrom5_Interval2	MA1638.2	258	16466	49.8069498069498	41.165	1.20993440561034	3.91774282455892e-05	HAND2	0.00043640679564707	8.64194980694981	BinBothSexAllChrom
BinBothSexAllChrom_Chrom5_Interval2	MA0507.3	81	4034	15.6370656370656	10.085	1.55052708349684	4.82116650104062e-05	POU2F2	0.000512684288441647	5.55206563706564	BinBothSexAllChrom
BinBothSexAllChrom_Chrom5_Interval2	MA1499.2	209	12866	40.3474903474903	32.165	1.25439111915095	4.86425980076962e-05	HOXB4	0.000512684288441647	8.18249034749035	BinBothSexAllChrom
BinBothSexAllChrom_Chrom5_Interval2	MA1504.2	209	12866	40.3474903474903	32.165	1.25439111915095	4.86425980076962e-05	HOXC4	0.000512684288441647	8.18249034749035	BinBothSexAllChrom
BinBothSexAllChrom_Chrom5_Interval2	MA1507.2	209	12866	40.3474903474903	32.165	1.25439111915095	4.86425980076962e-05	HOXD4	0.000512684288441647	8.18249034749035	BinBothSexAllChrom
BinBothSexAllChrom_Chrom5_Interval2	MA1119.2	64	2993	12.3552123552124	7.4825	1.651214481151	5.66989757209228e-05	SIX2	0.00058017556551642	4.87271235521236	BinBothSexAllChrom
BinBothSexAllChrom_Chrom5_Interval2	MA0515.1	116	6350	22.3938223938224	15.875	1.41063448150062	5.81592262798503e-05	Sox6	0.000581592262798503	6.51882239382239	BinBothSexAllChrom
BinBothSexAllChrom_Chrom5_Interval2	MA0087.3	62	2880	11.969111969112	7.2	1.66237666237666	6.18169113165265e-05	Sox5	0.000611223392792622	4.76911196911197	BinBothSexAllChrom
BinBothSexAllChrom_Chrom5_Interval2	MA1116.2	249	15917	48.0694980694981	39.7925	1.20800397234399	7.33293273499071e-05	RBPJ	0.000709118769977123	8.27699806949807	BinBothSexAllChrom
BinBothSexAllChrom_Chrom5_Interval2	MA0606.3	109	5923	21.042471042471	14.8075	1.42106844791295	7.73822487940005e-05	Nfat5	0.000740178031942614	6.23497104247104	BinBothSexAllChrom
BinBothSexAllChrom_Chrom5_Interval2	MA1636.2	55	2505	10.6177606177606	6.2625	1.6954507972472	9.99934471152339e-05	CEBPG.1	0.000887095650041536	4.35526061776062	BinBothSexAllChrom
BinBothSexAllChrom_Chrom5_Interval2	MA0875.2	175	10566	33.7837837837838	26.415	1.2789620966793	0.000111895019493876	BARX1	0.000887095650041536	7.36878378378378	BinBothSexAllChrom
BinBothSexAllChrom_Chrom5_Interval2	MA0879.3	175	10566	33.7837837837838	26.415	1.2789620966793	0.000111895019493876	DLX1	0.000887095650041536	7.36878378378378	BinBothSexAllChrom
BinBothSexAllChrom_Chrom5_Interval2	MA1498.3	175	10566	33.7837837837838	26.415	1.2789620966793	0.000111895019493876	HOXA7	0.000887095650041536	7.36878378378378	BinBothSexAllChrom
BinBothSexAllChrom_Chrom5_Interval2	MA0869.3	102	5541	19.6911196911197	13.8525	1.42148490822015	0.000138052451983274	Sox11	0.0010656680503972	5.83861969111969	BinBothSexAllChrom
BinBothSexAllChrom_Chrom5_Interval2	MA0867.3	117	6554	22.5868725868726	16.385	1.37850916001664	0.000141199547747254	SOX4	0.00108048349580507	6.20187258687259	BinBothSexAllChrom
BinBothSexAllChrom_Chrom5_Interval2	MA0661.2	72	3606	13.8996138996139	9.015	1.54183182469372	0.000158505499186483	MEOX1	0.00111587871427284	4.8846138996139	BinBothSexAllChrom
BinBothSexAllChrom_Chrom5_Interval2	MA0075.4	72	3606	13.8996138996139	9.015	1.54183182469372	0.000158505499186483	PRRX2	0.00111587871427284	4.8846138996139	BinBothSexAllChrom
BinBothSexAllChrom_Chrom5_Interval2	MA0847.4	104	5720	20.0772200772201	14.3	1.4040014040014	0.000186712698617756	FOXD2	0.00129375728176083	5.77722007722008	BinBothSexAllChrom
BinBothSexAllChrom_Chrom5_Interval2	MA0895.2	48	2159	9.26640926640927	5.3975	1.71679652920968	0.000211767230629906	HMBOX1	0.00145589971058061	3.86890926640927	BinBothSexAllChrom
BinBothSexAllChrom_Chrom5_Interval2	MA2336.1	85	4484	16.4092664092664	11.21	1.46380610252153	0.000217575540735892	ZSCAN21	0.0014842362468805	5.19926640926641	BinBothSexAllChrom
BinBothSexAllChrom_Chrom5_Interval2	MA0860.1	52	2447	10.03861003861	6.1175	1.64096608722681	0.000338865403155697	Rarg	0.00220890040575565	3.92111003861004	BinBothSexAllChrom
BinBothSexAllChrom_Chrom5_Interval2	MA0052.5	85	4553	16.4092664092664	11.3825	1.44162235091293	0.000355366161393085	MEF2A	0.00229942810313173	5.02676640926641	BinBothSexAllChrom
BinBothSexAllChrom_Chrom5_Interval2	MA1948.2	41	1831	7.91505791505791	4.5775	1.72912242819397	0.000533019054770138	ETV5::HOXA2	0.00334135227269188	3.33755791505791	BinBothSexAllChrom
BinBothSexAllChrom_Chrom5_Interval2	MA0854.2	52	2509	10.03861003861	6.2725	1.60041610818813	0.000601029428310129	Alx1	0.0035979992987273	3.76611003861004	BinBothSexAllChrom
BinBothSexAllChrom_Chrom5_Interval2	MA1968.2	19	640	3.66795366795367	1.6	2.29247104247104	0.000800907202426788	TFCP2	0.00462723480110244	2.06795366795367	BinBothSexAllChrom
BinBothSexAllChrom_Chrom5_Interval2	MA1644.2	49	2356	9.45945945945946	5.89	1.60602028174184	0.000802320936446943	NFYC	0.00462723480110244	3.56945945945946	BinBothSexAllChrom
BinBothSexAllChrom_Chrom5_Interval2	MA0025.3	52	2542	10.03861003861	6.355	1.57963965989143	0.000804507868828038	NFIL3	0.00462723480110244	3.68361003861004	BinBothSexAllChrom
BinBothSexAllChrom_Chrom5_Interval2	MA0780.1	38	1693	7.33590733590734	4.2325	1.73323268420729	0.000810873438829699	PAX3	0.00463356250759828	3.10340733590734	BinBothSexAllChrom
BinBothSexAllChrom_Chrom5_Interval2	MA1568.2	38	1698	7.33590733590734	4.245	1.7281289366095	0.000855478386238794	TCF21	0.00484454351054799	3.09090733590734	BinBothSexAllChrom
BinBothSexAllChrom_Chrom5_Interval2	MA0041.3	124	7351	23.9382239382239	18.3775	1.30258326422114	0.000858805440506234	FOXD3	0.00484454351054799	5.56072393822394	BinBothSexAllChrom
BinBothSexAllChrom_Chrom5_Interval2	MA0905.2	35	1536	6.75675675675676	3.84	1.75957207207207	0.00100007074307865	HOXC10	0.00546615829800411	2.91675675675676	BinBothSexAllChrom
BinBothSexAllChrom_Chrom5_Interval2	MA0682.3	115	6764	22.2007722007722	16.91	1.31287830873875	0.00105596239847807	PITX1	0.00546615829800411	5.2907722007722	BinBothSexAllChrom
BinBothSexAllChrom_Chrom5_Interval2	MA1547.2	45	2153	8.68725868725869	5.3825	1.61398210631838	0.00118584806238756	PITX2	0.00593181509492713	3.30475868725869	BinBothSexAllChrom
BinBothSexAllChrom_Chrom5_Interval2	MA2119.1	65	3421	12.5482625482625	8.5525	1.46720403955131	0.00121960629077369	HOXA3	0.00593181509492713	3.99576254826255	BinBothSexAllChrom
BinBothSexAllChrom_Chrom5_Interval2	MA1500.2	65	3421	12.5482625482625	8.5525	1.46720403955131	0.00121960629077369	HOXB6	0.00593181509492713	3.99576254826255	BinBothSexAllChrom
BinBothSexAllChrom_Chrom5_Interval2	MA1501.2	65	3421	12.5482625482625	8.5525	1.46720403955131	0.00121960629077369	HOXB7	0.00593181509492713	3.99576254826255	BinBothSexAllChrom
BinBothSexAllChrom_Chrom5_Interval2	MA0755.2	22	823	4.24710424710425	2.0575	2.06420619543341	0.00125900062270299	CUX2	0.00608747553834412	2.18960424710425	BinBothSexAllChrom
BinBothSexAllChrom_Chrom5_Interval2	MA0601.2	59	3044	11.3899613899614	7.61	1.49670977529059	0.00130959431583042	Arid3b	0.00626327716266723	3.77996138996139	BinBothSexAllChrom
BinBothSexAllChrom_Chrom5_Interval2	MA1108.3	213	13887	41.1196911196911	34.7175	1.1844081837601	0.00134369579605619	MXI1	0.006357270432954	6.40219111969112	BinBothSexAllChrom
BinBothSexAllChrom_Chrom5_Interval2	MA1937.2	40	1869	7.72200772200772	4.6725	1.65265012777051	0.0014418511773192	ERF::HOXB13	0.00678518201091389	3.04950772200772	BinBothSexAllChrom
BinBothSexAllChrom_Chrom5_Interval2	MA0843.2	23	891	4.44015444015444	2.2275	1.99333532666866	0.00154887114640518	TEF	0.00725003515338597	2.21265444015444	BinBothSexAllChrom
BinBothSexAllChrom_Chrom5_Interval2	MA0619.2	77	4255	14.8648648648649	10.6375	1.39740210245498	0.00165299935106561	LIN54	0.00765599699440916	4.22736486486487	BinBothSexAllChrom
BinBothSexAllChrom_Chrom5_Interval2	MA1109.2	107	6300	20.6563706563707	15.75	1.31151559722988	0.00170236753410439	NEUROD1	0.00784336874351759	4.90637065637066	BinBothSexAllChrom
BinBothSexAllChrom_Chrom5_Interval2	MA0608.1	24	954	4.63320463320463	2.385	1.94264345207741	0.00173450297148931	Creb3l2	0.00794980528599266	2.24820463320463	BinBothSexAllChrom
BinBothSexAllChrom_Chrom5_Interval2	MA0077.2	50	2522	9.65250965250965	6.305	1.53092936598091	0.00194353931128616	SOX9	0.00877084407144526	3.34750965250965	BinBothSexAllChrom
BinBothSexAllChrom_Chrom5_Interval2	MA0833.3	50	2566	9.65250965250965	6.415	1.50467804403892	0.00274863161096578	ATF4	0.0119742367210391	3.23750965250965	BinBothSexAllChrom
BinBothSexAllChrom_Chrom5_Interval2	MA0858.1	49	2511	9.45945945945946	6.2775	1.50688322731333	0.00293897167423341	Rarb.1	0.0126779170261049	3.18195945945946	BinBothSexAllChrom
BinBothSexAllChrom_Chrom5_Interval2	MA0851.2	73	4096	14.0926640926641	10.24	1.37623672779923	0.00322225834752906	Foxj3	0.0136984895933603	3.85266409266409	BinBothSexAllChrom
BinBothSexAllChrom_Chrom5_Interval2	MA0819.3	28	1237	5.40540540540541	3.0925	1.74790797264524	0.00339918543451655	CLOCK	0.0143123597242802	2.31290540540541	BinBothSexAllChrom
BinBothSexAllChrom_Chrom5_Interval2	MA1421.1	69	3846	13.3204633204633	9.615	1.38538360067221	0.00358324998155073	TCF7L1	0.0148738678479464	3.70546332046332	BinBothSexAllChrom
BinBothSexAllChrom_Chrom5_Interval2	MA1112.3	70	3924	13.5135135135135	9.81	1.37752431330413	0.00383510963352549	NR4A1	0.0158445844014198	3.70351351351351	BinBothSexAllChrom
BinBothSexAllChrom_Chrom5_Interval2	MA0471.3	49	2549	9.45945945945946	6.3725	1.48441890301443	0.00392094426964867	E2F6	0.0160485160804225	3.08695945945946	BinBothSexAllChrom
BinBothSexAllChrom_Chrom5_Interval2	MA0866.1	53	2810	10.2316602316602	7.025	1.45646408991605	0.00400993486637936	SOX21	0.016199399639651	3.20666023166023	BinBothSexAllChrom
BinBothSexAllChrom_Chrom5_Interval2	MA1633.2	54	2875	10.4247104247104	7.1875	1.45039449387275	0.00401303309254991	BACH1	0.016199399639651	3.23721042471043	BinBothSexAllChrom
BinBothSexAllChrom_Chrom5_Interval2	MA1118.2	43	2178	8.3011583011583	5.445	1.52454697909243	0.00426562142573609	SIX1	0.0170624857029444	2.8561583011583	BinBothSexAllChrom
BinBothSexAllChrom_Chrom5_Interval2	MA0143.5	65	3622	12.5482625482625	9.055	1.38578272206102	0.00465645282449127	SOX2	0.0182932075247871	3.49326254826255	BinBothSexAllChrom
BinBothSexAllChrom_Chrom5_Interval2	MA1120.2	65	3622	12.5482625482625	9.055	1.38578272206102	0.00465645282449127	SOX13	0.0182932075247871	3.49326254826255	BinBothSexAllChrom
BinBothSexAllChrom_Chrom5_Interval2	MA0004.1	52	2785	10.03861003861	6.9625	1.44181113660467	0.0052979787181753	Arnt	0.0200957813448028	3.07611003861004	BinBothSexAllChrom
BinBothSexAllChrom_Chrom5_Interval2	MA0058.4	52	2785	10.03861003861	6.9625	1.44181113660467	0.0052979787181753	MAX	0.0200957813448028	3.07611003861004	BinBothSexAllChrom
BinBothSexAllChrom_Chrom5_Interval2	MA0622.2	52	2785	10.03861003861	6.9625	1.44181113660467	0.0052979787181753	Mlxip	0.0200957813448028	3.07611003861004	BinBothSexAllChrom
BinBothSexAllChrom_Chrom5_Interval2	MA0825.2	52	2785	10.03861003861	6.9625	1.44181113660467	0.0052979787181753	MNT	0.0200957813448028	3.07611003861004	BinBothSexAllChrom
BinBothSexAllChrom_Chrom5_Interval2	MA0072.2	40	2023	7.72200772200772	5.0575	1.52684285160805	0.00561485462522626	RORA.1	0.0212063178978502	2.66450772200772	BinBothSexAllChrom
BinBothSexAllChrom_Chrom5_Interval2	MA1418.2	82	4809	15.8301158301158	12.0225	1.31670749262764	0.00572678512937571	IRF3	0.0215366278369685	3.80761583011583	BinBothSexAllChrom
BinBothSexAllChrom_Chrom5_Interval2	MA0768.3	56	3062	10.8108108108108	7.655	1.41225484138613	0.00585529527338385	Lef1	0.0217685240132976	3.15581081081081	BinBothSexAllChrom
BinBothSexAllChrom_Chrom5_Interval2	MA0497.2	79	4608	15.2509652509653	11.52	1.32386851136851	0.00586265930812675	MEF2C	0.0217685240132976	3.73096525096525	BinBothSexAllChrom
BinBothSexAllChrom_Chrom5_Interval2	MA1489.1	57	3133	11.003861003861	7.8325	1.40489767045784	0.00604812972652017	FOXN3	0.0223628326022595	3.171361003861	BinBothSexAllChrom
BinBothSexAllChrom_Chrom5_Interval2	MA1496.2	54	2944	10.4247104247104	7.36	1.41640087292261	0.00639729457509421	HOXA4	0.0232628893639789	3.06471042471042	BinBothSexAllChrom
BinBothSexAllChrom_Chrom5_Interval2	MA1503.2	27	1244	5.21235521235521	3.11	1.67599846056438	0.00683951947532034	HOXB9	0.0244784422232319	2.10235521235521	BinBothSexAllChrom
BinBothSexAllChrom_Chrom5_Interval2	MA0857.1	51	2760	9.84555984555985	6.9	1.42689273124056	0.00696077871676886	Rarb	0.024699537382083	2.94555984555985	BinBothSexAllChrom
BinBothSexAllChrom_Chrom5_Interval2	MA1947.2	71	4100	13.7065637065637	10.25	1.33722572746963	0.00716364251246212	ETV5::FOXO1	0.025317290807095	3.45656370656371	BinBothSexAllChrom
BinBothSexAllChrom_Chrom5_Interval2	MA0095.4	60	3363	11.5830115830116	8.4075	1.37769986119674	0.00731986287562743	Yy1	0.0255614259148895	3.17551158301158	BinBothSexAllChrom
BinBothSexAllChrom_Chrom5_Interval2	MA0029.2	50	2716	9.65250965250965	6.79	1.42157726841085	0.008029715291326	Mecom	0.0276021463139331	2.86250965250965	BinBothSexAllChrom
BinBothSexAllChrom_Chrom5_Interval2	MA0160.3	52	2851	10.03861003861	7.1275	1.40843353751105	0.0082182490379545	NR4A2	0.028031237028682	2.91111003861004	BinBothSexAllChrom
BinBothSexAllChrom_Chrom5_Interval2	MA0829.3	28	1328	5.40540540540541	3.32	1.62813415825464	0.00861673437504508	SREBF1.1	0.0290525909963206	2.08540540540541	BinBothSexAllChrom
BinBothSexAllChrom_Chrom5_Interval2	MA0006.2	143	9235	27.6061776061776	23.0875	1.19571965809107	0.00903090324658564	Ahr::Arnt	0.0301030108219521	4.51867760617761	BinBothSexAllChrom
BinBothSexAllChrom_Chrom5_Interval2	MA0070.2	42	2217	8.10810810810811	5.5425	1.46289726803935	0.00929820031759665	PBX1	0.0305314040279293	2.56560810810811	BinBothSexAllChrom
BinBothSexAllChrom_Chrom5_Interval2	MA0859.2	44	2348	8.49420849420849	5.87	1.44705425795715	0.00940617205892176	Rarg.1	0.030771120490153	2.62420849420849	BinBothSexAllChrom
BinBothSexAllChrom_Chrom5_Interval2	MA0769.3	61	3480	11.7760617760618	8.7	1.35357031908756	0.00980923405856226	TCF7	0.031852863363597	3.07606177606178	BinBothSexAllChrom
BinBothSexAllChrom_Chrom5_Interval2	MA1999.2	76	4508	14.6718146718147	11.27	1.30184690965525	0.0101331760982922	Prdm5	0.0326637178259968	3.40181467181467	BinBothSexAllChrom
BinBothSexAllChrom_Chrom5_Interval2	MA1962.1	71	4173	13.7065637065637	10.4325	1.31383308953402	0.0105713745608374	POU2F1::SOX2	0.0339518599034194	3.27406370656371	BinBothSexAllChrom
BinBothSexAllChrom_Chrom5_Interval2	MA1935.2	84	5082	16.2162162162162	12.705	1.27636491272855	0.011168675086074	ERF::FOXI1	0.0357397602754367	3.51121621621622	BinBothSexAllChrom
BinBothSexAllChrom_Chrom5_Interval2	MA1137.2	49	2713	9.45945945945946	6.7825	1.39468624540501	0.0120339137857243	FOSL1::JUNB	0.0375046798469411	2.67695945945946	BinBothSexAllChrom
BinBothSexAllChrom_Chrom5_Interval2	MA1956.2	76	4551	14.6718146718147	11.3775	1.28954644445745	0.0125295480928825	FOXO1::FLI1	0.0384181265565735	3.29431467181467	BinBothSexAllChrom
BinBothSexAllChrom_Chrom5_Interval2	MA0092.2	61	3534	11.7760617760618	8.835	1.33288758076534	0.013246983396884	Hand1::Tcf3	0.0403368352569477	2.94106177606178	BinBothSexAllChrom
BinBothSexAllChrom_Chrom5_Interval2	MA1578.2	91	5611	17.5675675675676	14.0275	1.25236624969293	0.0133330895310462	VEZF1	0.0404590303011058	3.54006756756757	BinBothSexAllChrom
BinBothSexAllChrom_Chrom5_Interval2	MA0161.3	77	4634	14.8648648648649	11.585	1.28311306559041	0.0133869728034135	NFIC	0.0404695652872827	3.27986486486487	BinBothSexAllChrom
BinBothSexAllChrom_Chrom5_Interval2	MA0154.5	72	4289	13.8996138996139	10.7225	1.29630346464107	0.0134285375725983	EBF1	0.0404695652872827	3.1771138996139	BinBothSexAllChrom
BinBothSexAllChrom_Chrom5_Interval2	MA2324.1	55	3137	10.6177606177606	7.8425	1.35387448106607	0.0138685095679263	BCL11A	0.0413663084401227	2.77526061776062	BinBothSexAllChrom
BinBothSexAllChrom_Chrom5_Interval2	MA0898.2	46	2538	8.88030888030888	6.345	1.39957586766097	0.0139318943607334	Hmx3	0.0413663084401227	2.53530888030888	BinBothSexAllChrom
BinBothSexAllChrom_Chrom5_Interval2	MA1466.2	18	780	3.47490347490348	1.95	1.78200178200178	0.0141146202552788	ATF6	0.0415910582430414	1.52490347490348	BinBothSexAllChrom
BinBothSexAllChrom_Chrom5_Interval2	MA0488.2	62	3617	11.969111969112	9.0425	1.32365075688272	0.0143605958690201	JUN	0.0418454449163499	2.92661196911197	BinBothSexAllChrom
BinBothSexAllChrom_Chrom5_Interval2	MA1996.2	157	10434	30.3088803088803	26.085	1.16192755640714	0.0166974422689544	Nr1H2	0.0470953499893586	4.22388030888031	BinBothSexAllChrom
BinBothSexAllChrom_Chrom5_Interval2	MA1535.2	157	10434	30.3088803088803	26.085	1.16192755640714	0.0166974422689544	NR2C1	0.0470953499893586	4.22388030888031	BinBothSexAllChrom
BinBothSexAllChrom_Chrom5_Interval2	MA1536.2	157	10434	30.3088803088803	26.085	1.16192755640714	0.0166974422689544	NR2C2.1	0.0470953499893586	4.22388030888031	BinBothSexAllChrom
BinBothSexAllChrom_Chrom5_Interval2	MA0730.1	46	2573	8.88030888030888	6.4325	1.38053771944172	0.0173173655960338	RARA.1	0.0482812003794827	2.44780888030888	BinBothSexAllChrom
BinBothSexAllChrom_Chrom5_Interval2	MA1104.3	39	2112	7.52895752895753	5.28	1.42593892593893	0.0173450325415892	GATA6	0.0482812003794827	2.24895752895753	BinBothSexAllChrom
BinBothSexAllChrom_Chrom5_Interval2	MA1970.2	39	2112	7.52895752895753	5.28	1.42593892593893	0.0173450325415892	TRPS1	0.0482812003794827	2.24895752895753	BinBothSexAllChrom
BinBothSexAllChrom_Chrom5_Interval3	MA0073.2	96	10755	44.4444444444444	26.8875	1.65297794307557	2.05743855472586e-08	RREB1	9.05272964079379e-06	17.5569444444444	BinBothSexAllChrom
BinBothSexAllChrom_Chrom5_Interval3	MA1578.2	82	8816	37.962962962963	22.04	1.72245748470794	7.94713788186784e-08	VEZF1	2.3304432646895e-05	15.922962962963	BinBothSexAllChrom
BinBothSexAllChrom_Chrom5_Interval3	MA1108.3	97	12930	44.9074074074074	32.325	1.38924694222451	7.28465111797821e-05	MXI1	0.00449634955178585	12.5824074074074	BinBothSexAllChrom
BinBothSexAllChrom_Chrom5_Interval3	MA0736.1	24	1861	11.1111111111111	4.6525	2.38820228073318	7.66423219054406e-05	GLIS2	0.00449634955178585	6.45861111111111	BinBothSexAllChrom
BinBothSexAllChrom_Chrom5_Interval3	MA0859.2	30	2664	13.8888888888889	6.66	2.08541875208542	0.000110462239813489	Rarg.1	0.00571804535505117	7.22888888888889	BinBothSexAllChrom
BinBothSexAllChrom_Chrom5_Interval3	MA0857.1	31	2821	14.3518518518519	7.0525	2.03500203500204	0.000130442789545449	Rarb	0.00637720304444418	7.29935185185185	BinBothSexAllChrom
BinBothSexAllChrom_Chrom5_Interval3	MA1973.2	41	4213	18.9814814814815	10.5325	1.80218195883992	0.000142642058392053	ZKSCAN3	0.00660657954657929	8.44898148148148	BinBothSexAllChrom
BinBothSexAllChrom_Chrom5_Interval3	MA0146.3	42	4420	19.4444444444444	11.05	1.75967823026647	0.00019594849050329	Zfx	0.00862173358214474	8.39444444444445	BinBothSexAllChrom
BinBothSexAllChrom_Chrom5_Interval3	MA2330.1	56	6566	25.9259259259259	16.415	1.57940456447919	0.000244040413906366	ZBTB24	0.0102264554398858	9.51092592592592	BinBothSexAllChrom
BinBothSexAllChrom_Chrom5_Interval3	MA0155.1	41	4349	18.9814814814815	10.8725	1.74582492356693	0.000279612771060451	INSM1	0.011184510842418	8.10898148148148	BinBothSexAllChrom
BinBothSexAllChrom_Chrom5_Interval3	MA0145.2	41	4446	18.9814814814815	11.115	1.70773562586428	0.00044041316232351	Tfcp2l1	0.0161484826185287	7.86648148148148	BinBothSexAllChrom
BinBothSexAllChrom_Chrom5_Interval3	MA1615.2	33	3332	15.2777777777778	8.33	1.83406696011738	0.000515283957040012	Plagl1	0.0181379952878084	6.94777777777778	BinBothSexAllChrom
BinBothSexAllChrom_Chrom5_Interval3	MA0599.1	86	11776	39.8148148148148	29.44	1.35240539452496	0.000690081863771945	KLF5	0.0214818322648313	10.3748148148148	BinBothSexAllChrom
BinBothSexAllChrom_Chrom5_Interval3	MA1945.2	44	5007	20.3703703703704	12.5175	1.62735133775677	0.000729369825044029	ETV5::FIGLA	0.0214818322648313	7.85287037037037	BinBothSexAllChrom
BinBothSexAllChrom_Chrom5_Interval3	MA0728.1	29	2856	13.4259259259259	7.14	1.88038178234257	0.000786589746348337	Nr2F6	0.0215876107815686	6.28592592592593	BinBothSexAllChrom
BinBothSexAllChrom_Chrom5_Interval3	MA0597.3	51	6096	23.6111111111111	15.24	1.54928550597842	0.000788472596405894	THAP1	0.0215876107815686	8.37111111111111	BinBothSexAllChrom
BinBothSexAllChrom_Chrom5_Interval3	MA0017.3	32	3344	14.8148148148148	8.36	1.77210703526493	0.00111755598309085	NR2F1.1	0.0289249783858807	6.45481481481481	BinBothSexAllChrom
BinBothSexAllChrom_Chrom5_Interval3	MA1491.3	28	2812	12.962962962963	7.03	1.84394921237026	0.00130424023417135	GLI3	0.0313101030556322	5.93296296296296	BinBothSexAllChrom
BinBothSexAllChrom_Chrom5_Interval3	MA0738.2	72	9636	33.3333333333333	24.09	1.383700013837	0.00131644751483908	HIC2	0.0313101030556322	9.24333333333333	BinBothSexAllChrom
BinBothSexAllChrom_Chrom5_Interval3	MA0794.1	13	908	6.01851851851852	2.27	2.65132974384076	0.00142596372248947	PROX1	0.0330223177839667	3.74851851851852	BinBothSexAllChrom
BinBothSexAllChrom_Chrom5_Interval3	MA0729.1	25	2440	11.5740740740741	6.1	1.89738919247116	0.00162760280275427	RARA	0.035807261660594	5.47407407407407	BinBothSexAllChrom
BinBothSexAllChrom_Chrom5_Interval3	MA1961.2	81	11263	37.5	28.1575	1.33179437094913	0.00178878613211513	PATZ1	0.0374793284824122	9.3425	BinBothSexAllChrom
BinBothSexAllChrom_Chrom5_Interval3	MA0698.2	43	5101	19.9074074074074	12.7525	1.56105919681689	0.00192565071072615	ZBTB18	0.0387872138511226	7.15490740740741	BinBothSexAllChrom
BinBothSexAllChrom_Chrom5_Interval3	MA0685.2	76	10475	35.1851851851852	26.1875	1.34358702377795	0.00211566621006123	SP4	0.0387872138511226	8.99768518518518	BinBothSexAllChrom
BinBothSexAllChrom_Chrom5_Interval3	MA0516.3	60	7834	27.7777777777778	19.585	1.41831900831135	0.00221887002932754	SP2	0.0395785651220579	8.19277777777778	BinBothSexAllChrom
BinBothSexAllChrom_Chrom5_Interval3	MA0912.2	18	1567	8.33333333333333	3.9175	2.12720697723889	0.00224878210920783	HOXD3	0.0395785651220579	4.41583333333333	BinBothSexAllChrom
BinBothSexAllChrom_Chrom5_Interval3	MA0163.1	44	5318	20.3703703703704	13.295	1.53218280333737	0.00242839875482951	PLAG1	0.0408556523413371	7.07537037037037	BinBothSexAllChrom
BinBothSexAllChrom_Chrom8_Interval1	MA1499.2	75	12670	49.3421052631579	31.675	1.5577618078345	4.23516141778577e-06	HOXB4	0.000931735511912869	17.6671052631579	BinBothSexAllChrom
BinBothSexAllChrom_Chrom8_Interval1	MA1504.2	75	12670	49.3421052631579	31.675	1.5577618078345	4.23516141778577e-06	HOXC4	0.000931735511912869	17.6671052631579	BinBothSexAllChrom
BinBothSexAllChrom_Chrom8_Interval1	MA1507.2	75	12670	49.3421052631579	31.675	1.5577618078345	4.23516141778577e-06	HOXD4	0.000931735511912869	17.6671052631579	BinBothSexAllChrom
BinBothSexAllChrom_Chrom8_Interval1	MA1962.1	33	4099	21.7105263157895	10.2475	2.11861686419024	2.47337709369939e-05	POU2F1::SOX2	0.00435314368491093	11.4630263157895	BinBothSexAllChrom
BinBothSexAllChrom_Chrom8_Interval1	MA0032.2	33	4427	21.7105263157895	11.0675	1.96164683223759	0.000112301902632523	FOXC1	0.0123532092895775	10.6430263157895	BinBothSexAllChrom
BinBothSexAllChrom_Chrom8_Interval1	MA0151.1	80	15287	52.6315789473684	38.2175	1.37715912729426	0.000209048105080894	Arid3a	0.0189453279050478	14.4140789473684	BinBothSexAllChrom
BinBothSexAllChrom_Chrom8_Interval1	MA1636.2	22	2511	14.4736842105263	6.2775	2.30564463728018	0.000215287817102815	CEBPG.1	0.0189453279050478	8.19618421052632	BinBothSexAllChrom
BinBothSexAllChrom_Chrom8_Interval1	MA0488.2	28	3642	18.4210526315789	9.105	2.02317986068961	0.000248689871177528	JUN	0.019651908924775	9.31605263157894	BinBothSexAllChrom
BinBothSexAllChrom_Chrom8_Interval1	MA0605.3	18	1901	11.8421052631579	4.7525	2.49176333785542	0.000339968610104945	ATF3	0.019651908924775	7.08960526315789	BinBothSexAllChrom
BinBothSexAllChrom_Chrom8_Interval1	MA0625.3	86	17034	56.578947368421	42.585	1.32861212559401	0.000348419542793682	NFATC3	0.019651908924775	13.993947368421	BinBothSexAllChrom
BinBothSexAllChrom_Chrom8_Interval1	MA1512.2	28	3724	18.4210526315789	9.31	1.97863078749505	0.00035730743499591	KLF11	0.019651908924775	9.11105263157894	BinBothSexAllChrom
BinBothSexAllChrom_Chrom8_Interval1	MA0599.1	43	6836	28.2894736842105	17.09	1.65532321148101	0.000397826802291614	KLF5	0.0205933874127424	11.1994736842105	BinBothSexAllChrom
BinBothSexAllChrom_Chrom8_Interval1	MA0108.3	30	4179	19.7368421052632	10.4475	1.88914497298523	0.000465886023245511	TBP	0.0208926446412376	9.28934210526316	BinBothSexAllChrom
BinBothSexAllChrom_Chrom8_Interval1	MA1134.2	21	2489	13.8157894736842	6.2225	2.22029561650208	0.000498574474393169	FOS::JUNB	0.0208926446412376	7.59328947368421	BinBothSexAllChrom
BinBothSexAllChrom_Chrom8_Interval1	MA1144.2	21	2489	13.8157894736842	6.2225	2.22029561650208	0.000498574474393169	FOSL2::JUND	0.0208926446412376	7.59328947368421	BinBothSexAllChrom
BinBothSexAllChrom_Chrom8_Interval1	MA0259.2	53	9184	34.8684210526316	22.96	1.51865945351183	0.000564090890877181	ARNT::HIF1A	0.021474479473802	11.9084210526316	BinBothSexAllChrom
BinBothSexAllChrom_Chrom8_Interval1	MA0478.2	23	2891	15.1315789473684	7.2275	2.09361175335433	0.000598815815335462	FOSL2	0.021474479473802	7.90407894736842	BinBothSexAllChrom
BinBothSexAllChrom_Chrom8_Interval1	MA1130.2	23	2915	15.1315789473684	7.2875	2.07637446962174	0.000670548564590087	FOSL2::JUN	0.0226954898784337	7.84407894736842	BinBothSexAllChrom
BinBothSexAllChrom_Chrom8_Interval1	MA1129.1	14	1380	9.21052631578947	3.45	2.6697177726926	0.000827344609478572	FOSL1::JUN	0.0241978245816389	5.76052631578947	BinBothSexAllChrom
BinBothSexAllChrom_Chrom8_Interval1	MA1633.2	23	2970	15.1315789473684	7.425	2.03792309055467	0.000863872223621927	BACH1	0.0241978245816389	7.70657894736842	BinBothSexAllChrom
BinBothSexAllChrom_Chrom8_Interval1	MA1137.2	22	2787	14.4736842105263	6.9675	2.07731384435254	0.000881211402805746	FOSL1::JUNB	0.0241978245816389	7.50618421052632	BinBothSexAllChrom
BinBothSexAllChrom_Chrom8_Interval1	MA1112.3	28	3951	18.4210526315789	9.8775	1.86495091182778	0.000907418421811459	NR4A1	0.0241978245816389	8.54355263157895	BinBothSexAllChrom
BinBothSexAllChrom_Chrom8_Interval1	MA0025.3	20	2440	13.1578947368421	6.1	2.15703192407248	0.000976205274657309	NFIL3	0.0252664894617186	7.0578947368421	BinBothSexAllChrom
BinBothSexAllChrom_Chrom8_Interval1	MA1141.2	24	3207	15.7894736842105	8.0175	1.96937620008862	0.00106091778060987	FOS::JUND	0.0266745041981909	7.77197368421053	BinBothSexAllChrom
BinBothSexAllChrom_Chrom8_Interval1	MA1632.2	26	3654	17.1052631578947	9.135	1.87249733529225	0.00133828014084263	ATF2	0.0311921686863143	7.97026315789474	BinBothSexAllChrom
BinBothSexAllChrom_Chrom8_Interval1	MA0492.2	25	3462	16.4473684210526	8.655	1.90033141779926	0.00136478051637959	JUND	0.0311921686863143	7.79236842105263	BinBothSexAllChrom
BinBothSexAllChrom_Chrom8_Interval1	MA0477.3	22	2892	14.4736842105263	7.23	2.00189269855136	0.00141826889164961	FOSL1	0.0311921686863143	7.24368421052632	BinBothSexAllChrom
BinBothSexAllChrom_Chrom8_Interval1	MA1118.2	18	2162	11.8421052631579	5.405	2.19095379521885	0.00148993599789799	SIX1	0.0311921686863143	6.43710526315789	BinBothSexAllChrom
BinBothSexAllChrom_Chrom8_Interval1	MA0099.4	21	2717	13.8157894736842	6.7925	2.03397710322918	0.00150930612160008	FOS::JUN	0.0311921686863143	7.02328947368421	BinBothSexAllChrom
BinBothSexAllChrom_Chrom8_Interval1	MA1128.2	24	3307	15.7894736842105	8.2675	1.90982445530215	0.00160729027261608	FOSL1::JUN.1	0.0311921686863143	7.52197368421053	BinBothSexAllChrom
BinBothSexAllChrom_Chrom8_Interval1	MA1139.2	14	1486	9.21052631578947	3.715	2.4792803003471	0.00166146673101963	FOSL2::JUNB.1	0.0311921686863143	5.49552631578947	BinBothSexAllChrom
BinBothSexAllChrom_Chrom8_Interval1	MA0840.2	14	1497	9.21052631578947	3.7425	2.46106247582885	0.00177848740762042	Creb5	0.0311921686863143	5.46802631578947	BinBothSexAllChrom
BinBothSexAllChrom_Chrom8_Interval1	MA1145.2	18	2199	11.8421052631579	5.4975	2.15408917929202	0.0017951786430482	FOSL2::JUND.1	0.0311921686863143	6.34460526315789	BinBothSexAllChrom
BinBothSexAllChrom_Chrom8_Interval1	MA1638.2	81	16539	53.2894736842105	41.3475	1.28881972753396	0.00192691366896939	HAND2	0.0311921686863143	11.9419736842105	BinBothSexAllChrom
BinBothSexAllChrom_Chrom8_Interval1	MA0834.2	13	1348	8.55263157894737	3.37	2.53787287209121	0.00198371322195663	ATF7	0.0311921686863143	5.18263157894737	BinBothSexAllChrom
BinBothSexAllChrom_Chrom8_Interval1	MA1131.2	18	2221	11.8421052631579	5.5525	2.13275196094694	0.00200064209853542	FOSL2::JUN.1	0.0311921686863143	6.28960526315789	BinBothSexAllChrom
BinBothSexAllChrom_Chrom8_Interval1	MA1953.2	33	5219	21.7105263157895	13.0475	1.66396062968304	0.00208394024497331	FOXO1::ELF1	0.0311921686863143	8.66302631578947	BinBothSexAllChrom
BinBothSexAllChrom_Chrom8_Interval1	MA1988.2	29	4389	19.0789473684211	10.9725	1.73879675264717	0.00213469850320525	Atf3	0.0311921686863143	8.10644736842105	BinBothSexAllChrom
BinBothSexAllChrom_Chrom8_Interval1	MA0462.3	29	4389	19.0789473684211	10.9725	1.73879675264717	0.00213469850320525	BATF::JUN	0.0311921686863143	8.10644736842105	BinBothSexAllChrom
BinBothSexAllChrom_Chrom8_Interval1	MA0835.3	29	4389	19.0789473684211	10.9725	1.73879675264717	0.00213469850320525	BATF3	0.0311921686863143	8.10644736842105	BinBothSexAllChrom
BinBothSexAllChrom_Chrom8_Interval1	MA1928.2	29	4389	19.0789473684211	10.9725	1.73879675264717	0.00213469850320525	BNC2	0.0311921686863143	8.10644736842105	BinBothSexAllChrom
BinBothSexAllChrom_Chrom8_Interval1	MA0601.2	22	2992	14.4736842105263	7.48	1.93498452012384	0.0021710045791555	Arid3b	0.0311921686863143	6.99368421052632	BinBothSexAllChrom
BinBothSexAllChrom_Chrom8_Interval1	MA0768.3	23	3194	15.1315789473684	7.985	1.89500049434796	0.00223737342048647	Lef1	0.0311921686863143	7.14657894736842	BinBothSexAllChrom
BinBothSexAllChrom_Chrom8_Interval1	MA1552.2	11	1044	7.23684210526316	2.61	2.77273643879814	0.0022374701232728	RARB	0.0311921686863143	4.62684210526316	BinBothSexAllChrom
BinBothSexAllChrom_Chrom8_Interval1	MA0769.3	25	3590	16.4473684210526	8.975	1.83257586864096	0.00224093857735185	TCF7	0.0311921686863143	7.47236842105263	BinBothSexAllChrom
BinBothSexAllChrom_Chrom8_Interval1	MA1136.1	14	1540	9.21052631578947	3.85	2.39234449760766	0.00230396700523912	FOSB::JUNB	0.0311921686863143	5.36052631578947	BinBothSexAllChrom
BinBothSexAllChrom_Chrom8_Interval1	MA0006.2	51	9438	33.5526315789474	23.595	1.42202295312343	0.00339020492782869	Ahr::Arnt	0.0426197190927035	9.95763157894737	BinBothSexAllChrom
BinBothSexAllChrom_Chrom8_Interval1	MA0491.3	19	2547	12.5	6.3675	1.96309383588536	0.00376522608215253	JUND.1	0.0466675908773835	6.1325	BinBothSexAllChrom
BinBothSexAllChrom_Chrom8_Interval1	MA0039.5	29	4573	19.0789473684211	11.4325	1.66883423296926	0.0038883658747702	KLF4	0.0470115861414718	7.64644736842106	BinBothSexAllChrom
BinBothSexAllChrom_Chrom8_Interval1	MA0490.3	20	2763	13.1578947368421	6.9075	1.90487075451931	0.00414284096235976	JUNB.1	0.0486093339583545	6.2503947368421	BinBothSexAllChrom
BinBothSexAllChrom_Chrom8_Interval1	MA1961.2	36	6189	23.6842105263158	15.4725	1.53072939255555	0.00518567327871916	PATZ1	0.0499608113789501	8.21171052631579	BinBothSexAllChrom
BinBothSexAllChrom_Chrom8_Interval1	MA0875.2	55	10592	36.1842105263158	26.48	1.36647320718715	0.00531176786053563	BARX1	0.0499608113789501	9.70421052631579	BinBothSexAllChrom
BinBothSexAllChrom_Chrom8_Interval1	MA0879.3	55	10592	36.1842105263158	26.48	1.36647320718715	0.00531176786053563	DLX1	0.0499608113789501	9.70421052631579	BinBothSexAllChrom
BinBothSexAllChrom_Chrom8_Interval1	MA1498.3	55	10592	36.1842105263158	26.48	1.36647320718715	0.00531176786053563	HOXA7	0.0499608113789501	9.70421052631579	BinBothSexAllChrom
BinBothSexAllChrom_Chrom9_Interval1	MA0151.1	79	13456	49.685534591195	33.64	1.47697784159319	2.08015579669247e-05	Arid3a	0.0183053710108937	16.045534591195	BinBothSexAllChrom
BinBothSexAllChrom_Chrom9_Interval1	MA1109.2	43	6354	27.0440251572327	15.885	1.7024882063099	0.000229297291829842	NEUROD1	0.0296707797603364	11.1590251572327	BinBothSexAllChrom
BinBothSexAllChrom_Chrom9_Interval1	MA0498.3	129	27449	81.1320754716981	68.6225	1.18229553676561	0.000269734361457604	MEIS1	0.0296707797603364	12.5095754716981	BinBothSexAllChrom
BinFemale_Chrom11_Interval1	MA0713.1	10	7271	62.5	18.1775	3.43831660019255	0.000106844844199431	PHOX2A	0.0387159272993241	44.3225	BinFemale
BinFemale_Chrom11_Interval1	MA0786.2	8	4957	50	12.3925	4.03469840629413	0.00028196846067177	POU3F1	0.0387159272993241	37.6075	BinFemale
BinFemale_Chrom11_Interval1	MA1476.3	6	2854	37.5	7.135	5.25578135949544	0.000562337148175772	Dlx5	0.0387159272993241	30.365	BinFemale
BinFemale_Chrom11_Interval1	MA0661.2	7	4268	43.75	10.67	4.10028116213683	0.000747921322827853	MEOX1	0.0387159272993241	33.08	BinFemale
BinFemale_Chrom11_Interval1	MA0075.4	7	4268	43.75	10.67	4.10028116213683	0.000747921322827853	PRRX2	0.0387159272993241	33.08	BinFemale
BinFemale_Chrom14_Interval1	MA0625.3	191	16799	58.2317073170732	41.9975	1.38655175467762	2.09780802342552e-09	NFATC3	3.91961872676807e-07	16.2342073170732	BinFemale
BinFemale_Chrom14_Interval1	MA1499.2	154	12538	46.9512195121951	31.345	1.4978854526143	2.22705609475458e-09	HOXB4	3.91961872676807e-07	15.6062195121951	BinFemale
BinFemale_Chrom14_Interval1	MA1504.2	154	12538	46.9512195121951	31.345	1.4978854526143	2.22705609475458e-09	HOXC4	3.91961872676807e-07	15.6062195121951	BinFemale
BinFemale_Chrom14_Interval1	MA1507.2	154	12538	46.9512195121951	31.345	1.4978854526143	2.22705609475458e-09	HOXD4	3.91961872676807e-07	15.6062195121951	BinFemale
BinFemale_Chrom14_Interval1	MA0713.1	79	5362	24.0853658536585	13.405	1.79674493499877	1.15765500951669e-07	PHOX2A	1.45533772624955e-05	10.6803658536585	BinFemale
BinFemale_Chrom14_Interval1	MA0875.2	126	10528	38.4146341463415	26.32	1.45952257394914	1.01451675753363e-06	BARX1	3.7198947776233e-05	12.0946341463415	BinFemale
BinFemale_Chrom14_Interval1	MA0879.3	126	10528	38.4146341463415	26.32	1.45952257394914	1.01451675753363e-06	DLX1	3.7198947776233e-05	12.0946341463415	BinFemale
BinFemale_Chrom14_Interval1	MA1498.3	126	10528	38.4146341463415	26.32	1.45952257394914	1.01451675753363e-06	HOXA7	3.7198947776233e-05	12.0946341463415	BinFemale
BinFemale_Chrom14_Interval1	MA0681.3	83	6122	25.3048780487805	15.305	1.65337327989418	1.65867644581629e-06	PHOX2B	5.61398181660899e-05	9.99987804878049	BinFemale
BinFemale_Chrom14_Interval1	MA0151.1	166	15330	50.609756097561	38.325	1.32054158114967	3.788700671974e-06	Arid3a	0.000119073449690612	12.284756097561	BinFemale
BinFemale_Chrom14_Interval1	MA0785.2	51	3240	15.5487804878049	8.1	1.91960252935863	5.40183904937208e-06	POU2F1	0.000163917874601635	7.44878048780488	BinFemale
BinFemale_Chrom14_Interval1	MA1496.2	47	2935	14.3292682926829	7.3375	1.95288153903686	8.53773891450723e-06	HOXA4	0.000250440341492212	6.99176829268293	BinFemale
BinFemale_Chrom14_Interval1	MA0507.3	56	3795	17.0731707317073	9.4875	1.79954368713648	1.17743679889119e-05	POU2F2	0.00031252308379741	7.58567073170732	BinFemale
BinFemale_Chrom14_Interval1	MA0786.2	55	3741	16.7682926829268	9.3525	1.79292089633005	1.58600991743304e-05	POU3F1	0.000387691313150299	7.41579268292683	BinFemale
BinFemale_Chrom14_Interval1	MA1638.2	171	16385	52.1341463414634	40.9625	1.27272862597408	2.67929976191031e-05	HAND2	0.000604559946277198	11.1716463414634	BinFemale
BinFemale_Chrom14_Interval1	MA0867.3	82	6526	25	16.315	1.53233220962305	3.49462933594882e-05	SOX4	0.000768459260420403	8.685	BinFemale
BinFemale_Chrom14_Interval1	MA0073.2	101	8527	30.7926829268293	21.3175	1.44447908651715	3.58032155423142e-05	RREB1	0.000768459260420403	9.47518292682927	BinFemale
BinFemale_Chrom14_Interval1	MA0032.2	61	4448	18.5975609756098	11.12	1.67244253377786	4.08036384161693e-05	FOXC1	0.000854933376338785	7.47756097560976	BinFemale
BinFemale_Chrom14_Interval1	MA2119.1	49	3347	14.9390243902439	8.3675	1.78536293878027	5.48620416427569e-05	HOXA3	0.000965571932912521	6.5715243902439	BinFemale
BinFemale_Chrom14_Interval1	MA1500.2	49	3347	14.9390243902439	8.3675	1.78536293878027	5.48620416427569e-05	HOXB6	0.000965571932912521	6.5715243902439	BinFemale
BinFemale_Chrom14_Interval1	MA1501.2	49	3347	14.9390243902439	8.3675	1.78536293878027	5.48620416427569e-05	HOXB7	0.000965571932912521	6.5715243902439	BinFemale
BinFemale_Chrom14_Interval1	MA0601.2	45	3009	13.719512195122	7.5225	1.823796901977	7.0142336934177e-05	Arid3b	0.001143060305594	6.19701219512195	BinFemale
BinFemale_Chrom14_Interval1	MA0670.2	123	11127	37.5	27.8175	1.34807225667296	8.37889698410117e-05	NFIA	0.00129358409579106	9.6825	BinFemale
BinFemale_Chrom14_Interval1	MA0671.2	123	11127	37.5	27.8175	1.34807225667296	8.37889698410117e-05	NFIX	0.00129358409579106	9.6825	BinFemale
BinFemale_Chrom14_Interval1	MA0905.2	27	1501	8.23170731707317	3.7525	2.19365951154515	0.000130939130905151	HOXC10	0.00195299042705988	4.47920731707317	BinFemale
BinFemale_Chrom14_Interval1	MA0788.1	59	4474	17.9878048780488	11.185	1.60820785677682	0.000163666893396286	POU3F3	0.00240044776981219	6.80280487804878	BinFemale
BinFemale_Chrom14_Interval1	MA2124.1	68	5391	20.7317073170732	13.4775	1.53824576643095	0.000176939171329847	Hmga1	0.00255256509459451	7.25420731707317	BinFemale
BinFemale_Chrom14_Interval1	MA0442.3	164	16108	50	40.27	1.24161907126893	0.000215396645742511	SOX10	0.00291613920389861	9.73	BinFemale
BinFemale_Chrom14_Interval1	MA1608.2	37	2477	11.280487804878	6.1925	1.82163711019428	0.000331619978188265	Isl1	0.00424878689832905	5.08798780487805	BinFemale
BinFemale_Chrom14_Interval1	MA0041.3	83	7138	25.3048780487805	17.845	1.41803743618832	0.000435120231816489	FOXD3	0.00478632254998137	7.45987804878049	BinFemale
BinFemale_Chrom14_Interval1	MA0498.3	253	27502	77.1341463414634	68.755	1.12186962899372	0.000464859483204223	MEIS1	0.00505032524962613	8.37914634146343	BinFemale
BinFemale_Chrom14_Interval1	MA0847.4	67	5504	20.4268292682927	13.76	1.48450794100964	0.000540980412634666	FOXD2	0.00566741384664888	6.66682926829268	BinFemale
BinFemale_Chrom14_Interval1	MA2326.1	187	19169	57.0121951219512	47.9225	1.18967489429707	0.000569090391139866	IKZF2	0.00589175934356567	9.08969512195122	BinFemale
BinFemale_Chrom14_Interval1	MA0108.3	54	4221	16.4634146341463	10.5525	1.56014353320506	0.000667459691656431	TBP	0.00667459691656431	5.91091463414634	BinFemale
BinFemale_Chrom14_Interval1	MA0619.2	53	4129	16.1585365853659	10.3225	1.56537046116405	0.000697721408448082	LIN54	0.00682216488260347	5.83603658536586	BinFemale
BinFemale_Chrom14_Interval1	MA1104.3	32	2126	9.75609756097561	5.315	1.83557809237547	0.000746541759517599	GATA6	0.00714083422147269	4.44109756097561	BinFemale
BinFemale_Chrom14_Interval1	MA1970.2	32	2126	9.75609756097561	5.315	1.83557809237547	0.000746541759517599	TRPS1	0.00714083422147269	4.44109756097561	BinFemale
BinFemale_Chrom14_Interval1	MA1112.3	51	3946	15.5487804878049	9.865	1.57615615689862	0.000764529795504164	NR4A1	0.00723426043057703	5.68378048780488	BinFemale
BinFemale_Chrom14_Interval1	MA1503.2	21	1210	6.40243902439024	3.025	2.11650876839347	0.00113888041856502	HOXB9	0.0102455954976573	3.37743902439024	BinFemale
BinFemale_Chrom14_Interval1	MA0868.3	54	4324	16.4634146341463	10.81	1.52298007716432	0.00115950532418972	SOX8	0.0103067139927975	5.65341463414634	BinFemale
BinFemale_Chrom14_Interval1	MA0142.1	59	4888	17.9878048780488	12.22	1.47199712586324	0.00150677300157305	Pou5f1::Sox2	0.0126859431726746	5.76780487804878	BinFemale
BinFemale_Chrom14_Interval1	MA0606.3	69	5948	21.0365853658537	14.87	1.41469975560549	0.00160840374477152	Nfat5	0.0128211569951157	6.16658536585366	BinFemale
BinFemale_Chrom14_Interval1	MA0052.5	55	4504	16.7682926829268	11.26	1.48919117965602	0.00172155694619779	MEF2A	0.0128211569951157	5.50829268292683	BinFemale
BinFemale_Chrom14_Interval1	MA0158.2	27	1789	8.23170731707317	4.4725	1.84051588978718	0.001853543242014	HOXA5	0.0128211569951157	3.75920731707317	BinFemale
BinFemale_Chrom14_Interval1	MA0756.3	12	543	3.65853658536585	1.3575	2.69505457485514	0.00193708313051777	ONECUT2	0.0128211569951157	2.30103658536585	BinFemale
BinFemale_Chrom14_Interval1	MA0869.3	65	5576	19.8170731707317	13.94	1.42159778843126	0.00200260496662624	Sox11	0.0128211569951157	5.87707317073171	BinFemale
BinFemale_Chrom14_Interval1	MA1418.2	58	4852	17.6829268292683	12.13	1.45778456960167	0.00207268343664663	IRF3	0.0128211569951157	5.55292682926829	BinFemale
BinFemale_Chrom14_Interval1	MA0900.3	90	8283	27.4390243902439	20.7075	1.32507663359864	0.0020834380117063	HOXA2	0.0128211569951157	6.73152439024391	BinFemale
BinFemale_Chrom14_Interval1	MA0902.3	90	8283	27.4390243902439	20.7075	1.32507663359864	0.0020834380117063	HOXB2	0.0128211569951157	6.73152439024391	BinFemale
BinFemale_Chrom14_Interval1	MA0903.2	90	8283	27.4390243902439	20.7075	1.32507663359864	0.0020834380117063	HOXB3	0.0128211569951157	6.73152439024391	BinFemale
BinFemale_Chrom14_Interval1	MA0904.3	90	8283	27.4390243902439	20.7075	1.32507663359864	0.0020834380117063	HOXB5	0.0128211569951157	6.73152439024391	BinFemale
BinFemale_Chrom14_Interval1	MA0716.2	90	8283	27.4390243902439	20.7075	1.32507663359864	0.0020834380117063	PRRX1	0.0128211569951157	6.73152439024391	BinFemale
BinFemale_Chrom14_Interval1	MA1577.2	90	8283	27.4390243902439	20.7075	1.32507663359864	0.0020834380117063	TLX2	0.0128211569951157	6.73152439024391	BinFemale
BinFemale_Chrom14_Interval1	MA0050.4	75	6663	22.8658536585366	16.6575	1.37270620792655	0.00219679277538041	Irf1	0.0133126076025454	6.20835365853659	BinFemale
BinFemale_Chrom14_Interval1	MA0897.2	40	3102	12.1951219512195	7.755	1.57254957462534	0.0030527221580374	Hmx2	0.0175581405168164	4.44012195121951	BinFemale
BinFemale_Chrom14_Interval1	MA1636.2	34	2520	10.3658536585366	6.3	1.64537359659311	0.00312886435891309	CEBPG.1	0.01765000407592	4.06585365853658	BinFemale
BinFemale_Chrom14_Interval1	MA1561.2	17	991	5.18292682926829	2.4775	2.09199872018902	0.00369048656666602	SOX12	0.0201716035941993	2.70542682926829	BinFemale
BinFemale_Chrom14_Interval1	MA0859.2	32	2361	9.75609756097561	5.9025	1.65287548682348	0.00385186572798327	Rarg.1	0.0209237150655881	3.85359756097561	BinFemale
BinFemale_Chrom14_Interval1	MA0087.3	36	2763	10.9756097560976	6.9075	1.58894097084293	0.00417108750178385	Sox5	0.022111789166083	4.06810975609756	BinFemale
BinFemale_Chrom14_Interval1	MA1109.2	70	6294	21.3414634146341	15.735	1.35630526943973	0.00427405906039285	NEUROD1	0.022521987863148	5.60646341463415	BinFemale
BinFemale_Chrom14_Interval1	MA0098.4	26	1811	7.92682926829268	4.5275	1.75081817079905	0.00432537588750043	ETS1	0.022656730839288	3.39932926829268	BinFemale
BinFemale_Chrom14_Interval1	MA1956.2	53	4542	16.1585365853659	11.355	1.42303272438273	0.00535236934028478	FOXO1::FLI1	0.0272259249679226	4.80353658536585	BinFemale
BinFemale_Chrom14_Interval1	MA0018.5	36	2819	10.9756097560976	7.0475	1.55737633999256	0.00570146451719191	CREB1	0.0285073225859595	3.92810975609756	BinFemale
BinFemale_Chrom14_Interval1	MA0895.2	29	2145	8.84146341463415	5.3625	1.64875774631872	0.00604182520809502	HMBOX1	0.0298696976579978	3.47896341463415	BinFemale
BinFemale_Chrom14_Interval1	MA0908.2	19	1219	5.79268292682927	3.0475	1.90079833530083	0.00610553091588315	HOXD11	0.0299091094234219	2.74518292682927	BinFemale
BinFemale_Chrom14_Interval1	MA0160.3	36	2839	10.9756097560976	7.0975	1.54640503784397	0.00635236684275386	NR4A2	0.0308844354785823	3.87810975609756	BinFemale
BinFemale_Chrom14_Interval1	MA0515.1	70	6403	21.3414634146341	16.0075	1.33321651817174	0.00642049595526333	Sox6	0.0310441562672073	5.33396341463414	BinFemale
BinFemale_Chrom14_Interval1	MA0497.2	52	4482	15.8536585365854	11.205	1.41487358648687	0.00648932044674802	MEF2C	0.0312054753723402	4.64865853658537	BinFemale
BinFemale_Chrom14_Interval1	MA0736.1	17	1054	5.18292682926829	2.635	1.9669551534225	0.00670759475436266	GLIS2	0.0320798009991258	2.54792682926829	BinFemale
BinFemale_Chrom14_Interval1	MA1936.2	57	5024	17.3780487804878	12.56	1.38360260991145	0.00688733367101968	ERF::FOXO1	0.0327613709756612	4.8180487804878	BinFemale
BinFemale_Chrom14_Interval1	MA0117.3	37	2994	11.280487804878	7.485	1.5070791990485	0.0084413987532744	Mafb	0.0391659201959975	3.79548780487805	BinFemale
BinFemale_Chrom14_Interval1	MA0773.1	42	3507	12.8048780487805	8.7675	1.46049364685264	0.00859450960776509	MEF2D	0.0395977406012214	4.03737804878049	BinFemale
BinFemale_Chrom14_Interval1	MA1107.3	82	7841	25	19.6025	1.27534753220253	0.00953195678288241	KLF9	0.0419565862356584	5.3975	BinFemale
BinFemale_Chrom14_Interval1	MA1113.3	39	3222	11.890243902439	8.055	1.47613207975655	0.00954157508552657	PBX2	0.0419565862356584	3.83524390243903	BinFemale
BinFemale_Chrom14_Interval1	MA1640.2	46	3950	14.0243902439024	9.875	1.42019141710404	0.00977350030113622	MEIS2.1	0.0424958122586586	4.14939024390244	BinFemale
BinFemale_Chrom14_Interval1	MA0095.4	40	3330	12.1951219512195	8.325	1.46487951366	0.00980301123694056	Yy1	0.0424958122586586	3.87012195121951	BinFemale
BinFemale_Chrom14_Interval1	MA1523.2	45	3848	13.719512195122	9.62	1.42614471882765	0.00986760054414315	MSANTD3	0.042566119994343	4.09951219512195	BinFemale
BinFemale_Chrom14_Interval1	MA1527.2	48	4166	14.6341463414634	10.415	1.40510286523893	0.0100543667039319	NFIC.1	0.0429236158650898	4.21914634146341	BinFemale
BinFemale_Chrom14_Interval1	MA0077.2	31	2428	9.45121951219512	6.07	1.55703781090529	0.0100858910414255	SOX9	0.0429236158650898	3.38121951219512	BinFemale
BinFemale_Chrom14_Interval1	MA1108.3	133	13709	40.5487804878049	34.2725	1.18312876177124	0.0100968050955382	MXI1	0.0429236158650898	6.27628048780488	BinFemale
BinFemale_Chrom14_Interval1	MA0760.2	24	1765	7.31707317073171	4.4125	1.65826020866441	0.011258778254633	ERF	0.0465151402069343	2.90457317073171	BinFemale
BinFemale_Chrom14_Interval1	MA0495.4	41	3467	12.5	8.6675	1.4421690222094	0.0114602100291704	MAFF	0.0471260973162148	3.8325	BinFemale
BinFemale_Chrom14_Interval1	MA0092.2	41	3481	12.5	8.7025	1.43636885952313	0.0121993895682793	Hand1::Tcf3	0.0496611722615707	3.7975	BinFemale
BinFemale_Chrom14_Interval1	MA0473.4	63	5826	19.2073170731707	14.565	1.31873100399387	0.0123677289685351	ELF1	0.0499247774876646	4.64231707317073	BinFemale
BinFemale_Chrom17_Interval1	MA0898.2	12	2441	21.8181818181818	6.1025	3.57528583665413	9.73302358816555e-05	Hmx3	0.0428253037879284	15.7156818181818	BinFemale
BinFemale_Chrom1_Interval1	MA0681.3	83	7058	33.4677419354839	17.645	1.89672666112122	1.31553895188948e-09	PHOX2B	1.15767427766274e-06	15.8227419354839	BinFemale
BinFemale_Chrom1_Interval1	MA0713.1	72	6191	29.0322580645161	15.4775	1.87577180193934	4.35152405271324e-08	PHOX2A	1.91467058319383e-05	13.5547580645161	BinFemale
BinFemale_Chrom1_Interval1	MA0041.3	83	7770	33.4677419354839	19.425	1.72292107775979	1.18174755207459e-07	FOXD3	3.46645948608547e-05	14.0427419354839	BinFemale
BinFemale_Chrom1_Interval1	MA0151.1	142	16471	57.258064516129	41.1775	1.39051823243589	2.25339581163521e-07	Arid3a	4.95747078559745e-05	16.080564516129	BinFemale
BinFemale_Chrom1_Interval1	MA0052.5	55	4893	22.1774193548387	12.2325	1.81299156794103	7.91642480347945e-06	MEF2A	0.000870806728382739	9.94491935483871	BinFemale
BinFemale_Chrom1_Interval1	MA0596.1	31	2139	12.5	5.3475	2.33754090696587	1.06574439555585e-05	SREBF2	0.00104206118676572	7.1525	BinFemale
BinFemale_Chrom1_Interval1	MA0051.2	40	3207	16.1290322580645	8.0175	2.01172837643461	1.78100697886517e-05	IRF2	0.00156728614140135	8.11153225806452	BinFemale
BinFemale_Chrom1_Interval1	MA0113.4	21	1276	8.46774193548387	3.19	2.65446455657802	5.32893875467168e-05	NR3C1	0.00312631073607405	5.27774193548387	BinFemale
BinFemale_Chrom1_Interval1	MA0050.4	67	6899	27.0161290322581	17.2475	1.56637941917716	7.74175810897048e-05	Irf1	0.0036019280840974	9.76862903225807	BinFemale
BinFemale_Chrom1_Interval1	MA0788.1	52	4924	20.9677419354839	12.31	1.7033096616965	7.91929649955202e-05	POU3F3	0.0036019280840974	8.65774193548387	BinFemale
BinFemale_Chrom1_Interval1	MA0089.3	40	3566	16.1290322580645	8.915	1.80920159933421	0.000180919413639899	MAFG::NFE2L1	0.00549541994905952	7.21403225806452	BinFemale
BinFemale_Chrom1_Interval1	MA0625.3	135	17197	54.4354838709677	42.9925	1.26616232763779	0.000181099066503098	NFATC3	0.00549541994905952	11.4429838709677	BinFemale
BinFemale_Chrom1_Interval1	MA1499.2	110	13356	44.3548387096774	33.39	1.32838690355428	0.000204019787720273	HOXB4	0.00561054416230751	10.9648387096774	BinFemale
BinFemale_Chrom1_Interval1	MA1504.2	110	13356	44.3548387096774	33.39	1.32838690355428	0.000204019787720273	HOXC4	0.00561054416230751	10.9648387096774	BinFemale
BinFemale_Chrom1_Interval1	MA1507.2	110	13356	44.3548387096774	33.39	1.32838690355428	0.000204019787720273	HOXD4	0.00561054416230751	10.9648387096774	BinFemale
BinFemale_Chrom1_Interval1	MA0847.4	58	5976	23.3870967741935	14.94	1.56540139050827	0.00028041401381994	FOXD2	0.00725777447533962	8.44709677419355	BinFemale
BinFemale_Chrom1_Interval1	MA0593.2	42	3952	16.9354838709677	9.88	1.71411780070524	0.000384345380602824	FOXP2	0.00914118743055365	7.05548387096774	BinFemale
BinFemale_Chrom1_Interval1	MA0773.1	42	3994	16.9354838709677	9.985	1.6960925258856	0.000477632400118174	MEF2D	0.0103580093695684	6.95048387096774	BinFemale
BinFemale_Chrom1_Interval1	MA0897.2	37	3389	14.9193548387097	8.4725	1.76091529521507	0.000542655262678487	Hmx2	0.011369919789454	6.44685483870968	BinFemale
BinFemale_Chrom1_Interval1	MA0851.2	44	4318	17.741935483871	10.795	1.6435326988301	0.000666171256109723	Foxj3	0.0134179299655911	6.94693548387097	BinFemale
BinFemale_Chrom1_Interval1	MA1963.2	34	3130	13.7096774193548	7.825	1.75203545295269	0.00101169070680625	SATB1	0.0181691392242754	5.88467741935484	BinFemale
BinFemale_Chrom1_Interval1	MA1142.2	33	3025	13.3064516129032	7.5625	1.75953079178886	0.00112294769414614	FOSL1::JUND	0.0190596353191902	5.74395161290322	BinFemale
BinFemale_Chrom1_Interval1	MA0507.3	43	4300	17.3387096774194	10.75	1.61290322580645	0.00112625117795215	POU2F2	0.0190596353191902	6.58870967741936	BinFemale
BinFemale_Chrom1_Interval1	MA2326.1	139	18534	56.0483870967742	46.335	1.20963390734378	0.00131093362481183	IKZF2	0.0213633627747114	9.71338709677418	BinFemale
BinFemale_Chrom1_Interval1	MA1489.1	35	3359	14.1129032258065	8.3975	1.68060770774712	0.00173152085897678	FOXN3	0.0272096134982065	5.71540322580645	BinFemale
BinFemale_Chrom1_Interval1	MA0786.2	42	4299	16.9354838709677	10.7475	1.57576030434685	0.00201422083452626	POU3F1	0.030100746691012	6.18798387096774	BinFemale
BinFemale_Chrom1_Interval1	MA0595.1	22	1800	8.87096774193548	4.5	1.97132616487455	0.00201811824405649	SREBF1	0.030100746691012	4.37096774193548	BinFemale
BinFemale_Chrom1_Interval1	MA0866.1	32	3020	12.9032258064516	7.55	1.70903653065584	0.00212296643043854	SOX21	0.0311368409797652	5.35322580645161	BinFemale
BinFemale_Chrom1_Interval1	MA0498.3	191	27465	77.0161290322581	68.6625	1.12166217414539	0.0022268959348274	MEIS1	0.0315374758989688	8.35362903225806	BinFemale
BinFemale_Chrom1_Interval1	MA0070.2	26	2304	10.4838709677419	5.76	1.8201164874552	0.00243555892658594	PBX1	0.0319894306775466	4.72387096774194	BinFemale
BinFemale_Chrom1_Interval1	MA0785.2	37	3693	14.9193548387097	9.2325	1.61596044827616	0.00250132385582901	POU2F1	0.0323700734283754	5.68685483870968	BinFemale
BinFemale_Chrom1_Interval1	MA0442.3	123	16248	49.5967741935484	40.62	1.22099394863487	0.00254239727063053	SOX10	0.0324247767848532	8.97677419354839	BinFemale
BinFemale_Chrom1_Interval1	MA0108.3	45	4836	18.1451612903226	12.09	1.50084047066357	0.00351332960085538	TBP	0.0393065184344933	6.05516129032258	BinFemale
BinFemale_Chrom1_Interval1	MA0477.3	30	2881	12.0967741935484	7.2025	1.67952435870162	0.00376750961070049	FOSL1	0.0393065184344933	4.89427419354839	BinFemale
BinFemale_Chrom1_Interval1	MA0488.2	36	3655	14.5161290322581	9.1375	1.5886324522307	0.00378583390258918	JUN	0.0393065184344933	5.37862903225807	BinFemale
BinFemale_Chrom1_Interval1	MA0738.2	68	8107	27.4193548387097	20.2675	1.35287306469519	0.0040740920467823	HIC2	0.0393065184344933	7.15185483870968	BinFemale
BinFemale_Chrom1_Interval1	MA0501.2	33	3287	13.3064516129032	8.2175	1.61928221635573	0.00418386582968017	MAF::NFE2	0.0393065184344933	5.08895161290322	BinFemale
BinFemale_Chrom1_Interval1	MA0087.3	30	2905	12.0967741935484	7.2625	1.66564877019599	0.00423989751045596	Sox5	0.0393065184344933	4.83427419354839	BinFemale
BinFemale_Chrom1_Interval1	MA0591.2	33	3309	13.3064516129032	8.2725	1.60851636299827	0.00462479055838468	Bach1::Mafk	0.0393065184344933	5.03395161290322	BinFemale
BinFemale_Chrom1_Interval1	MA0025.3	29	2801	11.6935483870968	7.0025	1.6699105158296	0.00474631049877309	NFIL3	0.0393065184344933	4.69104838709677	BinFemale
BinFemale_Chrom1_Interval1	MA0490.3	29	2806	11.6935483870968	7.015	1.66693490906583	0.00486393204524633	JUNB.1	0.0393065184344933	4.67854838709677	BinFemale
BinFemale_Chrom1_Interval1	MA1132.2	26	2429	10.4838709677419	6.0725	1.72645055047212	0.00487503075986233	JUN::JUNB	0.0393065184344933	4.41137096774194	BinFemale
BinFemale_Chrom1_Interval1	MA0150.3	34	3463	13.7096774193548	8.6575	1.58356077613108	0.00513801596828343	Nfe2l2	0.0393065184344933	5.05217741935484	BinFemale
BinFemale_Chrom1_Interval1	MA1636.2	28	2699	11.2903225806452	6.7475	1.67326010828383	0.00536250837670327	CEBPG.1	0.0393065184344933	4.54282258064516	BinFemale
BinFemale_Chrom1_Interval1	MA0836.3	20	1719	8.06451612903226	4.2975	1.8765598904089	0.00548577387879485	CEBPD	0.0393065184344933	3.76701612903226	BinFemale
BinFemale_Chrom1_Interval1	MA1633.2	30	2967	12.0967741935484	7.4175	1.630842493232	0.0056982657165879	BACH1	0.0393065184344933	4.67927419354839	BinFemale
BinFemale_Chrom1_Interval1	MA1496.2	31	3098	12.5	7.745	1.61394448030988	0.00575208825003017	HOXA4	0.0393065184344933	4.755	BinFemale
BinFemale_Chrom1_Interval1	MA0900.3	74	9104	29.8387096774194	22.76	1.31101536368275	0.0058008268186357	HOXA2	0.0393065184344933	7.07870967741936	BinFemale
BinFemale_Chrom1_Interval1	MA0902.3	74	9104	29.8387096774194	22.76	1.31101536368275	0.0058008268186357	HOXB2	0.0393065184344933	7.07870967741936	BinFemale
BinFemale_Chrom1_Interval1	MA0903.2	74	9104	29.8387096774194	22.76	1.31101536368275	0.0058008268186357	HOXB3	0.0393065184344933	7.07870967741936	BinFemale
BinFemale_Chrom1_Interval1	MA0904.3	74	9104	29.8387096774194	22.76	1.31101536368275	0.0058008268186357	HOXB5	0.0393065184344933	7.07870967741936	BinFemale
BinFemale_Chrom1_Interval1	MA0716.2	74	9104	29.8387096774194	22.76	1.31101536368275	0.0058008268186357	PRRX1	0.0393065184344933	7.07870967741936	BinFemale
BinFemale_Chrom1_Interval1	MA1577.2	74	9104	29.8387096774194	22.76	1.31101536368275	0.0058008268186357	TLX2	0.0393065184344933	7.07870967741936	BinFemale
BinFemale_Chrom1_Interval1	MA1566.3	21	1854	8.46774193548387	4.635	1.82691303893935	0.00602248885324445	TBX3	0.0404564136706497	3.83274193548387	BinFemale
BinFemale_Chrom1_Interval1	MA0868.3	41	4460	16.5322580645161	11.15	1.48271372775929	0.00661927247684211	SOX8	0.0434698491016497	5.38225806451613	BinFemale
BinFemale_Chrom1_Interval1	MA0496.4	35	3659	14.1129032258065	9.1475	1.54281532941311	0.00674371995235535	MAFK	0.0439590633931312	4.96540322580645	BinFemale
BinFemale_Chrom1_Interval1	MA1956.2	41	4512	16.5322580645161	11.28	1.46562571493937	0.00801649960503512	FOXO1::FLI1	0.0485395711440214	5.25225806451613	BinFemale
BinFemale_Chrom1_Interval1	MA1418.2	43	4789	17.3387096774194	11.9725	1.44821129065937	0.00809869508229819	IRF3	0.0485395711440214	5.36620967741936	BinFemale
BinFemale_Chrom1_Interval1	MA0758.1	15	1196	6.04838709677419	2.99	2.02287193872047	0.00812641188792787	E2F7	0.0485395711440214	3.05838709677419	BinFemale
BinFemale_Chrom1_Interval1	MA0682.3	58	6909	23.3870967741935	17.2725	1.35400762913264	0.00838410774305824	PITX1	0.0485395711440214	6.11459677419355	BinFemale
BinFemale_Chrom1_Interval3	MA0597.3	32	5810	30.4761904761905	14.525	2.09818867305959	2.30200736403628e-05	THAP1	0.0202576648035193	15.9511904761905	BinFemale
BinFemale_Chrom3_Interval1	MA2326.1	177	20178	66.2921348314607	50.445	1.31414679019646	1.10055805565297e-07	IKZF2	9.68491088974618e-05	15.8471348314607	BinFemale
BinFemale_Chrom3_Interval1	MA1638.2	149	16777	55.8052434456929	41.9425	1.3305178147629	3.28894966265981e-06	HAND2	0.000578855140628127	13.8627434456929	BinFemale
BinFemale_Chrom3_Interval1	MA0071.1	37	2555	13.8576779026217	6.3875	2.16949947594861	7.93471630575965e-06	RORA	0.00099750719272407	7.47017790262172	BinFemale
BinFemale_Chrom3_Interval1	MA0496.4	52	4255	19.4756554307116	10.6375	1.8308489241562	1.26453620408621e-05	MAFK	0.00123643539955096	8.83815543071161	BinFemale
BinFemale_Chrom3_Interval1	MA0897.2	36	2530	13.4831460674157	6.325	2.13172269840565	1.55535602529297e-05	Hmx2	0.00136871330225781	7.15814606741573	BinFemale
BinFemale_Chrom3_Interval1	MA0597.3	55	4765	20.5992509363296	11.9125	1.72921309014309	3.40034434724887e-05	THAP1	0.00171931300057636	8.68675093632959	BinFemale
BinFemale_Chrom3_Interval1	MA0728.1	37	2803	13.8576779026217	7.0075	1.97754946880082	5.79830743045147e-05	Nr2F6	0.00171931300057636	6.85017790262172	BinFemale
BinFemale_Chrom3_Interval1	MA1109.2	68	6533	25.4681647940075	16.3325	1.55935495447773	8.78528658664257e-05	NEUROD1	0.00171931300057636	9.13566479400749	BinFemale
BinFemale_Chrom3_Interval1	MA0498.3	211	27448	79.0262172284644	68.62	1.15164991589135	9.45494436486984e-05	MEIS1	0.00171931300057636	10.4062172284644	BinFemale
BinFemale_Chrom3_Interval1	MA0900.3	72	7066	26.9662921348315	17.665	1.52653790743456	9.96420034424933e-05	HOXA2	0.00171931300057636	9.30129213483146	BinFemale
BinFemale_Chrom3_Interval1	MA0902.3	72	7066	26.9662921348315	17.665	1.52653790743456	9.96420034424933e-05	HOXB2	0.00171931300057636	9.30129213483146	BinFemale
BinFemale_Chrom3_Interval1	MA0903.2	72	7066	26.9662921348315	17.665	1.52653790743456	9.96420034424933e-05	HOXB3	0.00171931300057636	9.30129213483146	BinFemale
BinFemale_Chrom3_Interval1	MA0904.3	72	7066	26.9662921348315	17.665	1.52653790743456	9.96420034424933e-05	HOXB5	0.00171931300057636	9.30129213483146	BinFemale
BinFemale_Chrom3_Interval1	MA0716.2	72	7066	26.9662921348315	17.665	1.52653790743456	9.96420034424933e-05	PRRX1	0.00171931300057636	9.30129213483146	BinFemale
BinFemale_Chrom3_Interval1	MA1577.2	72	7066	26.9662921348315	17.665	1.52653790743456	9.96420034424933e-05	TLX2	0.00171931300057636	9.30129213483146	BinFemale
BinFemale_Chrom3_Interval1	MA1116.2	141	16668	52.8089887640449	41.67	1.26731434518946	0.000150540528864343	RBPJ	0.00249954085661551	11.1389887640449	BinFemale
BinFemale_Chrom3_Interval1	MA0713.1	48	4216	17.9775280898876	10.54	1.70564782636505	0.000165073744132892	PHOX2A	0.00269009064512862	7.43752808988764	BinFemale
BinFemale_Chrom3_Interval1	MA1944.2	30	2253	11.2359550561798	5.6325	1.99484332999197	0.000264877541695577	ETV5::DRGX	0.00304340115149471	5.60345505617977	BinFemale
BinFemale_Chrom3_Interval1	MA0875.2	86	9137	32.2097378277154	22.8425	1.41007936205386	0.000273214421554639	BARX1	0.00304340115149471	9.36723782771536	BinFemale
BinFemale_Chrom3_Interval1	MA0879.3	86	9137	32.2097378277154	22.8425	1.41007936205386	0.000273214421554639	DLX1	0.00304340115149471	9.36723782771536	BinFemale
BinFemale_Chrom3_Interval1	MA1498.3	86	9137	32.2097378277154	22.8425	1.41007936205386	0.000273214421554639	HOXA7	0.00304340115149471	9.36723782771536	BinFemale
BinFemale_Chrom3_Interval1	MA1996.2	100	11089	37.4531835205993	27.7225	1.35100310291638	0.000334488310193542	Nr1H2	0.00350416324964663	9.73068352059925	BinFemale
BinFemale_Chrom3_Interval1	MA1535.2	100	11089	37.4531835205993	27.7225	1.35100310291638	0.000334488310193542	NR2C1	0.00350416324964663	9.73068352059925	BinFemale
BinFemale_Chrom3_Interval1	MA1536.2	100	11089	37.4531835205993	27.7225	1.35100310291638	0.000334488310193542	NR2C2.1	0.00350416324964663	9.73068352059925	BinFemale
BinFemale_Chrom3_Interval1	MA0103.4	94	10282	35.2059925093633	25.705	1.36961651466109	0.000349953763732162	ZEB1	0.0035809222335384	9.5009925093633	BinFemale
BinFemale_Chrom3_Interval1	MA1578.2	66	6716	24.7191011235955	16.79	1.4722514070039	0.000597108324957648	VEZF1	0.00558995027619926	7.9291011235955	BinFemale
BinFemale_Chrom3_Interval1	MA0151.1	112	13070	41.9475655430712	32.675	1.2837816539578	0.000904901303594246	Arid3a	0.00798189934801874	9.27256554307117	BinFemale
BinFemale_Chrom3_Interval1	MA1585.2	19	1282	7.11610486891386	3.205	2.22031353164239	0.0010911403605468	ZKSCAN1	0.0093223642454484	3.91110486891386	BinFemale
BinFemale_Chrom3_Interval1	MA0041.3	61	6254	22.8464419475655	15.635	1.46123709290474	0.00123236218738279	FOXD3	0.0104276800470852	7.21144194756555	BinFemale
BinFemale_Chrom3_Interval1	MA1955.2	44	4157	16.4794007490637	10.3925	1.58570129892361	0.00144224455010698	FOXO1::ELK3	0.0118614505055527	6.08690074906367	BinFemale
BinFemale_Chrom3_Interval1	MA0065.3	58	5928	21.7228464419476	14.82	1.46577911214221	0.00155566177440927	Pparg::Rxra	0.0126097268365685	6.90284644194757	BinFemale
BinFemale_Chrom3_Interval1	MA0868.3	41	3824	15.3558052434457	9.56	1.60625577860311	0.00167799399240895	SOX8	0.0133030154353142	5.79580524344569	BinFemale
BinFemale_Chrom3_Interval1	MA1123.3	46	4464	17.2284644194757	11.16	1.54376921321466	0.00190678487951482	TWIST1	0.0148492981767525	6.06846441947566	BinFemale
BinFemale_Chrom3_Interval1	MA1100.3	48	4717	17.9775280898876	11.7925	1.52448828406934	0.00194318390330755	ASCL1	0.0149456699246154	6.18502808988764	BinFemale
BinFemale_Chrom3_Interval1	MA0019.2	19	1371	7.11610486891386	3.4275	2.0761793928268	0.00232770415064038	Ddit3::Cebpa	0.0167899971521601	3.68860486891386	BinFemale
BinFemale_Chrom3_Interval1	MA1937.2	23	1803	8.61423220973783	4.5075	1.91108867659186	0.00241093353626355	ERF::HOXB13	0.0171098509025156	4.10673220973783	BinFemale
BinFemale_Chrom3_Interval1	MA1954.2	52	5278	19.4756554307116	13.195	1.47598752790539	0.00246238365680095	FOXO1::ELK1	0.0173351809438787	6.28065543071161	BinFemale
BinFemale_Chrom3_Interval1	MA1143.2	15	978	5.61797752808989	2.445	2.29774132028216	0.00260029780605165	FOSL1::JUND.1	0.0181608100740115	3.17297752808989	BinFemale
BinFemale_Chrom3_Interval1	MA0497.2	41	3938	15.3558052434457	9.845	1.55975675403207	0.00286232577832827	MEF2C	0.0198334384640069	5.51080524344569	BinFemale
BinFemale_Chrom3_Interval1	MA1561.2	15	990	5.61797752808989	2.475	2.26988991033935	0.00291393970928948	SOX12	0.0200333355013652	3.14297752808989	BinFemale
BinFemale_Chrom3_Interval1	MA0154.5	50	5092	18.7265917602996	12.73	1.47105983977216	0.00322838462791034	EBF1	0.0209625443960431	5.99659176029963	BinFemale
BinFemale_Chrom3_Interval1	MA0593.2	37	3479	13.8576779026217	8.6975	1.59329438374495	0.00327393713552079	FOXP2	0.0209625443960431	5.16017790262172	BinFemale
BinFemale_Chrom3_Interval1	MA0146.3	32	2884	11.9850187265918	7.21	1.66227721589345	0.00333415325217726	Zfx	0.0211083083591078	4.77501872659176	BinFemale
BinFemale_Chrom3_Interval1	MA0494.2	29	2535	10.8614232209738	6.3375	1.71383403881243	0.00338046871363276	Nr1h3::Rxra	0.0212486604856917	4.52392322097378	BinFemale
BinFemale_Chrom3_Interval1	MA0596.1	28	2449	10.4868913857678	6.1225	1.71284465263663	0.0039957611515269	SREBF2	0.0244185403704422	4.36439138576779	BinFemale
BinFemale_Chrom3_Interval1	MA1946.2	42	4165	15.7303370786517	10.4125	1.51071664620905	0.00448641491976102	ETV5::FOXI1	0.0268574498597939	5.31783707865169	BinFemale
BinFemale_Chrom3_Interval1	MA1936.2	49	5055	18.3520599250936	12.6375	1.45219069634767	0.0045854760985601	ERF::FOXO1	0.0272649930184655	5.71455992509363	BinFemale
BinFemale_Chrom3_Interval1	MA0089.3	38	3678	14.2322097378277	9.195	1.54782052613678	0.0046587582974363	MAFG::NFE2L1	0.0274543950483158	5.03720973782771	BinFemale
BinFemale_Chrom3_Interval1	MA2324.1	36	3434	13.4831460674157	8.585	1.57054700843515	0.00467972642869019	BCL11A	0.0274543950483158	4.89814606741573	BinFemale
BinFemale_Chrom3_Interval1	MA0885.3	25	2137	9.36329588014981	5.3425	1.75260568650441	0.00484609789869431	Dlx2	0.0280563562555987	4.02079588014981	BinFemale
BinFemale_Chrom3_Interval1	MA1111.2	38	3692	14.2322097378277	9.23	1.5419512175328	0.00495582183956358	NR2F2	0.0281362788310706	5.00220973782772	BinFemale
BinFemale_Chrom3_Interval1	MA0050.4	55	5906	20.5992509363296	14.765	1.39514059846458	0.00601740823953639	Irf1	0.0322885320170245	5.83425093632959	BinFemale
BinFemale_Chrom3_Interval1	MA1418.2	44	4499	16.4794007490637	11.2475	1.46516121351977	0.00625279617358457	IRF3	0.0333482462591177	5.23190074906367	BinFemale
BinFemale_Chrom3_Interval1	MA1631.2	43	4398	16.1048689138577	10.995	1.46474478525309	0.00691144425993825	ASCL1.1	0.0362028032663432	5.10986891385768	BinFemale
BinFemale_Chrom3_Interval1	MA0670.2	95	11406	35.5805243445693	28.515	1.24778272293773	0.00706369743384112	NFIA	0.0365650220104717	7.06552434456928	BinFemale
BinFemale_Chrom3_Interval1	MA0671.2	95	11406	35.5805243445693	28.515	1.24778272293773	0.00706369743384112	NFIX	0.0365650220104717	7.06552434456928	BinFemale
BinFemale_Chrom3_Interval1	MA0851.2	36	3530	13.4831460674157	8.825	1.52783524843238	0.00716705404241819	Foxj3	0.0368830851305731	4.65814606741573	BinFemale
BinFemale_Chrom3_Interval1	MA0677.2	30	2804	11.2359550561798	7.01	1.60284665566045	0.00737017557833601	Nr2f6	0.0377078750519517	4.22595505617977	BinFemale
BinFemale_Chrom3_Interval1	MA0625.3	130	16469	48.689138576779	41.1725	1.18256454130254	0.00759835622471241	NFATC3	0.0384284682629133	7.51663857677903	BinFemale
BinFemale_Chrom3_Interval1	MA0857.1	30	2820	11.2359550561798	7.05	1.59375249023827	0.00795533967134611	Rarb	0.0395519712473705	4.18595505617978	BinFemale
BinFemale_Chrom3_Interval1	MA0606.3	51	5467	19.1011235955056	13.6675	1.39755797296547	0.00800283662198872	Nfat5	0.0395645855469105	5.43362359550562	BinFemale
BinFemale_Chrom3_Interval1	MA0774.1	29	2709	10.8614232209738	6.7725	1.60375389014009	0.00832064956342147	MEIS2	0.0409059866805078	4.08892322097378	BinFemale
BinFemale_Chrom3_Interval1	MA1964.2	102	12480	38.2022471910112	31.2	1.2244309997119	0.00871829608335019	SMAD2	0.0421543986447702	7.00224719101123	BinFemale
BinFemale_Chrom3_Interval1	MA0442.3	126	15970	47.1910112359551	39.925	1.18199151498948	0.00928023823641072	SOX10	0.0441438359353591	7.26601123595506	BinFemale
BinFemale_Chrom3_Interval1	MA0492.2	33	3233	12.3595505617978	8.0825	1.52917421117201	0.00983274869970809	JUND	0.0460256322113996	4.27705056179775	BinFemale
BinFemale_Chrom5_Interval3	MA0151.1	123	14939	51.4644351464435	37.3475	1.37798875818846	5.8098083182926e-06	Arid3a	0.000405670743301987	14.1169351464435	BinFemale
BinFemale_Chrom5_Interval3	MA0900.3	77	8201	32.2175732217573	20.5025	1.57139730382916	1.38296844307496e-05	HOXA2	0.000405670743301987	11.7150732217573	BinFemale
BinFemale_Chrom5_Interval3	MA0902.3	77	8201	32.2175732217573	20.5025	1.57139730382916	1.38296844307496e-05	HOXB2	0.000405670743301987	11.7150732217573	BinFemale
BinFemale_Chrom5_Interval3	MA0903.2	77	8201	32.2175732217573	20.5025	1.57139730382916	1.38296844307496e-05	HOXB3	0.000405670743301987	11.7150732217573	BinFemale
BinFemale_Chrom5_Interval3	MA0904.3	77	8201	32.2175732217573	20.5025	1.57139730382916	1.38296844307496e-05	HOXB5	0.000405670743301987	11.7150732217573	BinFemale
BinFemale_Chrom5_Interval3	MA0716.2	77	8201	32.2175732217573	20.5025	1.57139730382916	1.38296844307496e-05	PRRX1	0.000405670743301987	11.7150732217573	BinFemale
BinFemale_Chrom5_Interval3	MA1577.2	77	8201	32.2175732217573	20.5025	1.57139730382916	1.38296844307496e-05	TLX2	0.000405670743301987	11.7150732217573	BinFemale
BinFemale_Chrom5_Interval3	MA0713.1	54	5256	22.5941422594142	13.14	1.71949332263426	4.08537038587288e-05	PHOX2A	0.00115971804502198	9.45414225941423	BinFemale
BinFemale_Chrom5_Interval3	MA1113.3	36	3096	15.0627615062762	7.74	1.94609321786514	9.42039047705956e-05	PBX2	0.00259060738119138	7.32276150627615	BinFemale
BinFemale_Chrom5_Interval3	MA0498.3	190	27450	79.4979079497908	68.625	1.15843946010624	0.000111647698562682	MEIS1	0.00288970513926942	10.8729079497908	BinFemale
BinFemale_Chrom5_Interval3	MA1640.2	41	3797	17.1548117154812	9.4925	1.8071963882519	0.000147444779680879	MEIS2.1	0.00370718303197637	7.66231171548117	BinFemale
BinFemale_Chrom5_Interval3	MA1639.2	36	3231	15.0627615062762	8.0775	1.86478013076771	0.000217533834249344	MEIS1.1	0.00531749372609508	6.98526150627615	BinFemale
BinFemale_Chrom5_Interval3	MA0681.3	56	5895	23.4309623430962	14.7375	1.58988718188948	0.000236628768110254	PHOX2B	0.00561994810737675	8.69346234309623	BinFemale
BinFemale_Chrom5_Interval3	MA1947.2	43	4148	17.9916317991632	10.37	1.73496931525199	0.000242679577363996	ETV5::FOXO1	0.00561994810737675	7.62163179916318	BinFemale
BinFemale_Chrom5_Interval3	MA0905.2	20	1418	8.36820083682008	3.545	2.36056441095066	0.000370161702742798	HOXC10	0.00791883076966127	4.82320083682008	BinFemale
BinFemale_Chrom5_Interval3	MA0867.3	60	6566	25.1046025104602	16.415	1.5293696320719	0.000377944195824742	SOX4	0.00791883076966127	8.68960251046025	BinFemale
BinFemale_Chrom5_Interval3	MA1946.2	40	3947	16.7364016736402	9.8675	1.6961136735384	0.0006461609851053	ETV5::FOXI1	0.0122911019443392	6.86890167364017	BinFemale
BinFemale_Chrom5_Interval3	MA0897.2	33	3048	13.8075313807531	7.62	1.81201199222482	0.000672298088579475	Hmx2	0.0122911019443392	6.18753138075314	BinFemale
BinFemale_Chrom5_Interval3	MA0682.3	60	6728	25.1046025104602	16.82	1.49254473902855	0.000712325226319656	PITX1	0.0122911019443392	8.28460251046025	BinFemale
BinFemale_Chrom5_Interval3	MA0788.1	42	4442	17.5732217573222	11.105	1.58246031133023	0.00181792710032591	POU3F3	0.0253932674331238	6.46822175732217	BinFemale
BinFemale_Chrom5_Interval3	MA0785.2	33	3248	13.8075313807531	8.12	1.70043489910753	0.00192649219579751	POU2F1	0.0256619525151257	5.68753138075314	BinFemale
BinFemale_Chrom5_Interval3	MA1953.2	47	5170	19.6652719665272	12.925	1.52149106124002	0.0020996142966921	FOXO1::ELF1	0.0256619525151257	6.7402719665272	BinFemale
BinFemale_Chrom5_Interval3	MA0442.3	119	16188	49.7907949790795	40.47	1.23031368863552	0.00214541791479744	SOX10	0.0258625721235856	9.3207949790795	BinFemale
BinFemale_Chrom5_Interval3	MA1934.2	29	2787	12.1338912133891	6.9675	1.74149855951046	0.00259697223269149	ERF::FIGLA	0.0304711408635802	5.16639121338912	BinFemale
BinFemale_Chrom5_Interval3	MA0769.3	34	3521	14.2259414225941	8.8025	1.61612512611123	0.00370604516371827	TCF7	0.0410190267056998	5.42344142259414	BinFemale
BinFemale_Chrom5_Interval3	MA0625.3	121	16742	50.6276150627615	41.855	1.20959539034193	0.00372900242779089	NFATC3	0.0410190267056998	8.77261506276152	BinFemale
BinFemale_Chrom5_Interval3	MA1636.2	25	2359	10.4602510460251	5.8975	1.77367546350574	0.00406186186935457	CEBPG.1	0.0441288696917534	4.5627510460251	BinFemale
BinFemale_Chrom5_Interval3	MA0868.3	39	4240	16.3179916317992	10.6	1.53943317281124	0.00431491667594421	SOX8	0.0463064228637916	5.71799163179916	BinFemale
BinFemale_Chrom5_Interval3	MA0259.2	74	9377	30.9623430962343	23.4425	1.3207782060887	0.0045906780082176	ARNT::HIF1A	0.0480928172289463	7.51984309623431	BinFemale
BinFemale_Chrom8_Interval1	MA0685.2	15	9397	65.2173913043478	23.4925	2.77609412809824	2.46327427413027e-05	SP4	0.0216768136123464	41.7248913043478	BinFemale
BinFemale_Chrom8_Interval2	MA1499.2	106	12657	48.1818181818182	31.6425	1.52269315578157	2.20296395648939e-07	HOXB4	6.46202760570222e-05	16.5393181818182	BinFemale
BinFemale_Chrom8_Interval2	MA1504.2	106	12657	48.1818181818182	31.6425	1.52269315578157	2.20296395648939e-07	HOXC4	6.46202760570222e-05	16.5393181818182	BinFemale
BinFemale_Chrom8_Interval2	MA1507.2	106	12657	48.1818181818182	31.6425	1.52269315578157	2.20296395648939e-07	HOXD4	6.46202760570222e-05	16.5393181818182	BinFemale
BinFemale_Chrom8_Interval2	MA1962.1	44	4160	20	10.4	1.92307692307692	1.6701885235767e-05	POU2F1::SOX2	0.00359656939498062	9.6	BinFemale
BinFemale_Chrom8_Interval2	MA0151.1	115	15374	52.2727272727273	38.435	1.36002932932815	2.04350533805717e-05	Arid3a	0.00359656939498062	13.8377272727273	BinFemale
BinFemale_Chrom8_Interval2	MA0599.1	60	6634	27.2727272727273	16.585	1.64442130073725	4.31594748989475e-05	KLF5	0.00542576255872482	10.6877272727273	BinFemale
BinFemale_Chrom8_Interval2	MA0788.1	43	4521	19.5454545454545	11.3025	1.72930365365667	0.000241326485916669	POU3F3	0.0138576895437747	8.24295454545455	BinFemale
BinFemale_Chrom8_Interval2	MA0032.2	43	4529	19.5454545454545	11.3225	1.72624902145768	0.000250740015228754	FOXC1	0.0138576895437747	8.22295454545455	BinFemale
BinFemale_Chrom8_Interval2	MA1118.2	26	2234	11.8181818181818	5.585	2.11605762187678	0.000264799593062847	SIX1	0.0138576895437747	6.23318181818182	BinFemale
BinFemale_Chrom8_Interval2	MA0875.2	81	10621	36.8181818181818	26.5525	1.38661827768315	0.000519663357891551	BARX1	0.0138576895437747	10.2656818181818	BinFemale
BinFemale_Chrom8_Interval2	MA0879.3	81	10621	36.8181818181818	26.5525	1.38661827768315	0.000519663357891551	DLX1	0.0138576895437747	10.2656818181818	BinFemale
BinFemale_Chrom8_Interval2	MA1498.3	81	10621	36.8181818181818	26.5525	1.38661827768315	0.000519663357891551	HOXA7	0.0138576895437747	10.2656818181818	BinFemale
BinFemale_Chrom8_Interval2	MA0025.3	27	2473	12.2727272727273	6.1825	1.98507517553211	0.000542394324461558	NFIL3	0.014038441339005	6.09022727272727	BinFemale
BinFemale_Chrom8_Interval2	MA1636.2	27	2491	12.2727272727273	6.2275	1.97073099521915	0.000605390347010988	CEBPG.1	0.0146065875447849	6.04522727272727	BinFemale
BinFemale_Chrom8_Interval2	MA1578.2	49	5614	22.2727272727273	14.035	1.58694173656767	0.000614140612678457	VEZF1	0.0146065875447849	8.23772727272727	BinFemale
BinFemale_Chrom8_Interval2	MA1136.1	19	1501	8.63636363636364	3.7525	2.30149597238205	0.000688506702517361	FOSB::JUNB	0.0152007136774819	4.88386363636364	BinFemale
BinFemale_Chrom8_Interval2	MA0625.3	117	16915	53.1818181818182	42.2875	1.25762502351329	0.000709728895123424	NFATC3	0.0152007136774819	10.8943181818182	BinFemale
BinFemale_Chrom8_Interval2	MA0605.3	22	1876	10	4.69	2.13219616204691	0.000724184303244227	ATF3	0.0152007136774819	5.31	BinFemale
BinFemale_Chrom8_Interval2	MA0488.2	35	3614	15.9090909090909	9.035	1.7608290989586	0.000725488607334362	JUN	0.0152007136774819	6.87409090909091	BinFemale
BinFemale_Chrom8_Interval2	MA0108.3	40	4348	18.1818181818182	10.87	1.67266036631262	0.00079733982189734	TBP	0.0155973697899631	7.31181818181818	BinFemale
BinFemale_Chrom8_Interval2	MA0785.2	33	3381	15	8.4525	1.77462289263531	0.000916240931876086	POU2F1	0.0163717216709035	6.5475	BinFemale
BinFemale_Chrom8_Interval2	MA1116.2	111	15990	50.4545454545455	39.975	1.26215248166468	0.00102072612916035	RBPJ	0.0176125292874727	10.4795454545455	BinFemale
BinFemale_Chrom8_Interval2	MA0834.2	17	1330	7.72727272727273	3.325	2.32399179767601	0.00118387430251163	ATF7	0.0196567808718913	4.40227272727273	BinFemale
BinFemale_Chrom8_Interval2	MA1139.2	18	1462	8.18181818181818	3.655	2.23852754632508	0.0012960436446217	FOSL2::JUNB.1	0.020009094864335	4.52681818181818	BinFemale
BinFemale_Chrom8_Interval2	MA1145.2	23	2101	10.4545454545455	5.2525	1.99039418458743	0.00136852618625	FOSL2::JUND.1	0.0200586379286078	5.20204545454545	BinFemale
BinFemale_Chrom8_Interval2	MA1112.3	36	3904	16.3636363636364	9.76	1.67660208643815	0.0014469143592432	NR4A1	0.0200586379286078	6.60363636363636	BinFemale
BinFemale_Chrom8_Interval2	MA0442.3	111	16137	50.4545454545455	40.3425	1.25065490375027	0.00148242299923107	SOX10	0.0200586379286078	10.1120454545455	BinFemale
BinFemale_Chrom8_Interval2	MA1129.1	17	1363	7.72727272727273	3.4075	2.26772493830454	0.00153579374817044	FOSL1::JUN	0.0200586379286078	4.31977272727273	BinFemale
BinFemale_Chrom8_Interval2	MA1512.2	34	3633	15.4545454545455	9.0825	1.70157395590922	0.0015550626052607	KLF11	0.0200586379286078	6.37204545454545	BinFemale
BinFemale_Chrom8_Interval2	MA0501.2	32	3351	14.5454545454545	8.3775	1.73625240769377	0.00156914014895851	MAF::NFE2	0.0200586379286078	6.16795454545455	BinFemale
BinFemale_Chrom8_Interval2	MA1134.2	25	2396	11.3636363636364	5.99	1.8971012293216	0.00164118646241923	FOS::JUNB	0.0200586379286078	5.37363636363636	BinFemale
BinFemale_Chrom8_Interval2	MA1144.2	25	2396	11.3636363636364	5.99	1.8971012293216	0.00164118646241923	FOSL2::JUND	0.0200586379286078	5.37363636363636	BinFemale
BinFemale_Chrom8_Interval2	MA0492.2	32	3376	14.5454545454545	8.44	1.723395088324	0.00176601492817671	JUND	0.0200586379286078	6.10545454545455	BinFemale
BinFemale_Chrom8_Interval2	MA1964.2	84	11574	38.1818181818182	28.935	1.31957208162496	0.00191777246439179	SMAD2	0.0200586379286078	9.24681818181819	BinFemale
BinFemale_Chrom8_Interval2	MA0768.3	30	3115	13.6363636363636	7.7875	1.75105793083321	0.00195064716321352	Lef1	0.0200586379286078	5.84886363636364	BinFemale
BinFemale_Chrom8_Interval2	MA1953.2	44	5159	20	12.8975	1.5506881178523	0.00195299263265723	FOXO1::ELF1	0.0200586379286078	7.1025	BinFemale
BinFemale_Chrom8_Interval2	MA1131.2	23	2164	10.4545454545455	5.41	1.9324483280121	0.00199800425203118	FOSL2::JUN.1	0.0200586379286078	5.04454545454545	BinFemale
BinFemale_Chrom8_Interval2	MA1632.2	33	3572	15	8.93	1.67973124300112	0.00225361187485389	ATF2	0.0200586379286078	6.07	BinFemale
BinFemale_Chrom8_Interval2	MA0797.1	25	2454	11.3636363636364	6.135	1.8522634659554	0.00226094791141224	TGIF2	0.0200586379286078	5.22863636363636	BinFemale
BinFemale_Chrom8_Interval2	MA0840.2	17	1418	7.72727272727273	3.545	2.1797666367483	0.00231808289732121	Creb5	0.0200586379286078	4.18227272727273	BinFemale
BinFemale_Chrom8_Interval2	MA1633.2	28	2881	12.7272727272727	7.2025	1.76706320406425	0.00243650752880922	BACH1	0.0200586379286078	5.52477272727273	BinFemale
BinFemale_Chrom8_Interval2	MA1961.2	50	6144	22.7272727272727	15.36	1.47964015151515	0.00247556777242716	PATZ1	0.0200586379286078	7.36727272727273	BinFemale
BinFemale_Chrom8_Interval2	MA1935.2	43	5075	19.5454545454545	12.6875	1.54052843708016	0.00250915088176825	ERF::FOXI1	0.0200586379286078	6.85795454545455	BinFemale
BinFemale_Chrom8_Interval2	MA0868.3	37	4190	16.8181818181818	10.475	1.60555435018442	0.00262188999081544	SOX8	0.0200586379286078	6.34318181818182	BinFemale
BinFemale_Chrom8_Interval2	MA0866.1	28	2902	12.7272727272727	7.255	1.75427604786667	0.00270004458751039	SOX21	0.0200586379286078	5.47227272727273	BinFemale
BinFemale_Chrom8_Interval2	MA0900.3	64	8394	29.0909090909091	20.985	1.38627157926658	0.00271247490170946	HOXA2	0.0200586379286078	8.10590909090909	BinFemale
BinFemale_Chrom8_Interval2	MA0902.3	64	8394	29.0909090909091	20.985	1.38627157926658	0.00271247490170946	HOXB2	0.0200586379286078	8.10590909090909	BinFemale
BinFemale_Chrom8_Interval2	MA0903.2	64	8394	29.0909090909091	20.985	1.38627157926658	0.00271247490170946	HOXB3	0.0200586379286078	8.10590909090909	BinFemale
BinFemale_Chrom8_Interval2	MA0904.3	64	8394	29.0909090909091	20.985	1.38627157926658	0.00271247490170946	HOXB5	0.0200586379286078	8.10590909090909	BinFemale
BinFemale_Chrom8_Interval2	MA0716.2	64	8394	29.0909090909091	20.985	1.38627157926658	0.00271247490170946	PRRX1	0.0200586379286078	8.10590909090909	BinFemale
BinFemale_Chrom8_Interval2	MA1577.2	64	8394	29.0909090909091	20.985	1.38627157926658	0.00271247490170946	TLX2	0.0200586379286078	8.10590909090909	BinFemale
BinFemale_Chrom8_Interval2	MA0478.2	27	2767	12.2727272727273	6.9175	1.77415645431547	0.00275872071700015	FOSL2	0.0202306185913345	5.35522727272727	BinFemale
BinFemale_Chrom8_Interval2	MA1130.2	27	2780	12.2727272727273	6.95	1.76586003924133	0.00294176311279212	FOSL2::JUN	0.0213946408203064	5.32272727272727	BinFemale
BinFemale_Chrom8_Interval2	MA1137.2	26	2658	11.8181818181818	6.645	1.77850742184828	0.00319915001563033	FOSL1::JUNB	0.0227036452722153	5.17318181818182	BinFemale
BinFemale_Chrom8_Interval2	MA1522.2	40	4715	18.1818181818182	11.7875	1.54246601754555	0.00353975426225576	MAZ	0.0245274311085438	6.39431818181818	BinFemale
BinFemale_Chrom8_Interval2	MA2124.1	45	5483	20.4545454545455	13.7075	1.49221560857527	0.00362115393142563	Hmga1	0.0248954332785512	6.74704545454546	BinFemale
BinFemale_Chrom8_Interval2	MA0601.2	29	3123	13.1818181818182	7.8075	1.68835327336768	0.00391657085485613	Arid3b	0.0265121719405646	5.37431818181818	BinFemale
BinFemale_Chrom8_Interval2	MA1552.2	13	1008	5.90909090909091	2.52	2.34487734487734	0.00408990134526182	RARB	0.0272660089684122	3.38909090909091	BinFemale
BinFemale_Chrom8_Interval2	MA1126.2	20	1893	9.09090909090909	4.7325	1.92095279258512	0.00416410947848305	FOS::JUN.1	0.0273019470990472	4.35840909090909	BinFemale
BinFemale_Chrom8_Interval2	MA1579.2	37	4317	16.8181818181818	10.7925	1.55832122475625	0.0043074707524232	ZBTB26	0.0273019470990472	6.02568181818182	BinFemale
BinFemale_Chrom8_Interval2	MA0498.3	169	27432	76.8181818181818	68.58	1.12012513587317	0.00431385097782062	MEIS1	0.0273019470990472	8.23818181818181	BinFemale
BinFemale_Chrom8_Interval2	MA0018.5	27	2862	12.2727272727273	7.155	1.71526586620926	0.00435204198955822	CREB1	0.0273019470990472	5.11772727272727	BinFemale
BinFemale_Chrom8_Interval2	MA2328.1	14	1138	6.36363636363636	2.845	2.23677903818501	0.00442995893621773	ZBED4	0.0273019470990472	3.51863636363636	BinFemale
BinFemale_Chrom8_Interval2	MA0099.4	25	2587	11.3636363636364	6.4675	1.75703693291633	0.00447301398356185	FOS::JUN	0.0273019470990472	4.89613636363636	BinFemale
BinFemale_Chrom8_Interval2	MA1638.2	110	16437	50	41.0925	1.21676704994829	0.00457442775173617	HAND2	0.0273019470990472	8.9075	BinFemale
BinFemale_Chrom8_Interval2	MA0491.3	24	2453	10.9090909090909	6.1325	1.7788978245562	0.00458205564293439	JUND.1	0.0273019470990472	4.77659090909091	BinFemale
BinFemale_Chrom8_Interval2	MA1988.2	37	4334	16.8181818181818	10.835	1.55220875110123	0.00459169110302157	Atf3	0.0273019470990472	5.98318181818182	BinFemale
BinFemale_Chrom8_Interval2	MA0462.3	37	4334	16.8181818181818	10.835	1.55220875110123	0.00459169110302157	BATF::JUN	0.0273019470990472	5.98318181818182	BinFemale
BinFemale_Chrom8_Interval2	MA0835.3	37	4334	16.8181818181818	10.835	1.55220875110123	0.00459169110302157	BATF3	0.0273019470990472	5.98318181818182	BinFemale
BinFemale_Chrom8_Interval2	MA1928.2	37	4334	16.8181818181818	10.835	1.55220875110123	0.00459169110302157	BNC2	0.0273019470990472	5.98318181818182	BinFemale
BinFemale_Chrom8_Interval2	MA1107.3	58	7614	26.3636363636364	19.035	1.38500847720706	0.00468915287290518	KLF9	0.0276277254323098	7.32863636363636	BinFemale
BinFemale_Chrom8_Interval2	MA0259.2	67	9086	30.4545454545455	22.715	1.34072399095512	0.00478078132687593	ARNT::HIF1A	0.0278615070705352	7.73954545454546	BinFemale
BinFemale_Chrom8_Interval2	MA0039.5	38	4506	17.2727272727273	11.265	1.53330912318928	0.0049724387605947	KLF4	0.0287878033508114	6.00772727272727	BinFemale
BinFemale_Chrom8_Interval2	MA1141.2	28	3038	12.7272727272727	7.595	1.67574361122748	0.00506946871092299	FOS::JUND	0.0289683926338456	5.13227272727273	BinFemale
BinFemale_Chrom8_Interval2	MA0786.2	34	3930	15.4545454545455	9.825	1.57298172565348	0.00541889690782461	POU3F1	0.0305681364031132	5.62954545454545	BinFemale
BinFemale_Chrom8_Interval2	MA0477.3	26	2771	11.8181818181818	6.9275	1.70598077490896	0.00549299198757444	FOSL1	0.0307887448985064	4.89068181818182	BinFemale
BinFemale_Chrom8_Interval2	MA0597.3	34	3943	15.4545454545455	9.8575	1.56779563322804	0.0056958875255746	THAP1	0.0317239305221876	5.59704545454545	BinFemale
BinFemale_Chrom8_Interval2	MA0490.3	25	2642	11.3636363636364	6.605	1.72045970683367	0.00581402065973361	JUNB.1	0.0321782275507269	4.75863636363636	BinFemale
BinFemale_Chrom8_Interval2	MA1954.2	42	5169	19.0909090909091	12.9225	1.47733867989237	0.00597408288659443	FOXO1::ELK1	0.0328574558762694	6.16840909090909	BinFemale
BinFemale_Chrom8_Interval2	MA0685.2	46	5796	20.9090909090909	14.49	1.44300144300144	0.00608907556003276	SP4	0.0332819036821666	6.41909090909091	BinFemale
BinFemale_Chrom8_Interval2	MA1989.2	32	3675	14.5454545454545	9.1875	1.58317872603587	0.00636083063921164	Bcl11B	0.034340680751572	5.35795454545454	BinFemale
BinFemale_Chrom8_Interval2	MA1937.2	19	1838	8.63636363636364	4.595	1.87951330497576	0.0064936981115659	ERF::HOXB13	0.0346330565950181	4.04136363636364	BinFemale
BinFemale_Chrom8_Interval2	MA1128.2	28	3125	12.7272727272727	7.8125	1.62909090909091	0.00735967354936772	FOSL1::JUN.1	0.0376541437409511	4.91477272727273	BinFemale
BinFemale_Chrom8_Interval2	MA0089.3	31	3569	14.0909090909091	8.9225	1.57925571206602	0.0074855370933374	MAFG::NFE2L1	0.0378578887479133	5.16840909090909	BinFemale
BinFemale_Chrom8_Interval2	MA0160.3	26	2842	11.8181818181818	7.105	1.6633612692726	0.00754229677734984	NR4A2	0.0379269780803878	4.71318181818182	BinFemale
BinFemale_Chrom8_Interval2	MA0738.2	61	8279	27.7272727272727	20.6975	1.33964356696571	0.00765028430317743	HIC2	0.0382514215158871	7.02977272727273	BinFemale
BinFemale_Chrom8_Interval2	MA0070.2	21	2148	9.54545454545455	5.37	1.77755205688167	0.00792673277482703	PBX1	0.0391883418081336	4.17545454545455	BinFemale
BinFemale_Chrom8_Interval2	MA0073.2	62	8477	28.1818181818182	21.1925	1.32980149495426	0.00835711703361957	RREB1	0.0406620021419777	6.98931818181818	BinFemale
BinFemale_Chrom8_Interval2	MA0843.2	11	859	5	2.1475	2.32828870779977	0.00840775846664747	TEF	0.0406620021419777	2.8525	BinFemale
BinFemale_Chrom8_Interval2	MA0471.3	24	2581	10.9090909090909	6.4525	1.69067662287345	0.00840964135209084	E2F6	0.0406620021419777	4.45659090909091	BinFemale
BinFemale_Chrom8_Interval2	MA0150.3	30	3467	13.6363636363636	8.6675	1.57327529695571	0.00893940678523377	Nfe2l2	0.0427006985186162	4.96886363636363	BinFemale
BinFemale_Chrom8_Interval2	MA0774.1	24	2613	10.9090909090909	6.5325	1.66997181922555	0.00969552003239787	MEIS2	0.0456259766230488	4.37659090909091	BinFemale
BinFemale_Chrom8_Interval2	MA0090.4	31	3651	14.0909090909091	9.1275	1.54378626030228	0.0102046786377491	TEAD1	0.047766580857549	4.96340909090909	BinFemale
BinFemale_Chrom9_Interval1	MA0597.3	29	4685	24.7863247863248	11.7125	2.1162283702305	6.44366576900323e-05	THAP1	0.0221242979276456	13.0738247863248	BinFemale
BinFemale_Chrom9_Interval1	MA0498.3	99	27573	84.6153846153846	68.9325	1.22751074769354	7.75979394311866e-05	MEIS1	0.0221242979276456	15.6828846153846	BinFemale
BinFemale_Chrom9_Interval1	MA1466.2	10	778	8.54700854700855	1.945	4.39434886735658	0.000100564990580207	ATF6	0.0221242979276456	6.60200854700855	BinFemale
BinFemale_Chrom9_Interval1	MA0151.1	59	13697	50.4273504273504	34.2425	1.47265387829015	0.000222949694578264	Arid3a	0.0326992885381454	16.1848504273504	BinFemale
BinFemale_Chrom9_Interval1	MA1107.3	41	8569	35.042735042735	21.4225	1.63579110947532	0.00048046466916226	KLF9	0.0422808908862789	13.620235042735	BinFemale
BinMale_Chrom11_Interval1	MA1116.2	610	16631	52.3605150214592	41.5775	1.25934736387371	3.47195422239615e-14	RBPJ	7.63829928927154e-12	10.7830150214592	BinMale
BinMale_Chrom11_Interval1	MA1499.2	427	10798	36.6523605150215	26.995	1.35774626838383	1.66531296138413e-13	HOXB4	2.09353629431148e-11	9.65736051502146	BinMale
BinMale_Chrom11_Interval1	MA1504.2	427	10798	36.6523605150215	26.995	1.35774626838383	1.66531296138413e-13	HOXC4	2.09353629431148e-11	9.65736051502146	BinMale
BinMale_Chrom11_Interval1	MA1507.2	427	10798	36.6523605150215	26.995	1.35774626838383	1.66531296138413e-13	HOXD4	2.09353629431148e-11	9.65736051502146	BinMale
BinMale_Chrom11_Interval1	MA1961.2	347	8414	29.7854077253219	21.035	1.41599276089004	6.05531801156756e-13	PATZ1	5.92075538908828e-11	8.75040772532189	BinMale
BinMale_Chrom11_Interval1	MA0498.3	900	27400	77.2532188841202	68.5	1.12778421728643	1.1872555898216e-11	MEIS1	6.96523279362007e-10	8.75321888412017	BinMale
BinMale_Chrom11_Interval1	MA1964.2	473	12722	40.6008583690987	31.805	1.27655583616094	8.61795173114273e-11	SMAD2	4.4965917512117e-09	8.79585836909872	BinMale
BinMale_Chrom11_Interval1	MA0738.2	355	8988	30.4721030042918	22.47	1.3561238542186	8.68659770120442e-11	HIC2	4.4965917512117e-09	8.00210300429184	BinMale
BinMale_Chrom11_Interval1	MA0681.3	199	4502	17.0815450643777	11.255	1.51768503459597	1.17802432824899e-09	PHOX2B	5.18330704429558e-08	5.82654506437768	BinMale
BinMale_Chrom11_Interval1	MA0685.2	319	8077	27.381974248927	20.1925	1.35604676235865	1.36105192283963e-09	SP4	5.70345567666132e-08	7.18947424892704	BinMale
BinMale_Chrom11_Interval1	MA0073.2	362	9467	31.0729613733906	23.6675	1.31289580113618	2.83611292824862e-09	RREB1	1.13444517129945e-07	7.40546137339055	BinMale
BinMale_Chrom11_Interval1	MA0597.3	216	5056	18.5407725321888	12.64	1.46683326995165	3.53723293181271e-09	THAP1	1.24249062973162e-07	5.90077253218884	BinMale
BinMale_Chrom11_Interval1	MA1996.2	411	11048	35.2789699570815	27.62	1.27729797092982	4.09457139343374e-09	Nr1H2	1.24249062973162e-07	7.65896995708154	BinMale
BinMale_Chrom11_Interval1	MA1535.2	411	11048	35.2789699570815	27.62	1.27729797092982	4.09457139343374e-09	NR2C1	1.24249062973162e-07	7.65896995708154	BinMale
BinMale_Chrom11_Interval1	MA1536.2	411	11048	35.2789699570815	27.62	1.27729797092982	4.09457139343374e-09	NR2C2.1	1.24249062973162e-07	7.65896995708154	BinMale
BinMale_Chrom11_Interval1	MA2326.1	695	20569	59.656652360515	51.4225	1.1601274220529	6.06982651999777e-09	IKZF2	1.78048244586601e-07	8.23415236051501	BinMale
BinMale_Chrom11_Interval1	MA0103.4	395	10578	33.9055793991416	26.445	1.28211682356368	6.57173350035854e-09	ZEB1	1.8072267125986e-07	7.46057939914164	BinMale
BinMale_Chrom11_Interval1	MA0625.3	570	16350	48.9270386266094	40.875	1.19699177068158	1.05603243007363e-08	NFATC3	2.7332604072494e-07	8.05203862660944	BinMale
BinMale_Chrom11_Interval1	MA1973.2	157	3477	13.4763948497854	8.6925	1.55034740866096	2.35895405214074e-08	ZKSCAN3	5.06312089239963e-07	4.78389484978541	BinMale
BinMale_Chrom11_Interval1	MA1107.3	335	8814	28.755364806867	22.035	1.30498592270783	3.04981994369768e-08	KLF9	6.39009892965229e-07	6.72036480686695	BinMale
BinMale_Chrom11_Interval1	MA0151.1	457	12758	39.2274678111588	31.895	1.22989395865053	4.92828910357288e-08	Arid3a	9.42803132857421e-07	7.3324678111588	BinMale
BinMale_Chrom11_Interval1	MA1578.2	275	7010	23.6051502145923	17.525	1.34694152437046	5.80315094732307e-08	VEZF1	1.08654741141368e-06	6.08015021459228	BinMale
BinMale_Chrom11_Interval1	MA1638.2	574	16698	49.2703862660944	41.745	1.18027036210551	8.73945039738305e-08	HAND2	1.32295641260321e-06	7.52538626609442	BinMale
BinMale_Chrom11_Interval1	MA0875.2	334	8881	28.6695278969957	22.2025	1.29127476171583	9.77183713854643e-08	BARX1	1.32295641260321e-06	6.46702789699571	BinMale
BinMale_Chrom11_Interval1	MA0879.3	334	8881	28.6695278969957	22.2025	1.29127476171583	9.77183713854643e-08	DLX1	1.32295641260321e-06	6.46702789699571	BinMale
BinMale_Chrom11_Interval1	MA1498.3	334	8881	28.6695278969957	22.2025	1.29127476171583	9.77183713854643e-08	HOXA7	1.32295641260321e-06	6.46702789699571	BinMale
BinMale_Chrom11_Interval1	MA1511.2	265	6777	22.7467811158798	16.9425	1.34258705125453	1.48034296867852e-07	KLF10	1.91573795946632e-06	5.80428111587983	BinMale
BinMale_Chrom11_Interval1	MA1522.2	251	6355	21.5450643776824	15.8875	1.35610161307206	1.56573936020416e-07	MAZ	1.99688498112995e-06	5.65756437768241	BinMale
BinMale_Chrom11_Interval1	MA0146.3	142	3161	12.1888412017167	7.9025	1.54240318908152	1.63509976254552e-07	Zfx	2.05555398720009e-06	4.28634120171674	BinMale
BinMale_Chrom11_Interval1	MA0079.5	256	6525	21.9742489270386	16.3125	1.34708039399471	1.97770365154971e-07	SP1	2.45123832868133e-06	5.66174892703863	BinMale
BinMale_Chrom11_Interval1	MA0599.1	335	9000	28.755364806867	22.5	1.27801621363853	2.64207607505001e-07	KLF5	2.65741671520041e-06	6.25536480686695	BinMale
BinMale_Chrom11_Interval1	MA0900.3	260	6682	22.3175965665236	16.705	1.33598303301548	3.08018755625502e-07	HOXA2	2.65741671520041e-06	5.6125965665236	BinMale
BinMale_Chrom11_Interval1	MA0902.3	260	6682	22.3175965665236	16.705	1.33598303301548	3.08018755625502e-07	HOXB2	2.65741671520041e-06	5.6125965665236	BinMale
BinMale_Chrom11_Interval1	MA0903.2	260	6682	22.3175965665236	16.705	1.33598303301548	3.08018755625502e-07	HOXB3	2.65741671520041e-06	5.6125965665236	BinMale
BinMale_Chrom11_Interval1	MA0904.3	260	6682	22.3175965665236	16.705	1.33598303301548	3.08018755625502e-07	HOXB5	2.65741671520041e-06	5.6125965665236	BinMale
BinMale_Chrom11_Interval1	MA0716.2	260	6682	22.3175965665236	16.705	1.33598303301548	3.08018755625502e-07	PRRX1	2.65741671520041e-06	5.6125965665236	BinMale
BinMale_Chrom11_Interval1	MA1577.2	260	6682	22.3175965665236	16.705	1.33598303301548	3.08018755625502e-07	TLX2	2.65741671520041e-06	5.6125965665236	BinMale
BinMale_Chrom11_Interval1	MA0442.3	539	15676	46.2660944206009	39.19	1.18055867365657	3.70802827111784e-07	SOX10	3.16802415396476e-06	7.07609442060085	BinMale
BinMale_Chrom11_Interval1	MA0039.5	243	6185	20.8583690987124	15.4625	1.34896485682861	4.0368972266042e-07	KLF4	3.41583611481894e-06	5.39586909871244	BinMale
BinMale_Chrom11_Interval1	MA0670.2	406	11372	34.8497854077253	28.43	1.22581025000793	7.67214166397408e-07	NFIA	6.19402262779558e-06	6.41978540772532	BinMale
BinMale_Chrom11_Interval1	MA0671.2	406	11372	34.8497854077253	28.43	1.22581025000793	7.67214166397408e-07	NFIX	6.19402262779558e-06	6.41978540772532	BinMale
BinMale_Chrom11_Interval1	MA0885.3	100	2093	8.58369098712446	5.2325	1.64045694928322	9.37937582893613e-07	Dlx2	7.39425773060498e-06	3.35119098712446	BinMale
BinMale_Chrom11_Interval1	MA0154.5	206	5162	17.6824034334764	12.905	1.37019786388814	1.37966876127413e-06	EBF1	1.04664526717348e-05	4.7774034334764	BinMale
BinMale_Chrom11_Interval1	MA1108.3	469	13498	40.2575107296137	33.745	1.19299187226593	1.43662952833098e-06	MXI1	1.06311865282965e-05	6.51251072961373	BinMale
BinMale_Chrom11_Interval1	MA0522.4	174	4215	14.9356223175966	10.5375	1.41737815588105	1.44970725385861e-06	TCF3	1.06311865282965e-05	4.39812231759657	BinMale
BinMale_Chrom11_Interval1	MA1558.2	174	4215	14.9356223175966	10.5375	1.41737815588105	1.44970725385861e-06	SNAI1	1.06311865282965e-05	4.39812231759657	BinMale
BinMale_Chrom11_Interval1	MA1648.2	174	4215	14.9356223175966	10.5375	1.41737815588105	1.44970725385861e-06	TCF12	1.06311865282965e-05	4.39812231759657	BinMale
BinMale_Chrom11_Interval1	MA0163.1	163	3901	13.9914163090129	9.7525	1.43464919856579	1.63358394126562e-06	PLAG1	1.18806104819318e-05	4.23891630901288	BinMale
BinMale_Chrom11_Interval1	MA0144.3	194	4838	16.6523605150215	12.095	1.37679706614481	2.20896711661417e-06	STAT3	1.56765408275844e-05	4.55736051502146	BinMale
BinMale_Chrom11_Interval1	MA1615.2	116	2581	9.95708154506438	6.4525	1.54313545835945	2.4156290521296e-06	Plagl1	1.70060285269924e-05	3.50458154506438	BinMale
BinMale_Chrom11_Interval1	MA0155.1	149	3561	12.7896995708154	8.9025	1.43664134465773	4.52547435810806e-06	INSM1	3.08714529855434e-05	3.88719957081545	BinMale
BinMale_Chrom11_Interval1	MA0713.1	165	4063	14.1630901287554	10.1575	1.39434803138128	7.22513974623293e-06	PHOX2A	4.67509042403307e-05	4.00559012875537	BinMale
BinMale_Chrom11_Interval1	MA1489.1	117	2686	10.0429184549356	6.715	1.49559470661737	9.21512261134523e-06	FOXN3	5.91920284524365e-05	3.32791845493562	BinMale
BinMale_Chrom11_Interval1	MA0065.3	230	6064	19.7424892703863	15.16	1.30227501783551	1.12122302186802e-05	Pparg::Rxra	7.14982796553521e-05	4.58248927038626	BinMale
BinMale_Chrom11_Interval1	MA0912.2	84	1782	7.21030042918455	4.455	1.61847372147801	1.17447388915079e-05	HOXD3	7.38240730323355e-05	2.75530042918455	BinMale
BinMale_Chrom11_Interval1	MA0516.3	219	5731	18.7982832618026	14.3275	1.31204210516856	1.18750011467718e-05	SP2	7.41134823344621e-05	4.47078326180258	BinMale
BinMale_Chrom11_Interval1	MA1631.2	181	4607	15.5364806866953	11.5175	1.34894557731237	1.71917901917304e-05	ASCL1.1	0.00010433638185326	4.01898068669528	BinMale
BinMale_Chrom11_Interval1	MA0601.2	101	2272	8.66952789699571	5.68	1.52632533397812	1.74520935692144e-05	Arid3b	0.000105190700965128	2.98952789699571	BinMale
BinMale_Chrom11_Interval1	MA1496.2	110	2553	9.44206008583691	6.3825	1.4793670326419	2.73040151198117e-05	HOXA4	0.000161258612788149	3.05956008583691	BinMale
BinMale_Chrom11_Interval1	MA1963.2	103	2370	8.8412017167382	5.925	1.49218594375328	3.54882384080156e-05	SATB1	0.000195685034862049	2.9162017167382	BinMale
BinMale_Chrom11_Interval1	MA1418.2	173	4425	14.8497854077253	11.0625	1.34235348318421	3.55327402740902e-05	IRF3	0.000195685034862049	3.78728540772532	BinMale
BinMale_Chrom11_Interval1	MA2119.1	114	2685	9.78540772532189	6.7125	1.45778886038315	3.60238359632409e-05	HOXA3	0.000195685034862049	3.07290772532189	BinMale
BinMale_Chrom11_Interval1	MA1500.2	114	2685	9.78540772532189	6.7125	1.45778886038315	3.60238359632409e-05	HOXB6	0.000195685034862049	3.07290772532189	BinMale
BinMale_Chrom11_Interval1	MA1501.2	114	2685	9.78540772532189	6.7125	1.45778886038315	3.60238359632409e-05	HOXB7	0.000195685034862049	3.07290772532189	BinMale
BinMale_Chrom11_Interval1	MA0797.1	113	2660	9.69957081545064	6.65	1.45858207751137	3.817153749716e-05	TGIF2	0.000206079466242336	3.04957081545064	BinMale
BinMale_Chrom11_Interval1	MA1421.1	150	3747	12.8755364806867	9.3675	1.37449015005996	4.0691225773558e-05	TCF7L1	0.00021701987079231	3.50803648068669	BinMale
BinMale_Chrom11_Interval1	MA1476.3	90	2019	7.72532188841202	5.0475	1.53052439592115	4.58698183933906e-05	Dlx5	0.000241709222671759	2.67782188841202	BinMale
BinMale_Chrom11_Interval1	MA0682.3	238	6452	20.4291845493562	16.13	1.26653345005308	4.94782272006635e-05	PITX1	0.000247461218290977	4.29918454935622	BinMale
BinMale_Chrom11_Interval1	MA0729.1	109	2577	9.35622317596567	6.4425	1.45226591788369	6.25338021209821e-05	RARA	0.000307428747857342	2.91372317596567	BinMale
BinMale_Chrom11_Interval1	MA1581.2	155	3932	13.3047210300429	9.83	1.35348128484669	6.41780300076266e-05	ZBTB6	0.000313759257815063	3.47472103004292	BinMale
BinMale_Chrom11_Interval1	MA1640.2	131	3228	11.244635193133	8.07	1.39338726061128	7.23948997483474e-05	MEIS2.1	0.000343904835606189	3.17463519313305	BinMale
BinMale_Chrom11_Interval1	MA0661.2	124	3025	10.6437768240343	7.5625	1.40744156350867	7.50337823140776e-05	MEOX1	0.000343904835606189	3.08127682403433	BinMale
BinMale_Chrom11_Interval1	MA0075.4	124	3025	10.6437768240343	7.5625	1.40744156350867	7.50337823140776e-05	PRRX2	0.000343904835606189	3.08127682403433	BinMale
BinMale_Chrom11_Interval1	MA0521.3	463	13787	39.7424892703863	34.4675	1.15304241010767	7.94712924283864e-05	Tcf12	0.000354345468263277	5.27498927038626	BinMale
BinMale_Chrom11_Interval1	MA1608.2	99	2316	8.49785407725322	5.79	1.46767773354978	9.33669343712619e-05	Isl1	0.000408770657943833	2.70785407725322	BinMale
BinMale_Chrom11_Interval1	MA1962.1	130	3236	11.1587982832618	8.09	1.37933229706574	0.000119493952406689	POU2F1::SOX2	0.000503132431186058	3.0687982832618	BinMale
BinMale_Chrom11_Interval1	MA1938.2	141	3567	12.1030042918455	8.9175	1.35721943278335	0.000125556888310099	ERF::NHLH1	0.000523649581577664	3.18550429184549	BinMale
BinMale_Chrom11_Interval1	MA0897.2	106	2540	9.09871244635193	6.35	1.43286810178771	0.000131717953019871	Hmx2	0.000541570048083597	2.74871244635193	BinMale
BinMale_Chrom11_Interval1	MA0786.2	126	3132	10.8154506437768	7.83	1.38128360712348	0.000144282085947046	POU3F1	0.000585107076651616	2.98545064377682	BinMale
BinMale_Chrom11_Interval1	MA0868.3	145	3705	12.4463519313305	9.2625	1.34373570108831	0.000156962361107093	SOX8	0.000630716336868684	3.18385193133047	BinMale
BinMale_Chrom11_Interval1	MA0504.2	169	4439	14.5064377682403	11.0975	1.30718069549361	0.000170530503005888	NR2C2	0.000675976768671987	3.40893776824034	BinMale
BinMale_Chrom11_Interval1	MA0851.2	133	3362	11.4163090128755	8.405	1.35827590872999	0.000191558344100803	Foxj3	0.000752550637538869	3.01130901287554	BinMale
BinMale_Chrom11_Interval1	MA0052.5	149	3843	12.7896995708154	9.6075	1.33122035605677	0.000193405290461056	MEF2A	0.000756429580469906	3.18219957081545	BinMale
BinMale_Chrom11_Interval1	MA1967.2	180	4794	15.450643776824	11.985	1.28916510444923	0.000206905886544096	TFAP4::FLI1	0.000802102115237024	3.46564377682404	BinMale
BinMale_Chrom11_Interval1	MA0006.2	380	11180	32.618025751073	27.95	1.16701344368776	0.000214816119354365	Ahr::Arnt	0.000821905152312354	4.66802575107296	BinMale
BinMale_Chrom11_Interval1	MA0497.2	151	3922	12.9613733905579	9.805	1.32191467522264	0.000239576240140727	MEF2C	0.000904837301819053	3.15637339055794	BinMale
BinMale_Chrom11_Interval1	MA1114.2	161	4237	13.8197424892704	10.5925	1.30467240871092	0.000270686817623393	PBX3	0.00100508185446661	3.22724248927039	BinMale
BinMale_Chrom11_Interval1	MA0788.1	136	3482	11.6738197424893	8.705	1.34104764416878	0.000277090502752426	POU3F3	0.00102453631269805	2.96881974248927	BinMale
BinMale_Chrom11_Interval1	MA1548.2	56	1181	4.8068669527897	2.9525	1.62806670712606	0.000286862587177888	PLAGL2	0.00105182948631892	1.8543669527897	BinMale
BinMale_Chrom11_Interval1	MA1566.3	85	1989	7.29613733905579	4.9725	1.46729760463666	0.000294164272405735	TBX3	0.00107412680380517	2.32363733905579	BinMale
BinMale_Chrom11_Interval1	MA1639.2	116	2891	9.95708154506438	7.2275	1.37766607333993	0.000295388658140059	MEIS1.1	0.00107414057505476	2.72958154506438	BinMale
BinMale_Chrom11_Interval1	MA0847.4	178	4770	15.2789699570815	11.925	1.28125534231292	0.000305479264787612	FOXD2	0.0011062623580786	3.35396995708155	BinMale
BinMale_Chrom11_Interval1	MA1649.2	163	4321	13.9914163090129	10.8025	1.29520169488663	0.000346180018654953	ZBTB12	0.00123335391261684	3.18891630901287	BinMale
BinMale_Chrom11_Interval1	MA0898.2	87	2062	7.46781115879828	5.155	1.44865395902973	0.000375187118327796	Hmx3	0.00133130912955024	2.31281115879828	BinMale
BinMale_Chrom11_Interval1	MA1512.2	184	4982	15.793991416309	12.455	1.26808441720667	0.000398448331022843	KLF11	0.00139695032390479	3.33899141630901	BinMale
BinMale_Chrom11_Interval1	MA1502.2	103	2532	8.8412017167382	6.33	1.39671433123826	0.000405510336939677	HOXB8	0.00140491770278313	2.5112017167382	BinMale
BinMale_Chrom11_Interval1	MA0690.3	80	1871	6.86695278969957	4.6775	1.46808183638687	0.000433648223661056	TBX21	0.00148715187079137	2.18945278969957	BinMale
BinMale_Chrom11_Interval1	MA1945.2	165	4404	14.1630901287554	11.01	1.28638420787969	0.00043431594408339	ETV5::FIGLA	0.00148715187079137	3.15309012875537	BinMale
BinMale_Chrom11_Interval1	MA1637.2	158	4199	13.5622317596567	10.4975	1.29194872680702	0.000481181073754503	EBF3	0.00162861286501524	3.06473175965665	BinMale
BinMale_Chrom11_Interval1	MA0072.2	81	1917	6.95278969957082	4.7925	1.45076467388019	0.000568032439796238	RORA.1	0.00188665559186074	2.16028969957082	BinMale
BinMale_Chrom11_Interval1	MA2330.1	187	5112	16.0515021459227	12.78	1.25598608340554	0.000568140604367156	ZBTB24	0.00188665559186074	3.27150214592275	BinMale
BinMale_Chrom11_Interval1	MA0854.2	84	2005	7.21030042918455	5.0125	1.43846392602186	0.000583027169573511	Alx1	0.00190730077778695	2.19780042918455	BinMale
BinMale_Chrom11_Interval1	MA1515.2	136	3556	11.6738197424893	8.89	1.31314057845774	0.000650150495367044	KLF2	0.00209572320850915	2.78381974248927	BinMale
BinMale_Chrom11_Interval1	MA0689.1	86	2072	7.38197424892704	5.18	1.42509155384692	0.000667351423037698	TBX20	0.00213552455372063	2.20197424892704	BinMale
BinMale_Chrom11_Interval1	MA0159.1	119	3054	10.2145922746781	7.635	1.33786408312745	0.000737305297994359	RARA::RXRA	0.00234234174092071	2.57959227467811	BinMale
BinMale_Chrom11_Interval1	MA0492.2	125	3242	10.7296137339056	8.105	1.32382649400439	0.000803729492707216	JUND	0.00253262756469609	2.62461373390558	BinMale
BinMale_Chrom11_Interval1	MA0494.2	97	2422	8.32618025751073	6.055	1.37509170231391	0.000980970290093425	Nr1h3::Rxra	0.00302896089572707	2.27118025751073	BinMale
BinMale_Chrom11_Interval1	MA1960.2	87	2129	7.46781115879828	5.3225	1.40306456717676	0.000990089004086354	MGA::EVX1	0.00304642770488109	2.14531115879828	BinMale
BinMale_Chrom11_Interval1	MA0496.4	156	4225	13.3905579399142	10.5625	1.26774513040607	0.0011665241579057	MAFK	0.00355204587874399	2.82805793991416	BinMale
BinMale_Chrom11_Interval1	MA0041.3	212	5985	18.1974248927039	14.9625	1.21620216492591	0.00123058875987816	FOXD3	0.0037213680711092	3.23492489270386	BinMale
BinMale_Chrom11_Interval1	MA1643.2	197	5515	16.9098712446352	13.7875	1.22646391620201	0.00127272825175867	NFIB	0.00378378669441768	3.12237124463519	BinMale
BinMale_Chrom11_Interval1	MA1947.2	157	4279	13.4763948497854	10.6975	1.25977049308581	0.00145556811089298	ETV5::FOXO1	0.00425548152021867	2.77889484978541	BinMale
BinMale_Chrom11_Interval1	MA1123.3	164	4503	14.0772532188841	11.2575	1.25047774540387	0.00154660134475551	TWIST1	0.00450665292511539	2.81975321888412	BinMale
BinMale_Chrom11_Interval1	MA0774.1	106	2728	9.09871244635193	6.82	1.33412205958239	0.00156626344664633	MEIS2	0.0045488839374547	2.27871244635193	BinMale
BinMale_Chrom11_Interval1	MA0830.3	126	3340	10.8154506437768	8.35	1.29526355015291	0.00168692567764051	TCF4	0.00486719539778245	2.46545064377682	BinMale
BinMale_Chrom11_Interval1	MA1493.1	54	1220	4.63519313304721	3.05	1.5197354534581	0.00171813953043882	HES6	0.00494105485877829	1.58519313304721	BinMale
BinMale_Chrom11_Interval1	MA1491.3	90	2260	7.72532188841202	5.65	1.3673136085685	0.00174564460856116	GLI3	0.00499447531669577	2.07532188841202	BinMale
BinMale_Chrom11_Interval1	MA1538.1	61	1427	5.23605150214592	3.5675	1.46770890039129	0.00201532658071301	NR2F1	0.00572092706783049	1.66855150214592	BinMale
BinMale_Chrom11_Interval1	MA0161.3	178	4972	15.2789699570815	12.43	1.22920112285451	0.00203758843645902	NFIC	0.00576552355010911	2.84896995708154	BinMale
BinMale_Chrom11_Interval1	MA1969.2	139	3758	11.931330472103	9.395	1.26996598957988	0.0020501347163489	THRA	0.00578243125124048	2.536330472103	BinMale
BinMale_Chrom11_Interval1	MA0593.2	129	3454	11.0729613733906	8.635	1.28233484347314	0.00212259853568994	FOXP2	0.00594868379429027	2.43796137339056	BinMale
BinMale_Chrom11_Interval1	MA1119.2	104	2695	8.92703862660944	6.7375	1.32497790376392	0.00214259097896527	SIX2	0.00598565098885535	2.18953862660944	BinMale
BinMale_Chrom11_Interval1	MA1517.2	111	2907	9.52789699570815	7.2675	1.31102813838433	0.00215838947987605	KLF6	0.00601070488066747	2.26039699570815	BinMale
BinMale_Chrom11_Interval1	MA0091.2	135	3641	11.587982832618	9.1025	1.27305496650569	0.0021795800883047	TAL1::TCF3	0.00605056933030958	2.48548283261803	BinMale
BinMale_Chrom11_Interval1	MA0071.1	96	2458	8.24034334763948	6.145	1.34098345771188	0.002219304462343	RORA	0.00612221920646346	2.09534334763948	BinMale
BinMale_Chrom11_Interval1	MA0746.3	168	4673	14.4206008583691	11.6825	1.2343762771983	0.0023159256444022	SP3	0.00634895503761351	2.7381008583691	BinMale
BinMale_Chrom11_Interval1	MA0473.4	226	6515	19.3991416309013	16.2875	1.19104476628711	0.00238714267784554	ELF1	0.00650367045357299	3.11164163090129	BinMale
BinMale_Chrom11_Interval1	MA0801.1	75	1851	6.43776824034335	4.6275	1.391197890944	0.00267705910960568	MGA	0.00718235370869816	1.81026824034335	BinMale
BinMale_Chrom11_Interval1	MA1149.2	102	2659	8.75536480686695	6.6475	1.31709135868627	0.00281927190133433	RARA::RXRG	0.00743373236739644	2.10786480686695	BinMale
BinMale_Chrom11_Interval1	MA1527.2	166	4634	14.2489270386266	11.585	1.22994622689915	0.0028428820145549	NFIC.1	0.00746786917256213	2.66392703862661	BinMale
BinMale_Chrom11_Interval1	MA0108.3	126	3395	10.8154506437768	8.4875	1.27427989911951	0.00295629541195616	TBP	0.00769686379444208	2.32795064377682	BinMale
BinMale_Chrom11_Interval1	MA0858.1	102	2671	8.75536480686695	6.6775	1.31117406317738	0.00322069218831697	Rarb.1	0.00833590919329097	2.07786480686695	BinMale
BinMale_Chrom11_Interval1	MA0502.3	84	2136	7.21030042918455	5.34	1.35024352606452	0.00342475231921019	NFYB	0.00878259547067343	1.87030042918455	BinMale
BinMale_Chrom11_Interval1	MA0798.3	85	2171	7.29613733905579	5.4275	1.34429061981682	0.00364782566695344	RFX3	0.00927770689860992	1.86863733905579	BinMale
BinMale_Chrom11_Interval1	MA1541.2	107	2837	9.18454935622318	7.0925	1.29496642315448	0.00375353347559362	NR6A1	0.0094916938463287	2.09204935622318	BinMale
BinMale_Chrom11_Interval1	MA0698.2	184	5245	15.793991416309	13.1125	1.20449886873663	0.00403802893812426	ZBTB18	0.0101238332351833	2.68149141630902	BinMale
BinMale_Chrom11_Interval1	MA2126.1	53	1246	4.54935622317597	3.115	1.46046748737591	0.00422445285241907	Zfp961	0.0104718831271233	1.43435622317597	BinMale
BinMale_Chrom11_Interval1	MA1111.2	134	3681	11.5021459227468	9.2025	1.24989360747045	0.00427380707662915	NR2F2	0.0104760121784148	2.29964592274678	BinMale
BinMale_Chrom11_Interval1	MA1523.2	151	4212	12.9613733905579	10.53	1.23089965722298	0.00430103578202096	MSANTD3	0.0104760121784148	2.43137339055794	BinMale
BinMale_Chrom11_Interval1	MA0773.1	112	3003	9.6137339055794	7.5075	1.28055063677381	0.00430330929085669	MEF2D	0.0104760121784148	2.1062339055794	BinMale
BinMale_Chrom11_Interval1	MA1104.3	80	2036	6.86695278969957	5.09	1.34910663844785	0.00432135502359609	GATA6	0.0104760121784148	1.77695278969957	BinMale
BinMale_Chrom11_Interval1	MA1970.2	80	2036	6.86695278969957	5.09	1.34910663844785	0.00432135502359609	TRPS1	0.0104760121784148	1.77695278969957	BinMale
BinMale_Chrom11_Interval1	MA0105.4	52	1226	4.46351931330472	3.065	1.45628688851704	0.00482881499133926	NFKB1	0.0115471662836373	1.39851931330472	BinMale
BinMale_Chrom11_Interval1	MA0107.1	99	2619	8.49785407725322	6.5475	1.29787767502913	0.00490716446149676	RELA	0.0116710938543707	1.95035407725322	BinMale
BinMale_Chrom11_Interval1	MA0595.1	85	2197	7.29613733905579	5.4925	1.32838185508526	0.00495720232010254	SREBF1	0.0117583235625074	1.80363733905579	BinMale
BinMale_Chrom11_Interval1	MA0029.2	93	2440	7.98283261802575	6.1	1.30866108492225	0.0050658205289987	Mecom	0.0119054614637739	1.88283261802575	BinMale
BinMale_Chrom11_Interval1	MA1112.3	140	3894	12.0171673819742	9.735	1.23442910960187	0.00539041708980463	NR4A1	0.0125824059390665	2.28216738197425	BinMale
BinMale_Chrom11_Interval1	MA0070.2	78	1996	6.69527896995708	4.99	1.34173927253649	0.0054774601613764	PBX1	0.0127517591058498	1.70527896995708	BinMale
BinMale_Chrom11_Interval1	MA1148.2	105	2814	9.01287553648069	7.035	1.28114790852604	0.00555534866941197	PPARA::RXRA	0.0128989626097164	1.97787553648069	BinMale
BinMale_Chrom11_Interval1	MA1990.2	104	2786	8.92703862660944	6.965	1.28169973102792	0.00570326634918985	Gli1	0.0132075641770712	1.96203862660944	BinMale
BinMale_Chrom11_Interval1	MA1561.2	44	1010	3.77682403433476	2.525	1.49577189478604	0.00575848746316538	SOX12	0.0133004434844765	1.25182403433476	BinMale
BinMale_Chrom11_Interval1	MA1644.2	94	2487	8.068669527897	6.2175	1.29773534827455	0.00606374110404721	NFYC	0.0139323555393252	1.851169527897	BinMale
BinMale_Chrom11_Interval1	MA0515.1	209	6110	17.9399141630901	15.275	1.17446246566875	0.00656819892662422	Sox6	0.0149741322679516	2.66491416309013	BinMale
BinMale_Chrom11_Interval1	MA0895.2	69	1744	5.92274678111588	4.36	1.35842816080639	0.00663503599176273	HMBOX1	0.0150874203430264	1.56274678111588	BinMale
BinMale_Chrom11_Interval1	MA1946.2	145	4083	12.4463519313305	10.2075	1.21933401237624	0.00707606198946042	ETV5::FOXI1	0.0159834735831038	2.23885193133047	BinMale
BinMale_Chrom11_Interval1	MA1470.2	51	1223	4.37768240343348	3.0575	1.43178492344513	0.00714530636458219	BACH2.1	0.0160408038905905	1.32018240343348	BinMale
BinMale_Chrom11_Interval1	MA1579.2	156	4431	13.3905579399142	11.0775	1.20880685532965	0.00714544900580848	ZBTB26	0.0160408038905905	2.31305793991416	BinMale
BinMale_Chrom11_Interval1	MA0512.2	100	2687	8.58369098712446	6.7175	1.27781034419419	0.00722070354375018	Rxra	0.0161274596916248	1.86619098712446	BinMale
BinMale_Chrom11_Interval1	MA1552.2	48	1139	4.12017167381974	2.8475	1.44694352021764	0.00738425324971454	RARB	0.0164094516660323	1.27267167381974	BinMale
BinMale_Chrom11_Interval1	MA0780.1	53	1288	4.54935622317597	3.22	1.41284354757018	0.00793638946183835	PAX3	0.0175477957950195	1.32935622317597	BinMale
BinMale_Chrom11_Interval1	MA0062.4	223	6593	19.1416309012876	16.4825	1.16133055672911	0.0081131722582317	GABPA	0.0178489789681097	2.65913090128755	BinMale
BinMale_Chrom11_Interval1	MA0867.3	209	6142	17.9399141630901	15.355	1.16834348180333	0.00816895792873923	SOX4	0.0178642169545364	2.58491416309013	BinMale
BinMale_Chrom11_Interval1	MA0143.5	123	3412	10.5579399141631	8.53	1.23774207668969	0.00823235338885806	SOX2	0.0178642169545364	2.02793991416309	BinMale
BinMale_Chrom11_Interval1	MA1120.2	123	3412	10.5579399141631	8.53	1.23774207668969	0.00823235338885806	SOX13	0.0178642169545364	2.02793991416309	BinMale
BinMale_Chrom11_Interval1	MA0142.1	147	4180	12.618025751073	10.45	1.20746657905004	0.00929387722671579	Pou5f1::Sox2	0.0199966062579704	2.16802575107296	BinMale
BinMale_Chrom11_Interval1	MA0060.4	79	2073	6.78111587982833	5.1825	1.30846423151535	0.00939488748646066	NFYA	0.0201155741802564	1.59861587982833	BinMale
BinMale_Chrom11_Interval1	MA0869.3	187	5457	16.0515021459227	13.6425	1.17658069605444	0.00951319219706205	Sox11	0.0203194396442102	2.40900214592275	BinMale
BinMale_Chrom11_Interval1	MA0471.3	118	3273	10.1287553648069	8.1825	1.23785583437909	0.00953961307326419	E2F6	0.0203265363304419	1.94625536480687	BinMale
BinMale_Chrom11_Interval1	MA1959.2	93	2501	7.98283261802575	6.2525	1.27674252187537	0.00959117771889237	KLF7	0.0203379190183742	1.73033261802575	BinMale
BinMale_Chrom11_Interval1	MA0782.3	135	3809	11.587982832618	9.5225	1.21690552193416	0.00985076659723674	PKNOX1	0.0208381601095393	2.06548283261802	BinMale
BinMale_Chrom11_Interval1	MA1573.2	98	2660	8.41201716738197	6.65	1.26496498757624	0.0101216420986769	Thap11	0.0213598202562007	1.76201716738197	BinMale
BinMale_Chrom11_Interval1	MA1546.2	34	763	2.91845493562232	1.9075	1.52998948132232	0.0102305412931332	PAX3.1	0.021537981669754	1.01095493562232	BinMale
BinMale_Chrom11_Interval1	MA2336.1	146	4165	12.5321888412017	10.4125	1.20357155737832	0.0105781450533305	ZSCAN21	0.0222166292289519	2.11968884120172	BinMale
BinMale_Chrom11_Interval1	MA1520.2	87	2330	7.46781115879828	5.825	1.28202766674649	0.0108817264570522	MAF	0.0227998078147761	1.64281115879828	BinMale
BinMale_Chrom11_Interval1	MA0507.3	114	3168	9.78540772532189	7.92	1.23553127844973	0.0113276678027113	POU2F2	0.0236777854308454	1.86540772532189	BinMale
BinMale_Chrom11_Interval1	MA1989.2	126	3549	10.8154506437768	8.8725	1.21898570231353	0.0118699665810169	Bcl11B	0.0246940203103897	1.94295064377682	BinMale
BinMale_Chrom11_Interval1	MA1113.3	97	2649	8.32618025751073	6.6225	1.25725636202502	0.0122221493583718	PBX2	0.0253070386714521	1.70368025751073	BinMale
BinMale_Chrom11_Interval1	MA1100.3	169	4922	14.5064377682403	12.305	1.17890595434704	0.0127107129388278	ASCL1	0.0260732573104159	2.20143776824034	BinMale
BinMale_Chrom11_Interval1	MA1131.2	79	2104	6.78111587982833	5.26	1.28918552848447	0.013094752969618	FOSL2::JUN.1	0.0266128928712791	1.52111587982833	BinMale
BinMale_Chrom11_Interval1	MA1537.2	100	2750	8.58369098712446	6.875	1.24853687085447	0.0131905983802859	NR2F1.2	0.0267459137664783	1.70869098712446	BinMale
BinMale_Chrom11_Interval1	MA1999.2	165	4800	14.1630901287554	12	1.18025751072961	0.0132508054444615	Prdm5	0.026806227106037	2.16309012875537	BinMale
BinMale_Chrom11_Interval1	MA0770.1	93	2538	7.98283261802575	6.345	1.25812964823101	0.0137400510129852	HSF2	0.0277274295573552	1.63783261802575	BinMale
BinMale_Chrom11_Interval1	MA1934.2	118	3316	10.1287553648069	8.29	1.22180402470529	0.0137691894506411	ERF::FIGLA	0.0277274295573552	1.83875536480687	BinMale
BinMale_Chrom11_Interval1	MA0145.2	130	3694	11.1587982832618	9.235	1.20831600251887	0.0138404933344713	Tfcp2l1	0.0278073838683442	1.9237982832618	BinMale
BinMale_Chrom11_Interval1	MA1966.2	133	3794	11.4163090128755	9.485	1.20361718638646	0.014422259001637	TFAP4::ETV1	0.0287791109329718	1.93130901287554	BinMale
BinMale_Chrom11_Interval1	MA0730.1	104	2886	8.92703862660944	7.215	1.23728879093686	0.0146597848787857	RARA.1	0.0291869020211118	1.71203862660944	BinMale
BinMale_Chrom11_Interval1	MA0619.2	124	3513	10.6437768240343	8.7825	1.21193018207052	0.0147561657949263	LIN54	0.0292569964112186	1.86127682403433	BinMale
BinMale_Chrom11_Interval1	MA2124.1	151	4374	12.9613733905579	10.935	1.18531078102953	0.015373886812261	Hmga1	0.0302662648653013	2.02637339055794	BinMale
BinMale_Chrom11_Interval1	MA1142.2	104	2895	8.92703862660944	7.2375	1.23344229728628	0.0158579482293514	FOSL1::JUND	0.0309314606952345	1.68953862660944	BinMale
BinMale_Chrom11_Interval1	MA0840.2	54	1373	4.63519313304721	3.4325	1.35038401545439	0.0167084558751629	Creb5	0.032426252589953	1.20269313304721	BinMale
BinMale_Chrom11_Interval1	MA0728.1	103	2870	8.8412017167382	7.175	1.23222323578233	0.0167289984952712	Nr2F6	0.032426252589953	1.6662017167382	BinMale
BinMale_Chrom11_Interval1	MA0138.3	142	4103	12.1888412017167	10.2575	1.18828576180519	0.0172088434609192	REST	0.0332100487842301	1.93134120171674	BinMale
BinMale_Chrom11_Interval1	MA0596.1	88	2417	7.55364806866953	6.0425	1.25008656494324	0.0187747275085461	SREBF2	0.035873063197135	1.51114806866953	BinMale
BinMale_Chrom11_Interval1	MA0488.2	119	3386	10.2145922746781	8.465	1.20668544296256	0.0187925933339537	JUN	0.035873063197135	1.74959227467811	BinMale
BinMale_Chrom11_Interval1	MA1572.1	67	1779	5.75107296137339	4.4475	1.29310240840324	0.0199347111215528	TGIF2LY	0.0378072107477726	1.30357296137339	BinMale
BinMale_Chrom11_Interval1	MA1109.2	215	6490	18.4549356223176	16.225	1.1374382509903	0.0212235768157053	NEUROD1	0.0396533919274323	2.2299356223176	BinMale
BinMale_Chrom11_Interval1	MA1153.2	93	2589	7.98283261802575	6.4725	1.23334609780236	0.0218251356884886	Smad4	0.0405192392528902	1.51033261802575	BinMale
BinMale_Chrom11_Interval1	MA0605.3	67	1792	5.75107296137339	4.48	1.2837216431637	0.0228520200799165	ATF3	0.0420707653041624	1.27107296137339	BinMale
BinMale_Chrom11_Interval1	MA0758.1	46	1163	3.94849785407725	2.9075	1.35803881481591	0.0235566161431549	E2F7	0.043187129595784	1.04099785407725	BinMale
BinMale_Chrom11_Interval1	MA0158.2	60	1586	5.15021459227468	3.965	1.29891919098983	0.0245463200146841	HOXA5	0.0447220737327577	1.18521459227468	BinMale
BinMale_Chrom11_Interval1	MA0090.4	127	3680	10.9012875536481	9.2	1.18492256017914	0.0254722519169262	TEAD1	0.0463131853035021	1.70128755364807	BinMale
BinMale_Chrom11_Interval1	MA0092.2	117	3363	10.0429184549356	8.4075	1.19451899553204	0.0255756592910615	Hand1::Tcf3	0.046405319950792	1.63541845493562	BinMale
BinMale_Chrom11_Interval1	MA0506.3	60	1591	5.15021459227468	3.9775	1.29483710679439	0.0259129276518063	Nrf1	0.0469205274353694	1.17271459227468	BinMale
BinMale_Chrom11_Interval1	MA1528.2	144	4226	12.3605150214592	10.565	1.16994936312913	0.0260081222344872	NFIX.1	0.0469961962348023	1.79551502145923	BinMale
BinMale_Chrom11_Interval1	MA0785.2	98	2769	8.41201716738197	6.9225	1.2151704106005	0.0266429368594702	POU2F1	0.0479463894403553	1.48951716738197	BinMale
BinMale_Chrom13_Interval1	MA0466.4	5	202	6.17283950617284	0.505	12.2234445666789	5.86484458104263e-05	CEBPB	0.0264454426457145	5.66783950617284	BinMale
BinMale_Chrom14_Interval2	MA1499.2	114	14321	52.7777777777778	35.8025	1.47413666022702	2.41397463799332e-07	HOXB4	5.04478280013837e-05	16.9752777777778	BinMale
BinMale_Chrom14_Interval2	MA1504.2	114	14321	52.7777777777778	35.8025	1.47413666022702	2.41397463799332e-07	HOXC4	5.04478280013837e-05	16.9752777777778	BinMale
BinMale_Chrom14_Interval2	MA1507.2	114	14321	52.7777777777778	35.8025	1.47413666022702	2.41397463799332e-07	HOXD4	5.04478280013837e-05	16.9752777777778	BinMale
BinMale_Chrom14_Interval2	MA0151.1	132	17788	61.1111111111111	44.47	1.37420982934812	6.11478531116441e-07	Arid3a	7.6871586768924e-05	16.6411111111111	BinMale
BinMale_Chrom14_Interval2	MA0785.2	46	4055	21.2962962962963	10.1375	2.10074439420925	9.30889018188306e-07	POU2F1	0.000102397792000714	11.1587962962963	BinMale
BinMale_Chrom14_Interval2	MA0875.2	96	12056	44.4444444444444	30.14	1.474600014746	6.04265248150145e-06	BARX1	0.000204520545527742	14.3044444444444	BinMale
BinMale_Chrom14_Interval2	MA0879.3	96	12056	44.4444444444444	30.14	1.474600014746	6.04265248150145e-06	DLX1	0.000204520545527742	14.3044444444444	BinMale
BinMale_Chrom14_Interval2	MA1498.3	96	12056	44.4444444444444	30.14	1.474600014746	6.04265248150145e-06	HOXA7	0.000204520545527742	14.3044444444444	BinMale
BinMale_Chrom14_Interval2	MA1418.2	51	5066	23.6111111111111	12.665	1.86428038777032	6.88715395413602e-06	IRF3	0.000224470202949618	10.9461111111111	BinMale
BinMale_Chrom14_Interval2	MA0713.1	64	7069	29.6296296296296	17.6725	1.67659525418756	1.09330482214319e-05	PHOX2A	0.000343610086959289	11.9571296296296	BinMale
BinMale_Chrom14_Interval2	MA0681.3	70	8105	32.4074074074074	20.2625	1.59937852720086	1.78563827665916e-05	PHOX2B	0.00052378722782002	12.1449074074074	BinMale
BinMale_Chrom14_Interval2	MA0108.3	51	5368	23.6111111111111	13.42	1.75939725120053	3.36881870207453e-05	TBP	0.000910868654939631	10.1911111111111	BinMale
BinMale_Chrom14_Interval2	MA0070.2	30	2496	13.8888888888889	6.24	2.22578347578348	3.41575745602362e-05	PBX1	0.000910868654939631	7.64888888888889	BinMale
BinMale_Chrom14_Interval2	MA0775.2	36	3297	16.6666666666667	8.2425	2.02204023860075	3.97624897462598e-05	MEIS3	0.000999742599334532	8.42416666666666	BinMale
BinMale_Chrom14_Interval2	MA0025.3	33	3062	15.2777777777778	7.655	1.99579069598665	0.000111539861177448	NFIL3	0.00233702566276559	7.62277777777778	BinMale
BinMale_Chrom14_Interval2	MA0786.2	44	4737	20.3703703703704	11.8425	1.72010727214443	0.000222192478565881	POU3F1	0.00444384957131762	8.52787037037037	BinMale
BinMale_Chrom14_Interval2	MA0507.3	43	4687	19.9074074074074	11.7175	1.69894665307509	0.000346842091506011	POU2F2	0.00657285589445648	8.18990740740741	BinMale
BinMale_Chrom14_Interval2	MA1636.2	31	2990	14.3518518518519	7.475	1.91998018084975	0.000360137735220205	CEBPG.1	0.00657285589445648	6.87685185185185	BinMale
BinMale_Chrom14_Interval2	MA0625.3	119	17377	55.0925925925926	43.4425	1.26817270167676	0.000365988566850418	NFATC3	0.00657285589445648	11.6500925925926	BinMale
BinMale_Chrom14_Interval2	MA1503.2	19	1455	8.7962962962963	3.6375	2.41822578592338	0.00037754465326807	HOXB9	0.00664478589751803	5.1587962962963	BinMale
BinMale_Chrom14_Interval2	MA0619.2	44	4880	20.3703703703704	12.2	1.66970248937462	0.000424443180316515	LIN54	0.0071828845899718	8.17037037037037	BinMale
BinMale_Chrom14_Interval2	MA1638.2	110	15864	50.9259259259259	39.66	1.28406268093611	0.000500984928343608	HAND2	0.0081641988322662	11.2659259259259	BinMale
BinMale_Chrom14_Interval2	MA1142.2	31	3077	14.3518518518519	7.6925	1.86569409838828	0.000583429182177387	FOSL1::JUND	0.00933486691483819	6.65935185185185	BinMale
BinMale_Chrom14_Interval2	MA0498.3	169	27313	78.2407407407407	68.2825	1.14583884217392	0.000753131979965701	MEIS1	0.0116273007433301	9.95824074074075	BinMale
BinMale_Chrom14_Interval2	MA0142.1	48	5797	22.2222222222222	14.4925	1.53336016713626	0.00145792804814076	Pou5f1::Sox2	0.0206931722961915	7.72972222222222	BinMale
BinMale_Chrom14_Interval2	MA1109.2	49	5958	22.6851851851852	14.895	1.52300672609501	0.00148655680888061	NEUROD1	0.0207646030446816	7.79018518518519	BinMale
BinMale_Chrom14_Interval2	MA0833.3	28	2844	12.962962962963	7.11	1.82320154190759	0.00154075698702794	ATF4	0.0211854085716342	5.85296296296296	BinMale
BinMale_Chrom14_Interval2	MA2336.1	38	4319	17.5925925925926	10.7975	1.62932091619288	0.00174249373294022	ZSCAN21	0.0218989371571659	6.79509259259259	BinMale
BinMale_Chrom14_Interval2	MA0029.2	29	3009	13.4259259259259	7.5225	1.7847691493421	0.00174314903080258	Mecom	0.0218989371571659	5.90342592592593	BinMale
BinMale_Chrom14_Interval2	MA0905.2	20	1817	9.25925925925926	4.5425	2.03836197231904	0.00212943187706317	HOXC10	0.0218989371571659	4.71675925925926	BinMale
BinMale_Chrom14_Interval2	MA0900.3	72	9874	33.3333333333333	24.685	1.35034771453649	0.00258805620948324	HOXA2	0.0218989371571659	8.64833333333333	BinMale
BinMale_Chrom14_Interval2	MA0902.3	72	9874	33.3333333333333	24.685	1.35034771453649	0.00258805620948324	HOXB2	0.0218989371571659	8.64833333333333	BinMale
BinMale_Chrom14_Interval2	MA0903.2	72	9874	33.3333333333333	24.685	1.35034771453649	0.00258805620948324	HOXB3	0.0218989371571659	8.64833333333333	BinMale
BinMale_Chrom14_Interval2	MA0904.3	72	9874	33.3333333333333	24.685	1.35034771453649	0.00258805620948324	HOXB5	0.0218989371571659	8.64833333333333	BinMale
BinMale_Chrom14_Interval2	MA0716.2	72	9874	33.3333333333333	24.685	1.35034771453649	0.00258805620948324	PRRX1	0.0218989371571659	8.64833333333333	BinMale
BinMale_Chrom14_Interval2	MA1577.2	72	9874	33.3333333333333	24.685	1.35034771453649	0.00258805620948324	TLX2	0.0218989371571659	8.64833333333333	BinMale
BinMale_Chrom14_Interval2	MA1640.2	39	4642	18.0555555555556	11.605	1.55584278807028	0.00341142237223916	MEIS2.1	0.0280565578277613	6.45055555555555	BinMale
BinMale_Chrom14_Interval2	MA0490.3	27	2915	12.5	7.2875	1.71526586620926	0.0043261173513059	JUNB.1	0.034926452010543	5.2125	BinMale
BinMale_Chrom14_Interval2	MA0788.1	45	5668	20.8333333333333	14.17	1.47024229593037	0.00471443202095428	POU3F3	0.0377154561676342	6.66333333333334	BinMale
BinMale_Chrom14_Interval2	MA1962.1	41	5057	18.9814814814815	12.6425	1.50140252968016	0.00497917045421639	POU2F1::SOX2	0.0394745045018957	6.33898148148148	BinMale
BinMale_Chrom14_Interval2	MA0773.1	36	4293	16.6666666666667	10.7325	1.55291559903719	0.0051065823764001	MEF2D	0.0401231472431436	5.93416666666666	BinMale
BinMale_Chrom14_Interval2	MA1123.3	36	4326	16.6666666666667	10.815	1.54106950223455	0.00575972970935045	TWIST1	0.0447606796425268	5.85166666666666	BinMale
BinMale_Chrom14_Interval2	MA0477.3	27	2983	12.5	7.4575	1.67616493462957	0.00585455899539728	FOSL1	0.0447606796425268	5.0425	BinMale
BinMale_Chrom14_Interval2	MA0074.1	15	1328	6.94444444444444	3.32	2.09170013386881	0.00597578661211615	RXRA::VDR	0.0447606796425268	3.62444444444444	BinMale
BinMale_Chrom14_Interval2	MA0143.5	31	3582	14.3518518518519	8.955	1.60266352337821	0.00605286463347806	SOX2	0.0447606796425268	5.39685185185185	BinMale
BinMale_Chrom14_Interval2	MA1120.2	31	3582	14.3518518518519	8.955	1.60266352337821	0.00605286463347806	SOX13	0.0447606796425268	5.39685185185185	BinMale
BinMale_Chrom14_Interval2	MA0492.2	31	3587	14.3518518518519	8.9675	1.60042953463639	0.00617318934059054	JUND	0.0448828588466902	5.38435185185185	BinMale
BinMale_Chrom14_Interval2	MA1138.2	24	2568	11.1111111111111	6.42	1.7307026652821	0.00635548820019351	FOSL2::JUNB	0.0451034646465346	4.69111111111111	BinMale
BinMale_Chrom14_Interval2	MA0868.3	38	4686	17.5925925925926	11.715	1.50171511673859	0.00689809149833295	SOX8	0.048031190131732	5.87759259259259	BinMale
BinMale_Chrom1_Interval1	MA0855.1	10	2655	32.258064516129	6.6375	4.85997205516068	1.98461763716792e-05	RXRB	0.0174646352070777	25.620564516129	BinMale
BinMale_Chrom1_Interval2	MA0597.3	32	5823	30.4761904761905	14.5575	2.09350441189699	2.408901341089e-05	THAP1	0.0211983318015832	15.9186904761905	BinMale
BinMale_Chrom3_Interval1	MA0625.3	65	17086	67.7083333333333	42.715	1.58511842053923	6.62376330160354e-07	NFATC3	0.000291445585270556	24.9933333333333	BinMale
BinMale_Chrom3_Interval1	MA0498.3	85	27506	88.5416666666667	68.765	1.28759785743717	4.91055040479936e-06	MEIS1	0.000593508518857636	19.7766666666667	BinMale
BinMale_Chrom3_Interval1	MA0775.2	22	3329	22.9166666666667	8.3225	2.75357965354961	1.02786761261902e-05	MEIS3	0.000593508518857636	14.5941666666667	BinMale
BinMale_Chrom3_Interval1	MA0900.3	39	8681	40.625	21.7025	1.87190415850708	2.22565694571614e-05	HOXA2	0.000593508518857636	18.9225	BinMale
BinMale_Chrom3_Interval1	MA0902.3	39	8681	40.625	21.7025	1.87190415850708	2.22565694571614e-05	HOXB2	0.000593508518857636	18.9225	BinMale
BinMale_Chrom3_Interval1	MA0903.2	39	8681	40.625	21.7025	1.87190415850708	2.22565694571614e-05	HOXB3	0.000593508518857636	18.9225	BinMale
BinMale_Chrom3_Interval1	MA0904.3	39	8681	40.625	21.7025	1.87190415850708	2.22565694571614e-05	HOXB5	0.000593508518857636	18.9225	BinMale
BinMale_Chrom3_Interval1	MA0716.2	39	8681	40.625	21.7025	1.87190415850708	2.22565694571614e-05	PRRX1	0.000593508518857636	18.9225	BinMale
BinMale_Chrom3_Interval1	MA1577.2	39	8681	40.625	21.7025	1.87190415850708	2.22565694571614e-05	TLX2	0.000593508518857636	18.9225	BinMale
BinMale_Chrom3_Interval1	MA1958.2	14	1787	14.5833333333333	4.4675	3.26431635888827	9.24265961330996e-05	HOXD12::ELK1	0.00222522725966581	10.1158333333333	BinMale
BinMale_Chrom3_Interval1	MA1638.2	58	16390	60.4166666666667	40.975	1.47447630669107	9.3560691599585e-05	HAND2	0.00222522725966581	19.4416666666667	BinMale
BinMale_Chrom3_Interval1	MA0108.3	24	4485	25	11.2125	2.22965440356745	0.000117866476008912	TBP	0.00272953944441692	13.7875	BinMale
BinMale_Chrom3_Interval1	MA0698.2	25	4944	26.0416666666667	12.36	2.1069309600863	0.000201187306914885	ZBTB18	0.00453961102782304	13.6816666666667	BinMale
BinMale_Chrom3_Interval1	MA0050.4	30	6730	31.25	16.825	1.85735512630015	0.00036513457160175	Irf1	0.00783703470754976	14.425	BinMale
BinMale_Chrom3_Interval1	MA0025.3	16	2577	16.6666666666667	6.4425	2.58698745311085	0.00040562484507014	NFIL3	0.00849880627766007	10.2241666666667	BinMale
BinMale_Chrom3_Interval1	MA0836.3	12	1593	12.5	3.9825	3.13873195229127	0.000433914304331188	CEBPD	0.00888010669328943	8.5175	BinMale
BinMale_Chrom3_Interval1	MA1964.2	43	11478	44.7916666666667	28.695	1.56095719347157	0.000567133417105123	SMAD2	0.0113426683421025	16.0966666666667	BinMale
BinMale_Chrom3_Interval1	MA1474.2	7	659	7.29166666666667	1.6475	4.42589782498735	0.00107295327104667	CREB3L4	0.0196708099691889	5.64416666666667	BinMale
BinMale_Chrom3_Interval1	MA2119.1	18	3512	18.75	8.78	2.13553530751708	0.00161643920305121	HOXA3	0.0233191229292634	9.97	BinMale
BinMale_Chrom3_Interval1	MA1500.2	18	3512	18.75	8.78	2.13553530751708	0.00161643920305121	HOXB6	0.0233191229292634	9.97	BinMale
BinMale_Chrom3_Interval1	MA1501.2	18	3512	18.75	8.78	2.13553530751708	0.00161643920305121	HOXB7	0.0233191229292634	9.97	BinMale
BinMale_Chrom3_Interval1	MA0829.3	10	1377	10.4166666666667	3.4425	3.02590171871218	0.00174827450767883	SREBF1.1	0.0248142188186673	6.97416666666667	BinMale
BinMale_Chrom3_Interval1	MA1523.2	19	3877	19.7916666666667	9.6925	2.0419568394807	0.00198341969496433	MSANTD3	0.0277049100248986	10.0991666666667	BinMale
BinMale_Chrom3_Interval1	MA1131.2	13	2209	13.5416666666667	5.5225	2.45208993511393	0.00238197310345425	FOSL2::JUN.1	0.0325760251315376	8.01916666666667	BinMale
BinMale_Chrom3_Interval1	MA0161.3	21	4583	21.875	11.4575	1.90922976216452	0.00254419753105469	NFIC	0.0325760251315376	10.4175	BinMale
BinMale_Chrom3_Interval1	MA0875.2	39	10889	40.625	27.2225	1.49233171090091	0.00303549325089328	BARX1	0.0325760251315376	13.4025	BinMale
BinMale_Chrom3_Interval1	MA0879.3	39	10889	40.625	27.2225	1.49233171090091	0.00303549325089328	DLX1	0.0325760251315376	13.4025	BinMale
BinMale_Chrom3_Interval1	MA1498.3	39	10889	40.625	27.2225	1.49233171090091	0.00303549325089328	HOXA7	0.0325760251315376	13.4025	BinMale
BinMale_Chrom3_Interval1	MA0609.3	9	1262	9.375	3.155	2.97147385103011	0.00335473241593994	CREM	0.0351448157860375	6.22	BinMale
BinMale_Chrom3_Interval1	MA1136.1	10	1532	10.4166666666667	3.83	2.71975630983464	0.00376069813540107	FOSB::JUNB	0.0389342865782699	6.58666666666667	BinMale
BinMale_Chrom3_Interval1	MA0865.3	5	433	5.20833333333333	1.0825	4.81139337952271	0.00396632964373895	E2F8	0.04011919639644	4.12583333333333	BinMale
BinMale_Chrom3_Interval1	MA1133.2	10	1549	10.4166666666667	3.8725	2.68990746718313	0.00406313253342891	JUN::JUNB.1	0.0406313253342891	6.54416666666667	BinMale
BinMale_Chrom3_Interval1	MA1951.2	10	1576	10.4166666666667	3.94	2.64382402707276	0.00458289431379803	FOS.1	0.0446887671244414	6.47666666666667	BinMale
BinMale_Chrom3_Interval1	MA2326.1	59	19115	61.4583333333333	47.7875	1.28607550789084	0.00484505852865898	IKZF2	0.0458457151098914	13.6708333333333	BinMale
BinMale_Chrom3_Interval1	MA0713.1	24	5836	25	14.59	1.71350239890336	0.00496008012763877	PHOX2A	0.0462974194515645	10.41	BinMale
BinMale_Chrom3_Interval1	MA0071.1	13	2433	13.5416666666667	6.0825	2.22633237429785	0.00539506631259448	RORA	0.0493724400117085	7.45916666666667	BinMale
BinMale_Chrom3_Interval1	MA0834.2	9	1360	9.375	3.4	2.75735294117647	0.00544218941038151	ATF7	0.0493724400117085	5.975	BinMale
BinMale_Chrom4_Interval2	MA0163.1	24	4514	27.906976744186	11.285	2.47292660559912	1.90067511630415e-05	PLAG1	0.0167259410234765	16.621976744186	BinMale
BinMale_Chrom4_Interval2	MA1527.2	24	4950	27.906976744186	12.375	2.25510923185342	8.51584880902457e-05	NFIC.1	0.0312315975277227	15.531976744186	BinMale
BinMale_Chrom5_Interval2	MA0900.3	297	8458	33.8654503990878	21.145	1.60158195313728	8.25876995784935e-19	HOXA2	2.50610950445084e-17	12.7204503990878	BinMale
BinMale_Chrom5_Interval2	MA0902.3	297	8458	33.8654503990878	21.145	1.60158195313728	8.25876995784935e-19	HOXB2	2.50610950445084e-17	12.7204503990878	BinMale
BinMale_Chrom5_Interval2	MA0903.2	297	8458	33.8654503990878	21.145	1.60158195313728	8.25876995784935e-19	HOXB3	2.50610950445084e-17	12.7204503990878	BinMale
BinMale_Chrom5_Interval2	MA0904.3	297	8458	33.8654503990878	21.145	1.60158195313728	8.25876995784935e-19	HOXB5	2.50610950445084e-17	12.7204503990878	BinMale
BinMale_Chrom5_Interval2	MA0716.2	297	8458	33.8654503990878	21.145	1.60158195313728	8.25876995784935e-19	PRRX1	2.50610950445084e-17	12.7204503990878	BinMale
BinMale_Chrom5_Interval2	MA1577.2	297	8458	33.8654503990878	21.145	1.60158195313728	8.25876995784935e-19	TLX2	2.50610950445084e-17	12.7204503990878	BinMale
BinMale_Chrom5_Interval2	MA0498.3	710	27416	80.957810718358	68.54	1.1811761120274	4.03641493118548e-17	MEIS1	1.14582101272362e-15	12.417810718358	BinMale
BinMale_Chrom5_Interval2	MA0151.1	459	15518	52.3375142531357	38.795	1.34907885689227	1.51313496416061e-16	Arid3a	4.16112115144168e-15	13.5425142531357	BinMale
BinMale_Chrom5_Interval2	MA0681.3	230	6408	26.2257696693273	16.02	1.63706427399047	4.51063111105892e-15	PHOX2B	1.16745746403878e-13	10.2057696693273	BinMale
BinMale_Chrom5_Interval2	MA1499.2	384	12774	43.7856328392246	31.935	1.37108604475418	7.47897500368702e-14	HOXB4	1.77878324412016e-12	11.8506328392246	BinMale
BinMale_Chrom5_Interval2	MA1504.2	384	12774	43.7856328392246	31.935	1.37108604475418	7.47897500368702e-14	HOXC4	1.77878324412016e-12	11.8506328392246	BinMale
BinMale_Chrom5_Interval2	MA1507.2	384	12774	43.7856328392246	31.935	1.37108604475418	7.47897500368702e-14	HOXD4	1.77878324412016e-12	11.8506328392246	BinMale
BinMale_Chrom5_Interval2	MA0713.1	204	5638	23.2611174458381	14.095	1.65030985781044	1.35862923245817e-13	PHOX2A	3.1462992751663e-12	9.16611744583809	BinMale
BinMale_Chrom5_Interval2	MA0875.2	324	10639	36.9441277080958	26.5975	1.3890075273276	7.47840319351879e-12	BARX1	1.1154228492028e-10	10.3466277080958	BinMale
BinMale_Chrom5_Interval2	MA0879.3	324	10639	36.9441277080958	26.5975	1.3890075273276	7.47840319351879e-12	DLX1	1.1154228492028e-10	10.3466277080958	BinMale
BinMale_Chrom5_Interval2	MA1498.3	324	10639	36.9441277080958	26.5975	1.3890075273276	7.47840319351879e-12	HOXA7	1.1154228492028e-10	10.3466277080958	BinMale
BinMale_Chrom5_Interval2	MA0847.4	197	5684	22.4629418472064	14.21	1.58078408495471	2.09668326060327e-11	FOXD2	3.0751354488848e-10	8.25294184720639	BinMale
BinMale_Chrom5_Interval2	MA0670.2	330	11123	37.6282782212087	27.8075	1.35317012393091	1.14940471360619e-10	NFIA	1.63141314189266e-09	9.82077822120867	BinMale
BinMale_Chrom5_Interval2	MA0671.2	330	11123	37.6282782212087	27.8075	1.35317012393091	1.14940471360619e-10	NFIX	1.63141314189266e-09	9.82077822120867	BinMale
BinMale_Chrom5_Interval2	MA2124.1	189	5556	21.5507411630559	13.89	1.55152924140071	2.91961064101978e-10	Hmga1	4.0781862922181e-09	7.66074116305587	BinMale
BinMale_Chrom5_Interval2	MA0142.1	172	4926	19.612314709236	12.315	1.59255499059976	3.34916352621978e-10	Pou5f1::Sox2	4.6050998485522e-09	7.29731470923603	BinMale
BinMale_Chrom5_Interval2	MA0507.3	143	3968	16.3055872291904	9.92	1.64370839003936	1.96090762042329e-09	POU2F2	2.65476723995769e-08	6.38558722919042	BinMale
BinMale_Chrom5_Interval2	MA0788.1	159	4563	18.1299885974914	11.4075	1.58930428205053	2.1613373498435e-09	POU3F3	2.88178313312467e-08	6.72248859749145	BinMale
BinMale_Chrom5_Interval2	MA0108.3	152	4376	17.3318129988597	10.94	1.58426078600181	6.5885693566729e-09	TBP	8.16611413221429e-08	6.39181299885975	BinMale
BinMale_Chrom5_Interval2	MA0050.4	210	6655	23.945267958951	16.6375	1.43923473832913	1.33816050740161e-08	Irf1	1.50971954681207e-07	7.30776795895097	BinMale
BinMale_Chrom5_Interval2	MA0625.3	452	16994	51.539338654504	42.485	1.21311848074624	3.02244122304255e-08	NFATC3	3.21401771899586e-07	9.05433865450399	BinMale
BinMale_Chrom5_Interval2	MA0786.2	138	3961	15.7354618015964	9.9025	1.58903931346593	3.179125332134e-08	POU3F1	3.31492558145514e-07	5.83296180159635	BinMale
BinMale_Chrom5_Interval2	MA0897.2	116	3160	13.2269099201824	7.9	1.6742923949598	3.20191675481462e-08	Hmx2	3.31492558145514e-07	5.32690992018244	BinMale
BinMale_Chrom5_Interval2	MA0785.2	123	3413	14.0250855188141	8.5325	1.64372522927795	3.2428571867438e-08	POU2F1	3.31827247015645e-07	5.49258551881414	BinMale
BinMale_Chrom5_Interval2	MA1638.2	441	16561	50.285062713797	41.4025	1.214541699506	4.99681813944129e-08	HAND2	4.99681813944129e-07	8.88256271379704	BinMale
BinMale_Chrom5_Interval2	MA1639.2	122	3406	13.9110604332953	8.515	1.63371232334649	5.20400811791622e-08	MEIS1.1	5.14553611659132e-07	5.39606043329532	BinMale
BinMale_Chrom5_Interval2	MA1108.3	370	13495	42.1892816419612	33.7375	1.25051594344457	8.41640427620192e-08	MXI1	8.2293730700641e-07	8.45178164196123	BinMale
BinMale_Chrom5_Interval2	MA1119.2	108	2940	12.3147092360319	7.35	1.67547064435809	9.82959415379027e-08	SIX2	9.40222049492982e-07	4.96470923603193	BinMale
BinMale_Chrom5_Interval2	MA0259.2	260	8963	29.6465222348917	22.4075	1.32306246724943	2.88106301707122e-07	ARNT::HIF1A	2.53533545502268e-06	7.23902223489168	BinMale
BinMale_Chrom5_Interval2	MA1640.2	134	4001	15.2793614595211	10.0025	1.52755425738776	4.81972715092767e-07	MEIS2.1	4.11782513865665e-06	5.2768614595211	BinMale
BinMale_Chrom5_Interval2	MA0854.2	92	2473	10.4903078677309	6.1825	1.69677442260104	5.61806169327899e-07	Alx1	4.75374450969761e-06	4.3078078677309	BinMale
BinMale_Chrom5_Interval2	MA0471.3	92	2476	10.4903078677309	6.19	1.69471855698399	5.91644063326224e-07	E2F6	4.93039500063112e-06	4.3003078677309	BinMale
BinMale_Chrom5_Interval2	MA1113.3	112	3232	12.7708095781072	8.08	1.58054573986475	9.94119726746183e-07	PBX2	8.02592072969395e-06	4.69080957810718	BinMale
BinMale_Chrom5_Interval2	MA0442.3	424	16189	48.3466362599772	40.4725	1.19455522292859	1.10550831965079e-06	SOX10	8.76439028191614e-06	7.8741362599772	BinMale
BinMale_Chrom5_Interval2	MA0895.2	83	2229	9.46408209806157	5.5725	1.69835479552473	2.01688828776615e-06	HMBOX1	1.53005318382259e-05	3.89158209806157	BinMale
BinMale_Chrom5_Interval2	MA0041.3	211	7198	24.0592930444698	17.995	1.33699877990941	3.11291832645166e-06	FOXD3	2.30199002292223e-05	6.06429304446978	BinMale
BinMale_Chrom5_Interval2	MA0103.4	252	8907	28.7343215507412	22.2675	1.2904152487141	3.64599419862908e-06	ZEB1	2.62989745474885e-05	6.46682155074116	BinMale
BinMale_Chrom5_Interval2	MA0851.2	130	4018	14.8232611174458	10.045	1.47568552687365	4.32133150282317e-06	Foxj3	3.09095352085198e-05	4.77826111744584	BinMale
BinMale_Chrom5_Interval2	MA2326.1	482	19006	54.9600912200684	47.515	1.15668928170196	4.76640514048176e-06	IKZF2	3.35554921889916e-05	7.44509122006842	BinMale
BinMale_Chrom5_Interval2	MA2119.1	112	3358	12.7708095781072	8.395	1.52123997356846	5.79993886121878e-06	HOXA3	3.8089150730392e-05	4.37580957810718	BinMale
BinMale_Chrom5_Interval2	MA1500.2	112	3358	12.7708095781072	8.395	1.52123997356846	5.79993886121878e-06	HOXB6	3.8089150730392e-05	4.37580957810718	BinMale
BinMale_Chrom5_Interval2	MA1501.2	112	3358	12.7708095781072	8.395	1.52123997356846	5.79993886121878e-06	HOXB7	3.8089150730392e-05	4.37580957810718	BinMale
BinMale_Chrom5_Interval2	MA1962.1	133	4159	15.1653363740023	10.3975	1.45855603500863	5.91193064884403e-06	POU2F1::SOX2	3.8537029414687e-05	4.76783637400228	BinMale
BinMale_Chrom5_Interval2	MA1636.2	87	2454	9.92018244013683	6.135	1.61698165283404	7.66599420568711e-06	CEBPG.1	4.92414226350705e-05	3.78518244013683	BinMale
BinMale_Chrom5_Interval2	MA0905.2	60	1523	6.84150513112885	3.8075	1.79684967331027	1.09384306712305e-05	HOXC10	6.9250496335848e-05	3.03400513112885	BinMale
BinMale_Chrom5_Interval2	MA0497.2	144	4641	16.4196123147092	11.6025	1.41517882479718	1.10527249050302e-05	MEF2C	6.94742708316186e-05	4.81711231470924	BinMale
BinMale_Chrom5_Interval2	MA0052.5	143	4618	16.3055872291904	11.545	1.41235056121182	1.32025571464678e-05	MEF2A	8.01258640613215e-05	4.76058722919042	BinMale
BinMale_Chrom5_Interval2	MA0025.3	89	2566	10.1482326111745	6.415	1.5819536416484	1.37759769351906e-05	NFIL3	8.2468433353522e-05	3.73323261117446	BinMale
BinMale_Chrom5_Interval2	MA1118.2	76	2101	8.66590649942987	5.2525	1.64986320788765	1.51176271761683e-05	SIX1	8.92853148659607e-05	3.41340649942987	BinMale
BinMale_Chrom5_Interval2	MA0898.2	88	2556	10.0342075256556	6.39	1.570298517317	2.02759158357866e-05	Hmx3	0.000117386881154554	3.64420752565564	BinMale
BinMale_Chrom5_Interval2	MA1999.2	135	4374	15.3933865450399	10.935	1.40771710517054	2.81312503673384e-05	Prdm5	0.00015376087157303	4.45838654503991	BinMale
BinMale_Chrom5_Interval2	MA0619.2	131	4222	14.9372862029647	10.555	1.41518580795496	2.95649854781039e-05	LIN54	0.000160599921115626	4.38228620296465	BinMale
BinMale_Chrom5_Interval2	MA0515.1	184	6367	20.9806157354618	15.9175	1.3180848585181	3.78470494589462e-05	Sox6	0.000204327628980814	5.0631157354618	BinMale
BinMale_Chrom5_Interval2	MA1112.3	124	4013	14.139110604333	10.0325	1.40933073554278	5.9589863887087e-05	NR4A1	0.000310740177537275	4.10661060433295	BinMale
BinMale_Chrom5_Interval2	MA1937.2	67	1867	7.63968072976055	4.6675	1.63678215956305	6.18884631607064e-05	ERF::HOXB13	0.00031849033673346	2.97218072976055	BinMale
BinMale_Chrom5_Interval2	MA0691.1	96	2944	10.9464082098062	7.36	1.48728372415845	6.66650023067547e-05	TFAP4	0.000333325011533773	3.58640820980616	BinMale
BinMale_Chrom5_Interval2	MA0868.3	131	4300	14.9372862029647	10.75	1.38951499562462	6.77145461601593e-05	SOX8	0.000336659890513786	4.18728620296465	BinMale
BinMale_Chrom5_Interval2	MA0521.3	319	12162	36.3740022805017	30.405	1.19631647033388	7.48223681531966e-05	Tcf12	0.000357846108558767	5.96900228050172	BinMale
BinMale_Chrom5_Interval2	MA1137.2	87	2625	9.92018244013683	6.5625	1.51164684802085	8.62463971880672e-05	FOSL1::JUNB	0.0004080474705672	3.35768244013683	BinMale
BinMale_Chrom5_Interval2	MA0866.1	93	2863	10.6043329532497	7.1575	1.48156939619276	9.99189576031741e-05	SOX21	0.000465969260854444	3.44683295324972	BinMale
BinMale_Chrom5_Interval2	MA1644.2	80	2377	9.12200684150513	5.9425	1.53504532461172	0.000102939927753295	NFYC	0.000476774402225787	3.17950684150513	BinMale
BinMale_Chrom5_Interval2	MA0769.3	110	3533	12.5427594070696	8.8325	1.42006899598863	0.000121592112224527	TCF7	0.000557297181029082	3.71025940706956	BinMale
BinMale_Chrom5_Interval2	MA1944.2	79	2360	9.00798175598632	5.9	1.52677656881124	0.000134939022196956	ETV5::DRGX	0.000608955587350366	3.10798175598632	BinMale
BinMale_Chrom5_Interval2	MA0491.3	81	2436	9.23603192702394	6.09	1.51658980739309	0.000137328544951455	JUND.1	0.000616577140598367	3.14603192702394	BinMale
BinMale_Chrom5_Interval2	MA0087.3	91	2818	10.3762827822121	7.045	1.4728577405553	0.000145748401626238	Sox5	0.000651058849904009	3.33128278221209	BinMale
BinMale_Chrom5_Interval2	MA1947.2	123	4066	14.0250855188141	10.165	1.37974279575151	0.000155629467130856	ETV5::FOXO1	0.000688210708920367	3.86008551881414	BinMale
BinMale_Chrom5_Interval2	MA1421.1	120	3953	13.6830102622577	9.8825	1.38456972044095	0.000164300032402619	TCF7L1	0.000719323524946788	3.8005102622577	BinMale
BinMale_Chrom5_Interval2	MA1633.2	91	2830	10.3762827822121	7.075	1.4666124073798	0.000168355441109979	BACH1	0.000733429644439511	3.30128278221209	BinMale
BinMale_Chrom5_Interval2	MA1489.1	98	3100	11.1744583808438	7.75	1.44186559752823	0.000172091406115761	FOXN3	0.000746012006807242	3.42445838084378	BinMale
BinMale_Chrom5_Interval2	MA0160.3	92	2875	10.4903078677309	7.1875	1.45952109464082	0.000182581311204999	NR4A2	0.000783763677367802	3.3028078677309	BinMale
BinMale_Chrom5_Interval2	MA1116.2	398	15805	45.381984036488	39.5125	1.14854752385924	0.000202243677134996	RBPJ	0.000845719098850187	5.86948403648802	BinMale
BinMale_Chrom5_Interval2	MA0833.3	82	2504	9.35005701254276	6.26	1.49361933107712	0.000202780374837943	ATF4	0.000845719098850187	3.09005701254276	BinMale
BinMale_Chrom5_Interval2	MA0029.2	88	2735	10.0342075256556	6.8375	1.46752578071746	0.000212003644626728	Mecom	0.000880015128639247	3.19670752565564	BinMale
BinMale_Chrom5_Interval2	MA0843.2	38	930	4.33295324971494	2.325	1.86363580632901	0.000218569106300532	TEF	0.000894608435090549	2.00795324971494	BinMale
BinMale_Chrom5_Interval2	MA1496.2	95	3009	10.8323831242873	7.5225	1.43999775663507	0.000227282115341005	HOXA4	0.000925083387742411	3.30988312428734	BinMale
BinMale_Chrom5_Interval2	MA1631.2	110	3592	12.5427594070696	8.98	1.39674380925051	0.000228117153568299	ASCL1.1	0.000925083387742411	3.56275940706956	BinMale
BinMale_Chrom5_Interval2	MA0682.3	188	6764	21.4367160775371	16.91	1.26769462315417	0.000259993346685126	PITX1	0.0010079037228322	4.52671607753706	BinMale
BinMale_Chrom5_Interval2	MA1141.2	95	3022	10.8323831242873	7.555	1.43380319315517	0.000263151259219472	FOS::JUND	0.001015671526812	3.27738312428734	BinMale
BinMale_Chrom5_Interval2	MA0490.3	85	2640	9.6921322690992	6.6	1.46850488925745	0.000266727195812682	JUNB.1	0.00102497787037188	3.0921322690992	BinMale
BinMale_Chrom5_Interval2	MA1418.2	140	4804	15.963511972634	12.01	1.32918501021099	0.00027289949616124	IRF3	0.00103961712823329	3.95351197263398	BinMale
BinMale_Chrom5_Interval2	MA0154.5	123	4136	14.0250855188141	10.34	1.35639124940175	0.000308520106397123	EBF1	0.00116364047516511	3.68508551881414	BinMale
BinMale_Chrom5_Interval2	MA0836.3	57	1611	6.49942987457241	4.0275	1.61376284905584	0.000309422580896176	CEBPD	0.00116364047516511	2.47192987457241	BinMale
BinMale_Chrom5_Interval2	MA0495.4	106	3473	12.0866590649943	8.6825	1.39207130031607	0.000337038199849351	MAFF	0.00124619166330852	3.4041590649943	BinMale
BinMale_Chrom5_Interval2	MA0869.3	160	5644	18.2440136830103	14.11	1.2929846692424	0.000343296791142852	Sox11	0.00126130177698692	4.13401368301026	BinMale
BinMale_Chrom5_Interval2	MA0606.3	169	6014	19.2702394526796	15.035	1.28169201547586	0.000343991393723705	Nfat5	0.00126130177698692	4.23523945267959	BinMale
BinMale_Chrom5_Interval2	MA2336.1	130	4429	14.8232611174458	11.0725	1.33874564167495	0.000348834692055928	ZSCAN21	0.00127375323240339	3.75076111744584	BinMale
BinMale_Chrom5_Interval2	MA1109.2	175	6288	19.9543899657925	15.72	1.26936322937611	0.000421923833537813	NEUROD1	0.00151548152454398	4.23438996579247	BinMale
BinMale_Chrom5_Interval2	MA0601.2	96	3110	10.9464082098062	7.775	1.40789816203295	0.000450155971963839	Arid3b	0.0016103140460495	3.17140820980616	BinMale
BinMale_Chrom5_Interval2	MA0032.2	131	4512	14.9372862029647	11.28	1.32422750026282	0.000511484942163185	FOXC1	0.00180739615363324	3.65728620296465	BinMale
BinMale_Chrom5_Interval2	MA1466.2	30	709	3.42075256556442	1.7725	1.92990271682055	0.000555802983376283	ATF6	0.00194089930702829	1.64825256556442	BinMale
BinMale_Chrom5_Interval2	MA1988.2	122	4172	13.9110604332953	10.43	1.33375459571384	0.000622302997408216	Atf3	0.00211438856262251	3.48106043329532	BinMale
BinMale_Chrom5_Interval2	MA0462.3	122	4172	13.9110604332953	10.43	1.33375459571384	0.000622302997408216	BATF::JUN	0.00211438856262251	3.48106043329532	BinMale
BinMale_Chrom5_Interval2	MA0835.3	122	4172	13.9110604332953	10.43	1.33375459571384	0.000622302997408216	BATF3	0.00211438856262251	3.48106043329532	BinMale
BinMale_Chrom5_Interval2	MA1928.2	122	4172	13.9110604332953	10.43	1.33375459571384	0.000622302997408216	BNC2	0.00211438856262251	3.48106043329532	BinMale
BinMale_Chrom5_Interval2	MA1578.2	157	5608	17.9019384264538	14.02	1.2768857650823	0.000687572458647563	VEZF1	0.00224450319129102	3.88193842645382	BinMale
BinMale_Chrom5_Interval2	MA0661.2	110	3704	12.5427594070696	9.26	1.3545096551911	0.000691204960045302	MEOX1	0.00224450319129102	3.28275940706956	BinMale
BinMale_Chrom5_Interval2	MA0075.4	110	3704	12.5427594070696	9.26	1.3545096551911	0.000691204960045302	PRRX2	0.00224450319129102	3.28275940706956	BinMale
BinMale_Chrom5_Interval2	MA0780.1	58	1707	6.61345496009122	4.2675	1.5497258254461	0.000735159183332857	PAX3	0.00236974388766635	2.34595496009122	BinMale
BinMale_Chrom5_Interval2	MA0099.4	80	2548	9.12200684150513	6.37	1.43202619175905	0.000840647264618681	FOS::JUN	0.00269007124677978	2.75200684150513	BinMale
BinMale_Chrom5_Interval2	MA1632.2	104	3490	11.8586088939567	8.725	1.35915288182884	0.000869510174161637	ATF2	0.00277235127993566	3.13360889395667	BinMale
BinMale_Chrom5_Interval2	MA0638.2	27	633	3.07867730900798	1.5825	1.9454516960556	0.000912696043392378	CREB3	0.00289953977684221	1.49617730900798	BinMale
BinMale_Chrom5_Interval2	MA1503.2	45	1256	5.13112884834664	3.14	1.63411746762632	0.001006872347102	HOXB9	0.00317579808404932	1.99112884834664	BinMale
BinMale_Chrom5_Interval2	MA1568.2	59	1768	6.72748004561003	4.42	1.52205430896155	0.0010163215583637	TCF21	0.00319415346914307	2.30748004561003	BinMale
BinMale_Chrom5_Interval2	MA0859.2	76	2417	8.66590649942987	6.0425	1.43415912278525	0.00108525791796443	Rarg.1	0.00339867248330498	2.62340649942988	BinMale
BinMale_Chrom5_Interval2	MA1956.2	130	4569	14.8232611174458	11.4225	1.29772476405742	0.00116750491479729	FOXO1::FLI1	0.00359232281476088	3.40076111744584	BinMale
BinMale_Chrom5_Interval2	MA0593.2	109	3723	12.4287343215507	9.3075	1.33534615326895	0.0011874920424227	FOXP2	0.00364109058303823	3.12123432155074	BinMale
BinMale_Chrom5_Interval2	MA0830.3	79	2551	9.00798175598632	6.3775	1.41246283904137	0.0013239496489291	TCF4	0.00400369653284403	2.63048175598632	BinMale
BinMale_Chrom5_Interval2	MA0018.5	85	2797	9.6921322690992	6.9925	1.38607540494804	0.00150292894649775	CREB1	0.00448331346751871	2.6996322690992	BinMale
BinMale_Chrom5_Interval2	MA0161.3	130	4605	14.8232611174458	11.5125	1.28757968446869	0.00155892079432219	NFIC	0.00461902457576945	3.31076111744584	BinMale
BinMale_Chrom5_Interval2	MA1931.1	44	1251	5.01710376282782	3.1275	1.60418985222312	0.00162480230802327	ELK1::HOXA1	0.00479807392973315	1.88960376282782	BinMale
BinMale_Chrom5_Interval2	MA0117.3	90	3002	10.2622576966933	7.505	1.36738943327026	0.00163365718934786	Mafb	0.00480808804891679	2.75725769669327	BinMale
BinMale_Chrom5_Interval2	MA1502.2	90	3010	10.2622576966933	7.525	1.3637551756403	0.00176444691721124	HOXB8	0.00514143472564863	2.73725769669327	BinMale
BinMale_Chrom5_Interval2	MA0755.2	32	836	3.64880273660205	2.09	1.74583862995314	0.00189437672377123	CUX2	0.00544788077424405	1.55880273660205	BinMale
BinMale_Chrom5_Interval2	MA0522.4	98	3340	11.1744583808438	8.35	1.33825848872381	0.00197721000032425	TCF3	0.00559467781442233	2.82445838084378	BinMale
BinMale_Chrom5_Interval2	MA1558.2	98	3340	11.1744583808438	8.35	1.33825848872381	0.00197721000032425	SNAI1	0.00559467781442233	2.82445838084378	BinMale
BinMale_Chrom5_Interval2	MA1648.2	98	3340	11.1744583808438	8.35	1.33825848872381	0.00197721000032425	TCF12	0.00559467781442233	2.82445838084378	BinMale
BinMale_Chrom5_Interval2	MA0019.2	48	1411	5.47320410490308	3.5275	1.55158160309088	0.00199701857696003	Ddit3::Cebpa	0.00563261649911802	1.94570410490308	BinMale
BinMale_Chrom5_Interval2	MA1476.3	73	2366	8.32383124287343	5.915	1.40724112305553	0.00219774810287766	Dlx5	0.00610100419726292	2.40883124287343	BinMale
BinMale_Chrom5_Interval2	MA0738.2	217	8305	24.7434435575827	20.7625	1.19173719723457	0.00222772280629873	HIC2	0.00616476751428578	3.98094355758267	BinMale
BinMale_Chrom5_Interval2	MA0768.3	94	3197	10.7183580387685	7.9925	1.34105199108771	0.00229646915150322	Lef1	0.00631529016663384	2.72585803876853	BinMale
BinMale_Chrom5_Interval2	MA0072.2	66	2108	7.52565564424173	5.27	1.42801814881247	0.00251478654759333	RORA.1	0.00677687646188432	2.25565564424173	BinMale
BinMale_Chrom5_Interval2	MA0143.5	105	3649	11.9726339794755	9.1225	1.31242904680466	0.00252496458058794	SOX2	0.00677687646188432	2.85013397947548	BinMale
BinMale_Chrom5_Interval2	MA1120.2	105	3649	11.9726339794755	9.1225	1.31242904680466	0.00252496458058794	SOX13	0.00677687646188432	2.85013397947548	BinMale
BinMale_Chrom5_Interval2	MA0857.1	84	2822	9.57810718358039	7.055	1.35763390270452	0.00281789179359537	Rarb	0.00741019905415435	2.52310718358039	BinMale
BinMale_Chrom5_Interval2	MA1134.2	72	2351	8.20980615735462	5.8775	1.39681942277407	0.00282092804902467	FOS::JUNB	0.00741019905415435	2.33230615735462	BinMale
BinMale_Chrom5_Interval2	MA1144.2	72	2351	8.20980615735462	5.8775	1.39681942277407	0.00282092804902467	FOSL2::JUND	0.00741019905415435	2.33230615735462	BinMale
BinMale_Chrom5_Interval2	MA1996.2	266	10468	30.3306727480046	26.17	1.15898634879651	0.00290199186536013	Nr1H2	0.0075110377691674	4.16067274800456	BinMale
BinMale_Chrom5_Interval2	MA1535.2	266	10468	30.3306727480046	26.17	1.15898634879651	0.00290199186536013	NR2C1	0.0075110377691674	4.16067274800456	BinMale
BinMale_Chrom5_Interval2	MA1536.2	266	10468	30.3306727480046	26.17	1.15898634879651	0.00290199186536013	NR2C2.1	0.0075110377691674	4.16067274800456	BinMale
BinMale_Chrom5_Interval2	MA0488.2	101	3507	11.5165336374002	8.7675	1.31354817649275	0.00297105162252173	JUN	0.00764481119245357	2.74903363740023	BinMale
BinMale_Chrom5_Interval2	MA1570.1	54	1666	6.15735461801596	4.165	1.47835645090419	0.00300838214338022	TFAP4.1	0.00769586129701917	1.99235461801596	BinMale
BinMale_Chrom5_Interval2	MA0092.2	102	3553	11.630558722919	8.8825	1.30937897246485	0.00311593406634926	Hand1::Tcf3	0.00794788979242711	2.74805872291904	BinMale
BinMale_Chrom5_Interval2	MA0608.1	35	980	3.99087799315849	2.45	1.62892979312592	0.00366371500792278	Creb3l2	0.00923802065034969	1.54087799315849	BinMale
BinMale_Chrom5_Interval2	MA0595.1	60	1915	6.84150513112885	4.7875	1.42903501433501	0.00381870057645317	SREBF1	0.00940946082780563	2.05400513112885	BinMale
BinMale_Chrom5_Interval2	MA0848.1	94	3258	10.7183580387685	8.145	1.31594328284451	0.00392417286795985	FOXO4	0.00940946082780563	2.57335803876853	BinMale
BinMale_Chrom5_Interval2	MA2117.1	94	3258	10.7183580387685	8.145	1.31594328284451	0.00392417286795985	FOXP4	0.00940946082780563	2.57335803876853	BinMale
BinMale_Chrom5_Interval2	MA0480.3	94	3258	10.7183580387685	8.145	1.31594328284451	0.00392417286795985	Foxo1	0.00940946082780563	2.57335803876853	BinMale
BinMale_Chrom5_Interval2	MA0031.2	94	3258	10.7183580387685	8.145	1.31594328284451	0.00392417286795985	FOXD1	0.00940946082780563	2.57335803876853	BinMale
BinMale_Chrom5_Interval2	MA1606.2	94	3258	10.7183580387685	8.145	1.31594328284451	0.00392417286795985	Foxf1	0.00940946082780563	2.57335803876853	BinMale
BinMale_Chrom5_Interval2	MA1103.3	94	3258	10.7183580387685	8.145	1.31594328284451	0.00392417286795985	FOXK2	0.00940946082780563	2.57335803876853	BinMale
BinMale_Chrom5_Interval2	MA0157.4	94	3258	10.7183580387685	8.145	1.31594328284451	0.00392417286795985	Foxo3	0.00940946082780563	2.57335803876853	BinMale
BinMale_Chrom5_Interval2	MA0481.4	94	3258	10.7183580387685	8.145	1.31594328284451	0.00392417286795985	FOXP1	0.00940946082780563	2.57335803876853	BinMale
BinMale_Chrom5_Interval2	MA0091.2	106	3744	12.0866590649943	9.36	1.29130972916606	0.00394460003809848	TAL1::TCF3	0.00943273922153984	2.7266590649943	BinMale
BinMale_Chrom5_Interval2	MA0596.1	67	2190	7.63968072976055	5.475	1.39537547575535	0.00399459356653814	SREBF2	0.00950065496906367	2.16468072976055	BinMale
BinMale_Chrom5_Interval2	MA1128.2	90	3109	10.2622576966933	7.7725	1.32032907001522	0.00433791125489598	FOSL1::JUN.1	0.0101796317448226	2.48975769669327	BinMale
BinMale_Chrom5_Interval2	MA1953.2	143	5283	16.3055872291904	13.2075	1.23457029938977	0.00435673960141746	FOXO1::ELF1	0.0101966245990621	3.09808722919042	BinMale
BinMale_Chrom5_Interval2	MA0477.3	81	2755	9.23603192702394	6.8875	1.34098467180021	0.00456124974748378	FOSL1	0.0105628941520677	2.34853192702394	BinMale
BinMale_Chrom5_Interval2	MA1542.2	52	1629	5.92930444697834	4.0725	1.45593724910456	0.00478992106110809	OSR1	0.0110055627513711	1.85680444697834	BinMale
BinMale_Chrom5_Interval2	MA1935.2	137	5054	15.6214367160775	12.635	1.23636222525347	0.00502176523732124	ERF::FOXI1	0.0114783205424485	2.98643671607754	BinMale
BinMale_Chrom5_Interval2	MA0051.2	92	3212	10.4903078677309	8.03	1.30638952275603	0.00524524722925823	IRF2	0.0119271771621376	2.4603078677309	BinMale
BinMale_Chrom5_Interval2	MA0858.1	75	2536	8.55188141391106	6.34	1.3488771946232	0.00544239428764368	Rarb.1	0.0122802742900678	2.21188141391106	BinMale
BinMale_Chrom5_Interval2	MA1138.2	70	2350	7.98175598631699	5.875	1.35859676362842	0.00607763107509803	FOSL2::JUNB	0.0135058468335512	2.10675598631699	BinMale
BinMale_Chrom5_Interval2	MA1130.2	80	2748	9.12200684150513	6.87	1.32780303369798	0.00611672622113508	FOSL2::JUN	0.0135584863340022	2.25200684150513	BinMale
BinMale_Chrom5_Interval2	MA0773.1	102	3642	11.630558722919	9.105	1.27738151816793	0.00634292953807882	MEF2D	0.0140245678228878	2.52555872291904	BinMale
BinMale_Chrom5_Interval2	MA0095.4	92	3238	10.4903078677309	8.095	1.29589967482778	0.0064855652177008	Yy1	0.0142682434789418	2.3953078677309	BinMale
BinMale_Chrom5_Interval2	MA1948.2	55	1773	6.27137970353478	4.4325	1.41486287727801	0.00664792796640355	ETV5::HOXA2	0.0145889691033295	1.83887970353478	BinMale
BinMale_Chrom5_Interval2	MA0729.1	77	2638	8.77993158494869	6.595	1.33130122592095	0.00667010131484141	RARA	0.014601216808608	2.18493158494869	BinMale
BinMale_Chrom5_Interval2	MA1946.2	110	3981	12.5427594070696	9.9525	1.26026218609089	0.00688213643326469	ETV5::FOXI1	0.014953777929069	2.59025940706956	BinMale
BinMale_Chrom5_Interval2	MA1955.2	112	4067	12.7708095781072	10.1675	1.25604225012119	0.00706373603008808	FOXO1::ELK3	0.015272942767758	2.60330957810718	BinMale
BinMale_Chrom5_Interval2	MA0867.3	172	6611	19.612314709236	16.5275	1.18664738824602	0.00827844257371207	SOX4	0.017682110351618	3.08481470923603	BinMale
BinMale_Chrom5_Interval2	MA0077.2	73	2504	8.32383124287343	6.26	1.32968550205646	0.00836850208040094	SOX9	0.0178311908734935	2.06383124287343	BinMale
BinMale_Chrom5_Interval2	MA0796.1	72	2466	8.20980615735462	6.165	1.33167983087666	0.00851006520370209	TGIF1	0.0180454394680912	2.04480615735462	BinMale
BinMale_Chrom5_Interval2	MA0828.3	25	677	2.85062713797035	1.6925	1.68427009628972	0.00862970187384901	SREBF2.1	0.0182113612685543	1.15812713797035	BinMale
BinMale_Chrom5_Interval2	MA1547.2	65	2194	7.41163055872292	5.485	1.35125443185468	0.00899042973768219	PITX2	0.0189272205003836	1.92663055872292	BinMale
BinMale_Chrom5_Interval2	MA0605.3	54	1764	6.15735461801596	4.41	1.39622553696507	0.0091164362125302	ATF3	0.0191369206780583	1.74735461801596	BinMale
BinMale_Chrom5_Interval2	MA1573.2	72	2474	8.20980615735462	6.185	1.32737367135887	0.00913353032361872	Thap11	0.0191369206780583	2.02480615735462	BinMale
BinMale_Chrom5_Interval2	MA0492.2	93	3330	10.6043329532497	8.325	1.2737937481381	0.00967457092065567	JUND	0.0201744606876232	2.27933295324971	BinMale
BinMale_Chrom5_Interval2	MA0860.1	71	2443	8.0957810718358	6.1075	1.32554745343198	0.00987954841731012	Rarg	0.020456476722901	1.9882810718358	BinMale
BinMale_Chrom5_Interval2	MA1958.2	52	1701	5.92930444697834	4.2525	1.39431027559749	0.0106270883533586	HOXD12::ELK1	0.0219012593699193	1.67680444697833	BinMale
BinMale_Chrom5_Interval2	MA0004.1	80	2817	9.12200684150513	7.0425	1.29527963670644	0.0109281593632575	Arnt	0.0222610653695986	2.07950684150513	BinMale
BinMale_Chrom5_Interval2	MA0058.4	80	2817	9.12200684150513	7.0425	1.29527963670644	0.0109281593632575	MAX	0.0222610653695986	2.07950684150513	BinMale
BinMale_Chrom5_Interval2	MA0622.2	80	2817	9.12200684150513	7.0425	1.29527963670644	0.0109281593632575	Mlxip	0.0222610653695986	2.07950684150513	BinMale
BinMale_Chrom5_Interval2	MA0825.2	80	2817	9.12200684150513	7.0425	1.29527963670644	0.0109281593632575	MNT	0.0222610653695986	2.07950684150513	BinMale
BinMale_Chrom5_Interval2	MA1146.2	41	1282	4.67502850627138	3.205	1.4586672406463	0.0110834434730448	NR1H4::RXRA	0.0225252430860957	1.47002850627138	BinMale
BinMale_Chrom5_Interval2	MA0743.3	50	1628	5.70125427594071	4.07	1.40079957639821	0.0111576799181413	SCRT1	0.0226238671151252	1.63125427594071	BinMale
BinMale_Chrom5_Interval2	MA1149.2	66	2262	7.52565564424173	5.655	1.33079675406574	0.0116370615350895	RARA::RXRG	0.0234876471350431	1.87065564424173	BinMale
BinMale_Chrom5_Interval2	MA1968.2	24	661	2.73660205245154	1.6525	1.65603755065146	0.0119969219507644	TFCP2	0.0241585613653837	1.08410205245154	BinMale
BinMale_Chrom5_Interval2	MA0777.1	17	422	1.93842645381984	1.055	1.83737104627473	0.0127315172819266	MYBL2	0.0255793041280716	0.88342645381984	BinMale
BinMale_Chrom5_Interval2	MA1945.2	95	3456	10.8323831242873	8.64	1.25374804679252	0.0133458089860202	ETV5::FIGLA	0.0266916179720405	2.19238312428734	BinMale
BinMale_Chrom5_Interval2	MA1101.3	54	1815	6.15735461801596	4.5375	1.35699275328176	0.0151704171189511	BACH2	0.0299999259880381	1.61985461801596	BinMale
BinMale_Chrom5_Interval2	MA0060.4	57	1935	6.49942987457241	4.8375	1.34355139526045	0.0153735792746846	NFYA	0.0302177144204726	1.66192987457241	BinMale
BinMale_Chrom5_Interval2	MA0113.4	42	1349	4.78905359179019	3.3725	1.42003071661681	0.0154413328414257	NR3C1	0.0302177144204726	1.41655359179019	BinMale
BinMale_Chrom5_Interval2	MA1554.2	59	2016	6.72748004561003	5.04	1.33481746936707	0.0155994036568586	RFX7	0.0303988335744017	1.68748004561003	BinMale
BinMale_Chrom5_Interval2	MA2324.1	86	3108	9.80615735461802	7.77	1.26205371359305	0.0156139463359427	BCL11A	0.0303988335744017	2.03615735461802	BinMale
BinMale_Chrom5_Interval2	MA1107.3	192	7594	21.8928164196123	18.985	1.15316388831247	0.0159028744078515	KLF9	0.030893001057195	2.90781641961232	BinMale
BinMale_Chrom5_Interval2	MA0745.3	52	1748	5.92930444697834	4.37	1.35682023958314	0.0169897169303911	SNAI2	0.0325728777750418	1.55930444697834	BinMale
BinMale_Chrom5_Interval2	MA0885.3	69	2432	7.86773090079818	6.08	1.29403468763128	0.0177071398143957	Dlx2	0.0338010478018834	1.78773090079818	BinMale
BinMale_Chrom5_Interval2	MA0829.3	43	1401	4.90307867730901	3.5025	1.39987970801114	0.0178569000581724	SREBF1.1	0.0340131429679474	1.40057867730901	BinMale
BinMale_Chrom5_Interval2	MA0523.2	92	3381	10.4903078677309	8.4525	1.24108936619117	0.0187390677972502	TCF7L2	0.0353870808188415	2.0378078677309	BinMale
BinMale_Chrom5_Interval2	MA1539.1	37	1175	4.21892816419612	2.9375	1.43623086440719	0.0188870068475806	NR2F6	0.0355900771431926	1.28142816419612	BinMale
BinMale_Chrom5_Interval2	MA1581.2	87	3178	9.92018244013683	7.945	1.24860697799079	0.0191922375410039	ZBTB6	0.0360879680258193	1.97518244013683	BinMale
BinMale_Chrom5_Interval2	MA1952.2	130	4983	14.8232611174458	12.4575	1.18990657173958	0.0199314062386816	FOXJ2::ELF1	0.0372391454140973	2.36576111744584	BinMale
BinMale_Chrom5_Interval2	MA1954.2	136	5239	15.5074116305587	13.0975	1.18399783398043	0.0201008672780187	FOXO1::ELK1	0.0374761932302043	2.40991163055872	BinMale
BinMale_Chrom5_Interval2	MA0664.2	30	917	3.42075256556442	2.2925	1.49214942881763	0.0206084210278707	MLXIPL	0.0383412484239454	1.12825256556442	BinMale
BinMale_Chrom5_Interval2	MA1474.2	24	699	2.73660205245154	1.7475	1.56600975819831	0.0218452304124003	CREB3L4	0.040386140258219	0.989102052451539	BinMale
BinMale_Chrom5_Interval2	MA1964.2	278	11431	31.6989737742303	28.5775	1.10922837106921	0.0218978503765333	SMAD2	0.0403985499608999	3.12147377423033	BinMale
BinMale_Chrom5_Interval2	MA1106.2	72	2587	8.20980615735462	6.4675	1.26939407148892	0.0229112850802227	HIF1A	0.0418297320966722	1.74230615735462	BinMale
BinMale_Chrom5_Interval2	MA1145.2	60	2103	6.84150513112885	5.2575	1.30128485613483	0.0234224263094116	FOSL2::JUND.1	0.0425862296534756	1.58400513112885	BinMale
BinMale_Chrom5_Interval2	MA0832.2	79	2878	9.00798175598632	7.195	1.25197800639143	0.0236097197615706	Tcf21	0.0428382544127466	1.81298175598632	BinMale
BinMale_Chrom5_Interval2	MA0526.5	24	706	2.73660205245154	1.765	1.55048274926433	0.0242022763151283	USF2	0.0438230517640183	0.97160205245154	BinMale
BinMale_Chrom5_Interval2	MA0730.1	72	2596	8.20980615735462	6.49	1.26499324458469	0.0245026357646209	RARA.1	0.0441850808870213	1.71980615735462	BinMale
BinMale_Chrom5_Interval2	MA1475.2	20	562	2.28050171037628	1.405	1.62313288994753	0.024689240479923	CREB3L4.1	0.0443398604537392	0.875501710376283	BinMale
BinMale_Chrom5_Interval2	MA0782.3	96	3595	10.9464082098062	8.9875	1.21795918885187	0.0256208979517839	PKNOX1	0.04571348529511	1.95890820980616	BinMale
BinMale_Chrom5_Interval2	MA0819.3	39	1280	4.44697833523375	3.2	1.38968072976055	0.0256618883361186	CLOCK	0.04571348529511	1.24697833523375	BinMale
BinMale_Chrom5_Interval2	MA1967.2	105	3973	11.9726339794755	9.9325	1.20539984691422	0.0258003356500084	TFAP4::FLI1	0.0458672633777928	2.04013397947548	BinMale
BinMale_Chrom5_Interval2	MA1541.2	76	2770	8.66590649942987	6.925	1.25139444035088	0.0263340145873458	NR6A1	0.0465340016804504	1.74090649942987	BinMale
BinMale_Chrom5_Interval2	MA0615.2	24	713	2.73660205245154	1.7825	1.53526061848614	0.0267510436209699	Gmeb1	0.0471761891512095	0.95410205245154	BinMale
BinMale_Chrom5_Interval2	MA1989.2	99	3730	11.2884834663626	9.325	1.21056122963674	0.0271848933541157	Bcl11B	0.0478454123032436	1.9634834663626	BinMale
BinMale_Chrom5_Interval2	MA0775.2	87	3230	9.92018244013683	8.075	1.22850556534202	0.0272898790112217	MEIS3	0.0479343184229044	1.84518244013683	BinMale
BinMale_Chrom5_Interval2	MA1527.2	107	4067	12.2006841505131	10.1675	1.19996893538364	0.0273645162714939	NFIC.1	0.0479696699579973	2.03318415051311	BinMale
BinMale_Chrom5_Interval2	MA0838.1	20	570	2.28050171037628	1.425	1.60035207745704	0.0280689544737672	CEBPG	0.0489492279646912	0.855501710376283	BinMale
BinMale_Chrom5_Interval2	MA1136.1	44	1485	5.01710376282782	3.7125	1.35140842096372	0.0280901819570103	FOSB::JUNB	0.0489492279646912	1.30460376282782	BinMale
BinMale_Chrom5_Interval2	UN0306.1	82	3031	9.35005701254276	7.5775	1.23392372319931	0.0288577796229226	DACH1	0.0498916425700822	1.77255701254276	BinMale
BothSexAllChrom_Chrom11_Interval1	MA0599.1	24	10158	52.1739130434783	25.395	2.05449549295051	9.04796572354058e-05	KLF5	0.0115672738438276	26.7789130434783	BothSexAllChrom
BothSexAllChrom_Chrom11_Interval1	MA0079.5	20	7460	43.4782608695652	18.65	2.33127404126355	9.27254694738081e-05	SP1	0.0115672738438276	24.8282608695652	BothSexAllChrom
BothSexAllChrom_Chrom11_Interval1	MA1961.2	22	9646	47.8260869565217	24.115	1.98325054764759	0.000393662847232135	PATZ1	0.0314930277785708	23.7110869565217	BothSexAllChrom
BothSexAllChrom_Chrom11_Interval1	MA1522.2	18	7124	39.1304347826087	17.81	2.19710470424529	0.000541558439113926	MAZ	0.0366593404938658	21.3204347826087	BothSexAllChrom
BothSexAllChrom_Chrom11_Interval1	MA1938.2	12	3744	26.0869565217391	9.36	2.78706800445931	0.0008362267044134	ERF::NHLH1	0.045992468742737	16.7269565217391	BothSexAllChrom
BothSexAllChrom_Chrom14_Interval2	MA1499.2	136	13988	54.1832669322709	34.97	1.54942141642182	3.39425708719824e-10	HOXB4	7.96381759809129e-08	19.2132669322709	BothSexAllChrom
BothSexAllChrom_Chrom14_Interval2	MA1504.2	136	13988	54.1832669322709	34.97	1.54942141642182	3.39425708719824e-10	HOXC4	7.96381759809129e-08	19.2132669322709	BothSexAllChrom
BothSexAllChrom_Chrom14_Interval2	MA1507.2	136	13988	54.1832669322709	34.97	1.54942141642182	3.39425708719824e-10	HOXD4	7.96381759809129e-08	19.2132669322709	BothSexAllChrom
BothSexAllChrom_Chrom14_Interval2	MA0681.3	83	7863	33.0677290836653	19.6575	1.68219402689382	3.55196760312137e-07	PHOX2B	5.20955248457801e-05	13.4102290836653	BothSexAllChrom
BothSexAllChrom_Chrom14_Interval2	MA1418.2	58	5001	23.1075697211155	12.5025	1.84823593050314	2.31715532445565e-06	IRF3	0.00021709694606552	10.6050697211155	BothSexAllChrom
BothSexAllChrom_Chrom14_Interval2	MA0108.3	60	5257	23.9043824701195	13.1425	1.81886113525733	2.46701075074455e-06	TBP	0.00021709694606552	10.7618824701195	BothSexAllChrom
BothSexAllChrom_Chrom14_Interval2	MA0151.1	146	17522	58.1673306772908	43.805	1.32786966504488	3.16261732936924e-06	Arid3a	0.000253009386349539	14.3623306772908	BothSexAllChrom
BothSexAllChrom_Chrom14_Interval2	MA0488.2	44	3693	17.5298804780877	9.2325	1.89871437618063	2.6551310346455e-05	JUN	0.000885513987071283	8.29738047808765	BothSexAllChrom
BothSexAllChrom_Chrom14_Interval2	MA0840.2	24	1497	9.56175298804781	3.7425	2.55491061804885	2.84817955600117e-05	Creb5	0.000885513987071283	5.81925298804781	BothSexAllChrom
BothSexAllChrom_Chrom14_Interval2	MA0875.2	104	11782	41.4342629482072	29.455	1.40669709550865	3.32067745151731e-05	BARX1	0.000885513987071283	11.9792629482072	BothSexAllChrom
BothSexAllChrom_Chrom14_Interval2	MA0879.3	104	11782	41.4342629482072	29.455	1.40669709550865	3.32067745151731e-05	DLX1	0.000885513987071283	11.9792629482072	BothSexAllChrom
BothSexAllChrom_Chrom14_Interval2	MA1498.3	104	11782	41.4342629482072	29.455	1.40669709550865	3.32067745151731e-05	HOXA7	0.000885513987071283	11.9792629482072	BothSexAllChrom
BothSexAllChrom_Chrom14_Interval2	MA0619.2	52	4791	20.7171314741036	11.9775	1.72967075550854	5.39218586862996e-05	LIN54	0.0012487167274722	8.73963147410358	BothSexAllChrom
BothSexAllChrom_Chrom14_Interval2	MA0142.1	59	5712	23.5059760956175	14.28	1.64607675739619	6.2190238827016e-05	Pou5f1::Sox2	0.00136818525419435	9.22597609561753	BothSexAllChrom
BothSexAllChrom_Chrom14_Interval2	MA0713.1	67	6899	26.6932270916335	17.2475	1.54765775281249	0.000114252321959298	PHOX2A	0.00233818705405075	9.44572709163347	BothSexAllChrom
BothSexAllChrom_Chrom14_Interval2	MA0498.3	198	27330	78.8844621513944	68.325	1.15454756167427	0.000126684803830484	MEIS1	0.00253369607660968	10.5594621513944	BothSexAllChrom
BothSexAllChrom_Chrom14_Interval2	MA0605.3	26	1888	10.3585657370518	4.72	2.1946113849686	0.000158955811793393	ATF3	0.00297619392294012	5.63856573705179	BothSexAllChrom
BothSexAllChrom_Chrom14_Interval2	MA0492.2	40	3514	15.9362549800797	8.785	1.81403016278653	0.000172740762835997	JUND	0.0031669139853266	7.15125498007968	BothSexAllChrom
BothSexAllChrom_Chrom14_Interval2	MA0018.5	34	2814	13.5458167330677	7.035	1.92548923000252	0.000189439580432205	CREB1	0.00340218022000694	6.51081673306773	BothSexAllChrom
BothSexAllChrom_Chrom14_Interval2	MA1640.2	48	4549	19.1235059760956	11.3725	1.68155691150544	0.000217115661416094	MEIS2.1	0.00353818114900301	7.75100597609562	BothSexAllChrom
BothSexAllChrom_Chrom14_Interval2	MA1131.2	28	2181	11.1553784860558	5.4525	2.04591994242197	0.000279369179586486	FOSL2::JUN.1	0.00434956796287584	5.70287848605578	BothSexAllChrom
BothSexAllChrom_Chrom14_Interval2	MA2336.1	46	4350	18.3266932270916	10.875	1.68521317030728	0.000286945973843541	ZSCAN21	0.00434956796287584	7.45169322709163	BothSexAllChrom
BothSexAllChrom_Chrom14_Interval2	MA0070.2	30	2470	11.9521912350598	6.175	1.9355775279449	0.000425724693117001	PBX1	0.00434956796287584	5.77719123505976	BothSexAllChrom
BothSexAllChrom_Chrom14_Interval2	MA0900.3	85	9751	33.8645418326693	24.3775	1.38917205753951	0.000439899487154488	HOXA2	0.00434956796287584	9.48704183266932	BothSexAllChrom
BothSexAllChrom_Chrom14_Interval2	MA0902.3	85	9751	33.8645418326693	24.3775	1.38917205753951	0.000439899487154488	HOXB2	0.00434956796287584	9.48704183266932	BothSexAllChrom
BothSexAllChrom_Chrom14_Interval2	MA0903.2	85	9751	33.8645418326693	24.3775	1.38917205753951	0.000439899487154488	HOXB3	0.00434956796287584	9.48704183266932	BothSexAllChrom
BothSexAllChrom_Chrom14_Interval2	MA0904.3	85	9751	33.8645418326693	24.3775	1.38917205753951	0.000439899487154488	HOXB5	0.00434956796287584	9.48704183266932	BothSexAllChrom
BothSexAllChrom_Chrom14_Interval2	MA0716.2	85	9751	33.8645418326693	24.3775	1.38917205753951	0.000439899487154488	PRRX1	0.00434956796287584	9.48704183266932	BothSexAllChrom
BothSexAllChrom_Chrom14_Interval2	MA1577.2	85	9751	33.8645418326693	24.3775	1.38917205753951	0.000439899487154488	TLX2	0.00434956796287584	9.48704183266932	BothSexAllChrom
BothSexAllChrom_Chrom14_Interval2	MA1638.2	127	16071	50.597609561753	40.1775	1.25935186514226	0.000513082658904458	HAND2	0.00496167845973542	10.420109561753	BothSexAllChrom
BothSexAllChrom_Chrom14_Interval2	MA1639.2	39	3612	15.5378486055777	9.03	1.72069198289897	0.000597154288075364	MEIS1.1	0.00565049218824001	6.50784860557769	BothSexAllChrom
BothSexAllChrom_Chrom14_Interval2	MA1951.2	21	1511	8.36653386454183	3.7775	2.21483358425992	0.000613131462601835	FOS.1	0.00568349541063231	4.58903386454183	BothSexAllChrom
BothSexAllChrom_Chrom14_Interval2	MA1145.2	27	2180	10.7569721115538	5.45	1.97375635074381	0.000623244038534918	FOSL2::JUND.1	0.00568349541063231	5.30697211155378	BothSexAllChrom
BothSexAllChrom_Chrom14_Interval2	MA0050.4	66	7188	26.2948207171315	17.97	1.46326214341299	0.00065011046034646	Irf1	0.0058377265827029	8.32482071713147	BothSexAllChrom
BothSexAllChrom_Chrom14_Interval2	MA1127.1	24	1865	9.56175298804781	4.6625	2.05077812076092	0.0007459079449217	FOSB::JUN	0.00649899991614947	4.89925298804781	BothSexAllChrom
BothSexAllChrom_Chrom14_Interval2	MA2119.1	40	3857	15.9362549800797	9.6425	1.65270987607775	0.00109584241095036	HOXA3	0.00876673928760289	6.29375498007968	BothSexAllChrom
BothSexAllChrom_Chrom14_Interval2	MA1500.2	40	3857	15.9362549800797	9.6425	1.65270987607775	0.00109584241095036	HOXB6	0.00876673928760289	6.29375498007968	BothSexAllChrom
BothSexAllChrom_Chrom14_Interval2	MA1501.2	40	3857	15.9362549800797	9.6425	1.65270987607775	0.00109584241095036	HOXB7	0.00876673928760289	6.29375498007968	BothSexAllChrom
BothSexAllChrom_Chrom14_Interval2	MA1139.2	20	1475	7.96812749003984	3.6875	2.16084813289216	0.00111077843125448	FOSL2::JUNB.1	0.00880617134688237	4.28062749003984	BothSexAllChrom
BothSexAllChrom_Chrom14_Interval2	MA0609.3	17	1164	6.77290836653386	2.91	2.32745991977109	0.00119182726804676	CREM	0.00936435710608166	3.86290836653386	BothSexAllChrom
BothSexAllChrom_Chrom14_Interval2	MA0490.3	32	2878	12.7490039840637	7.195	1.77192550160719	0.00120259487538483	JUNB.1	0.00936534062246596	5.55400398406374	BothSexAllChrom
BothSexAllChrom_Chrom14_Interval2	MA0780.1	25	2049	9.9601593625498	5.1225	1.94439421426058	0.00122278258252761	PAX3	0.00943902344407281	4.8376593625498	BothSexAllChrom
BothSexAllChrom_Chrom14_Interval2	MA2124.1	60	6576	23.9043824701195	16.44	1.45403786314596	0.00144489032760373	Hmga1	0.0108251984643679	7.46438247011952	BothSexAllChrom
BothSexAllChrom_Chrom14_Interval2	MA0775.2	35	3283	13.9442231075697	8.2075	1.69896108529634	0.00145048803088259	MEIS3	0.0108251984643679	5.73672310756972	BothSexAllChrom
BothSexAllChrom_Chrom14_Interval2	MA0785.2	41	4045	16.3346613545817	10.1125	1.61529407709089	0.00145868789077907	POU2F1	0.0108251984643679	6.22216135458167	BothSexAllChrom
BothSexAllChrom_Chrom14_Interval2	MA0507.3	46	4696	18.3266932270916	11.74	1.56104712326164	0.00146386206506793	POU2F2	0.0108251984643679	6.58669322709163	BothSexAllChrom
BothSexAllChrom_Chrom14_Interval2	MA0833.3	31	2819	12.3505976095618	7.0475	1.75247926350646	0.00170783807226072	ATF4	0.0124206405255325	5.30309760956175	BothSexAllChrom
BothSexAllChrom_Chrom14_Interval2	MA1636.2	31	2889	12.3505976095618	7.2225	1.71001697605563	0.002483982213544	CEBPG.1	0.0177715800643798	5.12809760956175	BothSexAllChrom
BothSexAllChrom_Chrom14_Interval2	MA0773.1	42	4304	16.7330677290837	10.76	1.55511781868807	0.00258825029675066	MEF2D	0.018368227912424	5.97306772908366	BothSexAllChrom
BothSexAllChrom_Chrom14_Interval2	MA1503.2	19	1490	7.56972111553785	3.725	2.03213989678868	0.00291378726642223	HOXB9	0.0205130623556125	3.84472111553785	BothSexAllChrom
BothSexAllChrom_Chrom14_Interval2	MA0477.3	31	2926	12.3505976095618	7.315	1.68839338476579	0.00300518791050619	FOSL1	0.0209886139781385	5.03559760956175	BothSexAllChrom
BothSexAllChrom_Chrom14_Interval2	MA0025.3	31	2960	12.3505976095618	7.4	1.6689996769678	0.0035641428578204	NFIL3	0.0246964229518264	4.95059760956175	BothSexAllChrom
BothSexAllChrom_Chrom14_Interval2	MA1496.2	33	3220	13.1474103585657	8.05	1.6332186780827	0.00369085273968533	HOXA4	0.0252779023807605	5.09741035856574	BothSexAllChrom
BothSexAllChrom_Chrom14_Interval2	MA1142.2	32	3094	12.7490039840637	7.735	1.64822288093907	0.00370551068990694	FOSL1::JUND	0.0252779023807605	5.01400398406374	BothSexAllChrom
BothSexAllChrom_Chrom14_Interval2	MA1546.2	13	874	5.1792828685259	2.185	2.37038117552673	0.00378365591653547	PAX3.1	0.025612440050394	2.9942828685259	BothSexAllChrom
BothSexAllChrom_Chrom14_Interval2	MA1583.2	9	487	3.58565737051793	1.2175	2.94509845627756	0.00388371417676333	ZFP57	0.0260890723324559	2.36815737051793	BothSexAllChrom
BothSexAllChrom_Chrom14_Interval2	MA1632.2	36	3647	14.3426294820717	9.1175	1.57308796074272	0.00445212745382989	ATF2	0.0296808496921992	5.22512948207171	BothSexAllChrom
BothSexAllChrom_Chrom14_Interval2	MA1113.3	36	3663	14.3426294820717	9.1575	1.56621670565894	0.00477128005880434	PBX2	0.0315693718176528	5.18512948207171	BothSexAllChrom
BothSexAllChrom_Chrom14_Interval2	MA1126.2	22	1940	8.76494023904383	4.85	1.80720417299873	0.00564661240175165	FOS::JUN.1	0.0368075475077144	3.91494023904383	BothSexAllChrom
BothSexAllChrom_Chrom14_Interval2	MA0625.3	129	17317	51.394422310757	43.2925	1.18714378496869	0.00579827386347438	NFATC3	0.0372443868602734	8.10192231075697	BothSexAllChrom
BothSexAllChrom_Chrom14_Interval2	MA1963.2	33	3327	13.1474103585657	8.3175	1.58069255888978	0.00601173140750392	SATB1	0.0380598822921111	4.82991035856574	BothSexAllChrom
BothSexAllChrom_Chrom14_Interval2	MA1129.1	17	1380	6.77290836653386	3.45	1.96316184537213	0.00665365679072877	FOSL1::JUN	0.0418229855417237	3.32290836653386	BothSexAllChrom
BothSexAllChrom_Chrom14_Interval2	MA0006.2	66	7895	26.2948207171315	19.7375	1.33222650878437	0.00685724358216764	Ahr::Arnt	0.0424955940303347	6.55732071713147	BothSexAllChrom
BothSexAllChrom_Chrom14_Interval2	MA0497.2	47	5234	18.7250996015936	13.085	1.43103550642672	0.00699134548781373	MEF2C	0.0430236645403922	5.64009960159363	BothSexAllChrom
BothSexAllChrom_Chrom14_Interval2	MA1633.2	30	3006	11.9521912350598	7.515	1.59044460879039	0.00804506113903944	BACH1	0.0478354986645588	4.43719123505976	BothSexAllChrom
BothSexAllChrom_Chrom14_Interval2	MA1128.2	32	3267	12.7490039840637	8.1675	1.56094324873753	0.00812776365560049	FOSL1::JUN.1	0.0480028994424727	4.58150398406374	BothSexAllChrom
BothSexAllChrom_Chrom14_Interval2	MA0595.1	19	1649	7.56972111553785	4.1225	1.83619675331421	0.00839267029898676	SREBF1	0.0492006454727649	3.44722111553785	BothSexAllChrom
BothSexAllChrom_Chrom14_Interval2	MA0489.3	28	2762	11.1553784860558	6.905	1.61555083071047	0.00849829330893211	Jun	0.0492006454727649	4.25037848605578	BothSexAllChrom
BothSexAllChrom_Chrom14_Interval2	MA0476.2	28	2762	11.1553784860558	6.905	1.61555083071047	0.00849829330893211	FOS	0.0492006454727649	4.25037848605578	BothSexAllChrom
BothSexAllChrom_Chrom3_Interval1	MA0625.3	151	17107	61.3821138211382	42.7675	1.43525138998394	2.97528791734661e-09	NFATC3	6.08510946289608e-07	18.6146138211382	BothSexAllChrom
BothSexAllChrom_Chrom3_Interval1	MA0900.3	93	8893	37.8048780487805	22.2325	1.70043306190399	2.21276707741676e-08	HOXA2	6.08510946289608e-07	15.5723780487805	BothSexAllChrom
BothSexAllChrom_Chrom3_Interval1	MA0902.3	93	8893	37.8048780487805	22.2325	1.70043306190399	2.21276707741676e-08	HOXB2	6.08510946289608e-07	15.5723780487805	BothSexAllChrom
BothSexAllChrom_Chrom3_Interval1	MA0903.2	93	8893	37.8048780487805	22.2325	1.70043306190399	2.21276707741676e-08	HOXB3	6.08510946289608e-07	15.5723780487805	BothSexAllChrom
BothSexAllChrom_Chrom3_Interval1	MA0904.3	93	8893	37.8048780487805	22.2325	1.70043306190399	2.21276707741676e-08	HOXB5	6.08510946289608e-07	15.5723780487805	BothSexAllChrom
BothSexAllChrom_Chrom3_Interval1	MA0716.2	93	8893	37.8048780487805	22.2325	1.70043306190399	2.21276707741676e-08	PRRX1	6.08510946289608e-07	15.5723780487805	BothSexAllChrom
BothSexAllChrom_Chrom3_Interval1	MA1577.2	93	8893	37.8048780487805	22.2325	1.70043306190399	2.21276707741676e-08	TLX2	6.08510946289608e-07	15.5723780487805	BothSexAllChrom
BothSexAllChrom_Chrom3_Interval1	MA0713.1	69	5907	28.0487804878049	14.7675	1.89935875996647	5.61297542982816e-08	PHOX2A	1.45277011124964e-06	13.2812804878049	BothSexAllChrom
BothSexAllChrom_Chrom3_Interval1	MA0681.3	74	6701	30.0813008130081	16.7525	1.79563055144057	1.53578102223653e-07	PHOX2B	3.86139228448041e-06	13.3288008130081	BothSexAllChrom
BothSexAllChrom_Chrom3_Interval1	MA2124.1	64	5717	26.0162601626016	14.2925	1.82027358143093	9.34111532509247e-07	Hmga1	2.00492231367838e-05	11.7237601626016	BothSexAllChrom
BothSexAllChrom_Chrom3_Interval1	MA1953.2	58	5241	23.5772357723577	13.1025	1.7994455846104	5.14693868099886e-06	FOXO1::ELF1	0.000107840619982833	10.4747357723577	BothSexAllChrom
BothSexAllChrom_Chrom3_Interval1	MA0052.5	53	4659	21.5447154471545	11.6475	1.84972873553591	6.7641909674121e-06	MEF2A	0.000135283819348242	9.89721544715447	BothSexAllChrom
BothSexAllChrom_Chrom3_Interval1	MA0108.3	52	4559	21.1382113821138	11.3975	1.85463578698081	7.84920179457847e-06	TBP	0.000143872843683934	9.74071138211382	BothSexAllChrom
BothSexAllChrom_Chrom3_Interval1	MA0498.3	199	27394	80.8943089430894	68.485	1.1811974730684	8.10837186431255e-06	MEIS1	0.000143872843683934	12.4093089430894	BothSexAllChrom
BothSexAllChrom_Chrom3_Interval1	MA0775.2	41	3243	16.6666666666667	8.1075	2.05570973378559	8.17459339113263e-06	MEIS3	0.000143872843683934	8.55916666666666	BothSexAllChrom
BothSexAllChrom_Chrom3_Interval1	MA0780.1	27	1761	10.9756097560976	4.4025	2.49304026260024	1.3451733162557e-05	PAX3	0.000227644715058656	6.57310975609756	BothSexAllChrom
BothSexAllChrom_Chrom3_Interval1	MA1964.2	100	11230	40.650406504065	28.075	1.44792187013589	1.40751759528186e-05	SMAD2	0.000233701034688308	12.575406504065	BothSexAllChrom
BothSexAllChrom_Chrom3_Interval1	MA0442.3	132	16160	53.6585365853659	40.4	1.32818159864767	1.72174593396973e-05	SOX10	0.000280580818869141	13.2585365853659	BothSexAllChrom
BothSexAllChrom_Chrom3_Interval1	MA0606.3	62	5991	25.2032520325203	14.9775	1.68274091353833	1.86771963037615e-05	Nfat5	0.000298835140860185	10.2257520325203	BothSexAllChrom
BothSexAllChrom_Chrom3_Interval1	MA1947.2	46	4011	18.6991869918699	10.0275	1.86479052524257	2.57828047027612e-05	ETV5::FOXO1	0.000398050318218067	8.67168699186992	BothSexAllChrom
BothSexAllChrom_Chrom3_Interval1	MA0773.1	43	3673	17.479674796748	9.1825	1.90358560269512	3.07378787497961e-05	MEF2D	0.000466367815514148	8.29717479674797	BothSexAllChrom
BothSexAllChrom_Chrom3_Interval1	MA0698.2	54	5063	21.9512195121951	12.6575	1.7342460606119	3.37203729287924e-05	ZBTB18	0.000502947935209107	9.29371951219512	BothSexAllChrom
BothSexAllChrom_Chrom3_Interval1	MA0866.1	35	2844	14.2276422764228	7.11	2.00107486306931	7.0391695041005e-05	SOX21	0.00101548674813253	7.11764227642276	BothSexAllChrom
BothSexAllChrom_Chrom3_Interval1	MA1640.2	45	4092	18.2926829268293	10.23	1.78814104856591	8.71469762678594e-05	MEIS2.1	0.00123193697286516	8.06268292682927	BothSexAllChrom
BothSexAllChrom_Chrom3_Interval1	MA0050.4	65	6715	26.4227642276423	16.7875	1.5739546822125	8.81954878301193e-05	Irf1	0.00123193697286516	9.63526422764227	BothSexAllChrom
BothSexAllChrom_Chrom3_Interval1	MA0089.3	41	3615	16.6666666666667	9.0375	1.84416781927155	9.76542946757927e-05	MAFG::NFE2L1	0.00134274655179215	7.62916666666666	BothSexAllChrom
BothSexAllChrom_Chrom3_Interval1	MA0151.1	127	15944	51.6260162601626	39.86	1.2951835489253	0.000118181509899588	Arid3a	0.00157575346532784	11.7660162601626	BothSexAllChrom
BothSexAllChrom_Chrom3_Interval1	MA1113.3	38	3321	15.4471544715447	8.3025	1.86054254399816	0.000152203429128669	PBX2	0.00194114518309027	7.14465447154472	BothSexAllChrom
BothSexAllChrom_Chrom3_Interval1	MA1499.2	108	13157	43.9024390243902	32.8925	1.33472490763518	0.000196392867444262	HOXB4	0.00231143488634908	11.0099390243902	BothSexAllChrom
BothSexAllChrom_Chrom3_Interval1	MA1504.2	108	13157	43.9024390243902	32.8925	1.33472490763518	0.000196392867444262	HOXC4	0.00231143488634908	11.0099390243902	BothSexAllChrom
BothSexAllChrom_Chrom3_Interval1	MA1507.2	108	13157	43.9024390243902	32.8925	1.33472490763518	0.000196392867444262	HOXD4	0.00231143488634908	11.0099390243902	BothSexAllChrom
BothSexAllChrom_Chrom3_Interval1	MA0515.1	61	6353	24.7967479674797	15.8825	1.56126226774624	0.000196997291450206	Sox6	0.00231143488634908	8.91424796747967	BothSexAllChrom
BothSexAllChrom_Chrom3_Interval1	MA1956.2	47	4518	19.1056910569106	11.295	1.69151757918642	0.000219267710820511	FOXO1::FLI1	0.00253888928318487	7.81069105691057	BothSexAllChrom
BothSexAllChrom_Chrom3_Interval1	MA0867.3	63	6667	25.609756097561	16.6675	1.53650854042664	0.000234483498442178	SOX4	0.00267981141076775	8.94225609756097	BothSexAllChrom
BothSexAllChrom_Chrom3_Interval1	MA1116.2	124	15716	50.4065040650407	39.29	1.28293469241641	0.000253059683568375	RBPJ	0.00285503232743807	11.1165040650406	BothSexAllChrom
BothSexAllChrom_Chrom3_Interval1	MA1958.2	24	1774	9.75609756097561	4.435	2.19979651882201	0.000274907492662946	HOXD12::ELK1	0.00306226067776446	5.32109756097561	BothSexAllChrom
BothSexAllChrom_Chrom3_Interval1	MA0743.3	23	1693	9.34959349593496	4.2325	2.20900023530655	0.000348493455561814	SCRT1	0.00378610173943699	5.11709349593496	BothSexAllChrom
BothSexAllChrom_Chrom3_Interval1	MA0092.2	38	3481	15.4471544715447	8.7025	1.77502493209362	0.000386488849078521	Hand1::Tcf3	0.00409763490098802	6.74465447154471	BothSexAllChrom
BothSexAllChrom_Chrom3_Interval1	MA1608.2	30	2526	12.1951219512195	6.315	1.9311357009057	0.000438121654334831	Isl1	0.00418261334925894	5.88012195121951	BothSexAllChrom
BothSexAllChrom_Chrom3_Interval1	MA2119.1	39	3637	15.8536585365854	9.0925	1.74359730949523	0.00045628509264643	HOXA3	0.00418261334925894	6.76115853658536	BothSexAllChrom
BothSexAllChrom_Chrom3_Interval1	MA1500.2	39	3637	15.8536585365854	9.0925	1.74359730949523	0.00045628509264643	HOXB6	0.00418261334925894	6.76115853658536	BothSexAllChrom
BothSexAllChrom_Chrom3_Interval1	MA1501.2	39	3637	15.8536585365854	9.0925	1.74359730949523	0.00045628509264643	HOXB7	0.00418261334925894	6.76115853658536	BothSexAllChrom
BothSexAllChrom_Chrom3_Interval1	MA1999.2	44	4287	17.8861788617886	10.7175	1.66887603095765	0.000480925655374775	Prdm5	0.00436303687350312	7.16867886178862	BothSexAllChrom
BothSexAllChrom_Chrom3_Interval1	MA1638.2	127	16424	51.6260162601626	41.06	1.25733113151882	0.000505346127302159	HAND2	0.00453780195944796	10.5660162601626	BothSexAllChrom
BothSexAllChrom_Chrom3_Interval1	MA0869.3	54	5647	21.9512195121951	14.1175	1.55489424559555	0.000561775694205956	Sox11	0.00494362610901241	7.83371951219512	BothSexAllChrom
BothSexAllChrom_Chrom3_Interval1	MA1963.2	33	3010	13.4146341463415	7.525	1.78267563406531	0.000899521743255417	SATB1	0.00768523431130842	5.88963414634147	BothSexAllChrom
BothSexAllChrom_Chrom3_Interval1	MA0158.2	24	1934	9.75609756097561	4.835	2.01780714808182	0.000925759446935959	HOXA5	0.00783334916638119	4.92109756097561	BothSexAllChrom
BothSexAllChrom_Chrom3_Interval1	MA1649.2	40	3911	16.260162601626	9.7775	1.66301842000777	0.000962232509287348	ZBTB12	0.00806442483974158	6.48266260162601	BothSexAllChrom
BothSexAllChrom_Chrom3_Interval1	MA1955.2	41	4084	16.6666666666667	10.21	1.63238654913484	0.0011805558384699	FOXO1::ELK3	0.00953109300783038	6.45666666666667	BothSexAllChrom
BothSexAllChrom_Chrom3_Interval1	MA0786.2	41	4093	16.6666666666667	10.2325	1.62879713331705	0.00123105468658168	POU3F1	0.00972929047382374	6.43416666666666	BothSexAllChrom
BothSexAllChrom_Chrom3_Interval1	MA0497.2	45	4622	18.2926829268293	11.555	1.58309674831928	0.0012366705136938	MEF2C	0.00972929047382374	6.73768292682927	BothSexAllChrom
BothSexAllChrom_Chrom3_Interval1	MA0025.3	29	2599	11.7886178861789	6.4975	1.81433134069702	0.00143655330263461	NFIL3	0.0110891833887584	5.29111788617886	BothSexAllChrom
BothSexAllChrom_Chrom3_Interval1	MA0491.3	28	2490	11.3821138211382	6.225	1.82845201945995	0.00155212772238304	JUND.1	0.0118771512669311	5.15711382113821	BothSexAllChrom
BothSexAllChrom_Chrom3_Interval1	MA0788.1	45	4722	18.2926829268293	11.805	1.54957076889702	0.00189410558051334	POU3F3	0.014246264195314	6.48768292682927	BothSexAllChrom
BothSexAllChrom_Chrom3_Interval1	MA2326.1	140	19087	56.9105691056911	47.7175	1.1926561346611	0.0023160597802637	IKZF2	0.0169844383886005	9.19306910569105	BothSexAllChrom
BothSexAllChrom_Chrom3_Interval1	MA1936.2	47	5054	19.1056910569106	12.635	1.51212434166289	0.00242477983729064	ERF::FOXO1	0.01705735344382	6.47069105691057	BothSexAllChrom
BothSexAllChrom_Chrom3_Interval1	MA0490.3	29	2703	11.7886178861789	6.7575	1.74452354956402	0.00255821594566971	JUNB.1	0.01705735344382	5.03111788617886	BothSexAllChrom
BothSexAllChrom_Chrom3_Interval1	MA1935.2	47	5072	19.1056910569106	12.68	1.5067579697879	0.00260149205880688	ERF::FOXI1	0.01705735344382	6.42569105691057	BothSexAllChrom
BothSexAllChrom_Chrom3_Interval1	MA0619.2	41	4266	16.6666666666667	10.665	1.56274417877793	0.00264867060653584	LIN54	0.01705735344382	6.00166666666667	BothSexAllChrom
BothSexAllChrom_Chrom3_Interval1	MA0603.2	13	859	5.28455284552846	2.1475	2.46079294320301	0.00275749551750904	Arntl	0.01705735344382	3.13705284552846	BothSexAllChrom
BothSexAllChrom_Chrom3_Interval1	MA0875.2	87	10860	35.3658536585366	27.15	1.30260971117998	0.00280457618713568	BARX1	0.01705735344382	8.21585365853658	BothSexAllChrom
BothSexAllChrom_Chrom3_Interval1	MA0879.3	87	10860	35.3658536585366	27.15	1.30260971117998	0.00280457618713568	DLX1	0.01705735344382	8.21585365853658	BothSexAllChrom
BothSexAllChrom_Chrom3_Interval1	MA1498.3	87	10860	35.3658536585366	27.15	1.30260971117998	0.00280457618713568	HOXA7	0.01705735344382	8.21585365853658	BothSexAllChrom
BothSexAllChrom_Chrom3_Interval1	MA1954.2	48	5229	19.5121951219512	13.0725	1.4926138934367	0.00281058664699306	FOXO1::ELK1	0.01705735344382	6.43969512195122	BothSexAllChrom
BothSexAllChrom_Chrom3_Interval1	MA0041.3	64	7503	26.0162601626016	18.7575	1.38697908370527	0.00304651450871825	FOXD3	0.0182376378753202	7.25876016260163	BothSexAllChrom
BothSexAllChrom_Chrom3_Interval1	MA0492.2	34	3382	13.8211382113821	8.455	1.63467039756146	0.00313769601739743	JUND	0.018656570914255	5.36613821138211	BothSexAllChrom
BothSexAllChrom_Chrom3_Interval1	MA1108.3	105	13656	42.6829268292683	34.14	1.2502321859774	0.0031859081763532	MXI1	0.0188161019811464	8.54292682926829	BothSexAllChrom
BothSexAllChrom_Chrom3_Interval1	MA0885.3	27	2504	10.9756097560976	6.26	1.75329229330632	0.00335849281488591	Dlx2	0.0197031578473306	4.71560975609756	BothSexAllChrom
BothSexAllChrom_Chrom3_Interval1	MA0785.2	35	3530	14.2276422764228	8.825	1.6121974250904	0.00340169116948355	POU2F1	0.0198244253585796	5.40264227642276	BothSexAllChrom
BothSexAllChrom_Chrom3_Interval1	MA0070.2	25	2278	10.1626016260163	5.695	1.78447789745676	0.00378861312027311	PBX1	0.0217189015093218	4.46760162601626	BothSexAllChrom
BothSexAllChrom_Chrom3_Interval1	MA0661.2	37	3832	15.0406504065041	9.58	1.57000526163926	0.00402293289320392	MEOX1	0.0217189015093218	5.46065040650407	BothSexAllChrom
BothSexAllChrom_Chrom3_Interval1	MA0075.4	37	3832	15.0406504065041	9.58	1.57000526163926	0.00402293289320392	PRRX2	0.0217189015093218	5.46065040650407	BothSexAllChrom
BothSexAllChrom_Chrom3_Interval1	MA1639.2	34	3455	13.8211382113821	8.6375	1.60013177555799	0.00437168942633311	MEIS1.1	0.0230364472764859	5.18363821138212	BothSexAllChrom
BothSexAllChrom_Chrom3_Interval1	MA1566.3	22	1954	8.94308943089431	4.885	1.83072455084837	0.0048521271907999	TBX3	0.0254159043327614	4.05808943089431	BothSexAllChrom
BothSexAllChrom_Chrom3_Interval1	MA1615.2	21	1845	8.53658536585366	4.6125	1.85075021481922	0.00521254023192227	Plagl1	0.0265146555149803	3.92408536585366	BothSexAllChrom
BothSexAllChrom_Chrom3_Interval1	MA0591.2	33	3367	13.4146341463415	8.4175	1.5936601302455	0.00529372842599645	Bach1::Mafk	0.0267728793958441	4.99713414634146	BothSexAllChrom
BothSexAllChrom_Chrom3_Interval1	MA0732.2	14	1042	5.69105691056911	2.605	2.18466676029524	0.00548498095588173	EGR3	0.0272699618145532	3.08605691056911	BothSexAllChrom
BothSexAllChrom_Chrom3_Interval1	MA0144.3	43	4738	17.479674796748	11.845	1.47570070044305	0.0058443362470857	STAT3	0.0285723105413079	5.63467479674797	BothSexAllChrom
BothSexAllChrom_Chrom3_Interval1	MA0488.2	34	3532	13.8211382113821	8.83	1.56524781555856	0.00609936628893861	JUN	0.0296543775373811	4.99113821138211	BothSexAllChrom
BothSexAllChrom_Chrom3_Interval1	MA0659.4	35	3678	14.2276422764228	9.195	1.54732379297692	0.00643430482407394	Mafg	0.0307727622020928	5.03264227642276	BothSexAllChrom
BothSexAllChrom_Chrom3_Interval1	MA1952.2	45	5044	18.2926829268293	12.61	1.4506489236185	0.00650314577083131	FOXJ2::ELF1	0.0309338825855759	5.68268292682927	BothSexAllChrom
BothSexAllChrom_Chrom3_Interval1	MA0769.3	34	3553	13.8211382113821	8.8825	1.55599642120823	0.00665999661991813	TCF7	0.0315096614275696	4.93863821138211	BothSexAllChrom
BothSexAllChrom_Chrom3_Interval1	MA0831.3	12	849	4.8780487804878	2.1225	2.29825619810968	0.00671660087186963	TFE3	0.0315187968484599	2.7555487804878	BothSexAllChrom
BothSexAllChrom_Chrom3_Interval1	MA0847.4	50	5804	20.3252032520325	14.51	1.4007721055846	0.00792777349475357	FOXD2	0.0363356285176205	5.81520325203252	BothSexAllChrom
BothSexAllChrom_Chrom3_Interval1	MA0690.3	20	1798	8.13008130081301	4.495	1.80869439395173	0.00807632563889623	TBX21	0.0368246972136201	3.63508130081301	BothSexAllChrom
BothSexAllChrom_Chrom3_Interval1	MA1579.2	39	4300	15.8536585365854	10.75	1.47475893363585	0.00878341448811022	ZBTB26	0.0388412298971708	5.10365853658537	BothSexAllChrom
BothSexAllChrom_Chrom3_Interval1	MA1421.1	36	3898	14.6341463414634	9.745	1.50170819306962	0.0090228569440171	TCF7L1	0.0395030552772888	4.88914634146341	BothSexAllChrom
BothSexAllChrom_Chrom3_Interval1	MA0496.4	35	3778	14.2276422764228	9.445	1.50636763117234	0.00957533730692151	MAFK	0.0412623100276855	4.78264227642276	BothSexAllChrom
BothSexAllChrom_Chrom3_Interval1	MA0150.3	33	3509	13.4146341463415	8.7725	1.52916889670464	0.00959567637367162	Nfe2l2	0.0412623100276855	4.64213414634147	BothSexAllChrom
BothSexAllChrom_Chrom3_Interval1	MA1944.2	25	2463	10.1626016260163	6.1575	1.65044281380694	0.00984089430502913	ETV5::DRGX	0.0418244596803711	4.00510162601626	BothSexAllChrom
BothSexAllChrom_Chrom3_Interval1	MA0162.5	16	1351	6.50406504065041	3.3775	1.92570393505564	0.00989807643772948	EGR1	0.0418244596803711	3.12656504065041	BothSexAllChrom
BothSexAllChrom_Chrom3_Interval1	MA2336.1	39	4334	15.8536585365854	10.835	1.4631895280651	0.00993330917408813	ZSCAN21	0.0418244596803711	5.01865853658536	BothSexAllChrom
BothSexAllChrom_Chrom3_Interval1	MA0898.2	26	2603	10.5691056910569	6.5075	1.62414224987429	0.0103591404591553	Hmx3	0.043409731447889	4.06160569105691	BothSexAllChrom
BothSexAllChrom_Chrom3_Interval1	MA0507.3	37	4087	15.0406504065041	10.2175	1.47204799672171	0.0109779659234334	POU2F2	0.0453549765850768	4.82315040650407	BothSexAllChrom
BothSexAllChrom_Chrom3_Interval1	MA0854.2	26	2617	10.5691056910569	6.5425	1.61545367841909	0.0110425073177562	Alx1	0.045408441306661	4.02660569105691	BothSexAllChrom
BothSexAllChrom_Chrom3_Interval1	MA0863.1	17	1490	6.91056910569106	3.725	1.85518633709827	0.0112224770344401	MTF1	0.0459338594898013	3.18556910569106	BothSexAllChrom
BothSexAllChrom_Chrom3_Interval1	MA0143.5	33	3557	13.4146341463415	8.8925	1.50853349972915	0.0115849910694207	SOX2	0.0467651015646341	4.52213414634146	BothSexAllChrom
BothSexAllChrom_Chrom3_Interval1	MA1120.2	33	3557	13.4146341463415	8.8925	1.50853349972915	0.0115849910694207	SOX13	0.0467651015646341	4.52213414634146	BothSexAllChrom
BothSexAllChrom_Chrom3_Interval1	MA1939.2	14	1143	5.69105691056911	2.8575	1.99162096607843	0.0117594140885904	ERF::SREBF2	0.0472524401733313	2.83355691056911	BothSexAllChrom
BothSexAllChrom_Chrom3_Interval2	MA0738.2	28	8158	40	20.395	1.96126501593528	0.000138185935627839	HIC2	0.0405345411174994	19.605	BothSexAllChrom
BothSexAllChrom_Chrom3_Interval2	MA0625.3	45	17229	64.2857142857143	43.0725	1.49250018656252	0.000279358702904577	NFATC3	0.0452916002395434	21.2132142857143	BothSexAllChrom
BothSexAllChrom_Chrom3_Interval2	MA0788.1	20	5064	28.5714285714286	12.66	2.25682690137666	0.000308806365269614	POU3F3	0.0452916002395434	15.9114285714286	BothSexAllChrom
BothSexAllChrom_Chrom3_Interval2	MA0851.2	18	4368	25.7142857142857	10.92	2.35478806907378	0.000404720827834171	Foxj3	0.0465630825662315	14.7942857142857	BothSexAllChrom
BothSexAllChrom_Chrom3_Interval2	MA2124.1	22	6044	31.4285714285714	15.11	2.07998487283729	0.000447576726390155	Hmga1	0.0465630825662315	16.3185714285714	BothSexAllChrom
BothSexAllChrom_Chrom3_Interval2	MA1962.1	18	4437	25.7142857142857	11.0925	2.31816864676905	0.000489428098150723	POU2F1::SOX2	0.0465630825662315	14.6217857142857	BothSexAllChrom
BothSexAllChrom_Chrom3_Interval2	MA1499.2	37	13384	52.8571428571429	33.46	1.57971138246093	0.000634951125903156	HOXB4	0.0465630825662315	19.3971428571429	BothSexAllChrom
BothSexAllChrom_Chrom3_Interval2	MA1504.2	37	13384	52.8571428571429	33.46	1.57971138246093	0.000634951125903156	HOXC4	0.0465630825662315	19.3971428571429	BothSexAllChrom
BothSexAllChrom_Chrom3_Interval2	MA1507.2	37	13384	52.8571428571429	33.46	1.57971138246093	0.000634951125903156	HOXD4	0.0465630825662315	19.3971428571429	BothSexAllChrom
BothSexAllChrom_Chrom5_Interval1	MA0151.1	206	15393	53.6458333333333	38.4825	1.39403191927066	1.04422318482673e-09	Arid3a	1.30249043840923e-07	15.1633333333333	BothSexAllChrom
BothSexAllChrom_Chrom5_Interval1	MA0681.3	106	6394	27.6041666666667	15.985	1.72687936607236	4.8831826663568e-09	PHOX2B	1.30249043840923e-07	11.6191666666667	BothSexAllChrom
BothSexAllChrom_Chrom5_Interval1	MA0900.3	130	8460	33.8541666666667	21.15	1.60066981875493	4.88433914403463e-09	HOXA2	1.30249043840923e-07	12.7041666666667	BothSexAllChrom
BothSexAllChrom_Chrom5_Interval1	MA0902.3	130	8460	33.8541666666667	21.15	1.60066981875493	4.88433914403463e-09	HOXB2	1.30249043840923e-07	12.7041666666667	BothSexAllChrom
BothSexAllChrom_Chrom5_Interval1	MA0903.2	130	8460	33.8541666666667	21.15	1.60066981875493	4.88433914403463e-09	HOXB3	1.30249043840923e-07	12.7041666666667	BothSexAllChrom
BothSexAllChrom_Chrom5_Interval1	MA0904.3	130	8460	33.8541666666667	21.15	1.60066981875493	4.88433914403463e-09	HOXB5	1.30249043840923e-07	12.7041666666667	BothSexAllChrom
BothSexAllChrom_Chrom5_Interval1	MA0716.2	130	8460	33.8541666666667	21.15	1.60066981875493	4.88433914403463e-09	PRRX1	1.30249043840923e-07	12.7041666666667	BothSexAllChrom
BothSexAllChrom_Chrom5_Interval1	MA1577.2	130	8460	33.8541666666667	21.15	1.60066981875493	4.88433914403463e-09	TLX2	1.30249043840923e-07	12.7041666666667	BothSexAllChrom
BothSexAllChrom_Chrom5_Interval1	MA0498.3	313	27517	81.5104166666667	68.7925	1.18487359329384	1.07542138992743e-08	MEIS1	2.70391663753181e-07	12.7179166666667	BothSexAllChrom
BothSexAllChrom_Chrom5_Interval1	MA2124.1	93	5436	24.21875	13.59	1.78210080941869	1.36199687140056e-08	Hmga1	3.32932568564581e-07	10.62875	BothSexAllChrom
BothSexAllChrom_Chrom5_Interval1	MA0050.4	104	6659	27.0833333333333	16.6475	1.62687090153677	1.60430917195687e-07	Irf1	3.52948017830511e-06	10.4358333333333	BothSexAllChrom
BothSexAllChrom_Chrom5_Interval1	MA0788.1	78	4588	20.3125	11.47	1.77092414995641	3.64923266295104e-07	POU3F3	7.83249937413881e-06	8.8425	BothSexAllChrom
BothSexAllChrom_Chrom5_Interval1	MA0670.2	153	11238	39.84375	28.095	1.41817939135077	4.16689354558908e-07	NFIA	8.52759609329859e-06	11.74875	BothSexAllChrom
BothSexAllChrom_Chrom5_Interval1	MA0671.2	153	11238	39.84375	28.095	1.41817939135077	4.16689354558908e-07	NFIX	8.52759609329859e-06	11.74875	BothSexAllChrom
BothSexAllChrom_Chrom5_Interval1	MA0713.1	90	5622	23.4375	14.055	1.6675560298826	5.17894984675075e-07	PHOX2A	1.03578996935015e-05	9.3825	BothSexAllChrom
BothSexAllChrom_Chrom5_Interval1	MA1639.2	60	3322	15.625	8.305	1.88139674894642	1.61261986702376e-06	MEIS1.1	3.15356773995758e-05	7.32	BothSexAllChrom
BothSexAllChrom_Chrom5_Interval1	MA1499.2	165	12777	42.96875	31.9425	1.34519057681772	3.45124848121147e-06	HOXB4	6.1981605376859e-05	11.02625	BothSexAllChrom
BothSexAllChrom_Chrom5_Interval1	MA1504.2	165	12777	42.96875	31.9425	1.34519057681772	3.45124848121147e-06	HOXC4	6.1981605376859e-05	11.02625	BothSexAllChrom
BothSexAllChrom_Chrom5_Interval1	MA1507.2	165	12777	42.96875	31.9425	1.34519057681772	3.45124848121147e-06	HOXD4	6.1981605376859e-05	11.02625	BothSexAllChrom
BothSexAllChrom_Chrom5_Interval1	MA0786.2	67	3969	17.4479166666667	9.9225	1.75841941714958	3.71671003337801e-06	POU3F1	6.54140965874529e-05	7.52541666666666	BothSexAllChrom
BothSexAllChrom_Chrom5_Interval1	MA1638.2	199	16383	51.8229166666667	40.9575	1.26528515330932	1.01564027395358e-05	HAND2	0.000162502443832573	10.8654166666667	BothSexAllChrom
BothSexAllChrom_Chrom5_Interval1	MA0625.3	203	16922	52.8645833333333	42.305	1.24960603553559	1.82114199915037e-05	NFATC3	0.000281158764781109	10.5595833333333	BothSexAllChrom
BothSexAllChrom_Chrom5_Interval1	MA0442.3	194	16203	50.5208333333333	40.5075	1.24719702112777	4.25322759273485e-05	SOX10	0.000575821581785641	10.0133333333333	BothSexAllChrom
BothSexAllChrom_Chrom5_Interval1	MA1937.2	35	1765	9.11458333333333	4.4125	2.06562795089707	4.73685814651061e-05	ERF::HOXB13	0.000622154502825275	4.70208333333333	BothSexAllChrom
BothSexAllChrom_Chrom5_Interval1	MA0108.3	68	4420	17.7083333333333	11.05	1.6025641025641	6.21828947160221e-05	TBP	0.000770717568311259	6.65833333333333	BothSexAllChrom
BothSexAllChrom_Chrom5_Interval1	MA1141.2	52	3135	13.5416666666667	7.8375	1.72780435938331	8.3064298361642e-05	FOS::JUND	0.000974372776675728	5.70416666666667	BothSexAllChrom
BothSexAllChrom_Chrom5_Interval1	MA1137.2	47	2737	12.2395833333333	6.8425	1.78875898185361	8.41503761674492e-05	FOSL1::JUNB	0.000974372776675728	5.39708333333333	BothSexAllChrom
BothSexAllChrom_Chrom5_Interval1	MA2336.1	66	4309	17.1875	10.7725	1.59549779531214	9.26601724613477e-05	ZSCAN21	0.00105897339955826	6.415	BothSexAllChrom
BothSexAllChrom_Chrom5_Interval1	MA1962.1	63	4069	16.40625	10.1725	1.61280412877857	0.000101436351492632	POU2F1::SOX2	0.00114441011940405	6.23375	BothSexAllChrom
BothSexAllChrom_Chrom5_Interval1	MA0606.3	84	5910	21.875	14.775	1.48054145516074	0.000118514024677594	Nfat5	0.00130365427145354	7.1	BothSexAllChrom
BothSexAllChrom_Chrom5_Interval1	MA0507.3	62	4019	16.1458333333333	10.0475	1.60695031931658	0.000128483272838709	POU2F2	0.00137884487924468	6.09833333333334	BothSexAllChrom
BothSexAllChrom_Chrom5_Interval1	MA1418.2	72	4878	18.75	12.195	1.53751537515375	0.00013293170417008	IRF3	0.00140939638156229	6.555	BothSexAllChrom
BothSexAllChrom_Chrom5_Interval1	MA1113.3	52	3211	13.5416666666667	8.0275	1.68690958164642	0.000150645057024394	PBX2	0.00155961941389961	5.51416666666667	BothSexAllChrom
BothSexAllChrom_Chrom5_Interval1	MA0866.1	47	2856	12.2395833333333	7.14	1.71422735760971	0.00022439416760399	SOX21	0.00225878153276866	5.09958333333333	BothSexAllChrom
BothSexAllChrom_Chrom5_Interval1	MA0619.2	64	4278	16.6666666666667	10.695	1.55836060464391	0.000232498982157662	LIN54	0.00227919758046935	5.97166666666666	BothSexAllChrom
BothSexAllChrom_Chrom5_Interval1	MA0875.2	134	10725	34.8958333333333	26.8125	1.3014763014763	0.000281256561656001	BARX1	0.00231313807717085	8.08333333333333	BothSexAllChrom
BothSexAllChrom_Chrom5_Interval1	MA0879.3	134	10725	34.8958333333333	26.8125	1.3014763014763	0.000281256561656001	DLX1	0.00231313807717085	8.08333333333333	BothSexAllChrom
BothSexAllChrom_Chrom5_Interval1	MA1498.3	134	10725	34.8958333333333	26.8125	1.3014763014763	0.000281256561656001	HOXA7	0.00231313807717085	8.08333333333333	BothSexAllChrom
BothSexAllChrom_Chrom5_Interval1	MA0785.2	54	3465	14.0625	8.6625	1.62337662337662	0.000288491582551655	POU2F1	0.00232609822263598	5.4	BothSexAllChrom
BothSexAllChrom_Chrom5_Interval1	MA0868.3	64	4314	16.6666666666667	10.785	1.54535620460516	0.000292175577927295	SOX8	0.00232609822263598	5.88166666666666	BothSexAllChrom
BothSexAllChrom_Chrom5_Interval1	MA0099.4	44	2648	11.4583333333333	6.62	1.73086606243706	0.000293405571264311	FOS::JUN	0.00232609822263598	4.83833333333333	BothSexAllChrom
BothSexAllChrom_Chrom5_Interval1	MA1999.2	64	4362	16.6666666666667	10.905	1.52835090936879	0.000393345138992533	Prdm5	0.00300994541142112	5.76166666666666	BothSexAllChrom
BothSexAllChrom_Chrom5_Interval1	MA1640.2	59	3936	15.3645833333333	9.84	1.56144139566396	0.000401196013702731	MEIS2.1	0.00304355596602072	5.52458333333333	BothSexAllChrom
BothSexAllChrom_Chrom5_Interval1	MA0491.3	42	2532	10.9375	6.33	1.72788309636651	0.000419463713851372	JUND.1	0.00315494075375391	4.6075	BothSexAllChrom
BothSexAllChrom_Chrom5_Interval1	MA0854.2	42	2551	10.9375	6.3775	1.71501372010976	0.0004876951384912	Alx1	0.00354687373448145	4.56	BothSexAllChrom
BothSexAllChrom_Chrom5_Interval1	MA0847.4	78	5665	20.3125	14.1625	1.4342453662842	0.000582934570551097	FOXD2	0.00403923166996036	6.15	BothSexAllChrom
BothSexAllChrom_Chrom5_Interval1	MA0087.3	45	2823	11.71875	7.0575	1.66046758767269	0.000602917809183985	Sox5	0.0041450599381399	4.66125	BothSexAllChrom
BothSexAllChrom_Chrom5_Interval1	MA0755.2	19	856	4.94791666666667	2.14	2.31211059190031	0.000712783751683538	CUX2	0.00475189167789025	2.80791666666667	BothSexAllChrom
BothSexAllChrom_Chrom5_Interval1	MA0142.1	69	4919	17.96875	12.2975	1.46117096970929	0.000784982384348643	Pou5f1::Sox2	0.00519386840772034	5.67125	BothSexAllChrom
BothSexAllChrom_Chrom5_Interval1	MA1109.2	84	6275	21.875	15.6875	1.39442231075697	0.000820058806805078	NEUROD1	0.00530626286756227	6.1875	BothSexAllChrom
BothSexAllChrom_Chrom5_Interval1	MA1118.2	37	2221	9.63541666666667	5.5525	1.73532943118715	0.000860867137524158	SIX1	0.00547326733378207	4.08291666666667	BothSexAllChrom
BothSexAllChrom_Chrom5_Interval1	MA0259.2	113	8995	29.4270833333333	22.4875	1.30859736890865	0.00089631297387331	ARNT::HIF1A	0.00563396726434652	6.93958333333333	BothSexAllChrom
BothSexAllChrom_Chrom5_Interval1	MA0895.2	37	2234	9.63541666666667	5.585	1.72523127424649	0.000955377421147859	HMBOX1	0.00566157858431611	4.05041666666667	BothSexAllChrom
BothSexAllChrom_Chrom5_Interval1	MA1128.2	49	3225	12.7604166666667	8.0625	1.58268733850129	0.000974968132233044	FOSL1::JUN.1	0.00566157858431611	4.69791666666667	BothSexAllChrom
BothSexAllChrom_Chrom5_Interval1	MA2119.1	50	3311	13.0208333333333	8.2775	1.57303936373704	0.000985055853871334	HOXA3	0.00566157858431611	4.74333333333333	BothSexAllChrom
BothSexAllChrom_Chrom5_Interval1	MA1500.2	50	3311	13.0208333333333	8.2775	1.57303936373704	0.000985055853871334	HOXB6	0.00566157858431611	4.74333333333333	BothSexAllChrom
BothSexAllChrom_Chrom5_Interval1	MA1501.2	50	3311	13.0208333333333	8.2775	1.57303936373704	0.000985055853871334	HOXB7	0.00566157858431611	4.74333333333333	BothSexAllChrom
BothSexAllChrom_Chrom5_Interval1	MA1119.2	47	3062	12.2395833333333	7.655	1.59890050076203	0.00100825865624612	SIX2	0.00566157858431611	4.58458333333333	BothSexAllChrom
BothSexAllChrom_Chrom5_Interval1	MA1988.2	61	4277	15.8854166666667	10.6925	1.48565973034058	0.00110644945482894	Atf3	0.0060103427175893	5.19291666666667	BothSexAllChrom
BothSexAllChrom_Chrom5_Interval1	MA0462.3	61	4277	15.8854166666667	10.6925	1.48565973034058	0.00110644945482894	BATF::JUN	0.0060103427175893	5.19291666666667	BothSexAllChrom
BothSexAllChrom_Chrom5_Interval1	MA0835.3	61	4277	15.8854166666667	10.6925	1.48565973034058	0.00110644945482894	BATF3	0.0060103427175893	5.19291666666667	BothSexAllChrom
BothSexAllChrom_Chrom5_Interval1	MA1928.2	61	4277	15.8854166666667	10.6925	1.48565973034058	0.00110644945482894	BNC2	0.0060103427175893	5.19291666666667	BothSexAllChrom
BothSexAllChrom_Chrom5_Interval1	MA0490.3	43	2746	11.1979166666667	6.865	1.63116047584365	0.00113415104964515	JUNB.1	0.00612302407170386	4.33291666666667	BothSexAllChrom
BothSexAllChrom_Chrom5_Interval1	MA1644.2	39	2436	10.15625	6.09	1.66769293924466	0.00130003910906743	NFYC	0.0067694344140789	4.06625	BothSexAllChrom
BothSexAllChrom_Chrom5_Interval1	MA1130.2	44	2864	11.4583333333333	7.16	1.60032588454376	0.00144176632341097	FOSL2::JUN	0.00739629207634516	4.29833333333333	BothSexAllChrom
BothSexAllChrom_Chrom5_Interval1	MA1944.2	39	2456	10.15625	6.14	1.65411237785016	0.00150542838278907	ETV5::DRGX	0.00765767038644153	4.01625	BothSexAllChrom
BothSexAllChrom_Chrom5_Interval1	MA1134.2	39	2463	10.15625	6.1575	1.64941128704832	0.001583744239439	FOS::JUNB	0.00796397103260753	3.99875	BothSexAllChrom
BothSexAllChrom_Chrom5_Interval1	MA1144.2	39	2463	10.15625	6.1575	1.64941128704832	0.001583744239439	FOSL2::JUND	0.00796397103260753	3.99875	BothSexAllChrom
BothSexAllChrom_Chrom5_Interval1	MA0052.5	64	4627	16.6666666666667	11.5675	1.44081838484259	0.00176147529379124	MEF2A	0.00870841718278813	5.09916666666666	BothSexAllChrom
BothSexAllChrom_Chrom5_Interval1	MA1633.2	44	2913	11.4583333333333	7.2825	1.57340656825724	0.00199340031182308	BACH1	0.00963841909013357	4.17583333333333	BothSexAllChrom
BothSexAllChrom_Chrom5_Interval1	MA0843.2	18	870	4.6875	2.175	2.1551724137931	0.00210752063972322	TEF	0.0100794465378067	2.5125	BothSexAllChrom
BothSexAllChrom_Chrom5_Interval1	MA1489.1	47	3182	12.2395833333333	7.955	1.53860255604442	0.00218259535088928	FOXN3	0.0103055987383321	4.28458333333333	BothSexAllChrom
BothSexAllChrom_Chrom5_Interval1	MA0819.3	23	1238	5.98958333333333	3.095	1.9352450188476	0.00218993973189557	CLOCK	0.0103055987383321	2.89458333333333	BothSexAllChrom
BothSexAllChrom_Chrom5_Interval1	MA0025.3	39	2532	10.15625	6.33	1.60446287519747	0.00256718944723293	NFIL3	0.0119530513945237	3.82625	BothSexAllChrom
BothSexAllChrom_Chrom5_Interval1	MA1578.2	76	5790	19.7916666666667	14.475	1.36729994242948	0.00259649143826082	VEZF1	0.0120258550824712	5.31666666666666	BothSexAllChrom
BothSexAllChrom_Chrom5_Interval1	MA0780.1	29	1721	7.55208333333333	4.3025	1.75527793918265	0.0026226474168657	PAX3	0.0120834017112137	3.24958333333333	BothSexAllChrom
BothSexAllChrom_Chrom5_Interval1	MA1421.1	55	3927	14.3229166666667	9.8175	1.45891690009337	0.00292592844405849	TCF7L1	0.0132722527359354	4.50541666666667	BothSexAllChrom
BothSexAllChrom_Chrom5_Interval1	MA0092.2	49	3406	12.7604166666667	8.515	1.49858093560384	0.00297261176794887	Hand1::Tcf3	0.0134148633630513	4.24541666666667	BothSexAllChrom
BothSexAllChrom_Chrom5_Interval1	MA0006.2	112	9208	29.1666666666667	23.02	1.26701419055893	0.00298932258617421	Ahr::Arnt	0.0134214483460883	6.14666666666667	BothSexAllChrom
BothSexAllChrom_Chrom5_Interval1	MA0905.2	27	1581	7.03125	3.9525	1.77893738140417	0.00304438595086314	HOXC10	0.0135992874962414	3.07875	BothSexAllChrom
BothSexAllChrom_Chrom5_Interval1	MA0161.3	63	4653	16.40625	11.6325	1.4103803997421	0.00315953077975581	NFIC	0.0140423590211369	4.77375	BothSexAllChrom
BothSexAllChrom_Chrom5_Interval1	MA0869.3	73	5604	19.0104166666667	14.01	1.35691767784916	0.00386425396250533	Sox11	0.0168476971813903	5.00041666666666	BothSexAllChrom
BothSexAllChrom_Chrom5_Interval1	MA0858.1	39	2601	10.15625	6.5025	1.56189926951173	0.0040405453847398	Rarb.1	0.0175156647220247	3.65375	BothSexAllChrom
BothSexAllChrom_Chrom5_Interval1	MA1931.1	23	1307	5.98958333333333	3.2675	1.83307829635297	0.00423897108704002	ELK1::HOXA1	0.0181965588126596	2.72208333333333	BothSexAllChrom
BothSexAllChrom_Chrom5_Interval1	MA0032.2	60	4450	15.625	11.125	1.40449438202247	0.00436550605192353	FOXC1	0.0185586730709793	4.5	BothSexAllChrom
BothSexAllChrom_Chrom5_Interval1	MA0608.1	18	935	4.6875	2.3375	2.00534759358289	0.00446379756624297	Creb3l2	0.018794937121023	2.35	BothSexAllChrom
BothSexAllChrom_Chrom5_Interval1	MA1101.3	30	1879	7.8125	4.6975	1.66311868014902	0.00481272804508231	BACH2	0.0197906573816469	3.115	BothSexAllChrom
BothSexAllChrom_Chrom5_Interval1	MA1954.2	67	5146	17.4479166666667	12.865	1.35623137712139	0.00578568133771624	FOXO1::ELK1	0.0228313882385215	4.58291666666667	BothSexAllChrom
BothSexAllChrom_Chrom5_Interval1	MA0661.2	51	3722	13.28125	9.305	1.42732401934444	0.00634421263712585	MEOX1	0.0238585774387639	3.97625	BothSexAllChrom
BothSexAllChrom_Chrom5_Interval1	MA0075.4	51	3722	13.28125	9.305	1.42732401934444	0.00634421263712585	PRRX2	0.0238585774387639	3.97625	BothSexAllChrom
BothSexAllChrom_Chrom5_Interval1	MA0477.3	41	2847	10.6770833333333	7.1175	1.50011708230886	0.0063732301000828	FOSL1	0.0238657127152037	3.55958333333333	BothSexAllChrom
BothSexAllChrom_Chrom5_Interval1	MA1503.2	22	1278	5.72916666666667	3.195	1.79316640584246	0.00653802288890358	HOXB9	0.0243790683993015	2.53416666666667	BothSexAllChrom
BothSexAllChrom_Chrom5_Interval1	MA2326.1	209	19208	54.4270833333333	48.02	1.13342530889907	0.00669636131395353	IKZF2	0.0248641263978021	6.40708333333333	BothSexAllChrom
BothSexAllChrom_Chrom5_Interval1	MA0143.5	50	3651	13.0208333333333	9.1275	1.42654980370675	0.00693939888972781	SOX2	0.0253388839126991	3.89333333333333	BothSexAllChrom
BothSexAllChrom_Chrom5_Interval1	MA1120.2	50	3651	13.0208333333333	9.1275	1.42654980370675	0.00693939888972781	SOX13	0.0253388839126991	3.89333333333333	BothSexAllChrom
BothSexAllChrom_Chrom5_Interval1	MA1953.2	67	5216	17.4479166666667	13.04	1.3380304192229	0.00781105978016161	FOXO1::ELF1	0.0282869654590215	4.40791666666667	BothSexAllChrom
BothSexAllChrom_Chrom5_Interval1	MA1138.2	36	2460	9.375	6.15	1.52439024390244	0.0081743949929569	FOSL2::JUNB	0.0292417381861873	3.225	BothSexAllChrom
BothSexAllChrom_Chrom5_Interval1	MA0515.1	79	6377	20.5729166666667	15.9425	1.29044482776645	0.00928528101450628	Sox6	0.0324247908443076	4.63041666666666	BothSexAllChrom
BothSexAllChrom_Chrom5_Interval1	MA1570.1	26	1644	6.77083333333333	4.11	1.64740470397405	0.00941093887145983	TFAP4.1	0.032733700422469	2.66083333333333	BothSexAllChrom
BothSexAllChrom_Chrom5_Interval1	MA0062.4	74	5919	19.2708333333333	14.7975	1.30230331700175	0.00967713913800021	GABPA	0.0333956174174125	4.47333333333334	BothSexAllChrom
BothSexAllChrom_Chrom5_Interval1	MA1955.2	54	4088	14.0625	10.22	1.37597847358121	0.0101049020037501	FOXO1::ELK3	0.034466332415892	3.8425	BothSexAllChrom
BothSexAllChrom_Chrom5_Interval1	MA0615.2	13	647	3.38541666666667	1.6175	2.09299330242143	0.0104615115574032	Gmeb1	0.0354081929635184	1.76791666666667	BothSexAllChrom
BothSexAllChrom_Chrom5_Interval1	MA1123.3	57	4376	14.84375	10.94	1.35683272394881	0.0108297918088899	TWIST1	0.0363748732512331	3.90375	BothSexAllChrom
BothSexAllChrom_Chrom5_Interval1	MA0113.4	22	1345	5.72916666666667	3.3625	1.70384138785626	0.0113896264522925	NR3C1	0.0381097767224995	2.36666666666667	BothSexAllChrom
BothSexAllChrom_Chrom5_Interval1	MA0638.2	13	657	3.38541666666667	1.6425	2.0611364789447	0.0117612175369505	CREB3	0.0392040584565018	1.74291666666667	BothSexAllChrom
BothSexAllChrom_Chrom5_Interval1	MA2324.1	42	3051	10.9375	7.6275	1.43395607997378	0.0120183581379009	BCL11A	0.039910019476803	3.31	BothSexAllChrom
BothSexAllChrom_Chrom5_Interval1	MA0604.1	9	382	2.34375	0.955	2.45418848167539	0.0121628830591184	Atf1	0.0400874048390418	1.38875	BothSexAllChrom
BothSexAllChrom_Chrom5_Interval1	MA0867.3	80	6555	20.8333333333333	16.3875	1.27129417747267	0.0126029997335028	SOX4	0.0410764435758608	4.44583333333334	BothSexAllChrom
BothSexAllChrom_Chrom5_Interval1	MA0146.3	32	2199	8.33333333333333	5.4975	1.51584053357587	0.0132657604350378	Zfx	0.0427614255781438	2.83583333333333	BothSexAllChrom
BothSexAllChrom_Chrom5_Interval1	MA1149.2	34	2372	8.85416666666667	5.93	1.49311410905003	0.0133560068446605	RARA::RXRG	0.042895204464603	2.92416666666667	BothSexAllChrom
BothSexAllChrom_Chrom5_Interval1	MA0497.2	59	4613	15.3645833333333	11.5325	1.3322855697666	0.0136056909636184	MEF2C	0.0432730712255937	3.83208333333334	BothSexAllChrom
BothSexAllChrom_Chrom5_Interval1	MA0478.2	39	2811	10.15625	7.0275	1.44521522589826	0.0136211826471471	FOSL2	0.0432730712255937	3.12875	BothSexAllChrom
BothSexAllChrom_Chrom5_Interval1	MA1108.3	154	13840	40.1041666666667	34.6	1.15907996146435	0.0137093611675549	MXI1	0.0433965389476558	5.50416666666668	BothSexAllChrom
BothSexAllChrom_Chrom5_Interval1	MA0072.2	30	2044	7.8125	5.11	1.52886497064579	0.0145802894263613	RORA.1	0.0459880096602078	2.7025	BothSexAllChrom
BothSexAllChrom_Chrom5_Interval1	MA0833.3	35	2475	9.11458333333333	6.1875	1.47306397306397	0.0146469830806848	ATF4	0.046033375396438	2.92708333333333	BothSexAllChrom
BothSexAllChrom_Chrom5_Interval1	MA1636.2	35	2477	9.11458333333333	6.1925	1.47187457946441	0.0148094880382496	CEBPG.1	0.0463784678777923	2.92208333333333	BothSexAllChrom
BothSexAllChrom_Chrom5_Interval1	MA1135.2	31	2145	8.07291666666667	5.3625	1.50543900543901	0.0159963425546887	FOSB::JUNB.1	0.0495661318595987	2.71041666666667	BothSexAllChrom
BothSexAllChrom_Chrom8_Interval2	MA1499.2	75	12696	49.3421052631579	31.74	1.55457168440951	4.60296801311433e-06	HOXB4	0.00101265296288515	17.6021052631579	BothSexAllChrom
BothSexAllChrom_Chrom8_Interval2	MA1504.2	75	12696	49.3421052631579	31.74	1.55457168440951	4.60296801311433e-06	HOXC4	0.00101265296288515	17.6021052631579	BothSexAllChrom
BothSexAllChrom_Chrom8_Interval2	MA1507.2	75	12696	49.3421052631579	31.74	1.55457168440951	4.60296801311433e-06	HOXD4	0.00101265296288515	17.6021052631579	BothSexAllChrom
BothSexAllChrom_Chrom8_Interval2	MA1962.1	33	3955	21.7105263157895	9.8875	2.19575487391044	1.18995902989491e-05	POU2F1::SOX2	0.00209432789261504	11.8230263157895	BothSexAllChrom
BothSexAllChrom_Chrom8_Interval2	MA0032.2	33	4286	21.7105263157895	10.715	2.02618071075963	6.00752493558766e-05	FOXC1	0.00755231706188163	10.9955263157895	BothSexAllChrom
BothSexAllChrom_Chrom8_Interval2	MA0151.1	80	15248	52.6315789473684	38.12	1.38068150439057	0.000189975990018807	Arid3a	0.0131743502712301	14.5115789473684	BothSexAllChrom
BothSexAllChrom_Chrom8_Interval2	MA1134.2	21	2317	13.8157894736842	5.7925	2.38511687072667	0.000192296096537551	FOS::JUNB	0.0131743502712301	8.02328947368421	BothSexAllChrom
BothSexAllChrom_Chrom8_Interval2	MA1144.2	21	2317	13.8157894736842	5.7925	2.38511687072667	0.000192296096537551	FOSL2::JUND	0.0131743502712301	8.02328947368421	BothSexAllChrom
BothSexAllChrom_Chrom8_Interval2	MA0478.2	23	2718	15.1315789473684	6.795	2.22686960226173	0.000252103711898216	FOSL2	0.0131743502712301	8.33657894736842	BothSexAllChrom
BothSexAllChrom_Chrom8_Interval2	MA0488.2	28	3651	18.4210526315789	9.1275	2.01819256440197	0.000258962665756852	JUN	0.0131743502712301	9.29355263157895	BothSexAllChrom
BothSexAllChrom_Chrom8_Interval2	MA1130.2	23	2734	15.1315789473684	6.835	2.21383744657914	0.000274146541682145	FOSL2::JUN	0.0131743502712301	8.29657894736842	BothSexAllChrom
BothSexAllChrom_Chrom8_Interval2	MA0625.3	86	16953	56.578947368421	42.3825	1.33496012194705	0.000288825745355869	NFATC3	0.0131743502712301	14.196447368421	BothSexAllChrom
BothSexAllChrom_Chrom8_Interval2	MA1512.2	28	3689	18.4210526315789	9.2225	1.9974033756117	0.000306637281377124	KLF11	0.0131743502712301	9.19855263157894	BothSexAllChrom
BothSexAllChrom_Chrom8_Interval2	MA1636.2	22	2584	14.4736842105263	6.46	2.24050839172234	0.000320155955986924	CEBPG.1	0.0131743502712301	8.01368421052632	BothSexAllChrom
BothSexAllChrom_Chrom8_Interval2	MA0605.3	18	1895	11.8421052631579	4.7375	2.49965282599639	0.000327397418157761	ATF3	0.0131743502712301	7.10460526315789	BothSexAllChrom
BothSexAllChrom_Chrom8_Interval2	MA1137.2	22	2589	14.4736842105263	6.4725	2.23618141529955	0.000328758237371275	FOSL1::JUNB	0.0131743502712301	8.00118421052632	BothSexAllChrom
BothSexAllChrom_Chrom8_Interval2	MA0599.1	43	6808	28.2894736842105	17.02	1.66213123879028	0.000363765230614693	KLF5	0.0139043106038441	11.2694736842105	BothSexAllChrom
BothSexAllChrom_Chrom8_Interval2	MA1141.2	24	2999	15.7894736842105	7.4975	2.10596514627683	0.000413479170475085	FOS::JUND	0.014554466800723	8.29197368421053	BothSexAllChrom
BothSexAllChrom_Chrom8_Interval2	MA0259.2	53	9133	34.8684210526316	22.8325	1.5271398687236	0.00049055638371156	ARNT::HIF1A	0.0164205096042299	12.0359210526316	BothSexAllChrom
BothSexAllChrom_Chrom8_Interval2	MA1633.2	23	2855	15.1315789473684	7.1375	2.12001106092727	0.000503811090129782	BACH1	0.0164205096042299	7.99407894736842	BothSexAllChrom
BothSexAllChrom_Chrom8_Interval2	MA0099.4	21	2509	13.8157894736842	6.2725	2.20259696670932	0.000553152727046605	FOS::JUN	0.0173847999928933	7.54328947368421	BothSexAllChrom
BothSexAllChrom_Chrom8_Interval2	MA1129.1	14	1346	9.21052631578947	3.365	2.73715492296864	0.000650360821539028	FOSL1::JUN	0.0175970389001137	5.84552631578947	BothSexAllChrom
BothSexAllChrom_Chrom8_Interval2	MA0477.3	22	2725	14.4736842105263	6.8125	2.12457749879285	0.000655576963296326	FOSL1	0.0175970389001137	7.66118421052632	BothSexAllChrom
BothSexAllChrom_Chrom8_Interval2	MA0108.3	30	4270	19.7368421052632	10.675	1.84888450634784	0.000665425435104507	TBP	0.0175970389001137	9.06184210526316	BothSexAllChrom
BothSexAllChrom_Chrom8_Interval2	MA1128.2	24	3104	15.7894736842105	7.76	2.03472599023332	0.000674557122721279	FOSL1::JUN.1	0.0175970389001137	8.02947368421053	BothSexAllChrom
BothSexAllChrom_Chrom8_Interval2	MA1112.3	28	3941	18.4210526315789	9.8525	1.86968308871646	0.000872739256552094	NR4A1	0.0213336262712734	8.56855263157894	BothSexAllChrom
BothSexAllChrom_Chrom8_Interval2	MA0025.3	20	2431	13.1578947368421	6.0775	2.16501764489381	0.000933282055002274	NFIL3	0.0221969786054595	7.0803947368421	BothSexAllChrom
BothSexAllChrom_Chrom8_Interval2	MA1988.2	29	4218	19.0789473684211	10.545	1.80928851288962	0.00116625054695201	Atf3	0.0238674530539015	8.53394736842105	BothSexAllChrom
BothSexAllChrom_Chrom8_Interval2	MA0462.3	29	4218	19.0789473684211	10.545	1.80928851288962	0.00116625054695201	BATF::JUN	0.0238674530539015	8.53394736842105	BothSexAllChrom
BothSexAllChrom_Chrom8_Interval2	MA0835.3	29	4218	19.0789473684211	10.545	1.80928851288962	0.00116625054695201	BATF3	0.0238674530539015	8.53394736842105	BothSexAllChrom
BothSexAllChrom_Chrom8_Interval2	MA1928.2	29	4218	19.0789473684211	10.545	1.80928851288962	0.00116625054695201	BNC2	0.0238674530539015	8.53394736842105	BothSexAllChrom
BothSexAllChrom_Chrom8_Interval2	MA0492.2	25	3442	16.4473684210526	8.605	1.91137343649653	0.00125911838019765	JUND	0.0246227594349763	7.84236842105263	BothSexAllChrom
BothSexAllChrom_Chrom8_Interval2	MA1139.2	14	1449	9.21052631578947	3.6225	2.54258835494533	0.00131394059488056	FOSL2::JUNB.1	0.0251362548585845	5.58802631578947	BothSexAllChrom
BothSexAllChrom_Chrom8_Interval2	MA1632.2	26	3663	17.1052631578947	9.1575	1.86789660473871	0.0013860329086575	ATF2	0.0254106033253875	7.94776315789474	BothSexAllChrom
BothSexAllChrom_Chrom8_Interval2	MA0840.2	14	1465	9.21052631578947	3.6625	2.51481947188791	0.00145587951283189	Creb5	0.0259336459905975	5.54802631578947	BothSexAllChrom
BothSexAllChrom_Chrom8_Interval2	MA1638.2	81	16417	53.2894736842105	41.0425	1.29839736088714	0.00150220337778804	HAND2	0.0259336459905975	12.2469736842105	BothSexAllChrom
BothSexAllChrom_Chrom8_Interval2	MA0834.2	13	1306	8.55263157894737	3.265	2.61948899814621	0.00150297266536418	ATF7	0.0259336459905975	5.28763157894737	BothSexAllChrom
BothSexAllChrom_Chrom8_Interval2	MA0769.3	25	3506	16.4473684210526	8.765	1.87648242111268	0.00162462966603775	TCF7	0.0274630158688008	7.68236842105263	BothSexAllChrom
BothSexAllChrom_Chrom8_Interval2	MA1145.2	18	2184	11.8421052631579	5.46	2.16888374783112	0.00166558933773973	FOSL2::JUND.1	0.0274630158688008	6.38210526315789	BothSexAllChrom
BothSexAllChrom_Chrom8_Interval2	MA1118.2	18	2190	11.8421052631579	5.475	2.16294160057678	0.00171643849180005	SIX1	0.0274630158688008	6.36710526315789	BothSexAllChrom
BothSexAllChrom_Chrom8_Interval2	MA0768.3	23	3136	15.1315789473684	7.84	1.93004833512352	0.00176941910008859	Lef1	0.0278051572871063	7.29157894736842	BothSexAllChrom
BothSexAllChrom_Chrom8_Interval2	MA1131.2	18	2207	11.8421052631579	5.5175	2.1462809720268	0.00186771945316264	FOSL2::JUN.1	0.0280401301162495	6.32460526315789	BothSexAllChrom
BothSexAllChrom_Chrom8_Interval2	MA1136.1	14	1516	9.21052631578947	3.79	2.43021802527427	0.00199679018233862	FOSB::JUNB	0.0288061534501309	5.42052631578947	BothSexAllChrom
BothSexAllChrom_Chrom8_Interval2	MA0491.3	19	2436	12.5	6.09	2.05254515599343	0.00230967926661037	JUND.1	0.0322621865812243	6.41	BothSexAllChrom
BothSexAllChrom_Chrom8_Interval2	MA0490.3	20	2649	13.1578947368421	6.6225	1.98684707238084	0.00257672260596696	JUNB.1	0.034884859896168	6.5353947368421	BothSexAllChrom
BothSexAllChrom_Chrom8_Interval2	MA1953.2	33	5300	21.7105263157895	13.25	1.63853028798411	0.00267398511057098	FOXO1::ELF1	0.0356524748460678	8.46052631578948	BothSexAllChrom
BothSexAllChrom_Chrom8_Interval2	MA0601.2	22	3047	14.4736842105263	7.6175	1.90005700171005	0.00271444978941653	Arid3b	0.0356524748460678	6.85618421052632	BothSexAllChrom
BothSexAllChrom_Chrom8_Interval2	MA1552.2	11	1085	7.23684210526316	2.7125	2.66796022313849	0.0030022360417562	RARB	0.0382893871992095	4.52434210526316	BothSexAllChrom
BothSexAllChrom_Chrom8_Interval2	MA0006.2	51	9428	33.5526315789474	23.57	1.42353125069781	0.0033135067853002	Ahr::Arnt	0.0410688164938616	9.98263157894737	BothSexAllChrom
BothSexAllChrom_Chrom8_Interval2	MA0039.5	29	4561	19.0789473684211	11.4025	1.67322493912923	0.00374493956576852	KLF4	0.0441274733972283	7.67644736842106	BothSexAllChrom
BothSexAllChrom_Chrom8_Interval2	MA1961.2	36	6099	23.6842105263158	15.2475	1.55331762756621	0.00408128810227281	PATZ1	0.0441274733972283	8.43671052631579	BothSexAllChrom
BothSexAllChrom_Chrom8_Interval2	MA0788.1	28	4385	18.4210526315789	10.9625	1.68036968132989	0.00416820455643151	POU3F3	0.0441274733972283	7.45855263157894	BothSexAllChrom
BothSexAllChrom_Chrom8_Interval2	MA1101.3	15	1827	9.86842105263158	4.5675	2.16057384841414	0.00421346783598558	BACH2	0.0441274733972283	5.30092105263158	BothSexAllChrom
BothSexAllChrom_Chrom8_Interval2	MA1142.2	21	2994	13.8157894736842	7.485	1.84579685687164	0.00474407051784182	FOSL1::JUND	0.0441274733972283	6.33078947368421	BothSexAllChrom
BothSexAllChrom_Chrom8_Interval2	MA0875.2	55	10545	36.1842105263158	26.3625	1.37256369943351	0.00481390618878854	BARX1	0.0441274733972283	9.82171052631579	BothSexAllChrom
BothSexAllChrom_Chrom8_Interval2	MA0879.3	55	10545	36.1842105263158	26.3625	1.37256369943351	0.00481390618878854	DLX1	0.0441274733972283	9.82171052631579	BothSexAllChrom
BothSexAllChrom_Chrom8_Interval2	MA1498.3	55	10545	36.1842105263158	26.3625	1.37256369943351	0.00481390618878854	HOXA7	0.0441274733972283	9.82171052631579	BothSexAllChrom
BothSexAllChrom_Chrom8_Interval2	MA0868.3	27	4249	17.7631578947368	10.6225	1.67222008893734	0.00525573967884955	SOX8	0.0467176860342182	7.14065789473684	BothSexAllChrom
BothSexAllChrom_Chrom8_Interval2	MA1964.2	59	11557	38.8157894736842	28.8925	1.34345554983765	0.00531795144901502	SMAD2	0.0467979727513322	9.92328947368421	BothSexAllChrom
BothSexAllChrom_Chrom8_Interval2	MA0160.3	20	2846	13.1578947368421	7.115	1.84931760180493	0.00572744627758732	NR4A2	0.0492482225805385	6.0428947368421	BothSexAllChrom
BothSexNo15X5_Chrom11_Interval1	MA1566.3	29	2033	12.5	5.0825	2.45941957697983	7.85048430203656e-06	TBX3	0.00076004086839344	7.4175	BothSexNo15X5
BothSexNo15X5_Chrom11_Interval1	MA0780.1	22	1361	9.48275862068965	3.4025	2.78699739035699	1.65375204068763e-05	PAX3	0.00132300163255011	6.08025862068965	BothSexNo15X5
BothSexNo15X5_Chrom11_Interval1	MA0151.1	106	13337	45.6896551724138	33.3425	1.37031281914715	6.01871579060163e-05	Arid3a	0.00344156102765707	12.3471551724138	BothSexNo15X5
BothSexNo15X5_Chrom11_Interval1	MA0006.2	89	10661	38.3620689655172	26.6525	1.43934223677018	6.25738368664923e-05	Ahr::Arnt	0.00344156102765707	11.7095689655172	BothSexNo15X5
BothSexNo15X5_Chrom11_Interval1	MA0770.1	31	2574	13.3620689655172	6.435	2.07646759370897	9.49259584804214e-05	HSF2	0.00456017592020335	6.92706896551724	BothSexNo15X5
BothSexNo15X5_Chrom11_Interval1	MA0079.5	58	6178	25	15.445	1.61864681126578	0.000103640361822803	SP1	0.00456017592020335	9.555	BothSexNo15X5
BothSexNo15X5_Chrom11_Interval1	MA0689.1	27	2115	11.6379310344828	5.2875	2.20102714600147	0.000108823085359444	TBX20	0.00456020548172907	6.35043103448276	BothSexNo15X5
BothSexNo15X5_Chrom11_Interval1	MA0681.3	47	4795	20.2586206896552	11.9875	1.68997878537269	0.000211034878844129	PHOX2B	0.00714271897626281	8.27112068965517	BothSexNo15X5
BothSexNo15X5_Chrom11_Interval1	MA0688.2	23	1757	9.91379310344828	4.3925	2.25698192451867	0.000252849713944216	TBX2	0.00794670529538966	5.52129310344828	BothSexNo15X5
BothSexNo15X5_Chrom11_Interval1	MA1961.2	69	8027	29.7413793103448	20.0675	1.48206698942792	0.000281079561658203	PATZ1	0.00824500047530727	9.67387931034483	BothSexNo15X5
BothSexNo15X5_Chrom11_Interval1	MA0599.1	73	8644	31.4655172413793	21.61	1.45606280617211	0.000297644933294909	KLF5	0.00844927552579097	9.85551724137931	BothSexNo15X5
BothSexNo15X5_Chrom11_Interval1	MA1541.2	31	2787	13.3620689655172	6.9675	1.91777093154176	0.000382036539627563	NR6A1	0.0088306739694641	6.39456896551724	BothSexNo15X5
BothSexNo15X5_Chrom11_Interval1	MA1499.2	90	11355	38.7931034482759	28.3875	1.3665558238054	0.000390358021846123	HOXB4	0.0088306739694641	10.4056034482759	BothSexNo15X5
BothSexNo15X5_Chrom11_Interval1	MA1504.2	90	11355	38.7931034482759	28.3875	1.3665558238054	0.000390358021846123	HOXC4	0.0088306739694641	10.4056034482759	BothSexNo15X5
BothSexNo15X5_Chrom11_Interval1	MA1507.2	90	11355	38.7931034482759	28.3875	1.3665558238054	0.000390358021846123	HOXD4	0.0088306739694641	10.4056034482759	BothSexNo15X5
BothSexNo15X5_Chrom11_Interval1	MA1522.2	55	6080	23.7068965517241	15.2	1.55966424682396	0.000426602783910817	MAZ	0.00938526124603798	8.50689655172414	BothSexNo15X5
BothSexNo15X5_Chrom11_Interval1	MA1418.2	44	4545	18.9655172413793	11.3625	1.66913243048443	0.000456468919080362	IRF3	0.00969030648863137	7.60301724137931	BothSexNo15X5
BothSexNo15X5_Chrom11_Interval1	MA0685.2	66	7737	28.448275862069	19.3425	1.47076519902127	0.000502276570031502	SP4	0.010279148409947	9.10577586206897	BothSexNo15X5
BothSexNo15X5_Chrom11_Interval1	MA1511.2	57	6416	24.5689655172414	16.04	1.53173101728438	0.000514197739522998	KLF10	0.01028395479046	8.52896551724138	BothSexNo15X5
BothSexNo15X5_Chrom11_Interval1	MA1938.2	35	3517	15.0862068965517	8.7925	1.71580402576647	0.00117734380410684	ERF::NHLH1	0.0203031827947023	6.29370689655172	BothSexNo15X5
BothSexNo15X5_Chrom11_Interval1	MA1578.2	58	6789	25	16.9725	1.47297098247165	0.00119827304797849	VEZF1	0.0203031827947023	8.0275	BothSexNo15X5
BothSexNo15X5_Chrom11_Interval1	MA0498.3	180	27408	77.5862068965517	68.52	1.13231475330636	0.00139508300001883	MEIS1	0.0220938801936281	9.06620689655172	BothSexNo15X5
BothSexNo15X5_Chrom11_Interval1	MA0690.3	22	1885	9.48275862068965	4.7125	2.01225647123388	0.0015399501664016	TBX21	0.0229687482446341	4.77025862068965	BothSexNo15X5
BothSexNo15X5_Chrom11_Interval1	MA0729.1	27	2532	11.6379310344828	6.33	1.83853570844909	0.00170885370922224	RARA	0.0250631877352595	5.30793103448276	BothSexNo15X5
BothSexNo15X5_Chrom11_Interval1	MA0625.3	117	16330	50.4310344827586	40.825	1.23529784403573	0.00188770861951079	NFATC3	0.0258144482221124	9.60603448275862	BothSexNo15X5
BothSexNo15X5_Chrom11_Interval1	MA0728.1	29	2813	12.5	7.0325	1.77746178457163	0.00190674901640603	Nr2F6	0.0258144482221124	5.4675	BothSexNo15X5
BothSexNo15X5_Chrom11_Interval1	MA1122.2	12	770	5.17241379310345	1.925	2.68696820420958	0.0019455575247815	TFDP1	0.0259407669970867	3.24741379310345	BothSexNo15X5
BothSexNo15X5_Chrom11_Interval1	MA0074.1	18	1485	7.75862068965517	3.7125	2.08986415882968	0.00275003475613322	RXRA::VDR	0.0335632820753615	4.04612068965517	BothSexNo15X5
BothSexNo15X5_Chrom11_Interval1	MA0486.2	25	2363	10.7758620689655	5.9075	1.82409853050622	0.00281035788661619	HSF1	0.0335632820753615	4.86836206896552	BothSexNo15X5
BothSexNo15X5_Chrom11_Interval1	MA1116.2	118	16677	50.8620689655172	41.6925	1.21993329652857	0.00292014987575502	RBPJ	0.0335632820753615	9.16956896551724	BothSexNo15X5
BothSexNo15X5_Chrom11_Interval1	MA2119.1	29	2921	12.5	7.3025	1.71174255391989	0.00328799375194138	HOXA3	0.0335632820753615	5.1975	BothSexNo15X5
BothSexNo15X5_Chrom11_Interval1	MA1500.2	29	2921	12.5	7.3025	1.71174255391989	0.00328799375194138	HOXB6	0.0335632820753615	5.1975	BothSexNo15X5
BothSexNo15X5_Chrom11_Interval1	MA1501.2	29	2921	12.5	7.3025	1.71174255391989	0.00328799375194138	HOXB7	0.0335632820753615	5.1975	BothSexNo15X5
BothSexNo15X5_Chrom11_Interval1	MA0041.3	51	6044	21.9827586206897	15.11	1.45484835345398	0.00330629808059377	FOXD3	0.0335632820753615	6.87275862068965	BothSexNo15X5
BothSexNo15X5_Chrom11_Interval1	MA0847.4	42	4753	18.1034482758621	11.8825	1.52353867248997	0.00358578677114287	FOXD2	0.0335632820753615	6.22094827586207	BothSexNo15X5
BothSexNo15X5_Chrom11_Interval1	MA0144.3	42	4769	18.1034482758621	11.9225	1.51842719864643	0.00380794498943728	STAT3	0.0335632820753615	6.18094827586207	BothSexNo15X5
BothSexNo15X5_Chrom11_Interval1	MA0875.2	72	9318	31.0344827586207	23.295	1.33223793769567	0.00409227497350988	BARX1	0.0335632820753615	7.73948275862069	BothSexNo15X5
BothSexNo15X5_Chrom11_Interval1	MA0879.3	72	9318	31.0344827586207	23.295	1.33223793769567	0.00409227497350988	DLX1	0.0335632820753615	7.73948275862069	BothSexNo15X5
BothSexNo15X5_Chrom11_Interval1	MA1498.3	72	9318	31.0344827586207	23.295	1.33223793769567	0.00409227497350988	HOXA7	0.0335632820753615	7.73948275862069	BothSexNo15X5
BothSexNo15X5_Chrom11_Interval1	MA0504.2	38	4265	16.3793103448276	10.6625	1.53616040748676	0.00495276484494567	NR2C2	0.0392651627347044	5.71681034482759	BothSexNo15X5
BothSexNo15X5_Chrom11_Interval1	MA0065.3	50	6026	21.551724137931	15.065	1.43058241871431	0.00510156478950472	Pparg::Rxra	0.0400837233461085	6.48672413793103	BothSexNo15X5
BothSexNo15X5_Chrom11_Interval1	MA0497.2	35	3851	15.0862068965517	9.6275	1.56699110844474	0.00518324841034414	MEF2C	0.0403651203637419	5.45870689655172	BothSexNo15X5
BothSexNo15X5_Chrom11_Interval1	MA1945.2	37	4149	15.948275862069	10.3725	1.5375537104911	0.00548526850437608	ETV5::FIGLA	0.0423424235425522	5.57577586206897	BothSexNo15X5
BothSexNo15X5_Chrom11_Interval1	MA1608.2	24	2374	10.3448275862069	5.935	1.74302065479476	0.00594322725822744	Isl1	0.0446903099126132	4.4098275862069	BothSexNo15X5
BothSexNo15X5_Chrom11_Interval1	MA0682.3	52	6387	22.4137931034483	15.9675	1.40371336173153	0.00619570205606682	PITX1	0.0446903099126132	6.44629310344828	BothSexNo15X5
BothSexNo15X5_Chrom11_Interval1	MA2326.1	137	20284	59.051724137931	50.71	1.16449860260168	0.00640213607706283	IKZF2	0.0454345140952846	8.34172413793104	BothSexNo15X5
BothSexNo15X5_Chrom11_Interval1	MA1962.1	31	3364	13.3620689655172	8.41	1.58883103038255	0.00701002507188348	POU2F1::SOX2	0.0485734020728934	4.95206896551724	BothSexNo15X5
BothSexNo15X5_Chrom14_Interval1	MA1499.2	136	14154	54.1832669322709	35.385	1.53124959537292	8.25609380722056e-10	HOXB4	2.4217875167847e-07	18.7982669322709	BothSexNo15X5
BothSexNo15X5_Chrom14_Interval1	MA1504.2	136	14154	54.1832669322709	35.385	1.53124959537292	8.25609380722056e-10	HOXC4	2.4217875167847e-07	18.7982669322709	BothSexNo15X5
BothSexNo15X5_Chrom14_Interval1	MA1507.2	136	14154	54.1832669322709	35.385	1.53124959537292	8.25609380722056e-10	HOXD4	2.4217875167847e-07	18.7982669322709	BothSexNo15X5
BothSexNo15X5_Chrom14_Interval1	MA0681.3	83	7910	33.0677290836653	19.775	1.67219868943946	4.59497036723412e-07	PHOX2B	5.05446740395754e-05	13.2927290836653	BothSexNo15X5
BothSexNo15X5_Chrom14_Interval1	MA0108.3	60	5273	23.9043824701195	13.1825	1.81334211796848	2.72131297333683e-06	TBP	0.000259884764452714	10.7218824701195	BothSexNo15X5
BothSexNo15X5_Chrom14_Interval1	MA0151.1	146	17524	58.1673306772908	43.81	1.32771811634994	3.18675730116043e-06	Arid3a	0.000259884764452714	14.3573306772908	BothSexNo15X5
BothSexNo15X5_Chrom14_Interval1	MA1418.2	58	5055	23.1075697211155	12.6375	1.82849216388649	3.24855955565892e-06	IRF3	0.000259884764452714	10.4700697211155	BothSexNo15X5
BothSexNo15X5_Chrom14_Interval1	MA0840.2	24	1459	9.56175298804781	3.6475	2.6214538692386	1.88871954946871e-05	Creb5	0.00107643524107698	5.91425298804781	BothSexNo15X5
BothSexNo15X5_Chrom14_Interval1	MA0488.2	44	3706	17.5298804780877	9.265	1.89205401814222	2.88880246659865e-05	JUN	0.0011871604027564	8.26488047808765	BothSexNo15X5
BothSexNo15X5_Chrom14_Interval1	MA0619.2	52	4716	20.7171314741036	11.79	1.75717824207834	3.55295967850775e-05	LIN54	0.0011871604027564	8.92713147410358	BothSexNo15X5
BothSexNo15X5_Chrom14_Interval1	MA0875.2	104	11905	41.4342629482072	29.7625	1.39216339179193	5.26127905767042e-05	BARX1	0.0011871604027564	11.6717629482072	BothSexNo15X5
BothSexNo15X5_Chrom14_Interval1	MA0879.3	104	11905	41.4342629482072	29.7625	1.39216339179193	5.26127905767042e-05	DLX1	0.0011871604027564	11.6717629482072	BothSexNo15X5
BothSexNo15X5_Chrom14_Interval1	MA1498.3	104	11905	41.4342629482072	29.7625	1.39216339179193	5.26127905767042e-05	HOXA7	0.0011871604027564	11.6717629482072	BothSexNo15X5
BothSexNo15X5_Chrom14_Interval1	MA0142.1	59	5687	23.5059760956175	14.2175	1.65331289577053	5.48766550898734e-05	Pou5f1::Sox2	0.00120728641197722	9.28847609561753	BothSexNo15X5
BothSexNo15X5_Chrom14_Interval1	MA0605.3	26	1821	10.3585657370518	4.5525	2.27535765778183	8.95931110782486e-05	ATF3	0.00179186222156497	5.80606573705179	BothSexNo15X5
BothSexNo15X5_Chrom14_Interval1	MA0713.1	67	6856	26.6932270916335	17.14	1.55736447442436	9.44645068583971e-05	PHOX2A	0.00184730591189754	9.55322709163346	BothSexNo15X5
BothSexNo15X5_Chrom14_Interval1	MA0498.3	198	27259	78.8844621513944	68.1475	1.15755474744333	0.000100674047384988	MEIS1	0.00192593829779977	10.7369621513944	BothSexNo15X5
BothSexNo15X5_Chrom14_Interval1	MA0018.5	34	2798	13.5458167330677	6.995	1.93649989035993	0.000170330126600007	CREB1	0.00312271898766679	6.55081673306773	BothSexNo15X5
BothSexNo15X5_Chrom14_Interval1	MA1640.2	48	4514	19.1235059760956	11.285	1.69459512415557	0.000181228876151201	MEIS2.1	0.00325472267373586	7.83850597609562	BothSexNo15X5
BothSexNo15X5_Chrom14_Interval1	MA0492.2	40	3548	15.9362549800797	8.87	1.79664655919726	0.000210897312711359	JUND	0.00363901245462738	7.06625498007968	BothSexNo15X5
BothSexNo15X5_Chrom14_Interval1	MA2336.1	46	4318	18.3266932270916	10.795	1.69770201269955	0.000243200720569505	ZSCAN21	0.00389121152911208	7.53169322709164	BothSexNo15X5
BothSexNo15X5_Chrom14_Interval1	MA1131.2	28	2185	11.1553784860558	5.4625	2.04217455122303	0.000287699771943774	FOSL2::JUN.1	0.00441195090389618	5.69287848605578	BothSexNo15X5
BothSexNo15X5_Chrom14_Interval1	MA0070.2	30	2413	11.9521912350598	6.0325	1.98129983175462	0.000288881345128223	PBX1	0.00441195090389618	5.91969123505976	BothSexNo15X5
BothSexNo15X5_Chrom14_Interval1	MA1638.2	127	15965	50.597609561753	39.9125	1.26771336202325	0.000375554779574607	HAND2	0.00474200820847653	10.685109561753	BothSexNo15X5
BothSexNo15X5_Chrom14_Interval1	MA1951.2	21	1487	8.36653386454183	3.7175	2.25058073020628	0.000499424622108901	FOS.1	0.00474200820847653	4.64903386454183	BothSexNo15X5
BothSexNo15X5_Chrom14_Interval1	MA0900.3	85	9789	33.8645418326693	24.4725	1.3837794190487	0.000501144049304906	HOXA2	0.00474200820847653	9.39204183266932	BothSexNo15X5
BothSexNo15X5_Chrom14_Interval1	MA0902.3	85	9789	33.8645418326693	24.4725	1.3837794190487	0.000501144049304906	HOXB2	0.00474200820847653	9.39204183266932	BothSexNo15X5
BothSexNo15X5_Chrom14_Interval1	MA0903.2	85	9789	33.8645418326693	24.4725	1.3837794190487	0.000501144049304906	HOXB3	0.00474200820847653	9.39204183266932	BothSexNo15X5
BothSexNo15X5_Chrom14_Interval1	MA0904.3	85	9789	33.8645418326693	24.4725	1.3837794190487	0.000501144049304906	HOXB5	0.00474200820847653	9.39204183266932	BothSexNo15X5
BothSexNo15X5_Chrom14_Interval1	MA0716.2	85	9789	33.8645418326693	24.4725	1.3837794190487	0.000501144049304906	PRRX1	0.00474200820847653	9.39204183266932	BothSexNo15X5
BothSexNo15X5_Chrom14_Interval1	MA1577.2	85	9789	33.8645418326693	24.4725	1.3837794190487	0.000501144049304906	TLX2	0.00474200820847653	9.39204183266932	BothSexNo15X5
BothSexNo15X5_Chrom14_Interval1	MA1145.2	27	2189	10.7569721115538	5.4725	1.9656413177805	0.000662991043811094	FOSL2::JUND.1	0.00614139072161855	5.28447211155378	BothSexNo15X5
BothSexNo15X5_Chrom14_Interval1	MA0050.4	66	7220	26.2948207171315	18.05	1.45677677103221	0.000733630575833326	Irf1	0.00659965303144498	8.24482071713147	BothSexNo15X5
BothSexNo15X5_Chrom14_Interval1	MA1127.1	24	1863	9.56175298804781	4.6575	2.0529797075787	0.000734961360320009	FOSB::JUN	0.00659965303144498	4.90425298804781	BothSexNo15X5
BothSexNo15X5_Chrom14_Interval1	MA2124.1	60	6486	23.9043824701195	16.215	1.47421415171875	0.00103030817878448	Hmga1	0.00897694254782515	7.68938247011952	BothSexNo15X5
BothSexNo15X5_Chrom14_Interval1	MA0785.2	41	3977	16.3346613545817	9.9425	1.6429128845443	0.00105752495163298	POU2F1	0.00903553977957428	6.39216135458167	BothSexNo15X5
BothSexNo15X5_Chrom14_Interval1	MA1639.2	39	3725	15.5378486055777	9.3125	1.66849380999492	0.00106783651940423	MEIS1.1	0.00903553977957428	6.22534860557769	BothSexNo15X5
BothSexNo15X5_Chrom14_Interval1	MA1139.2	20	1472	7.96812749003984	3.68	2.16525203533691	0.00108407780735348	FOSL2::JUNB.1	0.00908560448067679	4.28812749003984	BothSexNo15X5
BothSexNo15X5_Chrom14_Interval1	MA0780.1	25	2042	9.9601593625498	5.105	1.95105962047988	0.00116651957079321	PAX3	0.00959380581586938	4.8551593625498	BothSexNo15X5
BothSexNo15X5_Chrom14_Interval1	MA0833.3	31	2762	12.3505976095618	6.905	1.7886455625723	0.00124088191813758	ATF4	0.0101108897033432	5.44559760956175	BothSexNo15X5
BothSexNo15X5_Chrom14_Interval1	MA0773.1	42	4161	16.7330677290837	10.4025	1.60856214651129	0.00137463006394604	MEF2D	0.0110630148292463	6.33056772908366	BothSexNo15X5
BothSexNo15X5_Chrom14_Interval1	MA0490.3	32	2911	12.7490039840637	7.2775	1.75183840385623	0.00144435188825924	JUNB.1	0.0110630148292463	5.47150398406374	BothSexNo15X5
BothSexNo15X5_Chrom14_Interval1	MA0507.3	46	4696	18.3266932270916	11.74	1.56104712326164	0.00146386206506793	POU2F2	0.0110630148292463	6.58669322709163	BothSexNo15X5
BothSexNo15X5_Chrom14_Interval1	MA2119.1	40	3922	15.9362549800797	9.805	1.62531922285361	0.00149602132350035	HOXA3	0.0110630148292463	6.13125498007968	BothSexNo15X5
BothSexNo15X5_Chrom14_Interval1	MA1500.2	40	3922	15.9362549800797	9.805	1.62531922285361	0.00149602132350035	HOXB6	0.0110630148292463	6.13125498007968	BothSexNo15X5
BothSexNo15X5_Chrom14_Interval1	MA1501.2	40	3922	15.9362549800797	9.805	1.62531922285361	0.00149602132350035	HOXB7	0.0110630148292463	6.13125498007968	BothSexNo15X5
BothSexNo15X5_Chrom14_Interval1	MA0609.3	17	1195	6.77290836653386	2.9875	2.26708229842138	0.00157454455040527	CREM	0.0115466600363053	3.78540836653386	BothSexNo15X5
BothSexNo15X5_Chrom14_Interval1	MA1503.2	19	1412	7.56972111553785	3.53	2.14439691658296	0.00160583677456645	HOXB9	0.0116788129059379	4.03972111553785	BothSexNo15X5
BothSexNo15X5_Chrom14_Interval1	MA0775.2	35	3360	13.9442231075697	8.4	1.66002656042497	0.00213657541667317	MEIS3	0.015162793279616	5.54422310756972	BothSexNo15X5
BothSexNo15X5_Chrom14_Interval1	MA1636.2	31	2879	12.3505976095618	7.1975	1.71595659736877	0.00235725973906659	CEBPG.1	0.0165951085630288	5.15309760956175	BothSexNo15X5
BothSexNo15X5_Chrom14_Interval1	MA1546.2	13	847	5.1792828685259	2.1175	2.44594232279853	0.00290770343669804	PAX3.1	0.0203077700340816	3.0617828685259	BothSexNo15X5
BothSexNo15X5_Chrom14_Interval1	MA0477.3	31	2943	12.3505976095618	7.3575	1.67864051777938	0.00327447595678907	FOSL1	0.0226892822202707	4.99309760956175	BothSexNo15X5
BothSexNo15X5_Chrom14_Interval1	MA0025.3	31	2959	12.3505976095618	7.3975	1.66956371876468	0.00354651797595235	NFIL3	0.0243823110846724	4.95309760956175	BothSexNo15X5
BothSexNo15X5_Chrom14_Interval1	MA1142.2	32	3100	12.7490039840637	7.75	1.64503277213726	0.00381409276322783	FOSL1::JUND	0.0260186172995387	4.99900398406374	BothSexNo15X5
BothSexNo15X5_Chrom14_Interval1	MA1496.2	33	3241	13.1474103585657	8.1025	1.62263626764156	0.00407331868479397	HOXA4	0.0273627514703717	5.04491035856574	BothSexNo15X5
BothSexNo15X5_Chrom14_Interval1	MA1632.2	36	3646	14.3426294820717	9.115	1.57351941657397	0.00443280035783267	ATF2	0.0295520023855511	5.22762948207171	BothSexNo15X5
BothSexNo15X5_Chrom14_Interval1	MA0497.2	47	5109	18.7250996015936	12.7725	1.46604811913045	0.00447127013612923	MEF2C	0.0295843437578476	5.95259960159363	BothSexNo15X5
BothSexNo15X5_Chrom14_Interval1	MA1113.3	36	3664	14.3426294820717	9.16	1.56578924476765	0.00479185802346966	PBX2	0.0312358152640985	5.18262948207171	BothSexNo15X5
BothSexNo15X5_Chrom14_Interval1	MA1126.2	22	1926	8.76494023904383	4.815	1.82034065193018	0.0051995123688422	FOS::JUN.1	0.0336439035630966	3.94994023904383	BothSexNo15X5
BothSexNo15X5_Chrom14_Interval1	MA0006.2	66	7833	26.2948207171315	19.5825	1.34277138859346	0.0057184587272317	Ahr::Arnt	0.0364655339127818	6.71232071713147	BothSexNo15X5
BothSexNo15X5_Chrom14_Interval1	MA1129.1	17	1371	6.77290836653386	3.4275	1.97604912225642	0.00625185264586597	FOSL1::JUN	0.0385639954666383	3.34540836653386	BothSexNo15X5
BothSexNo15X5_Chrom14_Interval1	MA0625.3	129	17351	51.394422310757	43.3775	1.18481752776801	0.00626664926332872	NFATC3	0.0385639954666383	8.01692231075697	BothSexNo15X5
BothSexNo15X5_Chrom14_Interval1	MA1583.2	9	531	3.58565737051793	1.3275	2.7010601661152	0.00673234914433072	ZFP57	0.0411421336597989	2.25815737051793	BothSexNo15X5
BothSexNo15X5_Chrom14_Interval1	MA0592.4	27	2622	10.7569721115538	6.555	1.6410331215185	0.00799103878959967	ESRRA	0.0475142846949169	4.20197211155378	BothSexNo15X5
BothSexNo15X5_Chrom14_Interval1	MA1963.2	33	3397	13.1474103585657	8.4925	1.54812014819732	0.00811667111890936	SATB1	0.0479373864740955	4.65491035856574	BothSexNo15X5
BothSexNo15X5_Chrom14_Interval1	MA1476.3	27	2630	10.7569721115538	6.575	1.63604138578765	0.00830159030691091	Dlx5	0.0483801289409377	4.18197211155378	BothSexNo15X5
BothSexNo15X5_Chrom14_Interval1	MA0489.3	28	2763	11.1553784860558	6.9075	1.61496612175979	0.00853761371557711	Jun	0.0487863640890121	4.24787848605578	BothSexNo15X5
BothSexNo15X5_Chrom14_Interval1	MA0476.2	28	2763	11.1553784860558	6.9075	1.61496612175979	0.00853761371557711	FOS	0.0487863640890121	4.24787848605578	BothSexNo15X5
BothSexNo15X5_Chrom14_Interval1	MA1633.2	30	3024	11.9521912350598	7.56	1.58097767659521	0.00871216881538299	BACH1	0.0494626358550776	4.39219123505976	BothSexNo15X5
BothSexNo15X5_Chrom1_Interval1	MA0713.1	57	6191	30.3191489361702	15.4775	1.95891771514587	2.16741022329857e-07	PHOX2A	0.000190732099650274	14.8416489361702	BothSexNo15X5
BothSexNo15X5_Chrom1_Interval1	MA0681.3	60	7023	31.9148936170213	17.5575	1.8177356467049	1.21081335944109e-06	PHOX2B	0.00052929447102258	14.3573936170213	BothSexNo15X5
BothSexNo15X5_Chrom1_Interval1	MA0151.1	108	16289	57.4468085106383	40.7225	1.41068963130059	2.63376008318657e-06	Arid3a	0.00052929447102258	16.7243085106383	BothSexNo15X5
BothSexNo15X5_Chrom1_Interval1	MA0041.3	63	7735	33.5106382978723	19.3375	1.73293540001925	3.00735494899193e-06	FOXD3	0.00052929447102258	14.1731382978723	BothSexNo15X5
BothSexNo15X5_Chrom1_Interval1	MA0052.5	44	4971	23.4042553191489	12.4275	1.88326335297919	2.23676966121665e-05	MEF2A	0.00267772815423805	10.9767553191489	BothSexNo15X5
BothSexNo15X5_Chrom1_Interval1	MA0897.2	33	3385	17.5531914893617	8.4625	2.07423237688174	4.75664937622912e-05	Hmx2	0.00418585145108162	9.0906914893617	BothSexNo15X5
BothSexNo15X5_Chrom1_Interval1	MA0113.4	17	1310	9.04255319148936	3.275	2.76108494396622	0.000164360244546884	NR3C1	0.0103312153715184	5.76755319148936	BothSexNo15X5
BothSexNo15X5_Chrom1_Interval1	MA1142.2	29	3082	15.4255319148936	7.705	2.0020158228285	0.000265000104599134	FOSL1::JUND	0.0137176524733669	7.72053191489362	BothSexNo15X5
BothSexNo15X5_Chrom1_Interval1	MA0836.3	19	1650	10.1063829787234	4.125	2.45003223726628	0.000308600352959768	CEBPD	0.0144534506780688	5.9813829787234	BothSexNo15X5
BothSexNo15X5_Chrom1_Interval1	MA0773.1	34	3902	18.0851063829787	9.755	1.85393197160212	0.000312063139640123	MEF2D	0.0144534506780688	8.33010638297873	BothSexNo15X5
BothSexNo15X5_Chrom1_Interval1	MA0488.2	32	3703	17.0212765957447	9.2575	1.83864721531133	0.000554772535226347	JUN	0.0232476109999612	7.76377659574468	BothSexNo15X5
BothSexNo15X5_Chrom1_Interval1	MA0625.3	103	17132	54.7872340425532	42.83	1.27917894098887	0.000623998288350717	NFATC3	0.0237215489415136	11.9572340425532	BothSexNo15X5
BothSexNo15X5_Chrom1_Interval1	MA0788.1	40	5111	21.2765957446809	12.7775	1.66516108352032	0.000762985217426719	POU3F3	0.0242621050723093	8.49909574468085	BothSexNo15X5
BothSexNo15X5_Chrom1_Interval1	MA0025.3	25	2700	13.2978723404255	6.75	1.97005516154452	0.000916733003630328	NFIL3	0.0277732798334532	6.54787234042553	BothSexNo15X5
BothSexNo15X5_Chrom1_Interval1	MA1963.2	27	3058	14.3617021276596	7.645	1.87857450983121	0.00114819763540852	SATB1	0.032593997392242	6.71670212765958	BothSexNo15X5
BothSexNo15X5_Chrom1_Interval1	MA2326.1	108	18617	57.4468085106383	46.5425	1.23428712489957	0.00170415166186113	IKZF2	0.0398675031057118	10.9043085106383	BothSexNo15X5
BothSexNo15X5_Chrom1_Interval1	MA0089.3	30	3656	15.9574468085106	9.14	1.74589133572326	0.00189219829521107	MAFG::NFE2L1	0.0398675031057118	6.81744680851064	BothSexNo15X5
BothSexNo15X5_Chrom1_Interval1	MA0596.1	20	2140	10.6382978723404	5.35	1.98846689202625	0.00272860903111426	SREBF2	0.0487339730406715	5.28829787234043	BothSexNo15X5
BothSexNo15X5_Chrom1_Interval1	MA0051.2	27	3261	14.3617021276596	8.1525	1.76163166239308	0.00286271477950021	IRF2	0.0487339730406715	6.20920212765958	BothSexNo15X5
BothSexNo15X5_Chrom1_Interval1	MA0780.1	18	1863	9.57446808510638	4.6575	2.05570973378559	0.00313619349711888	PAX3	0.0487339730406715	4.91696808510638	BothSexNo15X5
BothSexNo15X5_Chrom1_Interval1	MA1489.1	27	3319	14.3617021276596	8.2975	1.73084689697615	0.00364213315249266	FOXN3	0.0487339730406715	6.06420212765958	BothSexNo15X5
BothSexNo15X5_Chrom1_Interval1	MA1499.2	81	13472	43.0851063829787	33.68	1.27924900186991	0.00444535753913482	HOXB4	0.0487339730406715	9.40510638297872	BothSexNo15X5
BothSexNo15X5_Chrom1_Interval1	MA1504.2	81	13472	43.0851063829787	33.68	1.27924900186991	0.00444535753913482	HOXC4	0.0487339730406715	9.40510638297872	BothSexNo15X5
BothSexNo15X5_Chrom1_Interval1	MA1507.2	81	13472	43.0851063829787	33.68	1.27924900186991	0.00444535753913482	HOXD4	0.0487339730406715	9.40510638297872	BothSexNo15X5
BothSexNo15X5_Chrom1_Interval1	MA0785.2	29	3712	15.4255319148936	9.28	1.66223404255319	0.00457526735063194	POU2F1	0.0487339730406715	6.14553191489362	BothSexNo15X5
BothSexNo15X5_Chrom1_Interval1	MA2124.1	43	6178	22.8723404255319	15.445	1.48088963583891	0.00463353712113358	Hmga1	0.0487339730406715	7.42734042553191	BothSexNo15X5
BothSexNo15X5_Chrom1_Interval1	MA0507.3	32	4261	17.0212765957447	10.6525	1.59786684775824	0.00519758495505893	POU2F2	0.0487339730406715	6.36877659574468	BothSexNo15X5
BothSexNo15X5_Chrom1_Interval1	MA0900.3	58	9021	30.8510638297872	22.5525	1.36796647067009	0.00520567439298082	HOXA2	0.0487339730406715	8.29856382978723	BothSexNo15X5
BothSexNo15X5_Chrom1_Interval1	MA0902.3	58	9021	30.8510638297872	22.5525	1.36796647067009	0.00520567439298082	HOXB2	0.0487339730406715	8.29856382978723	BothSexNo15X5
BothSexNo15X5_Chrom1_Interval1	MA0903.2	58	9021	30.8510638297872	22.5525	1.36796647067009	0.00520567439298082	HOXB3	0.0487339730406715	8.29856382978723	BothSexNo15X5
BothSexNo15X5_Chrom1_Interval1	MA0904.3	58	9021	30.8510638297872	22.5525	1.36796647067009	0.00520567439298082	HOXB5	0.0487339730406715	8.29856382978723	BothSexNo15X5
BothSexNo15X5_Chrom1_Interval1	MA0716.2	58	9021	30.8510638297872	22.5525	1.36796647067009	0.00520567439298082	PRRX1	0.0487339730406715	8.29856382978723	BothSexNo15X5
BothSexNo15X5_Chrom1_Interval1	MA1577.2	58	9021	30.8510638297872	22.5525	1.36796647067009	0.00520567439298082	TLX2	0.0487339730406715	8.29856382978723	BothSexNo15X5
BothSexNo15X5_Chrom3_Interval1	MA0625.3	65	17155	67.7083333333333	42.8875	1.57874283493636	7.87055006306552e-07	NFATC3	0.000346304202774883	24.8208333333333	BothSexNo15X5
BothSexNo15X5_Chrom3_Interval1	MA0498.3	85	27423	88.5416666666667	68.5575	1.29149497380544	4.06971604609945e-06	MEIS1	0.000644765688037102	19.9841666666667	BothSexNo15X5
BothSexNo15X5_Chrom3_Interval1	MA0775.2	22	3279	22.9166666666667	8.1975	2.79556775439667	8.09010874421892e-06	MEIS3	0.000644765688037102	14.7191666666667	BothSexNo15X5
BothSexNo15X5_Chrom3_Interval1	MA0900.3	39	8711	40.625	21.7775	1.86545746756974	2.41787133013913e-05	HOXA2	0.000644765688037102	18.8475	BothSexNo15X5
BothSexNo15X5_Chrom3_Interval1	MA0902.3	39	8711	40.625	21.7775	1.86545746756974	2.41787133013913e-05	HOXB2	0.000644765688037102	18.8475	BothSexNo15X5
BothSexNo15X5_Chrom3_Interval1	MA0903.2	39	8711	40.625	21.7775	1.86545746756974	2.41787133013913e-05	HOXB3	0.000644765688037102	18.8475	BothSexNo15X5
BothSexNo15X5_Chrom3_Interval1	MA0904.3	39	8711	40.625	21.7775	1.86545746756974	2.41787133013913e-05	HOXB5	0.000644765688037102	18.8475	BothSexNo15X5
BothSexNo15X5_Chrom3_Interval1	MA0716.2	39	8711	40.625	21.7775	1.86545746756974	2.41787133013913e-05	PRRX1	0.000644765688037102	18.8475	BothSexNo15X5
BothSexNo15X5_Chrom3_Interval1	MA1577.2	39	8711	40.625	21.7775	1.86545746756974	2.41787133013913e-05	TLX2	0.000644765688037102	18.8475	BothSexNo15X5
BothSexNo15X5_Chrom3_Interval1	MA1958.2	14	1751	14.5833333333333	4.3775	3.33142965924234	7.4511127218859e-05	HOXD12::ELK1	0.00182138310979433	10.2058333333333	BothSexNo15X5
BothSexNo15X5_Chrom3_Interval1	MA1638.2	58	16359	60.4166666666667	40.8975	1.47727041180186	8.78988698012657e-05	HAND2	0.00209056771419226	19.5191666666667	BothSexNo15X5
BothSexNo15X5_Chrom3_Interval1	MA0108.3	24	4535	25	11.3375	2.20507166482911	0.000139969637002552	TBP	0.0032414021200591	13.6625	BothSexNo15X5
BothSexNo15X5_Chrom3_Interval1	MA0698.2	25	4940	26.0416666666667	12.35	2.10863697705803	0.000198647439327472	ZBTB18	0.00448230119508143	13.6916666666667	BothSexNo15X5
BothSexNo15X5_Chrom3_Interval1	MA0050.4	30	6653	31.25	16.6325	1.87885164587404	0.000298172720867561	Irf1	0.00639980474057203	14.6175	BothSexNo15X5
BothSexNo15X5_Chrom3_Interval1	MA1964.2	43	11261	44.7916666666667	28.1525	1.59103691205636	0.000364547200150255	SMAD2	0.007638131812672	16.6391666666667	BothSexNo15X5
BothSexNo15X5_Chrom3_Interval1	MA0025.3	16	2582	16.6666666666667	6.455	2.58197779499096	0.000414365927597396	NFIL3	0.00848004689036532	10.2116666666667	BothSexNo15X5
BothSexNo15X5_Chrom3_Interval1	MA0836.3	12	1601	12.5	4.0025	3.12304809494066	0.000453699521787228	CEBPD	0.00907399043574456	8.4975	BothSexNo15X5
BothSexNo15X5_Chrom3_Interval1	MA1474.2	7	678	7.29166666666667	1.695	4.30186823992134	0.00126311239090489	CREB3L4	0.0205029472538256	5.59666666666667	BothSexNo15X5
BothSexNo15X5_Chrom3_Interval1	MA2119.1	18	3467	18.75	8.6675	2.1632535333141	0.00139874159622876	HOXA3	0.0205029472538256	10.0825	BothSexNo15X5
BothSexNo15X5_Chrom3_Interval1	MA1500.2	18	3467	18.75	8.6675	2.1632535333141	0.00139874159622876	HOXB6	0.0205029472538256	10.0825	BothSexNo15X5
BothSexNo15X5_Chrom3_Interval1	MA1501.2	18	3467	18.75	8.6675	2.1632535333141	0.00139874159622876	HOXB7	0.0205029472538256	10.0825	BothSexNo15X5
BothSexNo15X5_Chrom3_Interval1	MA0829.3	10	1339	10.4166666666667	3.3475	3.11177495643515	0.00142250509311532	SREBF1.1	0.0205029472538256	7.06916666666667	BothSexNo15X5
BothSexNo15X5_Chrom3_Interval1	MA1523.2	19	3774	19.7916666666667	9.435	2.09768592121533	0.0014523867625488	MSANTD3	0.0205029472538256	10.3566666666667	BothSexNo15X5
BothSexNo15X5_Chrom3_Interval1	MA1131.2	13	2172	13.5416666666667	5.43	2.4938612645795	0.00205566527924315	FOSL2::JUN.1	0.0282653975895933	8.11166666666667	BothSexNo15X5
BothSexNo15X5_Chrom3_Interval1	MA0161.3	21	4545	21.875	11.3625	1.92519251925193	0.0022992755117409	NFIC	0.0307402966125934	10.5125	BothSexNo15X5
BothSexNo15X5_Chrom3_Interval1	MA0875.2	39	10856	40.625	27.14	1.49686809137804	0.00286443672980983	BARX1	0.0307402966125934	13.485	BothSexNo15X5
BothSexNo15X5_Chrom3_Interval1	MA0879.3	39	10856	40.625	27.14	1.49686809137804	0.00286443672980983	DLX1	0.0307402966125934	13.485	BothSexNo15X5
BothSexNo15X5_Chrom3_Interval1	MA1498.3	39	10856	40.625	27.14	1.49686809137804	0.00286443672980983	HOXA7	0.0307402966125934	13.485	BothSexNo15X5
BothSexNo15X5_Chrom3_Interval1	MA1136.1	10	1478	10.4166666666667	3.695	2.8191249436175	0.00291705141609486	FOSB::JUNB	0.0309277740501624	6.72166666666667	BothSexNo15X5
BothSexNo15X5_Chrom3_Interval1	MA0713.1	24	5637	25	14.0925	1.77399325882562	0.0031676879558604	PHOX2A	0.033185302394728	10.9075	BothSexNo15X5
BothSexNo15X5_Chrom3_Interval1	MA0609.3	9	1266	9.375	3.165	2.96208530805687	0.00342509860763323	CREM	0.035047520636247	6.21	BothSexNo15X5
BothSexNo15X5_Chrom3_Interval1	MA1951.2	10	1541	10.4166666666667	3.8525	2.7038719446247	0.00391849077596496	FOS.1	0.0387446278971816	6.56416666666667	BothSexNo15X5
BothSexNo15X5_Chrom3_Interval1	MA0834.2	9	1322	9.375	3.305	2.83661119515885	0.00453822628754326	ATF7	0.0433650214638953	6.07	BothSexNo15X5
BothSexNo15X5_Chrom3_Interval1	MA1133.2	10	1576	10.4166666666667	3.94	2.64382402707276	0.00458289431379803	JUN::JUNB.1	0.0433650214638953	6.47666666666667	BothSexNo15X5
BothSexNo15X5_Chrom3_Interval1	MA1466.2	6	651	6.25	1.6275	3.84024577572965	0.00489168055919785	ATF6	0.0457944562988735	4.6225	BothSexNo15X5
BothSexNo15X5_Chrom3_Interval1	MA0865.3	5	457	5.20833333333333	1.1425	4.55871626549964	0.00497298650634356	E2F8	0.0460655592166561	4.06583333333333	BothSexNo15X5
BothSexNo15X5_Chrom3_Interval1	MA2326.1	59	19159	61.4583333333333	47.8975	1.28312194442995	0.00515760049841981	IKZF2	0.0468781929863187	13.5608333333333	BothSexNo15X5
BothSexNo15X5_Chrom3_Interval1	MA1129.1	9	1349	9.375	3.3725	2.77983691623425	0.00516725536326468	FOSL1::JUN	0.0468781929863187	6.0025	BothSexNo15X5
BothSexNo15X5_Chrom7_Interval1	MA0713.1	12	5328	42.8571428571429	13.32	3.21750321750322	0.000117285178139521	PHOX2A	0.0364497201619342	29.5371428571429	BothSexNo15X5
BothSexNo15X5_Chrom7_Interval1	MA0601.2	9	2960	32.1428571428571	7.4	4.34362934362934	0.000124260409642957	Arid3b	0.0364497201619342	24.7428571428571	BothSexNo15X5
BothSexNo15X5_Chrom7_Interval1	MA1421.1	10	3908	35.7142857142857	9.77	3.65550519081737	0.00019615530647168	TCF7L1	0.0431541674237695	25.9442857142857	BothSexNo15X5
BothSexNo15X5_Chrom7_Interval2	MA0442.3	36	15522	65.4545454545455	38.805	1.68675545559968	5.68738036571192e-05	SOX10	0.00910748853717732	26.6495454545455	BothSexNo15X5
BothSexNo15X5_Chrom7_Interval2	MA0848.1	13	2975	23.6363636363636	7.4375	3.17799847211612	0.000155241281883704	FOXO4	0.00910748853717732	16.1988636363636	BothSexNo15X5
BothSexNo15X5_Chrom7_Interval2	MA2117.1	13	2975	23.6363636363636	7.4375	3.17799847211612	0.000155241281883704	FOXP4	0.00910748853717732	16.1988636363636	BothSexNo15X5
BothSexNo15X5_Chrom7_Interval2	MA0480.3	13	2975	23.6363636363636	7.4375	3.17799847211612	0.000155241281883704	Foxo1	0.00910748853717732	16.1988636363636	BothSexNo15X5
BothSexNo15X5_Chrom7_Interval2	MA0031.2	13	2975	23.6363636363636	7.4375	3.17799847211612	0.000155241281883704	FOXD1	0.00910748853717732	16.1988636363636	BothSexNo15X5
BothSexNo15X5_Chrom7_Interval2	MA1606.2	13	2975	23.6363636363636	7.4375	3.17799847211612	0.000155241281883704	Foxf1	0.00910748853717732	16.1988636363636	BothSexNo15X5
BothSexNo15X5_Chrom7_Interval2	MA1103.3	13	2975	23.6363636363636	7.4375	3.17799847211612	0.000155241281883704	FOXK2	0.00910748853717732	16.1988636363636	BothSexNo15X5
BothSexNo15X5_Chrom7_Interval2	MA0157.4	13	2975	23.6363636363636	7.4375	3.17799847211612	0.000155241281883704	Foxo3	0.00910748853717732	16.1988636363636	BothSexNo15X5
BothSexNo15X5_Chrom7_Interval2	MA0481.4	13	2975	23.6363636363636	7.4375	3.17799847211612	0.000155241281883704	FOXP1	0.00910748853717732	16.1988636363636	BothSexNo15X5
BothSexNo15X5_Chrom8_Interval3	MA1499.2	75	12677	49.3421052631579	31.6925	1.55690164118192	4.3313533640091e-06	HOXB4	0.000952897740082002	17.6496052631579	BothSexNo15X5
BothSexNo15X5_Chrom8_Interval3	MA1504.2	75	12677	49.3421052631579	31.6925	1.55690164118192	4.3313533640091e-06	HOXC4	0.000952897740082002	17.6496052631579	BothSexNo15X5
BothSexNo15X5_Chrom8_Interval3	MA1507.2	75	12677	49.3421052631579	31.6925	1.55690164118192	4.3313533640091e-06	HOXD4	0.000952897740082002	17.6496052631579	BothSexNo15X5
BothSexNo15X5_Chrom8_Interval3	MA1962.1	33	4063	21.7105263157895	10.1575	2.13738875863052	2.0683447523995e-05	POU2F1::SOX2	0.00364028676422312	11.5530263157895	BothSexNo15X5
BothSexNo15X5_Chrom8_Interval3	MA0032.2	33	4328	21.7105263157895	10.82	2.00651814378831	7.26550825180627e-05	FOXC1	0.0106560787693159	10.8905263157895	BothSexNo15X5
BothSexNo15X5_Chrom8_Interval3	MA1636.2	22	2476	14.4736842105263	6.19	2.33823654451152	0.000176808044380525	CEBPG.1	0.0132095501741961	8.28368421052632	BothSexNo15X5
BothSexNo15X5_Chrom8_Interval3	MA1512.2	28	3598	18.4210526315789	8.995	2.04792135981978	0.000203520311699213	KLF11	0.0132095501741961	9.42605263157894	BothSexNo15X5
BothSexNo15X5_Chrom8_Interval3	MA0488.2	28	3600	18.4210526315789	9	2.04678362573099	0.000205402103057462	JUN	0.0132095501741961	9.42105263157895	BothSexNo15X5
BothSexNo15X5_Chrom8_Interval3	MA0605.3	18	1828	11.8421052631579	4.57	2.591270298284	0.000212245560546658	ATF3	0.0132095501741961	7.27210526315789	BothSexNo15X5
BothSexNo15X5_Chrom8_Interval3	MA0151.1	80	15294	52.6315789473684	38.235	1.37652880730661	0.000212653501655363	Arid3a	0.0132095501741961	14.3965789473684	BothSexNo15X5
BothSexNo15X5_Chrom8_Interval3	MA0625.3	86	16888	56.578947368421	42.22	1.34009823231694	0.000247986290009225	NFATC3	0.0132095501741961	14.358947368421	BothSexNo15X5
BothSexNo15X5_Chrom8_Interval3	MA1134.2	21	2377	13.8157894736842	5.9425	2.32491198547484	0.000271483028767085	FOS::JUNB	0.0132095501741961	7.87328947368421	BothSexNo15X5
BothSexNo15X5_Chrom8_Interval3	MA1144.2	21	2377	13.8157894736842	5.9425	2.32491198547484	0.000271483028767085	FOSL2::JUND	0.0132095501741961	7.87328947368421	BothSexNo15X5
BothSexNo15X5_Chrom8_Interval3	MA0599.1	43	6747	28.2894736842105	16.8675	1.67715865920916	0.000298504208417223	KLF5	0.0132095501741961	11.4219736842105	BothSexNo15X5
BothSexNo15X5_Chrom8_Interval3	MA0478.2	23	2756	15.1315789473684	6.89	2.19616530440761	0.000307233626734663	FOSL2	0.0132095501741961	8.24157894736842	BothSexNo15X5
BothSexNo15X5_Chrom8_Interval3	MA1130.2	23	2761	15.1315789473684	6.9025	2.19218818505881	0.000315227901884226	FOSL2::JUN	0.0132095501741961	8.22907894736842	BothSexNo15X5
BothSexNo15X5_Chrom8_Interval3	MA0259.2	53	9021	34.8684210526316	22.5525	1.54610003558947	0.000358613998208412	ARNT::HIF1A	0.0143445599283365	12.3159210526316	BothSexNo15X5
BothSexNo15X5_Chrom8_Interval3	MA1137.2	22	2651	14.4736842105263	6.6275	2.18388294387421	0.000453620387220295	FOSL1::JUNB	0.0155525146477586	7.84618421052632	BothSexNo15X5
BothSexNo15X5_Chrom8_Interval3	MA1141.2	24	3026	15.7894736842105	7.565	2.08717431384144	0.00047024543289631	FOS::JUND	0.0155525146477586	8.22447368421053	BothSexNo15X5
BothSexNo15X5_Chrom8_Interval3	MA0108.3	30	4185	19.7368421052632	10.4625	1.88643652141105	0.000477179426692592	TBP	0.0155525146477586	9.27434210526316	BothSexNo15X5
BothSexNo15X5_Chrom8_Interval3	MA1633.2	23	2890	15.1315789473684	7.225	2.09433618648698	0.000595978692273456	BACH1	0.0174820416400214	7.90657894736842	BothSexNo15X5
BothSexNo15X5_Chrom8_Interval3	MA1129.1	14	1358	9.21052631578947	3.395	2.71296798697775	0.000708736291775197	FOSL1::JUN	0.0196175408123898	5.81552631578947	BothSexNo15X5
BothSexNo15X5_Chrom8_Interval3	MA1112.3	28	3890	18.4210526315789	9.725	1.89419564335002	0.000713365120450538	NR4A1	0.0196175408123898	8.69605263157895	BothSexNo15X5
BothSexNo15X5_Chrom8_Interval3	MA0099.4	21	2567	13.8157894736842	6.4175	2.15283045947553	0.000741961276869748	FOS::JUN	0.019648450225894	7.39828947368421	BothSexNo15X5
BothSexNo15X5_Chrom8_Interval3	MA1128.2	24	3136	15.7894736842105	7.84	2.01396348012889	0.000778642717196136	FOSL1::JUN.1	0.019648450225894	7.94947368421053	BothSexNo15X5
BothSexNo15X5_Chrom8_Interval3	MA0025.3	20	2396	13.1578947368421	5.99	2.19664352868816	0.000781472452166238	NFIL3	0.019648450225894	7.1678947368421	BothSexNo15X5
BothSexNo15X5_Chrom8_Interval3	MA0477.3	22	2769	14.4736842105263	6.9225	2.09081750964627	0.000809639646735913	FOSL1	0.0197911913646557	7.55118421052632	BothSexNo15X5
BothSexNo15X5_Chrom8_Interval3	MA0769.3	25	3345	16.4473684210526	8.3625	1.96680040909449	0.000841255783705195	TCF7	0.0200082456665019	8.08486842105263	BothSexNo15X5
BothSexNo15X5_Chrom8_Interval3	MA1632.2	26	3589	17.1052631578947	8.9725	1.90640993679518	0.00103387577405172	ATF2	0.0226527921533223	8.13276315789474	BothSexNo15X5
BothSexNo15X5_Chrom8_Interval3	MA0492.2	25	3433	16.4473684210526	8.5825	1.91638431937695	0.00121393669170752	JUND	0.0228225353878908	7.86486842105263	BothSexNo15X5
BothSexNo15X5_Chrom8_Interval3	MA1139.2	14	1439	9.21052631578947	3.5975	2.56025748875315	0.00123127257462499	FOSL2::JUNB.1	0.0228225353878908	5.61302631578947	BothSexNo15X5
BothSexNo15X5_Chrom8_Interval3	MA1638.2	81	16330	53.2894736842105	40.825	1.30531472588391	0.00125320598544165	HAND2	0.0228225353878908	12.4644736842105	BothSexNo15X5
BothSexNo15X5_Chrom8_Interval3	MA1988.2	29	4260	19.0789473684211	10.65	1.79145045712874	0.00135892662658268	Atf3	0.0228225353878908	8.42894736842105	BothSexNo15X5
BothSexNo15X5_Chrom8_Interval3	MA0462.3	29	4260	19.0789473684211	10.65	1.79145045712874	0.00135892662658268	BATF::JUN	0.0228225353878908	8.42894736842105	BothSexNo15X5
BothSexNo15X5_Chrom8_Interval3	MA0835.3	29	4260	19.0789473684211	10.65	1.79145045712874	0.00135892662658268	BATF3	0.0228225353878908	8.42894736842105	BothSexNo15X5
BothSexNo15X5_Chrom8_Interval3	MA1928.2	29	4260	19.0789473684211	10.65	1.79145045712874	0.00135892662658268	BNC2	0.0228225353878908	8.42894736842105	BothSexNo15X5
BothSexNo15X5_Chrom8_Interval3	MA1131.2	18	2145	11.8421052631579	5.3625	2.20831799779168	0.00136523682588821	FOSL2::JUN.1	0.0228225353878908	6.47960526315789	BothSexNo15X5
BothSexNo15X5_Chrom8_Interval3	MA0840.2	14	1456	9.21052631578947	3.64	2.53036437246964	0.00137453906313433	Creb5	0.0228225353878908	5.57052631578947	BothSexNo15X5
BothSexNo15X5_Chrom8_Interval3	MA1145.2	18	2159	11.8421052631579	5.3975	2.19399819604593	0.00146725152114476	FOSL2::JUND.1	0.0239107655297665	6.44460526315789	BothSexNo15X5
BothSexNo15X5_Chrom8_Interval3	MA0768.3	23	3100	15.1315789473684	7.75	1.95246179966044	0.00152346995368132	Lef1	0.0243755192589011	7.38157894736842	BothSexNo15X5
BothSexNo15X5_Chrom8_Interval3	MA1953.2	33	5131	21.7105263157895	12.8275	1.6924986408723	0.00157452908934441	FOXO1::ELF1	0.0245738618612432	8.88302631578948	BothSexNo15X5
BothSexNo15X5_Chrom8_Interval3	MA1118.2	18	2175	11.8421052631579	5.4375	2.17785843920145	0.00159171605237598	SIX1	0.0245738618612432	6.40460526315789	BothSexNo15X5
BothSexNo15X5_Chrom8_Interval3	MA0834.2	13	1321	8.55263157894737	3.3025	2.5897446113391	0.00166207889479648	ATF7	0.0252177487486362	5.25013157894737	BothSexNo15X5
BothSexNo15X5_Chrom8_Interval3	MA1136.1	14	1493	9.21052631578947	3.7325	2.46765607924701	0.00173516382024059	FOSB::JUNB	0.0258804095222325	5.47802631578947	BothSexNo15X5
BothSexNo15X5_Chrom8_Interval3	MA1552.2	11	1017	7.23684210526316	2.5425	2.84634891062464	0.00182668275177081	RARB	0.0267913470259718	4.69434210526316	BothSexNo15X5
BothSexNo15X5_Chrom8_Interval3	MA0491.3	19	2459	12.5	6.1475	2.03334688897926	0.00256390027082232	JUND.1	0.0352536287238069	6.3525	BothSexNo15X5
BothSexNo15X5_Chrom8_Interval3	MA0006.2	51	9341	33.5526315789474	23.3525	1.43678970469746	0.00270789007883706	Ahr::Arnt	0.036081921782923	10.2001315789474	BothSexNo15X5
BothSexNo15X5_Chrom8_Interval3	MA0039.5	29	4471	19.0789473684211	11.1775	1.70690649683928	0.00280619418245322	KLF4	0.0363154541258652	7.90144736842105	BothSexNo15X5
BothSexNo15X5_Chrom8_Interval3	MA0490.3	20	2676	13.1578947368421	6.69	1.96680040909448	0.0028928963167106	JUNB.1	0.0368949095464541	6.4678947368421	BothSexNo15X5
BothSexNo15X5_Chrom8_Interval3	MA0601.2	22	3128	14.4736842105263	7.82	1.85085475837932	0.00372251433344432	Arid3b	0.0448741453894658	6.65368421052632	BothSexNo15X5
BothSexNo15X5_Chrom8_Interval3	MA1101.3	15	1829	9.86842105263158	4.5725	2.1582112744957	0.00425577029845324	BACH2	0.0460268800789926	5.29592105263158	BothSexNo15X5
BothSexNo15X5_Chrom8_Interval3	MA1142.2	21	2984	13.8157894736842	7.46	1.85198250317483	0.0045673839671077	FOSL1::JUND	0.0460268800789926	6.35578947368421	BothSexNo15X5
BothSexNo15X5_Chrom8_Interval3	MA1961.2	36	6143	23.6842105263158	15.3575	1.54219179725319	0.00459293338636415	PATZ1	0.0460268800789926	8.32671052631579	BothSexNo15X5
BothSexNo15X5_Chrom8_Interval3	MA0875.2	55	10570	36.1842105263158	26.425	1.36931733306777	0.0050734174632526	BARX1	0.0460268800789926	9.75921052631579	BothSexNo15X5
BothSexNo15X5_Chrom8_Interval3	MA0879.3	55	10570	36.1842105263158	26.425	1.36931733306777	0.0050734174632526	DLX1	0.0460268800789926	9.75921052631579	BothSexNo15X5
BothSexNo15X5_Chrom8_Interval3	MA1498.3	55	10570	36.1842105263158	26.425	1.36931733306777	0.0050734174632526	HOXA7	0.0460268800789926	9.75921052631579	BothSexNo15X5
BothSexNo15X5_Chrom8_Interval3	MA0788.1	28	4471	18.4210526315789	11.1775	1.64804765212068	0.0054415990703545	POU3F3	0.048448645383865	7.24355263157894	BothSexNo15X5
BothSexNo15X5_Chrom8_Interval3	MA0160.3	20	2833	13.1578947368421	7.0825	1.85780370446059	0.00545047260568481	NR4A2	0.048448645383865	6.0753947368421	BothSexNo15X5
NA	MA1637.2	26	3653	21.1382113821138	9.1325	2.3146138934699	4.0887604228568e-05	EBF3	0.0359810917211398	12.0057113821138	Female
NA	MA1964.2	55	11778	44.7154471544715	29.445	1.51860917488441	0.000232724262018151	SMAD2	0.0416199585794396	15.2704471544715	Female
Female_Chrom14_Interval1	MA1499.2	103	13534	51.7587939698493	33.835	1.52974121382738	1.40817069179839e-07	HOXB4	2.85005661707148e-05	17.9237939698492	Female
Female_Chrom14_Interval1	MA1504.2	103	13534	51.7587939698493	33.835	1.52974121382738	1.40817069179839e-07	HOXC4	2.85005661707148e-05	17.9237939698492	Female
Female_Chrom14_Interval1	MA1507.2	103	13534	51.7587939698493	33.835	1.52974121382738	1.40817069179839e-07	HOXD4	2.85005661707148e-05	17.9237939698492	Female
Female_Chrom14_Interval1	MA0151.1	119	16619	59.7989949748744	41.5475	1.43929225524699	1.54302977574907e-07	Arid3a	2.85005661707148e-05	18.2514949748744	Female
Female_Chrom14_Interval1	MA0625.3	121	17102	60.8040201005025	42.755	1.42214992633616	2.15091563685977e-07	NFATC3	2.85005661707148e-05	18.0490201005025	Female
Female_Chrom14_Interval1	MA0875.2	87	11370	43.7185929648241	28.425	1.53803317378449	2.84664218645961e-06	BARX1	0.000100201804963378	15.2935929648241	Female
Female_Chrom14_Interval1	MA0879.3	87	11370	43.7185929648241	28.425	1.53803317378449	2.84664218645961e-06	DLX1	0.000100201804963378	15.2935929648241	Female
Female_Chrom14_Interval1	MA1498.3	87	11370	43.7185929648241	28.425	1.53803317378449	2.84664218645961e-06	HOXA7	0.000100201804963378	15.2935929648241	Female
Female_Chrom14_Interval1	MA0108.3	48	5023	24.1206030150754	12.5575	1.92081250368906	5.42773814328486e-06	TBP	0.000177609661586494	11.5631030150754	Female
Female_Chrom14_Interval1	MA0786.2	44	4424	22.1105527638191	11.06	1.99914581951348	5.44938734413108e-06	POU3F1	0.000177609661586494	11.0505527638191	Female
Female_Chrom14_Interval1	MA1418.2	46	4791	23.1155778894472	11.9775	1.92991675136274	7.9923099744616e-06	IRF3	0.000242525268190559	11.1380778894472	Female
Female_Chrom14_Interval1	MA0785.2	38	3735	19.0954773869347	9.3375	2.04503104545485	1.66529096821806e-05	POU2F1	0.000488485350677298	9.75797738693467	Female
Female_Chrom14_Interval1	MA0713.1	56	6534	28.1407035175879	16.335	1.72272442715567	1.89704689580168e-05	PHOX2A	0.000538516538163056	11.8057035175879	Female
Female_Chrom14_Interval1	MA0866.1	33	3097	16.5829145728643	7.7425	2.14180362581393	2.66290523672266e-05	SOX21	0.000705542602143156	8.84041457286432	Female
Female_Chrom14_Interval1	MA1503.2	20	1426	10.0502512562814	3.565	2.81914481242115	3.28122896349126e-05	HOXB9	0.000780400402127651	6.48525125628141	Female
Female_Chrom14_Interval1	MA0905.2	22	1752	11.0552763819095	4.38	2.52403570363232	6.78218546500192e-05	HOXC10	0.00142102933552421	6.67527638190955	Female
Female_Chrom14_Interval1	MA0601.2	34	3459	17.0854271356784	8.6475	1.9757649188411	9.85420468103913e-05	Arid3b	0.00197084093620783	8.43792713567839	Female
Female_Chrom14_Interval1	MA0868.3	41	4541	20.6030150753769	11.3525	1.81484387362932	0.000112472674684317	SOX8	0.00215165116787388	9.25051507537688	Female
Female_Chrom14_Interval1	MA0619.2	41	4604	20.6030150753769	11.51	1.79000999786072	0.000151703100391053	LIN54	0.00266997456688253	9.09301507537688	Female
Female_Chrom14_Interval1	MA2124.1	50	6133	25.1256281407035	15.3325	1.63871698292539	0.000219385302996111	Hmga1	0.00371267435839573	9.79312814070352	Female
Female_Chrom14_Interval1	MA0507.3	39	4407	19.5979899497487	11.0175	1.7788055320852	0.000258546917227307	POU2F2	0.00413675067563692	8.58048994974874	Female
Female_Chrom14_Interval1	MA0052.5	43	5043	21.608040201005	12.6075	1.71390364473568	0.000264161177816104	MEF2A	0.0041511042228245	9.00054020100503	Female
Female_Chrom14_Interval1	MA0681.3	57	7426	28.643216080402	18.565	1.54286108701331	0.000342131699979783	PHOX2B	0.00501793159970348	10.078216080402	Female
Female_Chrom14_Interval1	MA0142.1	45	5435	22.6130653266332	13.5875	1.66425503783869	0.000354036177503286	Pou5f1::Sox2	0.00510740715086707	9.02556532663317	Female
Female_Chrom14_Interval1	MA0050.4	54	6990	27.1356783919598	17.475	1.55282852028382	0.000445107020821831	Irf1	0.00631764803747116	9.6606783919598	Female
Female_Chrom14_Interval1	MA0788.1	43	5194	21.608040201005	12.985	1.66407702741664	0.000496031738648152	POU3F3	0.00682043640641209	8.62304020100503	Female
Female_Chrom14_Interval1	MA1109.2	48	6058	24.1206030150754	15.145	1.59264463618854	0.000586000045651472	NEUROD1	0.00781333394201963	8.97560301507538	Female
Female_Chrom14_Interval1	MA0087.3	28	2982	14.070351758794	7.455	1.88737112794017	0.000885939404259287	Sox5	0.0111375239392596	6.61535175879397	Female
Female_Chrom14_Interval1	MA0498.3	156	27297	78.391959798995	68.2425	1.14872637724285	0.000969998400689652	MEIS1	0.0118555360084291	10.149459798995	Female
Female_Chrom14_Interval1	MA1636.2	26	2796	13.0653266331658	6.99	1.86914544108238	0.00156744056167261	CEBPG.1	0.0172418461783987	6.07532663316583	Female
Female_Chrom14_Interval1	MA0032.2	39	4987	19.5979899497487	12.4675	1.57192620411059	0.00270745308225499	FOXC1	0.0273857323262574	7.13048994974874	Female
Female_Chrom14_Interval1	MA0105.4	11	816	5.52763819095477	2.04	2.70962656419352	0.00275091190070308	NFKB1	0.0275091190070308	3.48763819095477	Female
Female_Chrom14_Interval1	MA0895.2	23	2495	11.5577889447236	6.2375	1.85295213542663	0.00327312030301134	HMBOX1	0.0313081072461954	5.32028894472362	Female
Female_Chrom14_Interval1	MA1638.2	99	16059	49.748743718593	40.1475	1.23914923017854	0.00373215497569533	HAND2	0.0349393231767223	9.60124371859296	Female
Female_Chrom14_Interval1	MA1962.1	36	4628	18.0904522613065	11.57	1.56356545041543	0.00438881335505246	POU2F1::SOX2	0.0394097525759813	6.52045226130653	Female
Female_Chrom14_Interval1	MA0092.2	29	3501	14.572864321608	8.7525	1.66499449547078	0.00457793851214952	Hand1::Tcf3	0.0402858589069157	5.82036432160804	Female
Female_Chrom14_Interval1	MA0077.2	23	2578	11.5577889447236	6.445	1.79329541423175	0.00485961371999264	SOX9	0.0419260791528777	5.11278894472362	Female
Female_Chrom14_Interval1	MA0041.3	54	7784	27.1356783919598	19.46	1.39443362754161	0.00522599555910254	FOXD3	0.0446492824467013	7.6756783919598	Female
Female_Chrom14_Interval1	MA0490.3	24	2756	12.0603015075377	6.89	1.75040660486759	0.00542301005467278	JUNB.1	0.0458870081549235	5.17030150753769	Female
Female_Chrom14_Interval1	MA1138.2	22	2453	11.0552763819095	6.1325	1.80273565135093	0.00551606414778234	FOSL2::JUNB	0.0462298709528425	4.92277638190955	Female
Female_Chrom14_Interval1	MA0029.2	25	2934	12.5628140703518	7.335	1.71272175464918	0.00597089215083616	Mecom	0.049569670686187	5.22781407035176	Female
Female_Chrom1_Interval1	MA0681.3	174	6460	28.7603305785124	16.15	1.7808254228181	3.10069862930474e-15	PHOX2B	1.36430739689409e-12	12.6103305785124	Female
Female_Chrom1_Interval1	MA0713.1	157	5647	25.9504132231405	14.1175	1.83817341761222	8.67999765608721e-15	PHOX2A	2.54613264578558e-12	11.8329132231405	Female
Female_Chrom1_Interval1	MA0788.1	126	4582	20.8264462809917	11.455	1.81810967097265	1.87200972368285e-11	POU3F3	2.64842945435769e-09	9.37144628099174	Female
Female_Chrom1_Interval1	MA0900.3	195	8479	32.2314049586777	21.1975	1.52052859812137	1.30859999844274e-10	HOXA2	3.19879999619337e-09	11.0339049586777	Female
Female_Chrom1_Interval1	MA0902.3	195	8479	32.2314049586777	21.1975	1.52052859812137	1.30859999844274e-10	HOXB2	3.19879999619337e-09	11.0339049586777	Female
Female_Chrom1_Interval1	MA0903.2	195	8479	32.2314049586777	21.1975	1.52052859812137	1.30859999844274e-10	HOXB3	3.19879999619337e-09	11.0339049586777	Female
Female_Chrom1_Interval1	MA0904.3	195	8479	32.2314049586777	21.1975	1.52052859812137	1.30859999844274e-10	HOXB5	3.19879999619337e-09	11.0339049586777	Female
Female_Chrom1_Interval1	MA0716.2	195	8479	32.2314049586777	21.1975	1.52052859812137	1.30859999844274e-10	PRRX1	3.19879999619337e-09	11.0339049586777	Female
Female_Chrom1_Interval1	MA1577.2	195	8479	32.2314049586777	21.1975	1.52052859812137	1.30859999844274e-10	TLX2	3.19879999619337e-09	11.0339049586777	Female
Female_Chrom1_Interval1	MA0041.3	168	7240	27.7685950413223	18.1	1.53417652162002	2.55314621583254e-09	FOXD3	5.76094530751958e-08	9.66859504132232	Female
Female_Chrom1_Interval1	MA1499.2	261	12750	43.1404958677686	31.875	1.35342732134176	3.18527502089616e-09	HOXB4	6.67390956759196e-08	11.2654958677686	Female
Female_Chrom1_Interval1	MA1504.2	261	12750	43.1404958677686	31.875	1.35342732134176	3.18527502089616e-09	HOXC4	6.67390956759196e-08	11.2654958677686	Female
Female_Chrom1_Interval1	MA1507.2	261	12750	43.1404958677686	31.875	1.35342732134176	3.18527502089616e-09	HOXD4	6.67390956759196e-08	11.2654958677686	Female
Female_Chrom1_Interval1	MA0151.1	302	15494	49.9173553719008	38.735	1.28868866327355	1.21622859741594e-08	Arid3a	2.43245719483189e-07	11.1823553719008	Female
Female_Chrom1_Interval1	MA0625.3	321	17107	53.0578512396694	42.7675	1.24061147459331	1.8611430133951e-07	NFATC3	3.3424609220157e-06	10.2903512396694	Female
Female_Chrom1_Interval1	MA0108.3	108	4384	17.8512396694215	10.96	1.62876274356035	2.42360404058093e-07	TBP	4.26554311142243e-06	6.89123966942149	Female
Female_Chrom1_Interval1	MA0786.2	100	3981	16.5289256198347	9.9525	1.66078127303037	3.05493526371844e-07	POU3F1	5.27126084720044e-06	6.57642561983471	Female
Female_Chrom1_Interval1	MA0670.2	226	11234	37.3553719008264	28.085	1.33008267405471	4.03185679867411e-07	NFIA	6.69440374119474e-06	9.27037190082645	Female
Female_Chrom1_Interval1	MA0671.2	226	11234	37.3553719008264	28.085	1.33008267405471	4.03185679867411e-07	NFIX	6.69440374119474e-06	9.27037190082645	Female
Female_Chrom1_Interval1	MA0498.3	468	27336	77.3553719008264	68.34	1.1319194015339	4.85606816043645e-07	MEIS1	7.63096425211442e-06	9.01537190082644	Female
Female_Chrom1_Interval1	MA0507.3	100	4031	16.5289256198347	10.0775	1.6401811580089	5.42235593861943e-07	POU2F2	8.37135653681597e-06	6.45142561983471	Female
Female_Chrom1_Interval1	MA1639.2	88	3408	14.5454545454545	8.52	1.70721297481861	5.70082477079432e-07	MEIS1.1	8.64952723844655e-06	6.02545454545455	Female
Female_Chrom1_Interval1	MA0050.4	146	6649	24.1322314049587	16.6225	1.45178110422371	1.21923961868313e-06	Irf1	1.78821810740192e-05	7.50973140495867	Female
Female_Chrom1_Interval1	MA0875.2	212	10662	35.0413223140496	26.655	1.31462473509847	2.92241050826166e-06	BARX1	3.17496450280279e-05	8.38632231404959	Female
Female_Chrom1_Interval1	MA0879.3	212	10662	35.0413223140496	26.655	1.31462473509847	2.92241050826166e-06	DLX1	3.17496450280279e-05	8.38632231404959	Female
Female_Chrom1_Interval1	MA1498.3	212	10662	35.0413223140496	26.655	1.31462473509847	2.92241050826166e-06	HOXA7	3.17496450280279e-05	8.38632231404959	Female
Female_Chrom1_Interval1	MA1963.2	75	2888	12.396694214876	7.22	1.71699365857009	3.54143826525225e-06	SATB1	3.80056789441705e-05	5.17669421487603	Female
Female_Chrom1_Interval1	MA1944.2	66	2435	10.9090909090909	6.0875	1.79204778794101	3.649576195848e-06	ETV5::DRGX	3.86943018354969e-05	4.82159090909091	Female
Female_Chrom1_Interval1	MA0488.2	89	3631	14.7107438016529	9.0775	1.62057216212095	4.1142187102045e-06	JUN	4.3101338868809e-05	5.63324380165289	Female
Female_Chrom1_Interval1	MA1638.2	301	16394	49.7520661157025	40.985	1.21390914031237	7.00415436092421e-06	HAND2	7.16704167164338e-05	8.76706611570248	Female
Female_Chrom1_Interval1	MA1960.2	61	2237	10.0826446280992	5.5925	1.8028868356011	7.28409617815544e-06	MGA::EVX1	7.36782142158251e-05	4.49014462809917	Female
Female_Chrom1_Interval1	MA2124.1	121	5525	20	13.8125	1.44796380090498	1.49951153496391e-05	Hmga1	0.000146618905640916	6.1875	Female
Female_Chrom1_Interval1	MA0051.2	76	3122	12.5619834710744	7.805	1.60947898412228	2.85143573728138e-05	IRF2	0.000269413201610077	4.75698347107438	Female
Female_Chrom1_Interval1	MA1113.3	78	3237	12.8925619834711	8.0925	1.59314945733347	3.12673591745174e-05	PBX2	0.000289634484985004	4.80006198347107	Female
Female_Chrom1_Interval1	MA0854.2	64	2529	10.5785123966942	6.3225	1.67315340398485	4.21827584636207e-05	Alx1	0.000374957853009962	4.25601239669421	Female
Female_Chrom1_Interval1	MA1640.2	91	3982	15.0413223140496	9.955	1.51093142280759	4.67941958618068e-05	MEIS2.1	0.000403714630964607	5.08632231404959	Female
Female_Chrom1_Interval1	MA2326.1	338	19167	55.8677685950413	47.9175	1.16591576344845	4.75185405521501e-05	IKZF2	0.000405983647435845	7.95026859504132	Female
Female_Chrom1_Interval1	MA0052.5	101	4573	16.6942148760331	11.4325	1.46024184351918	6.42846066117649e-05	MEF2A	0.000538766226841458	5.26171487603306	Female
Female_Chrom1_Interval1	MA0601.2	74	3126	12.2314049586777	7.815	1.56511899663182	8.89141551418836e-05	Arid3b	0.000717839050686767	4.41640495867769	Female
Female_Chrom1_Interval1	MA1956.2	98	4469	16.198347107438	11.1725	1.44984086886892	0.000109595309134028	FOXO1::FLI1	0.000876762473072227	5.02584710743802	Female
Female_Chrom1_Interval1	MA0833.3	62	2531	10.2479338842975	6.3275	1.61958654828882	0.000138053262624003	ATF4	0.00107510505406303	3.92043388429752	Female
Female_Chrom1_Interval1	MA1636.2	62	2542	10.2479338842975	6.355	1.61257810925217	0.000155259891949368	CEBPG.1	0.00116776670867901	3.89293388429752	Female
Female_Chrom1_Interval1	MA1962.1	91	4133	15.0413223140496	10.3325	1.45572923436241	0.000174198713987531	POU2F1::SOX2	0.00128819217066409	4.70882231404959	Female
Female_Chrom1_Interval1	MA0593.2	85	3815	14.0495867768595	9.5375	1.47308904606653	0.000199709221160417	FOXP2	0.00141394273763596	4.5120867768595	Female
Female_Chrom1_Interval1	MA2119.1	77	3379	12.7272727272727	8.4475	1.50663187064489	0.000208877904423494	HOXA3	0.00141394273763596	4.27977272727273	Female
Female_Chrom1_Interval1	MA1500.2	77	3379	12.7272727272727	8.4475	1.50663187064489	0.000208877904423494	HOXB6	0.00141394273763596	4.27977272727273	Female
Female_Chrom1_Interval1	MA1501.2	77	3379	12.7272727272727	8.4475	1.50663187064489	0.000208877904423494	HOXB7	0.00141394273763596	4.27977272727273	Female
Female_Chrom1_Interval1	MA1964.2	213	11443	35.2066115702479	28.6075	1.23067767439475	0.000224840945157396	SMAD2	0.001510381921668	6.59911157024793	Female
Female_Chrom1_Interval1	MA0851.2	90	4120	14.8760330578512	10.3	1.44427505416031	0.000247589229512338	Foxj3	0.00163818437572073	4.57603305785124	Female
Female_Chrom1_Interval1	MA1937.2	47	1815	7.76859504132231	4.5375	1.71208706144844	0.000274092351616876	ERF::HOXB13	0.00172072834481227	3.23109504132231	Female
Female_Chrom1_Interval1	MA0661.2	83	3745	13.7190082644628	9.3625	1.46531463438855	0.000282647697145741	MEOX1	0.00172072834481227	4.35650826446281	Female
Female_Chrom1_Interval1	MA0075.4	83	3745	13.7190082644628	9.3625	1.46531463438855	0.000282647697145741	PRRX2	0.00172072834481227	4.35650826446281	Female
Female_Chrom1_Interval1	MA0032.2	96	4488	15.8677685950413	11.22	1.4142396252265	0.000311470159895585	FOXC1	0.00185198473451429	4.64776859504132	Female
Female_Chrom1_Interval1	MA1608.2	58	2418	9.58677685950413	6.045	1.58590187915701	0.000386083238229949	Isl1	0.00222060947478663	3.54177685950413	Female
Female_Chrom1_Interval1	MA0496.4	84	3843	13.8842975206612	9.6075	1.4451519667615	0.000399819535155014	MAFK	0.00225477330664316	4.27679752066116	Female
Female_Chrom1_Interval1	MA0092.2	77	3461	12.7272727272727	8.6525	1.47093588295553	0.000427186110462677	Hand1::Tcf3	0.00225477330664316	4.07477272727273	Female
Female_Chrom1_Interval1	MA0477.3	64	2750	10.5785123966942	6.875	1.53869271224643	0.000429102666336707	FOSL1	0.00225477330664316	3.70351239669421	Female
Female_Chrom1_Interval1	MA0848.1	75	3354	12.396694214876	8.385	1.4784369964074	0.000440705691752981	FOXO4	0.00225477330664316	4.01169421487603	Female
Female_Chrom1_Interval1	MA2117.1	75	3354	12.396694214876	8.385	1.4784369964074	0.000440705691752981	FOXP4	0.00225477330664316	4.01169421487603	Female
Female_Chrom1_Interval1	MA0480.3	75	3354	12.396694214876	8.385	1.4784369964074	0.000440705691752981	Foxo1	0.00225477330664316	4.01169421487603	Female
Female_Chrom1_Interval1	MA0031.2	75	3354	12.396694214876	8.385	1.4784369964074	0.000440705691752981	FOXD1	0.00225477330664316	4.01169421487603	Female
Female_Chrom1_Interval1	MA1606.2	75	3354	12.396694214876	8.385	1.4784369964074	0.000440705691752981	Foxf1	0.00225477330664316	4.01169421487603	Female
Female_Chrom1_Interval1	MA1103.3	75	3354	12.396694214876	8.385	1.4784369964074	0.000440705691752981	FOXK2	0.00225477330664316	4.01169421487603	Female
Female_Chrom1_Interval1	MA0157.4	75	3354	12.396694214876	8.385	1.4784369964074	0.000440705691752981	Foxo3	0.00225477330664316	4.01169421487603	Female
Female_Chrom1_Interval1	MA0481.4	75	3354	12.396694214876	8.385	1.4784369964074	0.000440705691752981	FOXP1	0.00225477330664316	4.01169421487603	Female
Female_Chrom1_Interval1	MA0025.3	60	2540	9.91735537190083	6.35	1.56178824754344	0.000450428654608434	NFIL3	0.00228905228945166	3.56735537190083	Female
Female_Chrom1_Interval1	MA1632.2	79	3580	13.0578512396694	8.95	1.45897779214183	0.000456364879719612	ATF2	0.00229486339516148	4.10785123966942	Female
Female_Chrom1_Interval1	MA1988.2	90	4205	14.8760330578512	10.5125	1.41508043356492	0.000482186454912781	Atf3	0.00233145099078707	4.36353305785124	Female
Female_Chrom1_Interval1	MA0462.3	90	4205	14.8760330578512	10.5125	1.41508043356492	0.000482186454912781	BATF::JUN	0.00233145099078707	4.36353305785124	Female
Female_Chrom1_Interval1	MA0835.3	90	4205	14.8760330578512	10.5125	1.41508043356492	0.000482186454912781	BATF3	0.00233145099078707	4.36353305785124	Female
Female_Chrom1_Interval1	MA1928.2	90	4205	14.8760330578512	10.5125	1.41508043356492	0.000482186454912781	BNC2	0.00233145099078707	4.36353305785124	Female
Female_Chrom1_Interval1	MA0785.2	77	3498	12.7272727272727	8.745	1.4553770986018	0.000581205177905934	POU2F1	0.00277967693781099	3.98227272727273	Female
Female_Chrom1_Interval1	MA0161.3	96	4589	15.8677685950413	11.4725	1.38311340989682	0.000655810944326148	NFIC	0.00308616914977011	4.39526859504132	Female
Female_Chrom1_Interval1	MA0492.2	74	3365	12.2314049586777	8.4125	1.4539560129186	0.000768238315438894	JUND	0.00353952731720538	3.81890495867768	Female
Female_Chrom1_Interval1	MA0089.3	79	3660	13.0578512396694	9.15	1.42708756717699	0.000866059256137503	MAFG::NFE2L1	0.00396943825729689	3.90785123966942	Female
Female_Chrom1_Interval1	MA0490.3	61	2665	10.0826446280992	6.6625	1.51334253329819	0.000880838300547555	JUNB.1	0.00398995496679575	3.42014462809917	Female
Female_Chrom1_Interval1	MA0773.1	78	3608	12.8925619834711	9.02	1.42933059683715	0.000895131621147486	MEF2D	0.00401895829902953	3.87256198347107	Female
Female_Chrom1_Interval1	MA0897.2	71	3224	11.7355371900826	8.06	1.45602198388122	0.000949843446645312	Hmx2	0.00420031272888379	3.67553719008264	Female
Female_Chrom1_Interval1	MA0738.2	159	8409	26.2809917355372	21.0225	1.25013636511058	0.00105728644159313	HIC2	0.00462269094012656	5.25849173553719	Female
Female_Chrom1_Interval1	MA0619.2	91	4370	15.0413223140496	10.925	1.37678007451255	0.001060422168542	LIN54	0.00462269094012656	4.11632231404959	Female
Female_Chrom1_Interval1	MA1418.2	97	4716	16.0330578512397	11.79	1.35988616210684	0.00106111769307451	IRF3	0.00462269094012656	4.24305785123967	Female
Female_Chrom1_Interval1	MA1112.3	83	3916	13.7190082644628	9.79	1.40132872977148	0.00108448480628056	NR4A1	0.00465534941232629	3.92900826446281	Female
Female_Chrom1_Interval1	MA1489.1	69	3142	11.404958677686	7.855	1.45193617793583	0.0012059001450716	FOXN3	0.00510188522914909	3.54995867768595	Female
Female_Chrom1_Interval1	MA1554.2	47	1983	7.76859504132231	4.9575	1.56703883839078	0.00173927743945569	RFX7	0.00692562962317197	2.81109504132231	Female
Female_Chrom1_Interval1	MA0866.1	65	2988	10.7438016528926	7.47	1.43825992675938	0.00209673305197481	SOX21	0.00820055593661259	3.27380165289256	Female
Female_Chrom1_Interval1	MA1523.2	80	3841	13.2231404958678	9.6025	1.37705186106407	0.00216005166847953	MSANTD3	0.00837376858265192	3.62064049586777	Female
Female_Chrom1_Interval1	MA1142.2	64	2956	10.5785123966942	7.39	1.43146311186661	0.00252985229183455	FOSL1::JUND	0.00966972268261776	3.18851239669422	Female
Female_Chrom1_Interval1	MA1952.2	98	4910	16.198347107438	12.275	1.31962094561613	0.00253830220418716	FOXJ2::ELF1	0.00966972268261776	3.92334710743802	Female
Female_Chrom1_Interval1	MA0029.2	62	2851	10.2479338842975	7.1275	1.43780201814066	0.00266872571949809	Mecom	0.0100793074384477	3.12043388429752	Female
Female_Chrom1_Interval1	MA0083.3	27	993	4.46280991735537	2.4825	1.79770792239894	0.00276638071807413	SRF	0.0103592129017244	1.98030991735537	Female
Female_Chrom1_Interval1	MA1647.3	67	3148	11.0743801652893	7.87	1.40716393459838	0.00301979514024758	Prdm4	0.0110725821809078	3.20438016528925	Female
Female_Chrom1_Interval1	MA0497.2	93	4646	15.3719008264463	11.615	1.3234525033531	0.00303352628926129	MEF2C	0.0110767764919084	3.75690082644628	Female
Female_Chrom1_Interval1	MA1134.2	53	2388	8.7603305785124	5.97	1.46739205670224	0.00358885398628123	FOS::JUNB	0.0129966728721296	2.7903305785124	Female
Female_Chrom1_Interval1	MA1144.2	53	2388	8.7603305785124	5.97	1.46739205670224	0.00358885398628123	FOSL2::JUND	0.0129966728721296	2.7903305785124	Female
Female_Chrom1_Interval1	MA0442.3	279	16290	46.1157024793388	40.725	1.13236838500525	0.00385348544383931	SOX10	0.0136736580265266	5.39070247933884	Female
Female_Chrom1_Interval1	MA1633.2	61	2854	10.0826446280992	7.135	1.41312468508748	0.00420638312808715	BACH1	0.0146170219715069	2.94764462809917	Female
Female_Chrom1_Interval1	MA0491.3	54	2463	8.92561983471074	6.1575	1.44955255131315	0.00421900406904857	JUND.1	0.0146170219715069	2.76811983471074	Female
Female_Chrom1_Interval1	MA1132.2	53	2422	8.7603305785124	6.055	1.44679282882121	0.00474325594161232	JUN::JUNB	0.0161171736994879	2.7053305785124	Female
Female_Chrom1_Interval1	MA1128.2	65	3119	10.7438016528926	7.7975	1.3778520875784	0.00554722718851587	FOSL1::JUN.1	0.0182875637959774	2.94630165289256	Female
Female_Chrom1_Interval1	MA0259.2	164	9065	27.1074380165289	22.6625	1.19613626107133	0.00557256207375047	ARNT::HIF1A	0.0182979650182851	4.44493801652893	Female
Female_Chrom1_Interval1	MA0868.3	85	4285	14.0495867768595	10.7125	1.31151335139879	0.00582571422268658	SOX8	0.0189174483983919	3.3370867768595	Female
Female_Chrom1_Interval1	MA1578.2	107	5617	17.6859504132231	14.0425	1.25945881525534	0.00668864596052175	VEZF1	0.0214817826469312	3.64345041322314	Female
Female_Chrom1_Interval1	MA0764.4	18	619	2.97520661157025	1.5475	1.92258908663667	0.00689118191102688	ETV4	0.0219718843539988	1.42770661157025	Female
Female_Chrom1_Interval1	MA0659.4	76	3790	12.5619834710744	9.475	1.32580300486273	0.00704059049460725	Mafg	0.0223672188998353	3.08698347107438	Female
Female_Chrom1_Interval1	MA1138.2	51	2362	8.4297520661157	5.905	1.42756173854627	0.0071217150017146	FOSL2::JUNB	0.0225435582788088	2.5247520661157	Female
Female_Chrom1_Interval1	MA0862.1	11	306	1.81818181818182	0.765	2.3767082590612	0.00738868650927425	GMEB2	0.0230549698103926	1.05318181818182	Female
Female_Chrom1_Interval1	MA0113.4	33	1387	5.45454545454545	3.4675	1.57304843678312	0.00761519757375086	NR3C1	0.0235135925084237	1.98704545454545	Female
Female_Chrom1_Interval1	MA0857.1	57	2712	9.42148760330578	6.78	1.38959994149053	0.00779192908633209	Rarb	0.0239751664194834	2.64148760330578	Female
Female_Chrom1_Interval1	MA0847.4	107	5651	17.6859504132231	14.1275	1.25188111224372	0.00795601475860131	FOXD2	0.0243100450957262	3.55845041322314	Female
Female_Chrom1_Interval1	MA0595.1	43	1937	7.10743801652893	4.8425	1.46772080878243	0.00828969447756454	SREBF1	0.0249080622235763	2.26493801652893	Female
Female_Chrom1_Interval1	MA0521.3	210	12060	34.7107438016529	30.15	1.15126845113277	0.0083498617681307	Tcf12	0.0249080622235763	4.5607438016529	Female
Female_Chrom1_Interval1	MA0028.3	19	680	3.1404958677686	1.7	1.84735051045211	0.00838874834385609	ELK1	0.0249395221033559	1.4404958677686	Female
Female_Chrom1_Interval1	MA0895.2	49	2277	8.09917355371901	5.6925	1.42277971958173	0.00876420327609973	HMBOX1	0.0257718479868109	2.40667355371901	Female
Female_Chrom1_Interval1	MA0489.3	56	2672	9.25619834710744	6.68	1.38565843519572	0.0087805904990151	Jun	0.0257718479868109	2.57619834710744	Female
Female_Chrom1_Interval1	MA0476.2	56	2672	9.25619834710744	6.68	1.38565843519572	0.0087805904990151	FOS	0.0257718479868109	2.57619834710744	Female
Female_Chrom1_Interval1	MA0070.2	49	2279	8.09917355371901	5.6975	1.42153111956455	0.00889993089780443	PBX1	0.0258949706462567	2.40167355371901	Female
Female_Chrom1_Interval1	MA1130.2	58	2788	9.58677685950413	6.97	1.37543426965626	0.0089161092111543	FOSL2::JUN	0.0258949706462567	2.61677685950413	Female
Female_Chrom1_Interval1	MA0099.4	54	2564	8.92561983471074	6.41	1.39245239231057	0.00912804408107678	FOS::JUN	0.0262798219674528	2.51561983471074	Female
Female_Chrom1_Interval1	MA0743.3	38	1679	6.28099173553719	4.1975	1.49636491614942	0.00949475089846381	SCRT1	0.0269528412601553	2.08349173553719	Female
Female_Chrom1_Interval1	MA1470.2	30	1253	4.95867768595041	3.1325	1.58297771299295	0.00980023953670695	BACH2.1	0.0276674478115769	1.82617768595041	Female
Female_Chrom1_Interval1	MA0144.3	91	4741	15.0413223140496	11.8525	1.26904216950429	0.0102551181700104	STAT3	0.0285585569291428	3.18882231404959	Female
Female_Chrom1_Interval1	MA0775.2	67	3333	11.0743801652893	8.3325	1.32905852568728	0.0106293061553259	MEIS3	0.0294144321279458	2.74188016528926	Female
Female_Chrom1_Interval1	MA1137.2	55	2648	9.09090909090909	6.62	1.37324910738808	0.0110579260161839	FOSL1::JUNB	0.0304092965445058	2.47090909090909	Female
Female_Chrom1_Interval1	MA0154.5	83	4286	13.7190082644628	10.715	1.28035541432224	0.0114758279956197	EBF1	0.0313625112923768	3.00400826446281	Female
Female_Chrom1_Interval1	MA0605.3	41	1874	6.77685950413223	4.685	1.44650149501222	0.012267889127649	ATF3	0.0333201926923799	2.09185950413223	Female
Female_Chrom1_Interval1	MA0512.2	51	2442	8.4297520661157	6.105	1.38079476922452	0.0128700776957071	Rxra	0.0347413140252215	2.3247520661157	Female
Female_Chrom1_Interval1	MA0843.2	23	916	3.80165289256198	2.29	1.66011043343318	0.013338112841219	TEF	0.0358946155971642	1.51165289256198	Female
Female_Chrom1_Interval1	MA0143.5	71	3608	11.7355371900826	9.02	1.30105733814663	0.0136124163965976	SOX2	0.0362997770575937	2.71553719008264	Female
Female_Chrom1_Interval1	MA1120.2	71	3608	11.7355371900826	9.02	1.30105733814663	0.0136124163965976	SOX13	0.0362997770575937	2.71553719008264	Female
Female_Chrom1_Interval1	MA0620.4	25	1026	4.13223140495868	2.565	1.61100639569539	0.0143045480452612	MITF	0.0376886295803289	1.56723140495868	Female
Female_Chrom1_Interval1	MA0760.2	38	1728	6.28099173553719	4.32	1.45393327211509	0.014448874835498	ERF	0.0378422912358281	1.96099173553719	Female
Female_Chrom1_Interval1	MA0604.1	12	383	1.98347107438017	0.9575	2.07151026044926	0.0146240181633615	Atf1	0.0380743668158524	1.02597107438017	Female
Female_Chrom1_Interval1	MA1947.2	79	4113	13.0578512396694	10.2825	1.26991016189345	0.0162390364614945	ETV5::FOXO1	0.0416628340703066	2.77535123966942	Female
Female_Chrom1_Interval1	MA0859.2	49	2367	8.09917355371901	5.9175	1.36868163138471	0.0168717880772923	Rarg.1	0.0429109060925352	2.18167355371901	Female
Female_Chrom1_Interval1	MA0019.2	33	1473	5.45454545454545	3.6825	1.48120718385484	0.0171021765237999	Ddit3::Cebpa	0.043108817989251	1.77204545454545	Female
Female_Chrom1_Interval1	MA1967.2	79	4124	13.0578512396694	10.31	1.26652291364398	0.0172065922908491	TFAP4::FLI1	0.043108817989251	2.74785123966942	Female
Female_Chrom1_Interval1	MA0596.1	47	2257	7.76859504132231	5.6425	1.37680018454981	0.0173405474738867	SREBF2	0.043108817989251	2.12609504132231	Female
Female_Chrom1_Interval1	MA1996.2	181	10421	29.9173553719008	26.0525	1.14834873320798	0.0173415017820396	Nr1H2	0.043108817989251	3.86485537190083	Female
Female_Chrom1_Interval1	MA1535.2	181	10421	29.9173553719008	26.0525	1.14834873320798	0.0173415017820396	NR2C1	0.043108817989251	3.86485537190083	Female
Female_Chrom1_Interval1	MA1536.2	181	10421	29.9173553719008	26.0525	1.14834873320798	0.0173415017820396	NR2C2.1	0.043108817989251	3.86485537190083	Female
Female_Chrom1_Interval1	MA0754.3	16	584	2.64462809917355	1.46	1.81138910902298	0.0174058722085803	CUX1	0.0431469508269033	1.18462809917355	Female
[truncated: 670 more rows]
