# Supplementary material for: Combinatorial multiomic analysis from a pedigree of Sox10Dom Hirschsprung mice identifies multiple high confidence candidate modifiers of Enteric Nervous System development
Source: PLoS Comput Biol. 2026 Jul 6;22(7):e1014424. doi: 10.1371/journal.pcbi.1014424 (PMC13372245; doi:10.1371/journal.pcbi.1014424)
Supplement: S24 Table — (XLSX) [file pcbi.1014424.s032.xlsx]

## Sheet: Sheet1
Gene Symbol	Gene Locus	Modifiers in which gene resides	Peak of (any) modifier passes multiple testing correction threshold	LOD ≥ 3	Overlap with F1-Intercross Intervals	Total Score
Dach1	chr14:97,786,853-98,169,543	BothSexAllChrom_Chr14_Interval2, BothSexNo15X5_Chr14_Interval1, BinBothSexAllChrom_Chr14_Interval1, Male_Chr14_Interval2, Female_Chr14_Interval1, BinMale_Chr14_Interval2	No	No	Yes	1.5
Col1a1	chr11:94,936,224-94,953,042	BinMale_Chr11_Interval1	No	No	Yes	1.5
Mecom	chr3:29,951,299-30,509,733	BothSexAllChrom_Chr3_Interval1, BothSexNo15X5_Chr3_Interval1, Male_Chr3_Interval1, BinMale_Chr3_Interval1	No	No	No	0
Pdgfra	chr5:75,152,306-75,198,215	BinBothSexAllChrom_Chr5_Interval2, BinMale_Chr5_Interval2, BinFemale_Chr5_Interval3	No	Yes	Yes	2.5
Sox2	chr3:34,650,405-34,652,461	BothSexAllChrom_Chr3_Interval1, Male_Chr3_Interval1	No	No	No	0
Tbx2	chr11:85,832,551-85,841,948	BothSexNo15X5_Chr11_Interval1, BinMale_Chr11_Interval1	No	No	Yes	1.5
Antxr2	chr5:97,882,783-98,030,962	BinMale_Chr5_Interval2	No	Yes	Yes	2.5
Cadps	chr14:12,372,586-12,823,045	Male_Chr14_Interval1	No	No	No	0
Ebf1	chr11:44,617,317-45,008,091	Male_Chr11_Interval1	No	No	Yes	1.5
Ednrb	chr14:103,814,625-103,844,402	BothSexAllChrom_Chr14_Interval2, BothSexNo15X5_Chr14_Interval1	No	No	Yes	1.5
Elf1	chr14:79,481,194-79,582,494	BothSexAllChrom_Chr14_Interval1, BinBothSexAllChrom_Chr14_Interval1, Female_Chr14_Interval1, BinFemale_Chr14_Interval1	No	No	Yes	1.5
Hoxb13	chr11:96,194,316-96,197,447	BinMale_Chr11_Interval1	No	No	Yes	1.5
Hoxb2	chr11:96,351,631-96,354,012	BinMale_Chr11_Interval1	No	No	Yes	1.5
Hoxb5	chr11:96,303,512-96,306,120	BinMale_Chr11_Interval1	No	No	Yes	1.5
Isl1	chr13:116,298,281-116,309,689	BothSexAllChrom_Chr13_Interval1, BothSexNo15X5_Chr13_Interval1, Female_Chr13_Interval1	No	No	No	0
Klf5	chr14:99,298,691-99,315,036	BothSexAllChrom_Chr14_Interval2, BothSexNo15X5_Chr14_Interval1, BinBothSexAllChrom_Chr14_Interval1, Male_Chr14_Interval2, BinMale_Chr14_Interval2	No	No	Yes	1.5
Lgals9	chr11:78,962,979-78,984,924	BinMale_Chr11_Interval1	No	No	Yes	1.5
Mcm3	chr1:20,802,968-20,820,312	BothSexAllChrom_Chr1_Interval1, BothSexNo15X5_Chr1_Interval1, BinBothSexAllChrom_Chr1_Interval1, Female_Chr1_Interval1, BinFemale_Chr1_Interval1	No	Yes	No	1
Mxi1	chr19:53,329,413-53,373,154	Female_Chr19_Interval1	No	No	No	0
Myh10	chr11:68,691,915-68,816,632	BinBothSexAllChrom_Chr11_Interval1, BinMale_Chr11_Interval1, BinFemale_Chr11_Interval2	No	No	Yes	1.5
Nrg1	chr8:31,837,197-32,884,457	Female_Chr8_Interval2, BinFemale_Chr8_Interval2	No	No	Yes	1.5
Phox2b	chr5:67,094,399-67,099,301	BothSexAllChrom_Chr5_Interval1, BinBothSexAllChrom_Chr5_Interval2, Male_Chr5_Interval1, BinMale_Chr5_Interval2	Yes	Yes	Yes	3.5
Pitx1	chr13:55,825,051-55,831,425	BinBothSexAllChrom_Chr5_Interval2, BinMale_Chr5_Interval2, BinFemale_Chr5_Interval3	No	No	No	0
Prph	chr15:99,055,174-99,058,978	BinBothSexAllChrom_Chr15_Interval1	No	No	No	0
Ptprg	chr14:11,553,532-12,242,041	Male_Chr14_Interval1	No	No	No	0
Rbpj	chr5:53,590,214-53,657,362	BothSexAllChrom_Chr5_Interval1, Male_Chr5_Interval1, BinMale_Chr5_Interval2	Yes	Yes	Yes	3.5
St18	chr1:6,487,231-6,860,934	BinFemale_Chr1_Interval1	No	No	No	0
Tbx3	chr5:119,670,669-119,684,561	BinBothSexAllChrom_Chr5_Interval3	No	No	No	0
Tgfbi	chr13:56,609,586-56,639,358	BinBothSexAllChrom_Chr13_Interval1	No	No	No	0
Uchl1	chr5:66,676,091-66,687,234	BothSexAllChrom_Chr5_Interval1	Yes	Yes	Yes	3.5
