# Supplementary material for: Combinatorial multiomic analysis from a pedigree of Sox10Dom Hirschsprung mice identifies multiple high confidence candidate modifiers of Enteric Nervous System development
Source: PLoS Comput Biol. 2026 Jul 6;22(7):e1014424. doi: 10.1371/journal.pcbi.1014424 (PMC13372245; doi:10.1371/journal.pcbi.1014424)
Supplement: S25 Table — (TSV) [file pcbi.1014424.s033.tsv]

gene	p-val	quant: (log2FC,enrich,etc.)	celltype	age	NumLoci	ModInt	GEMMA run	Dataset	Evidence
Antxr2	8.69857542856818e-19	1.05682762991736	Large intestinal epithelium 1	E11.5	NA	Chrom5_Interval2	BinMale	DGECellTypeAge	3
Antxr2	2.57729077575046e-12	1.25983424386063	Large intestinal epithelium 1	E10.5	NA	Chrom5_Interval2	BinMale	DGECellTypeAge	3
Cadps	0	4.40555648394867	Neural crest cells	E15.5	NA	Chrom14_Interval1	Male	DGECellTypeAge	3
Cadps	0	3.73244322272212	Neural crest cells	E13.5	NA	Chrom14_Interval1	Male	DGECellTypeAge	3
Cadps	0	2.39593334028534	Neural crest cells	E11.5	NA	Chrom14_Interval1	Male	DGECellTypeAge	3
Cadps	2.52422952381926e-119	1.46625789820664	Neural crest cells	E10.5	NA	Chrom14_Interval1	Male	DGECellTypeAge	3
Cadps	3.98048943026892e-57	3.57897488542388	Secretory progenitors	E15.5	NA	Chrom14_Interval1	Male	DGECellTypeAge	3
Cadps	2.21804854692564e-36	3.4943479291239	Secretory progenitors	E10.5	NA	Chrom14_Interval1	Male	DGECellTypeAge	3
Cadps	1.20883937195737e-15	4.64558521781462	Secretory progenitors	E13.5	NA	Chrom14_Interval1	Male	DGECellTypeAge	3
Cadps	0.000186298999145942	3.4378828334744	Secretory progenitors	E9.5	NA	Chrom14_Interval1	Male	DGECellTypeAge	3
Chic2	5.44256363562214e-183	1.49878134431191	Telocytes	E15.5	NA	Chrom5_Interval2	BinBothSexAllChrom	DGECellTypeAge	3
Chic2	5.44256363562214e-183	1.49878134431191	Telocytes	E15.5	NA	Chrom5_Interval2	BinMale	DGECellTypeAge	3
Chic2	5.44256363562214e-183	1.49878134431191	Telocytes	E15.5	NA	Chrom5_Interval3	BinFemale	DGECellTypeAge	3
Col1a1	0	2.61738412081864	Gastric fibroblasts	E15.5	NA	Chrom11_Interval1	BinMale	DGECellTypeAge	4
Col1a1	0	1.76421051764644	Small intestinal fibroblasts 1	E15.5	NA	Chrom11_Interval1	BinMale	DGECellTypeAge	4
Col1a1	0	1.01876547074359	Large intestinal fibroblasts	E15.5	NA	Chrom11_Interval1	BinMale	DGECellTypeAge	4
Col1a1	1.14441703036296e-158	1.29573848583731	Gastric myofibroblasts/myocytes	E15.5	NA	Chrom11_Interval1	BinMale	DGECellTypeAge	4
Col1a1	3.72016198165992e-136	1.06199176672232	Other intestinal fibroblasts	E15.5	NA	Chrom11_Interval1	BinMale	DGECellTypeAge	4
Col1a1	7.41428998829553e-87	1.16778214379166	Mesothelial cells	E15.5	NA	Chrom11_Interval1	BinMale	DGECellTypeAge	4
Col1a1	1.47841549334531e-33	1.37683647920178	Other mesenchymal cells of E9.5	E15.5	NA	Chrom11_Interval1	BinMale	DGECellTypeAge	4
Dach1	0	3.47480329846878	Telocytes	E15.5	NA	Chrom14_Interval1	BinBothSexAllChrom	DGECellTypeAge	5
Dach1	1.47448535481109e-210	2.11471252687682	Gastric fibroblasts	E15.5	NA	Chrom14_Interval1	BinBothSexAllChrom	DGECellTypeAge	5
Dach1	8.46145709110388e-154	1.01397928077655	Other mesenchymal cells of E9.5	E9.5	NA	Chrom14_Interval1	BinBothSexAllChrom	DGECellTypeAge	5
Dach1	3.807537547029e-54	1.77197033649806	Endothelial cells	E15.5	NA	Chrom14_Interval1	BinBothSexAllChrom	DGECellTypeAge	5
Dach1	1.28047880456974e-52	2.47079424392225	Telocytes	E13.5	NA	Chrom14_Interval1	BinBothSexAllChrom	DGECellTypeAge	5
Dach1	4.33008002869403e-22	1.33262542846669	Endothelial cells	E13.5	NA	Chrom14_Interval1	BinBothSexAllChrom	DGECellTypeAge	5
Dach1	9.65366995463497e-10	1.1427078048677	Secretory progenitors	E15.5	NA	Chrom14_Interval1	BinBothSexAllChrom	DGECellTypeAge	5
Dach1	0	3.47480329846878	Telocytes	E15.5	NA	Chrom14_Interval1	BothSexNo15X5	DGECellTypeAge	5
Dach1	1.47448535481109e-210	2.11471252687682	Gastric fibroblasts	E15.5	NA	Chrom14_Interval1	BothSexNo15X5	DGECellTypeAge	5
Dach1	8.46145709110388e-154	1.01397928077655	Other mesenchymal cells of E9.5	E9.5	NA	Chrom14_Interval1	BothSexNo15X5	DGECellTypeAge	5
Dach1	3.807537547029e-54	1.77197033649806	Endothelial cells	E15.5	NA	Chrom14_Interval1	BothSexNo15X5	DGECellTypeAge	5
Dach1	1.28047880456974e-52	2.47079424392225	Telocytes	E13.5	NA	Chrom14_Interval1	BothSexNo15X5	DGECellTypeAge	5
Dach1	4.33008002869403e-22	1.33262542846669	Endothelial cells	E13.5	NA	Chrom14_Interval1	BothSexNo15X5	DGECellTypeAge	5
Dach1	9.65366995463497e-10	1.1427078048677	Secretory progenitors	E15.5	NA	Chrom14_Interval1	BothSexNo15X5	DGECellTypeAge	5
Dach1	0	3.47480329846878	Telocytes	E15.5	NA	Chrom14_Interval2	BinMale	DGECellTypeAge	5
Dach1	1.47448535481109e-210	2.11471252687682	Gastric fibroblasts	E15.5	NA	Chrom14_Interval2	BinMale	DGECellTypeAge	5
Dach1	8.46145709110388e-154	1.01397928077655	Other mesenchymal cells of E9.5	E9.5	NA	Chrom14_Interval2	BinMale	DGECellTypeAge	5
Dach1	3.807537547029e-54	1.77197033649806	Endothelial cells	E15.5	NA	Chrom14_Interval2	BinMale	DGECellTypeAge	5
Dach1	1.28047880456974e-52	2.47079424392225	Telocytes	E13.5	NA	Chrom14_Interval2	BinMale	DGECellTypeAge	5
Dach1	4.33008002869403e-22	1.33262542846669	Endothelial cells	E13.5	NA	Chrom14_Interval2	BinMale	DGECellTypeAge	5
Dach1	9.65366995463497e-10	1.1427078048677	Secretory progenitors	E15.5	NA	Chrom14_Interval2	BinMale	DGECellTypeAge	5
Dach1	0	3.47480329846878	Telocytes	E15.5	NA	Chrom14_Interval2	BothSexAllChrom	DGECellTypeAge	5
Dach1	1.47448535481109e-210	2.11471252687682	Gastric fibroblasts	E15.5	NA	Chrom14_Interval2	BothSexAllChrom	DGECellTypeAge	5
Dach1	8.46145709110388e-154	1.01397928077655	Other mesenchymal cells of E9.5	E9.5	NA	Chrom14_Interval2	BothSexAllChrom	DGECellTypeAge	5
Dach1	3.807537547029e-54	1.77197033649806	Endothelial cells	E15.5	NA	Chrom14_Interval2	BothSexAllChrom	DGECellTypeAge	5
Dach1	1.28047880456974e-52	2.47079424392225	Telocytes	E13.5	NA	Chrom14_Interval2	BothSexAllChrom	DGECellTypeAge	5
Dach1	4.33008002869403e-22	1.33262542846669	Endothelial cells	E13.5	NA	Chrom14_Interval2	BothSexAllChrom	DGECellTypeAge	5
Dach1	9.65366995463497e-10	1.1427078048677	Secretory progenitors	E15.5	NA	Chrom14_Interval2	BothSexAllChrom	DGECellTypeAge	5
Dach1	0	3.47480329846878	Telocytes	E15.5	NA	Chrom14_Interval2	Male	DGECellTypeAge	5
Dach1	1.47448535481109e-210	2.11471252687682	Gastric fibroblasts	E15.5	NA	Chrom14_Interval2	Male	DGECellTypeAge	5
Dach1	8.46145709110388e-154	1.01397928077655	Other mesenchymal cells of E9.5	E9.5	NA	Chrom14_Interval2	Male	DGECellTypeAge	5
Dach1	3.807537547029e-54	1.77197033649806	Endothelial cells	E15.5	NA	Chrom14_Interval2	Male	DGECellTypeAge	5
Dach1	1.28047880456974e-52	2.47079424392225	Telocytes	E13.5	NA	Chrom14_Interval2	Male	DGECellTypeAge	5
Dach1	4.33008002869403e-22	1.33262542846669	Endothelial cells	E13.5	NA	Chrom14_Interval2	Male	DGECellTypeAge	5
Dach1	9.65366995463497e-10	1.1427078048677	Secretory progenitors	E15.5	NA	Chrom14_Interval2	Male	DGECellTypeAge	5
Ebf1	0	4.36669662979904	Other intestinal fibroblasts	E15.5	NA	Chrom11_Interval1	Male	DGECellTypeAge	3
Ebf1	0	2.27418323458194	Large intestinal fibroblasts	E10.5	NA	Chrom11_Interval1	Male	DGECellTypeAge	3
Ebf1	0	1.57611101164461	Large intestinal fibroblasts	E11.5	NA	Chrom11_Interval1	Male	DGECellTypeAge	3
Ebf1	3.18387799507191e-266	2.47952412445637	Endothelial cells	E15.5	NA	Chrom11_Interval1	Male	DGECellTypeAge	3
Ebf1	5.80421876595326e-132	2.02437288585723	Endothelial cells	E13.5	NA	Chrom11_Interval1	Male	DGECellTypeAge	3
Ebf1	1.26405095046784e-96	1.37365734434265	Gastric fibroblasts	E15.5	NA	Chrom11_Interval1	Male	DGECellTypeAge	3
Ebf1	2.90347054783144e-91	2.07243492366071	Other intestinal fibroblasts	E13.5	NA	Chrom11_Interval1	Male	DGECellTypeAge	3
Ebf1	3.70515141658161e-52	1.64111067600367	Endothelial cells	E10.5	NA	Chrom11_Interval1	Male	DGECellTypeAge	3
Ebf1	3.88999471357233e-36	1.54854772235638	Other intestinal fibroblasts	E9.5	NA	Chrom11_Interval1	Male	DGECellTypeAge	3
Ebf1	8.36017090547817e-35	1.58900209535411	Endothelial cells	E11.5	NA	Chrom11_Interval1	Male	DGECellTypeAge	3
Ednrb	0	4.40952005668266	Telocytes	E15.5	NA	Chrom14_Interval1	BothSexNo15X5	DGECellTypeAge	3
Ednrb	0	3.03240926360799	Neural crest cells	E15.5	NA	Chrom14_Interval1	BothSexNo15X5	DGECellTypeAge	3
Ednrb	0	2.64389709421353	Neural crest cells	E13.5	NA	Chrom14_Interval1	BothSexNo15X5	DGECellTypeAge	3
Ednrb	3.81051103113769e-187	1.06664548597141	Neural crest cells	E11.5	NA	Chrom14_Interval1	BothSexNo15X5	DGECellTypeAge	3
Ednrb	2.1759211349978e-86	3.15992973338427	Telocytes	E13.5	NA	Chrom14_Interval1	BothSexNo15X5	DGECellTypeAge	3
Ednrb	0	4.40952005668266	Telocytes	E15.5	NA	Chrom14_Interval2	BothSexAllChrom	DGECellTypeAge	3
Ednrb	0	3.03240926360799	Neural crest cells	E15.5	NA	Chrom14_Interval2	BothSexAllChrom	DGECellTypeAge	3
Ednrb	0	2.64389709421353	Neural crest cells	E13.5	NA	Chrom14_Interval2	BothSexAllChrom	DGECellTypeAge	3
Ednrb	3.81051103113769e-187	1.06664548597141	Neural crest cells	E11.5	NA	Chrom14_Interval2	BothSexAllChrom	DGECellTypeAge	3
Ednrb	2.1759211349978e-86	3.15992973338427	Telocytes	E13.5	NA	Chrom14_Interval2	BothSexAllChrom	DGECellTypeAge	3
Elf1	0	1.89201570335568	Small intestinal epithelium 2	E13.5	NA	Chrom14_Interval1	BinBothSexAllChrom	DGECellTypeAge	3
Elf1	3.50377961939133e-261	1.899553006554	Small intestinal epithelium 1	E13.5	NA	Chrom14_Interval1	BinBothSexAllChrom	DGECellTypeAge	3
Elf1	1.06828372829966e-206	2.06948715249701	Large intestinal epithelium 1	E15.5	NA	Chrom14_Interval1	BinBothSexAllChrom	DGECellTypeAge	3
Elf1	3.24079970306966e-206	1.73738393257569	Small intestinal epithelium 2	E15.5	NA	Chrom14_Interval1	BinBothSexAllChrom	DGECellTypeAge	3
Elf1	1.17996900959367e-193	1.7176570061127	Small intestinal epithelium 1	E15.5	NA	Chrom14_Interval1	BinBothSexAllChrom	DGECellTypeAge	3
Elf1	4.76945708569312e-192	1.94860044768929	Large intestinal epithelium 1	E13.5	NA	Chrom14_Interval1	BinBothSexAllChrom	DGECellTypeAge	3
Elf1	6.17517833119242e-175	2.44355489671337	Gastric epithelium 2	E15.5	NA	Chrom14_Interval1	BinBothSexAllChrom	DGECellTypeAge	3
Elf1	1.72851759104627e-161	1.97723904557185	Gastric epithelium 2	E13.5	NA	Chrom14_Interval1	BinBothSexAllChrom	DGECellTypeAge	3
Elf1	1.87998311930053e-153	2.17621833342864	Gastric epithelium 1	E15.5	NA	Chrom14_Interval1	BinBothSexAllChrom	DGECellTypeAge	3
Elf1	1.24321807779083e-85	2.36365929278282	T cells	E15.5	NA	Chrom14_Interval1	BinBothSexAllChrom	DGECellTypeAge	3
Elf1	0	1.89201570335568	Small intestinal epithelium 2	E13.5	NA	Chrom14_Interval1	BinFemale	DGECellTypeAge	3
Elf1	3.50377961939133e-261	1.899553006554	Small intestinal epithelium 1	E13.5	NA	Chrom14_Interval1	BinFemale	DGECellTypeAge	3
Elf1	1.06828372829966e-206	2.06948715249701	Large intestinal epithelium 1	E15.5	NA	Chrom14_Interval1	BinFemale	DGECellTypeAge	3
Elf1	3.24079970306966e-206	1.73738393257569	Small intestinal epithelium 2	E15.5	NA	Chrom14_Interval1	BinFemale	DGECellTypeAge	3
Elf1	1.17996900959367e-193	1.7176570061127	Small intestinal epithelium 1	E15.5	NA	Chrom14_Interval1	BinFemale	DGECellTypeAge	3
Elf1	4.76945708569312e-192	1.94860044768929	Large intestinal epithelium 1	E13.5	NA	Chrom14_Interval1	BinFemale	DGECellTypeAge	3
Elf1	6.17517833119242e-175	2.44355489671337	Gastric epithelium 2	E15.5	NA	Chrom14_Interval1	BinFemale	DGECellTypeAge	3
Elf1	1.72851759104627e-161	1.97723904557185	Gastric epithelium 2	E13.5	NA	Chrom14_Interval1	BinFemale	DGECellTypeAge	3
Elf1	1.87998311930053e-153	2.17621833342864	Gastric epithelium 1	E15.5	NA	Chrom14_Interval1	BinFemale	DGECellTypeAge	3
Elf1	1.24321807779083e-85	2.36365929278282	T cells	E15.5	NA	Chrom14_Interval1	BinFemale	DGECellTypeAge	3
Elf1	0	1.89201570335568	Small intestinal epithelium 2	E13.5	NA	Chrom14_Interval1	Female	DGECellTypeAge	3
Elf1	3.50377961939133e-261	1.899553006554	Small intestinal epithelium 1	E13.5	NA	Chrom14_Interval1	Female	DGECellTypeAge	3
Elf1	1.06828372829966e-206	2.06948715249701	Large intestinal epithelium 1	E15.5	NA	Chrom14_Interval1	Female	DGECellTypeAge	3
Elf1	3.24079970306966e-206	1.73738393257569	Small intestinal epithelium 2	E15.5	NA	Chrom14_Interval1	Female	DGECellTypeAge	3
Elf1	1.17996900959367e-193	1.7176570061127	Small intestinal epithelium 1	E15.5	NA	Chrom14_Interval1	Female	DGECellTypeAge	3
Elf1	4.76945708569312e-192	1.94860044768929	Large intestinal epithelium 1	E13.5	NA	Chrom14_Interval1	Female	DGECellTypeAge	3
Elf1	6.17517833119242e-175	2.44355489671337	Gastric epithelium 2	E15.5	NA	Chrom14_Interval1	Female	DGECellTypeAge	3
Elf1	1.72851759104627e-161	1.97723904557185	Gastric epithelium 2	E13.5	NA	Chrom14_Interval1	Female	DGECellTypeAge	3
Elf1	1.87998311930053e-153	2.17621833342864	Gastric epithelium 1	E15.5	NA	Chrom14_Interval1	Female	DGECellTypeAge	3
Elf1	1.24321807779083e-85	2.36365929278282	T cells	E15.5	NA	Chrom14_Interval1	Female	DGECellTypeAge	3
Hoxb13	0	6.53179214128329	Large intestinal epithelium 1	E11.5	NA	Chrom11_Interval1	BinMale	DGECellTypeAge	3
Hoxb13	0	6.24709087447817	Goblet cells	E15.5	NA	Chrom11_Interval1	BinMale	DGECellTypeAge	3
Hoxb13	0	6.07487530530488	Large intestinal epithelium 1	E13.5	NA	Chrom11_Interval1	BinMale	DGECellTypeAge	3
Hoxb13	0	5.98195541941468	Large intestinal epithelium 1	E15.5	NA	Chrom11_Interval1	BinMale	DGECellTypeAge	3
Hoxb2	0	1.39806445129224	Small intestinal fibroblasts 1	E10.5	NA	Chrom11_Interval1	BinMale	DGECellTypeAge	3
Hoxb2	4.26647208341299e-227	1.06653853761997	Small intestinal fibroblasts 1	E11.5	NA	Chrom11_Interval1	BinMale	DGECellTypeAge	3
Hoxb2	3.01276004714052e-193	1.02954864658109	Other mesenchymal cells of E9.5	E9.5	NA	Chrom11_Interval1	BinMale	DGECellTypeAge	3
Hoxb2	6.94193597117872e-121	1.21896072927737	Gastric fibroblasts	E9.5	NA	Chrom11_Interval1	BinMale	DGECellTypeAge	3
Hoxb2	2.32983537211874e-120	1.20583132471557	Other mesenchymal cells of E9.5	E10.5	NA	Chrom11_Interval1	BinMale	DGECellTypeAge	3
Hoxb2	1.03144456319849e-55	1.12342140399843	Small intestinal myofibroblasts/myocytes	E11.5	NA	Chrom11_Interval1	BinMale	DGECellTypeAge	3
Hoxb2	1.0817790413516e-55	1.23617671249	Small intestinal fibroblasts 1	E9.5	NA	Chrom11_Interval1	BinMale	DGECellTypeAge	3
Hoxb2	3.71423194429678e-49	1.12685275386622	Neural crest cells	E9.5	NA	Chrom11_Interval1	BinMale	DGECellTypeAge	3
Hoxb2	5.16302040581592e-31	1.29747083300032	Small intestinal fibroblasts 2	E10.5	NA	Chrom11_Interval1	BinMale	DGECellTypeAge	3
Hoxb2	7.37233816955041e-18	1.67082525747915	Small intestinal myofibroblasts/myocytes	E10.5	NA	Chrom11_Interval1	BinMale	DGECellTypeAge	3
Hoxb5	0	3.26962459955253	Neural crest cells	E15.5	NA	Chrom11_Interval1	BinMale	DGECellTypeAge	3
Hoxb5	0	2.75046914740705	Neural crest cells	E13.5	NA	Chrom11_Interval1	BinMale	DGECellTypeAge	3
Isl1	0	2.1424773117675	Gastric fibroblasts	E10.5	NA	Chrom13_Interval1	BothSexAllChrom	DGECellTypeAge	3
Isl1	0	1.60934798978734	Gastric fibroblasts	E11.5	NA	Chrom13_Interval1	BothSexAllChrom	DGECellTypeAge	3
Isl1	1.43967166429476e-237	1.48682920384607	Large intestinal fibroblasts	E11.5	NA	Chrom13_Interval1	BothSexAllChrom	DGECellTypeAge	3
Isl1	9.5150866100602e-135	1.23745741781416	Gastric fibroblasts	E13.5	NA	Chrom13_Interval1	BothSexAllChrom	DGECellTypeAge	3
Isl1	1.18967466648605e-125	1.29289099015187	Gastric fibroblasts	E9.5	NA	Chrom13_Interval1	BothSexAllChrom	DGECellTypeAge	3
Isl1	3.16782872041453e-94	1.32792269610261	Large intestinal fibroblasts	E9.5	NA	Chrom13_Interval1	BothSexAllChrom	DGECellTypeAge	3
Isl1	7.6082731137978e-94	1.9096563803856	Large intestinal epithelium 1	E9.5	NA	Chrom13_Interval1	BothSexAllChrom	DGECellTypeAge	3
Isl1	2.45359886387342e-80	1.62847009200596	Large intestinal fibroblasts	E10.5	NA	Chrom13_Interval1	BothSexAllChrom	DGECellTypeAge	3
Isl1	2.30989779666377e-64	2.78317095915062	Large intestinal epithelium 1	E10.5	NA	Chrom13_Interval1	BothSexAllChrom	DGECellTypeAge	3
Isl1	2.17154617423512e-59	1.17126754200439	Gastric epithelium 1	E9.5	NA	Chrom13_Interval1	BothSexAllChrom	DGECellTypeAge	3
Isl1	0	2.1424773117675	Gastric fibroblasts	E10.5	NA	Chrom13_Interval1	BothSexNo15X5	DGECellTypeAge	3
Isl1	0	1.60934798978734	Gastric fibroblasts	E11.5	NA	Chrom13_Interval1	BothSexNo15X5	DGECellTypeAge	3
Isl1	1.43967166429476e-237	1.48682920384607	Large intestinal fibroblasts	E11.5	NA	Chrom13_Interval1	BothSexNo15X5	DGECellTypeAge	3
Isl1	9.5150866100602e-135	1.23745741781416	Gastric fibroblasts	E13.5	NA	Chrom13_Interval1	BothSexNo15X5	DGECellTypeAge	3
Isl1	1.18967466648605e-125	1.29289099015187	Gastric fibroblasts	E9.5	NA	Chrom13_Interval1	BothSexNo15X5	DGECellTypeAge	3
Isl1	3.16782872041453e-94	1.32792269610261	Large intestinal fibroblasts	E9.5	NA	Chrom13_Interval1	BothSexNo15X5	DGECellTypeAge	3
Isl1	7.6082731137978e-94	1.9096563803856	Large intestinal epithelium 1	E9.5	NA	Chrom13_Interval1	BothSexNo15X5	DGECellTypeAge	3
Isl1	2.45359886387342e-80	1.62847009200596	Large intestinal fibroblasts	E10.5	NA	Chrom13_Interval1	BothSexNo15X5	DGECellTypeAge	3
Isl1	2.30989779666377e-64	2.78317095915062	Large intestinal epithelium 1	E10.5	NA	Chrom13_Interval1	BothSexNo15X5	DGECellTypeAge	3
Isl1	2.17154617423512e-59	1.17126754200439	Gastric epithelium 1	E9.5	NA	Chrom13_Interval1	BothSexNo15X5	DGECellTypeAge	3
Isl1	0	2.1424773117675	Gastric fibroblasts	E10.5	NA	Chrom13_Interval1	Female	DGECellTypeAge	3
Isl1	0	1.60934798978734	Gastric fibroblasts	E11.5	NA	Chrom13_Interval1	Female	DGECellTypeAge	3
Isl1	1.43967166429476e-237	1.48682920384607	Large intestinal fibroblasts	E11.5	NA	Chrom13_Interval1	Female	DGECellTypeAge	3
Isl1	9.5150866100602e-135	1.23745741781416	Gastric fibroblasts	E13.5	NA	Chrom13_Interval1	Female	DGECellTypeAge	3
Isl1	1.18967466648605e-125	1.29289099015187	Gastric fibroblasts	E9.5	NA	Chrom13_Interval1	Female	DGECellTypeAge	3
Isl1	3.16782872041453e-94	1.32792269610261	Large intestinal fibroblasts	E9.5	NA	Chrom13_Interval1	Female	DGECellTypeAge	3
Isl1	7.6082731137978e-94	1.9096563803856	Large intestinal epithelium 1	E9.5	NA	Chrom13_Interval1	Female	DGECellTypeAge	3
Isl1	2.45359886387342e-80	1.62847009200596	Large intestinal fibroblasts	E10.5	NA	Chrom13_Interval1	Female	DGECellTypeAge	3
Isl1	2.30989779666377e-64	2.78317095915062	Large intestinal epithelium 1	E10.5	NA	Chrom13_Interval1	Female	DGECellTypeAge	3
Isl1	2.17154617423512e-59	1.17126754200439	Gastric epithelium 1	E9.5	NA	Chrom13_Interval1	Female	DGECellTypeAge	3
Klf5	0	3.95827268254056	Gastric epithelium 2	E15.5	NA	Chrom14_Interval1	BinBothSexAllChrom	DGECellTypeAge	3
Klf5	0	3.8219429979649	Large intestinal epithelium 1	E15.5	NA	Chrom14_Interval1	BinBothSexAllChrom	DGECellTypeAge	3
Klf5	0	3.58903965821095	Large intestinal epithelium 1	E13.5	NA	Chrom14_Interval1	BinBothSexAllChrom	DGECellTypeAge	3
Klf5	0	3.38785835989857	Gastric epithelium 2	E13.5	NA	Chrom14_Interval1	BinBothSexAllChrom	DGECellTypeAge	3
Klf5	0	3.28571247372241	Gastric epithelium 1	E15.5	NA	Chrom14_Interval1	BinBothSexAllChrom	DGECellTypeAge	3
Klf5	0	3.25260741478583	Small intestinal epithelium 2	E13.5	NA	Chrom14_Interval1	BinBothSexAllChrom	DGECellTypeAge	3
Klf5	0	3.11806415050174	Small intestinal epithelium 2	E15.5	NA	Chrom14_Interval1	BinBothSexAllChrom	DGECellTypeAge	3
Klf5	0	2.7367593147155	Small intestinal epithelium 1	E15.5	NA	Chrom14_Interval1	BinBothSexAllChrom	DGECellTypeAge	3
Klf5	0	2.62681466185519	Small intestinal epithelium 1	E13.5	NA	Chrom14_Interval1	BinBothSexAllChrom	DGECellTypeAge	3
Klf5	0	2.5970648895736	Gastric epithelium 2	E10.5	NA	Chrom14_Interval1	BinBothSexAllChrom	DGECellTypeAge	3
Klf5	0	3.95827268254056	Gastric epithelium 2	E15.5	NA	Chrom14_Interval1	BothSexNo15X5	DGECellTypeAge	3
Klf5	0	3.8219429979649	Large intestinal epithelium 1	E15.5	NA	Chrom14_Interval1	BothSexNo15X5	DGECellTypeAge	3
Klf5	0	3.58903965821095	Large intestinal epithelium 1	E13.5	NA	Chrom14_Interval1	BothSexNo15X5	DGECellTypeAge	3
Klf5	0	3.38785835989857	Gastric epithelium 2	E13.5	NA	Chrom14_Interval1	BothSexNo15X5	DGECellTypeAge	3
Klf5	0	3.28571247372241	Gastric epithelium 1	E15.5	NA	Chrom14_Interval1	BothSexNo15X5	DGECellTypeAge	3
Klf5	0	3.25260741478583	Small intestinal epithelium 2	E13.5	NA	Chrom14_Interval1	BothSexNo15X5	DGECellTypeAge	3
Klf5	0	3.11806415050174	Small intestinal epithelium 2	E15.5	NA	Chrom14_Interval1	BothSexNo15X5	DGECellTypeAge	3
Klf5	0	2.7367593147155	Small intestinal epithelium 1	E15.5	NA	Chrom14_Interval1	BothSexNo15X5	DGECellTypeAge	3
Klf5	0	2.62681466185519	Small intestinal epithelium 1	E13.5	NA	Chrom14_Interval1	BothSexNo15X5	DGECellTypeAge	3
Klf5	0	2.5970648895736	Gastric epithelium 2	E10.5	NA	Chrom14_Interval1	BothSexNo15X5	DGECellTypeAge	3
Klf5	0	3.95827268254056	Gastric epithelium 2	E15.5	NA	Chrom14_Interval2	BinMale	DGECellTypeAge	3
Klf5	0	3.8219429979649	Large intestinal epithelium 1	E15.5	NA	Chrom14_Interval2	BinMale	DGECellTypeAge	3
Klf5	0	3.58903965821095	Large intestinal epithelium 1	E13.5	NA	Chrom14_Interval2	BinMale	DGECellTypeAge	3
Klf5	0	3.38785835989857	Gastric epithelium 2	E13.5	NA	Chrom14_Interval2	BinMale	DGECellTypeAge	3
Klf5	0	3.28571247372241	Gastric epithelium 1	E15.5	NA	Chrom14_Interval2	BinMale	DGECellTypeAge	3
Klf5	0	3.25260741478583	Small intestinal epithelium 2	E13.5	NA	Chrom14_Interval2	BinMale	DGECellTypeAge	3
Klf5	0	3.11806415050174	Small intestinal epithelium 2	E15.5	NA	Chrom14_Interval2	BinMale	DGECellTypeAge	3
Klf5	0	2.7367593147155	Small intestinal epithelium 1	E15.5	NA	Chrom14_Interval2	BinMale	DGECellTypeAge	3
Klf5	0	2.62681466185519	Small intestinal epithelium 1	E13.5	NA	Chrom14_Interval2	BinMale	DGECellTypeAge	3
Klf5	0	2.5970648895736	Gastric epithelium 2	E10.5	NA	Chrom14_Interval2	BinMale	DGECellTypeAge	3
Klf5	0	3.95827268254056	Gastric epithelium 2	E15.5	NA	Chrom14_Interval2	BothSexAllChrom	DGECellTypeAge	3
Klf5	0	3.8219429979649	Large intestinal epithelium 1	E15.5	NA	Chrom14_Interval2	BothSexAllChrom	DGECellTypeAge	3
Klf5	0	3.58903965821095	Large intestinal epithelium 1	E13.5	NA	Chrom14_Interval2	BothSexAllChrom	DGECellTypeAge	3
Klf5	0	3.38785835989857	Gastric epithelium 2	E13.5	NA	Chrom14_Interval2	BothSexAllChrom	DGECellTypeAge	3
Klf5	0	3.28571247372241	Gastric epithelium 1	E15.5	NA	Chrom14_Interval2	BothSexAllChrom	DGECellTypeAge	3
Klf5	0	3.25260741478583	Small intestinal epithelium 2	E13.5	NA	Chrom14_Interval2	BothSexAllChrom	DGECellTypeAge	3
Klf5	0	3.11806415050174	Small intestinal epithelium 2	E15.5	NA	Chrom14_Interval2	BothSexAllChrom	DGECellTypeAge	3
Klf5	0	2.7367593147155	Small intestinal epithelium 1	E15.5	NA	Chrom14_Interval2	BothSexAllChrom	DGECellTypeAge	3
Klf5	0	2.62681466185519	Small intestinal epithelium 1	E13.5	NA	Chrom14_Interval2	BothSexAllChrom	DGECellTypeAge	3
Klf5	0	2.5970648895736	Gastric epithelium 2	E10.5	NA	Chrom14_Interval2	BothSexAllChrom	DGECellTypeAge	3
Klf5	0	3.95827268254056	Gastric epithelium 2	E15.5	NA	Chrom14_Interval2	Male	DGECellTypeAge	3
Klf5	0	3.8219429979649	Large intestinal epithelium 1	E15.5	NA	Chrom14_Interval2	Male	DGECellTypeAge	3
Klf5	0	3.58903965821095	Large intestinal epithelium 1	E13.5	NA	Chrom14_Interval2	Male	DGECellTypeAge	3
Klf5	0	3.38785835989857	Gastric epithelium 2	E13.5	NA	Chrom14_Interval2	Male	DGECellTypeAge	3
Klf5	0	3.28571247372241	Gastric epithelium 1	E15.5	NA	Chrom14_Interval2	Male	DGECellTypeAge	3
Klf5	0	3.25260741478583	Small intestinal epithelium 2	E13.5	NA	Chrom14_Interval2	Male	DGECellTypeAge	3
Klf5	0	3.11806415050174	Small intestinal epithelium 2	E15.5	NA	Chrom14_Interval2	Male	DGECellTypeAge	3
Klf5	0	2.7367593147155	Small intestinal epithelium 1	E15.5	NA	Chrom14_Interval2	Male	DGECellTypeAge	3
Klf5	0	2.62681466185519	Small intestinal epithelium 1	E13.5	NA	Chrom14_Interval2	Male	DGECellTypeAge	3
Klf5	0	2.5970648895736	Gastric epithelium 2	E10.5	NA	Chrom14_Interval2	Male	DGECellTypeAge	3
Lgals9	0	4.81850905728694	Macrophages	E13.5	NA	Chrom11_Interval1	BinMale	DGECellTypeAge	3
Lgals9	0	4.69295384685927	Macrophages	E15.5	NA	Chrom11_Interval1	BinMale	DGECellTypeAge	3
Lgals9	0	3.49024970429092	Endothelial cells	E15.5	NA	Chrom11_Interval1	BinMale	DGECellTypeAge	3
Lgals9	0	3.00778255331444	Small intestinal epithelium 2	E15.5	NA	Chrom11_Interval1	BinMale	DGECellTypeAge	3
Lgals9	2.31445167590162e-260	4.24387681826646	Macrophages	E11.5	NA	Chrom11_Interval1	BinMale	DGECellTypeAge	3
Lgals9	1.61998101846545e-252	1.77685345692968	Small intestinal epithelium 2	E13.5	NA	Chrom11_Interval1	BinMale	DGECellTypeAge	3
Lgals9	2.58032095701904e-178	2.96549453961748	Gastric epithelium 2	E15.5	NA	Chrom11_Interval1	BinMale	DGECellTypeAge	3
Lgals9	2.0898360669752e-152	2.83719866719091	Endothelial cells	E13.5	NA	Chrom11_Interval1	BinMale	DGECellTypeAge	3
Lgals9	1.44882768759468e-133	1.2734418188841	Small intestinal fibroblasts 1	E15.5	NA	Chrom11_Interval1	BinMale	DGECellTypeAge	3
Lgals9	1.93066119725976e-110	3.3745439360695	T cells	E15.5	NA	Chrom11_Interval1	BinMale	DGECellTypeAge	3
Mcm3	0.0352566675993072	1.03405392557693	T cells	E10.5	NA	Chrom1_Interval1	BinBothSexAllChrom	DGECellTypeAge	3
Mcm3	0.0352566675993072	1.03405392557693	T cells	E10.5	NA	Chrom1_Interval1	BinFemale	DGECellTypeAge	3
Mcm3	0.0352566675993072	1.03405392557693	T cells	E10.5	NA	Chrom1_Interval1	BothSexAllChrom	DGECellTypeAge	3
Mcm3	0.0352566675993072	1.03405392557693	T cells	E10.5	NA	Chrom1_Interval1	BothSexNo15X5	DGECellTypeAge	3
Mcm3	0.0352566675993072	1.03405392557693	T cells	E10.5	NA	Chrom1_Interval1	Female	DGECellTypeAge	3
Mecom	0	4.18347631083777	Gastric epithelium 2	E15.5	NA	Chrom3_Interval1	BinMale	DGECellTypeAge	4
Mecom	0	3.95054375106692	Gastric epithelium 2	E13.5	NA	Chrom3_Interval1	BinMale	DGECellTypeAge	4
Mecom	0	3.41860180008259	Gastric epithelium 2	E10.5	NA	Chrom3_Interval1	BinMale	DGECellTypeAge	4
Mecom	0	1.70179448302528	Gastric fibroblasts	E13.5	NA	Chrom3_Interval1	BinMale	DGECellTypeAge	4
Mecom	0	1.50574512114793	Gastric fibroblasts	E11.5	NA	Chrom3_Interval1	BinMale	DGECellTypeAge	4
Mecom	2.43272671005637e-255	3.51374656688131	Gastric epithelium 2	E11.5	NA	Chrom3_Interval1	BinMale	DGECellTypeAge	4
Mecom	1.02914007940334e-190	1.22736338705341	Small intestinal epithelium 1	E15.5	NA	Chrom3_Interval1	BinMale	DGECellTypeAge	4
Mecom	1.51658406902069e-183	2.09191353678371	Gastric myofibroblasts/myocytes	E13.5	NA	Chrom3_Interval1	BinMale	DGECellTypeAge	4
Mecom	3.14188717113745e-176	2.07261295213358	Gastric epithelium 1	E15.5	NA	Chrom3_Interval1	BinMale	DGECellTypeAge	4
Mecom	7.01545125927646e-159	2.57787096316338	Gastric epithelium 1	E13.5	NA	Chrom3_Interval1	BinMale	DGECellTypeAge	4
Mecom	0	4.18347631083777	Gastric epithelium 2	E15.5	NA	Chrom3_Interval1	BothSexAllChrom	DGECellTypeAge	4
Mecom	0	3.95054375106692	Gastric epithelium 2	E13.5	NA	Chrom3_Interval1	BothSexAllChrom	DGECellTypeAge	4
Mecom	0	3.41860180008259	Gastric epithelium 2	E10.5	NA	Chrom3_Interval1	BothSexAllChrom	DGECellTypeAge	4
Mecom	0	1.70179448302528	Gastric fibroblasts	E13.5	NA	Chrom3_Interval1	BothSexAllChrom	DGECellTypeAge	4
Mecom	0	1.50574512114793	Gastric fibroblasts	E11.5	NA	Chrom3_Interval1	BothSexAllChrom	DGECellTypeAge	4
Mecom	2.43272671005637e-255	3.51374656688131	Gastric epithelium 2	E11.5	NA	Chrom3_Interval1	BothSexAllChrom	DGECellTypeAge	4
Mecom	1.02914007940334e-190	1.22736338705341	Small intestinal epithelium 1	E15.5	NA	Chrom3_Interval1	BothSexAllChrom	DGECellTypeAge	4
Mecom	1.51658406902069e-183	2.09191353678371	Gastric myofibroblasts/myocytes	E13.5	NA	Chrom3_Interval1	BothSexAllChrom	DGECellTypeAge	4
Mecom	3.14188717113745e-176	2.07261295213358	Gastric epithelium 1	E15.5	NA	Chrom3_Interval1	BothSexAllChrom	DGECellTypeAge	4
Mecom	7.01545125927646e-159	2.57787096316338	Gastric epithelium 1	E13.5	NA	Chrom3_Interval1	BothSexAllChrom	DGECellTypeAge	4
Mecom	0	4.18347631083777	Gastric epithelium 2	E15.5	NA	Chrom3_Interval1	BothSexNo15X5	DGECellTypeAge	4
Mecom	0	3.95054375106692	Gastric epithelium 2	E13.5	NA	Chrom3_Interval1	BothSexNo15X5	DGECellTypeAge	4
Mecom	0	3.41860180008259	Gastric epithelium 2	E10.5	NA	Chrom3_Interval1	BothSexNo15X5	DGECellTypeAge	4
Mecom	0	1.70179448302528	Gastric fibroblasts	E13.5	NA	Chrom3_Interval1	BothSexNo15X5	DGECellTypeAge	4
Mecom	0	1.50574512114793	Gastric fibroblasts	E11.5	NA	Chrom3_Interval1	BothSexNo15X5	DGECellTypeAge	4
Mecom	2.43272671005637e-255	3.51374656688131	Gastric epithelium 2	E11.5	NA	Chrom3_Interval1	BothSexNo15X5	DGECellTypeAge	4
Mecom	1.02914007940334e-190	1.22736338705341	Small intestinal epithelium 1	E15.5	NA	Chrom3_Interval1	BothSexNo15X5	DGECellTypeAge	4
Mecom	1.51658406902069e-183	2.09191353678371	Gastric myofibroblasts/myocytes	E13.5	NA	Chrom3_Interval1	BothSexNo15X5	DGECellTypeAge	4
Mecom	3.14188717113745e-176	2.07261295213358	Gastric epithelium 1	E15.5	NA	Chrom3_Interval1	BothSexNo15X5	DGECellTypeAge	4
Mecom	7.01545125927646e-159	2.57787096316338	Gastric epithelium 1	E13.5	NA	Chrom3_Interval1	BothSexNo15X5	DGECellTypeAge	4
Mecom	0	4.18347631083777	Gastric epithelium 2	E15.5	NA	Chrom3_Interval1	Male	DGECellTypeAge	4
Mecom	0	3.95054375106692	Gastric epithelium 2	E13.5	NA	Chrom3_Interval1	Male	DGECellTypeAge	4
Mecom	0	3.41860180008259	Gastric epithelium 2	E10.5	NA	Chrom3_Interval1	Male	DGECellTypeAge	4
Mecom	0	1.70179448302528	Gastric fibroblasts	E13.5	NA	Chrom3_Interval1	Male	DGECellTypeAge	4
Mecom	0	1.50574512114793	Gastric fibroblasts	E11.5	NA	Chrom3_Interval1	Male	DGECellTypeAge	4
Mecom	2.43272671005637e-255	3.51374656688131	Gastric epithelium 2	E11.5	NA	Chrom3_Interval1	Male	DGECellTypeAge	4
Mecom	1.02914007940334e-190	1.22736338705341	Small intestinal epithelium 1	E15.5	NA	Chrom3_Interval1	Male	DGECellTypeAge	4
Mecom	1.51658406902069e-183	2.09191353678371	Gastric myofibroblasts/myocytes	E13.5	NA	Chrom3_Interval1	Male	DGECellTypeAge	4
Mecom	3.14188717113745e-176	2.07261295213358	Gastric epithelium 1	E15.5	NA	Chrom3_Interval1	Male	DGECellTypeAge	4
Mecom	7.01545125927646e-159	2.57787096316338	Gastric epithelium 1	E13.5	NA	Chrom3_Interval1	Male	DGECellTypeAge	4
Mxi1	6.35807431905174e-38	1.95920879058475	Secretory progenitors	E15.5	NA	Chrom19_Interval1	Female	DGECellTypeAge	3
Myh10	3.54338454476112e-140	1.03883401123331	Large intestinal myofibroblasts/myocytes	E13.5	NA	Chrom11_Interval1	BinBothSexAllChrom	DGECellTypeAge	3
Myh10	3.23076995219843e-91	1.09389920236346	Large intestinal myofibroblasts/myocytes	E15.5	NA	Chrom11_Interval1	BinBothSexAllChrom	DGECellTypeAge	3
Myh10	3.54338454476112e-140	1.03883401123331	Large intestinal myofibroblasts/myocytes	E13.5	NA	Chrom11_Interval1	BinMale	DGECellTypeAge	3
Myh10	3.23076995219843e-91	1.09389920236346	Large intestinal myofibroblasts/myocytes	E15.5	NA	Chrom11_Interval1	BinMale	DGECellTypeAge	3
Myh10	3.54338454476112e-140	1.03883401123331	Large intestinal myofibroblasts/myocytes	E13.5	NA	Chrom11_Interval2	BinFemale	DGECellTypeAge	3
Myh10	3.23076995219843e-91	1.09389920236346	Large intestinal myofibroblasts/myocytes	E15.5	NA	Chrom11_Interval2	BinFemale	DGECellTypeAge	3
Nrg1	0	4.65677551621182	Telocytes	E15.5	NA	Chrom8_Interval2	BinFemale	DGECellTypeAge	3
Nrg1	0	1.42470043912845	Small intestinal fibroblasts 1	E13.5	NA	Chrom8_Interval2	BinFemale	DGECellTypeAge	3
Nrg1	2.48093185952625e-230	1.29434356960426	Small intestinal fibroblasts 1	E15.5	NA	Chrom8_Interval2	BinFemale	DGECellTypeAge	3
Nrg1	1.44326756943518e-96	1.65494702632202	Gastric myofibroblasts/myocytes	E13.5	NA	Chrom8_Interval2	BinFemale	DGECellTypeAge	3
Nrg1	4.38324905876838e-87	3.2786520063499	Telocytes	E13.5	NA	Chrom8_Interval2	BinFemale	DGECellTypeAge	3
Nrg1	3.27308257835533e-50	1.11224628449034	Small intestinal myofibroblasts/myocytes	E11.5	NA	Chrom8_Interval2	BinFemale	DGECellTypeAge	3
Nrg1	5.47888219784485e-09	1.12301374226313	Large intestinal myofibroblasts/myocytes	E15.5	NA	Chrom8_Interval2	BinFemale	DGECellTypeAge	3
Nrg1	8.44872146785432e-07	1.41712049235531	Gastric myofibroblasts/myocytes	E11.5	NA	Chrom8_Interval2	BinFemale	DGECellTypeAge	3
Nrg1	0	4.65677551621182	Telocytes	E15.5	NA	Chrom8_Interval2	Female	DGECellTypeAge	3
Nrg1	0	1.42470043912845	Small intestinal fibroblasts 1	E13.5	NA	Chrom8_Interval2	Female	DGECellTypeAge	3
Nrg1	2.48093185952625e-230	1.29434356960426	Small intestinal fibroblasts 1	E15.5	NA	Chrom8_Interval2	Female	DGECellTypeAge	3
Nrg1	1.44326756943518e-96	1.65494702632202	Gastric myofibroblasts/myocytes	E13.5	NA	Chrom8_Interval2	Female	DGECellTypeAge	3
Nrg1	4.38324905876838e-87	3.2786520063499	Telocytes	E13.5	NA	Chrom8_Interval2	Female	DGECellTypeAge	3
Nrg1	3.27308257835533e-50	1.11224628449034	Small intestinal myofibroblasts/myocytes	E11.5	NA	Chrom8_Interval2	Female	DGECellTypeAge	3
Nrg1	5.47888219784485e-09	1.12301374226313	Large intestinal myofibroblasts/myocytes	E15.5	NA	Chrom8_Interval2	Female	DGECellTypeAge	3
Nrg1	8.44872146785432e-07	1.41712049235531	Gastric myofibroblasts/myocytes	E11.5	NA	Chrom8_Interval2	Female	DGECellTypeAge	3
Pdgfra	0	3.04540093823893	Telocytes	E15.5	NA	Chrom5_Interval2	BinBothSexAllChrom	DGECellTypeAge	4
Pdgfra	0	1.19904422668774	Gastric fibroblasts	E11.5	NA	Chrom5_Interval2	BinBothSexAllChrom	DGECellTypeAge	4
Pdgfra	0	1.15157523266864	Gastric fibroblasts	E13.5	NA	Chrom5_Interval2	BinBothSexAllChrom	DGECellTypeAge	4
Pdgfra	0	1.14561337185749	Gastric fibroblasts	E10.5	NA	Chrom5_Interval2	BinBothSexAllChrom	DGECellTypeAge	4
Pdgfra	1.25377995531247e-57	2.39233426994742	Telocytes	E13.5	NA	Chrom5_Interval2	BinBothSexAllChrom	DGECellTypeAge	4
Pdgfra	1.14200338942233e-05	1.10579376407156	Gastric myofibroblasts/myocytes	E11.5	NA	Chrom5_Interval2	BinBothSexAllChrom	DGECellTypeAge	4
Pdgfra	0	3.04540093823893	Telocytes	E15.5	NA	Chrom5_Interval2	BinMale	DGECellTypeAge	4
Pdgfra	0	1.19904422668774	Gastric fibroblasts	E11.5	NA	Chrom5_Interval2	BinMale	DGECellTypeAge	4
Pdgfra	0	1.15157523266864	Gastric fibroblasts	E13.5	NA	Chrom5_Interval2	BinMale	DGECellTypeAge	4
Pdgfra	0	1.14561337185749	Gastric fibroblasts	E10.5	NA	Chrom5_Interval2	BinMale	DGECellTypeAge	4
Pdgfra	1.25377995531247e-57	2.39233426994742	Telocytes	E13.5	NA	Chrom5_Interval2	BinMale	DGECellTypeAge	4
Pdgfra	1.14200338942233e-05	1.10579376407156	Gastric myofibroblasts/myocytes	E11.5	NA	Chrom5_Interval2	BinMale	DGECellTypeAge	4
Pdgfra	0	3.04540093823893	Telocytes	E15.5	NA	Chrom5_Interval3	BinFemale	DGECellTypeAge	4
Pdgfra	0	1.19904422668774	Gastric fibroblasts	E11.5	NA	Chrom5_Interval3	BinFemale	DGECellTypeAge	4
Pdgfra	0	1.15157523266864	Gastric fibroblasts	E13.5	NA	Chrom5_Interval3	BinFemale	DGECellTypeAge	4
Pdgfra	0	1.14561337185749	Gastric fibroblasts	E10.5	NA	Chrom5_Interval3	BinFemale	DGECellTypeAge	4
Pdgfra	1.25377995531247e-57	2.39233426994742	Telocytes	E13.5	NA	Chrom5_Interval3	BinFemale	DGECellTypeAge	4
Pdgfra	1.14200338942233e-05	1.10579376407156	Gastric myofibroblasts/myocytes	E11.5	NA	Chrom5_Interval3	BinFemale	DGECellTypeAge	4
Phox2b	0	4.65142865067062	Neural crest cells	E15.5	NA	Chrom5_Interval1	BothSexAllChrom	DGECellTypeAge	3
Phox2b	0	4.33885018433001	Neural crest cells	E13.5	NA	Chrom5_Interval1	BothSexAllChrom	DGECellTypeAge	3
Phox2b	0	3.4285361698363	Neural crest cells	E11.5	NA	Chrom5_Interval1	BothSexAllChrom	DGECellTypeAge	3
Phox2b	0	2.64087269429322	Neural crest cells	E10.5	NA	Chrom5_Interval1	BothSexAllChrom	DGECellTypeAge	3
Phox2b	7.44601268255433e-243	1.92468425819747	Neural crest cells	E9.5	NA	Chrom5_Interval1	BothSexAllChrom	DGECellTypeAge	3
Phox2b	0	4.65142865067062	Neural crest cells	E15.5	NA	Chrom5_Interval1	Male	DGECellTypeAge	3
Phox2b	0	4.33885018433001	Neural crest cells	E13.5	NA	Chrom5_Interval1	Male	DGECellTypeAge	3
Phox2b	0	3.4285361698363	Neural crest cells	E11.5	NA	Chrom5_Interval1	Male	DGECellTypeAge	3
Phox2b	0	2.64087269429322	Neural crest cells	E10.5	NA	Chrom5_Interval1	Male	DGECellTypeAge	3
Phox2b	7.44601268255433e-243	1.92468425819747	Neural crest cells	E9.5	NA	Chrom5_Interval1	Male	DGECellTypeAge	3
Phox2b	0	4.65142865067062	Neural crest cells	E15.5	NA	Chrom5_Interval2	BinBothSexAllChrom	DGECellTypeAge	3
Phox2b	0	4.33885018433001	Neural crest cells	E13.5	NA	Chrom5_Interval2	BinBothSexAllChrom	DGECellTypeAge	3
Phox2b	0	3.4285361698363	Neural crest cells	E11.5	NA	Chrom5_Interval2	BinBothSexAllChrom	DGECellTypeAge	3
Phox2b	0	2.64087269429322	Neural crest cells	E10.5	NA	Chrom5_Interval2	BinBothSexAllChrom	DGECellTypeAge	3
Phox2b	7.44601268255433e-243	1.92468425819747	Neural crest cells	E9.5	NA	Chrom5_Interval2	BinBothSexAllChrom	DGECellTypeAge	3
Phox2b	0	4.65142865067062	Neural crest cells	E15.5	NA	Chrom5_Interval2	BinMale	DGECellTypeAge	3
Phox2b	0	4.33885018433001	Neural crest cells	E13.5	NA	Chrom5_Interval2	BinMale	DGECellTypeAge	3
Phox2b	0	3.4285361698363	Neural crest cells	E11.5	NA	Chrom5_Interval2	BinMale	DGECellTypeAge	3
Phox2b	0	2.64087269429322	Neural crest cells	E10.5	NA	Chrom5_Interval2	BinMale	DGECellTypeAge	3
Phox2b	7.44601268255433e-243	1.92468425819747	Neural crest cells	E9.5	NA	Chrom5_Interval2	BinMale	DGECellTypeAge	3
Pitx1	0	3.0303414421046	Gastric epithelium 1	E15.5	NA	Chrom13_Interval1	BinBothSexAllChrom	DGECellTypeAge	3
Pitx1	0	2.84403259903896	Gastric fibroblasts	E15.5	NA	Chrom13_Interval1	BinBothSexAllChrom	DGECellTypeAge	3
Pitx1	0	2.01863708656768	Gastric fibroblasts	E13.5	NA	Chrom13_Interval1	BinBothSexAllChrom	DGECellTypeAge	3
Pitx1	0	2.00315316024474	Gastric fibroblasts	E11.5	NA	Chrom13_Interval1	BinBothSexAllChrom	DGECellTypeAge	3
Pitx1	0	1.16552289093595	Small intestinal epithelium 2	E13.5	NA	Chrom13_Interval1	BinBothSexAllChrom	DGECellTypeAge	3
Pitx1	5.28446324222756e-186	1.72334107586061	Gastric myofibroblasts/myocytes	E13.5	NA	Chrom13_Interval1	BinBothSexAllChrom	DGECellTypeAge	3
Pitx1	5.7170817030369e-175	1.71495633991085	Gastric myofibroblasts/myocytes	E15.5	NA	Chrom13_Interval1	BinBothSexAllChrom	DGECellTypeAge	3
Pitx1	6.21233359315652e-153	2.86376147411575	Gastric epithelium 1	E13.5	NA	Chrom13_Interval1	BinBothSexAllChrom	DGECellTypeAge	3
Pitx1	1.51670148066126e-56	2.23548032058041	Gastric epithelium 1	E11.5	NA	Chrom13_Interval1	BinBothSexAllChrom	DGECellTypeAge	3
Pitx1	4.6792039738001e-56	1.188001218038	Gastric epithelium 2	E13.5	NA	Chrom13_Interval1	BinBothSexAllChrom	DGECellTypeAge	3
Plagl1	0	1.84251260784781	Gastric fibroblasts	E15.5	NA	Chrom10_Interval1	Male	DGECellTypeAge	3
Plagl1	0	1.79812700878641	Small intestinal fibroblasts 2	E15.5	NA	Chrom10_Interval1	Male	DGECellTypeAge	3
Plagl1	0	1.48993414844363	Small intestinal fibroblasts 2	E13.5	NA	Chrom10_Interval1	Male	DGECellTypeAge	3
Plagl1	0	1.46337736488918	Gastric fibroblasts	E13.5	NA	Chrom10_Interval1	Male	DGECellTypeAge	3
Plagl1	1.05621682780468e-189	1.27101773060348	Mesothelial cells	E13.5	NA	Chrom10_Interval1	Male	DGECellTypeAge	3
Plagl1	6.74443417229305e-135	1.70397158447797	Other intestinal fibroblasts	E15.5	NA	Chrom10_Interval1	Male	DGECellTypeAge	3
Plagl1	1.81169220208947e-123	1.46882505209019	Other intestinal fibroblasts	E13.5	NA	Chrom10_Interval1	Male	DGECellTypeAge	3
Plagl1	3.57819184805053e-109	1.31063199847215	Gastric myofibroblasts/myocytes	E13.5	NA	Chrom10_Interval1	Male	DGECellTypeAge	3
Plagl1	1.08863308406196e-89	1.13986049341372	Gastric myofibroblasts/myocytes	E15.5	NA	Chrom10_Interval1	Male	DGECellTypeAge	3
Plagl1	1.6505687389237e-44	1.22352771266783	Other mesenchymal cells of E9.5	E13.5	NA	Chrom10_Interval1	Male	DGECellTypeAge	3
Prph	0	5.30173516914016	Neural crest cells	E15.5	NA	Chrom15_Interval1	BinBothSexAllChrom	DGECellTypeAge	3
Prph	0	4.21812864993898	Neural crest cells	E13.5	NA	Chrom15_Interval1	BinBothSexAllChrom	DGECellTypeAge	3
Rbpj	2.90173711930388e-251	1.02731841698539	Small intestinal myofibroblasts/myocytes	E13.5	NA	Chrom5_Interval1	BothSexAllChrom	DGECellTypeAge	3
Rbpj	5.42103184514277e-38	1.48562331374277	Macrophages	E13.5	NA	Chrom5_Interval1	BothSexAllChrom	DGECellTypeAge	3
Rbpj	4.30799246630527e-30	1.21269125360944	Macrophages	E15.5	NA	Chrom5_Interval1	BothSexAllChrom	DGECellTypeAge	3
Rbpj	2.90173711930388e-251	1.02731841698539	Small intestinal myofibroblasts/myocytes	E13.5	NA	Chrom5_Interval1	Male	DGECellTypeAge	3
Rbpj	5.42103184514277e-38	1.48562331374277	Macrophages	E13.5	NA	Chrom5_Interval1	Male	DGECellTypeAge	3
Rbpj	4.30799246630527e-30	1.21269125360944	Macrophages	E15.5	NA	Chrom5_Interval1	Male	DGECellTypeAge	3
Rbpj	2.90173711930388e-251	1.02731841698539	Small intestinal myofibroblasts/myocytes	E13.5	NA	Chrom5_Interval2	BinMale	DGECellTypeAge	3
Rbpj	5.42103184514277e-38	1.48562331374277	Macrophages	E13.5	NA	Chrom5_Interval2	BinMale	DGECellTypeAge	3
Rbpj	4.30799246630527e-30	1.21269125360944	Macrophages	E15.5	NA	Chrom5_Interval2	BinMale	DGECellTypeAge	3
Sox2	0	4.39702651568334	Gastric epithelium 1	E13.5	NA	Chrom3_Interval1	Male	DGECellTypeAge	4
Sox2	0	4.11773766615083	Gastric epithelium 1	E15.5	NA	Chrom3_Interval1	Male	DGECellTypeAge	4
Sox2	0	4.01112041332813	Gastric epithelium 2	E10.5	NA	Chrom3_Interval1	Male	DGECellTypeAge	4
Sox2	0	3.96615912222276	Gastric epithelium 1	E10.5	NA	Chrom3_Interval1	Male	DGECellTypeAge	4
Sox2	0	3.69840523699037	Gastric epithelium 2	E11.5	NA	Chrom3_Interval1	Male	DGECellTypeAge	4
Sox2	0	3.65439317836448	Gastric epithelium 2	E13.5	NA	Chrom3_Interval1	Male	DGECellTypeAge	4
Sox2	0	3.19197128269291	Gastric epithelium 2	E15.5	NA	Chrom3_Interval1	Male	DGECellTypeAge	4
Sox2	0	2.6085297437862	Neural crest cells	E11.5	NA	Chrom3_Interval1	Male	DGECellTypeAge	4
Sox2	0	2.57409769288042	Neural crest cells	E15.5	NA	Chrom3_Interval1	Male	DGECellTypeAge	4
Sox2	0	2.48231589384174	Neural crest cells	E13.5	NA	Chrom3_Interval1	Male	DGECellTypeAge	4
Tbx2	0	2.90687151316771	Neural crest cells	E11.5	NA	Chrom11_Interval1	BinMale	DGECellTypeAge	4
Tbx2	0	2.76323940817717	Neural crest cells	E13.5	NA	Chrom11_Interval1	BinMale	DGECellTypeAge	4
Tbx2	0	2.68612997792943	Neural crest cells	E15.5	NA	Chrom11_Interval1	BinMale	DGECellTypeAge	4
Tbx2	2.86715127844791e-204	1.99622164993322	Neural crest cells	E10.5	NA	Chrom11_Interval1	BinMale	DGECellTypeAge	4
Tbx2	6.66877200635977e-73	1.93769663496255	Telocytes	E15.5	NA	Chrom11_Interval1	BinMale	DGECellTypeAge	4
Tbx2	1.05578322591658e-40	1.27028036041649	Other intestinal fibroblasts	E15.5	NA	Chrom11_Interval1	BinMale	DGECellTypeAge	4
Tbx2	2.43209989753527e-39	1.51967230749365	Other intestinal fibroblasts	E11.5	NA	Chrom11_Interval1	BinMale	DGECellTypeAge	4
Tbx2	8.71242233724745e-35	1.26247443705704	Other intestinal fibroblasts	E13.5	NA	Chrom11_Interval1	BinMale	DGECellTypeAge	4
Tbx2	2.05474146461732e-34	1.06754241800496	Neural crest cells	E9.5	NA	Chrom11_Interval1	BinMale	DGECellTypeAge	4
Tbx2	5.18869420387707e-22	1.89789792992328	Telocytes	E13.5	NA	Chrom11_Interval1	BinMale	DGECellTypeAge	4
Tbx2	0	2.90687151316771	Neural crest cells	E11.5	NA	Chrom11_Interval1	BothSexNo15X5	DGECellTypeAge	4
Tbx2	0	2.76323940817717	Neural crest cells	E13.5	NA	Chrom11_Interval1	BothSexNo15X5	DGECellTypeAge	4
Tbx2	0	2.68612997792943	Neural crest cells	E15.5	NA	Chrom11_Interval1	BothSexNo15X5	DGECellTypeAge	4
Tbx2	2.86715127844791e-204	1.99622164993322	Neural crest cells	E10.5	NA	Chrom11_Interval1	BothSexNo15X5	DGECellTypeAge	4
Tbx2	6.66877200635977e-73	1.93769663496255	Telocytes	E15.5	NA	Chrom11_Interval1	BothSexNo15X5	DGECellTypeAge	4
Tbx2	1.05578322591658e-40	1.27028036041649	Other intestinal fibroblasts	E15.5	NA	Chrom11_Interval1	BothSexNo15X5	DGECellTypeAge	4
Tbx2	2.43209989753527e-39	1.51967230749365	Other intestinal fibroblasts	E11.5	NA	Chrom11_Interval1	BothSexNo15X5	DGECellTypeAge	4
Tbx2	8.71242233724745e-35	1.26247443705704	Other intestinal fibroblasts	E13.5	NA	Chrom11_Interval1	BothSexNo15X5	DGECellTypeAge	4
Tbx2	2.05474146461732e-34	1.06754241800496	Neural crest cells	E9.5	NA	Chrom11_Interval1	BothSexNo15X5	DGECellTypeAge	4
Tbx2	5.18869420387707e-22	1.89789792992328	Telocytes	E13.5	NA	Chrom11_Interval1	BothSexNo15X5	DGECellTypeAge	4
Tbx3	0	2.88854770717153	Neural crest cells	E15.5	NA	Chrom5_Interval3	BinBothSexAllChrom	DGECellTypeAge	3
Tbx3	0	2.39317699722961	Neural crest cells	E13.5	NA	Chrom5_Interval3	BinBothSexAllChrom	DGECellTypeAge	3
Tbx3	5.25418604583084e-212	1.87873933165679	Neural crest cells	E11.5	NA	Chrom5_Interval3	BinBothSexAllChrom	DGECellTypeAge	3
Tbx3	1.82174356479711e-101	1.20481550858304	Neural crest cells	E10.5	NA	Chrom5_Interval3	BinBothSexAllChrom	DGECellTypeAge	3
Tbx3	6.12776742349219e-86	1.23807408789488	Other mesenchymal cells of E9.5	E10.5	NA	Chrom5_Interval3	BinBothSexAllChrom	DGECellTypeAge	3
Tbx3	2.08625061258055e-46	1.66473003107127	Telocytes	E15.5	NA	Chrom5_Interval3	BinBothSexAllChrom	DGECellTypeAge	3
Tbx3	6.36296445823234e-20	1.238279299547	Large intestinal epithelium 1	E10.5	NA	Chrom5_Interval3	BinBothSexAllChrom	DGECellTypeAge	3
Tbx3	7.49517164611792e-06	1.19706960793533	Small intestinal myofibroblasts/myocytes	E10.5	NA	Chrom5_Interval3	BinBothSexAllChrom	DGECellTypeAge	3
Tgfbi	3.44110077512924e-274	1.23331395445768	Large intestinal fibroblasts	E13.5	NA	Chrom13_Interval1	BinBothSexAllChrom	DGECellTypeAge	3
Tgfbi	8.35294897295654e-272	1.18684775719647	Small intestinal fibroblasts 2	E13.5	NA	Chrom13_Interval1	BinBothSexAllChrom	DGECellTypeAge	3
Tgfbi	6.7832457444269e-205	2.02172371325874	Telocytes	E15.5	NA	Chrom13_Interval1	BinBothSexAllChrom	DGECellTypeAge	3
Tgfbi	2.16251150517641e-77	1.15026521438591	Gastric myofibroblasts/myocytes	E15.5	NA	Chrom13_Interval1	BinBothSexAllChrom	DGECellTypeAge	3
Tgfbi	1.29133913670878e-09	1.04085079753846	Other mesenchymal cells of E9.5	E15.5	NA	Chrom13_Interval1	BinBothSexAllChrom	DGECellTypeAge	3
Uchl1	0	3.46428216384717	Neural crest cells	E15.5	NA	Chrom5_Interval1	BothSexAllChrom	DGECellTypeAge	3
Uchl1	0	3.18099758257942	Neural crest cells	E13.5	NA	Chrom5_Interval1	BothSexAllChrom	DGECellTypeAge	3
Uchl1	3.64621948567853e-256	2.0554944509056	Large intestinal epithelium 1	E9.5	NA	Chrom5_Interval1	BothSexAllChrom	DGECellTypeAge	3
Uchl1	5.33166970408888e-240	1.90015207010413	Neural crest cells	E11.5	NA	Chrom5_Interval1	BothSexAllChrom	DGECellTypeAge	3
Uchl1	3.5583121204596e-111	1.04983356996259	Neural crest cells	E10.5	NA	Chrom5_Interval1	BothSexAllChrom	DGECellTypeAge	3
Uchl1	2.90513572031579e-105	1.32193184245783	Gastric epithelium 2	E10.5	NA	Chrom5_Interval1	BothSexAllChrom	DGECellTypeAge	3
Uchl1	1.29052472604097e-80	1.45242491865759	Large intestinal epithelium 1	E11.5	NA	Chrom5_Interval1	BothSexAllChrom	DGECellTypeAge	3
Uchl1	6.35474484373264e-78	1.2530265281059	Gastric epithelium 1	E9.5	NA	Chrom5_Interval1	BothSexAllChrom	DGECellTypeAge	3
Uchl1	5.90232230247148e-66	1.34682864650563	Gastric epithelium 1	E10.5	NA	Chrom5_Interval1	BothSexAllChrom	DGECellTypeAge	3
Uchl1	1.09116270742485e-49	1.48802149338198	Large intestinal epithelium 1	E10.5	NA	Chrom5_Interval1	BothSexAllChrom	DGECellTypeAge	3
Uchl1	0	3.46428216384717	Neural crest cells	E15.5	NA	Chrom5_Interval1	Male	DGECellTypeAge	3
Uchl1	0	3.18099758257942	Neural crest cells	E13.5	NA	Chrom5_Interval1	Male	DGECellTypeAge	3
Uchl1	3.64621948567853e-256	2.0554944509056	Large intestinal epithelium 1	E9.5	NA	Chrom5_Interval1	Male	DGECellTypeAge	3
Uchl1	5.33166970408888e-240	1.90015207010413	Neural crest cells	E11.5	NA	Chrom5_Interval1	Male	DGECellTypeAge	3
Uchl1	3.5583121204596e-111	1.04983356996259	Neural crest cells	E10.5	NA	Chrom5_Interval1	Male	DGECellTypeAge	3
Uchl1	2.90513572031579e-105	1.32193184245783	Gastric epithelium 2	E10.5	NA	Chrom5_Interval1	Male	DGECellTypeAge	3
Uchl1	1.29052472604097e-80	1.45242491865759	Large intestinal epithelium 1	E11.5	NA	Chrom5_Interval1	Male	DGECellTypeAge	3
Uchl1	6.35474484373264e-78	1.2530265281059	Gastric epithelium 1	E9.5	NA	Chrom5_Interval1	Male	DGECellTypeAge	3
Uchl1	5.90232230247148e-66	1.34682864650563	Gastric epithelium 1	E10.5	NA	Chrom5_Interval1	Male	DGECellTypeAge	3
Uchl1	1.09116270742485e-49	1.48802149338198	Large intestinal epithelium 1	E10.5	NA	Chrom5_Interval1	Male	DGECellTypeAge	3
Uchl1	0	3.46428216384717	Neural crest cells	E15.5	NA	Chrom5_Interval2	BinBothSexAllChrom	DGECellTypeAge	3
Uchl1	0	3.18099758257942	Neural crest cells	E13.5	NA	Chrom5_Interval2	BinBothSexAllChrom	DGECellTypeAge	3
Uchl1	3.64621948567853e-256	2.0554944509056	Large intestinal epithelium 1	E9.5	NA	Chrom5_Interval2	BinBothSexAllChrom	DGECellTypeAge	3
Uchl1	5.33166970408888e-240	1.90015207010413	Neural crest cells	E11.5	NA	Chrom5_Interval2	BinBothSexAllChrom	DGECellTypeAge	3
Uchl1	3.5583121204596e-111	1.04983356996259	Neural crest cells	E10.5	NA	Chrom5_Interval2	BinBothSexAllChrom	DGECellTypeAge	3
Uchl1	2.90513572031579e-105	1.32193184245783	Gastric epithelium 2	E10.5	NA	Chrom5_Interval2	BinBothSexAllChrom	DGECellTypeAge	3
Uchl1	1.29052472604097e-80	1.45242491865759	Large intestinal epithelium 1	E11.5	NA	Chrom5_Interval2	BinBothSexAllChrom	DGECellTypeAge	3
Uchl1	6.35474484373264e-78	1.2530265281059	Gastric epithelium 1	E9.5	NA	Chrom5_Interval2	BinBothSexAllChrom	DGECellTypeAge	3
Uchl1	5.90232230247148e-66	1.34682864650563	Gastric epithelium 1	E10.5	NA	Chrom5_Interval2	BinBothSexAllChrom	DGECellTypeAge	3
Uchl1	1.09116270742485e-49	1.48802149338198	Large intestinal epithelium 1	E10.5	NA	Chrom5_Interval2	BinBothSexAllChrom	DGECellTypeAge	3
Uchl1	0	3.46428216384717	Neural crest cells	E15.5	NA	Chrom5_Interval2	BinMale	DGECellTypeAge	3
Uchl1	0	3.18099758257942	Neural crest cells	E13.5	NA	Chrom5_Interval2	BinMale	DGECellTypeAge	3
Uchl1	3.64621948567853e-256	2.0554944509056	Large intestinal epithelium 1	E9.5	NA	Chrom5_Interval2	BinMale	DGECellTypeAge	3
Uchl1	5.33166970408888e-240	1.90015207010413	Neural crest cells	E11.5	NA	Chrom5_Interval2	BinMale	DGECellTypeAge	3
Uchl1	3.5583121204596e-111	1.04983356996259	Neural crest cells	E10.5	NA	Chrom5_Interval2	BinMale	DGECellTypeAge	3
Uchl1	2.90513572031579e-105	1.32193184245783	Gastric epithelium 2	E10.5	NA	Chrom5_Interval2	BinMale	DGECellTypeAge	3
Uchl1	1.29052472604097e-80	1.45242491865759	Large intestinal epithelium 1	E11.5	NA	Chrom5_Interval2	BinMale	DGECellTypeAge	3
Uchl1	6.35474484373264e-78	1.2530265281059	Gastric epithelium 1	E9.5	NA	Chrom5_Interval2	BinMale	DGECellTypeAge	3
Uchl1	5.90232230247148e-66	1.34682864650563	Gastric epithelium 1	E10.5	NA	Chrom5_Interval2	BinMale	DGECellTypeAge	3
Uchl1	1.09116270742485e-49	1.48802149338198	Large intestinal epithelium 1	E10.5	NA	Chrom5_Interval2	BinMale	DGECellTypeAge	3
Mcm3	1.72161848782699e-46	3.63924582702994	Progenitors	E16.5	5	Chrom1_Interval1	BinBothSexAllChrom	DAC (Prog+NB)	3
Mcm3	1.72161848782699e-46	3.63924582702994	Progenitors	E16.5	5	Chrom1_Interval1	BinFemale	DAC (Prog+NB)	3
Mcm3	1.72161848782699e-46	3.63924582702994	Progenitors	E16.5	5	Chrom1_Interval1	BothSexNo15X5	DAC (Prog+NB)	3
Mcm3	1.72161848782699e-46	3.63924582702994	Progenitors	E16.5	5	Chrom1_Interval1	Female	DAC (Prog+NB)	3
Mcm3	1.72161848782699e-46	3.63924582702994	Progenitors	E16.5	5	Chrom1_Interval1	BothSexAllChrom	DAC (Prog+NB)	3
Mcm3	2.37836174646781e-10	-2.92889200209282	Progenitors	E16.5	5	Chrom1_Interval1	BinBothSexAllChrom	DAC (Prog+NB)	3
Mcm3	2.37836174646781e-10	-2.92889200209282	Progenitors	E16.5	5	Chrom1_Interval1	BinFemale	DAC (Prog+NB)	3
Mcm3	2.37836174646781e-10	-2.92889200209282	Progenitors	E16.5	5	Chrom1_Interval1	BothSexAllChrom	DAC (Prog+NB)	3
Mcm3	2.37836174646781e-10	-2.92889200209282	Progenitors	E16.5	5	Chrom1_Interval1	Female	DAC (Prog+NB)	3
Mcm3	2.37836174646781e-10	-2.92889200209282	Progenitors	E16.5	5	Chrom1_Interval1	BothSexNo15X5	DAC (Prog+NB)	3
Mcm3	4.48130529294476e-74	-3.07308317791095	Progenitors	E16.5	5	Chrom1_Interval1	BinBothSexAllChrom	DAC (Prog+NB)	3
Mcm3	4.48130529294476e-74	-3.07308317791095	Progenitors	E16.5	5	Chrom1_Interval1	BothSexNo15X5	DAC (Prog+NB)	3
Mcm3	4.48130529294476e-74	-3.07308317791095	Progenitors	E16.5	5	Chrom1_Interval1	BothSexAllChrom	DAC (Prog+NB)	3
Mcm3	4.48130529294476e-74	-3.07308317791095	Progenitors	E16.5	5	Chrom1_Interval1	BinFemale	DAC (Prog+NB)	3
Mcm3	4.48130529294476e-74	-3.07308317791095	Progenitors	E16.5	5	Chrom1_Interval1	Female	DAC (Prog+NB)	3
Mcm3	2.4235784264676e-11	1.70466830041565	Progenitors	E16.5	5	Chrom1_Interval1	BothSexNo15X5	DAC (Prog+NB)	3
Mcm3	2.4235784264676e-11	1.70466830041565	Progenitors	E16.5	5	Chrom1_Interval1	BothSexAllChrom	DAC (Prog+NB)	3
Mcm3	2.4235784264676e-11	1.70466830041565	Progenitors	E16.5	5	Chrom1_Interval1	BinBothSexAllChrom	DAC (Prog+NB)	3
Mcm3	2.4235784264676e-11	1.70466830041565	Progenitors	E16.5	5	Chrom1_Interval1	BinFemale	DAC (Prog+NB)	3
Mcm3	2.4235784264676e-11	1.70466830041565	Progenitors	E16.5	5	Chrom1_Interval1	Female	DAC (Prog+NB)	3
Mcm3	2.96786483736931e-13	-2.88277915793216	Progenitors	E16.5	5	Chrom1_Interval1	BothSexAllChrom	DAC (Prog+NB)	3
Mcm3	2.96786483736931e-13	-2.88277915793216	Progenitors	E16.5	5	Chrom1_Interval1	BinFemale	DAC (Prog+NB)	3
Mcm3	2.96786483736931e-13	-2.88277915793216	Progenitors	E16.5	5	Chrom1_Interval1	BinBothSexAllChrom	DAC (Prog+NB)	3
Mcm3	2.96786483736931e-13	-2.88277915793216	Progenitors	E16.5	5	Chrom1_Interval1	BothSexNo15X5	DAC (Prog+NB)	3
Mcm3	2.96786483736931e-13	-2.88277915793216	Progenitors	E16.5	5	Chrom1_Interval1	Female	DAC (Prog+NB)	3
St18	7.0548138778824e-06	-2.74622782895313	Progenitors	E16.5	23	Chrom1_Interval1	BinFemale	DAC (Prog+NB)	3
St18	2.35701796810259e-16	-1.64246305331498	Progenitors	E16.5	23	Chrom1_Interval1	BinFemale	DAC (Prog+NB)	3
St18	9.43243667845551e-05	1.59300005726445	Progenitors	E16.5	23	Chrom1_Interval1	BinFemale	DAC (Prog+NB)	3
St18	1.85868630137114e-116	-2.82286026395309	Progenitors	E16.5	23	Chrom1_Interval1	BinFemale	DAC (Prog+NB)	3
St18	1.52672681429e-49	-3.05631626378836	Progenitors	E16.5	23	Chrom1_Interval1	BinFemale	DAC (Prog+NB)	3
St18	8.22391429779253e-74	-3.30867433467793	Progenitors	E16.5	23	Chrom1_Interval1	BinFemale	DAC (Prog+NB)	3
St18	1.53200627971305e-121	-3.65297393316757	Progenitors	E16.5	23	Chrom1_Interval1	BinFemale	DAC (Prog+NB)	3
St18	3.93119285574813e-123	-3.34402148594192	Progenitors	E16.5	23	Chrom1_Interval1	BinFemale	DAC (Prog+NB)	3
St18	2.55863366417026e-55	-2.08043125190023	Progenitors	E16.5	23	Chrom1_Interval1	BinFemale	DAC (Prog+NB)	3
St18	4.6895292413515e-39	-3.54289106068078	Progenitors	E16.5	23	Chrom1_Interval1	BinFemale	DAC (Prog+NB)	3
St18	2.14235048020332e-18	-2.86361865640732	Progenitors	E16.5	23	Chrom1_Interval1	BinFemale	DAC (Prog+NB)	3
St18	6.38458736370718e-06	-2.45461248865937	Progenitors	E16.5	23	Chrom1_Interval1	BinFemale	DAC (Prog+NB)	3
St18	1.31725910452355e-27	-3.34907955755275	Progenitors	E16.5	23	Chrom1_Interval1	BinFemale	DAC (Prog+NB)	3
St18	2.58499879773638e-10	2.02580650380368	Path1	E16.5	23	Chrom1_Interval1	BinFemale	DAC (Prog+NB)	3
St18	0.0118961237494622	1.85669295656212	Progenitors	E16.5	23	Chrom1_Interval1	BinFemale	DAC (Prog+NB)	3
St18	1.57991565641766e-41	1.92684231327669	Progenitors	E16.5	23	Chrom1_Interval1	BinFemale	DAC (Prog+NB)	3
St18	0.000132610004334448	-2.01486679375254	Progenitors	E16.5	23	Chrom1_Interval1	BinFemale	DAC (Prog+NB)	3
St18	1.21096684165797e-19	2.49762935800933	Progenitors	E16.5	23	Chrom1_Interval1	BinFemale	DAC (Prog+NB)	3
St18	3.19320963125516e-15	2.45729223287074	Progenitors	E16.5	23	Chrom1_Interval1	BinFemale	DAC (Prog+NB)	3
St18	0.01218410027409	-1.5013650030554	Progenitors	E16.5	23	Chrom1_Interval1	BinFemale	DAC (Prog+NB)	3
St18	5.81315491963369e-86	-4.2316969562731	Progenitors	E16.5	23	Chrom1_Interval1	BinFemale	DAC (Prog+NB)	3
St18	1.43149521887209e-19	-1.68882288232187	Progenitors	E16.5	23	Chrom1_Interval1	BinFemale	DAC (Prog+NB)	3
St18	1.12221397504095e-30	-3.17564424926165	Progenitors	E16.5	23	Chrom1_Interval1	BinFemale	DAC (Prog+NB)	3
Plagl1	1.20915602063882e-42	-2.79842709137096	Progenitors	E16.5	4	Chrom10_Interval1	Male	DAC (Prog+NB)	3
Plagl1	5.12530229709513e-14	-2.3991731907617	Progenitors	E16.5	4	Chrom10_Interval1	Male	DAC (Prog+NB)	3
Plagl1	1.01441192329173e-71	2.54630117364893	Progenitors	E16.5	4	Chrom10_Interval1	Male	DAC (Prog+NB)	3
Plagl1	6.80026476137541e-17	2.10294487614958	Progenitors	E16.5	4	Chrom10_Interval1	Male	DAC (Prog+NB)	3
Ebf1	3.21659174416466e-11	-2.66517857467945	Progenitors	E16.5	7	Chrom11_Interval1	Male	DAC (Prog+NB)	3
Ebf1	8.26771714975158e-09	-1.90225237793708	Progenitors	E16.5	7	Chrom11_Interval1	Male	DAC (Prog+NB)	3
Ebf1	0.000120362459842607	-1.72566365291404	Progenitors	E16.5	7	Chrom11_Interval1	Male	DAC (Prog+NB)	3
Ebf1	2.84611998318254e-07	-2.13952182236998	Progenitors	E16.5	7	Chrom11_Interval1	Male	DAC (Prog+NB)	3
Ebf1	3.19648790459039e-06	-1.77366361461113	Progenitors	E16.5	7	Chrom11_Interval1	Male	DAC (Prog+NB)	3
Ebf1	3.73267239728852e-23	-2.57302689459451	Progenitors	E16.5	7	Chrom11_Interval1	Male	DAC (Prog+NB)	3
Ebf1	7.57421780712396e-38	-1.87460960601781	Progenitors	E16.5	7	Chrom11_Interval1	Male	DAC (Prog+NB)	3
Myh10	6.75001642575143e-160	2.69787305722657	Progenitors	E16.5	8	Chrom11_Interval1	BinBothSexAllChrom	DAC (Prog+NB)	3
Myh10	6.75001642575143e-160	2.69787305722657	Progenitors	E16.5	8	Chrom11_Interval2	BinFemale	DAC (Prog+NB)	3
Myh10	6.75001642575143e-160	2.69787305722657	Progenitors	E16.5	8	Chrom11_Interval1	BinMale	DAC (Prog+NB)	3
Myh10	4.08348075137218e-08	-2.07412690805453	Progenitors	E16.5	8	Chrom11_Interval2	BinFemale	DAC (Prog+NB)	3
Myh10	4.08348075137218e-08	-2.07412690805453	Progenitors	E16.5	8	Chrom11_Interval1	BinMale	DAC (Prog+NB)	3
Myh10	4.08348075137218e-08	-2.07412690805453	Progenitors	E16.5	8	Chrom11_Interval1	BinBothSexAllChrom	DAC (Prog+NB)	3
Myh10	3.03919918553484e-43	-2.08485801719462	Progenitors	E16.5	8	Chrom11_Interval1	BinMale	DAC (Prog+NB)	3
Myh10	3.03919918553484e-43	-2.08485801719462	Progenitors	E16.5	8	Chrom11_Interval1	BinBothSexAllChrom	DAC (Prog+NB)	3
Myh10	3.03919918553484e-43	-2.08485801719462	Progenitors	E16.5	8	Chrom11_Interval2	BinFemale	DAC (Prog+NB)	3
Myh10	1.46376396372795e-12	-1.7638005983506	Progenitors	E16.5	8	Chrom11_Interval2	BinFemale	DAC (Prog+NB)	3
Myh10	1.46376396372795e-12	-1.7638005983506	Progenitors	E16.5	8	Chrom11_Interval1	BinBothSexAllChrom	DAC (Prog+NB)	3
Myh10	1.46376396372795e-12	-1.7638005983506	Progenitors	E16.5	8	Chrom11_Interval1	BinMale	DAC (Prog+NB)	3
Myh10	1.13626885572165e-52	-2.65865996236203	Progenitors	E16.5	8	Chrom11_Interval2	BinFemale	DAC (Prog+NB)	3
Myh10	1.13626885572165e-52	-2.65865996236203	Progenitors	E16.5	8	Chrom11_Interval1	BinBothSexAllChrom	DAC (Prog+NB)	3
Myh10	1.13626885572165e-52	-2.65865996236203	Progenitors	E16.5	8	Chrom11_Interval1	BinMale	DAC (Prog+NB)	3
Myh10	3.69802098662067e-12	-2.10111748246553	Progenitors	E16.5	8	Chrom11_Interval2	BinFemale	DAC (Prog+NB)	3
Myh10	3.69802098662067e-12	-2.10111748246553	Progenitors	E16.5	8	Chrom11_Interval1	BinMale	DAC (Prog+NB)	3
Myh10	3.69802098662067e-12	-2.10111748246553	Progenitors	E16.5	8	Chrom11_Interval1	BinBothSexAllChrom	DAC (Prog+NB)	3
Myh10	1.27640414760869e-55	-2.27074347993755	Progenitors	E16.5	8	Chrom11_Interval2	BinFemale	DAC (Prog+NB)	3
Myh10	1.27640414760869e-55	-2.27074347993755	Progenitors	E16.5	8	Chrom11_Interval1	BinBothSexAllChrom	DAC (Prog+NB)	3
Myh10	1.27640414760869e-55	-2.27074347993755	Progenitors	E16.5	8	Chrom11_Interval1	BinMale	DAC (Prog+NB)	3
Myh10	8.51460082480371e-74	-2.40219552559871	Progenitors	E16.5	8	Chrom11_Interval2	BinFemale	DAC (Prog+NB)	3
Myh10	8.51460082480371e-74	-2.40219552559871	Progenitors	E16.5	8	Chrom11_Interval1	BinBothSexAllChrom	DAC (Prog+NB)	3
Myh10	8.51460082480371e-74	-2.40219552559871	Progenitors	E16.5	8	Chrom11_Interval1	BinMale	DAC (Prog+NB)	3
Lgals9	0.0460125532882013	-1.50267229438667	Progenitors	E16.5	7	Chrom11_Interval1	BinMale	DAC (Prog+NB)	3
Lgals9	5.03551676206343e-12	1.79041579107373	Progenitors	E16.5	7	Chrom11_Interval1	BinMale	DAC (Prog+NB)	3
Lgals9	4.94944784129493e-16	2.23540789896808	Progenitors	E16.5	7	Chrom11_Interval1	BinMale	DAC (Prog+NB)	3
Lgals9	9.08962013903258e-51	3.31662081643987	Progenitors	E16.5	7	Chrom11_Interval1	BinMale	DAC (Prog+NB)	3
Lgals9	7.588180118689e-88	3.12936813276311	Progenitors	E16.5	7	Chrom11_Interval1	BinMale	DAC (Prog+NB)	3
Lgals9	1.0617580145302e-115	2.00158553604099	Progenitors	E16.5	7	Chrom11_Interval1	BinMale	DAC (Prog+NB)	3
Lgals9	1.51873038702651e-170	3.89697829921032	Progenitors	E16.5	7	Chrom11_Interval1	BinMale	DAC (Prog+NB)	3
Tbx2	9.57391543603288e-09	1.50113473344924	Path1	E16.5	4	Chrom11_Interval1	BinMale	DAC (Prog+NB)	4
Tbx2	9.57391543603288e-09	1.50113473344924	Path1	E16.5	4	Chrom11_Interval1	BothSexNo15X5	DAC (Prog+NB)	4
Tbx2	3.37994100418995e-152	2.33824991219002	Progenitors	E16.5	4	Chrom11_Interval1	BinMale	DAC (Prog+NB)	4
Tbx2	3.37994100418995e-152	2.33824991219002	Progenitors	E16.5	4	Chrom11_Interval1	BothSexNo15X5	DAC (Prog+NB)	4
Tbx2	3.44662335903939e-17	-2.24437086550772	Progenitors	E16.5	4	Chrom11_Interval1	BinMale	DAC (Prog+NB)	4
Tbx2	3.44662335903939e-17	-2.24437086550772	Progenitors	E16.5	4	Chrom11_Interval1	BothSexNo15X5	DAC (Prog+NB)	4
Tbx2	0.000484876535690432	-1.82464366795634	Progenitors	E16.5	4	Chrom11_Interval1	BothSexNo15X5	DAC (Prog+NB)	4
Tbx2	0.000484876535690432	-1.82464366795634	Progenitors	E16.5	4	Chrom11_Interval1	BinMale	DAC (Prog+NB)	4
Col1a1	4.85359677132095e-06	-1.96421454402859	Progenitors	E16.5	4	Chrom11_Interval1	BinMale	DAC (Prog+NB)	4
Col1a1	1.61168598563865e-05	-1.60679472030802	Progenitors	E16.5	4	Chrom11_Interval1	BinMale	DAC (Prog+NB)	4
Col1a1	7.79075159943619e-181	2.75777542199272	Progenitors	E16.5	4	Chrom11_Interval1	BinMale	DAC (Prog+NB)	4
Col1a1	1.95316341271123e-40	2.96243852473984	Progenitors	E16.5	4	Chrom11_Interval1	BinMale	DAC (Prog+NB)	4
Hoxb13	1.37182839208357e-05	-1.58363054619291	Progenitors	E16.5	2	Chrom11_Interval1	BinMale	DAC (Prog+NB)	3
Hoxb13	0.00580710000893986	2.05842943895798	Path1	E16.5	2	Chrom11_Interval1	BinMale	DAC (Prog+NB)	3
Hoxb13	0.00597878182611193	-1.7072448485866	Progenitors	E16.5	2	Chrom11_Interval1	BinMale	DAC (Prog+NB)	3
Hoxb2	3.1356159842161e-23	-1.73320156986275	Progenitors	E16.5	1	Chrom11_Interval1	BinMale	DAC (Prog+NB)	3
Isl1	5.81335658067369e-13	-2.29162547698649	Progenitors	E16.5	11	Chrom13_Interval1	BothSexNo15X5	DAC (Prog+NB)	3
Isl1	5.81335658067369e-13	-2.29162547698649	Progenitors	E16.5	11	Chrom13_Interval1	Female	DAC (Prog+NB)	3
Isl1	5.81335658067369e-13	-2.29162547698649	Progenitors	E16.5	11	Chrom13_Interval1	BothSexAllChrom	DAC (Prog+NB)	3
Isl1	3.24589048645245e-54	-3.11512690215161	Progenitors	E16.5	11	Chrom13_Interval1	Female	DAC (Prog+NB)	3
Isl1	3.24589048645245e-54	-3.11512690215161	Progenitors	E16.5	11	Chrom13_Interval1	BothSexNo15X5	DAC (Prog+NB)	3
Isl1	3.24589048645245e-54	-3.11512690215161	Progenitors	E16.5	11	Chrom13_Interval1	BothSexAllChrom	DAC (Prog+NB)	3
Isl1	3.50536050900676e-05	-1.8928822794425	Progenitors	E16.5	11	Chrom13_Interval1	BothSexAllChrom	DAC (Prog+NB)	3
Isl1	3.50536050900676e-05	-1.8928822794425	Progenitors	E16.5	11	Chrom13_Interval1	Female	DAC (Prog+NB)	3
Isl1	3.50536050900676e-05	-1.8928822794425	Progenitors	E16.5	11	Chrom13_Interval1	BothSexNo15X5	DAC (Prog+NB)	3
Isl1	1.27108990429676e-56	-2.31372643381775	Progenitors	E16.5	11	Chrom13_Interval1	Female	DAC (Prog+NB)	3
Isl1	1.27108990429676e-56	-2.31372643381775	Progenitors	E16.5	11	Chrom13_Interval1	BothSexAllChrom	DAC (Prog+NB)	3
Isl1	1.27108990429676e-56	-2.31372643381775	Progenitors	E16.5	11	Chrom13_Interval1	BothSexNo15X5	DAC (Prog+NB)	3
Isl1	5.10657903947483e-08	2.28150219737328	Progenitors	E16.5	11	Chrom13_Interval1	BothSexNo15X5	DAC (Prog+NB)	3
Isl1	5.10657903947483e-08	2.28150219737328	Progenitors	E16.5	11	Chrom13_Interval1	Female	DAC (Prog+NB)	3
Isl1	5.10657903947483e-08	2.28150219737328	Progenitors	E16.5	11	Chrom13_Interval1	BothSexAllChrom	DAC (Prog+NB)	3
Isl1	2.40999264568341e-14	-2.48817791375524	Progenitors	E16.5	11	Chrom13_Interval1	Female	DAC (Prog+NB)	3
Isl1	2.40999264568341e-14	-2.48817791375524	Progenitors	E16.5	11	Chrom13_Interval1	BothSexNo15X5	DAC (Prog+NB)	3
Isl1	2.40999264568341e-14	-2.48817791375524	Progenitors	E16.5	11	Chrom13_Interval1	BothSexAllChrom	DAC (Prog+NB)	3
Isl1	0.0116524181318475	-1.80235003743484	Progenitors	E16.5	11	Chrom13_Interval1	Female	DAC (Prog+NB)	3
Isl1	0.0116524181318475	-1.80235003743484	Progenitors	E16.5	11	Chrom13_Interval1	BothSexAllChrom	DAC (Prog+NB)	3
Isl1	0.0116524181318475	-1.80235003743484	Progenitors	E16.5	11	Chrom13_Interval1	BothSexNo15X5	DAC (Prog+NB)	3
Isl1	6.18829842392572e-18	-1.90131676320868	Progenitors	E16.5	11	Chrom13_Interval1	BothSexNo15X5	DAC (Prog+NB)	3
Isl1	6.18829842392572e-18	-1.90131676320868	Progenitors	E16.5	11	Chrom13_Interval1	BothSexAllChrom	DAC (Prog+NB)	3
Isl1	6.18829842392572e-18	-1.90131676320868	Progenitors	E16.5	11	Chrom13_Interval1	Female	DAC (Prog+NB)	3
Isl1	1.25036488971322e-30	2.86128815530245	Progenitors	E16.5	11	Chrom13_Interval1	Female	DAC (Prog+NB)	3
Isl1	1.25036488971322e-30	2.86128815530245	Progenitors	E16.5	11	Chrom13_Interval1	BothSexNo15X5	DAC (Prog+NB)	3
Isl1	1.25036488971322e-30	2.86128815530245	Progenitors	E16.5	11	Chrom13_Interval1	BothSexAllChrom	DAC (Prog+NB)	3
Isl1	4.19275352277579e-06	-2.93229042300932	Progenitors	E16.5	11	Chrom13_Interval1	BothSexNo15X5	DAC (Prog+NB)	3
Isl1	4.19275352277579e-06	-2.93229042300932	Progenitors	E16.5	11	Chrom13_Interval1	BothSexAllChrom	DAC (Prog+NB)	3
Isl1	4.19275352277579e-06	-2.93229042300932	Progenitors	E16.5	11	Chrom13_Interval1	Female	DAC (Prog+NB)	3
Isl1	1.31385636314475e-19	1.97954449985043	Progenitors	E16.5	11	Chrom13_Interval1	BothSexNo15X5	DAC (Prog+NB)	3
Isl1	1.31385636314475e-19	1.97954449985043	Progenitors	E16.5	11	Chrom13_Interval1	BothSexAllChrom	DAC (Prog+NB)	3
Isl1	1.31385636314475e-19	1.97954449985043	Progenitors	E16.5	11	Chrom13_Interval1	Female	DAC (Prog+NB)	3
Pitx1	3.95810144357954e-06	-2.18671783824363	Progenitors	E16.5	11	Chrom13_Interval1	BinBothSexAllChrom	DAC (Prog+NB)	3
Pitx1	4.00240300708972e-30	-3.09527704855537	Progenitors	E16.5	11	Chrom13_Interval1	BinBothSexAllChrom	DAC (Prog+NB)	3
Pitx1	0.00790503536111643	-2.01900029232947	Progenitors	E16.5	11	Chrom13_Interval1	BinBothSexAllChrom	DAC (Prog+NB)	3
Pitx1	1.31891406853934e-120	-3.59452249401495	Progenitors	E16.5	11	Chrom13_Interval1	BinBothSexAllChrom	DAC (Prog+NB)	3
Pitx1	7.24346197132604e-15	-2.38257096476507	Progenitors	E16.5	11	Chrom13_Interval1	BinBothSexAllChrom	DAC (Prog+NB)	3
Pitx1	1.07771534997292e-16	-2.18276067145518	Progenitors	E16.5	11	Chrom13_Interval1	BinBothSexAllChrom	DAC (Prog+NB)	3
Pitx1	4.67653990674864e-17	1.88365047936508	Progenitors	E16.5	11	Chrom13_Interval1	BinBothSexAllChrom	DAC (Prog+NB)	3
Pitx1	2.45974669812313e-21	-1.75358641548994	Progenitors	E16.5	11	Chrom13_Interval1	BinBothSexAllChrom	DAC (Prog+NB)	3
Pitx1	3.0059220262879e-15	-3.76765597310217	Progenitors	E16.5	11	Chrom13_Interval1	BinBothSexAllChrom	DAC (Prog+NB)	3
Pitx1	6.07118427190242e-96	-3.71103597332037	Progenitors	E16.5	11	Chrom13_Interval1	BinBothSexAllChrom	DAC (Prog+NB)	3
Pitx1	7.35734671168407e-21	-1.60033998879523	Progenitors	E16.5	11	Chrom13_Interval1	BinBothSexAllChrom	DAC (Prog+NB)	3
Tgfbi	2.6038372451132e-06	1.61808433823121	Progenitors	E16.5	27	Chrom13_Interval1	BinBothSexAllChrom	DAC (Prog+NB)	3
Tgfbi	1.23514301747084e-27	-2.90428927381027	Progenitors	E16.5	27	Chrom13_Interval1	BinBothSexAllChrom	DAC (Prog+NB)	3
Tgfbi	5.21346092730989e-25	-1.98995508460536	Progenitors	E16.5	27	Chrom13_Interval1	BinBothSexAllChrom	DAC (Prog+NB)	3
Tgfbi	6.24366377157819e-34	3.25432191741613	Progenitors	E16.5	27	Chrom13_Interval1	BinBothSexAllChrom	DAC (Prog+NB)	3
Tgfbi	1.44126264293379e-09	2.1743681031063	Progenitors	E16.5	27	Chrom13_Interval1	BinBothSexAllChrom	DAC (Prog+NB)	3
Tgfbi	3.00109281009516e-87	-2.36049830090299	Progenitors	E16.5	27	Chrom13_Interval1	BinBothSexAllChrom	DAC (Prog+NB)	3
Tgfbi	1.4651934222442e-40	-2.33294882071338	Progenitors	E16.5	27	Chrom13_Interval1	BinBothSexAllChrom	DAC (Prog+NB)	3
Tgfbi	0.00013396748112337	-2.36107504892624	Progenitors	E16.5	27	Chrom13_Interval1	BinBothSexAllChrom	DAC (Prog+NB)	3
Tgfbi	1.82272729722131e-14	-3.55702863952126	Progenitors	E16.5	27	Chrom13_Interval1	BinBothSexAllChrom	DAC (Prog+NB)	3
Tgfbi	7.65873075302477e-05	-4.13388353935696	Path1	E16.5	27	Chrom13_Interval1	BinBothSexAllChrom	DAC (Prog+NB)	3
Tgfbi	9.94267007299668e-148	-3.58114434020227	Progenitors	E16.5	27	Chrom13_Interval1	BinBothSexAllChrom	DAC (Prog+NB)	3
Tgfbi	6.33214967301531e-08	-2.95248193271803	Progenitors	E16.5	27	Chrom13_Interval1	BinBothSexAllChrom	DAC (Prog+NB)	3
Tgfbi	8.16707756872427e-40	-3.85406811795623	Progenitors	E16.5	27	Chrom13_Interval1	BinBothSexAllChrom	DAC (Prog+NB)	3
Tgfbi	1.19243710192149e-06	-1.86400985122744	Progenitors	E16.5	27	Chrom13_Interval1	BinBothSexAllChrom	DAC (Prog+NB)	3
Tgfbi	4.10441246079606e-05	-1.9406150591938	Progenitors	E16.5	27	Chrom13_Interval1	BinBothSexAllChrom	DAC (Prog+NB)	3
Tgfbi	7.81350682844346e-14	-3.27347808788385	Progenitors	E16.5	27	Chrom13_Interval1	BinBothSexAllChrom	DAC (Prog+NB)	3
Tgfbi	1.08120877161486e-08	-3.30647462201635	Progenitors	E16.5	27	Chrom13_Interval1	BinBothSexAllChrom	DAC (Prog+NB)	3
Tgfbi	1.51465210311481e-62	-4.04409152452947	Progenitors	E16.5	27	Chrom13_Interval1	BinBothSexAllChrom	DAC (Prog+NB)	3
Tgfbi	1.03626313526591e-25	-2.54964248050467	Progenitors	E16.5	27	Chrom13_Interval1	BinBothSexAllChrom	DAC (Prog+NB)	3
Tgfbi	0.000123337518526608	-2.07545889104477	Progenitors	E16.5	27	Chrom13_Interval1	BinBothSexAllChrom	DAC (Prog+NB)	3
Tgfbi	0.00323082835662941	-1.75913763887931	Progenitors	E16.5	27	Chrom13_Interval1	BinBothSexAllChrom	DAC (Prog+NB)	3
Tgfbi	1.23222686949523e-45	-3.85807923521045	Progenitors	E16.5	27	Chrom13_Interval1	BinBothSexAllChrom	DAC (Prog+NB)	3
Tgfbi	8.26845817478977e-15	-3.41829640943217	Progenitors	E16.5	27	Chrom13_Interval1	BinBothSexAllChrom	DAC (Prog+NB)	3
Tgfbi	1.72443777801008e-05	-2.45461248865937	Progenitors	E16.5	27	Chrom13_Interval1	BinBothSexAllChrom	DAC (Prog+NB)	3
Tgfbi	1.17230121466117e-142	-4.17716271583402	Progenitors	E16.5	27	Chrom13_Interval1	BinBothSexAllChrom	DAC (Prog+NB)	3
Tgfbi	5.34749905493916e-22	-3.00604005123674	Progenitors	E16.5	27	Chrom13_Interval1	BinBothSexAllChrom	DAC (Prog+NB)	3
Tgfbi	1.67725242397175e-20	-3.16604301090378	Progenitors	E16.5	27	Chrom13_Interval1	BinBothSexAllChrom	DAC (Prog+NB)	3
Tgfbi	6.3436357252218e-08	-1.64593221656657	Progenitors	E16.5	27	Chrom13_Interval1	BinBothSexAllChrom	DAC (Prog+NB)	3
Klf5	1.32278388264501e-17	-3.1123060710721	Progenitors	E16.5	28	Chrom14_Interval2	Male	DAC (Prog+NB)	3
Klf5	1.32278388264501e-17	-3.1123060710721	Progenitors	E16.5	28	Chrom14_Interval1	BothSexNo15X5	DAC (Prog+NB)	3
Klf5	1.32278388264501e-17	-3.1123060710721	Progenitors	E16.5	28	Chrom14_Interval1	BinBothSexAllChrom	DAC (Prog+NB)	3
Klf5	1.32278388264501e-17	-3.1123060710721	Progenitors	E16.5	28	Chrom14_Interval2	BinMale	DAC (Prog+NB)	3
Klf5	1.32278388264501e-17	-3.1123060710721	Progenitors	E16.5	28	Chrom14_Interval2	BothSexAllChrom	DAC (Prog+NB)	3
Klf5	2.95464803187594e-14	-3.22622672840838	Progenitors	E16.5	28	Chrom14_Interval1	BothSexNo15X5	DAC (Prog+NB)	3
Klf5	2.95464803187594e-14	-3.22622672840838	Progenitors	E16.5	28	Chrom14_Interval2	BinMale	DAC (Prog+NB)	3
Klf5	2.95464803187594e-14	-3.22622672840838	Progenitors	E16.5	28	Chrom14_Interval2	BothSexAllChrom	DAC (Prog+NB)	3
Klf5	2.95464803187594e-14	-3.22622672840838	Progenitors	E16.5	28	Chrom14_Interval1	BinBothSexAllChrom	DAC (Prog+NB)	3
Klf5	2.95464803187594e-14	-3.22622672840838	Progenitors	E16.5	28	Chrom14_Interval2	Male	DAC (Prog+NB)	3
Klf5	1.80461242172497e-14	-1.80955577495716	Progenitors	E16.5	28	Chrom14_Interval2	BothSexAllChrom	DAC (Prog+NB)	3
Klf5	1.80461242172497e-14	-1.80955577495716	Progenitors	E16.5	28	Chrom14_Interval1	BinBothSexAllChrom	DAC (Prog+NB)	3
Klf5	1.80461242172497e-14	-1.80955577495716	Progenitors	E16.5	28	Chrom14_Interval2	Male	DAC (Prog+NB)	3
Klf5	1.80461242172497e-14	-1.80955577495716	Progenitors	E16.5	28	Chrom14_Interval1	BothSexNo15X5	DAC (Prog+NB)	3
Klf5	1.80461242172497e-14	-1.80955577495716	Progenitors	E16.5	28	Chrom14_Interval2	BinMale	DAC (Prog+NB)	3
Klf5	3.18129562734248e-29	-3.27039636124006	Progenitors	E16.5	28	Chrom14_Interval1	BothSexNo15X5	DAC (Prog+NB)	3
Klf5	3.18129562734248e-29	-3.27039636124006	Progenitors	E16.5	28	Chrom14_Interval2	Male	DAC (Prog+NB)	3
Klf5	3.18129562734248e-29	-3.27039636124006	Progenitors	E16.5	28	Chrom14_Interval2	BinMale	DAC (Prog+NB)	3
Klf5	3.18129562734248e-29	-3.27039636124006	Progenitors	E16.5	28	Chrom14_Interval2	BothSexAllChrom	DAC (Prog+NB)	3
Klf5	3.18129562734248e-29	-3.27039636124006	Progenitors	E16.5	28	Chrom14_Interval1	BinBothSexAllChrom	DAC (Prog+NB)	3
Klf5	1.4771662042619e-08	-2.82187280891966	Progenitors	E16.5	28	Chrom14_Interval2	BothSexAllChrom	DAC (Prog+NB)	3
Klf5	1.4771662042619e-08	-2.82187280891966	Progenitors	E16.5	28	Chrom14_Interval1	BothSexNo15X5	DAC (Prog+NB)	3
Klf5	1.4771662042619e-08	-2.82187280891966	Progenitors	E16.5	28	Chrom14_Interval2	Male	DAC (Prog+NB)	3
Klf5	1.4771662042619e-08	-2.82187280891966	Progenitors	E16.5	28	Chrom14_Interval1	BinBothSexAllChrom	DAC (Prog+NB)	3
Klf5	1.4771662042619e-08	-2.82187280891966	Progenitors	E16.5	28	Chrom14_Interval2	BinMale	DAC (Prog+NB)	3
Klf5	4.0893412316706e-10	-2.78667306297302	Progenitors	E16.5	28	Chrom14_Interval2	BinMale	DAC (Prog+NB)	3
Klf5	4.0893412316706e-10	-2.78667306297302	Progenitors	E16.5	28	Chrom14_Interval2	Male	DAC (Prog+NB)	3
Klf5	4.0893412316706e-10	-2.78667306297302	Progenitors	E16.5	28	Chrom14_Interval1	BinBothSexAllChrom	DAC (Prog+NB)	3
Klf5	4.0893412316706e-10	-2.78667306297302	Progenitors	E16.5	28	Chrom14_Interval1	BothSexNo15X5	DAC (Prog+NB)	3
Klf5	4.0893412316706e-10	-2.78667306297302	Progenitors	E16.5	28	Chrom14_Interval2	BothSexAllChrom	DAC (Prog+NB)	3
Klf5	2.29834538467487e-20	-3.13034098954586	Progenitors	E16.5	28	Chrom14_Interval2	BothSexAllChrom	DAC (Prog+NB)	3
Klf5	2.29834538467487e-20	-3.13034098954586	Progenitors	E16.5	28	Chrom14_Interval2	Male	DAC (Prog+NB)	3
Klf5	2.29834538467487e-20	-3.13034098954586	Progenitors	E16.5	28	Chrom14_Interval1	BinBothSexAllChrom	DAC (Prog+NB)	3
Klf5	2.29834538467487e-20	-3.13034098954586	Progenitors	E16.5	28	Chrom14_Interval2	BinMale	DAC (Prog+NB)	3
Klf5	2.29834538467487e-20	-3.13034098954586	Progenitors	E16.5	28	Chrom14_Interval1	BothSexNo15X5	DAC (Prog+NB)	3
Klf5	3.24628305710302e-05	-2.56704037493384	Progenitors	E16.5	28	Chrom14_Interval1	BothSexNo15X5	DAC (Prog+NB)	3
Klf5	3.24628305710302e-05	-2.56704037493384	Progenitors	E16.5	28	Chrom14_Interval2	BothSexAllChrom	DAC (Prog+NB)	3
Klf5	3.24628305710302e-05	-2.56704037493384	Progenitors	E16.5	28	Chrom14_Interval1	BinBothSexAllChrom	DAC (Prog+NB)	3
Klf5	3.24628305710302e-05	-2.56704037493384	Progenitors	E16.5	28	Chrom14_Interval2	Male	DAC (Prog+NB)	3
Klf5	3.24628305710302e-05	-2.56704037493384	Progenitors	E16.5	28	Chrom14_Interval2	BinMale	DAC (Prog+NB)	3
Klf5	0.000150248505303179	-2.27068017587542	Progenitors	E16.5	28	Chrom14_Interval1	BothSexNo15X5	DAC (Prog+NB)	3
Klf5	0.000150248505303179	-2.27068017587542	Progenitors	E16.5	28	Chrom14_Interval1	BinBothSexAllChrom	DAC (Prog+NB)	3
Klf5	0.000150248505303179	-2.27068017587542	Progenitors	E16.5	28	Chrom14_Interval2	BothSexAllChrom	DAC (Prog+NB)	3
Klf5	0.000150248505303179	-2.27068017587542	Progenitors	E16.5	28	Chrom14_Interval2	BinMale	DAC (Prog+NB)	3
Klf5	0.000150248505303179	-2.27068017587542	Progenitors	E16.5	28	Chrom14_Interval2	Male	DAC (Prog+NB)	3
Klf5	1.56480080452467e-20	-2.52608307462136	Progenitors	E16.5	28	Chrom14_Interval2	Male	DAC (Prog+NB)	3
Klf5	1.56480080452467e-20	-2.52608307462136	Progenitors	E16.5	28	Chrom14_Interval1	BothSexNo15X5	DAC (Prog+NB)	3
Klf5	1.56480080452467e-20	-2.52608307462136	Progenitors	E16.5	28	Chrom14_Interval2	BothSexAllChrom	DAC (Prog+NB)	3
Klf5	1.56480080452467e-20	-2.52608307462136	Progenitors	E16.5	28	Chrom14_Interval2	BinMale	DAC (Prog+NB)	3
Klf5	1.56480080452467e-20	-2.52608307462136	Progenitors	E16.5	28	Chrom14_Interval1	BinBothSexAllChrom	DAC (Prog+NB)	3
Klf5	7.78334639544597e-08	-2.13736437293811	Progenitors	E16.5	28	Chrom14_Interval2	BinMale	DAC (Prog+NB)	3
Klf5	7.78334639544597e-08	-2.13736437293811	Progenitors	E16.5	28	Chrom14_Interval1	BinBothSexAllChrom	DAC (Prog+NB)	3
Klf5	7.78334639544597e-08	-2.13736437293811	Progenitors	E16.5	28	Chrom14_Interval2	Male	DAC (Prog+NB)	3
Klf5	7.78334639544597e-08	-2.13736437293811	Progenitors	E16.5	28	Chrom14_Interval2	BothSexAllChrom	DAC (Prog+NB)	3
Klf5	7.78334639544597e-08	-2.13736437293811	Progenitors	E16.5	28	Chrom14_Interval1	BothSexNo15X5	DAC (Prog+NB)	3
Klf5	6.4292505121264e-36	2.89075225673766	Progenitors	E16.5	28	Chrom14_Interval2	Male	DAC (Prog+NB)	3
Klf5	6.4292505121264e-36	2.89075225673766	Progenitors	E16.5	28	Chrom14_Interval2	BinMale	DAC (Prog+NB)	3
Klf5	6.4292505121264e-36	2.89075225673766	Progenitors	E16.5	28	Chrom14_Interval1	BinBothSexAllChrom	DAC (Prog+NB)	3
Klf5	6.4292505121264e-36	2.89075225673766	Progenitors	E16.5	28	Chrom14_Interval2	BothSexAllChrom	DAC (Prog+NB)	3
Klf5	6.4292505121264e-36	2.89075225673766	Progenitors	E16.5	28	Chrom14_Interval1	BothSexNo15X5	DAC (Prog+NB)	3
Klf5	4.48737788360987e-08	3.08939791507887	Progenitors	E16.5	28	Chrom14_Interval1	BothSexNo15X5	DAC (Prog+NB)	3
Klf5	4.48737788360987e-08	3.08939791507887	Progenitors	E16.5	28	Chrom14_Interval2	BinMale	DAC (Prog+NB)	3
Klf5	4.48737788360987e-08	3.08939791507887	Progenitors	E16.5	28	Chrom14_Interval2	BothSexAllChrom	DAC (Prog+NB)	3
Klf5	4.48737788360987e-08	3.08939791507887	Progenitors	E16.5	28	Chrom14_Interval1	BinBothSexAllChrom	DAC (Prog+NB)	3
Klf5	4.48737788360987e-08	3.08939791507887	Progenitors	E16.5	28	Chrom14_Interval2	Male	DAC (Prog+NB)	3
Ednrb	6.75445709909381e-18	2.37575380071439	Progenitors	E16.5	16	Chrom14_Interval2	BothSexAllChrom	DAC (Prog+NB)	3
Ednrb	6.75445709909381e-18	2.37575380071439	Progenitors	E16.5	16	Chrom14_Interval1	BothSexNo15X5	DAC (Prog+NB)	3
Ednrb	1.76811249661444e-21	-1.85129858870149	Progenitors	E16.5	16	Chrom14_Interval2	BothSexAllChrom	DAC (Prog+NB)	3
Ednrb	1.76811249661444e-21	-1.85129858870149	Progenitors	E16.5	16	Chrom14_Interval1	BothSexNo15X5	DAC (Prog+NB)	3
Ednrb	4.76416619565184e-39	-2.15071995841433	Progenitors	E16.5	16	Chrom14_Interval2	BothSexAllChrom	DAC (Prog+NB)	3
Ednrb	4.76416619565184e-39	-2.15071995841433	Progenitors	E16.5	16	Chrom14_Interval1	BothSexNo15X5	DAC (Prog+NB)	3
Ednrb	0	2.2920492660911	Progenitors	E16.5	16	Chrom14_Interval2	BothSexAllChrom	DAC (Prog+NB)	3
Ednrb	0	2.2920492660911	Progenitors	E16.5	16	Chrom14_Interval1	BothSexNo15X5	DAC (Prog+NB)	3
Ednrb	0.00551580726147463	2.0134942496855	Progenitors	E16.5	16	Chrom14_Interval2	BothSexAllChrom	DAC (Prog+NB)	3
Ednrb	0.00551580726147463	2.0134942496855	Progenitors	E16.5	16	Chrom14_Interval1	BothSexNo15X5	DAC (Prog+NB)	3
Ednrb	2.60535621488708e-16	1.90185215390838	Progenitors	E16.5	16	Chrom14_Interval2	BothSexAllChrom	DAC (Prog+NB)	3
Ednrb	2.60535621488708e-16	1.90185215390838	Progenitors	E16.5	16	Chrom14_Interval1	BothSexNo15X5	DAC (Prog+NB)	3
Ednrb	2.3646882816228e-18	2.231678924434	Progenitors	E16.5	16	Chrom14_Interval1	BothSexNo15X5	DAC (Prog+NB)	3
Ednrb	2.3646882816228e-18	2.231678924434	Progenitors	E16.5	16	Chrom14_Interval2	BothSexAllChrom	DAC (Prog+NB)	3
Ednrb	1.97302312183776e-17	2.13722695759534	Progenitors	E16.5	16	Chrom14_Interval2	BothSexAllChrom	DAC (Prog+NB)	3
Ednrb	1.97302312183776e-17	2.13722695759534	Progenitors	E16.5	16	Chrom14_Interval1	BothSexNo15X5	DAC (Prog+NB)	3
Ednrb	1.13222218069571e-26	1.66026665554224	Progenitors	E16.5	16	Chrom14_Interval2	BothSexAllChrom	DAC (Prog+NB)	3
Ednrb	1.13222218069571e-26	1.66026665554224	Progenitors	E16.5	16	Chrom14_Interval1	BothSexNo15X5	DAC (Prog+NB)	3
Ednrb	4.32627028232234e-19	3.17093600306691	Progenitors	E16.5	16	Chrom14_Interval2	BothSexAllChrom	DAC (Prog+NB)	3
Ednrb	4.32627028232234e-19	3.17093600306691	Progenitors	E16.5	16	Chrom14_Interval1	BothSexNo15X5	DAC (Prog+NB)	3
Ednrb	4.6102410471437e-06	2.08593935437746	Progenitors	E16.5	16	Chrom14_Interval1	BothSexNo15X5	DAC (Prog+NB)	3
Ednrb	4.6102410471437e-06	2.08593935437746	Progenitors	E16.5	16	Chrom14_Interval2	BothSexAllChrom	DAC (Prog+NB)	3
Ednrb	8.17354474659407e-39	2.21193809461472	Progenitors	E16.5	16	Chrom14_Interval1	BothSexNo15X5	DAC (Prog+NB)	3
Ednrb	8.17354474659407e-39	2.21193809461472	Progenitors	E16.5	16	Chrom14_Interval2	BothSexAllChrom	DAC (Prog+NB)	3
Ednrb	3.13360249333899e-227	4.50867399944087	Progenitors	E16.5	16	Chrom14_Interval2	BothSexAllChrom	DAC (Prog+NB)	3
Ednrb	3.13360249333899e-227	4.50867399944087	Progenitors	E16.5	16	Chrom14_Interval1	BothSexNo15X5	DAC (Prog+NB)	3
Ednrb	7.01910585815586e-09	1.93929685796798	Progenitors	E16.5	16	Chrom14_Interval1	BothSexNo15X5	DAC (Prog+NB)	3
Ednrb	7.01910585815586e-09	1.93929685796798	Progenitors	E16.5	16	Chrom14_Interval2	BothSexAllChrom	DAC (Prog+NB)	3
Ednrb	1.78873782070942e-61	-1.65616325721207	Progenitors	E16.5	16	Chrom14_Interval1	BothSexNo15X5	DAC (Prog+NB)	3
Ednrb	1.78873782070942e-61	-1.65616325721207	Progenitors	E16.5	16	Chrom14_Interval2	BothSexAllChrom	DAC (Prog+NB)	3
Ednrb	0.00070032433874984	-1.98761847698548	Progenitors	E16.5	16	Chrom14_Interval1	BothSexNo15X5	DAC (Prog+NB)	3
Ednrb	0.00070032433874984	-1.98761847698548	Progenitors	E16.5	16	Chrom14_Interval2	BothSexAllChrom	DAC (Prog+NB)	3
Ptprg	9.29495261030198e-20	-3.07309746752248	Progenitors	E16.5	40	Chrom14_Interval1	Male	DAC (Prog+NB)	3
Ptprg	7.67755940293793e-21	-3.35965612798113	Progenitors	E16.5	40	Chrom14_Interval1	Male	DAC (Prog+NB)	3
Ptprg	1.97122830709618e-07	-1.79193218531092	Progenitors	E16.5	40	Chrom14_Interval1	Male	DAC (Prog+NB)	3
Ptprg	3.31755484163383e-14	-2.90355899539554	Progenitors	E16.5	40	Chrom14_Interval1	Male	DAC (Prog+NB)	3
Ptprg	1.45964453919074e-37	3.82602864597471	Progenitors	E16.5	40	Chrom14_Interval1	Male	DAC (Prog+NB)	3
Ptprg	4.17870706291505e-10	2.0477677597708	Progenitors	E16.5	40	Chrom14_Interval1	Male	DAC (Prog+NB)	3
Ptprg	5.5414826414992e-09	2.45964696394109	Progenitors	E16.5	40	Chrom14_Interval1	Male	DAC (Prog+NB)	3
Ptprg	1.25138665740349e-29	-2.87650839087315	Progenitors	E16.5	40	Chrom14_Interval1	Male	DAC (Prog+NB)	3
Ptprg	1.90026331282111e-09	-2.82868591254906	Progenitors	E16.5	40	Chrom14_Interval1	Male	DAC (Prog+NB)	3
Ptprg	2.21560076338146e-38	-3.94266030943202	Progenitors	E16.5	40	Chrom14_Interval1	Male	DAC (Prog+NB)	3
Ptprg	1.00642829422764e-20	-2.26856217653569	Progenitors	E16.5	40	Chrom14_Interval1	Male	DAC (Prog+NB)	3
Ptprg	5.11787021091368e-15	-2.74301175121162	Progenitors	E16.5	40	Chrom14_Interval1	Male	DAC (Prog+NB)	3
Ptprg	4.21659904504689e-14	-1.5499319207683	Progenitors	E16.5	40	Chrom14_Interval1	Male	DAC (Prog+NB)	3
Ptprg	1.86934370027045e-37	-1.96872982754574	Progenitors	E16.5	40	Chrom14_Interval1	Male	DAC (Prog+NB)	3
Ptprg	2.95420808258238e-14	-2.42579657849294	Progenitors	E16.5	40	Chrom14_Interval1	Male	DAC (Prog+NB)	3
Ptprg	1.79517988419772e-07	-1.92701784173459	Progenitors	E16.5	40	Chrom14_Interval1	Male	DAC (Prog+NB)	3
Ptprg	2.09388523136339e-16	-2.25187922529978	Progenitors	E16.5	40	Chrom14_Interval1	Male	DAC (Prog+NB)	3
Ptprg	0.00843212176521106	-1.94599024286529	Progenitors	E16.5	40	Chrom14_Interval1	Male	DAC (Prog+NB)	3
Ptprg	3.78412399014481e-34	2.54193176431505	Progenitors	E16.5	40	Chrom14_Interval1	Male	DAC (Prog+NB)	3
Ptprg	5.90308081507681e-25	2.13283425548317	Progenitors	E16.5	40	Chrom14_Interval1	Male	DAC (Prog+NB)	3
Ptprg	3.09949096360064e-34	-3.05357253658775	Progenitors	E16.5	40	Chrom14_Interval1	Male	DAC (Prog+NB)	3
Ptprg	0.000133784140783836	-2.36107504892624	Progenitors	E16.5	40	Chrom14_Interval1	Male	DAC (Prog+NB)	3
Ptprg	5.42661740538003e-14	-3.40171870658502	Progenitors	E16.5	40	Chrom14_Interval1	Male	DAC (Prog+NB)	3
Ptprg	2.12055984255717e-05	-1.85263013283146	Progenitors	E16.5	40	Chrom14_Interval1	Male	DAC (Prog+NB)	3
Ptprg	6.22284443694311e-25	-3.66572352183374	Progenitors	E16.5	40	Chrom14_Interval1	Male	DAC (Prog+NB)	3
Ptprg	3.6016553508584e-06	-1.98276899477778	Progenitors	E16.5	40	Chrom14_Interval1	Male	DAC (Prog+NB)	3
Ptprg	4.51557353383164e-10	-1.6225706627269	Progenitors	E16.5	40	Chrom14_Interval1	Male	DAC (Prog+NB)	3
Ptprg	2.52249226581671e-51	-3.21371535891034	Progenitors	E16.5	40	Chrom14_Interval1	Male	DAC (Prog+NB)	3
Ptprg	0.0264922503715046	1.52193600308755	Progenitors	E16.5	40	Chrom14_Interval1	Male	DAC (Prog+NB)	3
Ptprg	0.00308648148875215	-1.62264622809525	Progenitors	E16.5	40	Chrom14_Interval1	Male	DAC (Prog+NB)	3
Ptprg	1.52512019970449e-06	-2.61454420735617	Progenitors	E16.5	40	Chrom14_Interval1	Male	DAC (Prog+NB)	3
Ptprg	3.68014211101439e-42	-3.34673887712404	Progenitors	E16.5	40	Chrom14_Interval1	Male	DAC (Prog+NB)	3
Ptprg	4.03213393734814e-11	2.0437486469976	Progenitors	E16.5	40	Chrom14_Interval1	Male	DAC (Prog+NB)	3
Ptprg	0.00111446763318428	-1.88160629208751	Progenitors	E16.5	40	Chrom14_Interval1	Male	DAC (Prog+NB)	3
Ptprg	3.9637606364199e-14	-1.90348830629288	Progenitors	E16.5	40	Chrom14_Interval1	Male	DAC (Prog+NB)	3
Ptprg	5.70641855117464e-22	-2.59657730345966	Progenitors	E16.5	40	Chrom14_Interval1	Male	DAC (Prog+NB)	3
Ptprg	1.14221455783492e-46	1.98591121485273	Progenitors	E16.5	40	Chrom14_Interval1	Male	DAC (Prog+NB)	3
Ptprg	1.67491465070651e-69	-2.03199521457795	Progenitors	E16.5	40	Chrom14_Interval1	Male	DAC (Prog+NB)	3
Ptprg	9.74959362562524e-09	-1.55243820449453	Progenitors	E16.5	40	Chrom14_Interval1	Male	DAC (Prog+NB)	3
Ptprg	1.6037683054034e-08	2.2521032377957	Progenitors	E16.5	40	Chrom14_Interval1	Male	DAC (Prog+NB)	3
Cadps	1.64819230078265e-128	-2.72100776458394	Progenitors	E16.5	24	Chrom14_Interval1	Male	DAC (Prog+NB)	3
Cadps	0.00850326158144109	-1.86505111463755	Progenitors	E16.5	24	Chrom14_Interval1	Male	DAC (Prog+NB)	3
Cadps	0.000588326253335054	-2.29249149091719	Progenitors	E16.5	24	Chrom14_Interval1	Male	DAC (Prog+NB)	3
Cadps	3.27720103785305e-79	-2.88571359521466	Progenitors	E16.5	24	Chrom14_Interval1	Male	DAC (Prog+NB)	3
Cadps	5.8918990439357e-12	-2.38723632493988	Progenitors	E16.5	24	Chrom14_Interval1	Male	DAC (Prog+NB)	3
Cadps	0.000138741442084629	-2.09240294481211	Progenitors	E16.5	24	Chrom14_Interval1	Male	DAC (Prog+NB)	3
Cadps	0.000810611973887952	-1.89619290920106	Progenitors	E16.5	24	Chrom14_Interval1	Male	DAC (Prog+NB)	3
Cadps	2.23746116856255e-05	-2.32383374369529	Progenitors	E16.5	24	Chrom14_Interval1	Male	DAC (Prog+NB)	3
Cadps	2.26456552681012e-16	-2.80801632887016	Progenitors	E16.5	24	Chrom14_Interval1	Male	DAC (Prog+NB)	3
Cadps	0.014622092858272	-1.92297153898076	Progenitors	E16.5	24	Chrom14_Interval1	Male	DAC (Prog+NB)	3
Cadps	1.24095703248908e-18	-2.59334739855451	Progenitors	E16.5	24	Chrom14_Interval1	Male	DAC (Prog+NB)	3
Cadps	7.32636056990256e-05	-1.96164708595399	Progenitors	E16.5	24	Chrom14_Interval1	Male	DAC (Prog+NB)	3
Cadps	1.30950687554881e-18	-2.61978986181862	Progenitors	E16.5	24	Chrom14_Interval1	Male	DAC (Prog+NB)	3
Cadps	9.36111167897809e-05	1.52067787355558	Progenitors	E16.5	24	Chrom14_Interval1	Male	DAC (Prog+NB)	3
Cadps	5.35964120452666e-09	-2.72021463466738	Progenitors	E16.5	24	Chrom14_Interval1	Male	DAC (Prog+NB)	3
Cadps	0.000112261237280549	-1.69012327287598	Progenitors	E16.5	24	Chrom14_Interval1	Male	DAC (Prog+NB)	3
Cadps	2.07222501568796e-07	-2.18333097285367	Progenitors	E16.5	24	Chrom14_Interval1	Male	DAC (Prog+NB)	3
Cadps	7.74948701537622e-10	-1.97759392609524	Progenitors	E16.5	24	Chrom14_Interval1	Male	DAC (Prog+NB)	3
Cadps	1.83630368620649e-161	-3.41170829596729	Progenitors	E16.5	24	Chrom14_Interval1	Male	DAC (Prog+NB)	3
Cadps	0.00746115995080757	-2.3593040740228	Path1	E16.5	24	Chrom14_Interval1	Male	DAC (Prog+NB)	3
Cadps	1.69509819776043e-37	-1.95547710256799	Progenitors	E16.5	24	Chrom14_Interval1	Male	DAC (Prog+NB)	3
Cadps	1.06114254698267e-46	-1.98713646274325	Progenitors	E16.5	24	Chrom14_Interval1	Male	DAC (Prog+NB)	3
Cadps	7.73271067523017e-12	-3.24495229080999	Progenitors	E16.5	24	Chrom14_Interval1	Male	DAC (Prog+NB)	3
Cadps	0.00231714141930814	-2.17195273466794	Progenitors	E16.5	24	Chrom14_Interval1	Male	DAC (Prog+NB)	3
Cadps	2.29174402719941e-28	-3.13687754079761	Progenitors	E16.5	24	Chrom14_Interval1	Male	DAC (Prog+NB)	3
Elf1	0.0422503341228347	-1.67507635672437	Progenitors	E16.5	1	Chrom14_Interval1	Female	DAC (Prog+NB)	3
Elf1	0.0422503341228347	-1.67507635672437	Progenitors	E16.5	1	Chrom14_Interval1	BinBothSexAllChrom	DAC (Prog+NB)	3
Elf1	0.0422503341228347	-1.67507635672437	Progenitors	E16.5	1	Chrom14_Interval1	BinFemale	DAC (Prog+NB)	3
Elf1	0.0422503341228347	-1.67507635672437	Progenitors	E16.5	1	Chrom14_Interval1	BothSexAllChrom	DAC (Prog+NB)	3
Dach1	1.29054918498868e-08	-3.17851173360215	Progenitors	E16.5	38	Chrom14_Interval2	BothSexAllChrom	DAC (Prog+NB)	5
Dach1	1.29054918498868e-08	-3.17851173360215	Progenitors	E16.5	38	Chrom14_Interval1	BothSexNo15X5	DAC (Prog+NB)	5
Dach1	1.29054918498868e-08	-3.17851173360215	Progenitors	E16.5	38	Chrom14_Interval1	Female	DAC (Prog+NB)	5
Dach1	1.29054918498868e-08	-3.17851173360215	Progenitors	E16.5	38	Chrom14_Interval2	Male	DAC (Prog+NB)	5
Dach1	1.29054918498868e-08	-3.17851173360215	Progenitors	E16.5	38	Chrom14_Interval2	BinMale	DAC (Prog+NB)	5
Dach1	1.29054918498868e-08	-3.17851173360215	Progenitors	E16.5	38	Chrom14_Interval1	BinBothSexAllChrom	DAC (Prog+NB)	5
Dach1	0.000186390188287595	-2.3349450762772	Progenitors	E16.5	38	Chrom14_Interval1	BothSexNo15X5	DAC (Prog+NB)	5
Dach1	0.000186390188287595	-2.3349450762772	Progenitors	E16.5	38	Chrom14_Interval1	Female	DAC (Prog+NB)	5
Dach1	0.000186390188287595	-2.3349450762772	Progenitors	E16.5	38	Chrom14_Interval2	BothSexAllChrom	DAC (Prog+NB)	5
Dach1	0.000186390188287595	-2.3349450762772	Progenitors	E16.5	38	Chrom14_Interval2	BinMale	DAC (Prog+NB)	5
Dach1	0.000186390188287595	-2.3349450762772	Progenitors	E16.5	38	Chrom14_Interval2	Male	DAC (Prog+NB)	5
Dach1	0.000186390188287595	-2.3349450762772	Progenitors	E16.5	38	Chrom14_Interval1	BinBothSexAllChrom	DAC (Prog+NB)	5
Dach1	0.00689155533414294	-1.8187834481866	Progenitors	E16.5	38	Chrom14_Interval1	BinBothSexAllChrom	DAC (Prog+NB)	5
Dach1	0.00689155533414294	-1.8187834481866	Progenitors	E16.5	38	Chrom14_Interval2	BinMale	DAC (Prog+NB)	5
Dach1	0.00689155533414294	-1.8187834481866	Progenitors	E16.5	38	Chrom14_Interval2	BothSexAllChrom	DAC (Prog+NB)	5
Dach1	0.00689155533414294	-1.8187834481866	Progenitors	E16.5	38	Chrom14_Interval1	Female	DAC (Prog+NB)	5
Dach1	0.00689155533414294	-1.8187834481866	Progenitors	E16.5	38	Chrom14_Interval2	Male	DAC (Prog+NB)	5
Dach1	0.00689155533414294	-1.8187834481866	Progenitors	E16.5	38	Chrom14_Interval1	BothSexNo15X5	DAC (Prog+NB)	5
Dach1	1.92314105595453e-05	-2.39922079936465	Progenitors	E16.5	38	Chrom14_Interval1	Female	DAC (Prog+NB)	5
Dach1	1.92314105595453e-05	-2.39922079936465	Progenitors	E16.5	38	Chrom14_Interval2	Male	DAC (Prog+NB)	5
Dach1	1.92314105595453e-05	-2.39922079936465	Progenitors	E16.5	38	Chrom14_Interval1	BinBothSexAllChrom	DAC (Prog+NB)	5
Dach1	1.92314105595453e-05	-2.39922079936465	Progenitors	E16.5	38	Chrom14_Interval1	BothSexNo15X5	DAC (Prog+NB)	5
Dach1	1.92314105595453e-05	-2.39922079936465	Progenitors	E16.5	38	Chrom14_Interval2	BothSexAllChrom	DAC (Prog+NB)	5
Dach1	1.92314105595453e-05	-2.39922079936465	Progenitors	E16.5	38	Chrom14_Interval2	BinMale	DAC (Prog+NB)	5
Dach1	4.94029644153772e-05	-2.45335560081282	Progenitors	E16.5	38	Chrom14_Interval1	BothSexNo15X5	DAC (Prog+NB)	5
Dach1	4.94029644153772e-05	-2.45335560081282	Progenitors	E16.5	38	Chrom14_Interval2	Male	DAC (Prog+NB)	5
Dach1	4.94029644153772e-05	-2.45335560081282	Progenitors	E16.5	38	Chrom14_Interval2	BothSexAllChrom	DAC (Prog+NB)	5
Dach1	4.94029644153772e-05	-2.45335560081282	Progenitors	E16.5	38	Chrom14_Interval2	BinMale	DAC (Prog+NB)	5
Dach1	4.94029644153772e-05	-2.45335560081282	Progenitors	E16.5	38	Chrom14_Interval1	BinBothSexAllChrom	DAC (Prog+NB)	5
Dach1	4.94029644153772e-05	-2.45335560081282	Progenitors	E16.5	38	Chrom14_Interval1	Female	DAC (Prog+NB)	5
Dach1	2.3756720268154e-14	-2.68144950523451	Progenitors	E16.5	38	Chrom14_Interval1	BothSexNo15X5	DAC (Prog+NB)	5
Dach1	2.3756720268154e-14	-2.68144950523451	Progenitors	E16.5	38	Chrom14_Interval2	BothSexAllChrom	DAC (Prog+NB)	5
Dach1	2.3756720268154e-14	-2.68144950523451	Progenitors	E16.5	38	Chrom14_Interval2	Male	DAC (Prog+NB)	5
Dach1	2.3756720268154e-14	-2.68144950523451	Progenitors	E16.5	38	Chrom14_Interval1	Female	DAC (Prog+NB)	5
Dach1	2.3756720268154e-14	-2.68144950523451	Progenitors	E16.5	38	Chrom14_Interval1	BinBothSexAllChrom	DAC (Prog+NB)	5
Dach1	2.3756720268154e-14	-2.68144950523451	Progenitors	E16.5	38	Chrom14_Interval2	BinMale	DAC (Prog+NB)	5
Dach1	5.05495195334621e-23	3.56061076697137	Progenitors	E16.5	38	Chrom14_Interval1	BinBothSexAllChrom	DAC (Prog+NB)	5
Dach1	5.05495195334621e-23	3.56061076697137	Progenitors	E16.5	38	Chrom14_Interval2	BothSexAllChrom	DAC (Prog+NB)	5
Dach1	5.05495195334621e-23	3.56061076697137	Progenitors	E16.5	38	Chrom14_Interval1	BothSexNo15X5	DAC (Prog+NB)	5
Dach1	5.05495195334621e-23	3.56061076697137	Progenitors	E16.5	38	Chrom14_Interval2	Male	DAC (Prog+NB)	5
Dach1	5.05495195334621e-23	3.56061076697137	Progenitors	E16.5	38	Chrom14_Interval2	BinMale	DAC (Prog+NB)	5
Dach1	5.05495195334621e-23	3.56061076697137	Progenitors	E16.5	38	Chrom14_Interval1	Female	DAC (Prog+NB)	5
Dach1	0.00421614480646722	-1.98787450520452	Progenitors	E16.5	38	Chrom14_Interval1	Female	DAC (Prog+NB)	5
Dach1	0.00421614480646722	-1.98787450520452	Progenitors	E16.5	38	Chrom14_Interval2	BinMale	DAC (Prog+NB)	5
Dach1	0.00421614480646722	-1.98787450520452	Progenitors	E16.5	38	Chrom14_Interval2	Male	DAC (Prog+NB)	5
Dach1	0.00421614480646722	-1.98787450520452	Progenitors	E16.5	38	Chrom14_Interval2	BothSexAllChrom	DAC (Prog+NB)	5
Dach1	0.00421614480646722	-1.98787450520452	Progenitors	E16.5	38	Chrom14_Interval1	BinBothSexAllChrom	DAC (Prog+NB)	5
Dach1	0.00421614480646722	-1.98787450520452	Progenitors	E16.5	38	Chrom14_Interval1	BothSexNo15X5	DAC (Prog+NB)	5
Dach1	0.010351928440301	2.93969360657254	Path2	E16.5	38	Chrom14_Interval2	BinMale	DAC (Prog+NB)	5
Dach1	0.010351928440301	2.93969360657254	Path2	E16.5	38	Chrom14_Interval1	BothSexNo15X5	DAC (Prog+NB)	5
Dach1	0.000189209654055436	-2.04958536117369	Progenitors	E16.5	38	Chrom14_Interval2	BothSexAllChrom	DAC (Prog+NB)	5
Dach1	0.000189209654055436	-2.04958536117369	Progenitors	E16.5	38	Chrom14_Interval2	BinMale	DAC (Prog+NB)	5
Dach1	0.000189209654055436	-2.04958536117369	Progenitors	E16.5	38	Chrom14_Interval1	Female	DAC (Prog+NB)	5
Dach1	0.010351928440301	2.93969360657254	Path2	E16.5	38	Chrom14_Interval1	BinBothSexAllChrom	DAC (Prog+NB)	5
Dach1	0.010351928440301	2.93969360657254	Path2	E16.5	38	Chrom14_Interval2	BothSexAllChrom	DAC (Prog+NB)	5
Dach1	0.000189209654055436	-2.04958536117369	Progenitors	E16.5	38	Chrom14_Interval1	BothSexNo15X5	DAC (Prog+NB)	5
Dach1	0.000189209654055436	-2.04958536117369	Progenitors	E16.5	38	Chrom14_Interval2	Male	DAC (Prog+NB)	5
Dach1	0.010351928440301	2.93969360657254	Path2	E16.5	38	Chrom14_Interval1	Female	DAC (Prog+NB)	5
Dach1	0.000189209654055436	-2.04958536117369	Progenitors	E16.5	38	Chrom14_Interval1	BinBothSexAllChrom	DAC (Prog+NB)	5
Dach1	0.010351928440301	2.93969360657254	Path2	E16.5	38	Chrom14_Interval2	Male	DAC (Prog+NB)	5
Dach1	9.19643144898697e-10	-3.22600141960091	Progenitors	E16.5	38	Chrom14_Interval2	BothSexAllChrom	DAC (Prog+NB)	5
Dach1	9.19643144898697e-10	-3.22600141960091	Progenitors	E16.5	38	Chrom14_Interval2	BinMale	DAC (Prog+NB)	5
Dach1	9.19643144898697e-10	-3.22600141960091	Progenitors	E16.5	38	Chrom14_Interval1	Female	DAC (Prog+NB)	5
Dach1	9.19643144898697e-10	-3.22600141960091	Progenitors	E16.5	38	Chrom14_Interval1	BothSexNo15X5	DAC (Prog+NB)	5
Dach1	9.19643144898697e-10	-3.22600141960091	Progenitors	E16.5	38	Chrom14_Interval2	Male	DAC (Prog+NB)	5
Dach1	9.19643144898697e-10	-3.22600141960091	Progenitors	E16.5	38	Chrom14_Interval1	BinBothSexAllChrom	DAC (Prog+NB)	5
Dach1	3.35215739463008e-124	-2.8212683926835	Progenitors	E16.5	38	Chrom14_Interval2	Male	DAC (Prog+NB)	5
Dach1	3.35215739463008e-124	-2.8212683926835	Progenitors	E16.5	38	Chrom14_Interval1	Female	DAC (Prog+NB)	5
Dach1	3.35215739463008e-124	-2.8212683926835	Progenitors	E16.5	38	Chrom14_Interval2	BinMale	DAC (Prog+NB)	5
Dach1	3.35215739463008e-124	-2.8212683926835	Progenitors	E16.5	38	Chrom14_Interval1	BothSexNo15X5	DAC (Prog+NB)	5
Dach1	3.35215739463008e-124	-2.8212683926835	Progenitors	E16.5	38	Chrom14_Interval1	BinBothSexAllChrom	DAC (Prog+NB)	5
Dach1	3.35215739463008e-124	-2.8212683926835	Progenitors	E16.5	38	Chrom14_Interval2	BothSexAllChrom	DAC (Prog+NB)	5
Dach1	0.00188024058010788	-1.97441820978756	Progenitors	E16.5	38	Chrom14_Interval2	Male	DAC (Prog+NB)	5
Dach1	0.00188024058010788	-1.97441820978756	Progenitors	E16.5	38	Chrom14_Interval1	BothSexNo15X5	DAC (Prog+NB)	5
Dach1	0.00188024058010788	-1.97441820978756	Progenitors	E16.5	38	Chrom14_Interval1	Female	DAC (Prog+NB)	5
Dach1	0.00188024058010788	-1.97441820978756	Progenitors	E16.5	38	Chrom14_Interval2	BothSexAllChrom	DAC (Prog+NB)	5
Dach1	0.00188024058010788	-1.97441820978756	Progenitors	E16.5	38	Chrom14_Interval2	BinMale	DAC (Prog+NB)	5
Dach1	0.00188024058010788	-1.97441820978756	Progenitors	E16.5	38	Chrom14_Interval1	BinBothSexAllChrom	DAC (Prog+NB)	5
Dach1	1.49549351614856e-05	-2.36944213960309	Progenitors	E16.5	38	Chrom14_Interval2	BinMale	DAC (Prog+NB)	5
Dach1	1.49549351614856e-05	-2.36944213960309	Progenitors	E16.5	38	Chrom14_Interval1	Female	DAC (Prog+NB)	5
Dach1	1.49549351614856e-05	-2.36944213960309	Progenitors	E16.5	38	Chrom14_Interval2	Male	DAC (Prog+NB)	5
Dach1	1.49549351614856e-05	-2.36944213960309	Progenitors	E16.5	38	Chrom14_Interval2	BothSexAllChrom	DAC (Prog+NB)	5
Dach1	1.49549351614856e-05	-2.36944213960309	Progenitors	E16.5	38	Chrom14_Interval1	BothSexNo15X5	DAC (Prog+NB)	5
Dach1	1.49549351614856e-05	-2.36944213960309	Progenitors	E16.5	38	Chrom14_Interval1	BinBothSexAllChrom	DAC (Prog+NB)	5
Dach1	4.03177860070809e-61	-2.19140121301956	Progenitors	E16.5	38	Chrom14_Interval1	BinBothSexAllChrom	DAC (Prog+NB)	5
Dach1	4.03177860070809e-61	-2.19140121301956	Progenitors	E16.5	38	Chrom14_Interval1	BothSexNo15X5	DAC (Prog+NB)	5
Dach1	4.03177860070809e-61	-2.19140121301956	Progenitors	E16.5	38	Chrom14_Interval2	BinMale	DAC (Prog+NB)	5
Dach1	4.03177860070809e-61	-2.19140121301956	Progenitors	E16.5	38	Chrom14_Interval2	BothSexAllChrom	DAC (Prog+NB)	5
Dach1	4.03177860070809e-61	-2.19140121301956	Progenitors	E16.5	38	Chrom14_Interval2	Male	DAC (Prog+NB)	5
Dach1	4.03177860070809e-61	-2.19140121301956	Progenitors	E16.5	38	Chrom14_Interval1	Female	DAC (Prog+NB)	5
Dach1	5.01984638160771e-09	-2.55418311530725	Progenitors	E16.5	38	Chrom14_Interval2	BinMale	DAC (Prog+NB)	5
Dach1	5.01984638160771e-09	-2.55418311530725	Progenitors	E16.5	38	Chrom14_Interval1	BothSexNo15X5	DAC (Prog+NB)	5
Dach1	5.01984638160771e-09	-2.55418311530725	Progenitors	E16.5	38	Chrom14_Interval1	Female	DAC (Prog+NB)	5
Dach1	5.01984638160771e-09	-2.55418311530725	Progenitors	E16.5	38	Chrom14_Interval2	BothSexAllChrom	DAC (Prog+NB)	5
Dach1	5.01984638160771e-09	-2.55418311530725	Progenitors	E16.5	38	Chrom14_Interval2	Male	DAC (Prog+NB)	5
Dach1	5.01984638160771e-09	-2.55418311530725	Progenitors	E16.5	38	Chrom14_Interval1	BinBothSexAllChrom	DAC (Prog+NB)	5
Dach1	0.00110618539458305	-2.02739836715356	Progenitors	E16.5	38	Chrom14_Interval2	Male	DAC (Prog+NB)	5
Dach1	0.00110618539458305	-2.02739836715356	Progenitors	E16.5	38	Chrom14_Interval1	BothSexNo15X5	DAC (Prog+NB)	5
Dach1	0.00110618539458305	-2.02739836715356	Progenitors	E16.5	38	Chrom14_Interval1	Female	DAC (Prog+NB)	5
Dach1	0.00110618539458305	-2.02739836715356	Progenitors	E16.5	38	Chrom14_Interval2	BinMale	DAC (Prog+NB)	5
Dach1	0.00110618539458305	-2.02739836715356	Progenitors	E16.5	38	Chrom14_Interval2	BothSexAllChrom	DAC (Prog+NB)	5
Dach1	0.00110618539458305	-2.02739836715356	Progenitors	E16.5	38	Chrom14_Interval1	BinBothSexAllChrom	DAC (Prog+NB)	5
Dach1	2.9623437327684e-05	-2.19377778602523	Progenitors	E16.5	38	Chrom14_Interval1	BothSexNo15X5	DAC (Prog+NB)	5
Dach1	2.9623437327684e-05	-2.19377778602523	Progenitors	E16.5	38	Chrom14_Interval1	Female	DAC (Prog+NB)	5
Dach1	2.9623437327684e-05	-2.19377778602523	Progenitors	E16.5	38	Chrom14_Interval1	BinBothSexAllChrom	DAC (Prog+NB)	5
Dach1	2.9623437327684e-05	-2.19377778602523	Progenitors	E16.5	38	Chrom14_Interval2	BothSexAllChrom	DAC (Prog+NB)	5
Dach1	2.9623437327684e-05	-2.19377778602523	Progenitors	E16.5	38	Chrom14_Interval2	BinMale	DAC (Prog+NB)	5
Dach1	2.9623437327684e-05	-2.19377778602523	Progenitors	E16.5	38	Chrom14_Interval2	Male	DAC (Prog+NB)	5
Dach1	3.8417547752444e-18	-1.61486857391893	Progenitors	E16.5	38	Chrom14_Interval1	BinBothSexAllChrom	DAC (Prog+NB)	5
Dach1	3.8417547752444e-18	-1.61486857391893	Progenitors	E16.5	38	Chrom14_Interval1	Female	DAC (Prog+NB)	5
Dach1	3.8417547752444e-18	-1.61486857391893	Progenitors	E16.5	38	Chrom14_Interval2	BinMale	DAC (Prog+NB)	5
Dach1	3.8417547752444e-18	-1.61486857391893	Progenitors	E16.5	38	Chrom14_Interval2	BothSexAllChrom	DAC (Prog+NB)	5
Dach1	3.8417547752444e-18	-1.61486857391893	Progenitors	E16.5	38	Chrom14_Interval1	BothSexNo15X5	DAC (Prog+NB)	5
Dach1	3.8417547752444e-18	-1.61486857391893	Progenitors	E16.5	38	Chrom14_Interval2	Male	DAC (Prog+NB)	5
Dach1	2.43671903808524e-08	-2.75204747757743	Progenitors	E16.5	38	Chrom14_Interval2	BothSexAllChrom	DAC (Prog+NB)	5
Dach1	2.43671903808524e-08	-2.75204747757743	Progenitors	E16.5	38	Chrom14_Interval2	BinMale	DAC (Prog+NB)	5
Dach1	2.43671903808524e-08	-2.75204747757743	Progenitors	E16.5	38	Chrom14_Interval1	BothSexNo15X5	DAC (Prog+NB)	5
Dach1	2.43671903808524e-08	-2.75204747757743	Progenitors	E16.5	38	Chrom14_Interval1	BinBothSexAllChrom	DAC (Prog+NB)	5
Dach1	2.43671903808524e-08	-2.75204747757743	Progenitors	E16.5	38	Chrom14_Interval2	Male	DAC (Prog+NB)	5
Dach1	1.12302660633406e-10	-2.41264967552019	Progenitors	E16.5	38	Chrom14_Interval2	Male	DAC (Prog+NB)	5
Dach1	1.12302660633406e-10	-2.41264967552019	Progenitors	E16.5	38	Chrom14_Interval2	BothSexAllChrom	DAC (Prog+NB)	5
Dach1	1.12302660633406e-10	-2.41264967552019	Progenitors	E16.5	38	Chrom14_Interval1	BinBothSexAllChrom	DAC (Prog+NB)	5
Dach1	1.12302660633406e-10	-2.41264967552019	Progenitors	E16.5	38	Chrom14_Interval1	BothSexNo15X5	DAC (Prog+NB)	5
Dach1	1.12302660633406e-10	-2.41264967552019	Progenitors	E16.5	38	Chrom14_Interval2	BinMale	DAC (Prog+NB)	5
Dach1	6.1213533991826e-06	-2.24491123556972	Progenitors	E16.5	38	Chrom14_Interval1	BothSexNo15X5	DAC (Prog+NB)	5
Dach1	6.1213533991826e-06	-2.24491123556972	Progenitors	E16.5	38	Chrom14_Interval2	Male	DAC (Prog+NB)	5
Dach1	6.1213533991826e-06	-2.24491123556972	Progenitors	E16.5	38	Chrom14_Interval1	BinBothSexAllChrom	DAC (Prog+NB)	5
Dach1	6.1213533991826e-06	-2.24491123556972	Progenitors	E16.5	38	Chrom14_Interval2	BothSexAllChrom	DAC (Prog+NB)	5
Dach1	6.1213533991826e-06	-2.24491123556972	Progenitors	E16.5	38	Chrom14_Interval2	BinMale	DAC (Prog+NB)	5
Dach1	3.03893447880233e-13	-2.58030748173967	Progenitors	E16.5	38	Chrom14_Interval1	BothSexNo15X5	DAC (Prog+NB)	5
Dach1	3.03893447880233e-13	-2.58030748173967	Progenitors	E16.5	38	Chrom14_Interval2	BinMale	DAC (Prog+NB)	5
Dach1	3.03893447880233e-13	-2.58030748173967	Progenitors	E16.5	38	Chrom14_Interval1	BinBothSexAllChrom	DAC (Prog+NB)	5
Dach1	3.03893447880233e-13	-2.58030748173967	Progenitors	E16.5	38	Chrom14_Interval2	BothSexAllChrom	DAC (Prog+NB)	5
Dach1	3.03893447880233e-13	-2.58030748173967	Progenitors	E16.5	38	Chrom14_Interval2	Male	DAC (Prog+NB)	5
Dach1	6.73480302201064e-06	-2.99674596885494	Progenitors	E16.5	38	Chrom14_Interval2	BinMale	DAC (Prog+NB)	5
Dach1	6.73480302201064e-06	-2.99674596885494	Progenitors	E16.5	38	Chrom14_Interval2	BothSexAllChrom	DAC (Prog+NB)	5
Dach1	6.73480302201064e-06	-2.99674596885494	Progenitors	E16.5	38	Chrom14_Interval1	BinBothSexAllChrom	DAC (Prog+NB)	5
Dach1	6.73480302201064e-06	-2.99674596885494	Progenitors	E16.5	38	Chrom14_Interval1	BothSexNo15X5	DAC (Prog+NB)	5
Dach1	6.73480302201064e-06	-2.99674596885494	Progenitors	E16.5	38	Chrom14_Interval2	Male	DAC (Prog+NB)	5
Dach1	1.2655217830312e-49	-3.0734946096221	Progenitors	E16.5	38	Chrom14_Interval1	BinBothSexAllChrom	DAC (Prog+NB)	5
Dach1	1.2655217830312e-49	-3.0734946096221	Progenitors	E16.5	38	Chrom14_Interval2	Male	DAC (Prog+NB)	5
Dach1	1.2655217830312e-49	-3.0734946096221	Progenitors	E16.5	38	Chrom14_Interval1	BothSexNo15X5	DAC (Prog+NB)	5
Dach1	1.2655217830312e-49	-3.0734946096221	Progenitors	E16.5	38	Chrom14_Interval2	BothSexAllChrom	DAC (Prog+NB)	5
Dach1	1.2655217830312e-49	-3.0734946096221	Progenitors	E16.5	38	Chrom14_Interval2	BinMale	DAC (Prog+NB)	5
Dach1	2.34330149166696e-43	-3.26926696052194	Progenitors	E16.5	38	Chrom14_Interval1	BinBothSexAllChrom	DAC (Prog+NB)	5
Dach1	2.34330149166696e-43	-3.26926696052194	Progenitors	E16.5	38	Chrom14_Interval1	BothSexNo15X5	DAC (Prog+NB)	5
Dach1	2.34330149166696e-43	-3.26926696052194	Progenitors	E16.5	38	Chrom14_Interval2	BothSexAllChrom	DAC (Prog+NB)	5
Dach1	2.34330149166696e-43	-3.26926696052194	Progenitors	E16.5	38	Chrom14_Interval2	Male	DAC (Prog+NB)	5
Dach1	2.34330149166696e-43	-3.26926696052194	Progenitors	E16.5	38	Chrom14_Interval2	BinMale	DAC (Prog+NB)	5
Dach1	9.09211992443889e-40	-2.50779973400926	Progenitors	E16.5	38	Chrom14_Interval2	Male	DAC (Prog+NB)	5
Dach1	9.09211992443889e-40	-2.50779973400926	Progenitors	E16.5	38	Chrom14_Interval1	BothSexNo15X5	DAC (Prog+NB)	5
Dach1	9.09211992443889e-40	-2.50779973400926	Progenitors	E16.5	38	Chrom14_Interval2	BothSexAllChrom	DAC (Prog+NB)	5
Dach1	9.09211992443889e-40	-2.50779973400926	Progenitors	E16.5	38	Chrom14_Interval2	BinMale	DAC (Prog+NB)	5
Dach1	9.09211992443889e-40	-2.50779973400926	Progenitors	E16.5	38	Chrom14_Interval1	BinBothSexAllChrom	DAC (Prog+NB)	5
Dach1	5.08096364988141e-15	-2.65340258078766	Progenitors	E16.5	38	Chrom14_Interval2	BothSexAllChrom	DAC (Prog+NB)	5
Dach1	5.08096364988141e-15	-2.65340258078766	Progenitors	E16.5	38	Chrom14_Interval1	BothSexNo15X5	DAC (Prog+NB)	5
Dach1	5.08096364988141e-15	-2.65340258078766	Progenitors	E16.5	38	Chrom14_Interval2	BinMale	DAC (Prog+NB)	5
Dach1	5.08096364988141e-15	-2.65340258078766	Progenitors	E16.5	38	Chrom14_Interval1	BinBothSexAllChrom	DAC (Prog+NB)	5
Dach1	5.08096364988141e-15	-2.65340258078766	Progenitors	E16.5	38	Chrom14_Interval2	Male	DAC (Prog+NB)	5
Dach1	4.54167854088585e-10	-2.08972211120654	Progenitors	E16.5	38	Chrom14_Interval2	BothSexAllChrom	DAC (Prog+NB)	5
Dach1	4.54167854088585e-10	-2.08972211120654	Progenitors	E16.5	38	Chrom14_Interval1	BothSexNo15X5	DAC (Prog+NB)	5
Dach1	4.54167854088585e-10	-2.08972211120654	Progenitors	E16.5	38	Chrom14_Interval2	BinMale	DAC (Prog+NB)	5
Dach1	4.54167854088585e-10	-2.08972211120654	Progenitors	E16.5	38	Chrom14_Interval2	Male	DAC (Prog+NB)	5
Dach1	4.54167854088585e-10	-2.08972211120654	Progenitors	E16.5	38	Chrom14_Interval1	BinBothSexAllChrom	DAC (Prog+NB)	5
Dach1	1.06900686367004e-17	-2.77661996714432	Progenitors	E16.5	38	Chrom14_Interval2	BinMale	DAC (Prog+NB)	5
Dach1	1.06900686367004e-17	-2.77661996714432	Progenitors	E16.5	38	Chrom14_Interval1	BothSexNo15X5	DAC (Prog+NB)	5
Dach1	1.06900686367004e-17	-2.77661996714432	Progenitors	E16.5	38	Chrom14_Interval2	BothSexAllChrom	DAC (Prog+NB)	5
Dach1	1.06900686367004e-17	-2.77661996714432	Progenitors	E16.5	38	Chrom14_Interval1	BinBothSexAllChrom	DAC (Prog+NB)	5
Dach1	1.06900686367004e-17	-2.77661996714432	Progenitors	E16.5	38	Chrom14_Interval2	Male	DAC (Prog+NB)	5
Dach1	8.70873017230511e-22	-2.94997353467733	Progenitors	E16.5	38	Chrom14_Interval1	BothSexNo15X5	DAC (Prog+NB)	5
Dach1	8.70873017230511e-22	-2.94997353467733	Progenitors	E16.5	38	Chrom14_Interval2	BothSexAllChrom	DAC (Prog+NB)	5
Dach1	8.70873017230511e-22	-2.94997353467733	Progenitors	E16.5	38	Chrom14_Interval1	BinBothSexAllChrom	DAC (Prog+NB)	5
Dach1	8.70873017230511e-22	-2.94997353467733	Progenitors	E16.5	38	Chrom14_Interval2	BinMale	DAC (Prog+NB)	5
Dach1	8.70873017230511e-22	-2.94997353467733	Progenitors	E16.5	38	Chrom14_Interval2	Male	DAC (Prog+NB)	5
Dach1	1.22207734701789e-22	-2.41654306822014	Progenitors	E16.5	38	Chrom14_Interval2	Male	DAC (Prog+NB)	5
Dach1	1.22207734701789e-22	-2.41654306822014	Progenitors	E16.5	38	Chrom14_Interval1	BothSexNo15X5	DAC (Prog+NB)	5
Dach1	1.22207734701789e-22	-2.41654306822014	Progenitors	E16.5	38	Chrom14_Interval2	BothSexAllChrom	DAC (Prog+NB)	5
Dach1	1.22207734701789e-22	-2.41654306822014	Progenitors	E16.5	38	Chrom14_Interval1	BinBothSexAllChrom	DAC (Prog+NB)	5
Dach1	1.22207734701789e-22	-2.41654306822014	Progenitors	E16.5	38	Chrom14_Interval2	BinMale	DAC (Prog+NB)	5
Dach1	7.04544631561709e-06	1.71321240904241	Path1	E16.5	38	Chrom14_Interval1	BothSexNo15X5	DAC (Prog+NB)	5
Dach1	3.44970453744024e-16	-2.30555899830509	Progenitors	E16.5	38	Chrom14_Interval1	BinBothSexAllChrom	DAC (Prog+NB)	5
Dach1	3.44970453744024e-16	-2.30555899830509	Progenitors	E16.5	38	Chrom14_Interval2	Male	DAC (Prog+NB)	5
Dach1	7.04544631561709e-06	1.71321240904241	Path1	E16.5	38	Chrom14_Interval2	BothSexAllChrom	DAC (Prog+NB)	5
Dach1	7.04544631561709e-06	1.71321240904241	Path1	E16.5	38	Chrom14_Interval2	BinMale	DAC (Prog+NB)	5
Dach1	3.44970453744024e-16	-2.30555899830509	Progenitors	E16.5	38	Chrom14_Interval2	BinMale	DAC (Prog+NB)	5
Dach1	7.04544631561709e-06	1.71321240904241	Path1	E16.5	38	Chrom14_Interval1	BinBothSexAllChrom	DAC (Prog+NB)	5
Dach1	3.44970453744024e-16	-2.30555899830509	Progenitors	E16.5	38	Chrom14_Interval1	BothSexNo15X5	DAC (Prog+NB)	5
Dach1	7.04544631561709e-06	1.71321240904241	Path1	E16.5	38	Chrom14_Interval2	Male	DAC (Prog+NB)	5
Dach1	3.44970453744024e-16	-2.30555899830509	Progenitors	E16.5	38	Chrom14_Interval2	BothSexAllChrom	DAC (Prog+NB)	5
Dach1	3.59737495213349e-10	-2.15224100295569	Progenitors	E16.5	38	Chrom14_Interval1	BothSexNo15X5	DAC (Prog+NB)	5
Dach1	3.59737495213349e-10	-2.15224100295569	Progenitors	E16.5	38	Chrom14_Interval2	Male	DAC (Prog+NB)	5
Dach1	3.59737495213349e-10	-2.15224100295569	Progenitors	E16.5	38	Chrom14_Interval1	BinBothSexAllChrom	DAC (Prog+NB)	5
Dach1	3.59737495213349e-10	-2.15224100295569	Progenitors	E16.5	38	Chrom14_Interval2	BinMale	DAC (Prog+NB)	5
Dach1	3.59737495213349e-10	-2.15224100295569	Progenitors	E16.5	38	Chrom14_Interval2	BothSexAllChrom	DAC (Prog+NB)	5
Dach1	6.21701444614293e-09	-2.23540507129588	Progenitors	E16.5	38	Chrom14_Interval1	BothSexNo15X5	DAC (Prog+NB)	5
Dach1	6.21701444614293e-09	-2.23540507129588	Progenitors	E16.5	38	Chrom14_Interval2	BothSexAllChrom	DAC (Prog+NB)	5
Dach1	6.21701444614293e-09	-2.23540507129588	Progenitors	E16.5	38	Chrom14_Interval1	BinBothSexAllChrom	DAC (Prog+NB)	5
Dach1	6.21701444614293e-09	-2.23540507129588	Progenitors	E16.5	38	Chrom14_Interval2	Male	DAC (Prog+NB)	5
Dach1	6.21701444614293e-09	-2.23540507129588	Progenitors	E16.5	38	Chrom14_Interval2	BinMale	DAC (Prog+NB)	5
Dach1	3.38875840375713e-11	-3.38307907254385	Progenitors	E16.5	38	Chrom14_Interval1	BinBothSexAllChrom	DAC (Prog+NB)	5
Dach1	3.38875840375713e-11	-3.38307907254385	Progenitors	E16.5	38	Chrom14_Interval2	BothSexAllChrom	DAC (Prog+NB)	5
Dach1	3.38875840375713e-11	-3.38307907254385	Progenitors	E16.5	38	Chrom14_Interval2	BinMale	DAC (Prog+NB)	5
Dach1	3.38875840375713e-11	-3.38307907254385	Progenitors	E16.5	38	Chrom14_Interval1	BothSexNo15X5	DAC (Prog+NB)	5
Dach1	3.38875840375713e-11	-3.38307907254385	Progenitors	E16.5	38	Chrom14_Interval2	Male	DAC (Prog+NB)	5
Dach1	4.31097591140528e-86	2.53299514676204	Progenitors	E16.5	38	Chrom14_Interval2	Male	DAC (Prog+NB)	5
Dach1	4.31097591140528e-86	2.53299514676204	Progenitors	E16.5	38	Chrom14_Interval2	BinMale	DAC (Prog+NB)	5
Dach1	4.31097591140528e-86	2.53299514676204	Progenitors	E16.5	38	Chrom14_Interval1	BinBothSexAllChrom	DAC (Prog+NB)	5
Dach1	4.31097591140528e-86	2.53299514676204	Progenitors	E16.5	38	Chrom14_Interval2	BothSexAllChrom	DAC (Prog+NB)	5
Dach1	4.31097591140528e-86	2.53299514676204	Progenitors	E16.5	38	Chrom14_Interval1	BothSexNo15X5	DAC (Prog+NB)	5
Dach1	8.62162777553418e-11	-3.98744136605906	Progenitors	E16.5	38	Chrom14_Interval2	BinMale	DAC (Prog+NB)	5
Dach1	8.62162777553418e-11	-3.98744136605906	Progenitors	E16.5	38	Chrom14_Interval1	BinBothSexAllChrom	DAC (Prog+NB)	5
Dach1	8.62162777553418e-11	-3.98744136605906	Progenitors	E16.5	38	Chrom14_Interval2	Male	DAC (Prog+NB)	5
Dach1	8.62162777553418e-11	-3.98744136605906	Progenitors	E16.5	38	Chrom14_Interval2	BothSexAllChrom	DAC (Prog+NB)	5
Dach1	8.62162777553418e-11	-3.98744136605906	Progenitors	E16.5	38	Chrom14_Interval1	BothSexNo15X5	DAC (Prog+NB)	5
Dach1	2.27702657692627e-15	-2.51211396600904	Progenitors	E16.5	38	Chrom14_Interval2	BinMale	DAC (Prog+NB)	5
Dach1	2.27702657692627e-15	-2.51211396600904	Progenitors	E16.5	38	Chrom14_Interval2	Male	DAC (Prog+NB)	5
Dach1	2.27702657692627e-15	-2.51211396600904	Progenitors	E16.5	38	Chrom14_Interval1	BothSexNo15X5	DAC (Prog+NB)	5
Dach1	2.27702657692627e-15	-2.51211396600904	Progenitors	E16.5	38	Chrom14_Interval2	BothSexAllChrom	DAC (Prog+NB)	5
Dach1	2.27702657692627e-15	-2.51211396600904	Progenitors	E16.5	38	Chrom14_Interval1	BinBothSexAllChrom	DAC (Prog+NB)	5
Klf5	6.6949790246961e-91	-3.0192846590126	Progenitors	E16.5	28	Chrom14_Interval2	BinMale	DAC (Prog+NB)	3
Klf5	6.6949790246961e-91	-3.0192846590126	Progenitors	E16.5	28	Chrom14_Interval1	BinBothSexAllChrom	DAC (Prog+NB)	3
Klf5	6.6949790246961e-91	-3.0192846590126	Progenitors	E16.5	28	Chrom14_Interval1	BothSexNo15X5	DAC (Prog+NB)	3
Klf5	6.6949790246961e-91	-3.0192846590126	Progenitors	E16.5	28	Chrom14_Interval2	Male	DAC (Prog+NB)	3
Klf5	6.6949790246961e-91	-3.0192846590126	Progenitors	E16.5	28	Chrom14_Interval2	BothSexAllChrom	DAC (Prog+NB)	3
Klf5	1.4059677306183e-06	3.23361391198841	Progenitors	E16.5	28	Chrom14_Interval2	Male	DAC (Prog+NB)	3
Klf5	1.4059677306183e-06	3.23361391198841	Progenitors	E16.5	28	Chrom14_Interval1	BothSexNo15X5	DAC (Prog+NB)	3
Klf5	1.4059677306183e-06	3.23361391198841	Progenitors	E16.5	28	Chrom14_Interval2	BinMale	DAC (Prog+NB)	3
Klf5	1.4059677306183e-06	3.23361391198841	Progenitors	E16.5	28	Chrom14_Interval1	BinBothSexAllChrom	DAC (Prog+NB)	3
Klf5	1.4059677306183e-06	3.23361391198841	Progenitors	E16.5	28	Chrom14_Interval2	BothSexAllChrom	DAC (Prog+NB)	3
Klf5	4.25190031751931e-05	-1.7028799948182	Progenitors	E16.5	28	Chrom14_Interval1	BothSexNo15X5	DAC (Prog+NB)	3
Klf5	4.25190031751931e-05	-1.7028799948182	Progenitors	E16.5	28	Chrom14_Interval2	BothSexAllChrom	DAC (Prog+NB)	3
Klf5	4.25190031751931e-05	-1.7028799948182	Progenitors	E16.5	28	Chrom14_Interval1	BinBothSexAllChrom	DAC (Prog+NB)	3
Klf5	4.25190031751931e-05	-1.7028799948182	Progenitors	E16.5	28	Chrom14_Interval2	BinMale	DAC (Prog+NB)	3
Klf5	4.25190031751931e-05	-1.7028799948182	Progenitors	E16.5	28	Chrom14_Interval2	Male	DAC (Prog+NB)	3
Klf5	2.80957725085933e-12	2.53144911289627	Progenitors	E16.5	28	Chrom14_Interval2	BinMale	DAC (Prog+NB)	3
Klf5	2.80957725085933e-12	2.53144911289627	Progenitors	E16.5	28	Chrom14_Interval1	BothSexNo15X5	DAC (Prog+NB)	3
Klf5	2.80957725085933e-12	2.53144911289627	Progenitors	E16.5	28	Chrom14_Interval2	Male	DAC (Prog+NB)	3
Klf5	2.80957725085933e-12	2.53144911289627	Progenitors	E16.5	28	Chrom14_Interval1	BinBothSexAllChrom	DAC (Prog+NB)	3
Klf5	2.80957725085933e-12	2.53144911289627	Progenitors	E16.5	28	Chrom14_Interval2	BothSexAllChrom	DAC (Prog+NB)	3
Klf5	2.17990223737014e-17	3.16581578030137	Progenitors	E16.5	28	Chrom14_Interval2	BothSexAllChrom	DAC (Prog+NB)	3
Klf5	2.17990223737014e-17	3.16581578030137	Progenitors	E16.5	28	Chrom14_Interval1	BinBothSexAllChrom	DAC (Prog+NB)	3
Klf5	2.17990223737014e-17	3.16581578030137	Progenitors	E16.5	28	Chrom14_Interval2	BinMale	DAC (Prog+NB)	3
Klf5	2.17990223737014e-17	3.16581578030137	Progenitors	E16.5	28	Chrom14_Interval1	BothSexNo15X5	DAC (Prog+NB)	3
Klf5	2.17990223737014e-17	3.16581578030137	Progenitors	E16.5	28	Chrom14_Interval2	Male	DAC (Prog+NB)	3
Klf5	3.94782774033e-14	-2.87809027245074	Progenitors	E16.5	28	Chrom14_Interval2	BothSexAllChrom	DAC (Prog+NB)	3
Klf5	3.94782774033e-14	-2.87809027245074	Progenitors	E16.5	28	Chrom14_Interval1	BinBothSexAllChrom	DAC (Prog+NB)	3
Klf5	3.94782774033e-14	-2.87809027245074	Progenitors	E16.5	28	Chrom14_Interval2	BinMale	DAC (Prog+NB)	3
Klf5	3.94782774033e-14	-2.87809027245074	Progenitors	E16.5	28	Chrom14_Interval2	Male	DAC (Prog+NB)	3
Klf5	3.94782774033e-14	-2.87809027245074	Progenitors	E16.5	28	Chrom14_Interval1	BothSexNo15X5	DAC (Prog+NB)	3
Klf5	6.29270812110583e-39	-2.87663511215584	Progenitors	E16.5	28	Chrom14_Interval1	BothSexNo15X5	DAC (Prog+NB)	3
Klf5	6.29270812110583e-39	-2.87663511215584	Progenitors	E16.5	28	Chrom14_Interval2	BothSexAllChrom	DAC (Prog+NB)	3
Klf5	6.29270812110583e-39	-2.87663511215584	Progenitors	E16.5	28	Chrom14_Interval2	Male	DAC (Prog+NB)	3
Klf5	6.29270812110583e-39	-2.87663511215584	Progenitors	E16.5	28	Chrom14_Interval2	BinMale	DAC (Prog+NB)	3
Klf5	6.29270812110583e-39	-2.87663511215584	Progenitors	E16.5	28	Chrom14_Interval1	BinBothSexAllChrom	DAC (Prog+NB)	3
Klf5	3.92414742665157e-09	-3.76402982012105	Progenitors	E16.5	28	Chrom14_Interval1	BothSexNo15X5	DAC (Prog+NB)	3
Klf5	3.92414742665157e-09	-3.76402982012105	Progenitors	E16.5	28	Chrom14_Interval2	BothSexAllChrom	DAC (Prog+NB)	3
Klf5	3.92414742665157e-09	-3.76402982012105	Progenitors	E16.5	28	Chrom14_Interval1	BinBothSexAllChrom	DAC (Prog+NB)	3
Klf5	3.92414742665157e-09	-3.76402982012105	Progenitors	E16.5	28	Chrom14_Interval2	Male	DAC (Prog+NB)	3
Klf5	3.92414742665157e-09	-3.76402982012105	Progenitors	E16.5	28	Chrom14_Interval2	BinMale	DAC (Prog+NB)	3
Klf5	3.64885934382359e-23	-3.14959559780224	Progenitors	E16.5	28	Chrom14_Interval2	BothSexAllChrom	DAC (Prog+NB)	3
Klf5	3.64885934382359e-23	-3.14959559780224	Progenitors	E16.5	28	Chrom14_Interval2	BinMale	DAC (Prog+NB)	3
Klf5	3.64885934382359e-23	-3.14959559780224	Progenitors	E16.5	28	Chrom14_Interval1	BothSexNo15X5	DAC (Prog+NB)	3
Klf5	3.64885934382359e-23	-3.14959559780224	Progenitors	E16.5	28	Chrom14_Interval2	Male	DAC (Prog+NB)	3
Klf5	3.64885934382359e-23	-3.14959559780224	Progenitors	E16.5	28	Chrom14_Interval1	BinBothSexAllChrom	DAC (Prog+NB)	3
Klf5	2.81573807365565e-11	-2.31545893534646	Progenitors	E16.5	28	Chrom14_Interval1	BothSexNo15X5	DAC (Prog+NB)	3
Klf5	2.81573807365565e-11	-2.31545893534646	Progenitors	E16.5	28	Chrom14_Interval2	BinMale	DAC (Prog+NB)	3
Klf5	2.81573807365565e-11	-2.31545893534646	Progenitors	E16.5	28	Chrom14_Interval1	BinBothSexAllChrom	DAC (Prog+NB)	3
Klf5	2.81573807365565e-11	-2.31545893534646	Progenitors	E16.5	28	Chrom14_Interval2	BothSexAllChrom	DAC (Prog+NB)	3
Klf5	2.81573807365565e-11	-2.31545893534646	Progenitors	E16.5	28	Chrom14_Interval2	Male	DAC (Prog+NB)	3
Klf5	2.62568765007736e-06	-2.06032023285568	Progenitors	E16.5	28	Chrom14_Interval1	BinBothSexAllChrom	DAC (Prog+NB)	3
Klf5	2.62568765007736e-06	-2.06032023285568	Progenitors	E16.5	28	Chrom14_Interval2	Male	DAC (Prog+NB)	3
Klf5	2.62568765007736e-06	-2.06032023285568	Progenitors	E16.5	28	Chrom14_Interval1	BothSexNo15X5	DAC (Prog+NB)	3
Klf5	2.62568765007736e-06	-2.06032023285568	Progenitors	E16.5	28	Chrom14_Interval2	BothSexAllChrom	DAC (Prog+NB)	3
Klf5	2.62568765007736e-06	-2.06032023285568	Progenitors	E16.5	28	Chrom14_Interval2	BinMale	DAC (Prog+NB)	3
Klf5	2.93418485440827e-28	-3.48859584660472	Progenitors	E16.5	28	Chrom14_Interval1	BothSexNo15X5	DAC (Prog+NB)	3
Klf5	2.93418485440827e-28	-3.48859584660472	Progenitors	E16.5	28	Chrom14_Interval2	Male	DAC (Prog+NB)	3
Klf5	2.93418485440827e-28	-3.48859584660472	Progenitors	E16.5	28	Chrom14_Interval1	BinBothSexAllChrom	DAC (Prog+NB)	3
Klf5	2.93418485440827e-28	-3.48859584660472	Progenitors	E16.5	28	Chrom14_Interval2	BothSexAllChrom	DAC (Prog+NB)	3
Klf5	2.93418485440827e-28	-3.48859584660472	Progenitors	E16.5	28	Chrom14_Interval2	BinMale	DAC (Prog+NB)	3
Klf5	7.59064161588402e-36	-3.2189270505764	Progenitors	E16.5	28	Chrom14_Interval2	BothSexAllChrom	DAC (Prog+NB)	3
Klf5	7.59064161588402e-36	-3.2189270505764	Progenitors	E16.5	28	Chrom14_Interval2	Male	DAC (Prog+NB)	3
Klf5	7.59064161588402e-36	-3.2189270505764	Progenitors	E16.5	28	Chrom14_Interval1	BinBothSexAllChrom	DAC (Prog+NB)	3
Klf5	7.59064161588402e-36	-3.2189270505764	Progenitors	E16.5	28	Chrom14_Interval1	BothSexNo15X5	DAC (Prog+NB)	3
Klf5	7.59064161588402e-36	-3.2189270505764	Progenitors	E16.5	28	Chrom14_Interval2	BinMale	DAC (Prog+NB)	3
Klf5	1.88789199716762e-12	-2.26761480095292	Progenitors	E16.5	28	Chrom14_Interval1	BothSexNo15X5	DAC (Prog+NB)	3
Klf5	1.88789199716762e-12	-2.26761480095292	Progenitors	E16.5	28	Chrom14_Interval2	Male	DAC (Prog+NB)	3
Klf5	1.88789199716762e-12	-2.26761480095292	Progenitors	E16.5	28	Chrom14_Interval1	BinBothSexAllChrom	DAC (Prog+NB)	3
Klf5	1.88789199716762e-12	-2.26761480095292	Progenitors	E16.5	28	Chrom14_Interval2	BothSexAllChrom	DAC (Prog+NB)	3
Klf5	1.88789199716762e-12	-2.26761480095292	Progenitors	E16.5	28	Chrom14_Interval2	BinMale	DAC (Prog+NB)	3
Klf5	4.49690545798224e-08	-1.96301048462716	Progenitors	E16.5	28	Chrom14_Interval2	Male	DAC (Prog+NB)	3
Klf5	4.49690545798224e-08	-1.96301048462716	Progenitors	E16.5	28	Chrom14_Interval2	BothSexAllChrom	DAC (Prog+NB)	3
Klf5	4.49690545798224e-08	-1.96301048462716	Progenitors	E16.5	28	Chrom14_Interval1	BinBothSexAllChrom	DAC (Prog+NB)	3
Klf5	4.49690545798224e-08	-1.96301048462716	Progenitors	E16.5	28	Chrom14_Interval2	BinMale	DAC (Prog+NB)	3
Klf5	4.49690545798224e-08	-1.96301048462716	Progenitors	E16.5	28	Chrom14_Interval1	BothSexNo15X5	DAC (Prog+NB)	3
Prph	1.93827813971335e-133	-3.03180941065751	Progenitors	E16.5	3	Chrom15_Interval1	BinBothSexAllChrom	DAC (Prog+NB)	3
Prph	3.21065698630945e-214	-3.60718598578739	Progenitors	E16.5	3	Chrom15_Interval1	BinBothSexAllChrom	DAC (Prog+NB)	3
Prph	4.80026916382513e-06	-2.69433613548443	Path1	E16.5	3	Chrom15_Interval1	BinBothSexAllChrom	DAC (Prog+NB)	3
Prph	1.6797319079724e-236	-2.00576331746945	Progenitors	E16.5	3	Chrom15_Interval1	BinBothSexAllChrom	DAC (Prog+NB)	3
Mxi1	4.02444515269655e-28	1.64157813863416	Progenitors	E16.5	4	Chrom19_Interval1	Female	DAC (Prog+NB)	3
Mxi1	0.00399567400433098	-1.60550080372409	Progenitors	E16.5	4	Chrom19_Interval1	Female	DAC (Prog+NB)	3
Mxi1	1.85605833408424e-24	-1.72575247155927	Progenitors	E16.5	4	Chrom19_Interval1	Female	DAC (Prog+NB)	3
Mxi1	2.64935285070912e-150	1.66030615358799	Progenitors	E16.5	4	Chrom19_Interval1	Female	DAC (Prog+NB)	3
Mecom	5.14312237166803e-112	2.05203330319525	Progenitors	E16.5	21	Chrom3_Interval1	BothSexAllChrom	DAC (Prog+NB)	4
Mecom	5.14312237166803e-112	2.05203330319525	Progenitors	E16.5	21	Chrom3_Interval1	Male	DAC (Prog+NB)	4
Mecom	2.35610696797113e-48	3.83484254317481	Progenitors	E16.5	21	Chrom3_Interval1	Male	DAC (Prog+NB)	4
Mecom	2.35610696797113e-48	3.83484254317481	Progenitors	E16.5	21	Chrom3_Interval1	BothSexAllChrom	DAC (Prog+NB)	4
Mecom	2.35610696797113e-48	3.83484254317481	Progenitors	E16.5	21	Chrom3_Interval1	BothSexNo15X5	DAC (Prog+NB)	4
Mecom	2.35610696797113e-48	3.83484254317481	Progenitors	E16.5	21	Chrom3_Interval1	BinMale	DAC (Prog+NB)	4
Mecom	7.95906581789303e-166	-3.3664573755073	Progenitors	E16.5	21	Chrom3_Interval1	BinMale	DAC (Prog+NB)	4
Mecom	7.95906581789303e-166	-3.3664573755073	Progenitors	E16.5	21	Chrom3_Interval1	BothSexAllChrom	DAC (Prog+NB)	4
Mecom	7.95906581789303e-166	-3.3664573755073	Progenitors	E16.5	21	Chrom3_Interval1	BothSexNo15X5	DAC (Prog+NB)	4
Mecom	0.00109046757571577	-2.27198891694128	Path1	E16.5	21	Chrom3_Interval1	BothSexNo15X5	DAC (Prog+NB)	4
Mecom	0.00109046757571577	-2.27198891694128	Path1	E16.5	21	Chrom3_Interval1	BothSexAllChrom	DAC (Prog+NB)	4
Mecom	0.00109046757571577	-2.27198891694128	Path1	E16.5	21	Chrom3_Interval1	BinMale	DAC (Prog+NB)	4
Mecom	0.00109046757571577	-2.27198891694128	Path1	E16.5	21	Chrom3_Interval1	Male	DAC (Prog+NB)	4
Mecom	7.95906581789303e-166	-3.3664573755073	Progenitors	E16.5	21	Chrom3_Interval1	Male	DAC (Prog+NB)	4
Mecom	2.16138185011778e-08	-2.26903370718554	Progenitors	E16.5	21	Chrom3_Interval1	BothSexNo15X5	DAC (Prog+NB)	4
Mecom	2.16138185011778e-08	-2.26903370718554	Progenitors	E16.5	21	Chrom3_Interval1	BinMale	DAC (Prog+NB)	4
Mecom	2.16138185011778e-08	-2.26903370718554	Progenitors	E16.5	21	Chrom3_Interval1	Male	DAC (Prog+NB)	4
Mecom	2.16138185011778e-08	-2.26903370718554	Progenitors	E16.5	21	Chrom3_Interval1	BothSexAllChrom	DAC (Prog+NB)	4
Mecom	2.34382366304798e-07	-1.77194267322637	Progenitors	E16.5	21	Chrom3_Interval1	BothSexNo15X5	DAC (Prog+NB)	4
Mecom	2.34382366304798e-07	-1.77194267322637	Progenitors	E16.5	21	Chrom3_Interval1	Male	DAC (Prog+NB)	4
Mecom	2.34382366304798e-07	-1.77194267322637	Progenitors	E16.5	21	Chrom3_Interval1	BinMale	DAC (Prog+NB)	4
Mecom	2.34382366304798e-07	-1.77194267322637	Progenitors	E16.5	21	Chrom3_Interval1	BothSexAllChrom	DAC (Prog+NB)	4
Mecom	3.21108875575008e-81	2.30163215008421	Progenitors	E16.5	21	Chrom3_Interval1	Male	DAC (Prog+NB)	4
Mecom	3.21108875575008e-81	2.30163215008421	Progenitors	E16.5	21	Chrom3_Interval1	BothSexAllChrom	DAC (Prog+NB)	4
Mecom	3.21108875575008e-81	2.30163215008421	Progenitors	E16.5	21	Chrom3_Interval1	BothSexNo15X5	DAC (Prog+NB)	4
Mecom	3.21108875575008e-81	2.30163215008421	Progenitors	E16.5	21	Chrom3_Interval1	BinMale	DAC (Prog+NB)	4
Mecom	1.2107630663521e-55	2.92879366217492	Progenitors	E16.5	21	Chrom3_Interval1	Male	DAC (Prog+NB)	4
Mecom	1.2107630663521e-55	2.92879366217492	Progenitors	E16.5	21	Chrom3_Interval1	BinMale	DAC (Prog+NB)	4
Mecom	1.2107630663521e-55	2.92879366217492	Progenitors	E16.5	21	Chrom3_Interval1	BothSexNo15X5	DAC (Prog+NB)	4
Mecom	1.2107630663521e-55	2.92879366217492	Progenitors	E16.5	21	Chrom3_Interval1	BothSexAllChrom	DAC (Prog+NB)	4
Mecom	1.57327256357125e-08	2.66043511474742	Progenitors	E16.5	21	Chrom3_Interval1	BinMale	DAC (Prog+NB)	4
Mecom	1.57327256357125e-08	2.66043511474742	Progenitors	E16.5	21	Chrom3_Interval1	Male	DAC (Prog+NB)	4
Mecom	1.57327256357125e-08	2.66043511474742	Progenitors	E16.5	21	Chrom3_Interval1	BothSexAllChrom	DAC (Prog+NB)	4
Mecom	1.57327256357125e-08	2.66043511474742	Progenitors	E16.5	21	Chrom3_Interval1	BothSexNo15X5	DAC (Prog+NB)	4
Mecom	9.8921203023551e-115	2.70994072240025	Progenitors	E16.5	21	Chrom3_Interval1	BothSexNo15X5	DAC (Prog+NB)	4
Mecom	9.8921203023551e-115	2.70994072240025	Progenitors	E16.5	21	Chrom3_Interval1	BinMale	DAC (Prog+NB)	4
Mecom	9.8921203023551e-115	2.70994072240025	Progenitors	E16.5	21	Chrom3_Interval1	Male	DAC (Prog+NB)	4
Mecom	9.8921203023551e-115	2.70994072240025	Progenitors	E16.5	21	Chrom3_Interval1	BothSexAllChrom	DAC (Prog+NB)	4
Mecom	3.34418147757925e-05	-2.09240294481211	Progenitors	E16.5	21	Chrom3_Interval1	BothSexAllChrom	DAC (Prog+NB)	4
Mecom	3.34418147757925e-05	-2.09240294481211	Progenitors	E16.5	21	Chrom3_Interval1	BothSexNo15X5	DAC (Prog+NB)	4
Mecom	3.34418147757925e-05	-2.09240294481211	Progenitors	E16.5	21	Chrom3_Interval1	Male	DAC (Prog+NB)	4
Mecom	3.34418147757925e-05	-2.09240294481211	Progenitors	E16.5	21	Chrom3_Interval1	BinMale	DAC (Prog+NB)	4
Mecom	3.65416573550192e-34	2.91786092010264	Progenitors	E16.5	21	Chrom3_Interval1	BothSexNo15X5	DAC (Prog+NB)	4
Mecom	3.65416573550192e-34	2.91786092010264	Progenitors	E16.5	21	Chrom3_Interval1	BothSexAllChrom	DAC (Prog+NB)	4
Mecom	3.65416573550192e-34	2.91786092010264	Progenitors	E16.5	21	Chrom3_Interval1	BinMale	DAC (Prog+NB)	4
Mecom	3.65416573550192e-34	2.91786092010264	Progenitors	E16.5	21	Chrom3_Interval1	Male	DAC (Prog+NB)	4
Mecom	1.79461424021395e-124	-3.56573027044228	Progenitors	E16.5	21	Chrom3_Interval1	BinMale	DAC (Prog+NB)	4
Mecom	1.79461424021395e-124	-3.56573027044228	Progenitors	E16.5	21	Chrom3_Interval1	BothSexNo15X5	DAC (Prog+NB)	4
Mecom	1.79461424021395e-124	-3.56573027044228	Progenitors	E16.5	21	Chrom3_Interval1	BothSexAllChrom	DAC (Prog+NB)	4
Mecom	1.79461424021395e-124	-3.56573027044228	Progenitors	E16.5	21	Chrom3_Interval1	Male	DAC (Prog+NB)	4
Mecom	7.87574227607577e-30	-2.82405450140789	Progenitors	E16.5	21	Chrom3_Interval1	BothSexNo15X5	DAC (Prog+NB)	4
Mecom	7.87574227607577e-30	-2.82405450140789	Progenitors	E16.5	21	Chrom3_Interval1	BinMale	DAC (Prog+NB)	4
Mecom	7.87574227607577e-30	-2.82405450140789	Progenitors	E16.5	21	Chrom3_Interval1	Male	DAC (Prog+NB)	4
Mecom	7.87574227607577e-30	-2.82405450140789	Progenitors	E16.5	21	Chrom3_Interval1	BothSexAllChrom	DAC (Prog+NB)	4
Mecom	7.14265497566885e-06	-2.1667875068538	Progenitors	E16.5	21	Chrom3_Interval1	BinMale	DAC (Prog+NB)	4
Mecom	7.14265497566885e-06	-2.1667875068538	Progenitors	E16.5	21	Chrom3_Interval1	BothSexNo15X5	DAC (Prog+NB)	4
Mecom	7.14265497566885e-06	-2.1667875068538	Progenitors	E16.5	21	Chrom3_Interval1	BothSexAllChrom	DAC (Prog+NB)	4
Mecom	7.14265497566885e-06	-2.1667875068538	Progenitors	E16.5	21	Chrom3_Interval1	Male	DAC (Prog+NB)	4
Mecom	6.37976850024216e-07	1.96498926578952	Progenitors	E16.5	21	Chrom3_Interval1	BinMale	DAC (Prog+NB)	4
Mecom	6.37976850024216e-07	1.96498926578952	Progenitors	E16.5	21	Chrom3_Interval1	BothSexNo15X5	DAC (Prog+NB)	4
Mecom	6.37976850024216e-07	1.96498926578952	Progenitors	E16.5	21	Chrom3_Interval1	Male	DAC (Prog+NB)	4
Mecom	6.37976850024216e-07	1.96498926578952	Progenitors	E16.5	21	Chrom3_Interval1	BothSexAllChrom	DAC (Prog+NB)	4
Mecom	9.94161053247981e-19	3.7588639718626	Progenitors	E16.5	21	Chrom3_Interval1	BinMale	DAC (Prog+NB)	4
Mecom	9.94161053247981e-19	3.7588639718626	Progenitors	E16.5	21	Chrom3_Interval1	Male	DAC (Prog+NB)	4
Mecom	9.94161053247981e-19	3.7588639718626	Progenitors	E16.5	21	Chrom3_Interval1	BothSexAllChrom	DAC (Prog+NB)	4
Mecom	9.94161053247981e-19	3.7588639718626	Progenitors	E16.5	21	Chrom3_Interval1	BothSexNo15X5	DAC (Prog+NB)	4
Mecom	8.57043143206138e-18	2.50650639147726	Progenitors	E16.5	21	Chrom3_Interval1	BothSexAllChrom	DAC (Prog+NB)	4
Mecom	8.57043143206138e-18	2.50650639147726	Progenitors	E16.5	21	Chrom3_Interval1	BothSexNo15X5	DAC (Prog+NB)	4
Mecom	8.57043143206138e-18	2.50650639147726	Progenitors	E16.5	21	Chrom3_Interval1	BinMale	DAC (Prog+NB)	4
Mecom	8.57043143206138e-18	2.50650639147726	Progenitors	E16.5	21	Chrom3_Interval1	Male	DAC (Prog+NB)	4
Mecom	6.58482961147531e-23	2.20196263982059	Progenitors	E16.5	21	Chrom3_Interval1	BinMale	DAC (Prog+NB)	4
Mecom	6.58482961147531e-23	2.20196263982059	Progenitors	E16.5	21	Chrom3_Interval1	Male	DAC (Prog+NB)	4
Mecom	6.58482961147531e-23	2.20196263982059	Progenitors	E16.5	21	Chrom3_Interval1	BothSexAllChrom	DAC (Prog+NB)	4
Mecom	6.58482961147531e-23	2.20196263982059	Progenitors	E16.5	21	Chrom3_Interval1	BothSexNo15X5	DAC (Prog+NB)	4
Mecom	9.7610687297589e-05	-1.9423719284524	Progenitors	E16.5	21	Chrom3_Interval1	BinMale	DAC (Prog+NB)	4
Mecom	9.7610687297589e-05	-1.9423719284524	Progenitors	E16.5	21	Chrom3_Interval1	BothSexNo15X5	DAC (Prog+NB)	4
Mecom	9.7610687297589e-05	-1.9423719284524	Progenitors	E16.5	21	Chrom3_Interval1	BothSexAllChrom	DAC (Prog+NB)	4
Mecom	9.7610687297589e-05	-1.9423719284524	Progenitors	E16.5	21	Chrom3_Interval1	Male	DAC (Prog+NB)	4
Mecom	1.44438664090738e-15	-3.46604784685846	Progenitors	E16.5	21	Chrom3_Interval1	BothSexNo15X5	DAC (Prog+NB)	4
Mecom	1.44438664090738e-15	-3.46604784685846	Progenitors	E16.5	21	Chrom3_Interval1	BothSexAllChrom	DAC (Prog+NB)	4
Mecom	1.44438664090738e-15	-3.46604784685846	Progenitors	E16.5	21	Chrom3_Interval1	BinMale	DAC (Prog+NB)	4
Mecom	1.44438664090738e-15	-3.46604784685846	Progenitors	E16.5	21	Chrom3_Interval1	Male	DAC (Prog+NB)	4
Mecom	0.00382008489113658	-1.56406232702201	Progenitors	E16.5	21	Chrom3_Interval1	BinMale	DAC (Prog+NB)	4
Mecom	0.00382008489113658	-1.56406232702201	Progenitors	E16.5	21	Chrom3_Interval1	Male	DAC (Prog+NB)	4
Mecom	0.00382008489113658	-1.56406232702201	Progenitors	E16.5	21	Chrom3_Interval1	BothSexNo15X5	DAC (Prog+NB)	4
Mecom	0.00382008489113658	-1.56406232702201	Progenitors	E16.5	21	Chrom3_Interval1	BothSexAllChrom	DAC (Prog+NB)	4
Sox2	1.34118854011387e-05	-1.64169744277259	Progenitors	E16.5	12	Chrom3_Interval1	Male	DAC (Prog+NB)	4
Sox2	1.47643583113062e-101	2.85636427368915	Progenitors	E16.5	12	Chrom3_Interval1	Male	DAC (Prog+NB)	4
Sox2	1.22618742533407e-29	2.26068105288181	Progenitors	E16.5	12	Chrom3_Interval1	Male	DAC (Prog+NB)	4
Sox2	2.84299710138051e-198	2.14378618241678	Progenitors	E16.5	12	Chrom3_Interval1	Male	DAC (Prog+NB)	4
Sox2	6.50011589516095e-20	-1.74585148513872	Progenitors	E16.5	12	Chrom3_Interval1	Male	DAC (Prog+NB)	4
Sox2	1.24600144255504e-11	1.94623053611764	Progenitors	E16.5	12	Chrom3_Interval1	Male	DAC (Prog+NB)	4
Sox2	0	3.64775588261134	Progenitors	E16.5	12	Chrom3_Interval1	Male	DAC (Prog+NB)	4
Sox2	4.20600837754723e-205	3.74920201265506	Progenitors	E16.5	12	Chrom3_Interval1	Male	DAC (Prog+NB)	4
Sox2	1.29940519656516e-83	4.44185476415814	Progenitors	E16.5	12	Chrom3_Interval1	Male	DAC (Prog+NB)	4
Sox2	4.70162265628647e-36	1.6100748125627	Progenitors	E16.5	12	Chrom3_Interval1	Male	DAC (Prog+NB)	4
Sox2	3.46156183409486e-52	2.31726566224684	Progenitors	E16.5	12	Chrom3_Interval1	Male	DAC (Prog+NB)	4
Sox2	1.34862009279535e-43	2.54664907097339	Progenitors	E16.5	12	Chrom3_Interval1	Male	DAC (Prog+NB)	4
Tbx3	0	3.8713001207431	Progenitors	E16.5	14	Chrom5_Interval3	BinBothSexAllChrom	DAC (Prog+NB)	3
Tbx3	5.4040427214208e-37	-2.69418463824581	Progenitors	E16.5	14	Chrom5_Interval3	BinBothSexAllChrom	DAC (Prog+NB)	3
Tbx3	0.00110380137150847	2.12962429357002	Progenitors	E16.5	14	Chrom5_Interval3	BinBothSexAllChrom	DAC (Prog+NB)	3
Tbx3	0.0108899096234558	-1.9373834242658	Progenitors	E16.5	14	Chrom5_Interval3	BinBothSexAllChrom	DAC (Prog+NB)	3
Tbx3	4.7229795478535e-11	-2.15224100295569	Progenitors	E16.5	14	Chrom5_Interval3	BinBothSexAllChrom	DAC (Prog+NB)	3
Tbx3	2.89339866899452e-25	-2.54823294280669	Progenitors	E16.5	14	Chrom5_Interval3	BinBothSexAllChrom	DAC (Prog+NB)	3
Tbx3	1.77097589829981e-62	3.52962611809168	Progenitors	E16.5	14	Chrom5_Interval3	BinBothSexAllChrom	DAC (Prog+NB)	3
Tbx3	4.83678130647199e-111	2.90852201428035	Progenitors	E16.5	14	Chrom5_Interval3	BinBothSexAllChrom	DAC (Prog+NB)	3
Tbx3	5.59392459935008e-87	1.99307010900089	Progenitors	E16.5	14	Chrom5_Interval3	BinBothSexAllChrom	DAC (Prog+NB)	3
Tbx3	3.84271753753724e-57	1.54099421488082	Progenitors	E16.5	14	Chrom5_Interval3	BinBothSexAllChrom	DAC (Prog+NB)	3
Tbx3	5.18938021931283e-30	-1.66912130960784	Progenitors	E16.5	14	Chrom5_Interval3	BinBothSexAllChrom	DAC (Prog+NB)	3
Tbx3	2.28331663585273e-12	-2.1287446137935	Progenitors	E16.5	14	Chrom5_Interval3	BinBothSexAllChrom	DAC (Prog+NB)	3
Tbx3	4.28772491111659e-105	1.53597110878622	Progenitors	E16.5	14	Chrom5_Interval3	BinBothSexAllChrom	DAC (Prog+NB)	3
Tbx3	6.42641970187164e-12	2.24071936733853	Progenitors	E16.5	14	Chrom5_Interval3	BinBothSexAllChrom	DAC (Prog+NB)	3
Rbpj	2.06978121308914e-10	-2.49760593040505	Progenitors	E16.5	15	Chrom5_Interval1	BothSexAllChrom	DAC (Prog+NB)	3
Rbpj	2.06978121308914e-10	-2.49760593040505	Progenitors	E16.5	15	Chrom5_Interval2	BinMale	DAC (Prog+NB)	3
Rbpj	2.06978121308914e-10	-2.49760593040505	Progenitors	E16.5	15	Chrom5_Interval1	Male	DAC (Prog+NB)	3
Rbpj	2.83367514537715e-42	-2.57208489252647	Progenitors	E16.5	15	Chrom5_Interval2	BinMale	DAC (Prog+NB)	3
Rbpj	2.83367514537715e-42	-2.57208489252647	Progenitors	E16.5	15	Chrom5_Interval1	Male	DAC (Prog+NB)	3
Rbpj	2.83367514537715e-42	-2.57208489252647	Progenitors	E16.5	15	Chrom5_Interval1	BothSexAllChrom	DAC (Prog+NB)	3
Rbpj	2.73809976451401e-08	1.75266798540591	Progenitors	E16.5	15	Chrom5_Interval2	BinMale	DAC (Prog+NB)	3
Rbpj	2.73809976451401e-08	1.75266798540591	Progenitors	E16.5	15	Chrom5_Interval1	Male	DAC (Prog+NB)	3
Rbpj	2.73809976451401e-08	1.75266798540591	Progenitors	E16.5	15	Chrom5_Interval1	BothSexAllChrom	DAC (Prog+NB)	3
Rbpj	7.4141303962696e-176	2.57193468291273	Progenitors	E16.5	15	Chrom5_Interval1	BothSexAllChrom	DAC (Prog+NB)	3
Rbpj	4.55332095096914e-05	-1.8307574158028	Path1	E16.5	15	Chrom5_Interval1	BothSexAllChrom	DAC (Prog+NB)	3
Rbpj	4.55332095096914e-05	-1.8307574158028	Path1	E16.5	15	Chrom5_Interval1	Male	DAC (Prog+NB)	3
Rbpj	7.4141303962696e-176	2.57193468291273	Progenitors	E16.5	15	Chrom5_Interval1	Male	DAC (Prog+NB)	3
Rbpj	4.55332095096914e-05	-1.8307574158028	Path1	E16.5	15	Chrom5_Interval2	BinMale	DAC (Prog+NB)	3
Rbpj	7.4141303962696e-176	2.57193468291273	Progenitors	E16.5	15	Chrom5_Interval2	BinMale	DAC (Prog+NB)	3
Rbpj	0.000194525952037303	1.56242694259894	Progenitors	E16.5	15	Chrom5_Interval1	BothSexAllChrom	DAC (Prog+NB)	3
Rbpj	0.000194525952037303	1.56242694259894	Progenitors	E16.5	15	Chrom5_Interval1	Male	DAC (Prog+NB)	3
Rbpj	0.000194525952037303	1.56242694259894	Progenitors	E16.5	15	Chrom5_Interval2	BinMale	DAC (Prog+NB)	3
Rbpj	9.90482168993328e-104	3.45516594920502	Progenitors	E16.5	15	Chrom5_Interval1	Male	DAC (Prog+NB)	3
Rbpj	9.90482168993328e-104	3.45516594920502	Progenitors	E16.5	15	Chrom5_Interval2	BinMale	DAC (Prog+NB)	3
Rbpj	9.90482168993328e-104	3.45516594920502	Progenitors	E16.5	15	Chrom5_Interval1	BothSexAllChrom	DAC (Prog+NB)	3
Rbpj	3.56626466873588e-46	-2.21635377510745	Progenitors	E16.5	15	Chrom5_Interval1	BothSexAllChrom	DAC (Prog+NB)	3
Rbpj	3.56626466873588e-46	-2.21635377510745	Progenitors	E16.5	15	Chrom5_Interval1	Male	DAC (Prog+NB)	3
Rbpj	3.56626466873588e-46	-2.21635377510745	Progenitors	E16.5	15	Chrom5_Interval2	BinMale	DAC (Prog+NB)	3
Rbpj	1.57824840325258e-65	-3.03055890427175	Progenitors	E16.5	15	Chrom5_Interval2	BinMale	DAC (Prog+NB)	3
Rbpj	1.57824840325258e-65	-3.03055890427175	Progenitors	E16.5	15	Chrom5_Interval1	Male	DAC (Prog+NB)	3
Rbpj	1.57824840325258e-65	-3.03055890427175	Progenitors	E16.5	15	Chrom5_Interval1	BothSexAllChrom	DAC (Prog+NB)	3
Rbpj	4.21699355689423e-16	-2.05682361936772	Progenitors	E16.5	15	Chrom5_Interval1	BothSexAllChrom	DAC (Prog+NB)	3
Rbpj	4.21699355689423e-16	-2.05682361936772	Progenitors	E16.5	15	Chrom5_Interval2	BinMale	DAC (Prog+NB)	3
Rbpj	4.21699355689423e-16	-2.05682361936772	Progenitors	E16.5	15	Chrom5_Interval1	Male	DAC (Prog+NB)	3
Rbpj	9.05955004009478e-19	2.78637734501505	Progenitors	E16.5	15	Chrom5_Interval1	BothSexAllChrom	DAC (Prog+NB)	3
Rbpj	9.05955004009478e-19	2.78637734501505	Progenitors	E16.5	15	Chrom5_Interval2	BinMale	DAC (Prog+NB)	3
Rbpj	9.05955004009478e-19	2.78637734501505	Progenitors	E16.5	15	Chrom5_Interval1	Male	DAC (Prog+NB)	3
Rbpj	2.47643850075079e-22	1.91963785364256	Path1	E16.5	15	Chrom5_Interval2	BinMale	DAC (Prog+NB)	3
Rbpj	2.47643850075079e-22	1.91963785364256	Path1	E16.5	15	Chrom5_Interval1	Male	DAC (Prog+NB)	3
Rbpj	2.47643850075079e-22	1.91963785364256	Path1	E16.5	15	Chrom5_Interval1	BothSexAllChrom	DAC (Prog+NB)	3
Rbpj	1.11853946214309e-06	3.19599138713915	Progenitors	E16.5	15	Chrom5_Interval1	Male	DAC (Prog+NB)	3
Rbpj	1.11853946214309e-06	3.19599138713915	Progenitors	E16.5	15	Chrom5_Interval2	BinMale	DAC (Prog+NB)	3
Rbpj	1.11853946214309e-06	3.19599138713915	Progenitors	E16.5	15	Chrom5_Interval1	BothSexAllChrom	DAC (Prog+NB)	3
Rbpj	1.14094719883207e-35	-2.58979616825338	Progenitors	E16.5	15	Chrom5_Interval1	Male	DAC (Prog+NB)	3
Rbpj	1.14094719883207e-35	-2.58979616825338	Progenitors	E16.5	15	Chrom5_Interval2	BinMale	DAC (Prog+NB)	3
Rbpj	1.14094719883207e-35	-2.58979616825338	Progenitors	E16.5	15	Chrom5_Interval1	BothSexAllChrom	DAC (Prog+NB)	3
Rbpj	2.18353566954879e-32	-3.58286195431771	Progenitors	E16.5	15	Chrom5_Interval2	BinMale	DAC (Prog+NB)	3
Rbpj	2.18353566954879e-32	-3.58286195431771	Progenitors	E16.5	15	Chrom5_Interval1	BothSexAllChrom	DAC (Prog+NB)	3
Rbpj	2.18353566954879e-32	-3.58286195431771	Progenitors	E16.5	15	Chrom5_Interval1	Male	DAC (Prog+NB)	3
Rbpj	5.64142583281189e-36	-3.56476359966396	Progenitors	E16.5	15	Chrom5_Interval2	BinMale	DAC (Prog+NB)	3
Rbpj	5.64142583281189e-36	-3.56476359966396	Progenitors	E16.5	15	Chrom5_Interval1	BothSexAllChrom	DAC (Prog+NB)	3
Rbpj	5.64142583281189e-36	-3.56476359966396	Progenitors	E16.5	15	Chrom5_Interval1	Male	DAC (Prog+NB)	3
Uchl1	7.10302772084482e-12	-2.24883501926781	Progenitors	E16.5	18	Chrom5_Interval2	BinBothSexAllChrom	DAC (Prog+NB)	3
Uchl1	7.10302772084482e-12	-2.24883501926781	Progenitors	E16.5	18	Chrom5_Interval2	BinMale	DAC (Prog+NB)	3
Uchl1	7.10302772084482e-12	-2.24883501926781	Progenitors	E16.5	18	Chrom5_Interval1	BothSexAllChrom	DAC (Prog+NB)	3
Uchl1	7.10302772084482e-12	-2.24883501926781	Progenitors	E16.5	18	Chrom5_Interval1	Male	DAC (Prog+NB)	3
Uchl1	1.09512118482159e-36	-2.93159223223118	Progenitors	E16.5	18	Chrom5_Interval2	BinMale	DAC (Prog+NB)	3
Uchl1	1.09512118482159e-36	-2.93159223223118	Progenitors	E16.5	18	Chrom5_Interval2	BinBothSexAllChrom	DAC (Prog+NB)	3
Uchl1	1.09512118482159e-36	-2.93159223223118	Progenitors	E16.5	18	Chrom5_Interval1	BothSexAllChrom	DAC (Prog+NB)	3
Uchl1	1.09512118482159e-36	-2.93159223223118	Progenitors	E16.5	18	Chrom5_Interval1	Male	DAC (Prog+NB)	3
Uchl1	1.66354562063182e-24	3.24119187226694	Progenitors	E16.5	18	Chrom5_Interval2	BinMale	DAC (Prog+NB)	3
Uchl1	1.66354562063182e-24	3.24119187226694	Progenitors	E16.5	18	Chrom5_Interval1	BothSexAllChrom	DAC (Prog+NB)	3
Uchl1	1.66354562063182e-24	3.24119187226694	Progenitors	E16.5	18	Chrom5_Interval2	BinBothSexAllChrom	DAC (Prog+NB)	3
Uchl1	1.66354562063182e-24	3.24119187226694	Progenitors	E16.5	18	Chrom5_Interval1	Male	DAC (Prog+NB)	3
Uchl1	2.22047019688457e-19	-1.80785864209521	Progenitors	E16.5	18	Chrom5_Interval1	Male	DAC (Prog+NB)	3
Uchl1	2.22047019688457e-19	-1.80785864209521	Progenitors	E16.5	18	Chrom5_Interval2	BinBothSexAllChrom	DAC (Prog+NB)	3
Uchl1	2.22047019688457e-19	-1.80785864209521	Progenitors	E16.5	18	Chrom5_Interval1	BothSexAllChrom	DAC (Prog+NB)	3
Uchl1	2.22047019688457e-19	-1.80785864209521	Progenitors	E16.5	18	Chrom5_Interval2	BinMale	DAC (Prog+NB)	3
Uchl1	0.000133063629451934	1.74063548032652	Progenitors	E16.5	18	Chrom5_Interval2	BinMale	DAC (Prog+NB)	3
Uchl1	0.000133063629451934	1.74063548032652	Progenitors	E16.5	18	Chrom5_Interval1	BothSexAllChrom	DAC (Prog+NB)	3
Uchl1	0.000133063629451934	1.74063548032652	Progenitors	E16.5	18	Chrom5_Interval1	Male	DAC (Prog+NB)	3
Uchl1	0.000133063629451934	1.74063548032652	Progenitors	E16.5	18	Chrom5_Interval2	BinBothSexAllChrom	DAC (Prog+NB)	3
Uchl1	1.1094219942093e-31	-2.14424123988899	Progenitors	E16.5	18	Chrom5_Interval2	BinMale	DAC (Prog+NB)	3
Uchl1	1.1094219942093e-31	-2.14424123988899	Progenitors	E16.5	18	Chrom5_Interval2	BinBothSexAllChrom	DAC (Prog+NB)	3
Uchl1	1.1094219942093e-31	-2.14424123988899	Progenitors	E16.5	18	Chrom5_Interval1	Male	DAC (Prog+NB)	3
Uchl1	1.1094219942093e-31	-2.14424123988899	Progenitors	E16.5	18	Chrom5_Interval1	BothSexAllChrom	DAC (Prog+NB)	3
Uchl1	1.09913970536612e-26	-2.68716067652148	Progenitors	E16.5	18	Chrom5_Interval2	BinMale	DAC (Prog+NB)	3
Uchl1	1.09913970536612e-26	-2.68716067652148	Progenitors	E16.5	18	Chrom5_Interval1	Male	DAC (Prog+NB)	3
Uchl1	1.09913970536612e-26	-2.68716067652148	Progenitors	E16.5	18	Chrom5_Interval2	BinBothSexAllChrom	DAC (Prog+NB)	3
Uchl1	1.09913970536612e-26	-2.68716067652148	Progenitors	E16.5	18	Chrom5_Interval1	BothSexAllChrom	DAC (Prog+NB)	3
Uchl1	6.45332905229061e-10	-1.69328932353263	Progenitors	E16.5	18	Chrom5_Interval2	BinBothSexAllChrom	DAC (Prog+NB)	3
Uchl1	6.45332905229061e-10	-1.69328932353263	Progenitors	E16.5	18	Chrom5_Interval1	Male	DAC (Prog+NB)	3
Uchl1	6.45332905229061e-10	-1.69328932353263	Progenitors	E16.5	18	Chrom5_Interval1	BothSexAllChrom	DAC (Prog+NB)	3
Uchl1	6.45332905229061e-10	-1.69328932353263	Progenitors	E16.5	18	Chrom5_Interval2	BinMale	DAC (Prog+NB)	3
Uchl1	8.59459658652037e-57	2.5118587826516	Progenitors	E16.5	18	Chrom5_Interval1	BothSexAllChrom	DAC (Prog+NB)	3
Uchl1	8.59459658652037e-57	2.5118587826516	Progenitors	E16.5	18	Chrom5_Interval2	BinMale	DAC (Prog+NB)	3
Uchl1	8.59459658652037e-57	2.5118587826516	Progenitors	E16.5	18	Chrom5_Interval1	Male	DAC (Prog+NB)	3
Uchl1	8.59459658652037e-57	2.5118587826516	Progenitors	E16.5	18	Chrom5_Interval2	BinBothSexAllChrom	DAC (Prog+NB)	3
Uchl1	1.4422044474233e-13	-3.27406360666083	Progenitors	E16.5	18	Chrom5_Interval1	Male	DAC (Prog+NB)	3
Uchl1	1.4422044474233e-13	-3.27406360666083	Progenitors	E16.5	18	Chrom5_Interval1	BothSexAllChrom	DAC (Prog+NB)	3
Uchl1	1.4422044474233e-13	-3.27406360666083	Progenitors	E16.5	18	Chrom5_Interval2	BinBothSexAllChrom	DAC (Prog+NB)	3
Uchl1	1.4422044474233e-13	-3.27406360666083	Progenitors	E16.5	18	Chrom5_Interval2	BinMale	DAC (Prog+NB)	3
Uchl1	4.58206961573447e-30	-2.75006362211378	Progenitors	E16.5	18	Chrom5_Interval2	BinBothSexAllChrom	DAC (Prog+NB)	3
Uchl1	4.58206961573447e-30	-2.75006362211378	Progenitors	E16.5	18	Chrom5_Interval1	BothSexAllChrom	DAC (Prog+NB)	3
Uchl1	4.58206961573447e-30	-2.75006362211378	Progenitors	E16.5	18	Chrom5_Interval2	BinMale	DAC (Prog+NB)	3
Uchl1	4.58206961573447e-30	-2.75006362211378	Progenitors	E16.5	18	Chrom5_Interval1	Male	DAC (Prog+NB)	3
Uchl1	0.000288660258235013	-1.9301616179736	Progenitors	E16.5	18	Chrom5_Interval2	BinMale	DAC (Prog+NB)	3
Uchl1	0.000288660258235013	-1.9301616179736	Progenitors	E16.5	18	Chrom5_Interval1	Male	DAC (Prog+NB)	3
Uchl1	0.000288660258235013	-1.9301616179736	Progenitors	E16.5	18	Chrom5_Interval1	BothSexAllChrom	DAC (Prog+NB)	3
Uchl1	0.000288660258235013	-1.9301616179736	Progenitors	E16.5	18	Chrom5_Interval2	BinBothSexAllChrom	DAC (Prog+NB)	3
Uchl1	8.09517168778294e-134	-2.81752303889612	Progenitors	E16.5	18	Chrom5_Interval1	Male	DAC (Prog+NB)	3
Uchl1	8.09517168778294e-134	-2.81752303889612	Progenitors	E16.5	18	Chrom5_Interval2	BinBothSexAllChrom	DAC (Prog+NB)	3
Uchl1	8.09517168778294e-134	-2.81752303889612	Progenitors	E16.5	18	Chrom5_Interval1	BothSexAllChrom	DAC (Prog+NB)	3
Uchl1	8.09517168778294e-134	-2.81752303889612	Progenitors	E16.5	18	Chrom5_Interval2	BinMale	DAC (Prog+NB)	3
Uchl1	1.17380870639225e-31	1.63373150037519	Progenitors	E16.5	18	Chrom5_Interval1	BothSexAllChrom	DAC (Prog+NB)	3
Uchl1	1.17380870639225e-31	1.63373150037519	Progenitors	E16.5	18	Chrom5_Interval2	BinMale	DAC (Prog+NB)	3
Uchl1	1.17380870639225e-31	1.63373150037519	Progenitors	E16.5	18	Chrom5_Interval2	BinBothSexAllChrom	DAC (Prog+NB)	3
Uchl1	1.17380870639225e-31	1.63373150037519	Progenitors	E16.5	18	Chrom5_Interval1	Male	DAC (Prog+NB)	3
Phox2b	3.87836492133723e-18	-2.70961031920957	Progenitors	E16.5	17	Chrom5_Interval1	BothSexAllChrom	DAC (Prog+NB)	3
Phox2b	3.87836492133723e-18	-2.70961031920957	Progenitors	E16.5	17	Chrom5_Interval2	BinBothSexAllChrom	DAC (Prog+NB)	3
Phox2b	3.87836492133723e-18	-2.70961031920957	Progenitors	E16.5	17	Chrom5_Interval2	BinMale	DAC (Prog+NB)	3
Phox2b	3.87836492133723e-18	-2.70961031920957	Progenitors	E16.5	17	Chrom5_Interval1	Male	DAC (Prog+NB)	3
Uchl1	3.87836492133723e-18	-2.70961031920957	Progenitors	E16.5	18	Chrom5_Interval1	BothSexAllChrom	DAC (Prog+NB)	3
Uchl1	3.87836492133723e-18	-2.70961031920957	Progenitors	E16.5	18	Chrom5_Interval2	BinBothSexAllChrom	DAC (Prog+NB)	3
Uchl1	3.87836492133723e-18	-2.70961031920957	Progenitors	E16.5	18	Chrom5_Interval2	BinMale	DAC (Prog+NB)	3
Uchl1	3.87836492133723e-18	-2.70961031920957	Progenitors	E16.5	18	Chrom5_Interval1	Male	DAC (Prog+NB)	3
Uchl1	8.41775535559313e-08	-1.89215316865243	Progenitors	E16.5	18	Chrom5_Interval1	Male	DAC (Prog+NB)	3
Uchl1	8.41775535559313e-08	-1.89215316865243	Progenitors	E16.5	18	Chrom5_Interval1	BothSexAllChrom	DAC (Prog+NB)	3
Uchl1	8.41775535559313e-08	-1.89215316865243	Progenitors	E16.5	18	Chrom5_Interval2	BinBothSexAllChrom	DAC (Prog+NB)	3
Uchl1	8.41775535559313e-08	-1.89215316865243	Progenitors	E16.5	18	Chrom5_Interval2	BinMale	DAC (Prog+NB)	3
Phox2b	8.41775535559313e-08	-1.89215316865243	Progenitors	E16.5	17	Chrom5_Interval1	Male	DAC (Prog+NB)	3
Phox2b	8.41775535559313e-08	-1.89215316865243	Progenitors	E16.5	17	Chrom5_Interval1	BothSexAllChrom	DAC (Prog+NB)	3
Phox2b	8.41775535559313e-08	-1.89215316865243	Progenitors	E16.5	17	Chrom5_Interval2	BinBothSexAllChrom	DAC (Prog+NB)	3
Phox2b	8.41775535559313e-08	-1.89215316865243	Progenitors	E16.5	17	Chrom5_Interval2	BinMale	DAC (Prog+NB)	3
Uchl1	2.99686226910016e-20	-1.80767402571173	Progenitors	E16.5	18	Chrom5_Interval1	Male	DAC (Prog+NB)	3
Uchl1	2.99686226910016e-20	-1.80767402571173	Progenitors	E16.5	18	Chrom5_Interval1	BothSexAllChrom	DAC (Prog+NB)	3
Uchl1	2.99686226910016e-20	-1.80767402571173	Progenitors	E16.5	18	Chrom5_Interval2	BinBothSexAllChrom	DAC (Prog+NB)	3
Uchl1	2.99686226910016e-20	-1.80767402571173	Progenitors	E16.5	18	Chrom5_Interval2	BinMale	DAC (Prog+NB)	3
Phox2b	2.99686226910016e-20	-1.80767402571173	Progenitors	E16.5	17	Chrom5_Interval1	Male	DAC (Prog+NB)	3
Phox2b	2.99686226910016e-20	-1.80767402571173	Progenitors	E16.5	17	Chrom5_Interval1	BothSexAllChrom	DAC (Prog+NB)	3
Phox2b	2.99686226910016e-20	-1.80767402571173	Progenitors	E16.5	17	Chrom5_Interval2	BinBothSexAllChrom	DAC (Prog+NB)	3
Phox2b	2.99686226910016e-20	-1.80767402571173	Progenitors	E16.5	17	Chrom5_Interval2	BinMale	DAC (Prog+NB)	3
Uchl1	1.25777760570728e-278	2.2430507420686	Progenitors	E16.5	18	Chrom5_Interval2	BinBothSexAllChrom	DAC (Prog+NB)	3
Uchl1	1.25777760570728e-278	2.2430507420686	Progenitors	E16.5	18	Chrom5_Interval2	BinMale	DAC (Prog+NB)	3
Uchl1	1.25777760570728e-278	2.2430507420686	Progenitors	E16.5	18	Chrom5_Interval1	Male	DAC (Prog+NB)	3
Uchl1	1.25777760570728e-278	2.2430507420686	Progenitors	E16.5	18	Chrom5_Interval1	BothSexAllChrom	DAC (Prog+NB)	3
Phox2b	1.25777760570728e-278	2.2430507420686	Progenitors	E16.5	17	Chrom5_Interval2	BinBothSexAllChrom	DAC (Prog+NB)	3
Phox2b	1.25777760570728e-278	2.2430507420686	Progenitors	E16.5	17	Chrom5_Interval2	BinMale	DAC (Prog+NB)	3
Phox2b	1.25777760570728e-278	2.2430507420686	Progenitors	E16.5	17	Chrom5_Interval1	Male	DAC (Prog+NB)	3
Phox2b	1.25777760570728e-278	2.2430507420686	Progenitors	E16.5	17	Chrom5_Interval1	BothSexAllChrom	DAC (Prog+NB)	3
Phox2b	9.55241988739597e-44	2.31256482070933	Progenitors	E16.5	17	Chrom5_Interval1	Male	DAC (Prog+NB)	3
Phox2b	9.55241988739597e-44	2.31256482070933	Progenitors	E16.5	17	Chrom5_Interval2	BinBothSexAllChrom	DAC (Prog+NB)	3
Phox2b	9.55241988739597e-44	2.31256482070933	Progenitors	E16.5	17	Chrom5_Interval2	BinMale	DAC (Prog+NB)	3
Phox2b	9.55241988739597e-44	2.31256482070933	Progenitors	E16.5	17	Chrom5_Interval1	BothSexAllChrom	DAC (Prog+NB)	3
Phox2b	1.76088634492663e-21	1.95176988703275	Progenitors	E16.5	17	Chrom5_Interval2	BinBothSexAllChrom	DAC (Prog+NB)	3
Phox2b	1.76088634492663e-21	1.95176988703275	Progenitors	E16.5	17	Chrom5_Interval2	BinMale	DAC (Prog+NB)	3
Phox2b	1.76088634492663e-21	1.95176988703275	Progenitors	E16.5	17	Chrom5_Interval1	Male	DAC (Prog+NB)	3
Phox2b	1.76088634492663e-21	1.95176988703275	Progenitors	E16.5	17	Chrom5_Interval1	BothSexAllChrom	DAC (Prog+NB)	3
Phox2b	7.73816752615485e-17	-1.68786679865053	Progenitors	E16.5	17	Chrom5_Interval1	BothSexAllChrom	DAC (Prog+NB)	3
Phox2b	7.73816752615485e-17	-1.68786679865053	Progenitors	E16.5	17	Chrom5_Interval1	Male	DAC (Prog+NB)	3
Phox2b	7.73816752615485e-17	-1.68786679865053	Progenitors	E16.5	17	Chrom5_Interval2	BinMale	DAC (Prog+NB)	3
Phox2b	7.73816752615485e-17	-1.68786679865053	Progenitors	E16.5	17	Chrom5_Interval2	BinBothSexAllChrom	DAC (Prog+NB)	3
Phox2b	3.44895004962287e-15	-2.08234506797638	Progenitors	E16.5	17	Chrom5_Interval2	BinMale	DAC (Prog+NB)	3
Phox2b	3.44895004962287e-15	-2.08234506797638	Progenitors	E16.5	17	Chrom5_Interval2	BinBothSexAllChrom	DAC (Prog+NB)	3
Phox2b	3.44895004962287e-15	-2.08234506797638	Progenitors	E16.5	17	Chrom5_Interval1	Male	DAC (Prog+NB)	3
Phox2b	3.44895004962287e-15	-2.08234506797638	Progenitors	E16.5	17	Chrom5_Interval1	BothSexAllChrom	DAC (Prog+NB)	3
Phox2b	3.02343949558051e-53	-2.20070615841604	Progenitors	E16.5	17	Chrom5_Interval2	BinBothSexAllChrom	DAC (Prog+NB)	3
Phox2b	3.02343949558051e-53	-2.20070615841604	Progenitors	E16.5	17	Chrom5_Interval1	Male	DAC (Prog+NB)	3
Phox2b	3.02343949558051e-53	-2.20070615841604	Progenitors	E16.5	17	Chrom5_Interval1	BothSexAllChrom	DAC (Prog+NB)	3
Phox2b	3.02343949558051e-53	-2.20070615841604	Progenitors	E16.5	17	Chrom5_Interval2	BinMale	DAC (Prog+NB)	3
Phox2b	6.46756064500331e-08	-2.48407268004326	Progenitors	E16.5	17	Chrom5_Interval1	BothSexAllChrom	DAC (Prog+NB)	3
Phox2b	6.46756064500331e-08	-2.48407268004326	Progenitors	E16.5	17	Chrom5_Interval1	Male	DAC (Prog+NB)	3
Phox2b	6.46756064500331e-08	-2.48407268004326	Progenitors	E16.5	17	Chrom5_Interval2	BinMale	DAC (Prog+NB)	3
Phox2b	6.46756064500331e-08	-2.48407268004326	Progenitors	E16.5	17	Chrom5_Interval2	BinBothSexAllChrom	DAC (Prog+NB)	3
Phox2b	6.13055315674903e-12	-1.98683337934852	Progenitors	E16.5	17	Chrom5_Interval2	BinBothSexAllChrom	DAC (Prog+NB)	3
Phox2b	6.13055315674903e-12	-1.98683337934852	Progenitors	E16.5	17	Chrom5_Interval1	BothSexAllChrom	DAC (Prog+NB)	3
Phox2b	6.13055315674903e-12	-1.98683337934852	Progenitors	E16.5	17	Chrom5_Interval1	Male	DAC (Prog+NB)	3
Phox2b	6.13055315674903e-12	-1.98683337934852	Progenitors	E16.5	17	Chrom5_Interval2	BinMale	DAC (Prog+NB)	3
Phox2b	3.04618848881112e-113	2.74514619478036	Progenitors	E16.5	17	Chrom5_Interval1	Male	DAC (Prog+NB)	3
Phox2b	3.04618848881112e-113	2.74514619478036	Progenitors	E16.5	17	Chrom5_Interval2	BinMale	DAC (Prog+NB)	3
Phox2b	3.04618848881112e-113	2.74514619478036	Progenitors	E16.5	17	Chrom5_Interval1	BothSexAllChrom	DAC (Prog+NB)	3
Phox2b	3.04618848881112e-113	2.74514619478036	Progenitors	E16.5	17	Chrom5_Interval2	BinBothSexAllChrom	DAC (Prog+NB)	3
Phox2b	1.17657494085217e-39	-1.96236929478284	Progenitors	E16.5	17	Chrom5_Interval1	BothSexAllChrom	DAC (Prog+NB)	3
Phox2b	1.17657494085217e-39	-1.96236929478284	Progenitors	E16.5	17	Chrom5_Interval2	BinBothSexAllChrom	DAC (Prog+NB)	3
Phox2b	1.17657494085217e-39	-1.96236929478284	Progenitors	E16.5	17	Chrom5_Interval1	Male	DAC (Prog+NB)	3
Phox2b	1.17657494085217e-39	-1.96236929478284	Progenitors	E16.5	17	Chrom5_Interval2	BinMale	DAC (Prog+NB)	3
Phox2b	0	-2.30007901772542	Progenitors	E16.5	17	Chrom5_Interval1	BothSexAllChrom	DAC (Prog+NB)	3
Phox2b	0	-2.30007901772542	Progenitors	E16.5	17	Chrom5_Interval2	BinMale	DAC (Prog+NB)	3
Phox2b	0	-2.30007901772542	Progenitors	E16.5	17	Chrom5_Interval1	Male	DAC (Prog+NB)	3
Phox2b	0	-2.30007901772542	Progenitors	E16.5	17	Chrom5_Interval2	BinBothSexAllChrom	DAC (Prog+NB)	3
Phox2b	5.3072287260895e-12	-1.87937969306399	Progenitors	E16.5	17	Chrom5_Interval2	BinBothSexAllChrom	DAC (Prog+NB)	3
Phox2b	5.3072287260895e-12	-1.87937969306399	Progenitors	E16.5	17	Chrom5_Interval2	BinMale	DAC (Prog+NB)	3
Phox2b	5.3072287260895e-12	-1.87937969306399	Progenitors	E16.5	17	Chrom5_Interval1	Male	DAC (Prog+NB)	3
Phox2b	5.3072287260895e-12	-1.87937969306399	Progenitors	E16.5	17	Chrom5_Interval1	BothSexAllChrom	DAC (Prog+NB)	3
Phox2b	3.17945231295123e-150	3.04292261769452	Progenitors	E16.5	17	Chrom5_Interval1	BothSexAllChrom	DAC (Prog+NB)	3
Phox2b	3.17945231295123e-150	3.04292261769452	Progenitors	E16.5	17	Chrom5_Interval2	BinMale	DAC (Prog+NB)	3
Phox2b	3.17945231295123e-150	3.04292261769452	Progenitors	E16.5	17	Chrom5_Interval2	BinBothSexAllChrom	DAC (Prog+NB)	3
Phox2b	3.17945231295123e-150	3.04292261769452	Progenitors	E16.5	17	Chrom5_Interval1	Male	DAC (Prog+NB)	3
Phox2b	0	3.99214982024278	Progenitors	E16.5	17	Chrom5_Interval2	BinMale	DAC (Prog+NB)	3
Phox2b	0	3.99214982024278	Progenitors	E16.5	17	Chrom5_Interval2	BinBothSexAllChrom	DAC (Prog+NB)	3
Phox2b	0	3.99214982024278	Progenitors	E16.5	17	Chrom5_Interval1	Male	DAC (Prog+NB)	3
Phox2b	0	3.99214982024278	Progenitors	E16.5	17	Chrom5_Interval1	BothSexAllChrom	DAC (Prog+NB)	3
Chic2	6.68352575135405e-10	-1.92949937518433	Progenitors	E16.5	9	Chrom5_Interval3	BinFemale	DAC (Prog+NB)	3
Chic2	6.68352575135405e-10	-1.92949937518433	Progenitors	E16.5	9	Chrom5_Interval1	BothSexAllChrom	DAC (Prog+NB)	3
Chic2	6.68352575135405e-10	-1.92949937518433	Progenitors	E16.5	9	Chrom5_Interval2	BinMale	DAC (Prog+NB)	3
Chic2	6.68352575135405e-10	-1.92949937518433	Progenitors	E16.5	9	Chrom5_Interval1	Male	DAC (Prog+NB)	3
Chic2	6.68352575135405e-10	-1.92949937518433	Progenitors	E16.5	9	Chrom5_Interval2	BinBothSexAllChrom	DAC (Prog+NB)	3
Chic2	6.68352575135405e-10	-1.92949937518433	Progenitors	E16.5	9	Chrom5_Interval2	Female	DAC (Prog+NB)	3
Chic2	1.19743346274279e-12	-2.19606374305335	Progenitors	E16.5	9	Chrom5_Interval2	BinBothSexAllChrom	DAC (Prog+NB)	3
Chic2	1.19743346274279e-12	-2.19606374305335	Progenitors	E16.5	9	Chrom5_Interval2	BinMale	DAC (Prog+NB)	3
Chic2	1.19743346274279e-12	-2.19606374305335	Progenitors	E16.5	9	Chrom5_Interval1	BothSexAllChrom	DAC (Prog+NB)	3
Chic2	1.19743346274279e-12	-2.19606374305335	Progenitors	E16.5	9	Chrom5_Interval3	BinFemale	DAC (Prog+NB)	3
Chic2	1.19743346274279e-12	-2.19606374305335	Progenitors	E16.5	9	Chrom5_Interval1	Male	DAC (Prog+NB)	3
Chic2	1.19743346274279e-12	-2.19606374305335	Progenitors	E16.5	9	Chrom5_Interval2	Female	DAC (Prog+NB)	3
Chic2	2.94219268253856e-05	-1.9301616179736	Progenitors	E16.5	9	Chrom5_Interval3	BinFemale	DAC (Prog+NB)	3
Chic2	2.94219268253856e-05	-1.9301616179736	Progenitors	E16.5	9	Chrom5_Interval2	BinMale	DAC (Prog+NB)	3
Chic2	2.94219268253856e-05	-1.9301616179736	Progenitors	E16.5	9	Chrom5_Interval2	BinBothSexAllChrom	DAC (Prog+NB)	3
Chic2	3.43004247722853e-05	2.34194349359137	Progenitors	E16.5	9	Chrom5_Interval2	BinBothSexAllChrom	DAC (Prog+NB)	3
Chic2	3.43004247722853e-05	2.34194349359137	Progenitors	E16.5	9	Chrom5_Interval2	BinMale	DAC (Prog+NB)	3
Chic2	3.43004247722853e-05	2.34194349359137	Progenitors	E16.5	9	Chrom5_Interval3	BinFemale	DAC (Prog+NB)	3
Chic2	0.0270051848272288	1.61897971972616	Progenitors	E16.5	9	Chrom5_Interval3	BinFemale	DAC (Prog+NB)	3
Chic2	0.0270051848272288	1.61897971972616	Progenitors	E16.5	9	Chrom5_Interval2	BinMale	DAC (Prog+NB)	3
Chic2	0.0270051848272288	1.61897971972616	Progenitors	E16.5	9	Chrom5_Interval2	BinBothSexAllChrom	DAC (Prog+NB)	3
Chic2	4.22597148350205e-39	1.75774416092499	Progenitors	E16.5	9	Chrom5_Interval3	BinFemale	DAC (Prog+NB)	3
Chic2	4.22597148350205e-39	1.75774416092499	Progenitors	E16.5	9	Chrom5_Interval2	BinMale	DAC (Prog+NB)	3
Chic2	4.22597148350205e-39	1.75774416092499	Progenitors	E16.5	9	Chrom5_Interval2	BinBothSexAllChrom	DAC (Prog+NB)	3
Chic2	1.6339370035805e-12	-2.03020474859079	Progenitors	E16.5	9	Chrom5_Interval3	BinFemale	DAC (Prog+NB)	3
Chic2	1.6339370035805e-12	-2.03020474859079	Progenitors	E16.5	9	Chrom5_Interval2	BinBothSexAllChrom	DAC (Prog+NB)	3
Chic2	1.6339370035805e-12	-2.03020474859079	Progenitors	E16.5	9	Chrom5_Interval2	BinMale	DAC (Prog+NB)	3
Chic2	7.01296486109371e-19	-1.79704218766523	Progenitors	E16.5	9	Chrom5_Interval3	BinFemale	DAC (Prog+NB)	3
Chic2	7.01296486109371e-19	-1.79704218766523	Progenitors	E16.5	9	Chrom5_Interval2	BinMale	DAC (Prog+NB)	3
Chic2	7.01296486109371e-19	-1.79704218766523	Progenitors	E16.5	9	Chrom5_Interval2	BinBothSexAllChrom	DAC (Prog+NB)	3
Chic2	3.04272813039706e-189	3.47829405807301	Progenitors	E16.5	9	Chrom5_Interval2	BinBothSexAllChrom	DAC (Prog+NB)	3
Chic2	3.04272813039706e-189	3.47829405807301	Progenitors	E16.5	9	Chrom5_Interval3	BinFemale	DAC (Prog+NB)	3
Chic2	3.04272813039706e-189	3.47829405807301	Progenitors	E16.5	9	Chrom5_Interval2	BinMale	DAC (Prog+NB)	3
Pdgfra	4.84290817354342e-23	-2.09688191310184	Progenitors	E16.5	28	Chrom5_Interval2	BinMale	DAC (Prog+NB)	4
Pdgfra	4.84290817354342e-23	-2.09688191310184	Progenitors	E16.5	28	Chrom5_Interval3	BinFemale	DAC (Prog+NB)	4
Pdgfra	4.84290817354342e-23	-2.09688191310184	Progenitors	E16.5	28	Chrom5_Interval2	BinBothSexAllChrom	DAC (Prog+NB)	4
Pdgfra	8.42175541046793e-06	1.66187823223481	Progenitors	E16.5	28	Chrom5_Interval2	BinBothSexAllChrom	DAC (Prog+NB)	4
Pdgfra	8.42175541046793e-06	1.66187823223481	Progenitors	E16.5	28	Chrom5_Interval2	BinMale	DAC (Prog+NB)	4
Pdgfra	8.42175541046793e-06	1.66187823223481	Progenitors	E16.5	28	Chrom5_Interval3	BinFemale	DAC (Prog+NB)	4
Pdgfra	7.37840468192961e-41	2.646025273581	Progenitors	E16.5	28	Chrom5_Interval2	BinBothSexAllChrom	DAC (Prog+NB)	4
Pdgfra	7.37840468192961e-41	2.646025273581	Progenitors	E16.5	28	Chrom5_Interval3	BinFemale	DAC (Prog+NB)	4
Pdgfra	7.37840468192961e-41	2.646025273581	Progenitors	E16.5	28	Chrom5_Interval2	BinMale	DAC (Prog+NB)	4
Pdgfra	0.000310725881940975	-1.62331060205432	Progenitors	E16.5	28	Chrom5_Interval2	BinBothSexAllChrom	DAC (Prog+NB)	4
Pdgfra	0.000310725881940975	-1.62331060205432	Progenitors	E16.5	28	Chrom5_Interval2	BinMale	DAC (Prog+NB)	4
Pdgfra	0.000310725881940975	-1.62331060205432	Progenitors	E16.5	28	Chrom5_Interval3	BinFemale	DAC (Prog+NB)	4
Pdgfra	7.03779872895473e-11	1.75475973419717	Progenitors	E16.5	28	Chrom5_Interval2	BinMale	DAC (Prog+NB)	4
Pdgfra	7.03779872895473e-11	1.75475973419717	Progenitors	E16.5	28	Chrom5_Interval3	BinFemale	DAC (Prog+NB)	4
Pdgfra	7.03779872895473e-11	1.75475973419717	Progenitors	E16.5	28	Chrom5_Interval2	BinBothSexAllChrom	DAC (Prog+NB)	4
Pdgfra	1.97145310879586e-18	-2.30641424003139	Progenitors	E16.5	28	Chrom5_Interval2	BinBothSexAllChrom	DAC (Prog+NB)	4
Pdgfra	1.97145310879586e-18	-2.30641424003139	Progenitors	E16.5	28	Chrom5_Interval2	BinMale	DAC (Prog+NB)	4
Pdgfra	1.97145310879586e-18	-2.30641424003139	Progenitors	E16.5	28	Chrom5_Interval3	BinFemale	DAC (Prog+NB)	4
Pdgfra	1.45276084651602e-36	2.06603748520999	Path1	E16.5	28	Chrom5_Interval2	BinBothSexAllChrom	DAC (Prog+NB)	4
Pdgfra	3.1980585687309e-23	-1.54551645732391	Progenitors	E16.5	28	Chrom5_Interval2	BinBothSexAllChrom	DAC (Prog+NB)	4
Pdgfra	1.45276084651602e-36	2.06603748520999	Path1	E16.5	28	Chrom5_Interval3	BinFemale	DAC (Prog+NB)	4
Pdgfra	3.1980585687309e-23	-1.54551645732391	Progenitors	E16.5	28	Chrom5_Interval2	BinMale	DAC (Prog+NB)	4
Pdgfra	3.1980585687309e-23	-1.54551645732391	Progenitors	E16.5	28	Chrom5_Interval3	BinFemale	DAC (Prog+NB)	4
Pdgfra	1.45276084651602e-36	2.06603748520999	Path1	E16.5	28	Chrom5_Interval2	BinMale	DAC (Prog+NB)	4
Pdgfra	6.23758945847738e-24	1.72382168422065	Progenitors	E16.5	28	Chrom5_Interval2	BinBothSexAllChrom	DAC (Prog+NB)	4
Pdgfra	6.23758945847738e-24	1.72382168422065	Progenitors	E16.5	28	Chrom5_Interval2	BinMale	DAC (Prog+NB)	4
Pdgfra	6.23758945847738e-24	1.72382168422065	Progenitors	E16.5	28	Chrom5_Interval3	BinFemale	DAC (Prog+NB)	4
Pdgfra	2.25704393785586e-11	-2.3092149749796	Progenitors	E16.5	28	Chrom5_Interval2	BinBothSexAllChrom	DAC (Prog+NB)	4
Pdgfra	2.25704393785586e-11	-2.3092149749796	Progenitors	E16.5	28	Chrom5_Interval3	BinFemale	DAC (Prog+NB)	4
Pdgfra	2.25704393785586e-11	-2.3092149749796	Progenitors	E16.5	28	Chrom5_Interval2	BinMale	DAC (Prog+NB)	4
Pdgfra	1.02214796416968e-68	-2.84082141957472	Progenitors	E16.5	28	Chrom5_Interval2	BinMale	DAC (Prog+NB)	4
Pdgfra	1.02214796416968e-68	-2.84082141957472	Progenitors	E16.5	28	Chrom5_Interval2	BinBothSexAllChrom	DAC (Prog+NB)	4
Pdgfra	1.02214796416968e-68	-2.84082141957472	Progenitors	E16.5	28	Chrom5_Interval3	BinFemale	DAC (Prog+NB)	4
Pdgfra	1.09221467090546e-06	-1.92749776946976	Progenitors	E16.5	28	Chrom5_Interval2	BinMale	DAC (Prog+NB)	4
Pdgfra	1.09221467090546e-06	-1.92749776946976	Progenitors	E16.5	28	Chrom5_Interval2	BinBothSexAllChrom	DAC (Prog+NB)	4
Pdgfra	1.09221467090546e-06	-1.92749776946976	Progenitors	E16.5	28	Chrom5_Interval3	BinFemale	DAC (Prog+NB)	4
Pdgfra	2.04519160415993e-12	-3.13667729766051	Progenitors	E16.5	28	Chrom5_Interval2	BinMale	DAC (Prog+NB)	4
Pdgfra	2.04519160415993e-12	-3.13667729766051	Progenitors	E16.5	28	Chrom5_Interval2	BinBothSexAllChrom	DAC (Prog+NB)	4
Pdgfra	2.04519160415993e-12	-3.13667729766051	Progenitors	E16.5	28	Chrom5_Interval3	BinFemale	DAC (Prog+NB)	4
Pdgfra	0	3.62413203763525	Progenitors	E16.5	28	Chrom5_Interval2	BinBothSexAllChrom	DAC (Prog+NB)	4
Pdgfra	0	3.62413203763525	Progenitors	E16.5	28	Chrom5_Interval3	BinFemale	DAC (Prog+NB)	4
Pdgfra	0	3.62413203763525	Progenitors	E16.5	28	Chrom5_Interval2	BinMale	DAC (Prog+NB)	4
Pdgfra	9.07426790207189e-10	2.45894288111937	Progenitors	E16.5	28	Chrom5_Interval2	BinMale	DAC (Prog+NB)	4
Pdgfra	9.07426790207189e-10	2.45894288111937	Progenitors	E16.5	28	Chrom5_Interval2	BinBothSexAllChrom	DAC (Prog+NB)	4
Pdgfra	9.07426790207189e-10	2.45894288111937	Progenitors	E16.5	28	Chrom5_Interval3	BinFemale	DAC (Prog+NB)	4
Pdgfra	0.000112333667284024	-1.69030788666186	Progenitors	E16.5	28	Chrom5_Interval2	BinBothSexAllChrom	DAC (Prog+NB)	4
Pdgfra	0.000112333667284024	-1.69030788666186	Progenitors	E16.5	28	Chrom5_Interval3	BinFemale	DAC (Prog+NB)	4
Pdgfra	0.000112333667284024	-1.69030788666186	Progenitors	E16.5	28	Chrom5_Interval2	BinMale	DAC (Prog+NB)	4
Pdgfra	1.82298761084931e-78	-2.72485213497641	Progenitors	E16.5	28	Chrom5_Interval2	BinMale	DAC (Prog+NB)	4
Pdgfra	1.82298761084931e-78	-2.72485213497641	Progenitors	E16.5	28	Chrom5_Interval3	BinFemale	DAC (Prog+NB)	4
Pdgfra	1.82298761084931e-78	-2.72485213497641	Progenitors	E16.5	28	Chrom5_Interval2	BinBothSexAllChrom	DAC (Prog+NB)	4
Pdgfra	9.87668821299605e-16	-2.57836318107427	Progenitors	E16.5	28	Chrom5_Interval2	BinBothSexAllChrom	DAC (Prog+NB)	4
Pdgfra	9.87668821299605e-16	-2.57836318107427	Progenitors	E16.5	28	Chrom5_Interval3	BinFemale	DAC (Prog+NB)	4
Pdgfra	9.87668821299605e-16	-2.57836318107427	Progenitors	E16.5	28	Chrom5_Interval2	BinMale	DAC (Prog+NB)	4
Pdgfra	3.0137462845679e-05	2.02722109258515	Path1	E16.5	28	Chrom5_Interval3	BinFemale	DAC (Prog+NB)	4
Pdgfra	3.0137462845679e-05	2.02722109258515	Path1	E16.5	28	Chrom5_Interval2	BinMale	DAC (Prog+NB)	4
Pdgfra	3.0137462845679e-05	2.02722109258515	Path1	E16.5	28	Chrom5_Interval2	BinBothSexAllChrom	DAC (Prog+NB)	4
Pdgfra	1.00261484536226e-07	-1.68215546146751	Progenitors	E16.5	28	Chrom5_Interval2	BinBothSexAllChrom	DAC (Prog+NB)	4
Pdgfra	1.00261484536226e-07	-1.68215546146751	Progenitors	E16.5	28	Chrom5_Interval3	BinFemale	DAC (Prog+NB)	4
Pdgfra	1.00261484536226e-07	-1.68215546146751	Progenitors	E16.5	28	Chrom5_Interval2	BinMale	DAC (Prog+NB)	4
Pdgfra	5.16005591679231e-14	2.90495765686736	Progenitors	E16.5	28	Chrom5_Interval2	BinMale	DAC (Prog+NB)	4
Pdgfra	5.16005591679231e-14	2.90495765686736	Progenitors	E16.5	28	Chrom5_Interval3	BinFemale	DAC (Prog+NB)	4
Pdgfra	5.16005591679231e-14	2.90495765686736	Progenitors	E16.5	28	Chrom5_Interval2	BinBothSexAllChrom	DAC (Prog+NB)	4
Pdgfra	0.000520112866136825	1.62405532020668	Progenitors	E16.5	28	Chrom5_Interval3	BinFemale	DAC (Prog+NB)	4
Pdgfra	0.000520112866136825	1.62405532020668	Progenitors	E16.5	28	Chrom5_Interval2	BinBothSexAllChrom	DAC (Prog+NB)	4
Pdgfra	0.000520112866136825	1.62405532020668	Progenitors	E16.5	28	Chrom5_Interval2	BinMale	DAC (Prog+NB)	4
Pdgfra	0.00368440994867501	-2.00029909300883	Progenitors	E16.5	28	Chrom5_Interval3	BinFemale	DAC (Prog+NB)	4
Pdgfra	0.00368440994867501	-2.00029909300883	Progenitors	E16.5	28	Chrom5_Interval2	BinBothSexAllChrom	DAC (Prog+NB)	4
Pdgfra	0.00368440994867501	-2.00029909300883	Progenitors	E16.5	28	Chrom5_Interval2	BinMale	DAC (Prog+NB)	4
Pdgfra	0.00498062975044117	1.54943933790541	Progenitors	E16.5	28	Chrom5_Interval2	BinMale	DAC (Prog+NB)	4
Pdgfra	0.00498062975044117	1.54943933790541	Progenitors	E16.5	28	Chrom5_Interval3	BinFemale	DAC (Prog+NB)	4
Pdgfra	0.00498062975044117	1.54943933790541	Progenitors	E16.5	28	Chrom5_Interval2	BinBothSexAllChrom	DAC (Prog+NB)	4
Pdgfra	2.89772849220371e-17	-2.80458964794695	Progenitors	E16.5	28	Chrom5_Interval2	BinMale	DAC (Prog+NB)	4
Pdgfra	2.89772849220371e-17	-2.80458964794695	Progenitors	E16.5	28	Chrom5_Interval2	BinBothSexAllChrom	DAC (Prog+NB)	4
Pdgfra	2.89772849220371e-17	-2.80458964794695	Progenitors	E16.5	28	Chrom5_Interval3	BinFemale	DAC (Prog+NB)	4
Pdgfra	3.75719937166161e-40	-3.06930421180699	Progenitors	E16.5	28	Chrom5_Interval2	BinBothSexAllChrom	DAC (Prog+NB)	4
Pdgfra	3.75719937166161e-40	-3.06930421180699	Progenitors	E16.5	28	Chrom5_Interval2	BinMale	DAC (Prog+NB)	4
Pdgfra	3.75719937166161e-40	-3.06930421180699	Progenitors	E16.5	28	Chrom5_Interval3	BinFemale	DAC (Prog+NB)	4
Pdgfra	4.01557411401327e-06	-2.60291987381137	Progenitors	E16.5	28	Chrom5_Interval2	BinBothSexAllChrom	DAC (Prog+NB)	4
Pdgfra	4.01557411401327e-06	-2.60291987381137	Progenitors	E16.5	28	Chrom5_Interval3	BinFemale	DAC (Prog+NB)	4
Pdgfra	4.01557411401327e-06	-2.60291987381137	Progenitors	E16.5	28	Chrom5_Interval2	BinMale	DAC (Prog+NB)	4
Pdgfra	2.58874721577243e-14	3.63069515276786	Progenitors	E16.5	28	Chrom5_Interval3	BinFemale	DAC (Prog+NB)	4
Pdgfra	2.58874721577243e-14	3.63069515276786	Progenitors	E16.5	28	Chrom5_Interval2	BinMale	DAC (Prog+NB)	4
Pdgfra	2.58874721577243e-14	3.63069515276786	Progenitors	E16.5	28	Chrom5_Interval2	BinBothSexAllChrom	DAC (Prog+NB)	4
Pdgfra	1.29201014579537e-23	2.28579999564402	Progenitors	E16.5	28	Chrom5_Interval2	BinMale	DAC (Prog+NB)	4
Pdgfra	1.29201014579537e-23	2.28579999564402	Progenitors	E16.5	28	Chrom5_Interval3	BinFemale	DAC (Prog+NB)	4
Pdgfra	1.29201014579537e-23	2.28579999564402	Progenitors	E16.5	28	Chrom5_Interval2	BinBothSexAllChrom	DAC (Prog+NB)	4
Antxr2	2.61099086309736e-15	-2.15608465282446	Progenitors	E16.5	13	Chrom5_Interval2	BinMale	DAC (Prog+NB)	3
Antxr2	6.40752027549694e-16	-3.35971156002643	Progenitors	E16.5	13	Chrom5_Interval2	BinMale	DAC (Prog+NB)	3
Antxr2	7.96650640206876e-17	-2.95421670255679	Progenitors	E16.5	13	Chrom5_Interval2	BinMale	DAC (Prog+NB)	3
Antxr2	3.29192969485076e-35	-1.50373830417327	Progenitors	E16.5	13	Chrom5_Interval2	BinMale	DAC (Prog+NB)	3
Antxr2	1.92262086226063e-07	-2.68766352679965	Progenitors	E16.5	13	Chrom5_Interval2	BinMale	DAC (Prog+NB)	3
Antxr2	2.27934664555176e-36	-3.46623077518957	Progenitors	E16.5	13	Chrom5_Interval2	BinMale	DAC (Prog+NB)	3
Antxr2	3.53050457158082e-98	-3.70169739625876	Progenitors	E16.5	13	Chrom5_Interval2	BinMale	DAC (Prog+NB)	3
Antxr2	2.00895584319104e-266	3.77770622629108	Progenitors	E16.5	13	Chrom5_Interval2	BinMale	DAC (Prog+NB)	3
Antxr2	5.97726807674599e-18	-3.00494201018921	Progenitors	E16.5	13	Chrom5_Interval2	BinMale	DAC (Prog+NB)	3
Antxr2	4.59604039200818e-12	-2.1013747968543	Progenitors	E16.5	13	Chrom5_Interval2	BinMale	DAC (Prog+NB)	3
Antxr2	1.06737987487368e-07	-2.49626229119487	Progenitors	E16.5	13	Chrom5_Interval2	BinMale	DAC (Prog+NB)	3
Antxr2	1.41126560175064e-83	-3.96403754250848	Progenitors	E16.5	13	Chrom5_Interval2	BinMale	DAC (Prog+NB)	3
Antxr2	7.25336550098728e-17	-2.58177911141076	Progenitors	E16.5	13	Chrom5_Interval2	BinMale	DAC (Prog+NB)	3
Nrg1	0.0148798940354776	-5.1683657365001	Path1	E16.5	38	Chrom8_Interval2	Female	DAC (Prog+NB)	3
Nrg1	8.93294274216015e-113	-4.23675580109278	Progenitors	E16.5	38	Chrom8_Interval2	BinFemale	DAC (Prog+NB)	3
Nrg1	0.0148798940354776	-5.1683657365001	Path1	E16.5	38	Chrom8_Interval2	BinFemale	DAC (Prog+NB)	3
Nrg1	8.93294274216015e-113	-4.23675580109278	Progenitors	E16.5	38	Chrom8_Interval2	Female	DAC (Prog+NB)	3
Nrg1	7.06792511106623e-05	-2.29117669322577	Progenitors	E16.5	38	Chrom8_Interval2	Female	DAC (Prog+NB)	3
Nrg1	7.06792511106623e-05	-2.29117669322577	Progenitors	E16.5	38	Chrom8_Interval2	BinFemale	DAC (Prog+NB)	3
Nrg1	6.68127914637573e-84	-2.95207085047866	Progenitors	E16.5	38	Chrom8_Interval2	Female	DAC (Prog+NB)	3
Nrg1	6.68127914637573e-84	-2.95207085047866	Progenitors	E16.5	38	Chrom8_Interval2	BinFemale	DAC (Prog+NB)	3
Nrg1	6.63966649832143e-11	-2.27663418416806	Progenitors	E16.5	38	Chrom8_Interval2	Female	DAC (Prog+NB)	3
Nrg1	6.63966649832143e-11	-2.27663418416806	Progenitors	E16.5	38	Chrom8_Interval2	BinFemale	DAC (Prog+NB)	3
Nrg1	3.56316736445913e-32	2.25778802843518	Progenitors	E16.5	38	Chrom8_Interval2	BinFemale	DAC (Prog+NB)	3
Nrg1	3.56316736445913e-32	2.25778802843518	Progenitors	E16.5	38	Chrom8_Interval2	Female	DAC (Prog+NB)	3
Nrg1	2.25904894914859e-46	-3.14109040730858	Progenitors	E16.5	38	Chrom8_Interval2	BinFemale	DAC (Prog+NB)	3
Nrg1	2.25904894914859e-46	-3.14109040730858	Progenitors	E16.5	38	Chrom8_Interval2	Female	DAC (Prog+NB)	3
Nrg1	9.1342345081289e-07	-2.65123469733026	Progenitors	E16.5	38	Chrom8_Interval2	BinFemale	DAC (Prog+NB)	3
Nrg1	9.1342345081289e-07	-2.65123469733026	Progenitors	E16.5	38	Chrom8_Interval2	Female	DAC (Prog+NB)	3
Nrg1	8.91095252934276e-06	-1.87242334852031	Progenitors	E16.5	38	Chrom8_Interval2	BinFemale	DAC (Prog+NB)	3
Nrg1	8.91095252934276e-06	-1.87242334852031	Progenitors	E16.5	38	Chrom8_Interval2	Female	DAC (Prog+NB)	3
Nrg1	2.17452104748203e-25	-3.29154981516394	Progenitors	E16.5	38	Chrom8_Interval2	BinFemale	DAC (Prog+NB)	3
Nrg1	2.17452104748203e-25	-3.29154981516394	Progenitors	E16.5	38	Chrom8_Interval2	Female	DAC (Prog+NB)	3
Nrg1	8.00911677607377e-13	-2.59007421382247	Progenitors	E16.5	38	Chrom8_Interval2	Female	DAC (Prog+NB)	3
Nrg1	8.00911677607377e-13	-2.59007421382247	Progenitors	E16.5	38	Chrom8_Interval2	BinFemale	DAC (Prog+NB)	3
Nrg1	2.03710988817285e-19	-3.93875445060756	Progenitors	E16.5	38	Chrom8_Interval2	BinFemale	DAC (Prog+NB)	3
Nrg1	2.03710988817285e-19	-3.93875445060756	Progenitors	E16.5	38	Chrom8_Interval2	Female	DAC (Prog+NB)	3
Nrg1	7.39242193808466e-64	-2.31913734497704	Progenitors	E16.5	38	Chrom8_Interval2	Female	DAC (Prog+NB)	3
Nrg1	7.39242193808466e-64	-2.31913734497704	Progenitors	E16.5	38	Chrom8_Interval2	BinFemale	DAC (Prog+NB)	3
Nrg1	1.98181674616414e-149	-2.35289321518881	Progenitors	E16.5	38	Chrom8_Interval2	BinFemale	DAC (Prog+NB)	3
Nrg1	1.98181674616414e-149	-2.35289321518881	Progenitors	E16.5	38	Chrom8_Interval2	Female	DAC (Prog+NB)	3
Nrg1	2.31354325839562e-32	-2.62659395510462	Progenitors	E16.5	38	Chrom8_Interval2	BinFemale	DAC (Prog+NB)	3
Nrg1	2.31354325839562e-32	-2.62659395510462	Progenitors	E16.5	38	Chrom8_Interval2	Female	DAC (Prog+NB)	3
Nrg1	1.21312410189237e-46	-3.34195174837627	Progenitors	E16.5	38	Chrom8_Interval2	BinFemale	DAC (Prog+NB)	3
Nrg1	1.21312410189237e-46	-3.34195174837627	Progenitors	E16.5	38	Chrom8_Interval2	Female	DAC (Prog+NB)	3
Nrg1	7.03508922139632e-08	-1.97330478685359	Progenitors	E16.5	38	Chrom8_Interval2	BinFemale	DAC (Prog+NB)	3
Nrg1	7.03508922139632e-08	-1.97330478685359	Progenitors	E16.5	38	Chrom8_Interval2	Female	DAC (Prog+NB)	3
Nrg1	6.35475432820766e-34	-2.7925547255912	Progenitors	E16.5	38	Chrom8_Interval2	Female	DAC (Prog+NB)	3
Nrg1	6.35475432820766e-34	-2.7925547255912	Progenitors	E16.5	38	Chrom8_Interval2	BinFemale	DAC (Prog+NB)	3
Nrg1	2.22415120545676e-22	-2.0838809927369	Progenitors	E16.5	38	Chrom8_Interval2	BinFemale	DAC (Prog+NB)	3
Nrg1	2.22415120545676e-22	-2.0838809927369	Progenitors	E16.5	38	Chrom8_Interval2	Female	DAC (Prog+NB)	3
Nrg1	5.02485878766191e-18	-1.73016242285995	Progenitors	E16.5	38	Chrom8_Interval2	BinFemale	DAC (Prog+NB)	3
Nrg1	5.02485878766191e-18	-1.73016242285995	Progenitors	E16.5	38	Chrom8_Interval2	Female	DAC (Prog+NB)	3
Nrg1	7.35079784304673e-15	-2.34390685207875	Progenitors	E16.5	38	Chrom8_Interval2	BinFemale	DAC (Prog+NB)	3
Nrg1	7.35079784304673e-15	-2.34390685207875	Progenitors	E16.5	38	Chrom8_Interval2	Female	DAC (Prog+NB)	3
Nrg1	3.15824825578423e-10	-3.70145387966073	Progenitors	E16.5	38	Chrom8_Interval2	BinFemale	DAC (Prog+NB)	3
Nrg1	3.15824825578423e-10	-3.70145387966073	Progenitors	E16.5	38	Chrom8_Interval2	Female	DAC (Prog+NB)	3
Nrg1	0.000159261042942503	-1.67571717786438	Progenitors	E16.5	38	Chrom8_Interval2	Female	DAC (Prog+NB)	3
Nrg1	0.000159261042942503	-1.67571717786438	Progenitors	E16.5	38	Chrom8_Interval2	BinFemale	DAC (Prog+NB)	3
Nrg1	2.28575879616819e-41	-2.0047889472241	Progenitors	E16.5	38	Chrom8_Interval2	Female	DAC (Prog+NB)	3
Nrg1	2.28575879616819e-41	-2.0047889472241	Progenitors	E16.5	38	Chrom8_Interval2	BinFemale	DAC (Prog+NB)	3
Nrg1	3.44119723248437e-14	3.25453631904622	Progenitors	E16.5	38	Chrom8_Interval2	BinFemale	DAC (Prog+NB)	3
Nrg1	3.44119723248437e-14	3.25453631904622	Progenitors	E16.5	38	Chrom8_Interval2	Female	DAC (Prog+NB)	3
Nrg1	0.00423227347907038	-1.96215334257042	Progenitors	E16.5	38	Chrom8_Interval2	BinFemale	DAC (Prog+NB)	3
Nrg1	0.00423227347907038	-1.96215334257042	Progenitors	E16.5	38	Chrom8_Interval2	Female	DAC (Prog+NB)	3
Nrg1	7.38916869263218e-08	-1.72053191278119	Progenitors	E16.5	38	Chrom8_Interval2	Female	DAC (Prog+NB)	3
Nrg1	7.38916869263218e-08	-1.72053191278119	Progenitors	E16.5	38	Chrom8_Interval2	BinFemale	DAC (Prog+NB)	3
Nrg1	1.16864244837033e-41	-2.08930091401468	Progenitors	E16.5	38	Chrom8_Interval2	Female	DAC (Prog+NB)	3
Nrg1	1.16864244837033e-41	-2.08930091401468	Progenitors	E16.5	38	Chrom8_Interval2	BinFemale	DAC (Prog+NB)	3
Nrg1	2.11863792167611e-19	4.01199294535337	Progenitors	E16.5	38	Chrom8_Interval2	Female	DAC (Prog+NB)	3
Nrg1	2.11863792167611e-19	4.01199294535337	Progenitors	E16.5	38	Chrom8_Interval2	BinFemale	DAC (Prog+NB)	3
Nrg1	3.97992104592461e-06	-2.99674596885494	Progenitors	E16.5	38	Chrom8_Interval2	Female	DAC (Prog+NB)	3
Nrg1	3.97992104592461e-06	-2.99674596885494	Progenitors	E16.5	38	Chrom8_Interval2	BinFemale	DAC (Prog+NB)	3
Nrg1	1.15916822872962e-32	-3.8290262182562	Progenitors	E16.5	38	Chrom8_Interval2	Female	DAC (Prog+NB)	3
Nrg1	1.15916822872962e-32	-3.8290262182562	Progenitors	E16.5	38	Chrom8_Interval2	BinFemale	DAC (Prog+NB)	3
Nrg1	9.556872507051e-44	-4.13422755984354	Progenitors	E16.5	38	Chrom8_Interval2	Female	DAC (Prog+NB)	3
Nrg1	9.556872507051e-44	-4.13422755984354	Progenitors	E16.5	38	Chrom8_Interval2	BinFemale	DAC (Prog+NB)	3
Nrg1	0.0345789570070879	-1.76687499316577	Progenitors	E16.5	38	Chrom8_Interval2	BinFemale	DAC (Prog+NB)	3
Nrg1	0.0345789570070879	-1.76687499316577	Progenitors	E16.5	38	Chrom8_Interval2	Female	DAC (Prog+NB)	3
Nrg1	1.66556436662727e-26	-3.05197830915905	Progenitors	E16.5	38	Chrom8_Interval2	BinFemale	DAC (Prog+NB)	3
Nrg1	1.66556436662727e-26	-3.05197830915905	Progenitors	E16.5	38	Chrom8_Interval2	Female	DAC (Prog+NB)	3
Nrg1	1.01737149923881e-26	2.52347749076027	Progenitors	E16.5	38	Chrom8_Interval2	Female	DAC (Prog+NB)	3
Nrg1	1.01737149923881e-26	2.52347749076027	Progenitors	E16.5	38	Chrom8_Interval2	BinFemale	DAC (Prog+NB)	3
Nrg1	2.8228620753419e-13	1.75343613625507	Progenitors	E16.5	38	Chrom8_Interval2	BinFemale	DAC (Prog+NB)	3
Nrg1	2.8228620753419e-13	1.75343613625507	Progenitors	E16.5	38	Chrom8_Interval2	Female	DAC (Prog+NB)	3
Nrg1	0.012117922173201	-1.8187834481866	Progenitors	E16.5	38	Chrom8_Interval2	BinFemale	DAC (Prog+NB)	3
Nrg1	0.012117922173201	-1.8187834481866	Progenitors	E16.5	38	Chrom8_Interval2	Female	DAC (Prog+NB)	3
Nrg1	8.48795178168384e-08	2.10765556507311	Progenitors	E16.5	38	Chrom8_Interval2	Female	DAC (Prog+NB)	3
Nrg1	8.48795178168384e-08	2.10765556507311	Progenitors	E16.5	38	Chrom8_Interval2	BinFemale	DAC (Prog+NB)	3
Nrg1	5.28604003360726e-10	2.55077265532963	Progenitors	E16.5	38	Chrom8_Interval2	BinFemale	DAC (Prog+NB)	3
Nrg1	5.28604003360726e-10	2.55077265532963	Progenitors	E16.5	38	Chrom8_Interval2	Female	DAC (Prog+NB)	3
Klf5	0.0121625755348711	2.04643706779675	Prog+NB	E16.5	24	Chrom11_Interval2	BinBothSexAllChrom	TFEnrichDAC	3
Phox2b	1.53779382550161e-07	1.63233026216932	Prog+NB	E16.5	129	Chrom14_Interval1	BinBothSexAllChrom	TFEnrichDAC	3
Sox2	0.000478667754335386	1.49476527514039	Prog+NB	E16.5	92	Chrom14_Interval1	BinBothSexAllChrom	TFEnrichDAC	4
Hoxb2	0.000478667754335386	1.35195924669609	Prog+NB	E16.5	139	Chrom14_Interval1	BinBothSexAllChrom	TFEnrichDAC	3
Hoxb5	0.000478667754335386	1.35195924669609	Prog+NB	E16.5	139	Chrom14_Interval1	BinBothSexAllChrom	TFEnrichDAC	3
Isl1	0.00250979182779001	1.65248285549037	Prog+NB	E16.5	50	Chrom14_Interval1	BinBothSexAllChrom	TFEnrichDAC	3
Mecom	0.00531910504029476	1.57176861752371	Prog+NB	E16.5	52	Chrom14_Interval1	BinBothSexAllChrom	TFEnrichDAC	4
Mxi1	0.0177829528714313	1.1725593627262	Prog+NB	E16.5	192	Chrom14_Interval1	BinBothSexAllChrom	TFEnrichDAC	3
Pitx1	0.0474773923567745	1.23193267061048	Prog+NB	E16.5	101	Chrom14_Interval1	BinBothSexAllChrom	TFEnrichDAC	3
Rbpj	0.0051641056894204	1.36317563710016	Prog+NB	E16.5	97	Chrom3_Interval1	BinBothSexAllChrom	TFEnrichDAC	3
Hoxb2	0.0128198206559997	1.57198450228322	Prog+NB	E16.5	46	Chrom3_Interval1	BinBothSexAllChrom	TFEnrichDAC	3
Hoxb5	0.0128198206559997	1.57198450228322	Prog+NB	E16.5	46	Chrom3_Interval1	BinBothSexAllChrom	TFEnrichDAC	3
Hoxb2	4.38296155476328e-10	1.59677579032418	Prog+NB	E16.5	175	Chrom5_Interval2	BinBothSexAllChrom	TFEnrichDAC	3
Hoxb5	4.38296155476328e-10	1.59677579032418	Prog+NB	E16.5	175	Chrom5_Interval2	BinBothSexAllChrom	TFEnrichDAC	3
Phox2b	6.40701693392215e-09	1.6757934669556	Prog+NB	E16.5	138	Chrom5_Interval2	BinBothSexAllChrom	TFEnrichDAC	3
Sox2	0.000106691527776532	1.53756790924933	Prog+NB	E16.5	99	Chrom5_Interval2	BinBothSexAllChrom	TFEnrichDAC	4
Rbpj	0.000709118769977123	1.20800397234399	Prog+NB	E16.5	249	Chrom5_Interval2	BinBothSexAllChrom	TFEnrichDAC	3
Pitx1	0.00546615829800411	1.31287830873875	Prog+NB	E16.5	115	Chrom5_Interval2	BinBothSexAllChrom	TFEnrichDAC	3
Mxi1	0.006357270432954	1.1844081837601	Prog+NB	E16.5	213	Chrom5_Interval2	BinBothSexAllChrom	TFEnrichDAC	3
Hoxb13	0.00678518201091389	1.65265012777051	Prog+NB	E16.5	40	Chrom5_Interval2	BinBothSexAllChrom	TFEnrichDAC	3
Sox2	0.0182932075247871	1.38578272206102	Prog+NB	E16.5	65	Chrom5_Interval2	BinBothSexAllChrom	TFEnrichDAC	4
Mecom	0.0276021463139331	1.42157726841085	Prog+NB	E16.5	50	Chrom5_Interval2	BinBothSexAllChrom	TFEnrichDAC	4
Sox2	0.0339518599034194	1.31383308953402	Prog+NB	E16.5	71	Chrom5_Interval2	BinBothSexAllChrom	TFEnrichDAC	4
Ebf1	0.0404695652872827	1.29630346464107	Prog+NB	E16.5	72	Chrom5_Interval2	BinBothSexAllChrom	TFEnrichDAC	3
Mxi1	0.00449634955178585	1.38924694222451	Prog+NB	E16.5	97	Chrom5_Interval3	BinBothSexAllChrom	TFEnrichDAC	3
Plagl1	0.0181379952878084	1.83406696011738	Prog+NB	E16.5	33	Chrom5_Interval3	BinBothSexAllChrom	TFEnrichDAC	3
Klf5	0.0214818322648313	1.35240539452496	Prog+NB	E16.5	86	Chrom5_Interval3	BinBothSexAllChrom	TFEnrichDAC	3
Sox2	0.00435314368491093	2.11861686419024	Prog+NB	E16.5	33	Chrom8_Interval1	BinBothSexAllChrom	TFEnrichDAC	4
Klf5	0.0205933874127424	1.65532321148101	Prog+NB	E16.5	43	Chrom8_Interval1	BinBothSexAllChrom	TFEnrichDAC	3
Elf1	0.0311921686863143	1.66396062968304	Prog+NB	E16.5	33	Chrom8_Interval1	BinBothSexAllChrom	TFEnrichDAC	3
Phox2b	5.61398181660899e-05	1.65337327989418	Prog+NB	E16.5	83	Chrom14_Interval1	BinFemale	TFEnrichDAC	3
Isl1	0.00424878689832905	1.82163711019428	Prog+NB	E16.5	37	Chrom14_Interval1	BinFemale	TFEnrichDAC	3
Sox2	0.0126859431726746	1.47199712586324	Prog+NB	E16.5	59	Chrom14_Interval1	BinFemale	TFEnrichDAC	4
Hoxb2	0.0128211569951157	1.32507663359864	Prog+NB	E16.5	90	Chrom14_Interval1	BinFemale	TFEnrichDAC	3
Hoxb5	0.0128211569951157	1.32507663359864	Prog+NB	E16.5	90	Chrom14_Interval1	BinFemale	TFEnrichDAC	3
Mxi1	0.0429236158650898	1.18312876177124	Prog+NB	E16.5	133	Chrom14_Interval1	BinFemale	TFEnrichDAC	3
Elf1	0.0499247774876646	1.31873100399387	Prog+NB	E16.5	63	Chrom14_Interval1	BinFemale	TFEnrichDAC	3
Phox2b	1.15767427766274e-06	1.89672666112122	Prog+NB	E16.5	83	Chrom1_Interval1	BinFemale	TFEnrichDAC	3
Hoxb2	0.0393065184344933	1.31101536368275	Prog+NB	E16.5	74	Chrom1_Interval1	BinFemale	TFEnrichDAC	3
Hoxb5	0.0393065184344933	1.31101536368275	Prog+NB	E16.5	74	Chrom1_Interval1	BinFemale	TFEnrichDAC	3
Tbx3	0.0404564136706497	1.82691303893935	Prog+NB	E16.5	21	Chrom1_Interval1	BinFemale	TFEnrichDAC	3
Pitx1	0.0485395711440214	1.35400762913264	Prog+NB	E16.5	58	Chrom1_Interval1	BinFemale	TFEnrichDAC	3
Hoxb2	0.00171931300057636	1.52653790743456	Prog+NB	E16.5	72	Chrom3_Interval1	BinFemale	TFEnrichDAC	3
Hoxb5	0.00171931300057636	1.52653790743456	Prog+NB	E16.5	72	Chrom3_Interval1	BinFemale	TFEnrichDAC	3
Rbpj	0.00249954085661551	1.26731434518946	Prog+NB	E16.5	141	Chrom3_Interval1	BinFemale	TFEnrichDAC	3
Hoxb13	0.0171098509025156	1.91108867659186	Prog+NB	E16.5	23	Chrom3_Interval1	BinFemale	TFEnrichDAC	3
Ebf1	0.0209625443960431	1.47105983977216	Prog+NB	E16.5	50	Chrom3_Interval1	BinFemale	TFEnrichDAC	3
Hoxb2	0.000405670743301987	1.57139730382916	Prog+NB	E16.5	77	Chrom5_Interval3	BinFemale	TFEnrichDAC	3
Hoxb5	0.000405670743301987	1.57139730382916	Prog+NB	E16.5	77	Chrom5_Interval3	BinFemale	TFEnrichDAC	3
Phox2b	0.00561994810737675	1.58988718188948	Prog+NB	E16.5	56	Chrom5_Interval3	BinFemale	TFEnrichDAC	3
Pitx1	0.0122911019443392	1.49254473902855	Prog+NB	E16.5	60	Chrom5_Interval3	BinFemale	TFEnrichDAC	3
Elf1	0.0256619525151257	1.52149106124002	Prog+NB	E16.5	47	Chrom5_Interval3	BinFemale	TFEnrichDAC	3
Sox2	0.00359656939498062	1.92307692307692	Prog+NB	E16.5	44	Chrom8_Interval2	BinFemale	TFEnrichDAC	4
Klf5	0.00542576255872482	1.64442130073725	Prog+NB	E16.5	60	Chrom8_Interval2	BinFemale	TFEnrichDAC	3
Rbpj	0.0176125292874727	1.26215248166468	Prog+NB	E16.5	111	Chrom8_Interval2	BinFemale	TFEnrichDAC	3
Elf1	0.0200586379286078	1.5506881178523	Prog+NB	E16.5	44	Chrom8_Interval2	BinFemale	TFEnrichDAC	3
Hoxb2	0.0200586379286078	1.38627157926658	Prog+NB	E16.5	64	Chrom8_Interval2	BinFemale	TFEnrichDAC	3
Hoxb5	0.0200586379286078	1.38627157926658	Prog+NB	E16.5	64	Chrom8_Interval2	BinFemale	TFEnrichDAC	3
Hoxb13	0.0346330565950181	1.87951330497576	Prog+NB	E16.5	19	Chrom8_Interval2	BinFemale	TFEnrichDAC	3
Rbpj	7.63829928927154e-12	1.25934736387371	Prog+NB	E16.5	610	Chrom11_Interval1	BinMale	TFEnrichDAC	3
Phox2b	5.18330704429558e-08	1.51768503459597	Prog+NB	E16.5	199	Chrom11_Interval1	BinMale	TFEnrichDAC	3
Klf5	2.65741671520041e-06	1.27801621363853	Prog+NB	E16.5	335	Chrom11_Interval1	BinMale	TFEnrichDAC	3
Hoxb2	2.65741671520041e-06	1.33598303301548	Prog+NB	E16.5	260	Chrom11_Interval1	BinMale	TFEnrichDAC	3
Hoxb5	2.65741671520041e-06	1.33598303301548	Prog+NB	E16.5	260	Chrom11_Interval1	BinMale	TFEnrichDAC	3
Ebf1	1.04664526717348e-05	1.37019786388814	Prog+NB	E16.5	206	Chrom11_Interval1	BinMale	TFEnrichDAC	3
Mxi1	1.06311865282965e-05	1.19299187226593	Prog+NB	E16.5	469	Chrom11_Interval1	BinMale	TFEnrichDAC	3
Plagl1	1.70060285269924e-05	1.54313545835945	Prog+NB	E16.5	116	Chrom11_Interval1	BinMale	TFEnrichDAC	3
Pitx1	0.000247461218290977	1.26653345005308	Prog+NB	E16.5	238	Chrom11_Interval1	BinMale	TFEnrichDAC	3
Isl1	0.000408770657943833	1.46767773354978	Prog+NB	E16.5	99	Chrom11_Interval1	BinMale	TFEnrichDAC	3
Sox2	0.000503132431186058	1.37933229706574	Prog+NB	E16.5	130	Chrom11_Interval1	BinMale	TFEnrichDAC	4
Tbx3	0.00107412680380517	1.46729760463666	Prog+NB	E16.5	85	Chrom11_Interval1	BinMale	TFEnrichDAC	3
Elf1	0.00650367045357299	1.19104476628711	Prog+NB	E16.5	226	Chrom11_Interval1	BinMale	TFEnrichDAC	3
Mecom	0.0119054614637739	1.30866108492225	Prog+NB	E16.5	93	Chrom11_Interval1	BinMale	TFEnrichDAC	4
Sox2	0.0178642169545364	1.23774207668969	Prog+NB	E16.5	123	Chrom11_Interval1	BinMale	TFEnrichDAC	4
Sox2	0.0199966062579704	1.20746657905004	Prog+NB	E16.5	147	Chrom11_Interval1	BinMale	TFEnrichDAC	4
Phox2b	0.00052378722782002	1.59937852720086	Prog+NB	E16.5	70	Chrom14_Interval2	BinMale	TFEnrichDAC	3
Sox2	0.0206931722961915	1.53336016713626	Prog+NB	E16.5	48	Chrom14_Interval2	BinMale	TFEnrichDAC	4
Mecom	0.0218989371571659	1.7847691493421	Prog+NB	E16.5	29	Chrom14_Interval2	BinMale	TFEnrichDAC	4
Hoxb2	0.0218989371571659	1.35034771453649	Prog+NB	E16.5	72	Chrom14_Interval2	BinMale	TFEnrichDAC	3
Hoxb5	0.0218989371571659	1.35034771453649	Prog+NB	E16.5	72	Chrom14_Interval2	BinMale	TFEnrichDAC	3
Sox2	0.0394745045018957	1.50140252968016	Prog+NB	E16.5	41	Chrom14_Interval2	BinMale	TFEnrichDAC	4
Sox2	0.0447606796425268	1.60266352337821	Prog+NB	E16.5	31	Chrom14_Interval2	BinMale	TFEnrichDAC	4
Hoxb2	0.000593508518857636	1.87190415850708	Prog+NB	E16.5	39	Chrom3_Interval1	BinMale	TFEnrichDAC	3
Hoxb5	0.000593508518857636	1.87190415850708	Prog+NB	E16.5	39	Chrom3_Interval1	BinMale	TFEnrichDAC	3
Hoxb2	2.50610950445084e-17	1.60158195313728	Prog+NB	E16.5	297	Chrom5_Interval2	BinMale	TFEnrichDAC	3
Hoxb5	2.50610950445084e-17	1.60158195313728	Prog+NB	E16.5	297	Chrom5_Interval2	BinMale	TFEnrichDAC	3
Phox2b	1.16745746403878e-13	1.63706427399047	Prog+NB	E16.5	230	Chrom5_Interval2	BinMale	TFEnrichDAC	3
Sox2	4.6050998485522e-09	1.59255499059976	Prog+NB	E16.5	172	Chrom5_Interval2	BinMale	TFEnrichDAC	4
Mxi1	8.2293730700641e-07	1.25051594344457	Prog+NB	E16.5	370	Chrom5_Interval2	BinMale	TFEnrichDAC	3
Sox2	3.8537029414687e-05	1.45855603500863	Prog+NB	E16.5	133	Chrom5_Interval2	BinMale	TFEnrichDAC	4
Hoxb13	0.00031849033673346	1.63678215956305	Prog+NB	E16.5	67	Chrom5_Interval2	BinMale	TFEnrichDAC	3
Rbpj	0.000845719098850187	1.14854752385924	Prog+NB	E16.5	398	Chrom5_Interval2	BinMale	TFEnrichDAC	3
Mecom	0.000880015128639247	1.46752578071746	Prog+NB	E16.5	88	Chrom5_Interval2	BinMale	TFEnrichDAC	4
Pitx1	0.0010079037228322	1.26769462315417	Prog+NB	E16.5	188	Chrom5_Interval2	BinMale	TFEnrichDAC	3
Ebf1	0.00116364047516511	1.35639124940175	Prog+NB	E16.5	123	Chrom5_Interval2	BinMale	TFEnrichDAC	3
Sox2	0.00677687646188432	1.31242904680466	Prog+NB	E16.5	105	Chrom5_Interval2	BinMale	TFEnrichDAC	4
Elf1	0.0101966245990621	1.23457029938977	Prog+NB	E16.5	143	Chrom5_Interval2	BinMale	TFEnrichDAC	3
Elf1	0.0372391454140973	1.18990657173958	Prog+NB	E16.5	130	Chrom5_Interval2	BinMale	TFEnrichDAC	3
Dach1	0.0498916425700822	1.23392372319931	Prog+NB	E16.5	82	Chrom5_Interval2	BinMale	TFEnrichDAC	5
Klf5	0.0115672738438276	2.05449549295051	Prog+NB	E16.5	24	Chrom11_Interval1	BothSexAllChrom	TFEnrichDAC	3
Phox2b	5.20955248457801e-05	1.68219402689382	Prog+NB	E16.5	83	Chrom14_Interval2	BothSexAllChrom	TFEnrichDAC	3
Sox2	0.00136818525419435	1.64607675739619	Prog+NB	E16.5	59	Chrom14_Interval2	BothSexAllChrom	TFEnrichDAC	4
Hoxb2	0.00434956796287584	1.38917205753951	Prog+NB	E16.5	85	Chrom14_Interval2	BothSexAllChrom	TFEnrichDAC	3
Hoxb5	0.00434956796287584	1.38917205753951	Prog+NB	E16.5	85	Chrom14_Interval2	BothSexAllChrom	TFEnrichDAC	3
Hoxb2	6.08510946289608e-07	1.70043306190399	Prog+NB	E16.5	93	Chrom3_Interval1	BothSexAllChrom	TFEnrichDAC	3
Hoxb5	6.08510946289608e-07	1.70043306190399	Prog+NB	E16.5	93	Chrom3_Interval1	BothSexAllChrom	TFEnrichDAC	3
Phox2b	3.86139228448041e-06	1.79563055144057	Prog+NB	E16.5	74	Chrom3_Interval1	BothSexAllChrom	TFEnrichDAC	3
Elf1	0.000107840619982833	1.7994455846104	Prog+NB	E16.5	58	Chrom3_Interval1	BothSexAllChrom	TFEnrichDAC	3
Rbpj	0.00285503232743807	1.28293469241641	Prog+NB	E16.5	124	Chrom3_Interval1	BothSexAllChrom	TFEnrichDAC	3
Isl1	0.00418261334925894	1.9311357009057	Prog+NB	E16.5	30	Chrom3_Interval1	BothSexAllChrom	TFEnrichDAC	3
Mxi1	0.0188161019811464	1.2502321859774	Prog+NB	E16.5	105	Chrom3_Interval1	BothSexAllChrom	TFEnrichDAC	3
Tbx3	0.0254159043327614	1.83072455084837	Prog+NB	E16.5	22	Chrom3_Interval1	BothSexAllChrom	TFEnrichDAC	3
Plagl1	0.0265146555149803	1.85075021481922	Prog+NB	E16.5	21	Chrom3_Interval1	BothSexAllChrom	TFEnrichDAC	3
Elf1	0.0309338825855759	1.4506489236185	Prog+NB	E16.5	45	Chrom3_Interval1	BothSexAllChrom	TFEnrichDAC	3
Sox2	0.0467651015646341	1.50853349972915	Prog+NB	E16.5	33	Chrom3_Interval1	BothSexAllChrom	TFEnrichDAC	4
Sox2	0.0465630825662315	2.31816864676905	Prog+NB	E16.5	18	Chrom3_Interval2	BothSexAllChrom	TFEnrichDAC	4
Phox2b	1.30249043840923e-07	1.72687936607236	Prog+NB	E16.5	106	Chrom5_Interval1	BothSexAllChrom	TFEnrichDAC	3
Hoxb2	1.30249043840923e-07	1.60066981875493	Prog+NB	E16.5	130	Chrom5_Interval1	BothSexAllChrom	TFEnrichDAC	3
Hoxb5	1.30249043840923e-07	1.60066981875493	Prog+NB	E16.5	130	Chrom5_Interval1	BothSexAllChrom	TFEnrichDAC	3
Hoxb13	0.000622154502825275	2.06562795089707	Prog+NB	E16.5	35	Chrom5_Interval1	BothSexAllChrom	TFEnrichDAC	3
Sox2	0.00114441011940405	1.61280412877857	Prog+NB	E16.5	63	Chrom5_Interval1	BothSexAllChrom	TFEnrichDAC	4
Sox2	0.00519386840772034	1.46117096970929	Prog+NB	E16.5	69	Chrom5_Interval1	BothSexAllChrom	TFEnrichDAC	4
Sox2	0.0253388839126991	1.42654980370675	Prog+NB	E16.5	50	Chrom5_Interval1	BothSexAllChrom	TFEnrichDAC	4
Elf1	0.0282869654590215	1.3380304192229	Prog+NB	E16.5	67	Chrom5_Interval1	BothSexAllChrom	TFEnrichDAC	3
Mxi1	0.0433965389476558	1.15907996146435	Prog+NB	E16.5	154	Chrom5_Interval1	BothSexAllChrom	TFEnrichDAC	3
Sox2	0.00209432789261504	2.19575487391044	Prog+NB	E16.5	33	Chrom8_Interval2	BothSexAllChrom	TFEnrichDAC	4
Klf5	0.0139043106038441	1.66213123879028	Prog+NB	E16.5	43	Chrom8_Interval2	BothSexAllChrom	TFEnrichDAC	3
Elf1	0.0356524748460678	1.63853028798411	Prog+NB	E16.5	33	Chrom8_Interval2	BothSexAllChrom	TFEnrichDAC	3
Tbx3	0.00076004086839344	2.45941957697983	Prog+NB	E16.5	29	Chrom11_Interval1	BothSexNo15X5	TFEnrichDAC	3
Phox2b	0.00714271897626281	1.68997878537269	Prog+NB	E16.5	47	Chrom11_Interval1	BothSexNo15X5	TFEnrichDAC	3
Tbx2	0.00794670529538966	2.25698192451867	Prog+NB	E16.5	23	Chrom11_Interval1	BothSexNo15X5	TFEnrichDAC	4
Klf5	0.00844927552579097	1.45606280617211	Prog+NB	E16.5	73	Chrom11_Interval1	BothSexNo15X5	TFEnrichDAC	3
Rbpj	0.0335632820753615	1.21993329652857	Prog+NB	E16.5	118	Chrom11_Interval1	BothSexNo15X5	TFEnrichDAC	3
Isl1	0.0446903099126132	1.74302065479476	Prog+NB	E16.5	24	Chrom11_Interval1	BothSexNo15X5	TFEnrichDAC	3
Pitx1	0.0446903099126132	1.40371336173153	Prog+NB	E16.5	52	Chrom11_Interval1	BothSexNo15X5	TFEnrichDAC	3
Sox2	0.0485734020728934	1.58883103038255	Prog+NB	E16.5	31	Chrom11_Interval1	BothSexNo15X5	TFEnrichDAC	4
Phox2b	5.05446740395754e-05	1.67219868943946	Prog+NB	E16.5	83	Chrom14_Interval1	BothSexNo15X5	TFEnrichDAC	3
Sox2	0.00120728641197722	1.65331289577053	Prog+NB	E16.5	59	Chrom14_Interval1	BothSexNo15X5	TFEnrichDAC	4
Hoxb2	0.00474200820847653	1.3837794190487	Prog+NB	E16.5	85	Chrom14_Interval1	BothSexNo15X5	TFEnrichDAC	3
Hoxb5	0.00474200820847653	1.3837794190487	Prog+NB	E16.5	85	Chrom14_Interval1	BothSexNo15X5	TFEnrichDAC	3
Phox2b	0.00052929447102258	1.8177356467049	Prog+NB	E16.5	60	Chrom1_Interval1	BothSexNo15X5	TFEnrichDAC	3
Hoxb2	0.0487339730406715	1.36796647067009	Prog+NB	E16.5	58	Chrom1_Interval1	BothSexNo15X5	TFEnrichDAC	3
Hoxb5	0.0487339730406715	1.36796647067009	Prog+NB	E16.5	58	Chrom1_Interval1	BothSexNo15X5	TFEnrichDAC	3
Hoxb2	0.000644765688037102	1.86545746756974	Prog+NB	E16.5	39	Chrom3_Interval1	BothSexNo15X5	TFEnrichDAC	3
Hoxb5	0.000644765688037102	1.86545746756974	Prog+NB	E16.5	39	Chrom3_Interval1	BothSexNo15X5	TFEnrichDAC	3
Sox2	0.00364028676422312	2.13738875863052	Prog+NB	E16.5	33	Chrom8_Interval3	BothSexNo15X5	TFEnrichDAC	4
Klf5	0.0132095501741961	1.67715865920916	Prog+NB	E16.5	43	Chrom8_Interval3	BothSexNo15X5	TFEnrichDAC	3
Elf1	0.0245738618612432	1.6924986408723	Prog+NB	E16.5	33	Chrom8_Interval3	BothSexNo15X5	TFEnrichDAC	3
Phox2b	0.00501793159970348	1.54286108701331	Prog+NB	E16.5	57	Chrom14_Interval1	Female	TFEnrichDAC	3
Sox2	0.00510740715086707	1.66425503783869	Prog+NB	E16.5	45	Chrom14_Interval1	Female	TFEnrichDAC	4
Sox2	0.0394097525759813	1.56356545041543	Prog+NB	E16.5	36	Chrom14_Interval1	Female	TFEnrichDAC	4
Mecom	0.049569670686187	1.71272175464918	Prog+NB	E16.5	25	Chrom14_Interval1	Female	TFEnrichDAC	4
Phox2b	1.36430739689409e-12	1.7808254228181	Prog+NB	E16.5	174	Chrom1_Interval1	Female	TFEnrichDAC	3
Hoxb2	3.19879999619337e-09	1.52052859812137	Prog+NB	E16.5	195	Chrom1_Interval1	Female	TFEnrichDAC	3
Hoxb5	3.19879999619337e-09	1.52052859812137	Prog+NB	E16.5	195	Chrom1_Interval1	Female	TFEnrichDAC	3
Sox2	0.00128819217066409	1.45572923436241	Prog+NB	E16.5	91	Chrom1_Interval1	Female	TFEnrichDAC	4
Hoxb13	0.00172072834481227	1.71208706144844	Prog+NB	E16.5	47	Chrom1_Interval1	Female	TFEnrichDAC	3
Isl1	0.00222060947478663	1.58590187915701	Prog+NB	E16.5	58	Chrom1_Interval1	Female	TFEnrichDAC	3
Elf1	0.00966972268261776	1.31962094561613	Prog+NB	E16.5	98	Chrom1_Interval1	Female	TFEnrichDAC	3
Mecom	0.0100793074384477	1.43780201814066	Prog+NB	E16.5	62	Chrom1_Interval1	Female	TFEnrichDAC	4
Ebf1	0.0313625112923768	1.28035541432224	Prog+NB	E16.5	83	Chrom1_Interval1	Female	TFEnrichDAC	3
Sox2	0.0362997770575937	1.30105733814663	Prog+NB	E16.5	71	Chrom1_Interval1	Female	TFEnrichDAC	4
Pitx1	0.047642090686771	1.19197808518979	Prog+NB	E16.5	122	Chrom1_Interval1	Female	TFEnrichDAC	3
Phox2b	0.00042768751948508	1.95214215065332	Prog+NB	E16.5	45	Chrom5_Interval1	Female	TFEnrichDAC	3
Hoxb2	0.00227609983771877	1.64047720434761	Prog+NB	E16.5	47	Chrom5_Interval1	Female	TFEnrichDAC	3
Hoxb5	0.00227609983771877	1.64047720434761	Prog+NB	E16.5	47	Chrom5_Interval1	Female	TFEnrichDAC	3
Sox2	0.00506895085583107	1.94744675819666	Prog+NB	E16.5	28	Chrom5_Interval1	Female	TFEnrichDAC	4
Sox2	0.00334138084813293	1.93050193050193	Prog+NB	E16.5	44	Chrom8_Interval2	Female	TFEnrichDAC	4
Klf5	0.00968812398707252	1.62072365311111	Prog+NB	E16.5	60	Chrom8_Interval2	Female	TFEnrichDAC	3
Rbpj	0.0213178682291523	1.2546980529573	Prog+NB	E16.5	111	Chrom8_Interval2	Female	TFEnrichDAC	3
Elf1	0.0277656952532499	1.5390534821085	Prog+NB	E16.5	44	Chrom8_Interval2	Female	TFEnrichDAC	3
Hoxb2	0.0277656952532499	1.36689341435025	Prog+NB	E16.5	64	Chrom8_Interval2	Female	TFEnrichDAC	3
Hoxb5	0.0277656952532499	1.36689341435025	Prog+NB	E16.5	64	Chrom8_Interval2	Female	TFEnrichDAC	3
Hoxb13	0.0357482689673691	1.88876186689199	Prog+NB	E16.5	19	Chrom8_Interval2	Female	TFEnrichDAC	3
Klf5	0.0168577663711515	1.54800758523717	Prog+NB	E16.5	51	Chrom10_Interval1	Male	TFEnrichDAC	3
Hoxb2	0.0286054503408993	1.3627033186402	Prog+NB	E16.5	67	Chrom10_Interval1	Male	TFEnrichDAC	3
Hoxb5	0.0286054503408993	1.3627033186402	Prog+NB	E16.5	67	Chrom10_Interval1	Male	TFEnrichDAC	3
Phox2b	4.24321659175004e-08	1.82300781705752	Prog+NB	E16.5	100	Chrom11_Interval1	Male	TFEnrichDAC	3
Hoxb2	8.14512508435879e-08	1.63549910645902	Prog+NB	E16.5	123	Chrom11_Interval1	Male	TFEnrichDAC	3
Hoxb5	8.14512508435879e-08	1.63549910645902	Prog+NB	E16.5	123	Chrom11_Interval1	Male	TFEnrichDAC	3
Rbpj	0.00170503692076814	1.22328196843544	Prog+NB	E16.5	189	Chrom11_Interval1	Male	TFEnrichDAC	3
Isl1	0.00584288414885116	1.68964585022979	Prog+NB	E16.5	40	Chrom11_Interval1	Male	TFEnrichDAC	3
Pitx1	0.0150633705766392	1.33547008547009	Prog+NB	E16.5	84	Chrom11_Interval1	Male	TFEnrichDAC	3
Mecom	0.0183227333615299	1.57217492260062	Prog+NB	E16.5	39	Chrom11_Interval1	Male	TFEnrichDAC	4
Tbx3	0.0352377482082596	1.59195109526235	Prog+NB	E16.5	30	Chrom11_Interval1	Male	TFEnrichDAC	3
Sox2	0.0356562561370189	1.35751520417029	Prog+NB	E16.5	60	Chrom11_Interval1	Male	TFEnrichDAC	4
Klf5	0.013094377706172	2.05287873474241	Prog+NB	E16.5	24	Chrom11_Interval2	Male	TFEnrichDAC	3
Mxi1	0.0208977768547329	1.40842708874767	Prog+NB	E16.5	63	Chrom14_Interval1	Male	TFEnrichDAC	3
Pitx1	0.0208977768547329	1.67511581501741	Prog+NB	E16.5	37	Chrom14_Interval1	Male	TFEnrichDAC	3
Rbpj	0.0242227945953528	1.33013318936598	Prog+NB	E16.5	68	Chrom14_Interval1	Male	TFEnrichDAC	3
Hoxb2	0.0242227945953528	1.50659133709981	Prog+NB	E16.5	43	Chrom14_Interval1	Male	TFEnrichDAC	3
Hoxb5	0.0242227945953528	1.50659133709981	Prog+NB	E16.5	43	Chrom14_Interval1	Male	TFEnrichDAC	3
Elf1	0.0257324681263525	1.70922791522819	Prog+NB	E16.5	29	Chrom14_Interval1	Male	TFEnrichDAC	3
Phox2b	0.0392027344345975	1.57352771028578	Prog+NB	E16.5	34	Chrom14_Interval1	Male	TFEnrichDAC	3
Phox2b	0.00561281421572054	1.60079223521602	Prog+NB	E16.5	51	Chrom14_Interval2	Male	TFEnrichDAC	3
Mecom	0.0207744849036819	1.96233943566388	Prog+NB	E16.5	24	Chrom14_Interval2	Male	TFEnrichDAC	4
Sox2	0.0406384232298981	1.58465351110798	Prog+NB	E16.5	36	Chrom14_Interval2	Male	TFEnrichDAC	4
Mxi1	0.0376901862761341	1.57563025210084	Prog+NB	E16.5	42	Chrom2_Interval2	Male	TFEnrichDAC	3
Phox2b	0.0376901862761341	2.28767515012868	Prog+NB	E16.5	16	Chrom2_Interval2	Male	TFEnrichDAC	3
Hoxb2	0.0376901862761341	1.93016318652395	Prog+NB	E16.5	22	Chrom2_Interval2	Male	TFEnrichDAC	3
Hoxb5	0.0376901862761341	1.93016318652395	Prog+NB	E16.5	22	Chrom2_Interval2	Male	TFEnrichDAC	3
Tbx3	0.0423054704877562	2.7431421446384	Prog+NB	E16.5	11	Chrom2_Interval2	Male	TFEnrichDAC	3
Phox2b	2.48285046191115e-12	1.733505069776	Prog+NB	E16.5	179	Chrom3_Interval1	Male	TFEnrichDAC	3
Hoxb2	2.48285046191115e-12	1.59674264500419	Prog+NB	E16.5	212	Chrom3_Interval1	Male	TFEnrichDAC	3
Hoxb5	2.48285046191115e-12	1.59674264500419	Prog+NB	E16.5	212	Chrom3_Interval1	Male	TFEnrichDAC	3
Mecom	6.10568297974701e-06	1.79196482970361	Prog+NB	E16.5	75	Chrom3_Interval1	Male	TFEnrichDAC	4
Sox2	6.19368915151569e-06	1.54311015781195	Prog+NB	E16.5	120	Chrom3_Interval1	Male	TFEnrichDAC	4
Sox2	6.19368915151569e-06	1.67024771407538	Prog+NB	E16.5	92	Chrom3_Interval1	Male	TFEnrichDAC	4
Rbpj	1.2275758256404e-05	1.23537244406416	Prog+NB	E16.5	298	Chrom3_Interval1	Male	TFEnrichDAC	3
Elf1	1.42765239832332e-05	1.52127627344039	Prog+NB	E16.5	118	Chrom3_Interval1	Male	TFEnrichDAC	3
Sox2	0.000717986140875964	1.44510900223879	Prog+NB	E16.5	96	Chrom3_Interval1	Male	TFEnrichDAC	4
Mxi1	0.00166240549633359	1.1917784517362	Prog+NB	E16.5	249	Chrom3_Interval1	Male	TFEnrichDAC	3
Pitx1	0.0124374644100323	1.24039698384691	Prog+NB	E16.5	131	Chrom3_Interval1	Male	TFEnrichDAC	3
Hoxb13	0.0168113766957081	1.48866064682305	Prog+NB	E16.5	43	Chrom3_Interval1	Male	TFEnrichDAC	3
Elf1	0.0216922128605168	1.26821219459448	Prog+NB	E16.5	95	Chrom3_Interval1	Male	TFEnrichDAC	3
Tbx3	0.0279333174830691	1.44696732412509	Prog+NB	E16.5	41	Chrom3_Interval1	Male	TFEnrichDAC	3
Ebf1	0.0421406680762556	1.25774548326084	Prog+NB	E16.5	79	Chrom3_Interval1	Male	TFEnrichDAC	3
Phox2b	3.3908216801151e-07	1.7260695117503	Prog+NB	E16.5	106	Chrom5_Interval1	Male	TFEnrichDAC	3
Hoxb2	3.3908216801151e-07	1.57516187817456	Prog+NB	E16.5	130	Chrom5_Interval1	Male	TFEnrichDAC	3
Hoxb5	3.3908216801151e-07	1.57516187817456	Prog+NB	E16.5	130	Chrom5_Interval1	Male	TFEnrichDAC	3
Hoxb13	0.00106276036071582	1.9933479132495	Prog+NB	E16.5	35	Chrom5_Interval1	Male	TFEnrichDAC	3
Sox2	0.00193404605473415	1.57752403846154	Prog+NB	E16.5	63	Chrom5_Interval1	Male	TFEnrichDAC	4
Sox2	0.00572502123600936	1.45378236245955	Prog+NB	E16.5	69	Chrom5_Interval1	Male	TFEnrichDAC	4
Elf1	0.019775073400221	1.36900091539166	Prog+NB	E16.5	67	Chrom5_Interval1	Male	TFEnrichDAC	3
Sox2	0.0235062638004541	1.4411547684929	Prog+NB	E16.5	50	Chrom5_Interval1	Male	TFEnrichDAC	4
Mxi1	0.0344946312230225	1.16870659089805	Prog+NB	E16.5	154	Chrom5_Interval1	Male	TFEnrichDAC	3
Mcm3	NA	NA	NA	NA	1	Chrom1_Interval1	BothSexNo15X5	Sox10TFBM	3
Mcm3	NA	NA	NA	NA	1	Chrom1_Interval1	BinBothSexAllChrom	Sox10TFBM	3
Mcm3	NA	NA	NA	NA	1	Chrom1_Interval1	Female	Sox10TFBM	3
Mcm3	NA	NA	NA	NA	1	Chrom1_Interval1	BothSexAllChrom	Sox10TFBM	3
Mcm3	NA	NA	NA	NA	1	Chrom1_Interval1	BinFemale	Sox10TFBM	3
St18	NA	NA	NA	NA	1	Chrom1_Interval1	BinFemale	Sox10TFBM	3
Tbx2	NA	NA	NA	NA	1	Chrom11_Interval1	BinMale	Sox10TFBM	4
Tbx2	NA	NA	NA	NA	1	Chrom11_Interval1	BothSexNo15X5	Sox10TFBM	4
Cadps	NA	NA	NA	NA	1	Chrom14_Interval1	Male	Sox10TFBM	3
Ptprg	NA	NA	NA	NA	1	Chrom14_Interval1	Male	Sox10TFBM	3
Dach1	NA	NA	NA	NA	2	Chrom14_Interval2	Male	Sox10TFBM	5
Dach1	NA	NA	NA	NA	2	Chrom14_Interval1	BothSexNo15X5	Sox10TFBM	5
Dach1	NA	NA	NA	NA	2	Chrom14_Interval2	BothSexAllChrom	Sox10TFBM	5
Dach1	NA	NA	NA	NA	2	Chrom14_Interval2	BinMale	Sox10TFBM	5
Dach1	NA	NA	NA	NA	2	Chrom14_Interval1	BinBothSexAllChrom	Sox10TFBM	5
Mecom	NA	NA	NA	NA	4	Chrom3_Interval1	BinMale	Sox10TFBM	4
Mecom	NA	NA	NA	NA	4	Chrom3_Interval1	BothSexNo15X5	Sox10TFBM	4
Mecom	NA	NA	NA	NA	4	Chrom3_Interval1	BothSexAllChrom	Sox10TFBM	4
Mecom	NA	NA	NA	NA	4	Chrom3_Interval1	Male	Sox10TFBM	4
Sox2	NA	NA	NA	NA	1	Chrom3_Interval1	Male	Sox10TFBM	4
Chic2	NA	NA	NA	NA	1	Chrom5_Interval3	BinFemale	Sox10TFBM	3
Chic2	NA	NA	NA	NA	1	Chrom5_Interval2	BinMale	Sox10TFBM	3
Chic2	NA	NA	NA	NA	1	Chrom5_Interval2	BinBothSexAllChrom	Sox10TFBM	3
Pdgfra	NA	NA	NA	NA	1	Chrom5_Interval3	BinFemale	Sox10TFBM	4
Pdgfra	NA	NA	NA	NA	1	Chrom5_Interval2	BinMale	Sox10TFBM	4
Pdgfra	NA	NA	NA	NA	1	Chrom5_Interval2	BinBothSexAllChrom	Sox10TFBM	4
Antxr2	NA	NA	NA	NA	1	Chrom5_Interval2	BinMale	Sox10TFBM	3
Col1a1	0.040432448	0.861861561	ENSWavefront	E11.5	NA	Chrom11_Interval1	BinMale	DGEWavefront	4
Dach1	0.018834249	1.052663994	ENSWavefront	E11.5	NA	Chrom14_Interval2	Male	DGEWavefront	5
Dach1	0.018834249	1.052663994	ENSWavefront	E11.5	NA	Chrom14_Interval1	BothSexNo15X5	DGEWavefront	5
Dach1	0.018834249	1.052663994	ENSWavefront	E11.5	NA	Chrom14_Interval2	BothSexAllChrom	DGEWavefront	5
Dach1	0.018834249	1.052663994	ENSWavefront	E11.5	NA	Chrom14_Interval2	BinMale	DGEWavefront	5
Dach1	0.018834249	1.052663994	ENSWavefront	E11.5	NA	Chrom14_Interval1	BinBothSexAllChrom	DGEWavefront	5
Hoxb5	0.000715498	-1.535631944	ENSTrailing	E11.5	NA	Chrom11_Interval1	BinMale	DGEWavefront	3
Myh10	0.032188666	0.774887364	ENSWavefront	E11.5	NA	Chrom11_Interval1	BinMale	DGEWavefront	3
Myh10	0.032188666	0.774887364	ENSWavefront	E11.5	NA	Chrom11_Interval1	BinBothSexAllChrom	DGEWavefront	3
Myh10	0.032188666	0.774887364	ENSWavefront	E11.5	NA	Chrom11_Interval2	BinFemale	DGEWavefront	3
Pdgfra	0.032776573	0.909464162	ENSWavefront	E11.5	NA	Chrom5_Interval2	BinMale	DGEWavefront	4
Pdgfra	0.032776573	0.909464162	ENSWavefront	E11.5	NA	Chrom5_Interval3	BinFemale	DGEWavefront	4
Pdgfra	0.032776573	0.909464162	ENSWavefront	E11.5	NA	Chrom5_Interval2	BinBothSexAllChrom	DGEWavefront	4
Prph	0.00201406	-1.434698103	ENSTrailing	E11.5	NA	Chrom15_Interval1	BinBothSexAllChrom	DGEWavefront	3
Ptprg	0.025166565	0.996988409	ENSWavefront	E11.5	NA	Chrom14_Interval1	Male	DGEWavefront	3
St18	0.00089363	-1.544251993	ENSTrailing	E11.5	NA	Chrom1_Interval1	BinFemale	DGEWavefront	3
Tgfbi	0.001510151	1.46420891	ENSWavefront	E11.5	NA	Chrom13_Interval1	BinBothSexAllChrom	DGEWavefront	3
Uchl1	0.019399086	-0.908472308	ENSTrailing	E11.5	NA	Chrom5_Interval1	Male	DGEWavefront	3
Uchl1	0.019399086	-0.908472308	ENSTrailing	E11.5	NA	Chrom5_Interval2	BinMale	DGEWavefront	3
Uchl1	0.019399086	-0.908472308	ENSTrailing	E11.5	NA	Chrom5_Interval2	BinBothSexAllChrom	DGEWavefront	3
Uchl1	0.019399086	-0.908472308	ENSTrailing	E11.5	NA	Chrom5_Interval1	BothSexAllChrom	DGEWavefront	3
Nrg1	p<0.01	0.267821777640349	Telocytes -> Neural crest cells	E13.5	NA	Chrom8_Interval2	Female	CellChat	3
Nrg1	p<0.01	0.262352156194357	Telocytes -> Neural crest cells	E15.5	NA	Chrom8_Interval2	Female	CellChat	3
Ednrb	p<0.01	0.316315522936247	Large intestinal myofibroblasts/myocytes -> Neural crest cells	E11.5	NA	Chrom14_Interval1	BothSexNo15X5	CellChat	3
Ednrb	p<0.01	0.268878782376449	Large intestinal epithelium 1 -> Neural crest cells	E13.5	NA	Chrom14_Interval1	BothSexNo15X5	CellChat	3
Ednrb	p<0.01	0.411382793900223	Large intestinal epithelium 2 -> Neural crest cells	E13.5	NA	Chrom14_Interval1	BothSexNo15X5	CellChat	3
Ednrb	p<0.01	0.41379691162934	Small intestinal epithelium 1 -> Neural crest cells	E13.5	NA	Chrom14_Interval1	BothSexNo15X5	CellChat	3
Ednrb	p<0.01	0.275644561995964	Other mesenchymal cells of E9.5 -> Neural crest cells	E13.5	NA	Chrom14_Interval1	BothSexNo15X5	CellChat	3
Ednrb	p<0.01	0.321332320955759	Mesothelial cells -> Neural crest cells	E13.5	NA	Chrom14_Interval1	BothSexNo15X5	CellChat	3
Ednrb	p<0.01	0.32274049489627	Small intestinal fibroblasts 2 -> Neural crest cells	E13.5	NA	Chrom14_Interval1	BothSexNo15X5	CellChat	3
Ednrb	p<0.01	0.282715563302954	Large intestinal myofibroblasts/myocytes -> Neural crest cells	E13.5	NA	Chrom14_Interval1	BothSexNo15X5	CellChat	3
Ednrb	p<0.01	0.336040253874535	Large intestinal epithelium 1 -> Neural crest cells	E15.5	NA	Chrom14_Interval1	BothSexNo15X5	CellChat	3
Ednrb	p<0.01	0.419179663640958	Large intestinal epithelium 2 -> Neural crest cells	E15.5	NA	Chrom14_Interval1	BothSexNo15X5	CellChat	3
Ednrb	p<0.01	0.338761640749168	Small intestinal epithelium 1 -> Neural crest cells	E15.5	NA	Chrom14_Interval1	BothSexNo15X5	CellChat	3
Ednrb	p<0.01	0.280341465301228	Mesothelial cells -> Neural crest cells	E15.5	NA	Chrom14_Interval1	BothSexNo15X5	CellChat	3
Ednrb	p<0.01	0.33059002866664	Small intestinal fibroblasts 2 -> Neural crest cells	E15.5	NA	Chrom14_Interval1	BothSexNo15X5	CellChat	3
Ednrb	p<0.01	0.316315522936247	Large intestinal myofibroblasts/myocytes -> Neural crest cells	E11.5	NA	Chrom14_Interval2	BothSexAllChrom	CellChat	3
Ednrb	p<0.01	0.268878782376449	Large intestinal epithelium 1 -> Neural crest cells	E13.5	NA	Chrom14_Interval2	BothSexAllChrom	CellChat	3
Ednrb	p<0.01	0.411382793900223	Large intestinal epithelium 2 -> Neural crest cells	E13.5	NA	Chrom14_Interval2	BothSexAllChrom	CellChat	3
Ednrb	p<0.01	0.41379691162934	Small intestinal epithelium 1 -> Neural crest cells	E13.5	NA	Chrom14_Interval2	BothSexAllChrom	CellChat	3
Ednrb	p<0.01	0.275644561995964	Other mesenchymal cells of E9.5 -> Neural crest cells	E13.5	NA	Chrom14_Interval2	BothSexAllChrom	CellChat	3
Ednrb	p<0.01	0.321332320955759	Mesothelial cells -> Neural crest cells	E13.5	NA	Chrom14_Interval2	BothSexAllChrom	CellChat	3
Ednrb	p<0.01	0.32274049489627	Small intestinal fibroblasts 2 -> Neural crest cells	E13.5	NA	Chrom14_Interval2	BothSexAllChrom	CellChat	3
Ednrb	p<0.01	0.282715563302954	Large intestinal myofibroblasts/myocytes -> Neural crest cells	E13.5	NA	Chrom14_Interval2	BothSexAllChrom	CellChat	3
Ednrb	p<0.01	0.336040253874535	Large intestinal epithelium 1 -> Neural crest cells	E15.5	NA	Chrom14_Interval2	BothSexAllChrom	CellChat	3
Ednrb	p<0.01	0.419179663640958	Large intestinal epithelium 2 -> Neural crest cells	E15.5	NA	Chrom14_Interval2	BothSexAllChrom	CellChat	3
Ednrb	p<0.01	0.338761640749168	Small intestinal epithelium 1 -> Neural crest cells	E15.5	NA	Chrom14_Interval2	BothSexAllChrom	CellChat	3
Ednrb	p<0.01	0.280341465301228	Mesothelial cells -> Neural crest cells	E15.5	NA	Chrom14_Interval2	BothSexAllChrom	CellChat	3
Ednrb	p<0.01	0.33059002866664	Small intestinal fibroblasts 2 -> Neural crest cells	E15.5	NA	Chrom14_Interval2	BothSexAllChrom	CellChat	3
Col1a1	p<0.01	0.25326154192354	Other intestinal fibroblasts -> Neural crest cells	E9.5	NA	Chrom11_Interval1	BinMale	CellChat	4
Col1a1	p<0.01	0.250229294262753	Large intestinal myofibroblasts/myocytes -> Neural crest cells	E9.5	NA	Chrom11_Interval1	BinMale	CellChat	4
Col1a1	p<0.01	0.254931720485093	Other intestinal fibroblasts -> Neural crest cells	E11.5	NA	Chrom11_Interval1	BinMale	CellChat	4
Col1a1	p<0.01	0.256186732637233	Gastric myofibroblasts/myocytes -> Neural crest cells	E11.5	NA	Chrom11_Interval1	BinMale	CellChat	4
Lgals9	p<0.01	0.26172631913593	Macrophages -> Neural crest cells	E11.5	NA	Chrom11_Interval1	BinMale	CellChat	3
Lgals9	p<0.01	0.280226841857875	Macrophages -> Neural crest cells	E13.5	NA	Chrom11_Interval1	BinMale	CellChat	3
Nrg1	p<0.01	0.267821777640349	Telocytes -> Neural crest cells	E13.5	NA	Chrom8_Interval2	BinFemale	CellChat	3
Nrg1	p<0.01	0.262352156194357	Telocytes -> Neural crest cells	E15.5	NA	Chrom8_Interval2	BinFemale	CellChat	3
