# Supplementary material for: Combinatorial multiomic analysis from a pedigree of Sox10Dom Hirschsprung mice identifies multiple high confidence candidate modifiers of Enteric Nervous System development
Source: PLoS Comput Biol. 2026 Jul 6;22(7):e1014424. doi: 10.1371/journal.pcbi.1014424 (PMC13372245; doi:10.1371/journal.pcbi.1014424)
Supplement: S26 Table — (TSV) [file pcbi.1014424.s034.tsv]

chrompos	Location	Allele	Consequence	IMPACT	SYMBOL	Gene.x	Feature_type	Feature	BIOTYPE	EXON	INTRON	HGVSc	HGVSp	cDNA_position	CDS_position	Protein_position	Amino_acids	Codons	Existing_variation	REF_ALLELE	UPLOADED_ALLELE	seqnames	start	end	width	strand	X	ID	REF	ALT	QUAL	FILTER	INFO	FORMAT	C3HeBFeJ	type	Gene.y
chr11-94828652	11:94828652-94828656	-	splice_donor_variant,non_coding_transcript_exon_variant	HIGH	Col1a1	ENSMUSG00000001506	Transcript	ENSMUST00000139974.2	protein_coding_CDS_not_defined	1/2	1/1	ENSMUST00000139974.2:n.143+3_143+6del	-	142-?	-	-	-	-	rs253279343	GAGT	GAGT/-	chr11	94828652	94828652	1	*	1113845	rs253279343	AGAGT	A	1781.03	PASS	AC=2;AF=1.00;AN=2;DP=40;ExcessHet=0.0000;FS=0.000;LOE;MLEAC=2;MLEAF=1.00;MQ=60.00;QD=30.65;SID=SC_MOUSE_GENOMES_C3H_INDEL_SUB_BATCH,SC_MOUSE_GENOMES_A_J_INDEL_SUB_BATCH,SC_MOUSE_GENOMES_AKR_INDEL_SUB_BATCH,SC_MOUSE_GENOMES_PWK_INDEL_SUB_BATCH,SC_MOUSE_GENOMES_CBA_INDEL_SUB_BATCH;SOR=1.151;SS_VALIDATED=5;VC=SO:0000159;ANN=A|splice_region_variant&intron_variant|LOW|Col1a1|ENSMUSG00000001506|transcr…	GT:AD:DP:GQ:PL	1/1:0,40:40:99:1795,120,0	del	Col1a1
chr14-10088157	14:10088157-10088157	A	splice_donor_variant,non_coding_transcript_variant	HIGH	Gm48239	ENSMUSG00000114230	Transcript	ENSMUST00000223597.2	lncRNA	-	3/3	ENSMUST00000223597.2:n.3254+1G>T	-	-	-	-	-	-	-	G	G/A	chr14	10088157	10088157	1	*	1988515	rs31147677	G	A	1119.06	PASS	AC=2;AF=1.00;AN=2;DP=29;ExcessHet=0.0000;FS=0.000;MLEAC=2;MLEAF=1.00;MQ=60.00;QD=24.15;SID=SC_MOUSE_GENOMES_REL-1207-FVB,PRJEB6911,ENSEMBL_CHR14_SNPS_200606,DROKAMURALAB_JF1_WHOLE_GENOME_RESEQUENCING-HOMO-B6-JF1,GANESAN_ATR_SNP_DISCOVERY,UTHSCSEQ_UTHSCSEQ_MOUSE_SNP,ABI_XPLORE_MOUSE_CHR14,ENSEMBL_2009-02_3;SOR=0.836;SS_VALIDATED=4;VC=SO:0001483;ANN=A|splice_donor_variant&intron_variant|HIGH|Gm4823…	GT:AD:DP:GQ:PL	1/1:0,28:28:84:1133,84,0	sub	Cadps
chr14-10088157	14:10088157-10088157	A	splice_donor_variant,non_coding_transcript_variant	HIGH	Gm48239	ENSMUSG00000114230	Transcript	ENSMUST00000332729.1	lncRNA	-	2/2	ENSMUST00000332729.1:n.233+1G>T	-	-	-	-	-	-	-	G	G/A	chr14	10088157	10088157	1	*	1988515	rs31147677	G	A	1119.06	PASS	AC=2;AF=1.00;AN=2;DP=29;ExcessHet=0.0000;FS=0.000;MLEAC=2;MLEAF=1.00;MQ=60.00;QD=24.15;SID=SC_MOUSE_GENOMES_REL-1207-FVB,PRJEB6911,ENSEMBL_CHR14_SNPS_200606,DROKAMURALAB_JF1_WHOLE_GENOME_RESEQUENCING-HOMO-B6-JF1,GANESAN_ATR_SNP_DISCOVERY,UTHSCSEQ_UTHSCSEQ_MOUSE_SNP,ABI_XPLORE_MOUSE_CHR14,ENSEMBL_2009-02_3;SOR=0.836;SS_VALIDATED=4;VC=SO:0001483;ANN=A|splice_donor_variant&intron_variant|HIGH|Gm4823…	GT:AD:DP:GQ:PL	1/1:0,28:28:84:1133,84,0	sub	Cadps
chr14-10088157	14:10088157-10088157	A	splice_donor_variant,non_coding_transcript_variant	HIGH	Gm48239	ENSMUSG00000114230	Transcript	ENSMUST00000332730.1	lncRNA	-	2/2	ENSMUST00000332730.1:n.152+1G>T	-	-	-	-	-	-	-	G	G/A	chr14	10088157	10088157	1	*	1988515	rs31147677	G	A	1119.06	PASS	AC=2;AF=1.00;AN=2;DP=29;ExcessHet=0.0000;FS=0.000;MLEAC=2;MLEAF=1.00;MQ=60.00;QD=24.15;SID=SC_MOUSE_GENOMES_REL-1207-FVB,PRJEB6911,ENSEMBL_CHR14_SNPS_200606,DROKAMURALAB_JF1_WHOLE_GENOME_RESEQUENCING-HOMO-B6-JF1,GANESAN_ATR_SNP_DISCOVERY,UTHSCSEQ_UTHSCSEQ_MOUSE_SNP,ABI_XPLORE_MOUSE_CHR14,ENSEMBL_2009-02_3;SOR=0.836;SS_VALIDATED=4;VC=SO:0001483;ANN=A|splice_donor_variant&intron_variant|HIGH|Gm4823…	GT:AD:DP:GQ:PL	1/1:0,28:28:84:1133,84,0	sub	Cadps
chr14-10091126	14:10091126-10091126	A	splice_acceptor_variant,non_coding_transcript_variant	HIGH	Gm48239	ENSMUSG00000114230	Transcript	ENSMUST00000223597.2	lncRNA	-	2/3	ENSMUST00000223597.2:n.287-1G>T	-	-	-	-	-	-	-	G	G/A	chr14	10091126	10091126	1	*	1988506	rs30638409	G	A	1400.06	PASS	AC=2;AF=1.00;AN=2;DP=41;ExcessHet=0.0000;FS=0.000;MLEAC=2;MLEAF=1.00;MQ=60.00;QD=28.50;SID=MUSPNEUMONIA_PNEUM1-CBA,PRJEB6911,ENSEMBL_CHR14_SNPS_200606,DROKAMURALAB_JF1_WHOLE_GENOME_RESEQUENCING-HOMO-B6-JF1,GANESAN_ATR_SNP_DISCOVERY,UTHSCSEQ_UTHSCSEQ_MOUSE_SNP,ABI_XPLORE_MOUSE_CHR14,ENSEMBL_2009-02_3;SOR=0.798;SS_VALIDATED=4;VC=SO:0001483;ANN=A|splice_acceptor_variant&intron_variant|HIGH|Gm48239|E…	GT:AD:DP:GQ:PL	1/1:0,38:38:99:1414,113,0	sub	Cadps
chr14-10091126	14:10091126-10091126	A	splice_acceptor_variant,non_coding_transcript_variant	HIGH	Gm48239	ENSMUSG00000114230	Transcript	ENSMUST00000332731.1	lncRNA	-	1/1	ENSMUST00000332731.1:n.70-1G>T	-	-	-	-	-	-	-	G	G/A	chr14	10091126	10091126	1	*	1988506	rs30638409	G	A	1400.06	PASS	AC=2;AF=1.00;AN=2;DP=41;ExcessHet=0.0000;FS=0.000;MLEAC=2;MLEAF=1.00;MQ=60.00;QD=28.50;SID=MUSPNEUMONIA_PNEUM1-CBA,PRJEB6911,ENSEMBL_CHR14_SNPS_200606,DROKAMURALAB_JF1_WHOLE_GENOME_RESEQUENCING-HOMO-B6-JF1,GANESAN_ATR_SNP_DISCOVERY,UTHSCSEQ_UTHSCSEQ_MOUSE_SNP,ABI_XPLORE_MOUSE_CHR14,ENSEMBL_2009-02_3;SOR=0.798;SS_VALIDATED=4;VC=SO:0001483;ANN=A|splice_acceptor_variant&intron_variant|HIGH|Gm48239|E…	GT:AD:DP:GQ:PL	1/1:0,38:38:99:1414,113,0	sub	Cadps
chr14-10282906	14:10282906-10282917	-	splice_donor_variant,splice_donor_5th_base_variant,intron_variant,non_coding_transcript_variant	HIGH	-	ENSMUSG00000138694	Transcript	ENSMUST00000349249.1	lncRNA	-	2/4	ENSMUST00000349249.1:n.169+2_169+12del	-	-	-	-	-	-	-	CTGAGAACACT	CTGAGAACACT/-	chr14	10282906	10282906	1	*	1986777	rs257769334	CCTGAGAACACT	C	1647.03	PASS	AC=2;AF=1.00;AN=2;DP=42;ExcessHet=0.0000;FS=0.000;LOE;MLEAC=2;MLEAF=1.00;MQ=60.00;QD=29.72;SID=SC_MOUSE_GENOMES_C3H_INDEL_SUB_BATCH,SC_MOUSE_GENOMES_LP_J_INDEL_SUB_BATCH,SC_MOUSE_GENOMES_129S1_INDEL_SUB_BATCH,UTHSCSEQ_UTHSCSEQ_MOUSE_DELS,SC_MOUSE_GENOMES_129P2_INDEL_SUB_BATCH,SC_MOUSE_GENOMES_DBA_INDEL_SUB_BATCH,SC_MOUSE_GENOMES_PWK_INDEL_SUB_BATCH,SC_MOUSE_GENOMES_CBA_INDEL_SUB_BATCH,SC_MOUSE_GE…	GT:AD:DP:GQ:PL	1/1:0,37:37:99:1661,112,0	del	Ptprg
chr14-10515293	14:10515293-10515293	A	splice_donor_variant,non_coding_transcript_variant	HIGH	-	ENSMUSG00000127018	Transcript	ENSMUST00000279658.1	lncRNA	-	2/2	ENSMUST00000279658.1:n.255+2C>A	-	-	-	-	-	-	-	G	G/A	chr14	10515293	10515293	1	*	1984136	rs51180635	G	A	1651.06	PASS	AC=2;AF=1.00;AN=2;DP=37;ExcessHet=0.0000;FS=0.000;MLEAC=2;MLEAF=1.00;MQ=60.00;QD=26.54;SID=MUSPNEUMONIA_PNEUM1-CBA,PRJEB6911,ENSEMBL_CHR14_SNPS_200606,DROKAMURALAB_JF1_WHOLE_GENOME_RESEQUENCING-HOMO-B6-JF1,GANESAN_ATR_SNP_DISCOVERY,UTHSCSEQ_UTHSCSEQ_MOUSE_SNP,ENSEMBL_2009-02_3;SOR=1.270;SS_VALIDATED=3;VC=SO:0001483;ANN=A|intron_variant|MODIFIER|Ptprg|ENSMUSG00000021745|transcript|ENSMUST000000222…	GT:AD:DP:GQ:PL	1/1:0,37:37:99:1665,111,0	sub	Ptprg
chr14-9980221	14:9980221-9980221	AAAA	splice_acceptor_variant	HIGH	Cadps	ENSMUSG00000054423	Transcript	ENSMUST00000067491.14	protein_coding	-	14/28	ENSMUST00000067491.14:c.2388-2_2388-1insAAAA	-	-	-	-	-	-	-	-	-/AAAA	chr14	9980221	9980221	1	*	1989319	rs223822665	T	TAAAA	1786.03	PASS	AC=2;AF=1.00;AN=2;DP=40;ExcessHet=0.0000;FS=0.000;LOE;MLEAC=2;MLEAF=1.00;MQ=60.00;QD=27.53;SID=SC_MOUSE_GENOMES_C3H_INDEL_SUB_BATCH,SC_MOUSE_GENOMES_LP_J_INDEL_SUB_BATCH,SC_MOUSE_GENOMES_129S1_INDEL_SUB_BATCH,SC_MOUSE_GENOMES_129P2_INDEL_SUB_BATCH,SC_MOUSE_GENOMES_DBA_INDEL_SUB_BATCH,SC_MOUSE_GENOMES_CBA_INDEL_SUB_BATCH,SC_MOUSE_GENOMES_129S5_INDEL_SUB_BATCH;SOR=1.022;SS_VALIDATED=7;VC=SO:0000667…	GT:AD:DP:GQ:PL	1/1:0,40:40:99:1800,120,0	ins	Cadps
chr14-9980221	14:9980221-9980221	AAAA	splice_acceptor_variant	HIGH	Cadps	ENSMUSG00000054423	Transcript	ENSMUST00000112658.8	protein_coding	-	15/30	ENSMUST00000112658.8:c.2400-2_2400-1insAAAA	-	-	-	-	-	-	-	-	-/AAAA	chr14	9980221	9980221	1	*	1989319	rs223822665	T	TAAAA	1786.03	PASS	AC=2;AF=1.00;AN=2;DP=40;ExcessHet=0.0000;FS=0.000;LOE;MLEAC=2;MLEAF=1.00;MQ=60.00;QD=27.53;SID=SC_MOUSE_GENOMES_C3H_INDEL_SUB_BATCH,SC_MOUSE_GENOMES_LP_J_INDEL_SUB_BATCH,SC_MOUSE_GENOMES_129S1_INDEL_SUB_BATCH,SC_MOUSE_GENOMES_129P2_INDEL_SUB_BATCH,SC_MOUSE_GENOMES_DBA_INDEL_SUB_BATCH,SC_MOUSE_GENOMES_CBA_INDEL_SUB_BATCH,SC_MOUSE_GENOMES_129S5_INDEL_SUB_BATCH;SOR=1.022;SS_VALIDATED=7;VC=SO:0000667…	GT:AD:DP:GQ:PL	1/1:0,40:40:99:1800,120,0	ins	Cadps
chr14-9980221	14:9980221-9980221	AAAA	splice_acceptor_variant,non_coding_transcript_variant	HIGH	Cadps	ENSMUSG00000054423	Transcript	ENSMUST00000224106.2	protein_coding_CDS_not_defined	-	8/19	ENSMUST00000224106.2:n.2046-2_2046-1insAAAA	-	-	-	-	-	-	-	-	-/AAAA	chr14	9980221	9980221	1	*	1989319	rs223822665	T	TAAAA	1786.03	PASS	AC=2;AF=1.00;AN=2;DP=40;ExcessHet=0.0000;FS=0.000;LOE;MLEAC=2;MLEAF=1.00;MQ=60.00;QD=27.53;SID=SC_MOUSE_GENOMES_C3H_INDEL_SUB_BATCH,SC_MOUSE_GENOMES_LP_J_INDEL_SUB_BATCH,SC_MOUSE_GENOMES_129S1_INDEL_SUB_BATCH,SC_MOUSE_GENOMES_129P2_INDEL_SUB_BATCH,SC_MOUSE_GENOMES_DBA_INDEL_SUB_BATCH,SC_MOUSE_GENOMES_CBA_INDEL_SUB_BATCH,SC_MOUSE_GENOMES_129S5_INDEL_SUB_BATCH;SOR=1.022;SS_VALIDATED=7;VC=SO:0000667…	GT:AD:DP:GQ:PL	1/1:0,40:40:99:1800,120,0	ins	Cadps
chr14-9980221	14:9980221-9980221	AAAA	splice_acceptor_variant,NMD_transcript_variant	HIGH	Cadps	ENSMUSG00000054423	Transcript	ENSMUST00000224882.2	nonsense_mediated_decay	-	14/28	ENSMUST00000224882.2:c.2388-2_2388-1insAAAA	-	-	-	-	-	-	-	-	-/AAAA	chr14	9980221	9980221	1	*	1989319	rs223822665	T	TAAAA	1786.03	PASS	AC=2;AF=1.00;AN=2;DP=40;ExcessHet=0.0000;FS=0.000;LOE;MLEAC=2;MLEAF=1.00;MQ=60.00;QD=27.53;SID=SC_MOUSE_GENOMES_C3H_INDEL_SUB_BATCH,SC_MOUSE_GENOMES_LP_J_INDEL_SUB_BATCH,SC_MOUSE_GENOMES_129S1_INDEL_SUB_BATCH,SC_MOUSE_GENOMES_129P2_INDEL_SUB_BATCH,SC_MOUSE_GENOMES_DBA_INDEL_SUB_BATCH,SC_MOUSE_GENOMES_CBA_INDEL_SUB_BATCH,SC_MOUSE_GENOMES_129S5_INDEL_SUB_BATCH;SOR=1.022;SS_VALIDATED=7;VC=SO:0000667…	GT:AD:DP:GQ:PL	1/1:0,40:40:99:1800,120,0	ins	Cadps
chr5-67255011	5:67255011-67255011	C	frameshift_variant	HIGH	Phox2b	ENSMUSG00000012520	Transcript	ENSMUST00000174251.2	protein_coding	2/2	-	ENSMUST00000174251.2:c.436dup	ENSMUSP00000134216.2:p.Glu146GlyfsTer9	552-553	436-437	146	E/GX	gag/gGag	rs228755094	-	-/C	chr5	67255011	67255011	1	*	5099285	rs228755094	T	TC	994.03	PASS	AC=2;AF=1.00;AN=2;BaseQRankSum=-0.129;DP=32;ExcessHet=0.0000;FS=4.260;LOE;MLEAC=2;MLEAF=1.00;MQ=60.00;MQRankSum=0.000;QD=31.06;ReadPosRankSum=0.542;SID=SC_MOUSE_GENOMES_C3H_INDEL_SUB_BATCH,SC_MOUSE_GENOMES_WSB_INDEL_SUB_BATCH,SC_MOUSE_GENOMES_A_J_INDEL_SUB_BATCH,SC_MOUSE_GENOMES_NOD_INDEL_SUB_BATCH,SC_MOUSE_GENOMES_NZO_INDEL_SUB_BATCH,SC_MOUSE_GENOMES_AKR_INDEL_SUB_BATCH,UTHSCSEQ_UTHSCSEQ_MOUSE_I…	GT:AD:DP:GQ:PL	1/1:1,31:32:62:1008,62,0	ins	Phox2b
