# Supplementary material for: Combinatorial multiomic analysis from a pedigree of Sox10Dom Hirschsprung mice identifies multiple high confidence candidate modifiers of Enteric Nervous System development
Source: PLoS Comput Biol. 2026 Jul 6;22(7):e1014424. doi: 10.1371/journal.pcbi.1014424 (PMC13372245; doi:10.1371/journal.pcbi.1014424)
Supplement: S27 Table — (CSV) [file pcbi.1014424.s035.csv]

	blockEUR	gene_id	gene_chr.x	gene_start.x	gene_end.x	ASN_chr	ASN_start	ASN_end	EUR_chr	EUR_start	EUR_end	blockASN	EURLoc	Gene	Gene.Length..kb.	Chr	rsID	Positon	Allelesa	log10BF	Directionb	rsID.1	Positon.1	Alleles	OR	Lower.95.CI	Upper.95.CI	P	Directionc	seqnames	start	end	locus	locus_chr	locus_start	locus_end	rs_chr	rs_start	rs_end	distanceSNPToGene
1	chr13-77410555-78808813	EDNRB	chr13	78469616	78549664	chr13	77411044	79469556	chr13	77410555	78808813	chr13-77411044-79469556	chr13:78579823	EDNRB	80.049	chr13	rs3027155	78579823	A/G	1.34	+++	rs76629678	78521666	G/C	1.87	1.21	2.89	0.0051	--	chr13	78579823	78579823	chr13-78579823-78579823	chr13	77410555	78808813	chr13	78579823	78579823	30159
2	chr17-45876022-47517400	HOXB13	chr17	46802127	46806111	chr17	45880185	49895548	chr17	45876022	47517400	chr17-45880185-49895548	chr17:46694541	HOXB5	2.485	chr17	rs72829893	46694541	G/T	1.03	?+-	rs199651537	46693403	T/TG	1.56	1.03	2.35	0.0346	++	chr17	46694541	46694541	chr17-46694541-46694541	chr17	45876022	47517400	chr17	46694541	46694541	107586
5	chr17-45876022-47517400	HOXB2	chr17	46620019	46622393	chr17	45880185	49895548	chr17	45876022	47517400	chr17-45880185-49895548	chr17:46694541	HOXB5	2.485	chr17	rs72829893	46694541	G/T	1.03	?+-	rs199651537	46693403	T/TG	1.56	1.03	2.35	0.0346	++	chr17	46694541	46694541	chr17-46694541-46694541	chr17	45876022	47517400	chr17	46694541	46694541	72148
8	chr17-45876022-47517400	HOXB5	chr17	46668619	46671103	chr17	45880185	49895548	chr17	45876022	47517400	chr17-45880185-49895548	chr17:46694541	HOXB5	2.485	chr17	rs72829893	46694541	G/T	1.03	?+-	rs199651537	46693403	T/TG	1.56	1.03	2.35	0.0346	++	chr17	46694541	46694541	chr17-46694541-46694541	chr17	45876022	47517400	chr17	46694541	46694541	23438
11	chr4-40202609-42213058	PHOX2B	chr4	41746099	41750987	chr4	40588393	42664297	chr4	40202609	42213058	chr4-40588393-42664297	chr4:41350130	UCHL1	11.549	chr4	rs55865808	41350130	A/G	1.16	+++	rs55865808	41350130	A/G	1.37	1.1	1.72	0.0053	++	chr4	41350130	41350130	chr4-41350130-41350130	chr4	40202609	42213058	chr4	41350130	41350130	395969
13	chr4-40202609-42213058	PHOX2B	chr4	41746099	41750987	chr4	40588393	42664297	chr4	40202609	42213058	chr4-40588393-42664297	chr4:41772268	PHOX2B	4.889	chr4	chr4:41772268:C	41772268	CA/C	3.68	---	rs6826373	41746460	T/C	0.57	0.45	0.73	6.39e-06	--	chr4	41772268	41772268	chr4-41772268-41772268	chr4	40202609	42213058	chr4	41772268	41772268	21281
15	chr4-40202609-42213058	UCHL1	chr4	41258898	41270446	chr4	40588393	42664297	chr4	40202609	42213058	chr4-40588393-42664297	chr4:41350130	UCHL1	11.549	chr4	rs55865808	41350130	A/G	1.16	+++	rs55865808	41350130	A/G	1.37	1.1	1.72	0.0053	++	chr4	41350130	41350130	chr4-41350130-41350130	chr4	40202609	42213058	chr4	41350130	41350130	79684
17	chr4-40202609-42213058	UCHL1	chr4	41258898	41270446	chr4	40588393	42664297	chr4	40202609	42213058	chr4-40588393-42664297	chr4:41772268	PHOX2B	4.889	chr4	chr4:41772268:C	41772268	CA/C	3.68	---	rs6826373	41746460	T/C	0.57	0.45	0.73	6.39e-06	--	chr4	41772268	41772268	chr4-41772268-41772268	chr4	40202609	42213058	chr4	41772268	41772268	501822
