# Supplementary material for: Combinatorial multiomic analysis from a pedigree of Sox10Dom Hirschsprung mice identifies multiple high confidence candidate modifiers of Enteric Nervous System development
Source: PLoS Comput Biol. 2026 Jul 6;22(7):e1014424. doi: 10.1371/journal.pcbi.1014424 (PMC13372245; doi:10.1371/journal.pcbi.1014424)
Supplement: S28 Table — (CSV) [file pcbi.1014424.s036.csv]

	blockASN	gene_id	gene_chr.x	gene_start.x	gene_end.x	ASN_chr	ASN_start	ASN_end	EUR_chr	EUR_start	EUR_end	blockEUR	ASNLoc	Chr	rsID.1	Positon.1	Alleles	OR	Lower.95.CI	Upper.95.CI	P	Directionc	locus_chr	locus_start	locus_end	rs_chr	rs_start	rs_end	distanceSNPToGene
1	chr13-77411044-79469556	EDNRB	chr13	78469616	78549664	chr13	77411044	79469556	chr13	77410555	78808813	chr13-77410555-78808813	chr13:78521666	chr13	rs76629678	78521666	G/C	1.87	1.21	2.89	0.0051	--	chr13	77411044	79469556	chr13	78521666	78521666	0
2	chr17-45880185-49895548	COL1A1	chr17	48261457	48279000	chr17	45880185	49895548	chr17	47517400	49898957	chr17-47517400-49898957	chr17:46693403	chr17	rs199651537	46693403	T/TG	1.56	1.03	2.35	0.0346	++	chr17	45880185	49895548	chr17	46693403	46693403	1568054
6	chr17-45880185-49895548	HOXB13	chr17	46802127	46806111	chr17	45880185	49895548	chr17	45876022	47517400	chr17-45876022-47517400	chr17:46693403	chr17	rs199651537	46693403	T/TG	1.56	1.03	2.35	0.0346	++	chr17	45880185	49895548	chr17	46693403	46693403	108724
10	chr17-45880185-49895548	HOXB2	chr17	46620019	46622393	chr17	45880185	49895548	chr17	45876022	47517400	chr17-45876022-47517400	chr17:46693403	chr17	rs199651537	46693403	T/TG	1.56	1.03	2.35	0.0346	++	chr17	45880185	49895548	chr17	46693403	46693403	71010
14	chr17-45880185-49895548	HOXB5	chr17	46668619	46671103	chr17	45880185	49895548	chr17	45876022	47517400	chr17-45876022-47517400	chr17:46693403	chr17	rs199651537	46693403	T/TG	1.56	1.03	2.35	0.0346	++	chr17	45880185	49895548	chr17	46693403	46693403	22300
18	chr4-40588393-42664297	PHOX2B	chr4	41746099	41750987	chr4	40588393	42664297	chr4	40202609	42213058	chr4-40202609-42213058	chr4:41350130	chr4	rs55865808	41350130	A/G	1.37	1.1	1.72	0.0053	++	chr4	40588393	42664297	chr4	41350130	41350130	395969
20	chr4-40588393-42664297	PHOX2B	chr4	41746099	41750987	chr4	40588393	42664297	chr4	40202609	42213058	chr4-40202609-42213058	chr4:41746460	chr4	rs6826373	41746460	T/C	0.57	0.45	0.73	6.39e-06	--	chr4	40588393	42664297	chr4	41746460	41746460	0
22	chr4-40588393-42664297	UCHL1	chr4	41258898	41270446	chr4	40588393	42664297	chr4	40202609	42213058	chr4-40202609-42213058	chr4:41350130	chr4	rs55865808	41350130	A/G	1.37	1.1	1.72	0.0053	++	chr4	40588393	42664297	chr4	41350130	41350130	79684
24	chr4-40588393-42664297	UCHL1	chr4	41258898	41270446	chr4	40588393	42664297	chr4	40202609	42213058	chr4-40202609-42213058	chr4:41746460	chr4	rs6826373	41746460	T/C	0.57	0.45	0.73	6.39e-06	--	chr4	40588393	42664297	chr4	41746460	41746460	476014
