# Supplementary material for: Combinatorial multiomic analysis from a pedigree of Sox10Dom Hirschsprung mice identifies multiple high confidence candidate modifiers of Enteric Nervous System development
Source: PLoS Comput Biol. 2026 Jul 6;22(7):e1014424. doi: 10.1371/journal.pcbi.1014424 (PMC13372245; doi:10.1371/journal.pcbi.1014424)
Supplement: S29 Table — (CSV) [file pcbi.1014424.s037.csv]

	blockASN	gene_id	gene_chr.x	gene_start.x	gene_end.x	ASN_chr	ASN_start	ASN_end	EUR_chr	EUR_start	EUR_end	blockEUR	ASNLoc	Chromosome	rsID	Position	Minor.allele	Major.allele	Chi.Squared	P	locus_chr	locus_start	locus_end	rs_chr	rs_start	rs_end	distanceSNPToGene
1	chr4-24135369-26836317	RBPJ	chr4	26321332	26436752	chr4	24135369	26836317	chr4	25609322	27343722	chr4-25609322-27343722	chr4:26706288	chr4	rs2075094	26706288	C	A	16.4187	5.08e-05	chr4	24135369	26836317	chr4	26706288	26706288	269536
2	chr8-30534248-33044704	NRG1	chr8	31496911	32622558	chr8	30534248	33044704	chr8	31133729	31548360	chr8-31133729-31548360	chr8:32530758	chr8	rs16879552	32530758	A	G	20.0801	7.43e-06	chr8	30534248	33044704	chr8	32530758	32530758	0
4	chr8-30534248-33044704	NRG1	chr8	31496911	32622558	chr8	30534248	33044704	chr8	31133729	31548360	chr8-31133729-31548360	chr8:32531041	chr8	rs7835688	32531041	C	G	16.5357	4.77e-05	chr8	30534248	33044704	chr8	32531041	32531041	0
6	chr8-30534248-33044704	NRG1	chr8	31496911	32622558	chr8	30534248	33044704	chr8	31133729	31548360	chr8-31133729-31548360	chr8:32535360	chr8	rs16879557	32535360	A	G	16.4893	4.89e-05	chr8	30534248	33044704	chr8	32535360	32535360	0
8	chr8-30534248-33044704	NRG1	chr8	31496911	32622558	chr8	30534248	33044704	chr8	31548360	32977218	chr8-31548360-32977218	chr8:32530758	chr8	rs16879552	32530758	A	G	20.0801	7.43e-06	chr8	30534248	33044704	chr8	32530758	32530758	0
10	chr8-30534248-33044704	NRG1	chr8	31496911	32622558	chr8	30534248	33044704	chr8	31548360	32977218	chr8-31548360-32977218	chr8:32531041	chr8	rs7835688	32531041	C	G	16.5357	4.77e-05	chr8	30534248	33044704	chr8	32531041	32531041	0
12	chr8-30534248-33044704	NRG1	chr8	31496911	32622558	chr8	30534248	33044704	chr8	31548360	32977218	chr8-31548360-32977218	chr8:32535360	chr8	rs16879557	32535360	A	G	16.4893	4.89e-05	chr8	30534248	33044704	chr8	32535360	32535360	0
