# Supplementary material for: Combinatorial multiomic analysis from a pedigree of Sox10Dom Hirschsprung mice identifies multiple high confidence candidate modifiers of Enteric Nervous System development
Source: PLoS Comput Biol. 2026 Jul 6;22(7):e1014424. doi: 10.1371/journal.pcbi.1014424 (PMC13372245; doi:10.1371/journal.pcbi.1014424)
Supplement: S30 Table — (CSV) [file pcbi.1014424.s038.csv]

	blockEUR	gene_id	gene_chr.x	gene_start.x	gene_end.x	ASN_chr	ASN_start	ASN_end	EUR_chr	EUR_start	EUR_end	blockASN	EURLoc	variant_id	p_value	chromosome	base_pair_location	effect_allele	other_allele	effect_allele_frequency	beta	standard_error	p_fdr	seqnames	start	end	locus	locus_chr	locus_start	locus_end	rs_chr	rs_start	rs_end	distanceSNPToGene
1	chr13-41069263-43101027	ELF1	chr13	41506055	41593508	chr13	40859944	42118645	chr13	41069263	43101027	chr13-40859944-42118645	chr13:42848853	rs2122242	4.095e-05	chr13	42848853	A	G	0.2373	0.0134	0.0033	0.0377836899487233	chr13	42848853	42848853	chr13-42848853-42848853	chr13	41069263	43101027	chr13	42848853	42848853	1255345
2	chr13-41069263-43101027	ELF1	chr13	41506055	41593508	chr13	40859944	42118645	chr13	41069263	43101027	chr13-40859944-42118645	chr13:42850849	rs9590683	3.845e-05	chr13	42850849	T	C	0.7626	-0.0134	0.0033	0.0360312624774152	chr13	42850849	42850849	chr13-42850849-42850849	chr13	41069263	43101027	chr13	42850849	42850849	1257341
3	chr13-41069263-43101027	ELF1	chr13	41506055	41593508	chr13	40859944	42118645	chr13	41069263	43101027	chr13-40859944-42118645	chr13:42861772	rs400288	4.024e-05	chr13	42861772	A	C	0.7624	-0.0134	0.0033	0.0372693714275218	chr13	42861772	42861772	chr13-42861772-42861772	chr13	41069263	43101027	chr13	42861772	42861772	1268264
4	chr13-41069263-43101027	ELF1	chr13	41506055	41593508	chr13	40859944	42118645	chr13	41069263	43101027	chr13-40859944-42118645	chr13:42868208	rs17521426	2.82e-05	chr13	42868208	A	C	0.2374	0.0137	0.0033	0.0282966540798907	chr13	42868208	42868208	chr13-42868208-42868208	chr13	41069263	43101027	chr13	42868208	42868208	1274700
5	chr13-41069263-43101027	ELF1	chr13	41506055	41593508	chr13	40859944	42118645	chr13	41069263	43101027	chr13-40859944-42118645	chr13:42868708	rs1964482	3.112e-05	chr13	42868708	T	G	0.7628	-0.0136	0.0033	0.0304571740526141	chr13	42868708	42868708	chr13-42868708-42868708	chr13	41069263	43101027	chr13	42868708	42868708	1275200
6	chr13-41069263-43101027	ELF1	chr13	41506055	41593508	chr13	40859944	42118645	chr13	41069263	43101027	chr13-40859944-42118645	chr13:42869119	rs9594724	1.939e-05	chr13	42869119	A	G	0.7625	-0.014	0.0033	0.021119690998147	chr13	42869119	42869119	chr13-42869119-42869119	chr13	41069263	43101027	chr13	42869119	42869119	1275611
7	chr13-41069263-43101027	ELF1	chr13	41506055	41593508	chr13	40859944	42118645	chr13	41069263	43101027	chr13-40859944-42118645	chr13:42894409	rs9594726	3.193e-05	chr13	42894409	T	G	0.2337	0.0139	0.0033	0.0311014743493151	chr13	42894409	42894409	chr13-42894409-42894409	chr13	41069263	43101027	chr13	42894409	42894409	1300901
8	chr13-41069263-43101027	ELF1	chr13	41506055	41593508	chr13	40859944	42118645	chr13	41069263	43101027	chr13-40859944-42118645	chr13:42903018	rs9590686	4.372e-05	chr13	42903018	A	G	0.7627	-0.0133	0.0033	0.0396956395057152	chr13	42903018	42903018	chr13-42903018-42903018	chr13	41069263	43101027	chr13	42903018	42903018	1309510
9	chr13-41069263-43101027	ELF1	chr13	41506055	41593508	chr13	40859944	42118645	chr13	41069263	43101027	chr13-40859944-42118645	chr13:42906121	rs9594727	4.68e-05	chr13	42906121	T	C	0.2373	0.0133	0.0033	0.0416809167272727	chr13	42906121	42906121	chr13-42906121-42906121	chr13	41069263	43101027	chr13	42906121	42906121	1312613
10	chr13-41069263-43101027	ELF1	chr13	41506055	41593508	chr13	40859944	42118645	chr13	41069263	43101027	chr13-40859944-42118645	chr13:42911922	rs9594729	4.372e-05	chr13	42911922	A	G	0.2356	0.0134	0.0033	0.0396956395057152	chr13	42911922	42911922	chr13-42911922-42911922	chr13	41069263	43101027	chr13	42911922	42911922	1318414
11	chr13-41069263-43101027	ELF1	chr13	41506055	41593508	chr13	40859944	42118645	chr13	41069263	43101027	chr13-40859944-42118645	chr13:42911923	rs9594730	4.316e-05	chr13	42911923	T	G	0.2356	0.0134	0.0033	0.0393370653008063	chr13	42911923	42911923	chr13-42911923-42911923	chr13	41069263	43101027	chr13	42911923	42911923	1318415
12	chr13-41069263-43101027	ELF1	chr13	41506055	41593508	chr13	40859944	42118645	chr13	41069263	43101027	chr13-40859944-42118645	chr13:42911955	rs9594731	3.487e-05	chr13	42911955	A	T	0.7647	-0.0136	0.0033	0.0333246119434208	chr13	42911955	42911955	chr13-42911955-42911955	chr13	41069263	43101027	chr13	42911955	42911955	1318447
13	chr13-41069263-43101027	ELF1	chr13	41506055	41593508	chr13	40859944	42118645	chr13	41069263	43101027	chr13-40859944-42118645	chr13:42912853	rs9594732	4.308e-05	chr13	42912853	A	G	0.7631	-0.0134	0.0033	0.0392885188622259	chr13	42912853	42912853	chr13-42912853-42912853	chr13	41069263	43101027	chr13	42912853	42912853	1319345
14	chr13-41069263-43101027	ELF1	chr13	41506055	41593508	chr13	40859944	42118645	chr13	41069263	43101027	chr13-40859944-42118645	chr13:42925732	rs9594733	2.721e-05	chr13	42925732	T	G	0.2374	0.0138	0.0033	0.0275541235293442	chr13	42925732	42925732	chr13-42925732-42925732	chr13	41069263	43101027	chr13	42925732	42925732	1332224
15	chr13-41069263-43101027	ELF1	chr13	41506055	41593508	chr13	40859944	42118645	chr13	41069263	43101027	chr13-40859944-42118645	chr13:42945261	rs2875462	1.793e-05	chr13	42945261	T	C	0.7567	0.0139	0.0032	0.019863162182435	chr13	42945261	42945261	chr13-42945261-42945261	chr13	41069263	43101027	chr13	42945261	42945261	1351753
16	chr13-41069263-43101027	ELF1	chr13	41506055	41593508	chr13	40859944	42118645	chr13	41069263	43101027	chr13-40859944-42118645	chr13:42945463	rs7992970	1.402e-05	chr13	42945463	A	G	0.7564	0.014	0.0032	0.0162310898555672	chr13	42945463	42945463	chr13-42945463-42945463	chr13	41069263	43101027	chr13	42945463	42945463	1351955
17	chr13-41069263-43101027	ELF1	chr13	41506055	41593508	chr13	40859944	42118645	chr13	41069263	43101027	chr13-40859944-42118645	chr13:42945572	rs7988075	1.469e-05	chr13	42945572	T	C	0.7565	0.014	0.0032	0.0168914252386541	chr13	42945572	42945572	chr13-42945572-42945572	chr13	41069263	43101027	chr13	42945572	42945572	1352064
18	chr13-41069263-43101027	ELF1	chr13	41506055	41593508	chr13	40859944	42118645	chr13	41069263	43101027	chr13-40859944-42118645	chr13:42947188	rs12873161	1.351e-05	chr13	42947188	A	C	0.7564	0.014	0.0032	0.0157690297418586	chr13	42947188	42947188	chr13-42947188-42947188	chr13	41069263	43101027	chr13	42947188	42947188	1353680
19	chr13-41069263-43101027	ELF1	chr13	41506055	41593508	chr13	40859944	42118645	chr13	41069263	43101027	chr13-40859944-42118645	chr13:42947750	rs17063267	5.016e-05	chr13	42947750	A	G	0.1968	-0.0141	0.0035	0.0440767977596173	chr13	42947750	42947750	chr13-42947750-42947750	chr13	41069263	43101027	chr13	42947750	42947750	1354242
20	chr13-41069263-43101027	ELF1	chr13	41506055	41593508	chr13	40859944	42118645	chr13	41069263	43101027	chr13-40859944-42118645	chr13:42952499	rs17457484	5.817e-05	chr13	42952499	T	C	0.2191	-0.0135	0.0033	0.0495164796186522	chr13	42952499	42952499	chr13-42952499-42952499	chr13	41069263	43101027	chr13	42952499	42952499	1358991
21	chr13-41069263-43101027	ELF1	chr13	41506055	41593508	chr13	40859944	42118645	chr13	41069263	43101027	chr13-40859944-42118645	chr13:42952611	rs56008941	5.691e-05	chr13	42952611	T	C	0.219	-0.0135	0.0033	0.048678902645518	chr13	42952611	42952611	chr13-42952611-42952611	chr13	41069263	43101027	chr13	42952611	42952611	1359103
22	chr13-41069263-43101027	ELF1	chr13	41506055	41593508	chr13	40859944	42118645	chr13	41069263	43101027	chr13-40859944-42118645	chr13:42953003	rs1475248	5.704e-05	chr13	42953003	A	G	0.219	-0.0135	0.0033	0.0487617174403723	chr13	42953003	42953003	chr13-42953003-42953003	chr13	41069263	43101027	chr13	42953003	42953003	1359495
23	chr13-41069263-43101027	ELF1	chr13	41506055	41593508	chr13	40859944	42118645	chr13	41069263	43101027	chr13-40859944-42118645	chr13:42953336	rs989354	5.686e-05	chr13	42953336	A	G	0.781	0.0135	0.0033	0.0486502933158661	chr13	42953336	42953336	chr13-42953336-42953336	chr13	41069263	43101027	chr13	42953336	42953336	1359828
24	chr13-41069263-43101027	ELF1	chr13	41506055	41593508	chr13	40859944	42118645	chr13	41069263	43101027	chr13-40859944-42118645	chr13:42953893	rs35799349	5.739e-05	chr13	42953893	A	G	0.781	0.0135	0.0033	0.0489944175668087	chr13	42953893	42953893	chr13-42953893-42953893	chr13	41069263	43101027	chr13	42953893	42953893	1360385
25	chr13-41069263-43101027	ELF1	chr13	41506055	41593508	chr13	40859944	42118645	chr13	41069263	43101027	chr13-40859944-42118645	chr13:42955367	rs1408221	5.546e-05	chr13	42955367	A	C	0.219	-0.0135	0.0033	0.0477070545190244	chr13	42955367	42955367	chr13-42955367-42955367	chr13	41069263	43101027	chr13	42955367	42955367	1361859
26	chr13-41069263-43101027	ELF1	chr13	41506055	41593508	chr13	40859944	42118645	chr13	41069263	43101027	chr13-40859944-42118645	chr13:42955965	rs12870516	5.302e-05	chr13	42955965	C	G	0.2187	-0.0135	0.0033	0.0460892776634132	chr13	42955965	42955965	chr13-42955965-42955965	chr13	41069263	43101027	chr13	42955965	42955965	1362457
27	chr13-41069263-43101027	ELF1	chr13	41506055	41593508	chr13	40859944	42118645	chr13	41069263	43101027	chr13-40859944-42118645	chr13:42956220	rs35726267	4.49e-05	chr13	42956220	A	G	0.7843	0.0138	0.0034	0.0404959649447627	chr13	42956220	42956220	chr13-42956220-42956220	chr13	41069263	43101027	chr13	42956220	42956220	1362712
28	chr13-41069263-43101027	ELF1	chr13	41506055	41593508	chr13	40859944	42118645	chr13	41069263	43101027	chr13-40859944-42118645	chr13:42956226	rs34286474	4.315e-05	chr13	42956226	T	C	0.2152	-0.0139	0.0034	0.0393320168045074	chr13	42956226	42956226	chr13-42956226-42956226	chr13	41069263	43101027	chr13	42956226	42956226	1362718
29	chr13-41069263-43101027	ELF1	chr13	41506055	41593508	chr13	40859944	42118645	chr13	41069263	43101027	chr13-40859944-42118645	chr13:42956242	rs35469241	4.076e-05	chr13	42956242	T	C	0.7846	0.0139	0.0034	0.0376398920108923	chr13	42956242	42956242	chr13-42956242-42956242	chr13	41069263	43101027	chr13	42956242	42956242	1362734
30	chr13-41069263-43101027	ELF1	chr13	41506055	41593508	chr13	40859944	42118645	chr13	41069263	43101027	chr13-40859944-42118645	chr13:42956641	rs35300208	5.857e-05	chr13	42956641	C	G	0.7792	0.0134	0.0033	0.0497896782385268	chr13	42956641	42956641	chr13-42956641-42956641	chr13	41069263	43101027	chr13	42956641	42956641	1363133
31	chr13-41069263-43101027	ELF1	chr13	41506055	41593508	chr13	40859944	42118645	chr13	41069263	43101027	chr13-40859944-42118645	chr13:42957324	rs35406824	4.95e-05	chr13	42957324	A	G	0.2186	-0.0136	0.0034	0.0436360019496101	chr13	42957324	42957324	chr13-42957324-42957324	chr13	41069263	43101027	chr13	42957324	42957324	1363816
32	chr13-41069263-43101027	ELF1	chr13	41506055	41593508	chr13	40859944	42118645	chr13	41069263	43101027	chr13-40859944-42118645	chr13:42957732	rs61960917	4.889e-05	chr13	42957732	A	G	0.7814	0.0136	0.0034	0.0431932715561122	chr13	42957732	42957732	chr13-42957732-42957732	chr13	41069263	43101027	chr13	42957732	42957732	1364224
33	chr13-41069263-43101027	ELF1	chr13	41506055	41593508	chr13	40859944	42118645	chr13	41069263	43101027	chr13-40859944-42118645	chr13:42958193	rs56737241	4.95e-05	chr13	42958193	A	C	0.2186	-0.0136	0.0034	0.0436360019496101	chr13	42958193	42958193	chr13-42958193-42958193	chr13	41069263	43101027	chr13	42958193	42958193	1364685
34	chr13-41069263-43101027	ELF1	chr13	41506055	41593508	chr13	40859944	42118645	chr13	41069263	43101027	chr13-40859944-42118645	chr13:42964518	rs12870488	4.528e-05	chr13	42964518	T	C	0.2185	-0.0137	0.0034	0.0407054504241436	chr13	42964518	42964518	chr13-42964518-42964518	chr13	41069263	43101027	chr13	42964518	42964518	1371010
35	chr13-41069263-43101027	ELF1	chr13	41506055	41593508	chr13	40859944	42118645	chr13	41069263	43101027	chr13-40859944-42118645	chr13:42964565	rs12870510	4.472e-05	chr13	42964565	T	C	0.2185	-0.0137	0.0034	0.0403749203604342	chr13	42964565	42964565	chr13-42964565-42964565	chr13	41069263	43101027	chr13	42964565	42964565	1371057
36	chr13-41069263-43101027	ELF1	chr13	41506055	41593508	chr13	40859944	42118645	chr13	41069263	43101027	chr13-40859944-42118645	chr13:42969646	rs10507507	5.288e-05	chr13	42969646	T	C	0.7814	0.0135	0.0033	0.0459947861260728	chr13	42969646	42969646	chr13-42969646-42969646	chr13	41069263	43101027	chr13	42969646	42969646	1376138
37	chr13-41069263-43101027	ELF1	chr13	41506055	41593508	chr13	40859944	42118645	chr13	41069263	43101027	chr13-40859944-42118645	chr13:42970202	rs17535675	4.039e-05	chr13	42970202	A	C	0.7815	0.0138	0.0034	0.037349067187205	chr13	42970202	42970202	chr13-42970202-42970202	chr13	41069263	43101027	chr13	42970202	42970202	1376694
38	chr13-41069263-43101027	ELF1	chr13	41506055	41593508	chr13	40859944	42118645	chr13	41069263	43101027	chr13-40859944-42118645	chr13:42971543	rs12855879	3.901e-05	chr13	42971543	A	C	0.2184	-0.0138	0.0034	0.0364205563500635	chr13	42971543	42971543	chr13-42971543-42971543	chr13	41069263	43101027	chr13	42971543	42971543	1378035
39	chr13-41069263-43101027	ELF1	chr13	41506055	41593508	chr13	40859944	42118645	chr13	41069263	43101027	chr13-40859944-42118645	chr13:42974818	rs9533096	4.049e-05	chr13	42974818	A	G	0.2187	-0.0138	0.0034	0.0374297617246802	chr13	42974818	42974818	chr13-42974818-42974818	chr13	41069263	43101027	chr13	42974818	42974818	1381310
40	chr13-41069263-43101027	ELF1	chr13	41506055	41593508	chr13	40859944	42118645	chr13	41069263	43101027	chr13-40859944-42118645	chr13:42979444	rs12865514	3.188e-05	chr13	42979444	A	G	0.7715	0.0137	0.0033	0.0310664997745358	chr13	42979444	42979444	chr13-42979444-42979444	chr13	41069263	43101027	chr13	42979444	42979444	1385936
41	chr13-41069263-43101027	ELF1	chr13	41506055	41593508	chr13	40859944	42118645	chr13	41069263	43101027	chr13-40859944-42118645	chr13:42980878	rs2324878	3.515e-05	chr13	42980878	T	C	0.226	-0.0137	0.0033	0.033526791708135	chr13	42980878	42980878	chr13-42980878-42980878	chr13	41069263	43101027	chr13	42980878	42980878	1387370
42	chr13-41069263-43101027	ELF1	chr13	41506055	41593508	chr13	40859944	42118645	chr13	41069263	43101027	chr13-40859944-42118645	chr13:42861622	rs146061909	4.026e-05	chr13	42861622	A	G	0.2376	0.0134	0.0033	0.0372693714275218	chr13	42861622	42861622	chr13-42861622-42861622	chr13	41069263	43101027	chr13	42861622	42861622	1268114
43	chr17-47517400-49898957	COL1A1	chr17	48261457	48279000	chr17	45880185	49895548	chr17	47517400	49898957	chr17-45880185-49895548	chr17:48245569	rs11870423	5.751e-05	chr17	48245569	A	G	0.0418	-0.0281	0.007	0.0490731054553373	chr17	48245569	48245569	chr17-48245569-48245569	chr17	47517400	49898957	chr17	48245569	48245569	15888
44	chr4-25609322-27343722	RBPJ	chr4	26321332	26436752	chr4	24135369	26836317	chr4	25609322	27343722	chr4-24135369-26836317	chr4:26493005	rs147060423	6.121e-06	chr4	26493005	C	G	0.0155	-0.052	0.0115	0.00831452367231551	chr4	26493005	26493005	chr4-26493005-26493005	chr4	25609322	27343722	chr4	26493005	26493005	56253
45	chr4-25609322-27343722	RBPJ	chr4	26321332	26436752	chr4	24135369	26836317	chr4	25609322	27343722	chr4-24135369-26836317	chr4:26496798	rs114601499	7.392e-06	chr4	26496798	T	C	0.0154	-0.0517	0.0115	0.00967722774521158	chr4	26496798	26496798	chr4-26496798-26496798	chr4	25609322	27343722	chr4	26496798	26496798	60046
46	chr4-25609322-27343722	RBPJ	chr4	26321332	26436752	chr4	24135369	26836317	chr4	25609322	27343722	chr4-24135369-26836317	chr4:26478544	rs148664343	1.588e-05	chr4	26478544	T	C	0.0158	-0.0489	0.0113	0.0180177349067044	chr4	26478544	26478544	chr4-26478544-26478544	chr4	25609322	27343722	chr4	26478544	26478544	41792
47	chr4-25609322-27343722	RBPJ	chr4	26321332	26436752	chr4	24135369	26836317	chr4	25609322	27343722	chr4-24135369-26836317	chr4:26487948	rs147758184	1.762e-05	chr4	26487948	A	C	0.0148	-0.0504	0.0117	0.019610906531179	chr4	26487948	26487948	chr4-26487948-26487948	chr4	25609322	27343722	chr4	26487948	26487948	51196
48	chr8-31548360-32977218	NRG1	chr8	31496911	32622558	chr8	30534248	33044704	chr8	31548360	32977218	chr8-30534248-33044704	chr8:32613829	rs4733376	2.444e-06	chr8	32613829	A	G	0.8963	-0.0214	0.0046	0.00408369976605418	chr8	32613829	32613829	chr8-32613829-32613829	chr8	31548360	32977218	chr8	32613829	32613829	0
49	chr8-31548360-32977218	NRG1	chr8	31496911	32622558	chr8	30534248	33044704	chr8	31548360	32977218	chr8-30534248-33044704	chr8:32621094	rs17671089	1.286e-06	chr8	32621094	T	G	0.8973	-0.0221	0.0046	0.00238913031226296	chr8	32621094	32621094	chr8-32621094-32621094	chr8	31548360	32977218	chr8	32621094	32621094	0
50	chr8-31548360-32977218	NRG1	chr8	31496911	32622558	chr8	30534248	33044704	chr8	31548360	32977218	chr8-30534248-33044704	chr8:32622295	rs41404249	6.018e-06	chr8	32622295	T	G	0.0986	0.0211	0.0047	0.00819987793324061	chr8	32622295	32622295	chr8-32622295-32622295	chr8	31548360	32977218	chr8	32622295	32622295	0
51	chr8-31548360-32977218	NRG1	chr8	31496911	32622558	chr8	30534248	33044704	chr8	31548360	32977218	chr8-30534248-33044704	chr8:32625342	rs28564014	1.578e-06	chr8	32625342	T	C	0.8969	-0.0219	0.0046	0.00283657708990826	chr8	32625342	32625342	chr8-32625342-32625342	chr8	31548360	32977218	chr8	32625342	32625342	2784
52	chr8-31548360-32977218	NRG1	chr8	31496911	32622558	chr8	30534248	33044704	chr8	31548360	32977218	chr8-30534248-33044704	chr8:32582667	rs3757929	7.891e-07	chr8	32582667	T	G	0.8967	-0.0226	0.0046	0.00153860836459531	chr8	32582667	32582667	chr8-32582667-32582667	chr8	31548360	32977218	chr8	32582667	32582667	0
53	chr8-31548360-32977218	NRG1	chr8	31496911	32622558	chr8	30534248	33044704	chr8	31548360	32977218	chr8-30534248-33044704	chr8:32584068	rs28716521	6.541e-07	chr8	32584068	A	G	0.8968	-0.0227	0.0046	0.00129427204436715	chr8	32584068	32584068	chr8-32584068-32584068	chr8	31548360	32977218	chr8	32584068	32584068	0
54	chr8-31548360-32977218	NRG1	chr8	31496911	32622558	chr8	30534248	33044704	chr8	31548360	32977218	chr8-30534248-33044704	chr8:32584857	rs16879886	2.907e-05	chr8	32584857	A	G	0.8818	-0.018	0.0043	0.0289685342665009	chr8	32584857	32584857	chr8-32584857-32584857	chr8	31548360	32977218	chr8	32584857	32584857	0
55	chr8-31548360-32977218	NRG1	chr8	31496911	32622558	chr8	30534248	33044704	chr8	31548360	32977218	chr8-30534248-33044704	chr8:32586085	rs17731664	6.871e-07	chr8	32586085	T	C	0.8978	-0.0227	0.0046	0.00135198417556349	chr8	32586085	32586085	chr8-32586085-32586085	chr8	31548360	32977218	chr8	32586085	32586085	0
56	chr8-31548360-32977218	NRG1	chr8	31496911	32622558	chr8	30534248	33044704	chr8	31548360	32977218	chr8-30534248-33044704	chr8:32587801	rs28623175	9.845e-07	chr8	32587801	A	G	0.8969	-0.0224	0.0046	0.0018854152229583	chr8	32587801	32587801	chr8-32587801-32587801	chr8	31548360	32977218	chr8	32587801	32587801	0
57	chr8-31548360-32977218	NRG1	chr8	31496911	32622558	chr8	30534248	33044704	chr8	31548360	32977218	chr8-30534248-33044704	chr8:32589554	rs60088054	2.176e-06	chr8	32589554	A	G	0.9004	-0.0219	0.0046	0.00373269388949416	chr8	32589554	32589554	chr8-32589554-32589554	chr8	31548360	32977218	chr8	32589554	32589554	0
58	chr8-31548360-32977218	NRG1	chr8	31496911	32622558	chr8	30534248	33044704	chr8	31548360	32977218	chr8-30534248-33044704	chr8:32589555	rs59683732	5.175e-06	chr8	32589555	A	C	0.1006	0.021	0.0046	0.007300572876	chr8	32589555	32589555	chr8-32589555-32589555	chr8	31548360	32977218	chr8	32589555	32589555	0
59	chr8-31548360-32977218	NRG1	chr8	31496911	32622558	chr8	30534248	33044704	chr8	31548360	32977218	chr8-30534248-33044704	chr8:32592365	rs17731774	1.018e-06	chr8	32592365	T	C	0.8979	-0.0224	0.0046	0.00194113864749135	chr8	32592365	32592365	chr8-32592365-32592365	chr8	31548360	32977218	chr8	32592365	32592365	0
60	chr8-31548360-32977218	NRG1	chr8	31496911	32622558	chr8	30534248	33044704	chr8	31548360	32977218	chr8-30534248-33044704	chr8:32593293	rs10087939	4.145e-05	chr8	32593293	A	C	0.8829	-0.0177	0.0043	0.0381452353251226	chr8	32593293	32593293	chr8-32593293-32593293	chr8	31548360	32977218	chr8	32593293	32593293	0
61	chr8-31548360-32977218	NRG1	chr8	31496911	32622558	chr8	30534248	33044704	chr8	31548360	32977218	chr8-30534248-33044704	chr8:32593952	rs17731912	3.026e-06	chr8	32593952	A	G	0.0997	0.0216	0.0046	0.00483694634554025	chr8	32593952	32593952	chr8-32593952-32593952	chr8	31548360	32977218	chr8	32593952	32593952	0
62	chr8-31548360-32977218	NRG1	chr8	31496911	32622558	chr8	30534248	33044704	chr8	31548360	32977218	chr8-30534248-33044704	chr8:32595696	rs17731972	4.051e-06	chr8	32595696	A	G	0.0974	0.0216	0.0047	0.00617213426075687	chr8	32595696	32595696	chr8-32595696-32595696	chr8	31548360	32977218	chr8	32595696	32595696	0
63	chr8-31548360-32977218	NRG1	chr8	31496911	32622558	chr8	30534248	33044704	chr8	31548360	32977218	chr8-30534248-33044704	chr8:32596072	rs10216730	5.008e-05	chr8	32596072	T	G	0.8828	-0.0175	0.0043	0.0440372214381171	chr8	32596072	32596072	chr8-32596072-32596072	chr8	31548360	32977218	chr8	32596072	32596072	0
64	chr8-31548360-32977218	NRG1	chr8	31496911	32622558	chr8	30534248	33044704	chr8	31548360	32977218	chr8-30534248-33044704	chr8:32597355	rs10089448	8.628e-07	chr8	32597355	A	C	0.1019	0.0226	0.0046	0.00166938963080974	chr8	32597355	32597355	chr8-32597355-32597355	chr8	31548360	32977218	chr8	32597355	32597355	0
65	chr8-31548360-32977218	NRG1	chr8	31496911	32622558	chr8	30534248	33044704	chr8	31548360	32977218	chr8-30534248-33044704	chr8:32598221	rs10089599	4.257e-05	chr8	32598221	A	G	0.118	0.0176	0.0043	0.0389361691587137	chr8	32598221	32598221	chr8-32598221-32598221	chr8	31548360	32977218	chr8	32598221	32598221	0
66	chr8-31548360-32977218	NRG1	chr8	31496911	32622558	chr8	30534248	33044704	chr8	31548360	32977218	chr8-30534248-33044704	chr8:32601260	rs572270258	1.489e-05	chr8	32601260	A	G	0.8822	-0.0188	0.0043	0.0170924192331728	chr8	32601260	32601260	chr8-32601260-32601260	chr8	31548360	32977218	chr8	32601260	32601260	0
67	chr8-31548360-32977218	NRG1	chr8	31496911	32622558	chr8	30534248	33044704	chr8	31548360	32977218	chr8-30534248-33044704	chr8:32601261	rs536408480	1.489e-05	chr8	32601261	T	C	0.1178	0.0188	0.0043	0.0170924192331728	chr8	32601261	32601261	chr8-32601261-32601261	chr8	31548360	32977218	chr8	32601261	32601261	0
68	chr8-31548360-32977218	NRG1	chr8	31496911	32622558	chr8	30534248	33044704	chr8	31548360	32977218	chr8-30534248-33044704	chr8:32601368	rs79409627	6.918e-07	chr8	32601368	A	G	0.8979	-0.0227	0.0046	0.00136062492540709	chr8	32601368	32601368	chr8-32601368-32601368	chr8	31548360	32977218	chr8	32601368	32601368	0
69	chr8-31548360-32977218	NRG1	chr8	31496911	32622558	chr8	30534248	33044704	chr8	31548360	32977218	chr8-30534248-33044704	chr8:32601915	rs28657392	3.232e-05	chr8	32601915	A	G	0.8829	-0.0179	0.0043	0.0313842754889868	chr8	32601915	32601915	chr8-32601915-32601915	chr8	31548360	32977218	chr8	32601915	32601915	0
70	chr8-31548360-32977218	NRG1	chr8	31496911	32622558	chr8	30534248	33044704	chr8	31548360	32977218	chr8-30534248-33044704	chr8:32602153	rs59243589	3.61e-05	chr8	32602153	T	C	0.1173	0.0178	0.0043	0.0342661130046291	chr8	32602153	32602153	chr8-32602153-32602153	chr8	31548360	32977218	chr8	32602153	32602153	0
71	chr8-31548360-32977218	NRG1	chr8	31496911	32622558	chr8	30534248	33044704	chr8	31548360	32977218	chr8-30534248-33044704	chr8:32602349	rs58121718	3.645e-05	chr8	32602349	A	G	0.8827	-0.0178	0.0043	0.0345425531653052	chr8	32602349	32602349	chr8-32602349-32602349	chr8	31548360	32977218	chr8	32602349	32602349	0
72	chr8-31548360-32977218	NRG1	chr8	31496911	32622558	chr8	30534248	33044704	chr8	31548360	32977218	chr8-30534248-33044704	chr8:32602697	rs80062976	7.053e-07	chr8	32602697	A	G	0.1021	0.0227	0.0046	0.00138563115421123	chr8	32602697	32602697	chr8-32602697-32602697	chr8	31548360	32977218	chr8	32602697	32602697	0
73	chr8-31548360-32977218	NRG1	chr8	31496911	32622558	chr8	30534248	33044704	chr8	31548360	32977218	chr8-30534248-33044704	chr8:32602786	rs78795113	7.043e-07	chr8	32602786	A	G	0.1021	0.0227	0.0046	0.00138397492825942	chr8	32602786	32602786	chr8-32602786-32602786	chr8	31548360	32977218	chr8	32602786	32602786	0
74	chr8-31548360-32977218	NRG1	chr8	31496911	32622558	chr8	30534248	33044704	chr8	31548360	32977218	chr8-30534248-33044704	chr8:32602962	rs74494933	3.328e-05	chr8	32602962	T	G	0.1171	0.0179	0.0043	0.0320973150032816	chr8	32602962	32602962	chr8-32602962-32602962	chr8	31548360	32977218	chr8	32602962	32602962	0
75	chr8-31548360-32977218	NRG1	chr8	31496911	32622558	chr8	30534248	33044704	chr8	31548360	32977218	chr8-30534248-33044704	chr8:32603542	rs78062749	7.204e-07	chr8	32603542	A	G	0.8979	-0.0227	0.0046	0.00141215008599378	chr8	32603542	32603542	chr8-32603542-32603542	chr8	31548360	32977218	chr8	32603542	32603542	0
76	chr8-31548360-32977218	NRG1	chr8	31496911	32622558	chr8	30534248	33044704	chr8	31548360	32977218	chr8-30534248-33044704	chr8:32605343	rs4733371	3.205e-05	chr8	32605343	T	C	0.1171	0.0179	0.0043	0.0311873523728065	chr8	32605343	32605343	chr8-32605343-32605343	chr8	31548360	32977218	chr8	32605343	32605343	0
77	chr8-31548360-32977218	NRG1	chr8	31496911	32622558	chr8	30534248	33044704	chr8	31548360	32977218	chr8-30534248-33044704	chr8:32605388	rs4733372	3.239e-05	chr8	32605388	A	G	0.8829	-0.0179	0.0043	0.0314383993428005	chr8	32605388	32605388	chr8-32605388-32605388	chr8	31548360	32977218	chr8	32605388	32605388	0
78	chr8-31548360-32977218	NRG1	chr8	31496911	32622558	chr8	30534248	33044704	chr8	31548360	32977218	chr8-30534248-33044704	chr8:32605583	rs4733373	3.725e-05	chr8	32605583	A	G	0.8827	-0.0178	0.0043	0.0351608616047532	chr8	32605583	32605583	chr8-32605583-32605583	chr8	31548360	32977218	chr8	32605583	32605583	0
79	chr8-31548360-32977218	NRG1	chr8	31496911	32622558	chr8	30534248	33044704	chr8	31548360	32977218	chr8-30534248-33044704	chr8:32605884	rs527801248	9.39e-07	chr8	32605884	C	G	0.1107	0.0223	0.0045	0.00180651818961379	chr8	32605884	32605884	chr8-32605884-32605884	chr8	31548360	32977218	chr8	32605884	32605884	0
80	chr8-31548360-32977218	NRG1	chr8	31496911	32622558	chr8	30534248	33044704	chr8	31548360	32977218	chr8-30534248-33044704	chr8:32606505	rs78498275	4.069e-05	chr8	32606505	C	G	0.117	0.0177	0.0043	0.0375870603174437	chr8	32606505	32606505	chr8-32606505-32606505	chr8	31548360	32977218	chr8	32606505	32606505	0
81	chr8-31548360-32977218	NRG1	chr8	31496911	32622558	chr8	30534248	33044704	chr8	31548360	32977218	chr8-30534248-33044704	chr8:32606547	rs76115139	1.032e-06	chr8	32606547	A	T	0.8982	-0.0224	0.0046	0.00196528396198704	chr8	32606547	32606547	chr8-32606547-32606547	chr8	31548360	32977218	chr8	32606547	32606547	0
82	chr8-31548360-32977218	NRG1	chr8	31496911	32622558	chr8	30534248	33044704	chr8	31548360	32977218	chr8-30534248-33044704	chr8:32607874	rs4512342	4.593e-05	chr8	32607874	T	G	0.883	-0.0176	0.0043	0.0411178986506244	chr8	32607874	32607874	chr8-32607874-32607874	chr8	31548360	32977218	chr8	32607874	32607874	0
83	chr8-31548360-32977218	NRG1	chr8	31496911	32622558	chr8	30534248	33044704	chr8	31548360	32977218	chr8-30534248-33044704	chr8:32608792	rs3757934	1.058e-06	chr8	32608792	T	G	0.1018	0.0224	0.0046	0.00200785832673267	chr8	32608792	32608792	chr8-32608792-32608792	chr8	31548360	32977218	chr8	32608792	32608792	0
84	chr8-31548360-32977218	NRG1	chr8	31496911	32622558	chr8	30534248	33044704	chr8	31548360	32977218	chr8-30534248-33044704	chr8:32611068	rs16879920	1.567e-06	chr8	32611068	T	C	0.8971	-0.0219	0.0046	0.00281910270128545	chr8	32611068	32611068	chr8-32611068-32611068	chr8	31548360	32977218	chr8	32611068	32611068	0
85	chr8-31548360-32977218	NRG1	chr8	31496911	32622558	chr8	30534248	33044704	chr8	31548360	32977218	chr8-30534248-33044704	chr8:32611084	rs28529748	1.177e-06	chr8	32611084	A	C	0.8974	-0.0222	0.0046	0.00220803121468085	chr8	32611084	32611084	chr8-32611084-32611084	chr8	31548360	32977218	chr8	32611084	32611084	0
86	chr8-31548360-32977218	NRG1	chr8	31496911	32622558	chr8	30534248	33044704	chr8	31548360	32977218	chr8-30534248-33044704	chr8:32612705	rs16879927	1.494e-06	chr8	32612705	T	C	0.8971	-0.022	0.0046	0.00270988948734828	chr8	32612705	32612705	chr8-32612705-32612705	chr8	31548360	32977218	chr8	32612705	32612705	0
87	chr8-31548360-32977218	NRG1	chr8	31496911	32622558	chr8	30534248	33044704	chr8	31548360	32977218	chr8-30534248-33044704	chr8:32613149	rs75772152	1.176e-06	chr8	32613149	A	G	0.1026	0.0222	0.0046	0.00220709442145594	chr8	32613149	32613149	chr8-32613149-32613149	chr8	31548360	32977218	chr8	32613149	32613149	0
88	chr8-31548360-32977218	NRG1	chr8	31496911	32622558	chr8	30534248	33044704	chr8	31548360	32977218	chr8-30534248-33044704	chr8:32670264	rs4556053	2.325e-06	chr8	32670264	A	C	0.896	-0.0216	0.0046	0.00392716418103448	chr8	32670264	32670264	chr8-32670264-32670264	chr8	31548360	32977218	chr8	32670264	32670264	47706
89	chr8-31548360-32977218	NRG1	chr8	31496911	32622558	chr8	30534248	33044704	chr8	31548360	32977218	chr8-30534248-33044704	chr8:32679661	rs10217030	1.852e-05	chr8	32679661	T	C	0.8907	-0.0192	0.0045	0.0203810542735896	chr8	32679661	32679661	chr8-32679661-32679661	chr8	31548360	32977218	chr8	32679661	32679661	57103
90	chr8-31548360-32977218	NRG1	chr8	31496911	32622558	chr8	30534248	33044704	chr8	31548360	32977218	chr8-30534248-33044704	chr8:32691283	rs143889069	1.435e-05	chr8	32691283	A	G	0.1084	0.0198	0.0046	0.016571791611002	chr8	32691283	32691283	chr8-32691283-32691283	chr8	31548360	32977218	chr8	32691283	32691283	68725
91	chr8-31548360-32977218	NRG1	chr8	31496911	32622558	chr8	30534248	33044704	chr8	31548360	32977218	chr8-30534248-33044704	chr8:32691861	rs10464809	4.831e-05	chr8	32691861	A	C	0.8908	-0.0183	0.0045	0.0427794438354926	chr8	32691861	32691861	chr8-32691861-32691861	chr8	31548360	32977218	chr8	32691861	32691861	69303
92	chr8-31548360-32977218	NRG1	chr8	31496911	32622558	chr8	30534248	33044704	chr8	31548360	32977218	chr8-30534248-33044704	chr8:32627273	rs4352805	2.076e-06	chr8	32627273	A	G	0.8963	-0.0216	0.0045	0.00358978915316729	chr8	32627273	32627273	chr8-32627273-32627273	chr8	31548360	32977218	chr8	32627273	32627273	4715
93	chr8-31548360-32977218	NRG1	chr8	31496911	32622558	chr8	30534248	33044704	chr8	31548360	32977218	chr8-30534248-33044704	chr8:32629198	rs13266765	3.4e-06	chr8	32629198	C	G	0.8959	-0.0211	0.0045	0.00534370727272727	chr8	32629198	32629198	chr8-32629198-32629198	chr8	31548360	32977218	chr8	32629198	32629198	6640
94	chr8-31548360-32977218	NRG1	chr8	31496911	32622558	chr8	30534248	33044704	chr8	31548360	32977218	chr8-30534248-33044704	chr8:32629335	rs13256846	1.19e-06	chr8	32629335	C	G	0.8963	-0.0223	0.0046	0.00223004659511158	chr8	32629335	32629335	chr8-32629335-32629335	chr8	31548360	32977218	chr8	32629335	32629335	6777
95	chr8-31548360-32977218	NRG1	chr8	31496911	32622558	chr8	30534248	33044704	chr8	31548360	32977218	chr8-30534248-33044704	chr8:32630773	rs4445184	2.444e-06	chr8	32630773	T	C	0.1038	0.0214	0.0045	0.00408369976605418	chr8	32630773	32630773	chr8-32630773-32630773	chr8	31548360	32977218	chr8	32630773	32630773	8215
96	chr8-31548360-32977218	NRG1	chr8	31496911	32622558	chr8	30534248	33044704	chr8	31548360	32977218	chr8-30534248-33044704	chr8:32631178	rs13272435	2.191e-06	chr8	32631178	A	G	0.1039	0.0215	0.0045	0.00375258417773893	chr8	32631178	32631178	chr8-32631178-32631178	chr8	31548360	32977218	chr8	32631178	32631178	8620
97	chr8-31548360-32977218	NRG1	chr8	31496911	32622558	chr8	30534248	33044704	chr8	31548360	32977218	chr8-30534248-33044704	chr8:32631189	rs13269230	2.82e-06	chr8	32631189	C	G	0.8959	-0.0213	0.0045	0.00457400109271523	chr8	32631189	32631189	chr8-32631189-32631189	chr8	31548360	32977218	chr8	32631189	32631189	8631
98	chr8-31548360-32977218	NRG1	chr8	31496911	32622558	chr8	30534248	33044704	chr8	31548360	32977218	chr8-30534248-33044704	chr8:32631328	rs11780123	3.334e-06	chr8	32631328	A	G	0.8959	-0.0211	0.0045	0.00525214723566196	chr8	32631328	32631328	chr8-32631328-32631328	chr8	31548360	32977218	chr8	32631328	32631328	8770
99	chr8-31548360-32977218	NRG1	chr8	31496911	32622558	chr8	30534248	33044704	chr8	31548360	32977218	chr8-30534248-33044704	chr8:32632980	rs10954868	2.42e-06	chr8	32632980	A	G	0.1056	0.0213	0.0045	0.00405527105469047	chr8	32632980	32632980	chr8-32632980-32632980	chr8	31548360	32977218	chr8	32632980	32632980	10422
100	chr8-31548360-32977218	NRG1	chr8	31496911	32622558	chr8	30534248	33044704	chr8	31548360	32977218	chr8-30534248-33044704	chr8:32633362	rs17671468	2.076e-06	chr8	32633362	A	G	0.1032	0.0216	0.0046	0.00358978915316729	chr8	32633362	32633362	chr8-32633362-32633362	chr8	31548360	32977218	chr8	32633362	32633362	10804
101	chr8-31548360-32977218	NRG1	chr8	31496911	32622558	chr8	30534248	33044704	chr8	31548360	32977218	chr8-30534248-33044704	chr8:32635223	rs4302804	2.951e-06	chr8	32635223	A	G	0.8959	-0.0212	0.0045	0.00474631745111273	chr8	32635223	32635223	chr8-32635223-32635223	chr8	31548360	32977218	chr8	32635223	32635223	12665
102	chr8-31548360-32977218	NRG1	chr8	31496911	32622558	chr8	30534248	33044704	chr8	31548360	32977218	chr8-30534248-33044704	chr8:32635957	rs4733378	2.228e-06	chr8	32635957	T	C	0.103	0.0216	0.0046	0.0038011874373065	chr8	32635957	32635957	chr8-32635957-32635957	chr8	31548360	32977218	chr8	32635957	32635957	13399
103	chr8-31548360-32977218	NRG1	chr8	31496911	32622558	chr8	30534248	33044704	chr8	31548360	32977218	chr8-30534248-33044704	chr8:32636245	rs9656758	1.411e-06	chr8	32636245	T	C	0.1031	0.022	0.0046	0.00258593890812721	chr8	32636245	32636245	chr8-32636245-32636245	chr8	31548360	32977218	chr8	32636245	32636245	13687
104	chr8-31548360-32977218	NRG1	chr8	31496911	32622558	chr8	30534248	33044704	chr8	31548360	32977218	chr8-30534248-33044704	chr8:32636459	rs9656759	1.374e-06	chr8	32636459	T	C	0.8969	-0.022	0.0046	0.00253339999121706	chr8	32636459	32636459	chr8-32636459-32636459	chr8	31548360	32977218	chr8	32636459	32636459	13901
105	chr8-31548360-32977218	NRG1	chr8	31496911	32622558	chr8	30534248	33044704	chr8	31548360	32977218	chr8-30534248-33044704	chr8:32636693	rs9656743	2.072e-06	chr8	32636693	T	C	0.8966	-0.0216	0.0046	0.00358427828605062	chr8	32636693	32636693	chr8-32636693-32636693	chr8	31548360	32977218	chr8	32636693	32636693	14135
106	chr8-31548360-32977218	NRG1	chr8	31496911	32622558	chr8	30534248	33044704	chr8	31548360	32977218	chr8-30534248-33044704	chr8:32638426	rs55846338	1.223e-06	chr8	32638426	A	T	0.1031	0.0221	0.0046	0.00228605768306127	chr8	32638426	32638426	chr8-32638426-32638426	chr8	31548360	32977218	chr8	32638426	32638426	15868
107	chr8-31548360-32977218	NRG1	chr8	31496911	32622558	chr8	30534248	33044704	chr8	31548360	32977218	chr8-30534248-33044704	chr8:32639672	rs116747116	1.23e-06	chr8	32639672	A	G	0.1031	0.0221	0.0046	0.00229768091313559	chr8	32639672	32639672	chr8-32639672-32639672	chr8	31548360	32977218	chr8	32639672	32639672	17114
108	chr8-31548360-32977218	NRG1	chr8	31496911	32622558	chr8	30534248	33044704	chr8	31548360	32977218	chr8-30534248-33044704	chr8:32641711	rs56374733	1.191e-06	chr8	32641711	T	C	0.1031	0.0222	0.0046	0.00223144631257969	chr8	32641711	32641711	chr8-32641711-32641711	chr8	31548360	32977218	chr8	32641711	32641711	19153
109	chr8-31548360-32977218	NRG1	chr8	31496911	32622558	chr8	30534248	33044704	chr8	31548360	32977218	chr8-30534248-33044704	chr8:32642577	rs60286505	1.637e-06	chr8	32642577	A	C	0.8969	-0.0219	0.0046	0.00292237710649929	chr8	32642577	32642577	chr8-32642577-32642577	chr8	31548360	32977218	chr8	32642577	32642577	20019
110	chr8-31548360-32977218	NRG1	chr8	31496911	32622558	chr8	30534248	33044704	chr8	31548360	32977218	chr8-30534248-33044704	chr8:32648263	rs10088849	1.481e-06	chr8	32648263	A	G	0.8968	-0.022	0.0046	0.00268852177825818	chr8	32648263	32648263	chr8-32648263-32648263	chr8	31548360	32977218	chr8	32648263	32648263	25705
111	chr8-31548360-32977218	NRG1	chr8	31496911	32622558	chr8	30534248	33044704	chr8	31548360	32977218	chr8-30534248-33044704	chr8:32648532	rs11985269	2.752e-06	chr8	32648532	A	G	0.1041	0.0213	0.0045	0.00448350073614191	chr8	32648532	32648532	chr8-32648532-32648532	chr8	31548360	32977218	chr8	32648532	32648532	25974
112	chr8-31548360-32977218	NRG1	chr8	31496911	32622558	chr8	30534248	33044704	chr8	31548360	32977218	chr8-30534248-33044704	chr8:32649529	rs78644610	1.466e-06	chr8	32649529	A	G	0.8968	-0.022	0.0046	0.00266568231016704	chr8	32649529	32649529	chr8-32649529-32649529	chr8	31548360	32977218	chr8	32649529	32649529	26971
113	chr8-31548360-32977218	NRG1	chr8	31496911	32622558	chr8	30534248	33044704	chr8	31548360	32977218	chr8-30534248-33044704	chr8:32649986	rs4545053	2.645e-06	chr8	32649986	A	G	0.8959	-0.0213	0.0045	0.00432596447134112	chr8	32649986	32649986	chr8-32649986-32649986	chr8	31548360	32977218	chr8	32649986	32649986	27428
114	chr8-31548360-32977218	NRG1	chr8	31496911	32622558	chr8	30534248	33044704	chr8	31548360	32977218	chr8-30534248-33044704	chr8:32650531	rs28465087	1.442e-06	chr8	32650531	A	T	0.1032	0.022	0.0046	0.00263072268032278	chr8	32650531	32650531	chr8-32650531-32650531	chr8	31548360	32977218	chr8	32650531	32650531	27973
115	chr8-31548360-32977218	NRG1	chr8	31496911	32622558	chr8	30534248	33044704	chr8	31548360	32977218	chr8-30534248-33044704	chr8:32654137	rs7831572	2.061e-06	chr8	32654137	A	G	0.8959	-0.0216	0.0045	0.003569451608132	chr8	32654137	32654137	chr8-32654137-32654137	chr8	31548360	32977218	chr8	32654137	32654137	31579
116	chr8-31548360-32977218	NRG1	chr8	31496911	32622558	chr8	30534248	33044704	chr8	31548360	32977218	chr8-30534248-33044704	chr8:32657256	rs4733380	3.082e-06	chr8	32657256	A	G	0.1035	0.0213	0.0046	0.00491487693868692	chr8	32657256	32657256	chr8-32657256-32657256	chr8	31548360	32977218	chr8	32657256	32657256	34698
117	chr8-31548360-32977218	NRG1	chr8	31496911	32622558	chr8	30534248	33044704	chr8	31548360	32977218	chr8-30534248-33044704	chr8:32657482	rs12334669	1.342e-06	chr8	32657482	T	C	0.8968	-0.022	0.0046	0.00248374706423174	chr8	32657482	32657482	chr8-32657482-32657482	chr8	31548360	32977218	chr8	32657482	32657482	34924
118	chr8-31548360-32977218	NRG1	chr8	31496911	32622558	chr8	30534248	33044704	chr8	31548360	32977218	chr8-30534248-33044704	chr8:32657667	rs7009074	1.742e-06	chr8	32657667	T	C	0.8961	-0.0217	0.0045	0.00308545958497389	chr8	32657667	32657667	chr8-32657667-32657667	chr8	31548360	32977218	chr8	32657667	32657667	35109
119	chr8-31548360-32977218	NRG1	chr8	31496911	32622558	chr8	30534248	33044704	chr8	31548360	32977218	chr8-30534248-33044704	chr8:32660907	rs10954870	1.735e-06	chr8	32660907	A	T	0.8962	-0.0219	0.0046	0.00307491416984925	chr8	32660907	32660907	chr8-32660907-32660907	chr8	31548360	32977218	chr8	32660907	32660907	38349
120	chr8-31548360-32977218	NRG1	chr8	31496911	32622558	chr8	30534248	33044704	chr8	31548360	32977218	chr8-30534248-33044704	chr8:32662782	rs10088561	1.414e-06	chr8	32662782	T	C	0.1032	0.022	0.0046	0.00259036015749013	chr8	32662782	32662782	chr8-32662782-32662782	chr8	31548360	32977218	chr8	32662782	32662782	40224
121	chr8-31548360-32977218	NRG1	chr8	31496911	32622558	chr8	30534248	33044704	chr8	31548360	32977218	chr8-30534248-33044704	chr8:32663184	rs4495385	3.022e-06	chr8	32663184	T	G	0.8961	-0.0213	0.0046	0.00483142839057117	chr8	32663184	32663184	chr8-32663184-32663184	chr8	31548360	32977218	chr8	32663184	32663184	40626
122	chr8-31548360-32977218	NRG1	chr8	31496911	32622558	chr8	30534248	33044704	chr8	31548360	32977218	chr8-30534248-33044704	chr8:32666288	rs10808329	2.619e-06	chr8	32666288	A	C	0.8965	-0.0214	0.0046	0.00429140111930868	chr8	32666288	32666288	chr8-32666288-32666288	chr8	31548360	32977218	chr8	32666288	32666288	43730
123	chr8-31548360-32977218	NRG1	chr8	31496911	32622558	chr8	30534248	33044704	chr8	31548360	32977218	chr8-30534248-33044704	chr8:32666300	rs9649897	2.911e-06	chr8	32666300	A	C	0.8965	-0.0213	0.0046	0.00469740622016838	chr8	32666300	32666300	chr8-32666300-32666300	chr8	31548360	32977218	chr8	32666300	32666300	43742
124	chr8-31548360-32977218	NRG1	chr8	31496911	32622558	chr8	30534248	33044704	chr8	31548360	32977218	chr8-30534248-33044704	chr8:32667716	rs9886590	1.426e-06	chr8	32667716	A	G	0.1032	0.022	0.0046	0.00260746761551224	chr8	32667716	32667716	chr8-32667716-32667716	chr8	31548360	32977218	chr8	32667716	32667716	45158
125	chr8-31548360-32977218	NRG1	chr8	31496911	32622558	chr8	30534248	33044704	chr8	31548360	32977218	chr8-30534248-33044704	chr8:32668703	rs4549727	2.482e-06	chr8	32668703	T	C	0.8964	-0.0215	0.0046	0.00412829360384833	chr8	32668703	32668703	chr8-32668703-32668703	chr8	31548360	32977218	chr8	32668703	32668703	46145
126	chr8-31548360-32977218	NRG1	chr8	31496911	32622558	chr8	30534248	33044704	chr8	31548360	32977218	chr8-30534248-33044704	chr8:32668706	rs143687805	1.176e-06	chr8	32668706	A	T	0.8972	-0.0222	0.0046	0.00220709442145594	chr8	32668706	32668706	chr8-32668706-32668706	chr8	31548360	32977218	chr8	32668706	32668706	46148
127	chr8-31548360-32977218	NRG1	chr8	31496911	32622558	chr8	30534248	33044704	chr8	31548360	32977218	chr8-30534248-33044704	chr8:32669240	rs9886447	1.422e-06	chr8	32669240	A	G	0.1032	0.022	0.0046	0.00260393361869159	chr8	32669240	32669240	chr8-32669240-32669240	chr8	31548360	32977218	chr8	32669240	32669240	46682
128	chr8-31548360-32977218	NRG1	chr8	31496911	32622558	chr8	30534248	33044704	chr8	31548360	32977218	chr8-30534248-33044704	chr8:32694621	rs77325783	4.489e-05	chr8	32694621	A	G	0.8916	-0.0185	0.0045	0.0404959649447627	chr8	32694621	32694621	chr8-32694621-32694621	chr8	31548360	32977218	chr8	32694621	32694621	72063
129	chr8-31548360-32977218	NRG1	chr8	31496911	32622558	chr8	30534248	33044704	chr8	31548360	32977218	chr8-30534248-33044704	chr8:32695333	rs6990963	4.711e-05	chr8	32695333	A	G	0.1091	0.0185	0.0045	0.0419442978764011	chr8	32695333	32695333	chr8-32695333-32695333	chr8	31548360	32977218	chr8	32695333	32695333	72775
