# Supplementary material for: Combinatorial multiomic analysis from a pedigree of Sox10Dom Hirschsprung mice identifies multiple high confidence candidate modifiers of Enteric Nervous System development
Source: PLoS Comput Biol. 2026 Jul 6;22(7):e1014424. doi: 10.1371/journal.pcbi.1014424 (PMC13372245; doi:10.1371/journal.pcbi.1014424)
Supplement: S31 Table — (TSV) [file pcbi.1014424.s039.tsv]

Description	Phenotype	Trait.type	Sex	Category	Info	N.cases	N.controls	P.Value..SKAT.O.	Beta	Select	X	analysis_id	gene	sig_line	FDR_pval	varianteffect	Category_last	bp_add	bp_cum
H20.2 Fibreoptic endoscopic cauterisation of lesion of colon	41210	categorical	NA	Health-related outcomes > Hospital inpatient > Summary Operations	NA	331	394510	0.000406222	0.101796297	NA	NA	categorical-41210-both_sexes-H202-	ANTXR2	4.9507541815935	0.316930608	missenseLC	Summary Operations	67	3464
H15.2 End colostomy	41210	categorical	NA	Health-related outcomes > Hospital inpatient > Summary Operations	NA	334	394507	0.00020596	0.189296333	NA	NA	categorical-41210-both_sexes-H152-	ANTXR2	4.9504622189056	0.15313126	synonymous	Summary Operations	67	3455
Large bowel resection +/- colostomy	20004	categorical	NA	UK Biobank Assessment Centre > Verbal interview > Operations	NA	1097	393686	0.001037792	0.135952827	NA	NA	categorical-20004-both_sexes-1461-	ANTXR2	4.9504622189056	0.253282197	synonymous	Operations	127	3524
H23.9 Unspecified endoscopic extirpation of lesion of lower bowel using fibreoptic sigmoidoscope	41200	categorical	NA	Health-related outcomes > Hospital inpatient > Summary Operations	NA	208	394633	0.001112726	0.216613596	NA	NA	categorical-41200-both_sexes-H239-	ANTXR2	4.9504622189056	0.253282197	synonymous	Summary Operations	67	3468
Seen a psychiatrist for nerves, anxiety, tension or depression	2100	categorical	NA	UK Biobank Assessment Centre > Touchscreen > Psychosocial factors > Mental health	NA	44916	348150	0.001635121	0.003378041	NA	NA	categorical-2100-both_sexes--	COL1A1	4.95065688250451	0.401576511894737	synonymous	Mental health	122	1820
H56.8 Other specified other operations on anus	41210	categorical	NA	Health-related outcomes > Hospital inpatient > Summary Operations	NA	230	394611	0.000487324	0.050864887	NA	NA	categorical-41210-both_sexes-H568-	DACH1	4.9507541815935	0.32105088	missenseLC	Summary Operations	67	1687
H33.6 Anterior resection of rectum and exteriorisation of bowel	41200	categorical	NA	Health-related outcomes > Hospital inpatient > Summary Operations	NA	367	394474	0.000729586	0.20500387	NA	NA	categorical-41200-both_sexes-H336-	DACH1	4.94919477423798	0.350136938782609	pLoF	Summary Operations	74	1294
H15.4 Closure of colostomy	41200	categorical	NA	Health-related outcomes > Hospital inpatient > Summary Operations	NA	353	394488	0.00073829	0.208753541	NA	NA	categorical-41200-both_sexes-H154-	DACH1	4.94919477423798	0.350136938782609	pLoF	Summary Operations	74	1295
H41.2 Peranal excision of lesion of rectum	41200	categorical	NA	Health-related outcomes > Hospital inpatient > Summary Operations	NA	455	394386	0.001489235	0.181252723	NA	NA	categorical-41200-both_sexes-H412-	DACH1	4.94919477423798	0.350136938782609	pLoF	Summary Operations	74	1304
G60 Hereditary and idiopathic neuropathy	131082	icd_first_occurrence	NA	Health-related outcomes > First occurrences > Nervous system disorders	NA	351	394490	9.44475e-05	0.086218421	NA	NA	icd_first_occurrence-131082-both_sexes--	EBF1	4.9507541815935	0.04362260976	synonymous	Nervous system disorders	63	4123
H58.2 Drainage of perianal abscess	41200	categorical	NA	Health-related outcomes > Hospital inpatient > Summary Operations	NA	863	393978	0.002581827	0.031608488	NA	NA	categorical-41200-both_sexes-H582-	EDNRB	4.9505595616118	0.5557492392	missenseLC	Summary Operations	67	1464
H48.1 Excision of polyp of anus	41200	categorical	NA	Health-related outcomes > Hospital inpatient > Summary Operations	NA	624	394217	0.001436547	0.216036686	NA	NA	categorical-41200-both_sexes-H481-	EDNRB	4.94655051056986	0.325904883291667	pLoF	Summary Operations	74	2823
Volume of peripheral cortical grey matter (normalised for head size)	25001	continuous	NA	UK Biobank Assessment Centre > Imaging > Brain MRI > T1 structural brain MRI	NA	18193	NA	0.004586647	0.006681016	NA	NA	continuous-25001-both_sexes--irnt	EDNRB	4.9505595616118	0.930453166896552	synonymous	T1 structural brain MRI	92	1488
Neuroticism score	20127	continuous	NA	UK Biobank Assessment Centre > Touchscreen > Psychosocial factors > Mental health	NA	320534	NA	0.000815173	-0.001617126	NA	NA	continuous-20127-both_sexes--irnt	ELF1	4.9507541815935	0.230149053	synonymous	Mental health	122	3831
Z67.6 Lumbosacral joint	41210	categorical	NA	Health-related outcomes > Hospital inpatient > Summary Operations	NA	1749	393092	0.000602668	0.17170933	NA	NA	categorical-41210-both_sexes-Z676-	HOXB13	4.94929240141203	0.323149589377358	pLoF	Summary Operations	74	2180
H48.1 Excision of polyp of anus	41200	categorical	NA	Health-related outcomes > Hospital inpatient > Summary Operations	NA	624	394217	0.001623075	0.226747321	NA	NA	categorical-41200-both_sexes-H481-	HOXB13	4.94929240141203	0.323149589377358	pLoF	Summary Operations	74	2186
Anal surgery	20004	categorical	NA	UK Biobank Assessment Centre > Verbal interview > Operations	NA	2444	392339	0.001038307	0.056186627	NA	NA	categorical-20004-both_sexes-1460-	HOXB13	4.9507541815935	0.243947497263158	synonymous	Operations	127	3192
H20.9 Unspecified endoscopic extirpation of lesion of colon	41200	categorical	NA	Health-related outcomes > Hospital inpatient > Summary Operations	NA	532	394309	0.000691581	0.021339033	NA	NA	categorical-41200-both_sexes-H209-	HOXB2	4.9507541815935	0.514536264	missenseLC	Summary Operations	67	1016
Small intestine/small bowel cancer	20001	categorical	NA	UK Biobank Assessment Centre > Verbal interview > Medical conditions	NA	183	394600	0.000287254	0.107640164	NA	NA	categorical-20001-both_sexes-1019-	HOXB2	4.9507541815935	0.132659435076923	synonymous	Medical conditions	125	1063
H10.3 Sigmoid colectomy and anastomosis NEC	41200	categorical	NA	Health-related outcomes > Hospital inpatient > Summary Operations	NA	210	394631	0.000789344	0.099016453	NA	NA	categorical-41200-both_sexes-H103-	HOXB2	4.9507541815935	0.167267703272727	synonymous	Summary Operations	67	1017
G69.9 Unspecified excision of ileum	41200	categorical	NA	Health-related outcomes > Hospital inpatient > Summary Operations	NA	172	394669	4.90206e-05	0.155561821	NA	NA	categorical-41200-both_sexes-G699-	HOXB5	4.9507541815935	0.1498448736	synonymous	Summary Operations	67	3426
A84.3 Nerve conduction studies	41210	categorical	NA	Health-related outcomes > Hospital inpatient > Summary Operations	NA	191	394650	0.000247312	0.107913211	NA	NA	categorical-41210-both_sexes-A843-	ISL1	4.9507541815935	0.0736000512	missenseLC	Summary Operations	67	82
H47 Other disorders of optic [2nd] nerve and visual pathways	131198	icd_first_occurrence	NA	Health-related outcomes > First occurrences > Eye and adnexa disorders	NA	1018	393823	0.001872987	0.37274813	NA	NA	icd_first_occurrence-131198-both_sexes--	ISL1	4.84522210642901	0.6603414651	pLoF	Eye and adnexa disorders	66	75
H20.1 Fibreoptic endoscopic snare resection of lesion of colon	41200	categorical	NA	Health-related outcomes > Hospital inpatient > Summary Operations	NA	8401	386440	0.002496592	0.008507539	NA	NA	categorical-41200-both_sexes-H201-	ISL1	4.9507541815935	0.575289460173913	synonymous	Summary Operations	67	86
G61 Inflammatory polyneuropathy	131084	icd_first_occurrence	NA	Health-related outcomes > First occurrences > Nervous system disorders	NA	472	394369	0.00130736	0.379111126	NA	NA	icd_first_occurrence-131084-both_sexes--	KLF5	4.84460141962635	0.272328028533333	pLoF	Nervous system disorders	70	1533
H15.4 Closure of colostomy	41200	categorical	NA	Health-related outcomes > Hospital inpatient > Summary Operations	NA	353	394488	0.00177236	0.053212807	NA	NA	categorical-41200-both_sexes-H154-	LGALS9	4.9507541815935	0.465400884705882	missenseLC	Summary Operations	67	691
C19 Malignant neoplasm of rectosigmoid junction	C19	icd10	NA	Chapter II Neoplasms | C15-C26 Malignant neoplasms of digestive organs | C19 Malignant neoplasm of rectosigmoid junction	NA	774	394067	1.29674e-05	0.082464091	NA	NA	icd10-C19-both_sexes--	LGALS9	4.95065688250451	0.0289367531	synonymous	Chapter II Neoplasms | C15-C26 Malignant neoplasms of digestive organs | C19 Malignant neoplasm of rectosigmoid junction	27	624
Cerebral aneurysm	20002	categorical	NA	UK Biobank Assessment Centre > Verbal interview > Medical conditions	NA	272	394511	2.17461e-05	0.129538762	NA	NA	categorical-20002-both_sexes-1425-	LGALS9	4.95065688250451	0.03033434155	synonymous	Medical conditions	125	723
F12 Mental and behavioural disorders due to use of cannabinoids	130858	icd_first_occurrence	NA	Health-related outcomes > First occurrences > Mental and behavioural disorders	NA	201	394640	0.000287624	0.123974531	NA	NA	icd_first_occurrence-130858-both_sexes--	LGALS9	4.95065688250451	0.0916904222857143	synonymous	Mental and behavioural disorders	61	670
G37 Other demyelinating diseases of central nervous system	131046	icd_first_occurrence	NA	Health-related outcomes > First occurrences > Nervous system disorders	NA	461	394380	0.003739762	0.032208021	NA	NA	icd_first_occurrence-131046-both_sexes--	MCM3	4.9507541815935	0.688141629818182	missenseLC	Nervous system disorders	63	2768
H25.8 Other specified diagnostic endoscopic examination of lower bowel using fibreoptic sigmoidoscope	41200	categorical	NA	Health-related outcomes > Hospital inpatient > Summary Operations	NA	294	394547	0.000406427	0.156442022	NA	NA	categorical-41200-both_sexes-H258-	MCM3	4.95065688250451	0.201542633444444	pLoF	Summary Operations	74	1683
Z67.6 Lumbosacral joint	41210	categorical	NA	Health-related outcomes > Hospital inpatient > Summary Operations	NA	1749	393092	0.000567636	0.007176967	NA	NA	categorical-41210-both_sexes-Z676-	MCM3	4.9507541815935	0.634015126956522	synonymous	Summary Operations	67	2756
G58 Other mononeuropathies	131078	icd_first_occurrence	NA	Health-related outcomes > First occurrences > Nervous system disorders	NA	657	394184	0.001792257	0.045861588	NA	NA	icd_first_occurrence-131078-both_sexes--	MCM3	4.9507541815935	0.634015126956522	synonymous	Nervous system disorders	63	2760
L43 Lichen planus	131748	icd_first_occurrence	NA	Health-related outcomes > First occurrences > Skin and subcutaneous tissue disorders	NA	1770	393071	0.002239429	0.010721647	NA	NA	icd_first_occurrence-131748-both_sexes--	MCM3	4.9507541815935	0.634015126956522	synonymous	Skin and subcutaneous tissue disorders	65	2765
H56.8 Other specified other operations on anus	41210	categorical	NA	Health-related outcomes > Hospital inpatient > Summary Operations	NA	230	394611	5.72346e-05	0.05363529	NA	NA	categorical-41210-both_sexes-H568-	MECOM	4.9507541815935	0.237230352	missenseLC	Summary Operations	67	740
Z28.3 Ascending colon	41210	categorical	NA	Health-related outcomes > Hospital inpatient > Summary Operations	NA	6952	387889	0.000106286	-0.011914702	NA	NA	categorical-41210-both_sexes-Z283-	MECOM	4.9507541815935	0.237230352	missenseLC	Summary Operations	67	741
H22.1 Diagnostic fibreoptic endoscopic examination of colon and biopsy of lesion of colon	41200	categorical	NA	Health-related outcomes > Hospital inpatient > Summary Operations	NA	22538	372303	0.000765443	-0.005301833	NA	NA	categorical-41200-both_sexes-H221-	MECOM	4.9507541815935	0.328003188	missenseLC	Summary Operations	67	748
G61 Inflammatory polyneuropathy	131084	icd_first_occurrence	NA	Health-related outcomes > First occurrences > Nervous system disorders	NA	472	394369	0.000807318	0.036389779	NA	NA	icd_first_occurrence-131084-both_sexes--	MECOM	4.9507541815935	0.328003188	missenseLC	Nervous system disorders	63	745
H20.1 Fibreoptic endoscopic snare resection of lesion of colon	41210	categorical	NA	Health-related outcomes > Hospital inpatient > Summary Operations	NA	403	394438	0.000582688	0.263548505	NA	NA	categorical-41210-both_sexes-H201-	MECOM	4.85040114799716	0.334393228443038	pLoF	Summary Operations	74	2917
G59 Mononeuropathy in diseases classified elsewhere	131080	icd_first_occurrence	NA	Health-related outcomes > First occurrences > Nervous system disorders	NA	233	394608	0.001289241	0.043707044	NA	NA	icd_first_occurrence-131080-both_sexes--	MECOM	4.9507541815935	0.577300006956522	synonymous	Nervous system disorders	63	740
H22.9 Unspecified diagnostic endoscopic examination of colon	41210	categorical	NA	Health-related outcomes > Hospital inpatient > Summary Operations	NA	3796	391045	0.002752105	0.006629077	NA	NA	categorical-41210-both_sexes-H229-	MECOM	4.9507541815935	0.577300006956522	synonymous	Summary Operations	67	757
H23.2 Endoscopic cauterisation of lesion of lower bowel using fibreoptic sigmoidoscope	41200	categorical	NA	Health-related outcomes > Hospital inpatient > Summary Operations	NA	628	394213	0.001327799	0.043997828	NA	NA	categorical-41200-both_sexes-H232-	MXI1	4.9507541815935	0.807887165538462	missenseLC	Summary Operations	67	3094
H20.6 Fibreoptic endoscopic resection of lesion of colon NEC	41200	categorical	NA	Health-related outcomes > Hospital inpatient > Summary Operations	NA	3690	391151	5.36156e-05	0.032013653	NA	NA	categorical-41200-both_sexes-H206-	MXI1	4.9507541815935	0.0389591773714286	synonymous	Summary Operations	67	3094
Anxiety/panic attacks	20002	categorical	NA	UK Biobank Assessment Centre > Verbal interview > Medical conditions	NA	5473	389310	9.42117e-06	0.10998376	NA	NA	categorical-20002-both_sexes-1287-	MYH10	4.94997517782965	0.04198073352	pLoF	Medical conditions	132	2360
Other bowel surgery	20004	categorical	NA	UK Biobank Assessment Centre > Verbal interview > Operations	NA	2427	392356	0.000356851	0.117606137	NA	NA	categorical-20004-both_sexes-1466-	MYH10	4.94997517782965	0.12684881997037	pLoF	Operations	134	2371
Y82.1 Local anaesthetic nerve block	41210	categorical	NA	Health-related outcomes > Hospital inpatient > Summary Operations	NA	2008	392833	0.00073055	0.154431624	NA	NA	categorical-41210-both_sexes-Y821-	NRG1	4.94899945402695	0.25966044936	pLoF	Summary Operations	74	1924
Z12.8 Specified nerve NEC	41210	categorical	NA	Health-related outcomes > Hospital inpatient > Summary Operations	NA	381	394460	0.001619083	0.24405197	NA	NA	categorical-41210-both_sexes-Z128-	NRG1	4.94899945402695	0.25966044936	pLoF	Summary Operations	74	1934
A57.7 Injection of therapeutic substance around spinal nerve root	41200	categorical	NA	Health-related outcomes > Hospital inpatient > Summary Operations	NA	1705	393136	0.001640407	0.141425367	NA	NA	categorical-41200-both_sexes-A577-	NRG1	4.94899945402695	0.25966044936	pLoF	Summary Operations	74	1936
H20.1 Fibreoptic endoscopic snare resection of lesion of colon	41210	categorical	NA	Health-related outcomes > Hospital inpatient > Summary Operations	NA	403	394438	1.77997e-05	0.092692945	NA	NA	categorical-41210-both_sexes-H201-	NRG1	4.9507541815935	0.064022688	synonymous	Summary Operations	67	2778
L33.2 Clipping of aneurysm of cerebral artery	41200	categorical	NA	Health-related outcomes > Hospital inpatient > Summary Operations	NA	178	394663	0.000801471	0.047136356	NA	NA	categorical-41200-both_sexes-L332-	PDGFRA	4.9507541815935	0.479341344	synonymous	Summary Operations	67	983
H25.9 Unspecified diagnostic endoscopic examination of lower bowel using fibreoptic sigmoidoscope	41210	categorical	NA	Health-related outcomes > Hospital inpatient > Summary Operations	NA	3328	391513	0.003101584	0.012252681	NA	NA	categorical-41210-both_sexes-H259-	PDGFRA	4.9507541815935	0.648720648	synonymous	Summary Operations	67	992
F41 Other anxiety disorders	130906	icd_first_occurrence	NA	Health-related outcomes > First occurrences > Mental and behavioural disorders	NA	18338	376503	0.004137944	0.008281509	NA	NA	icd_first_occurrence-130906-both_sexes--	PHOX2B	4.9507541815935	0.921579738666667	synonymous	Mental and behavioural disorders	61	2095
Anal fissure	20002	categorical	NA	UK Biobank Assessment Centre > Verbal interview > Medical conditions	NA	193	394590	0.003103337	0.342697278	NA	NA	categorical-20002-both_sexes-1504-	PITX1	4.84892771322708	0.793995591085714	pLoF	Medical conditions	132	3639
A73.3 Decompression of peripheral nerve NEC	41200	categorical	NA	Health-related outcomes > Hospital inpatient > Summary Operations	NA	254	394587	0.003403328	0.324209506	NA	NA	categorical-41200-both_sexes-A733-	PITX1	4.84892771322708	0.793995591085714	pLoF	Summary Operations	74	3582
G58 Other mononeuropathies	131078	icd_first_occurrence	NA	Health-related outcomes > First occurrences > Nervous system disorders	NA	657	394184	0.001095696	0.056143481	NA	NA	icd_first_occurrence-131078-both_sexes--	PITX1	4.9507541815935	0.268706946	synonymous	Nervous system disorders	63	414
A64.2 Primary repair of peripheral nerve NEC	41200	categorical	NA	Health-related outcomes > Hospital inpatient > Summary Operations	NA	378	394463	0.001339662	0.098834087	NA	NA	categorical-41200-both_sexes-A642-	PITX1	4.9507541815935	0.268706946	synonymous	Summary Operations	67	423
A73.3 Decompression of peripheral nerve NEC	41200	categorical	NA	Health-related outcomes > Hospital inpatient > Summary Operations	NA	254	394587	0.000252638	0.089235222	NA	NA	categorical-41200-both_sexes-A733-	PRPH	4.89475899437189	0.110150168	synonymous	Summary Operations	67	1657
H22.1 Diagnostic fibreoptic endoscopic examination of colon and biopsy of lesion of colon	41200	categorical	NA	Health-related outcomes > Hospital inpatient > Summary Operations	NA	22538	372303	0.002777246	0.013451264	NA	NA	categorical-41200-both_sexes-H221-	PTPRG	4.9507541815935	0.501876879069767	missenseLC	Summary Operations	67	1796
G70 Myasthenia gravis and other myoneural disorders	131092	icd_first_occurrence	NA	Health-related outcomes > First occurrences > Nervous system disorders	NA	316	394525	0.001104379	0.400000071	NA	NA	icd_first_occurrence-131092-both_sexes--	PTPRG	4.84435289631089	0.17512459088	pLoF	Nervous system disorders	70	3059
H20.9 Unspecified endoscopic extirpation of lesion of colon	41200	categorical	NA	Health-related outcomes > Hospital inpatient > Summary Operations	NA	532	394309	0.00090516	0.036795305	NA	NA	categorical-41200-both_sexes-H209-	RBPJ	4.9507541815935	0.983052981942857	synonymous	Summary Operations	67	329
H07.2 Right hemicolectomy and side to side anastomosis of ileum to transverse colon	41200	categorical	NA	Health-related outcomes > Hospital inpatient > Summary Operations	NA	392	394449	0.001347988	0.03120318	NA	NA	categorical-41200-both_sexes-H072-	SOX10	4.9507541815935	0.282932175272727	missenseLC	Summary Operations	67	1095
Z11.2 Sacral nerve	41210	categorical	NA	Health-related outcomes > Hospital inpatient > Summary Operations	NA	292	394549	0.000367996	0.047974349	NA	NA	categorical-41210-both_sexes-Z112-	SOX2	4.9507541815935	0.570969036	synonymous	Summary Operations	67	1335
Z28.6 Sigmoid colon	41210	categorical	NA	Health-related outcomes > Hospital inpatient > Summary Operations	NA	15915	378926	0.004661138	-0.011361521	NA	NA	categorical-41210-both_sexes-Z286-	SOX2	4.9507541815935	0.983590945669261	synonymous	Summary Operations	67	1353
K31 Other diseases of stomach and duodenum	131602	icd_first_occurrence	NA	Health-related outcomes > First occurrences > Digestive system disorders	NA	10330	384511	0.002965309	-0.007430747	NA	NA	icd_first_occurrence-131602-both_sexes--	ST18	4.9507541815935	0.601479546	missenseLC	Digestive system disorders	57	2125
H15.2 End colostomy	41210	categorical	NA	Health-related outcomes > Hospital inpatient > Summary Operations	NA	334	394507	0.0014024	0.044050519	NA	NA	categorical-41210-both_sexes-H152-	ST18	4.9507541815935	0.6079887648	synonymous	Summary Operations	67	2113
Peripheral nerve injury	20002	categorical	NA	UK Biobank Assessment Centre > Verbal interview > Medical conditions	NA	233	394550	0.001706508	0.053015841	NA	NA	categorical-20002-both_sexes-1394-	TBX2	4.9507541815935	0.645129725538461	missenseLC	Medical conditions	125	374
K60 Fissure and fistula of anal and rectal regions	131642	icd_first_occurrence	NA	Health-related outcomes > First occurrences > Digestive system disorders	NA	4836	390005	0.003276796	0.009961519	NA	NA	icd_first_occurrence-131642-both_sexes--	TBX2	4.9507541815935	0.7651179936	missenseLC	Digestive system disorders	57	315
ColorectalCancer custom	ColorectalCancer_custom	categorical	NA	Health-related outcomes > Cancer	NA	7006	303530	0.000149534	0.071098521	NA	NA	categorical-ColorectalCancer_custom-both_sexes--custom	TBX2	4.94919477423798	0.332563616	pLoF	Cancer	57	2029
H56.8 Other specified other operations on anus	41210	categorical	NA	Health-related outcomes > Hospital inpatient > Summary Operations	NA	230	394611	0.001612093	0.058592248	NA	NA	categorical-41210-both_sexes-H568-	TBX3	4.9507541815935	0.882127101176471	synonymous	Summary Operations	67	1319
Duodenal ulcer	20002	categorical	NA	UK Biobank Assessment Centre > Verbal interview > Medical conditions	NA	1599	393184	0.003935497	0.021698319	NA	NA	categorical-20002-both_sexes-1457-	TBX3	4.9507541815935	0.882127101176471	synonymous	Medical conditions	125	1385
Z12.8 Specified nerve NEC	41210	categorical	NA	Health-related outcomes > Hospital inpatient > Summary Operations	NA	381	394460	0.000708308	0.19255621	NA	NA	categorical-41210-both_sexes-Z128-	TGFBI	4.95036485437612	0.185826687058824	pLoF	Summary Operations	74	1792
H20.2 Fibreoptic endoscopic cauterisation of lesion of colon	41210	categorical	NA	Health-related outcomes > Hospital inpatient > Summary Operations	NA	331	394510	0.000780204	0.203947837	NA	NA	categorical-41210-both_sexes-H202-	TGFBI	4.95036485437612	0.193317213333333	pLoF	Summary Operations	74	1793
G55 Nerve root and plexus compressions in diseases classified elsewhere	131072	icd_first_occurrence	NA	Health-related outcomes > First occurrences > Nervous system disorders	NA	4865	389976	0.001361726	-0.012292429	NA	NA	icd_first_occurrence-131072-both_sexes--	TGFBI	4.9507541815935	0.5822668	synonymous	Nervous system disorders	63	4100
F41 Other anxiety disorders	130906	icd_first_occurrence	NA	Health-related outcomes > First occurrences > Mental and behavioural disorders	NA	18338	376503	0.000202734	0.015550362	NA	NA	icd_first_occurrence-130906-both_sexes--	UCHL1	4.9507541815935	0.301668192	missenseLC	Mental and behavioural disorders	61	2448
Bowel resection	20004	categorical	NA	UK Biobank Assessment Centre > Verbal interview > Operations	NA	733	394050	0.000655626	0.053493286	NA	NA	categorical-20004-both_sexes-1459-	UCHL1	4.9507541815935	0.5871704544	missenseLC	Operations	127	2515
L43 Lichen planus	131748	icd_first_occurrence	NA	Health-related outcomes > First occurrences > Skin and subcutaneous tissue disorders	NA	1770	393071	0.004110358	0.039846152	NA	NA	icd_first_occurrence-131748-both_sexes--	UCHL1	4.9507541815935	0.835496004	missenseLC	Skin and subcutaneous tissue disorders	65	2466
A84.3 Nerve conduction studies	41210	categorical	NA	Health-related outcomes > Hospital inpatient > Summary Operations	NA	191	394650	0.000874846	0.414491082	NA	NA	categorical-41210-both_sexes-A843-	UCHL1	4.84484980080664	0.272495023058824	pLoF	Summary Operations	74	2621
Large bowel resection +/- colostomy	20004	categorical	NA	UK Biobank Assessment Centre > Verbal interview > Operations	NA	1097	393686	0.001213278	0.067058568	NA	NA	categorical-20004-both_sexes-1461-	UCHL1	4.9507541815935	0.514404576	synonymous	Operations	127	2511
